# Supplementary material for: Neurotransmitter signaling regulates distinct phases of multimodal human interneuron migration
Source: EMBO J. 2021 Oct 18;40(23):e108714. doi: 10.15252/embj.2021108714 (PMC8634123; doi:10.15252/embj.2021108714)
Supplement: Supplementary file 3 — Dataset EV1 [file EMBJ-40-e108714-s006.zip › EMBOJ-2021-108714R_Dataset_EV1.xlsx]

## Sheet: Protocols
Dataset EV 1
This table expands on Figure 1A and lists the steps for every individual day. Change of medium is always indicated by text in red color. The day of embedding is labelled with a red box.
The exact contents of each medium is listed in the second sheet "Medium Details".
Short Dorsal Protocol
Day	0	1	2	3	4	5	6	7	8	9	10	11
Medium	E8 BSA	E8 BSA	E8 BSA	E8 BSA	E8 BSA	NI	NI	NI	NI	NI	NI	EMBEDDING
Extended Dorsal Protocol
Day	0	1	2	3	4	5	6	7	8	9	10	11	12	13	14	15*	16	17	18	19	20	21
Medium	E8 BSA	E8 BSA	E8 BSA	E8 BSA	E8 BSA	NI	NI	NI	NI	NI	NI	NI + MG	NI + MG	Imp-A + MG + CHIR	Imp-A + MG + CHIR	Imp-A + MG + (CHIR boost)	Imp-A + MG + CHIR	Imp-A+MG	Imp-A+MG	Imp-A+MG	Imp-A+MG	EMBEDDING
* No medium change on Day 15. CHIR boost indicates the addition of 3µM CHIR to the exisiting medium.
Extended Ventral Protocol
Day	0	1	2	3	4	5	6	7	8	9	10	11	12	13	14	15	16	17	18	19	20	21
Medium	E8 BSA	E8 BSA	E8 BSA	NI	NI	NI + IWP2 + SAG	NI + IWP2 + SAG	NI + IWP2 + SAG	NI + IWP2 + SAG	NI + IWP2 + SAG	NI + IWP2 + SAG	NI + IWP2 + SAG + MG	NI + IWP2 + SAG + MG	Imp-A + IWP2 + SAG + MG	Imp-A + IWP2 + SAG + MG	Imp-A + IWP2 + SAG + MG	Imp-A + IWP2 + SAG + MG	Imp-A+MG	Imp-A+MG	Imp-A+MG	Imp-A+MG	EMBEDDING
Short Ventral Protocol
Day	0	1	2	3	4	5	6	7	8	9	10	11
Medium	E8 BSA	E8 BSA	E8 BSA	E8 BSA	E8 BSA	NI + IWP2 + SAG	NI + IWP2 + SAG	NI + IWP2 + SAG	NI + IWP2 + SAG	NI + IWP2 + SAG	NI + IWP2 + SAG	EMBEDDING

## Sheet: Medium Details
Medium Details
Exact formulations for the media can be obtained in the methods section of the manuscript and Lancaster et al. 2017.
Medium	Name
E8 BSA	E8 with supplemental BSA
NI	Neural Induction medium
NI + MG	Neural Induction medium + Matrigel (1%)
NI + IWP2 + SAG	Neural Induction medium + IWP2 (2.5µM) + SAG (100nM)
Imp-A + MG	Improved Differentiation Medum - Vitamin A + Matrigel (1%)
Imp-A + MG + CHIR	Improved Differentiation Medum - Vitamin A + Matrigel (1%) + CHIR (3µM)
