# Supplementary material for: Neurotransmitter signaling regulates distinct phases of multimodal human interneuron migration
Source: EMBO J. 2021 Oct 18;40(23):e108714. doi: 10.15252/embj.2021108714 (PMC8634123; doi:10.15252/embj.2021108714)
Supplement: Supplementary file 4 — Dataset EV2 [file EMBJ-40-e108714-s012.zip › EMBOJ-2021-108714R_Dataset_EV2.xlsx]

## Sheet: df.markers.0.7
	p_val	avg_logFC	pct.1	pct.2	p_val_adj	cluster	gene	combined.score
CDC20	0	223888055362374	0.989	0.03	0	0	CDC20	224
DLGAP5	0	182609521529299	0.978	0.032	0	0	DLGAP5	182
PLK1	0	178138963292922	0.911	0.024	0	0	PLK1	178
AURKA	0	171942457928182	0.944	0.028	0	0	AURKA	172
CENPA	0	157766795702503	0.878	0.022	0	0	CENPA	158
NEK2	0	156508102396832	0.944	0.011	0	0	NEK2	156
ECT2	0	141353972977495	0.978	0.025	0	0	ECT2	141
CDCA8	0	138458950906374	0.878	0.023	0	0	CDCA8	138
TTK	0	137645154508104	0.822	0.021	0	0	TTK	137
BUB1	0	130641099183771	0.822	0.02	0	0	BUB1	130
PIF1	0	122929072860173	0.767	0.007	0	0	PIF1	123
FAM83D	0	109789183658335	0.7	0.014	0	0	FAM83D	110
KIF20A	3.73857e-281	0.939724216242711	0.7	0.015	5.71628e-277	0	KIF20A	94
KIF2C	2.64624e-274	130282725366992	0.8	0.024	4.0461e-270	0	KIF2C	130
GTSE1	4.30327e-267	157630644676772	0.933	0.039	6.5797e-263	0	GTSE1	157
CKAP2L	6.48142e-266	148384652932925	0.9	0.035	9.9101e-262	0	CKAP2L	148
CCNB1	1.98475e-263	27425792287066	1	0.051	3.03468e-259	0	CCNB1	274
KIF23	5.70724e-263	126792179068987	0.789	0.024	8.72637e-259	0	KIF23	127
TACC3	2.4814e-260	122667081655654	0.878	0.033	3.79406e-258	0	TACC3	123
CDCA3	1.66003e-255	166567288172293	0.889	0.036	2.53818e-251	0	CDCA3	166
PIMREG	7.44103e-252	168936333465182	0.956	0.045	1.13773e-247	0	PIMREG	169
DEPDC1	4.37066e-251	104662084275945	0.689	0.018	6.68274e-246	0	DEPDC1	105
KIF18A	1.86665e-245	102138138539656	0.7	0.019	2.85411e-241	0	KIF18A	102
ASPM	3.12913e-242	248156266825035	0.978	0.053	4.78444e-238	0	ASPM	248
NUF2	6.51934e-238	20689971320618	0.989	0.056	9.96807e-234	0	NUF2	207
SGO2	3.98351e-232	198790762430638	1	0.059	6.09078e-228	0	SGO2	199
TPX2	2.68972e-229	208353790032696	1	0.061	4.11259e-224	0	TPX2	208
TROAP	7.79606e-227	108854432928832	0.8	0.031	1.19202e-222	0	TROAP	109
CDCA2	1.02176e-225	101139107295127	0.7	0.022	1.56227e-220	0	CDCA2	101
CDKN2C	1.28756e-223	130803583917691	0.856	0.039	1.96867e-219	0	CDKN2C	131
SGO1	1.26526e-222	147006078291439	0.922	0.048	1.93458e-218	0	SGO1	147
CDKN3	2.12759e-222	207027943100417	0.956	0.056	3.25309e-218	0	CDKN3	207
CCNA1	5.22064e-221	100177211797642	0.644	0.018	7.98236e-216	0	CCNA1	100
CCNA2	5.62014e-221	15804504772962	0.911	0.049	8.59319e-215	0	CCNA2	158
PSRC1	7.02987e-220	127736423801823	0.867	0.042	1.07487e-214	0	PSRC1	128
CENPE	1.42577e-213	205030426216255	0.967	0.06	2.18e-209	0	CENPE	205
KIF4A	1.69157e-209	122251309869364	0.811	0.037	2.58641e-205	0	KIF4A	122
BUB1B	4.252e-208	110980305821319	0.778	0.034	6.50131e-206	0	BUB1B	111
APOLD1	1.64522e-205	118216867021389	0.767	0.032	2.51554e-201	0	APOLD1	118
AURKB	3.86203e-198	14553847916945	0.822	0.042	5.90504e-194	0	AURKB	145
MXD3	3.12441e-193	137658368277887	0.844	0.046	4.77722e-189	0	MXD3	137
PBK	5.05787e-192	180268742259933	0.978	0.07	7.73348e-188	0	PBK	180
CCNB2	3.11102e-189	236718197529349	0.989	0.078	4.75675e-186	0	CCNB2	236
HMMR	2.95517e-188	0.82953520030771	0.556	0.015	4.51846e-184	0	HMMR	83
NMU	3.76847e-188	123830002259711	0.8	0.042	5.76199e-184	0	NMU	124
ARHGAP11A	7.11684e-188	104509197642546	0.756	0.035	1.08816e-183	0	ARHGAP11A	104
KNL1	1.34612e-187	131018603196543	0.878	0.052	2.05822e-183	0	KNL1	131
MKI67	1.70507e-187	220153560404475	1	0.077	2.60705e-183	0	MKI67	220
UBE2C	1.65135e-185	326217748837154	0.989	0.082	2.52492e-181	0	UBE2C	326
CDC25C	3.58155e-185	0.67550833150351	0.5	0.012	5.4762e-181	0	CDC25C	67
BIRC5	2.4641e-184	207002427267779	0.989	0.078	3.76762e-180	0	BIRC5	207
CEP55	5.05633e-185	0.922102374197103	0.589	0.019	7.73113e-180	0	CEP55	92
SAPCD2	4.04036e-181	0.8015895176237	0.6	0.02	6.17771e-177	0	SAPCD2	80
NDC80	7.18353e-180	126223312130652	0.833	0.048	1.09836e-175	0	NDC80	126
PRC1	2.78113e-179	165572623358737	0.933	0.068	4.25234e-175	0	PRC1	165
RACGAP1	2.01259e-175	126237484609372	0.878	0.058	3.07726e-171	0	RACGAP1	126
KIF11	2.03968e-175	145662646619817	0.878	0.058	3.11867e-172	0	KIF11	145
CDC25B	5.45015e-173	112835219412637	0.833	0.052	8.33327e-169	0	CDC25B	113
HJURP	5.29666e-171	0.8847468043218	0.667	0.029	8.09859e-167	0	HJURP	88
TOP2A	3.92556e-169	294131789214657	1	0.092	6.00219e-165	0	TOP2A	294
KIF14	6.19426e-169	0.932308058935159	0.678	0.031	9.47102e-165	0	KIF14	93
BORA	1.20294e-163	0.59803309516941	0.422	0.009	1.8393e-159	0	BORA	60
KIFC1	6.80515e-159	105756385881493	0.722	0.04	1.04051e-153	0	KIFC1	106
IFIT1	2.57163e-157	0.364512950698056	0.267	0.001	3.93202e-153	0	IFIT1	36
CDK1	4.94926e-157	210815410125125	0.911	0.077	7.56742e-153	0	CDK1	211
SPAG5	1.9012e-155	0.721314300582173	0.644	0.03	2.90693e-151	0	SPAG5	72
NUSAP1	7.97989e-155	23956620841241	1	0.101	1.22013e-150	0	NUSAP1	239
TRIM59	1.26528e-154	0.872547671789031	0.578	0.023	1.93461e-150	0	TRIM59	87
NDE1	2.3667e-153	0.837909764846822	0.722	0.04	3.61868e-149	0	NDE1	84
PARPBP	2.12763e-149	0.732201197334206	0.6	0.027	3.25314e-145	0	PARPBP	73
MAD2L1	7.72383e-146	171308986717755	0.989	0.1	1.18097e-141	0	MAD2L1	171
KNSTRN	1.51247e-138	172685845092582	0.989	0.114	2.31257e-134	0	KNSTRN	172
TUBB6	1.01005e-137	0.997781663291028	0.7	0.043	1.54437e-133	0	TUBB6	100
CENPF	1.69299e-136	323349437016477	0.989	0.122	2.58858e-132	0	CENPF	323
MIS18BP1	7.31126e-136	133279128919871	0.822	0.067	1.11789e-131	0	MIS18BP1	133
DEPDC1B	2.34418e-135	0.825804950450328	0.689	0.042	3.58425e-132	0	DEPDC1B	82
CKS1B	4.0214e-122	205763761013939	0.989	0.136	6.14872e-118	0	CKS1B	205
KIF15	1.77394e-121	0.788344623047596	0.6	0.034	2.71236e-117	0	KIF15	79
REEP4	2.02375e-121	0.365816861488064	0.311	0.006	3.09431e-119	0	REEP4	37
ARHGEF39	1.54344e-118	0.39064595481653	0.311	0.006	2.35993e-115	0	ARHGEF39	39
AC026401.3	2.35353e-117	0.458342919475623	0.356	0.009	3.59855e-113	0	AC026401.3	46
CRNDE	4.22357e-117	0.906541245916372	0.711	0.053	6.45784e-113	0	CRNDE	91
NCAPG	9.69538e-117	0.960299296655498	0.7	0.052	1.48242e-112	0	NCAPG	96
CENPW	3.75159e-116	129711176357456	0.878	0.092	5.73618e-112	0	CENPW	130
MELK	9.55055e-114	0.609116671496271	0.544	0.029	1.46028e-109	0	MELK	61
CKAP2	2.04804e-112	197282106699725	1	0.154	3.13146e-108	0	CKAP2	197
FOXM1	2.55151e-112	0.765051708741334	0.589	0.035	3.90126e-108	0	FOXM1	76
NCAPH	3.321e-110	0.619760754156383	0.522	0.027	5.07781e-106	0	NCAPH	62
PTTG1	9.87824e-109	276657749226649	1	0.166	1.51038e-104	0	PTTG1	276
CCDC18	1.60043e-108	0.817129078519928	0.656	0.048	2.44705e-104	0	CCDC18	82
KIF20B	2.51819e-107	158169112079369	0.956	0.134	3.85031e-103	0	KIF20B	158
DBF4	4.59354e-104	145086918078167	0.911	0.122	7.02353e-100	0	DBF4	145
CKS2	6.50898e-103	22430112816845	1	0.179	9.95223e-99	0	CKS2	224
C21orf58	4.18317e-96	0.861303528082178	0.722	0.067	6.39606e-93	0	C21orf58	86
SMC4	3.77864e-94	184982544418103	0.989	0.175	5.77754e-90	0	SMC4	185
HMGB2	1.70676e-95	267251481027975	1	0.201	2.60964e-89	0	HMGB2	267
SKA3	2.51352e-92	0.474739272936061	0.467	0.025	3.84317e-88	0	SKA3	47
CCNF	3.25738e-92	0.60597791794883	0.467	0.026	4.98054e-88	0	CCNF	61
NEIL3	3.29412e-91	0.441599353453141	0.289	0.008	5.03671e-87	0	NEIL3	44
CIP2A	3.67334e-91	0.831537302922559	0.589	0.045	5.61654e-87	0	CIP2A	83
ZWINT	7.61892e-89	0.858003777591531	0.678	0.062	1.16493e-85	0	ZWINT	86
NCAPD2	5.0178e-87	0.815795611920288	0.6	0.05	7.67222e-83	0	NCAPD2	81
FAM72B	5.99708e-87	0.281761539104894	0.233	0.005	9.16953e-83	0	FAM72B	28
TGIF1	6.79471e-86	0.514020501215391	0.411	0.021	1.03891e-81	0	TGIF1	51
RANGAP1	1.15987e-83	0.889658690179033	0.722	0.079	1.77344e-79	0	RANGAP1	86
UBE2T	3.07902e-83	156416355598589	0.956	0.179	4.70782e-81	0	UBE2T	151
H2AFX	8.86194e-83	158302688453635	0.978	0.179	1.35499e-78	0	H2AFX	152
KIF22	2.76063e-81	108583378681519	0.767	0.096	4.221e-77	0	KIF22	103
OIP5	5.47257e-81	0.51568042355431	0.389	0.02	8.36757e-77	0	OIP5	49
RTKN2	5.5876e-81	0.817794640550957	0.678	0.068	8.54344e-77	0	RTKN2	77
SFRP2	1.42142e-80	0.596470803880892	0.489	0.033	2.17335e-76	0	SFRP2	56
ARHGAP11B	5.26543e-78	0.378082062739213	0.311	0.012	8.05084e-74	0	ARHGAP11B	35
ANLN	1.44902e-76	0.567235330460923	0.478	0.034	2.21555e-72	0	ANLN	51
SPC25	2.57591e-76	0.851096142776111	0.6	0.054	3.93857e-72	0	SPC25	76
SKA1	1.41703e-75	0.492002688803376	0.4	0.023	2.16664e-71	0	SKA1	44
PRR11	1.43571e-75	0.566136224766779	0.467	0.032	2.1952e-71	0	PRR11	50
MZT1	1.0889e-74	143532170885184	0.944	0.198	1.66493e-70	0	MZT1	126
DCXR	1.91985e-71	129609166487433	0.956	0.195	2.93545e-67	0	DCXR	110
POC1A	1.70014e-69	0.47197201484403	0.422	0.028	2.59952e-65	0	POC1A	39
SMC2	2.85274e-65	0.987393025894166	0.844	0.13	4.36184e-61	0	SMC2	78
ANP32E	3.04729e-65	150942253546129	0.989	0.251	4.65931e-60	0	ANP32E	117
CENPN	5.8815e-64	0.762747681658494	0.633	0.072	8.99281e-60	0	CENPN	59
DBP	1.83332e-63	0.57828175329651	0.367	0.023	2.80315e-59	0	DBP	44
WEE1	3.64878e-62	0.778475947655322	0.622	0.073	5.57898e-58	0	WEE1	59
KIF18B	1.18888e-61	0.332049731579961	0.244	0.009	1.81779e-57	0	KIF18B	25
EMC9	3.25264e-60	0.923467689855848	0.767	0.119	4.97329e-56	0	EMC9	68
CIT	4.11477e-58	0.529452730766942	0.456	0.039	6.29148e-54	0	CIT	38
GAS2L3	2.64225e-56	0.971924141975651	0.778	0.129	4.04e-52	0	GAS2L3	68
NEURL1B	1.60591e-54	0.350885085850842	0.311	0.018	2.45543e-50	0	NEURL1B	24
CEP70	7.78654e-54	0.952430800970192	0.789	0.144	1.19056e-49	0	CEP70	64
DTYMK	7.95154e-54	113674066700572	0.911	0.217	1.21579e-49	0	DTYMK	76
LMO7	2.15219e-53	0.615882359349453	0.444	0.041	3.2907e-49	0	LMO7	41
HDGF	5.8236e-53	138322510696678	1	0.33	8.90428e-49	0	HDGF	92
MND1	9.09835e-53	0.642861467286348	0.6	0.074	1.39114e-48	0	MND1	42
OLIG1	2.69897e-52	0.7982501957344	0.6	0.075	4.12673e-48	0	OLIG1	52
CENPL	7.83727e-51	0.601493058628185	0.456	0.044	1.19832e-46	0	CENPL	39
TUBB4B	9.35223e-51	236477766263385	1	0.508	1.42996e-46	0	TUBB4B	151
GPSM2	2.28349e-50	0.972348530546955	0.789	0.151	3.49145e-46	0	GPSM2	62
BUB3	3.19246e-51	128050322131124	0.933	0.275	4.88128e-46	0	BUB3	81
KPNA2	3.43201e-50	232018622028841	0.978	0.399	5.24755e-46	0	KPNA2	147
G2E3	4.85798e-50	0.954721622612122	0.844	0.173	7.42785e-46	0	G2E3	60
FBXO5	9.92677e-50	0.961266594887713	0.689	0.107	1.5178e-45	0	FBXO5	61
PCBD2	1.0548e-49	0.551259723230001	0.444	0.042	1.61279e-45	0	PCBD2	35
UACA	1.54578e-49	0.365199620064045	0.3	0.018	2.3635e-45	0	UACA	23
PHF19	7.45601e-49	0.439172918925703	0.344	0.025	1.14002e-44	0	PHF19	27
TTF2	5.44797e-48	0.437819742964284	0.378	0.031	8.32995e-44	0	TTF2	27
PLIN3	3.37682e-47	0.581188043678288	0.511	0.058	5.16316e-43	0	PLIN3	35
PIM1	3.81076e-47	0.497231634407723	0.422	0.04	5.82665e-43	0	PIM1	30
TNFAIP8L1	4.5505e-47	0.422894597749118	0.333	0.024	6.95771e-43	0	TNFAIP8L1	26
ARL6IP1	1.45538e-46	201631239899055	1	0.619	2.22527e-42	0	ARL6IP1	121
RAB13	2.36963e-46	0.969273798711047	0.8	0.158	3.62317e-42	0	RAB13	58
SMTN	2.85796e-46	0.283095450099014	0.278	0.016	4.36982e-42	0	SMTN	17
MID1	3.97671e-46	0.376164550718425	0.344	0.026	6.08039e-42	0	MID1	22
RAD21	4.52423e-46	136717752663821	1	0.476	6.91755e-42	0	RAD21	81
SPA17	2.04841e-45	0.494297056856744	0.378	0.033	3.13203e-41	0	SPA17	29
CKAP5	9.39509e-44	108730015386667	0.922	0.26	1.43651e-39	0	CKAP5	62
B2M	1.06791e-42	113968754649867	0.9	0.246	1.63284e-38	0	B2M	64
CLIC1	2.1607e-42	0.961301485019276	0.944	0.248	3.30371e-38	0	CLIC1	54
ZNF850	2.98537e-42	0.315330250454535	0.256	0.015	4.56463e-38	0	ZNF850	18
NUCKS1	3.18556e-43	144090117122736	1	0.785	4.87073e-38	0	NUCKS1	80
NUP37	4.35499e-42	0.476410398377002	0.456	0.05	6.65879e-38	0	NUP37	26
UBE2S	7.13931e-42	191865773251581	1	0.749	1.0916e-37	0	UBE2S	106
SPDL1	2.91327e-41	0.633232668002827	0.522	0.069	4.45439e-37	0	SPDL1	35
VIM	5.02126e-41	194578425456723	0.822	0.21	7.67751e-37	0	VIM	106
IKBIP	2.15677e-40	0.548634630105887	0.522	0.068	3.2977e-36	0	IKBIP	29
ADAMTS6	6.2401e-40	0.430946940260247	0.289	0.02	9.54111e-36	0	ADAMTS6	23
IFI6	1.84083e-39	0.321214383476129	0.289	0.02	2.81463e-35	0	IFI6	17
FSTL1	2.17909e-39	0.390535567147082	0.311	0.024	3.33184e-35	0	FSTL1	21
SEPHS1	3.74986e-39	0.940414061464733	0.844	0.212	5.73354e-35	0	SEPHS1	49
HMGB3	3.80261e-39	13291884112797	1	0.615	5.8142e-35	0	HMGB3	70
DLEU2	5.32929e-40	0.657320575234134	0.689	0.119	8.14848e-35	0	DLEU2	34
IGFBP4	1.37927e-38	0.462613066303371	0.378	0.037	2.10891e-34	0	IGFBP4	24
LSM5	2.1212e-38	123568145009271	0.989	0.527	3.24332e-34	0	LSM5	64
NUDCD2	7.5038e-38	103500273945712	0.867	0.248	1.14733e-33	0	NUDCD2	53
STIL	7.85304e-38	0.292257445111335	0.278	0.019	1.20073e-33	0	STIL	15
TYMS	6.77726e-37	0.585237554922643	0.678	0.112	1.03624e-32	0	TYMS	29
GNG11	7.36874e-37	0.492268821702428	0.411	0.045	1.12668e-32	0	GNG11	25
HIST1H2BH	4.43102e-36	0.671503647246116	0.522	0.075	6.77503e-32	0	HIST1H2BH	33
CENPU	5.94598e-36	0.555121807116021	0.611	0.095	9.09141e-32	0	CENPU	27
LINC01563	8.73105e-36	0.537731298886716	0.478	0.062	1.33498e-31	0	LINC01563	26
HMGN2	9.86186e-36	15942531897113	1	0.809	1.50788e-31	0	HMGN2	78
SPC24	1.15908e-35	0.443874478349255	0.4	0.044	1.77224e-31	0	SPC24	22
ARHGAP19	1.54893e-35	0.283853793854901	0.3	0.024	2.36832e-31	0	ARHGAP19	14
TRIOBP	2.24571e-35	0.518307638066395	0.489	0.067	3.43369e-31	0	TRIOBP	25
TUBA1B	4.83447e-35	166065237627311	1	0.929	7.3919e-31	0	TUBA1B	80
ECI2	5.74191e-35	0.818427065424329	0.833	0.198	8.77938e-31	0	ECI2	39
CNIH4	6.75336e-35	0.964201218460301	0.844	0.232	1.03259e-30	0	CNIH4	46
PHGDH	2.30075e-34	0.830415281259251	0.744	0.149	3.51784e-30	0	PHGDH	40
H2AFV	5.09932e-34	121048964642992	0.989	0.538	7.79687e-30	0	H2AFV	57
H2AFZ	5.66056e-35	117690549932578	1	0.922	8.655e-30	0	H2AFZ	56
HMGB1	8.59871e-34	115101459491769	1	0.986	1.31474e-29	0	HMGB1	54
FRMD4B	1.37195e-34	0.566726923545188	0.444	0.058	2.09772e-29	0	FRMD4B	27
DDX39A	1.5736e-33	0.914466840353214	0.878	0.249	2.40604e-29	0	DDX39A	43
LRR1	2.60129e-33	0.438404473004136	0.5	0.069	3.97737e-29	0	LRR1	20
SHCBP1	1.35045e-31	0.294841654919209	0.3	0.027	2.06484e-27	0	SHCBP1	13
HSP90B1	4.59106e-31	125407265952983	0.956	0.459	7.01973e-27	0	HSP90B1	56
SKA2	1.73753e-30	110400756014874	0.978	0.605	2.65668e-26	0	SKA2	48
TUBA1C	3.61394e-30	105844950760461	0.478	0.075	5.52572e-26	0	TUBA1C	46
HSD17B11	9.41652e-30	0.639846903808547	0.556	0.097	1.43979e-25	0	HSD17B11	28
ANXA5	1.16376e-29	0.671215264661682	0.644	0.127	1.7794e-25	0	ANXA5	29
LMNB1	4.28086e-30	0.83860351554468	0.8	0.218	6.54544e-25	0	LMNB1	36
DIAPH3	1.52087e-28	0.31225120666675	0.311	0.031	2.32541e-24	0	DIAPH3	13
CD9	1.87203e-27	0.27374929937353	0.189	0.011	2.86234e-23	0	CD9	11
HNRNPA2B1	5.1382e-27	0.848140147113189	1	0.944	7.85631e-23	0	HNRNPA2B1	34
GNG5	7.39505e-27	0.971400943248509	0.922	0.331	1.1307e-22	0	GNG5	39
PIM3	1.41057e-26	0.678976186273912	0.7	0.164	2.15676e-23	0	PIM3	27
PPP1R35	2.234e-26	0.652851535221019	0.656	0.144	3.41579e-22	0	PPP1R35	26
KIAA0586	2.58418e-26	0.61603329339936	0.633	0.127	3.95121e-22	0	KIAA0586	24
CALM2	4.63978e-26	0.873915532838578	1	0.967	7.09422e-22	0	CALM2	34
TMPO	1.48962e-25	104070268448768	0.944	0.469	2.27763e-21	0	TMPO	40
RAN	1.60857e-25	0.903936540733463	1	0.847	2.45951e-21	0	RAN	35
HMGN3	3.44052e-25	107986614942168	0.967	0.519	5.26055e-21	0	HMGN3	42
ORC6	3.73097e-25	0.57414410074722	0.622	0.127	5.70465e-21	0	ORC6	22
PLK4	5.64118e-25	0.360719989863395	0.322	0.036	8.62537e-21	0	PLK4	14
AK9	6.08443e-25	0.591460997134289	0.467	0.079	9.30309e-22	0	AK9	23
TRIP13	1.10043e-24	0.305395658776061	0.256	0.023	1.68256e-20	0	TRIP13	12
LBR	1.72657e-24	0.862457251575895	0.9	0.342	2.63993e-21	0	LBR	33
AAMDC	2.13257e-24	0.458352546050903	0.444	0.068	3.2607e-21	0	AAMDC	17
CEP83	8.79793e-24	0.410255253165537	0.433	0.065	1.3452e-19	0	CEP83	15
SOX1-OT	1.21888e-23	0.436433047496402	0.489	0.082	1.86367e-19	0	SOX1-OT	16
POC5	2.16999e-23	0.339963535670878	0.344	0.043	3.31792e-19	0	POC5	12
CHEK2	2.18983e-23	0.278726100340078	0.233	0.02	3.34826e-19	0	CHEK2	10
HP1BP3	3.24698e-23	0.947412069650886	0.989	0.69	4.96463e-19	0	HP1BP3	35
FZD2	3.6541e-23	0.375668727015663	0.433	0.065	5.58712e-19	0	FZD2	14
CCDC34	4.75032e-23	0.650453579326451	0.633	0.147	7.26324e-19	0	CCDC34	24
ACTN1	1.19628e-22	0.40826528566478	0.378	0.053	1.82911e-18	0	ACTN1	15
ILVBL	1.73754e-22	0.504441763688982	0.533	0.103	2.6567e-18	0	ILVBL	18
NFIA	1.85976e-22	0.647968773256141	0.644	0.141	2.84357e-18	0	NFIA	23
ADD3	5.80909e-23	0.482347264599698	0.444	0.074	8.8821e-18	0	ADD3	17
AC097534.2	8.19767e-22	0.436194328808252	0.444	0.072	1.25342e-17	0	AC097534.2	15
ASCL1	1.55584e-21	0.957763586877177	0.944	0.382	2.37888e-17	0	ASCL1	33
KCTD9	3.06384e-21	0.259264572098545	0.278	0.03	4.68461e-17	0	KCTD9	9
CENPC	7.19517e-22	0.582383878139806	0.656	0.156	1.10014e-16	0	CENPC	20
MT2A	9.34437e-21	0.340532335980166	0.311	0.037	1.42875e-16	0	MT2A	12
MRPL51	1.40742e-20	0.873008420943079	0.978	0.668	2.15195e-16	0	MRPL51	30
GCA	2.43079e-20	0.664903292710288	0.611	0.146	3.71667e-16	0	GCA	22
HMGN5	5.04902e-20	0.438149432082131	0.344	0.047	7.71995e-16	0	HMGN5	15
PSME2	3.78976e-19	0.632225567001049	0.667	0.173	5.79454e-15	0	PSME2	20
GEN1	3.80861e-19	0.301543120188934	0.3	0.037	5.82336e-15	0	GEN1	10
KBTBD2	6.97813e-19	0.474197932479777	0.511	0.104	1.06696e-14	0	KBTBD2	15
FAM110A	1.34249e-17	0.53197502457497	0.544	0.119	2.05267e-13	0	FAM110A	16
KMT5A	2.47824e-18	0.575395362416294	0.622	0.157	3.78922e-13	0	KMT5A	18
MPHOSPH9	2.59052e-17	0.555316882060055	0.589	0.141	3.9609e-14	0	MPHOSPH9	17
ODF2	3.66781e-17	0.40830133289952	0.422	0.075	5.60807e-13	0	ODF2	12
ZFP36L1	3.95321e-17	0.331596110243008	0.267	0.031	6.04446e-13	0	ZFP36L1	10
ZMYM1	5.98334e-17	0.333338266970612	0.344	0.051	9.14852e-13	0	ZMYM1	10
LGALS1	6.52317e-17	0.723447355835863	0.267	0.032	9.97393e-13	0	LGALS1	22
CEP112	8.46841e-18	0.398376755798733	0.356	0.055	1.29482e-12	0	CEP112	12
SNX7	1.3432e-16	0.322291235997642	0.378	0.06	2.05375e-12	0	SNX7	10
JAM2	2.53088e-16	0.36926091278051	0.422	0.074	3.86972e-12	0	JAM2	11
RHEB	2.65372e-16	0.78654476345053	0.967	0.553	4.05754e-12	0	RHEB	23
INCENP	3.7588e-16	0.300499811182105	0.222	0.023	5.74721e-12	0	INCENP	9
FAM122B	4.74378e-16	0.293717559253237	0.256	0.03	7.25324e-12	0	FAM122B	9
RBMX	5.14654e-16	0.713160812724008	0.989	0.745	7.86906e-12	0	RBMX	21
RNF26	1.20836e-16	0.301595535774174	0.289	0.038	1.84758e-11	0	RNF26	9
BRD8	1.36263e-15	0.569011130534686	0.711	0.202	2.08346e-11	0	BRD8	16
CENPK	1.46195e-15	0.410903216749389	0.389	0.066	2.23532e-11	0	CENPK	12
HSPB1	2.00723e-15	0.466149999236464	0.444	0.085	3.06905e-12	0	HSPB1	13
ATP5F1B	2.626e-15	0.660869284609671	0.989	0.863	4.01516e-11	0	ATP5F1B	19
CNTRL	2.65281e-15	0.582988640799141	0.611	0.158	4.05614e-11	0	CNTRL	17
EFCAB11	2.7137e-15	0.250113997472167	0.267	0.033	4.14924e-11	0	EFCAB11	7
PTPRZ1	2.75658e-15	0.546004935418847	0.567	0.137	4.21481e-11	0	PTPRZ1	16
TMED5	7.67592e-16	0.446570184096403	0.433	0.084	1.17365e-10	0	TMED5	13
PRR13	8.63167e-16	0.436642807590603	0.478	0.101	1.31978e-10	0	PRR13	12
RANGRF	9.62144e-15	0.572913314276809	0.533	0.13	1.47112e-10	0	RANGRF	16
LMO1	3.29094e-14	0.661923900621957	0.333	0.054	5.03185e-10	0	LMO1	18
PPP2R5C	5.85868e-15	0.681239422589998	0.811	0.294	8.95792e-11	0	PPP2R5C	19
TCF7L2	5.99704e-14	0.280578475033193	0.289	0.04	9.16948e-10	0	TCF7L2	8
YBX3	6.92551e-14	0.258743573351614	0.289	0.04	1.05891e-09	0	YBX3	7
FBLN1	1.05372e-13	0.579486594207778	0.844	0.292	1.61113e-09	0	FBLN1	16
SALL1	1.44405e-13	0.273553492724377	0.289	0.04	2.20795e-10	0	SALL1	7
TJP1	1.71534e-13	0.46783297436775	0.533	0.124	2.62276e-09	0	TJP1	13
TXNDC12	1.73033e-13	0.55519946707426	0.533	0.132	2.64568e-09	0	TXNDC12	15
CCNG1	1.91027e-13	0.610864152491636	0.689	0.208	2.92081e-09	0	CCNG1	16
HES5	2.43335e-13	154600169252185	0.356	0.064	3.72058e-09	0	HES5	41
GMNN	2.76128e-13	0.423543994236531	0.556	0.128	4.222e-09	0	GMNN	11
BCHE	7.37017e-13	0.419823180639597	0.433	0.087	1.1269e-08	0	BCHE	11
HAUS8	8.24112e-13	0.339046364003965	0.333	0.054	1.26007e-08	0	HAUS8	9
TBL2	8.27406e-14	0.345263648333506	0.311	0.049	1.2651e-09	0	TBL2	9
NPY	1.33405e-12	0.618210712768066	0.667	0.185	2.03977e-08	0	NPY	16
LMNB2	1.56143e-12	0.477118883796427	0.478	0.112	2.38743e-08	0	LMNB2	12
PAX6	1.9216e-12	0.42398423371521	0.256	0.034	2.93813e-08	0	PAX6	11
SAP30	2.23403e-12	0.640048700831044	0.878	0.356	3.41583e-08	0	SAP30	16
UBALD2	3.30978e-12	0.65954127174343	0.7	0.229	5.06066e-08	0	UBALD2	17
ILF2	3.57571e-13	0.734951651993085	0.956	0.657	5.46726e-08	0	ILF2	19
EZH2	1.18524e-11	0.682458006488002	0.867	0.363	1.81224e-08	0	EZH2	17
SCLT1	1.69079e-11	0.449040248875288	0.578	0.153	2.58522e-07	0	SCLT1	11
MIS18A	1.76917e-11	0.450441179510103	0.5	0.119	2.70506e-07	0	MIS18A	11
BARD1	1.85614e-11	0.416261881528437	0.533	0.126	2.83804e-08	0	BARD1	10
CDK5RAP2	1.93293e-11	0.614753029048937	0.611	0.181	2.95545e-07	0	CDK5RAP2	15
JPT1	2.10111e-11	0.551712066223474	1	0.975	3.21259e-07	0	JPT1	14
MZT2B	2.56887e-11	0.603086244532594	0.978	0.837	3.92781e-07	0	MZT2B	15
MGME1	3.16619e-11	0.402330803092679	0.367	0.07	4.84111e-07	0	MGME1	10
CD99	8.91633e-11	0.572982658502636	0.667	0.203	1.36331e-06	0	CD99	14
BTG3	9.51393e-11	0.607804103514775	0.7	0.229	1.45468e-06	0	BTG3	15
DBF4B	9.5818e-11	0.257285854156497	0.178	0.018	1.46506e-06	0	DBF4B	6
SFR1	1.00675e-10	0.41022435248456	0.389	0.078	1.53933e-06	0	SFR1	10
ZFP36L2	1.28459e-10	0.26036905737742	0.289	0.044	1.96414e-06	0	ZFP36L2	6
IFT74	1.43043e-10	0.384512085060073	0.411	0.087	2.18712e-06	0	IFT74	9
PNRC2	2.13914e-10	0.693501498749335	0.767	0.296	3.27075e-06	0	PNRC2	16
PTPRE	2.17185e-10	0.276722205646052	0.189	0.021	3.32076e-06	0	PTPRE	7
TK1	3.02735e-10	0.282338254856158	0.244	0.033	4.62882e-06	0	TK1	7
RHNO1	3.27811e-10	0.505574384070732	0.578	0.164	5.01223e-06	0	RHNO1	12
EZR	3.28631e-10	0.50071105904855	0.556	0.147	5.02477e-06	0	EZR	12
CALM3	5.10994e-10	0.60411761687071	1	0.828	7.8131e-06	0	CALM3	14
FKBP2	5.17913e-10	0.633586513926206	0.811	0.33	7.91889e-06	0	FKBP2	15
HES6	7.61798e-10	0.882704308799799	0.933	0.515	1.16479e-05	0	HES6	20
TMEM19	8.1137e-10	0.274353227798476	0.322	0.056	1.24058e-05	0	TMEM19	6
ECI1	1.16541e-09	0.459753982393469	0.689	0.208	1.78192e-05	0	ECI1	11
PRDX6	1.26157e-09	0.61924429394243	0.844	0.357	1.92894e-05	0	PRDX6	14
SNAPC1	1.66492e-09	0.393387669195461	0.367	0.073	2.54567e-05	0	SNAPC1	9
JADE1	2.0057e-09	0.49804533112396	0.6	0.175	3.06671e-05	0	JADE1	11
TRIM69	2.4607e-09	0.450539332525208	0.433	0.102	3.76241e-06	0	TRIM69	10
CEP135	2.62332e-09	0.35284726826401	0.356	0.069	4.01106e-05	0	CEP135	8
HMG20B	4.26517e-09	0.413088251223619	0.522	0.136	6.52144e-05	0	HMG20B	9
METRN	5.035e-09	0.329262742591379	0.333	0.062	7.69852e-05	0	METRN	7
CEP57L1	6.36418e-09	0.374580362071489	0.489	0.119	9.73083e-05	0	CEP57L1	8
RUVBL1	6.80846e-09	0.551150831228713	0.633	0.206	0.000104101	0	RUVBL1	12
KIF5B	7.40227e-09	0.639837246084946	0.967	0.751	1.13181e-05	0	KIF5B	14
CEP192	9.32287e-09	0.383158468092826	0.389	0.084	0.000142547	0	CEP192	8
DCAF7	9.42406e-09	0.686874545220419	0.844	0.375	1.44094e-05	0	DCAF7	15
NCAPG2	1.17565e-08	0.290055134803194	0.311	0.055	0.000179757	0	NCAPG2	6
SCRG1	6.04244e-08	0.597411092515043	0.444	0.11	9.23888e-05	0	SCRG1	13
FBXO17	6.12648e-08	0.305979278675474	0.3	0.053	0.000936739	0	FBXO17	6
ITGB3BP	7.53051e-08	0.31783334081596	0.467	0.112	0.00115141	0	ITGB3BP	7
CDK6	1.21904e-08	0.460785018460111	0.6	0.169	0.00186391	0	CDK6	10
TFDP2	1.66411e-07	0.587977422297525	0.789	0.319	0.00254443	0	TFDP2	12
SFRP1	3.60691e-09	0.617205381679016	0.622	0.205	0.00551497	0	SFRP1	13
PCBD1	6.84196e-07	0.389840354070827	0.511	0.138	0.0104614	0	PCBD1	8
CARD8	7.06206e-07	0.274520562796133	0.333	0.066	0.0107979	0	CARD8	6
SFPQ	9.08437e-07	0.555861517690273	1	0.863	0.01389	0	SFPQ	11
ZNF90	1.66956e-06	0.263354055969873	0.2	0.027	0.0255276	0	ZNF90	5
SAP30L	2.91178e-06	0.410500111101018	0.444	0.117	0.0445211	0	SAP30L	8
GSTP1	4.50729e-06	0.550756797607713	1	0.801	0.0689165	0	GSTP1	11
CENPM	4.74811e-06	0.270711783008084	0.278	0.049	0.0725986	0	CENPM	5
ANP32B	6.65514e-06	0.592887833691372	0.856	0.429	0.101757	0	ANP32B	11
SESN3	7.6274e-07	0.378610669654904	0.467	0.124	0.116623	0	SESN3	7
CCT5	7.80498e-06	0.669073738397759	0.944	0.621	0.119338	0	CCT5	13
GRK6	7.88134e-06	0.266423867429525	0.356	0.077	0.120506	0	GRK6	5
ALDH9A1	9.06493e-06	0.452406807189115	0.622	0.204	0.138603	0	ALDH9A1	9
AMMECR1	9.14708e-06	0.328179468329096	0.378	0.086	0.139859	0	AMMECR1	6
HNRNPR	9.96036e-06	0.540263307829244	0.956	0.824	0.152294	0	HNRNPR	10
EEF1AKMT2	1.04537e-05	0.390199223422528	0.533	0.159	0.159837	0	EEF1AKMT2	7
TMPO-AS1	1.58439e-05	0.292360952342307	0.189	0.026	0.0242254	0	TMPO-AS1	5
CREB5	1.62815e-06	0.289341903251878	0.367	0.081	0.248944	0	CREB5	5
PSMD10	1.64822e-05	0.500449801614739	0.7	0.259	0.0252013	0	PSMD10	9
ACTL6A	2.3174e-05	0.436062477780621	0.644	0.225	0.35433	0	ACTL6A	8
HLA-C	2.53256e-05	0.477183023028253	0.6	0.198	0.387228	0	HLA-C	9
VRK1	3.16424e-05	0.364958529474836	0.611	0.189	0.0483812	0	VRK1	7
CDCA4	3.90389e-05	0.355223013919559	0.389	0.093	0.596904	0	CDCA4	7
DCP2	4.12873e-05	0.477380374679286	0.522	0.166	0.631283	0	DCP2	9
CDC27	5.0298e-05	0.422155591911596	0.522	0.163	0.769057	0	CDC27	8
FOPNL	6.36448e-05	0.414084763994906	0.478	0.134	0.97313	0	FOPNL	8
AC084033.3	0.000161024	0.50116468338393	0.6	0.212	2.46206	0	AC084033.3	9
SDCBP	0.000234625	0.529158642894588	0.811	0.389	3.58741	0	SDCBP	9
KATNA1	0.000278434	0.37136510275734	0.478	0.135	4.25726	0	KATNA1	7
GSX2	0.000279149	0.417664036889902	0.311	0.067	4.26819	0	GSX2	7
EXOSC8	0.000331643	0.511358467199033	0.678	0.271	5.07082	0	EXOSC8	9
RHOC	4.49237e-05	0.250109482440469	0.278	0.053	6.86884	0	RHOC	4
PPP2R5D	0.000792336	0.33893089159108	0.367	0.091	12.1148	0	PPP2R5D	6
DYNLL1	0.000911935	0.497569335284246	1	0.928	13.9435	0	DYNLL1	8
DEK	0.0010594	0.522429069329822	0.956	0.695	1.61982	0	DEK	9
CEP164	0.00119195	0.303266583231522	0.367	0.089	18.225	0	CEP164	5
USP1	0.00128173	0.496895738360942	0.656	0.247	19.5977	0	USP1	8
SLC4A8	0.00186854	0.426423978658526	0.511	0.166	28.57	0	SLC4A8	7
DESI2	0.00275759	0.391099337387341	0.544	0.176	42.1635	0	DESI2	6
GOT1	0.000288871	0.326451548795592	0.533	0.167	44.1683	0	GOT1	5
ERH	0.00349612	0.431924252842779	0.989	0.834	53.4556	0	ERH	7
GKAP1	0.00350598	0.44856259444626	0.533	0.18	53.6064	0	GKAP1	7
XRCC4	0.00442887	0.256463797527541	0.3	0.065	6.77175	0	XRCC4	4
EFCAB2	0.00449237	0.257249626982308	0.256	0.049	68.6883	0	EFCAB2	4
MAZ	0.00479093	0.583708923179942	0.856	0.495	73.2534	0	MAZ	10
RUVBL2	0.00510951	0.386756694257457	0.589	0.2	78.1245	0	RUVBL2	6
COX8A	0.0057465	0.519577547667396	0.956	0.797	87.864	0	COX8A	8
TOX3	0.00721593	0.578765209179773	0.689	0.284	110.332	0	TOX3	9
PSIP1	0.00777139	0.55219354323073	0.944	0.759	118.825	0	PSIP1	9
RHOA	0.00826442	0.463982440724071	0.9	0.493	126.363	0	RHOA	7
TDP1	0.000844856	0.261646425567959	0.289	0.062	129.179	0	TDP1	4
RNASEH2C	0.0133903	0.371428107730302	0.567	0.19	204.737	0	RNASEH2C	6
PSMA4	0.0141497	0.510163270420195	0.933	0.612	21.6349	0	PSMA4	8
EBPL	0.0149616	0.357489932350229	0.511	0.162	228.763	0	EBPL	6
CEP97	0.0156896	0.405928216536485	0.6	0.214	239.894	0	CEP97	6
SUGP2	0.0182725	0.497785018357629	0.678	0.3	279.387	0	SUGP2	8
MYEF2	0.0188697	0.62899388918608	0.844	0.502	288.518	0	MYEF2	10
2010-09-01	0.020864	0.326081807770448	0.411	0.113	319.01	0	2010-09-01	5
CDK19	0.030635	0.42092975401286	0.556	0.193	468.408	0	CDK19	7
NEDD1	0.0398243	0.255569415287091	0.267	0.056	608.913	0	NEDD1	4
CHIC2	0.0489594	0.337784700866123	0.578	0.196	74.8589	0	CHIC2	5
MORF4L2	0.0511896	0.539796815493445	0.978	0.742	782.689	0	MORF4L2	8
NOTCH1	0.0572666	0.277089268025757	0.322	0.076	8.75606	0	NOTCH1	4
NME4	0.0593075	0.403238734871717	0.544	0.185	906.811	0	NME4	6
CXXC5	0.0593688	0.303807009261315	0.367	0.095	907.749	0	CXXC5	5
RBM8A	0.00604148	0.559914378317914	0.922	0.648	923.743	0	RBM8A	9
ACAA2	0.0673513	0.335752821911523	0.389	0.106	1029.8	0	ACAA2	5
UBB	0.0916536	0.532398304280414	0.933	0.866	1401.38	0	UBB	8
CBL	0.105883	0.32565574175008	0.467	0.144	1618.96	0	CBL	5
TMA16	0.119155	0.314726813915666	0.367	0.097	1821.88	0	TMA16	5
AC240274.1	0.126271	0.346202089891113	0.389	0.109	1930.69	0	AC240274.1	5
DCTN3	0.127663	0.501270204351136	0.956	0.731	1951.97	0	DCTN3	7
TRMU	0.164725	0.327624423440771	0.344	0.092	2518.65	0	TRMU	5
RCOR1	0.181538	0.298157684512904	0.378	0.103	2775.72	0	RCOR1	4
HDAC1	0.213857	0.285632019381447	0.311	0.074	3269.88	0	HDAC1	4
ASRGL1	0.228201	0.451387099101494	0.678	0.273	3489.19	0	ASRGL1	7
FXR1	0.254348	0.481554568913241	0.933	0.554	3888.98	0	FXR1	7
MDK	0.275097	0.3471251242534	0.644	0.236	4206.23	0	MDK	5
NPC2	0.301849	0.360964888533444	0.522	0.175	4615.27	0	NPC2	5
AIMP2	0.445279	0.297103811258246	0.333	0.086	6808.31	0	AIMP2	4
NAP1L1	0.0483703	0.443044454005101	0.989	0.818	7395.83	0	NAP1L1	6
SRGAP2C	0.500163	0.438382751818842	0.5	0.174	7647.5	0	SRGAP2C	6
VEGFB	0.509019	0.360639380302318	0.567	0.197	7782.9	0	VEGFB	5
TMEM256	0.0700251	0.488597644913562	0.678	0.296	10706.8	0	TMEM256	7
NDUFAF3	0.714239	0.462884712251983	0.7	0.321	10920.7	0	NDUFAF3	7
ZADH2	0.728795	0.278305652542556	0.267	0.06	11143.3	0	ZADH2	4
FDX1	0.0857635	0.363754764414829	0.611	0.228	13113.2	0	FDX1	5
RSRC1	0.88421	0.386942981647416	0.589	0.225	13519.6	0	RSRC1	5
ANP32A	1.45353	0.488911381767664	0.867	0.48	2222.45	0	ANP32A	7
CDK2AP2	0.16451	0.302432188525591	0.356	0.101	25153.5	0	CDK2AP2	4
CFL2	1.84714	0.314769327203446	0.611	0.224	28242.7	0	CFL2	4
HAT1	2.25817	0.355900290606432	0.6	0.223	3452.75	0	HAT1	5
KMT2A	2.3699	0.535867975552392	0.856	0.567	36235.7	0	KMT2A	7
RNF4	2.41006	0.327932870733512	0.422	0.132	36849.8	0	RNF4	4
SPAG16	3.07463	0.309094183580966	0.478	0.161	47011.1	0	SPAG16	4
ISOC2	3.24885	0.28380249426276	0.333	0.089	49675	0	ISOC2	4
NAA38	3.41868	0.451009915755184	0.8	0.386	52271.6	0	NAA38	6
ASXL1	4.43291	0.429370816788875	0.689	0.308	67779.1	0	ASXL1	6
H1FX	5.20445	0.457135623935243	0.989	0.872	79576	0	H1FX	6
NENF	5.30571	0.351290175017981	0.6	0.22	81124.3	0	NENF	5
SRI	5.42569	0.508452382703748	0.811	0.427	82958.8	0	SRI	7
CBX3	5.53845	0.412510834112118	0.989	0.821	8468.29	0	CBX3	5
NGLY1	5.7857	0.309608904220125	0.389	0.115	88463.3	0	NGLY1	4
SRGAP2B	5.89813	0.383240800682169	0.489	0.174	90182.4	0	SRGAP2B	5
CCAR1	6.29628	0.444128469640883	0.789	0.393	96270.1	0	CCAR1	6
LARP7	6.47516	0.48341778879737	0.722	0.324	99005.2	0	LARP7	6
NUDT1	6.83718	0.446892963455666	0.778	0.386	10454	0	NUDT1	6
MED30	7.50614	0.419545069533359	0.689	0.292	114769	0	MED30	6
TMBIM6	10.3011	0.469283653350075	0.956	0.653	157503	0	TMBIM6	6
HNRNPUL1	11.9693	0.437967770125916	0.8	0.397	18301	0	HNRNPUL1	6
RBBP7	12.2227	0.466273372684812	0.822	0.425	18688.5	0	RBBP7	6
C12orf49	13.1695	0.39137122841126	0.544	0.208	201361	0	C12orf49	5
TMEM126B	22.0522	0.300002303914328	0.522	0.186	337179	0	TMEM126B	4
CMC2	23.388	0.396576420945031	0.689	0.313	357602	0	CMC2	5
XPO1	24.7659	0.390357334506952	0.689	0.302	378671	0	XPO1	5
ZNF43	26.9786	0.3536502488032	0.478	0.168	412503	0	ZNF43	4
HNRNPH3	37.3296	0.419735157513558	0.967	0.792	570770	0	HNRNPH3	5
GGH	37.7887	0.296515054001733	0.522	0.186	577790	0	GGH	4
H2AFJ	39.5088	0.253799938953705	0.278	0.069	604089	0	H2AFJ	3
DCLRE1C	40.201	0.329275353325246	0.511	0.182	614673	0	DCLRE1C	4
WASF2	40.9349	0.268669277918567	0.422	0.135	625894	0	WASF2	3
ZEB1	0.483085	0.386118323185182	0.511	0.193	73863.7	0	ZEB1	5
ZNF93	68.1131	0.331981862002838	0.433	0.147	1.04145e+06	0	ZNF93	4
PTBP1	81.3067	0.370677949808402	0.478	0.177	1.24318e+06	0	PTBP1	4
CSTF1	83.5913	0.262111550927435	0.322	0.092	1.27811e+06	0	CSTF1	3
PLGRKT	133.227	0.41044831172642	0.567	0.246	2.03704e+06	0	PLGRKT	5
LCORL	137.754	0.433463092568293	0.633	0.288	2.10625e+06	0	LCORL	5
ZNRD1	155.134	0.275487299421524	0.411	0.135	237199	0	ZNRD1	3
RORB	158.041	0.283546404783304	0.3	0.083	2.41645e+06	0	RORB	3
NLGN4X	167.365	0.277395220469573	0.478	0.167	2.55901e+06	0	NLGN4X	3
NIFK-AS1	168.792	0.276096721701339	0.356	0.109	258083	0	NIFK-AS1	3
ISCA2	172.01	0.304266033799008	0.578	0.227	2.63003e+06	0	ISCA2	4
GSPT1	254.121	0.439686055462965	0.767	0.389	3.88551e+06	0	GSPT1	5
C2orf69	344.391	0.369964874682381	0.522	0.21	5.26574e+06	0	C2orf69	4
PTMS	36.9692	0.386157573719068	0.989	0.957	5.65259e+06	0	PTMS	4
TSEN15	388.87	0.264496755115065	0.367	0.116	5.94582e+06	0	TSEN15	3
SNX17	390.305	0.29522538895711	0.467	0.168	596777	0	SNX17	3
IMMP1L	398.82	0.348123427392234	0.656	0.286	6.09797e+06	0	IMMP1L	4
C12orf75	456.276	0.301032423697588	0.378	0.123	6.97646e+06	0	C12orf75	3
TMX2	494.677	0.372078139186367	0.5	0.196	7.56361e+06	0	TMX2	4
QSER1	534.727	0.308489552239395	0.533	0.208	8.17597e+06	0	QSER1	3
GPC4	539.671	0.254139180836324	0.367	0.112	8.25157e+06	0	GPC4	3
FAT1	596.107	0.276030242662045	0.356	0.11	911447	0	FAT1	3
DBI	695.928	0.41705549171055	0.933	0.632	1.06407e+07	0	DBI	5
ZBTB18	718.174	0.250357462787762	0.311	0.088	1.09809e+06	0	ZBTB18	3
GSTO1	792.534	0.272628089082166	0.4	0.132	1.21178e+07	0	GSTO1	3
CDKN1B	996.451	0.424408481944027	0.722	0.371	1.52357e+07	0	CDKN1B	5
CMTM6	1117.09	0.255134156673073	0.367	0.116	1.70803e+07	0	CMTM6	3
SH3BGRL	1202.64	0.479485555381648	0.789	0.473	1.83884e+06	0	SH3BGRL	5
NES	1417.39	0.278286538656168	0.6	0.24	2.16719e+07	0	NES	3
HDGFL2	1465.25	0.380829287616231	0.678	0.3	2.24037e+06	0	HDGFL2	4
SRSF3	1586.83	0.345528361430809	1	0.932	2.42626e+07	0	SRSF3	4
VDAC3	1650.53	0.394028335057063	0.956	0.682	2.52366e+06	0	VDAC3	4
MPP6	1665.95	0.387541687270019	0.489	0.19	2.54723e+07	0	MPP6	4
INSIG1	1786.82	0.297760145322965	0.389	0.132	2.73205e+07	0	INSIG1	3
SAE1	1829.24	0.285231732880894	0.478	0.177	2.79691e+07	0	SAE1	3
PEG10	2109.38	0.536384344064158	0.911	0.69	3.22523e+06	0	PEG10	6
APIP	2361.58	0.260460997665076	0.467	0.17	3.61086e+07	0	APIP	3
HSPA13	2489.32	0.409089962845305	0.7	0.367	3.80617e+07	0	HSPA13	4
TMEM106C	2685.61	0.311469493305637	0.556	0.224	4.1063e+07	0	TMEM106C	3
HAGH	3185.76	0.329755187933689	0.711	0.334	4.87102e+07	0	HAGH	3
PRDX1	3635.64	0.436708430287395	0.911	0.638	5.5589e+07	0	PRDX1	5
USP13	380.783	0.28668502354563	0.322	0.1	5.82217e+07	0	USP13	3
PTGES3	3864.36	0.344509223635961	0.978	0.845	5.9086e+07	0	PTGES3	4
RAB8A	3954.82	0.331519987959806	0.678	0.303	6.04692e+07	0	RAB8A	3
C14orf119	4894.62	0.255516332054398	0.456	0.166	7.48387e+07	0	C14orf119	3
PDCD4	5735.46	0.260848316242578	0.5	0.191	8.76952e+07	0	PDCD4	3
R3HDM1	6700.35	0.278387776718531	0.456	0.172	1.02448e+08	0	R3HDM1	3
ZNF714	7047.78	0.289836987623291	0.656	0.288	1.07761e+08	0	ZNF714	3
UQCRFS1	7974.86	0.359709977504733	0.933	0.62	1.21936e+08	0	UQCRFS1	4
CALD1	844.618	0.329642833659844	0.656	0.308	1.29142e+08	0	CALD1	3
SCAF11	8575.97	0.346613839228606	0.556	0.234	1.31127e+08	0	SCAF11	3
GPM6B	9570.17	0.393998618165728	0.978	0.747	1.46328e+08	0	GPM6B	4
PSME1	10080.3	0.378088726648271	0.556	0.242	1.54127e+08	0	PSME1	4
TTC9C	10103.1	0.270174260727246	0.411	0.149	1.54476e+08	0	TTC9C	3
ARHGAP5	1016	0.299285442708874	0.478	0.189	1.55346e+08	0	ARHGAP5	3
TPI1	12895.6	0.403028301459338	0.933	0.564	1.97173e+08	0	TPI1	4
2011-09-01	13958.3	0.39833669477382	0.944	0.627	2.13422e+07	0	2011-09-01	4
CCSAP	16810.6	0.293155284958913	0.578	0.246	2.57034e+08	0	CCSAP	3
SEM1	19663.4	0.400334804128695	0.9	0.664	3.00653e+08	0	SEM1	4
SAC3D1	20194.7	0.291162773405782	0.567	0.238	3.08777e+07	0	SAC3D1	3
G3BP1	20547.6	0.363094222530381	0.678	0.321	3.14172e+08	0	G3BP1	4
NOSIP	20844.7	0.335036335994322	0.6	0.284	3.18715e+08	0	NOSIP	3
LDHA	22205	0.490997159942449	0.333	0.108	3.39515e+08	0	LDHA	5
SOX9	23914	0.335947206855071	0.478	0.187	3.65645e+08	0	SOX9	3
HLA-A	24142.8	0.335192075834204	0.678	0.338	3.69144e+08	0	HLA-A	3
ARFGAP3	2612.06	0.265477183302232	0.578	0.244	3.99384e+08	0	ARFGAP3	3
RCN1	26852.7	0.251604235296995	0.422	0.155	4.10578e+08	0	RCN1	2
CRB1	28663	0.25826522007654	0.411	0.149	4.38257e+08	0	CRB1	2
PMF1	37259.2	0.27621045870033	0.589	0.254	5.69694e+08	0	PMF1	3
PPIH	37341.8	0.281937484635663	0.411	0.156	5.70955e+08	0	PPIH	3
SYNE2	37859.3	0.443858323974921	0.856	0.553	5.78869e+08	0	SYNE2	4
DAZAP1	38876.3	0.268287906515432	0.544	0.227	5.94419e+08	0	DAZAP1	3
RAB3IP	40094.4	0.265712298164677	0.644	0.287	6.13043e+06	0	RAB3IP	2
CORO1C	41719.4	0.397354406955885	0.711	0.376	6.37889e+08	0	CORO1C	4
MDH1	5182.25	0.415147050101855	0.889	0.585	7.92366e+08	0	MDH1	4
DR1	5984.43	0.285628570787402	0.478	0.195	9.15019e+08	0	DR1	3
PRPSAP1	62720.1	0.301007433658442	0.589	0.268	9.5899e+08	0	PRPSAP1	3
STK39	67679.4	0.277561172530498	0.378	0.138	1.03482e+09	0	STK39	3
PPIA	88122	0.269942366964705	1	0.955	1.34739e+09	0	PPIA	2
LSM8	106343	0.312251858802543	0.744	0.393	1.62598e+09	0	LSM8	3
GAPDH	114464	0.276312312513919	1	0.98	1.75015e+09	0	GAPDH	2
TRIM28	114517	0.316240617182655	0.8	0.457	1.75097e+09	0	TRIM28	3
DZIP3	118165	0.267331089985066	0.4	0.153	1.80674e+08	0	DZIP3	2
ALDH7A1	128635	0.351493562479467	0.489	0.199	1.96683e+09	0	ALDH7A1	3
DKC1	130068	0.302848191045188	0.489	0.21	1.98874e+09	0	DKC1	3
LRRCC1	14852.1	0.265695315404755	0.256	0.077	2.27089e+09	0	LRRCC1	2
PTP4A2	177848	0.386688557963195	0.744	0.416	2.7193e+09	0	PTP4A2	3
ARPC5	198618	0.404858688797911	0.933	0.652	3.03687e+09	0	ARPC5	4
EPHA4	227350	0.327666286843804	0.578	0.258	3.47618e+08	0	EPHA4	3
LDLR	313603	0.259696058220016	0.378	0.145	4.79499e+09	0	LDLR	2
CBX5	333959	0.414040971736366	0.933	0.678	5.10624e+09	0	CBX5	4
MYL12A	362558	0.326638553724475	0.522	0.234	5.54351e+09	0	MYL12A	3
HNRNPM	372641	0.292539392538914	0.978	0.861	5.69768e+09	0	HNRNPM	2
CLIC4	383704	0.285249770285882	0.544	0.238	5.86683e+09	0	CLIC4	2
LSM3	43821.9	0.269618698932716	0.933	0.708	6.70036e+09	0	LSM3	2
ME2	597029	0.277017303653347	0.522	0.233	9.12857e+09	0	ME2	2
POU3F2	664810	0.390424352046597	0.544	0.256	0.000101649440524218	0	POU3F2	3
SNRPB	676997	0.341740756690694	0.811	0.541	0.00010351281623852	0	SNRPB	3
RDX	757028	0.36661312953783	0.878	0.613	0.000115749613208411	0	RDX	3
MIR99AHG	946942	0.254102737076805	0.567	0.252	0.000144787370617414	0	MIR99AHG	2
NFYB	1.02251e+06	0.387674953724648	0.578	0.292	0.000156341220028048	0	NFYB	3
LAPTM4A	1.29126e+06	0.398055800052073	0.856	0.547	0.000197433749240244	0	LAPTM4A	3
ENAH	1.39873e+06	0.349214043467896	0.867	0.583	0.000213866058369571	0	ENAH	3
GLO1	1.4166e+06	0.295441172089216	0.6	0.29	0.000216598472486514	0	GLO1	2
SLC36A4	145102	0.259964750353898	0.422	0.173	0.000221860629639866	0	SLC36A4	2
CLGN	1.48097e+06	0.262060108327375	0.367	0.143	0.000226441045413926	0	CLGN	2
UBE2D3	1.48727e+06	0.366547085261323	0.922	0.609	0.000227404339404103	0	UBE2D3	3
PSMG2	1.61221e+06	0.266387242938849	0.644	0.312	0.000246506222469246	0	PSMG2	2
ADH5	1.74359e+06	0.31268359149527	0.789	0.469	0.000266594439558311	0	ADH5	2
CETN3	1.86212e+06	0.28134471795257	0.411	0.17	0.000284718122161808	0	CETN3	2
RRM1	2.01163e+06	0.274614620148008	0.511	0.234	0.000307578120142918	0	RRM1	2
ENY2	2.15303e+06	0.300623060702947	0.911	0.675	0.00032919811816093	0	ENY2	2
ROCK1	2.19682e+06	0.300210914204836	0.7	0.374	0.00033589360725174	0	ROCK1	2
RPL36AL	2.31701e+06	0.279705328176584	0.989	0.86	0.000354271042748746	0	RPL36AL	2
CDKN2D	2.49682e+06	0.472784968478052	0.733	0.481	0.000381764495325341	0	CDKN2D	4
SMS	2.81436e+06	0.394607910203004	0.911	0.664	0.000430316192092483	0	SMS	3
ZSCAN16-AS1	289506	0.286712490214961	0.622	0.309	0.00044265396452712	0	ZSCAN16-AS1	2
MED19	2.89934e+06	0.342738385901146	0.7	0.397	0.000443309593380059	0	MED19	3
ATF7IP	2.96287e+06	0.275729329587746	0.667	0.346	0.000453023087748316	0	ATF7IP	2
MAP1A	3.20801e+06	0.319198155030838	0.556	0.274	0.000490504884738003	0	MAP1A	2
FDFT1	3.3192e+06	0.31237851921058	0.856	0.531	0.000507505767189094	0	FDFT1	2
MPPED2	3.42025e+06	0.335995495609692	0.5	0.245	0.000522956283745179	0	MPPED2	3
CDK16	4.15682e+06	0.282509802424464	0.511	0.247	0.000635577095823385	0	CDK16	2
LINC01551	4.21314e+06	0.391582020002717	0.667	0.394	0.000644188838134211	0	LINC01551	3
ANAPC11	5.25575e+06	0.292188572219293	0.956	0.681	0.000803604706513583	0	ANAPC11	2
TOP1	5.33516e+06	0.334741490104328	0.933	0.713	0.000815746596606474	0	TOP1	2
PDIA6	5.39423e+06	0.322700356446365	0.778	0.481	0.000824777053271556	0	PDIA6	2
SRSF2	5.64041e+06	0.28991906375652	0.922	0.656	0.000862417933198055	0	SRSF2	2
TMSB15A	5.74913e+06	0.318854234303033	0.978	0.884	0.000879042251054653	0	TMSB15A	2
CHCHD3	7.80009e+06	0.28181430113218	0.533	0.262	0.00119263320479893	0	CHCHD3	2
OSER1	8.09951e+06	0.319288513053637	0.567	0.291	0.00123841449491756	0	OSER1	2
TPRKB	8.11633e+06	0.279557774000779	0.8	0.475	0.00124098733425584	0	TPRKB	2
RHOBTB3	8.21059e+06	0.298332298109786	0.733	0.43	0.00125539980957631	0	RHOBTB3	2
DAZAP2	8.66012e+06	0.250820944705261	0.578	0.284	0.00132413241176214	0	DAZAP2	2
HNRNPA3	8.88634e+06	0.326946030992678	0.922	0.791	0.00135872201624823	0	HNRNPA3	2
CBX1	9.25865e+06	0.295216698586296	0.944	0.714	0.0014156473524273	0	CBX1	2
PKM	9.49265e+06	0.320483816821894	0.778	0.471	0.00145142591638036	0	PKM	2
PNISR	1.07727e+06	0.29208140459251	0.944	0.783	0.00164715024772349	0	PNISR	2
PSAT1	1.1081e+07	0.317843416291089	0.211	0.067	0.00169427770063214	0	PSAT1	2
CCT7	1.121e+07	0.298331831166861	0.911	0.652	0.00171401606240637	0	CCT7	2
TMEM263	1.14051e+07	0.258192736077281	0.411	0.183	0.00174383853862427	0	TMEM263	2
HMGN1	1.20366e+07	0.257558035761521	1	0.895	0.00184039925436866	0	HMGN1	2
CALR	1.21524e+07	0.284120643140303	0.811	0.464	0.00185810597336529	0	CALR	2
EEF1D	1.46474e+07	0.352155125447643	0.967	0.743	0.00223959118316293	0	EEF1D	2
AKIRIN2	1.50374e+07	0.315101603498167	0.7	0.418	0.00229921378192355	0	AKIRIN2	2
SCCPDH	1.6704e+06	0.264686086744397	0.622	0.329	0.00255403398713148	0	SCCPDH	2
USP16	1.76194e+07	0.301350777300998	0.656	0.369	0.0026940039696148	0	USP16	2
CEP350	1.96288e+07	0.291743800699404	0.522	0.264	0.00300124898663977	0	CEP350	2
CCDC88A	2.08346e+07	0.345076773464987	0.956	0.873	0.00318560563764987	0	CCDC88A	2
CTCF	2.19796e+07	0.275415049100599	0.667	0.382	0.00336067859045083	0	CTCF	2
ITGB1BP1	2.28311e+07	0.28268408340535	0.622	0.334	0.0034908750616187	0	ITGB1BP1	2
PPP1CC	2.41451e+07	0.34746518560558	0.844	0.553	0.00369178552914494	0	PPP1CC	2
TIMM10	2.73e+07	0.297745092528513	0.578	0.31	0.00417416307551994	0	TIMM10	2
LAPTM4B	3.36276e+07	0.26731377986954	0.544	0.275	0.00514166288124443	0	LAPTM4B	2
SMARCA1	3.7425e+07	0.274927354518767	0.456	0.218	0.00572228012694981	0	SMARCA1	2
SSNA1	4.29459e+07	0.257604748757551	0.6	0.307	0.00656642410560782	0	SSNA1	2
SOD1	8.35693e+07	0.259089304748661	0.978	0.763	0.0127777526255882	0	SOD1	2
CYCS	9.15084e+07	0.309020423865018	0.844	0.639	0.0139916419176524	0	CYCS	2
TECR	1.27536e+08	0.26351252993557	0.489	0.246	0.0195001862815203	0	TECR	2
SMIM14	1.56652e+08	0.300974388369666	0.589	0.325	0.0239521667588151	0	SMIM14	2
HNRNPU	1.57244e+08	0.259221948180014	0.944	0.77	0.0240425992114313	0	HNRNPU	2
EIF4E	2.53938e+08	0.274950904738682	0.733	0.473	0.0388270542147337	0	EIF4E	2
SERF2	8.03493e+08	0.259966401875886	0.956	0.818	0.122854149476662	0	SERF2	1
MRPL47	8.24937e+08	0.260220085057517	0.711	0.447	0.126132894702742	0	MRPL47	1
PHF6	1.02609e+09	0.262283774553018	0.8	0.571	0.156889348129905	0	PHF6	1
NUCB2	1.65858e+09	0.298831873188951	0.7	0.458	0.253596472647275	0	NUCB2	1
GLRX5	1.73936e+09	0.293429154442347	0.778	0.525	0.265948742327479	0	GLRX5	1
PDIA3	1.75713e+08	0.25945168882822	0.6	0.361	0.268664877122367	0	PDIA3	1
RNASEH2B	3.2675e+09	0.258361673385768	0.433	0.232	0.499600884465604	0	RNASEH2B	1
2007-09-01	3.33788e+09	0.250020185837411	0.956	0.862	0.510362220085988	0	2007-09-01	1
DLL3	5.31897e+09	0.259027568108263	0.656	0.429	0.813269858500103	0	DLL3	1
KATNBL1	5.46377e+09	0.253460731980405	0.622	0.372	0.835410137475326	0	KATNBL1	1
RNF5	6.38332e+09	0.276298277209997	0.733	0.478	0.976008927113067	0	RNF5	1
C1orf122	0.000239369020938673	0.254014844353147	0.778	0.547	1	0	C1orf122	1
TAX1BP1	0.000243452761566054	0.272762269536908	0.678	0.482	1	0	TAX1BP1	1
TYMS1	0	194383882221611	0.955	0.055	0	1	TYMS	194
TOP2A1	0	176790206630272	0.85	0.051	0	1	TOP2A	177
NUSAP11	0	17549814198209	0.895	0.057	0	1	NUSAP1	175
HIST1H1B	0	169657176501984	0.759	0.017	0	1	HIST1H1B	169
PCLAF	0	169554748674117	0.874	0.024	0	1	PCLAF	169
HIST1H2AG	0	156861893533764	0.745	0.043	0	1	HIST1H2AG	157
HIST1H3B	0	154655942439722	0.71	0.008	0	1	HIST1H3B	154
ATAD2	0	141987046816293	0.832	0.048	0	1	ATAD2	142
CENPU1	0	130887492028029	0.825	0.046	0	1	CENPU	131
MAD2L11	0	128115847264416	0.85	0.06	0	1	MAD2L1	128
CDK11	0	125761629436162	0.829	0.035	0	1	CDK1	126
CLSPN	0	12409491424707	0.734	0.029	0	1	CLSPN	124
SPC251	0	110057540502451	0.65	0.018	0	1	SPC25	110
RRM2	0	100930852792651	0.584	0.009	0	1	RRM2	101
RAD51AP1	0	0.959397779696163	0.626	0.014	0	1	RAD51AP1	96
CENPK1	0	0.949225203764408	0.64	0.026	0	1	CENPK	95
ZWINT1	0	0.943706849622479	0.675	0.026	0	1	ZWINT	94
MYBL2	0	0.870104744206519	0.514	0.008	0	1	MYBL2	87
MCM10	0	0.834670159224366	0.528	0.004	0	1	MCM10	83
PBK1	2.47657e-284	111589765600123	0.71	0.04	3.78667e-280	1	PBK	111
CDT1	7.97784e-283	0.708953842159862	0.493	0.01	1.21981e-278	1	CDT1	71
HMGB21	2.18879e-276	205149464492673	1	0.154	3.34666e-272	1	HMGB2	205
MKI671	2.03265e-275	137736550452782	0.727	0.046	3.10792e-271	1	MKI67	138
SMC21	6.03172e-270	136238581729053	0.839	0.088	9.2225e-266	1	SMC2	136
ESCO2	7.82258e-270	0.720623393902351	0.486	0.011	1.19607e-265	1	ESCO2	72
E2F1	7.52695e-269	0.869171854784928	0.514	0.015	1.15087e-264	1	E2F1	87
GMNN1	5.01068e-262	120010358487699	0.808	0.081	7.66133e-258	1	GMNN	120
CENPF1	6.98127e-258	128024401543599	0.846	0.083	1.06744e-253	1	CENPF	128
CHEK1	1.86448e-252	0.90896658117809	0.601	0.033	2.85079e-248	1	CHEK1	91
HIST1H2AL	1.65597e-250	0.830255631572947	0.458	0.011	2.53198e-246	1	HIST1H2AL	83
NCAPG1	3.32025e-249	0.782994347608259	0.563	0.025	5.07666e-245	1	NCAPG	78
NUF21	1.51877e-241	0.816353824811894	0.615	0.033	2.32219e-237	1	NUF2	82
KIF111	2.52362e-241	0.845969869746562	0.605	0.033	3.85861e-237	1	KIF11	84
HELLS	1.40399e-240	120608280243064	0.734	0.071	2.14669e-236	1	HELLS	120
CENPM1	4.07598e-239	0.760399299208091	0.493	0.018	6.23217e-235	1	CENPM	76
CKS1B1	1.81236e-238	124626989138336	0.843	0.098	2.7711e-234	1	CKS1B	124
SMC41	4.40756e-238	153641071287151	0.913	0.134	6.73916e-234	1	SMC4	153
FAM111B	7.22453e-237	0.615839136940562	0.385	0.004	1.10463e-232	1	FAM111B	62
NDC801	9.31062e-235	0.763165455572762	0.552	0.026	1.42359e-230	1	NDC80	76
BRCA1	3.00874e-233	0.645817656423342	0.434	0.01	4.60036e-229	1	BRCA1	64
FBXO51	2.85736e-232	107540201794202	0.727	0.069	4.3689e-228	1	FBXO5	107
CDCA5	5.93453e-233	0.573545908974695	0.416	0.009	9.07389e-228	1	CDCA5	57
ORC61	2.38684e-228	108853318862424	0.766	0.085	3.64948e-224	1	ORC6	109
UBE2C1	2.87999e-228	0.818284019956835	0.696	0.054	4.40351e-224	1	UBE2C	82
CENPN1	6.45799e-225	0.84445620793093	0.612	0.041	9.87427e-221	1	CENPN	84
CDC45	1.3449e-222	0.546606196279027	0.35	0.003	2.05635e-218	1	CDC45	55
TK11	1.17773e-215	0.57307698726359	0.392	0.008	1.80075e-211	1	TK1	57
KNL11	1.89395e-213	0.774995018066221	0.549	0.031	2.89585e-209	1	KNL1	77
TPX21	1.64337e-211	0.844405598730864	0.601	0.04	2.51272e-207	1	TPX2	84
C21orf581	5.9535e-211	0.841752188997683	0.58	0.04	9.10291e-208	1	C21orf58	84
HIST1H2AH	1.53848e-209	0.711113822118886	0.409	0.012	2.35233e-205	1	HIST1H2AH	71
BIRC51	5.99234e-207	0.927375785489024	0.657	0.053	9.16228e-203	1	BIRC5	93
AURKB1	5.13808e-201	0.725366660233196	0.493	0.025	7.85613e-197	1	AURKB	72
SGO11	6.71716e-200	0.77512061490864	0.524	0.031	1.02705e-195	1	SGO1	77
DHFR	8.74567e-199	0.92260692149831	0.587	0.048	1.33721e-194	1	DHFR	92
E2F2	1.5152e-195	0.440344902300343	0.318	0.003	2.31674e-191	1	E2F2	44
HIST1H3G	6.36964e-195	0.473321476092575	0.329	0.004	9.73918e-191	1	HIST1H3G	47
GINS2	1.82959e-193	110809696599846	0.629	0.061	2.79745e-189	1	GINS2	111
KIFC11	2.35659e-193	0.671094130891634	0.462	0.022	3.60323e-190	1	KIFC1	67
ZNF367	2.52571e-189	0.51663186467649	0.332	0.006	3.86182e-185	1	ZNF367	52
DTL	1.43244e-187	0.477527189737805	0.294	0.002	2.19019e-184	1	DTL	48
MND11	1.1045e-184	0.789563177736817	0.566	0.046	1.68878e-180	1	MND1	79
H2AFX1	1.39075e-183	122393690172284	0.836	0.145	2.12646e-179	1	H2AFX	122
CENPW1	7.04993e-181	0.856616493719689	0.643	0.066	1.07793e-176	1	CENPW	86
RTKN21	3.53827e-180	0.803312017854825	0.545	0.043	5.41001e-176	1	RTKN2	80
PCNA	3.02009e-177	148276612041415	0.864	0.19	4.61772e-173	1	PCNA	148
UBE2T1	3.16384e-172	114620673888022	0.808	0.146	4.83752e-168	1	UBE2T	114
MIS18BP11	4.87535e-172	0.716212491643356	0.552	0.045	7.45441e-168	1	MIS18BP1	72
MCM3	5.59705e-172	0.721520784470396	0.469	0.03	8.55789e-168	1	MCM3	72
PKMYT1	1.24115e-172	0.441468745700607	0.297	0.004	1.89772e-167	1	PKMYT1	44
ASF1B	1.84974e-166	0.409886198928567	0.294	0.005	2.82826e-162	1	ASF1B	41
CCNE2	2.30155e-161	0.740013710645211	0.514	0.042	3.51907e-158	1	CCNE2	74
ANP32E1	4.78383e-160	120657816925368	0.916	0.214	7.31447e-156	1	ANP32E	120
MXD31	2.16174e-158	0.672722362267918	0.462	0.032	3.3053e-154	1	MXD3	67
BARD11	4.49676e-155	0.893008451105322	0.664	0.091	6.87555e-151	1	BARD1	89
PTTG11	3.51366e-152	0.809111286022341	0.797	0.135	5.37238e-148	1	PTTG1	81
LRR11	3.78038e-152	0.681354881719501	0.5	0.043	5.78021e-148	1	LRR1	68
HIST1H1C	7.38661e-150	148832143898386	0.752	0.149	1.12941e-145	1	HIST1H1C	149
CKAP2L1	7.01583e-149	0.559708805231852	0.42	0.026	1.07272e-144	1	CKAP2L	56
EMP2	2.47296e-147	0.481512630365196	0.343	0.014	3.78115e-143	1	EMP2	48
HIST1H2BH1	4.38603e-147	0.767080140200023	0.517	0.049	6.70624e-143	1	HIST1H2BH	77
TUBA1B1	7.92925e-147	198444408590334	1	0.925	1.21238e-142	1	TUBA1B	198
FOXM11	1.21228e-146	0.591461532482216	0.378	0.021	1.85358e-142	1	FOXM1	59
MASTL	7.58659e-147	0.440741518254398	0.322	0.012	1.15999e-141	1	MASTL	44
CCNA21	2.42249e-145	0.596431842905761	0.465	0.036	3.70399e-141	1	CCNA2	60
ASPM1	8.40044e-144	0.671299627286482	0.49	0.041	1.28443e-139	1	ASPM	67
USP11	8.45804e-144	108080188179254	0.85	0.206	1.29323e-139	1	USP1	108
FEN1	3.07947e-143	0.707844567016365	0.503	0.05	4.7085e-139	1	FEN1	71
MELK1	7.59467e-142	0.500397712929582	0.343	0.016	1.16123e-137	1	MELK	50
DSN1	1.01155e-141	0.430441721631615	0.322	0.013	1.54665e-137	1	DSN1	43
MCM7	9.66061e-141	112625032758995	0.811	0.187	1.47711e-136	1	MCM7	112
NCAPH1	1.22056e-139	0.48147758546088	0.332	0.015	1.86624e-135	1	NCAPH	48
HMGB11	2.40209e-139	132089062789585	1	0.985	3.67279e-135	1	HMGB1	132
FANCI	4.63533e-141	0.565314475495334	0.42	0.031	7.08742e-135	1	FANCI	56
PHGDH1	4.65119e-139	106921731463119	0.699	0.118	7.11167e-135	1	PHGDH	107
GTSE11	3.74778e-138	0.58891187921591	0.423	0.03	5.73036e-134	1	GTSE1	59
KIF151	3.89889e-137	0.524988364514489	0.367	0.021	5.9614e-133	1	KIF15	52
PLK41	1.1924e-136	0.510964441121093	0.343	0.017	1.82318e-132	1	PLK4	51
PRC11	3.18563e-136	0.672486264874653	0.521	0.053	4.87083e-132	1	PRC1	67
H2AFZ1	6.44084e-136	128219781418792	1	0.917	9.84804e-132	1	H2AFZ	128
HMGN21	8.3854e-136	167823827999241	1	0.798	1.28213e-131	1	HMGN2	168
FANCD2	2.00682e-135	0.417506432409604	0.315	0.013	3.06842e-132	1	FANCD2	42
CENPH	3.29773e-134	0.794227958275993	0.657	0.105	5.04223e-130	1	CENPH	79
PIMREG1	3.95501e-134	0.604536094351273	0.444	0.036	6.04722e-130	1	PIMREG	60
DUT	4.00483e-133	15395906890175	0.899	0.297	6.12339e-129	1	DUT	154
MMS22L	2.49851e-129	0.646796605421043	0.465	0.045	3.82023e-125	1	MMS22L	65
XRCC2	2.40656e-127	0.479897712883972	0.29	0.011	3.67963e-123	1	XRCC2	48
HIST1H3F	4.08517e-127	0.380105713963593	0.234	0.004	6.24623e-123	1	HIST1H3F	38
DEK1	1.27983e-126	118595959397606	0.993	0.676	1.95685e-122	1	DEK	118
HIST1H2AB	2.11438e-126	0.426566687680336	0.273	0.009	3.23289e-122	1	HIST1H2AB	43
CTNNAL1	2.82006e-126	0.683397002295421	0.528	0.064	4.31187e-122	1	CTNNAL1	68
SPC241	4.25656e-126	0.500563571733767	0.371	0.025	6.50828e-122	1	SPC24	50
DIAPH31	1.58545e-125	0.420273866023236	0.308	0.014	2.42415e-121	1	DIAPH3	42
CDCA41	6.25814e-125	0.687285884734294	0.524	0.064	9.5687e-121	1	CDCA4	69
CDC6	2.22053e-123	0.377303170637105	0.234	0.005	3.39519e-119	1	CDC6	38
CDCA7	3.5181e-123	0.906480285972752	0.717	0.134	5.37917e-119	1	CDCA7	91
SGO21	9.5375e-124	0.656177650656453	0.479	0.049	1.45828e-118	1	SGO2	66
HIST1H4H	4.63964e-122	0.378591158782222	0.255	0.007	7.094e-118	1	HIST1H4H	38
CEP152	6.7095e-122	0.433769744252844	0.311	0.016	1.02588e-117	1	CEP152	43
HIST1H1E	1.1343e-121	109388808045682	0.71	0.145	1.73434e-117	1	HIST1H1E	109
HIST2H2AC	1.31246e-120	148804745934404	0.769	0.215	2.00675e-116	1	HIST2H2AC	149
CHAF1A	2.08251e-120	0.509446290710666	0.374	0.028	3.18416e-116	1	CHAF1A	51
MCM5	4.1737e-119	0.644546332751331	0.367	0.027	6.38159e-115	1	MCM5	64
CDKN2C1	6.72387e-118	0.518284857918312	0.392	0.031	1.02808e-114	1	CDKN2C	52
CIP2A1	3.63666e-116	0.490937479802364	0.385	0.031	5.56045e-112	1	CIP2A	49
HIST2H2BF	2.00161e-114	0.581088963111843	0.364	0.028	3.06046e-110	1	HIST2H2BF	58
E2F8	3.37033e-114	0.333157363418054	0.196	0.002	5.15324e-110	1	E2F8	33
HIST1H3C	6.33627e-114	0.302546800260039	0.192	0.002	9.68816e-110	1	HIST1H3C	30
KIF221	6.75749e-114	0.740299186678013	0.538	0.076	1.03322e-109	1	KIF22	74
HAUS81	6.41907e-113	0.521741708093672	0.385	0.033	9.81475e-109	1	HAUS8	52
MCM6	7.96803e-113	0.570841493464285	0.381	0.033	1.21831e-108	1	MCM6	57
CCNB21	3.83498e-112	0.673744247923853	0.521	0.065	5.86369e-108	1	CCNB2	67
HIST1H2BB	5.64558e-110	0.347127604139381	0.224	0.006	8.63209e-108	1	HIST1H2BB	35
RRM11	7.39679e-110	0.881021068629932	0.776	0.196	1.13097e-105	1	RRM1	88
BLM	1.89416e-109	0.440435136940834	0.294	0.016	2.89616e-105	1	BLM	44
HIST1H1D	2.54524e-109	0.819817449653978	0.49	0.065	3.89167e-105	1	HIST1H1D	82
ANLN1	9.13944e-109	0.39954108281741	0.322	0.021	1.39742e-104	1	ANLN	40
MDK1	1.07652e-108	100976503206802	0.804	0.198	1.64599e-104	1	MDK	101
BRCA2	1.09967e-109	0.366696766282912	0.238	0.008	1.68139e-104	1	BRCA2	37
TACC31	1.19881e-108	0.491127912759601	0.36	0.028	1.83297e-105	1	TACC3	49
FAM111A	1.27968e-108	0.443901981791345	0.273	0.013	1.95664e-104	1	FAM111A	44
TIMELESS	4.55851e-108	0.396428095069948	0.329	0.023	6.96997e-104	1	TIMELESS	40
CDKN31	3.2859e-107	0.570240487432876	0.444	0.047	5.02413e-103	1	CDKN3	57
CENPE1	4.48589e-107	0.758407037199141	0.451	0.051	6.85892e-103	1	CENPE	76
UHRF1	7.04209e-107	0.508292354362006	0.315	0.021	1.07674e-102	1	UHRF1	51
ANXA51	1.81658e-106	0.695420715902165	0.605	0.1	2.77754e-103	1	ANXA5	69
RFC3	1.58427e-105	0.577420248359416	0.49	0.065	2.42235e-101	1	RFC3	58
GNG51	2.12799e-105	0.981521648440022	0.92	0.296	3.2537e-101	1	GNG5	98
HAT11	7.84638e-104	0.937920863703529	0.755	0.188	1.19971e-99	1	HAT1	94
AL031777.3	1.02013e-103	0.553955155211125	0.346	0.028	1.55978e-99	1	AL031777.3	55
EXO1	1.73346e-103	0.270792785290049	0.178	0.002	2.65046e-99	1	EXO1	27
HJURP1	7.39022e-103	0.445832265404603	0.315	0.022	1.12996e-98	1	HJURP	45
SHCBP11	7.42767e-101	0.307187707325576	0.266	0.013	1.13569e-96	1	SHCBP1	31
HIST1H2BM	4.85862e-100	0.32621752563566	0.224	0.007	7.42883e-96	1	HIST1H2BM	33
MYBL1	1.11979e-99	0.356684257692666	0.238	0.01	1.71216e-95	1	MYBL1	36
SKA31	1.8489e-99	0.390333456787084	0.276	0.016	2.82697e-96	1	SKA3	39
RMI2	5.56632e-99	0.251633765179173	0.178	0.002	8.51091e-95	1	RMI2	25
NCAPG21	1.96939e-96	0.434954636367188	0.364	0.035	3.0112e-92	1	NCAPG2	43
FANCA	3.49008e-96	0.410601618705918	0.357	0.033	5.33633e-92	1	FANCA	41
CKAP21	5.69467e-96	0.6885770127082	0.654	0.134	8.70716e-92	1	CKAP2	69
DSCC1	8.47792e-96	0.330917210215426	0.241	0.011	1.29627e-92	1	DSCC1	33
DTYMK1	2.43942e-95	0.782656969430767	0.745	0.19	3.72987e-91	1	DTYMK	78
H2AFV1	2.41295e-94	0.987364393742717	0.965	0.513	3.6894e-90	1	H2AFV	99
C19orf48	4.43733e-94	0.6233507956008	0.531	0.089	6.78468e-90	1	C19orf48	62
BRIP1	5.16246e-94	0.313768269823759	0.217	0.008	7.89341e-90	1	BRIP1	31
DERA	9.39134e-94	0.501069816060934	0.423	0.051	1.43594e-89	1	DERA	50
SKA11	1.26713e-93	0.328976530308734	0.252	0.013	1.93743e-89	1	SKA1	33
KIF4A1	2.6274e-93	0.441225471172132	0.346	0.031	4.01729e-89	1	KIF4A	44
CKS21	1.87e-92	0.736245849778753	0.685	0.158	2.85922e-88	1	CKS2	74
HIST1H4C	2.31543e-92	298372664658105	0.948	0.725	3.54029e-88	1	HIST1H4C	298
CDCA31	4.21154e-92	0.526628635382864	0.35	0.032	6.43945e-88	1	CDCA3	53
MCM8	4.50254e-91	0.359693780183578	0.28	0.019	6.88438e-87	1	MCM8	36
ANP32B1	1.65599e-90	0.952383914350483	0.916	0.399	2.53201e-87	1	ANP32B	95
NASP	5.23812e-89	103009020639827	0.969	0.638	8.00908e-85	1	NASP	103
POC1A1	1.06429e-88	0.360496571751335	0.269	0.018	1.62731e-84	1	POC1A	36
TUBB61	3.19995e-88	0.459281083357921	0.35	0.034	4.89273e-84	1	TUBB6	46
ARHGAP11A1	3.80047e-88	0.41243360084003	0.329	0.03	5.81091e-84	1	ARHGAP11A	41
GAPDH1	1.01163e-87	0.753335695858577	1	0.979	1.54678e-84	1	GAPDH	75
APOLD11	3.83098e-87	0.403922263171689	0.318	0.028	5.85757e-82	1	APOLD1	40
MCM4	4.82426e-86	0.643019469527752	0.423	0.059	7.37629e-82	1	MCM4	64
RANBP1	4.97016e-85	0.918251892664616	0.979	0.73	7.59938e-81	1	RANBP1	90
TMPO1	5.96507e-85	0.984863633569442	0.909	0.444	9.12059e-81	1	TMPO	97
OLIG11	1.9987e-84	0.594774812148489	0.43	0.059	3.05601e-80	1	OLIG1	58
E2F3	2.21611e-84	0.438488984004961	0.367	0.042	3.38843e-80	1	E2F3	43
RPA3	5.78932e-84	0.736095106792705	0.612	0.141	8.85187e-80	1	RPA3	72
WEE11	3.0034e-83	0.503296450691376	0.423	0.058	4.5922e-79	1	WEE1	49
HES61	8.12137e-83	107492252761065	0.923	0.491	1.24176e-79	1	HES6	103
HIST1H2BJ	1.36772e-82	0.328059288848785	0.217	0.01	2.09125e-78	1	HIST1H2BJ	31
E2F7	2.01874e-82	0.256258643414797	0.182	0.005	3.08666e-78	1	E2F7	25
HIST1H2BC	3.18514e-83	0.433423438411362	0.294	0.025	4.87008e-78	1	HIST1H2BC	41
CENPQ	1.03315e-82	0.449251664666143	0.332	0.034	1.57969e-77	1	CENPQ	43
FBLN11	1.96318e-81	0.864868606538405	0.804	0.263	3.0017e-77	1	FBLN1	82
BUB1B1	5.62467e-81	0.406850692601351	0.315	0.03	8.60013e-77	1	BUB1B	38
HIST1H2BK	2.84546e-80	0.333566527428732	0.206	0.009	4.35071e-76	1	HIST1H2BK	31
KIF231	3.13795e-80	0.380587611940857	0.283	0.023	4.79792e-76	1	KIF23	36
PDLIM1	9.03291e-80	0.425607557366205	0.301	0.027	1.38113e-75	1	PDLIM1	40
CDC25A	9.78458e-80	0.320639742778546	0.231	0.013	1.49606e-75	1	CDC25A	30
SPAG51	1.11601e-79	0.356685204993694	0.287	0.024	1.70638e-75	1	SPAG5	33
CDK2	1.12119e-79	0.318081341624242	0.234	0.014	1.7143e-76	1	CDK2	30
MCM2	2.50587e-79	0.34542236736647	0.22	0.012	3.83147e-75	1	MCM2	32
ZFP36L11	2.98187e-79	0.3474048149384	0.259	0.018	4.55927e-75	1	ZFP36L1	32
DLGAP51	4.93207e-79	0.451775795839837	0.325	0.032	7.54114e-75	1	DLGAP5	42
RACGAP11	1.24075e-78	0.475055179703764	0.392	0.051	1.89711e-74	1	RACGAP1	44
VRK11	2.3502e-78	0.667132662811281	0.65	0.161	3.59346e-74	1	VRK1	61
GINS4	2.52502e-77	0.285437410505301	0.175	0.005	3.86075e-73	1	GINS4	26
PHF191	1.54599e-76	0.312373818592696	0.238	0.016	2.36382e-72	1	PHF19	28
HIST1H4D	8.64033e-76	0.614407324856192	0.409	0.062	1.32111e-71	1	HIST1H4D	55
DNAJC9	1.64785e-74	0.716271927856901	0.654	0.176	2.51956e-70	1	DNAJC9	63
KIF2C1	9.09524e-74	0.332293623454598	0.276	0.023	1.39066e-69	1	KIF2C	29
CDK61	2.04661e-73	0.719115532641342	0.619	0.143	3.12926e-69	1	CDK6	62
SNRPB1	5.33809e-72	0.844681473717195	0.92	0.516	8.16194e-68	1	SNRPB	72
KIF20B1	1.6718e-71	0.675387102202762	0.556	0.121	2.55618e-68	1	KIF20B	57
NUDT11	8.21996e-71	0.825747756331281	0.85	0.357	1.25683e-66	1	NUDT1	69
GSTP11	1.29063e-70	0.759648154939239	0.993	0.79	1.97337e-66	1	GSTP1	64
TCF19	4.67563e-70	0.255172571996296	0.189	0.009	7.14904e-66	1	TCF19	21
OIP51	1.78349e-69	0.286754817342625	0.213	0.013	2.72695e-65	1	OIP5	24
YBX31	2.7803e-67	0.357510046044895	0.273	0.026	4.25108e-63	1	YBX3	29
HIST1H2AK	1.01085e-66	0.537176397492995	0.367	0.054	1.5456e-62	1	HIST1H2AK	43
POLQ	1.2398e-67	0.282747935729274	0.189	0.01	1.89565e-62	1	POLQ	23
LSM4	2.28408e-66	0.826990898176477	0.864	0.457	3.49236e-62	1	LSM4	66
MGME11	2.70079e-66	0.440545670665466	0.364	0.053	4.1295e-62	1	MGME1	35
CDCA7L	5.07179e-66	0.447955290084411	0.385	0.057	7.75477e-62	1	CDCA7L	36
CSRP2	9.32861e-66	0.757220043446264	0.731	0.243	1.42634e-61	1	CSRP2	60
GGH1	1.64282e-64	0.608281623215682	0.605	0.16	2.51188e-60	1	GGH	47
CREB51	7.03845e-63	0.49172406655218	0.388	0.062	1.07618e-58	1	CREB5	37
HIRIP3	7.64841e-63	0.655688895577704	0.58	0.155	1.16944e-58	1	HIRIP3	50
HIST1H2BF	1.04053e-62	0.466349163327326	0.304	0.037	1.59097e-58	1	HIST1H2BF	35
BTG31	2.69099e-62	0.671280585722177	0.671	0.204	4.11452e-59	1	BTG3	51
RBBP8	2.85974e-62	0.433040258497418	0.304	0.038	4.37253e-58	1	RBBP8	33
TTK1	3.06411e-61	0.307138593174819	0.252	0.023	4.68502e-57	1	TTK	23
CLIC11	3.9067e-61	0.682548394570034	0.727	0.226	5.97334e-57	1	CLIC1	51
PMAIP1	6.68808e-61	0.268933903652657	0.189	0.011	1.02261e-56	1	PMAIP1	20
HIST1H3H	1.54626e-60	0.252253640028951	0.178	0.01	2.36423e-56	1	HIST1H3H	19
SIVA1	8.61929e-60	0.815276256576729	0.741	0.295	1.31789e-55	1	SIVA1	60
LMNB11	9.54341e-60	0.635316295716409	0.657	0.196	1.45919e-55	1	LMNB1	46
CD991	1.49226e-59	0.581469155000983	0.654	0.177	2.28166e-55	1	CD99	42
DBF41	8.63349e-59	0.551386677867208	0.5	0.111	1.32006e-55	1	DBF4	40
NFIA1	8.87394e-59	0.605756926443427	0.531	0.121	1.35683e-54	1	NFIA	44
RFC4	1.09034e-58	0.604584809657838	0.521	0.127	1.66713e-54	1	RFC4	44
TTF21	4.1076e-58	0.318666735773491	0.238	0.022	6.28052e-54	1	TTF2	23
HIST1H2AE	5.95603e-58	0.638428503364621	0.486	0.111	9.10677e-54	1	HIST1H2AE	45
WDR34	8.67729e-57	0.436371608950417	0.392	0.071	1.32676e-52	1	WDR34	31
MT2A1	1.49751e-56	0.354814176351315	0.252	0.026	2.28969e-52	1	MT2A	25
NPY1	6.2301e-56	0.650887667363464	0.605	0.162	9.52582e-52	1	NPY	45
CEP551	8.80037e-56	0.285750482369054	0.213	0.018	1.34558e-51	1	CEP55	20
ECI11	2.45581e-55	0.612424374728231	0.64	0.184	3.75493e-52	1	ECI1	42
NUCKS11	4.47073e-55	0.632164291559403	0.997	0.773	6.83575e-52	1	NUCKS1	43
AIF1L	4.96552e-55	0.339072067996772	0.287	0.036	7.59228e-51	1	AIF1L	23
PPIA1	1.43743e-53	0.542352434268457	1	0.952	2.19783e-49	1	PPIA	36
HNRNPA2B11	1.79087e-53	0.520949675568373	0.997	0.94	2.73824e-49	1	HNRNPA2B1	35
DCXR1	2.39994e-53	0.583662845626782	0.619	0.179	3.66951e-49	1	DCXR	39
POLA2	3.79553e-53	0.279794506980408	0.189	0.014	5.80336e-49	1	POLA2	19
ATAD5	1.61675e-52	0.504284628295507	0.465	0.106	2.472e-49	1	ATAD5	33
CDCA21	2.67588e-52	0.324101522651257	0.227	0.023	4.09143e-47	1	CDCA2	21
METRN1	4.06253e-51	0.451253777251931	0.311	0.048	6.21161e-47	1	METRN	29
PDLIM3	4.395e-51	0.311682419294793	0.287	0.038	6.71995e-47	1	PDLIM3	20
ACAA21	5.45847e-51	0.45422651748303	0.423	0.086	8.34601e-47	1	ACAA2	29
RBBP71	9.23171e-51	0.693269074663629	0.836	0.4	1.41153e-46	1	RBBP7	44
TMEM106C1	9.42186e-51	0.681246632629032	0.608	0.2	1.4406e-47	1	TMEM106C	44
CARHSP1	1.17193e-50	0.707429258142028	0.895	0.521	1.79189e-46	1	CARHSP1	45
ARL6IP6	2.7533e-50	0.660013602980128	0.675	0.237	4.2098e-46	1	ARL6IP6	42
RAB131	4.1503e-50	0.519584867317479	0.556	0.141	6.34581e-46	1	RAB13	33
CENPV	8.72775e-50	0.645807473248557	0.979	0.818	1.33447e-45	1	CENPV	41
HES51	1.57775e-49	0.874274799507636	0.318	0.05	2.41238e-45	1	HES5	55
CDCA81	1.84116e-50	0.287154991533013	0.245	0.028	2.81514e-45	1	CDCA8	18
LINC01224	3.17034e-49	0.400569598129103	0.315	0.05	4.84745e-46	1	LINC01224	25
CENPO	4.65437e-49	0.278884817566273	0.217	0.022	7.11653e-45	1	CENPO	17
CDK4	7.75877e-49	0.637680172812438	0.682	0.249	1.18632e-44	1	CDK4	40
PRIM1	1.34651e-48	0.474732308457988	0.458	0.108	2.05882e-44	1	PRIM1	29
ZFP36L21	2.44202e-48	0.313298509587203	0.259	0.033	3.73385e-44	1	ZFP36L2	19
GPC6	5.56145e-48	0.371886630657674	0.346	0.06	8.50345e-44	1	GPC6	23
POLD3	6.82719e-48	0.42426459913665	0.346	0.063	1.04388e-44	1	POLD3	26
STIL1	9.75342e-48	0.260958704072691	0.175	0.013	1.4913e-43	1	STIL	16
SRSF21	3.62613e-47	0.683355636011967	0.934	0.64	5.54435e-43	1	SRSF2	41
RBL1	6.0592e-47	0.339381799327619	0.304	0.047	9.26452e-43	1	RBL1	20
TUBB4B1	9.46486e-47	0.740108347862143	0.867	0.491	1.44718e-43	1	TUBB4B	44
DNMT1	1.50479e-46	0.662778394251797	0.622	0.222	2.30083e-42	1	DNMT1	40
TOX31	3.67503e-46	0.658789957652417	0.71	0.259	5.61912e-42	1	TOX3	39
HMGN51	3.91163e-46	0.347004240470494	0.266	0.036	5.98088e-42	1	HMGN5	21
DEPDC1B1	1.2644e-45	0.339768417199887	0.276	0.039	1.93327e-41	1	DEPDC1B	20
PRDX61	3.54061e-45	0.636981069337327	0.776	0.334	5.4136e-41	1	PRDX6	37
PARPBP1	3.55337e-45	0.280953335013472	0.224	0.025	5.43311e-41	1	PARPBP	16
FANCB	4.02892e-45	0.287145830329823	0.22	0.025	6.16023e-42	1	FANCB	17
CCDC341	4.05666e-45	0.57855781989107	0.483	0.131	6.20264e-41	1	CCDC34	34
WDR76	5.47507e-45	0.366937191568263	0.294	0.046	8.37138e-41	1	WDR76	21
HIST1H4E	1.77362e-45	0.632064954762285	0.535	0.163	2.71186e-40	1	HIST1H4E	37
IDH2	1.84366e-44	0.668055840159477	0.825	0.42	2.81896e-40	1	IDH2	39
EXOSC81	2.41789e-44	0.570391061971732	0.675	0.247	3.69696e-40	1	EXOSC8	33
RAN1	6.78551e-44	0.543584305282064	0.99	0.839	1.03751e-39	1	RAN	31
RHOC1	7.49448e-44	0.300466345822862	0.276	0.04	1.14591e-39	1	RHOC	17
CCNB11	4.81257e-43	0.303648517100167	0.318	0.054	7.35841e-39	1	CCNB1	17
PSIP11	6.86157e-43	0.61632358591816	0.965	0.746	1.04913e-38	1	PSIP1	35
CENPJ	8.85001e-43	0.427265341622371	0.448	0.109	1.35317e-38	1	CENPJ	24
SEPT111	9.06558e-43	0.665168965502476	0.937	0.609	1.38613e-38	1	2011-09-01	37
IMPA2	9.65028e-43	0.268987862061034	0.199	0.02	1.47553e-38	1	IMPA2	15
RFC5	1.06142e-43	0.355968027479259	0.304	0.052	1.62291e-38	1	RFC5	20
PAICS	1.32032e-42	0.56975284171283	0.626	0.213	2.01877e-38	1	PAICS	32
PRR111	1.82125e-42	0.311770786805182	0.224	0.027	2.78469e-38	1	PRR11	17
DSEL	3.46837e-42	0.598536628385006	0.552	0.159	5.30313e-38	1	DSEL	33
ANAPC111	8.13503e-42	0.633975794119362	0.941	0.666	1.24385e-38	1	ANAPC11	35
CDC25B1	2.23257e-40	0.338248471580839	0.301	0.052	3.41359e-36	1	CDC25B	18
SMC3	2.59392e-40	0.607105473147619	0.944	0.701	3.9661e-36	1	SMC3	33
TFDP21	2.68351e-41	0.635616769858707	0.727	0.297	4.10308e-36	1	TFDP2	34
HSPB11	8.90919e-40	0.556283901111608	0.64	0.235	1.36222e-35	1	HSPB11	30
TP53I13	3.46946e-39	0.34030585838647	0.311	0.056	5.3048e-37	1	TP53I13	18
B2M1	1.07216e-38	0.510522111969642	0.657	0.229	1.63933e-36	1	B2M	27
NENF1	1.38754e-38	0.536446945564393	0.591	0.199	2.12154e-34	1	NENF	28
GLO11	1.6047e-38	0.58139058961352	0.675	0.266	2.45359e-35	1	GLO1	30
NCAPD3	5.29883e-38	0.324750501633001	0.276	0.047	8.10192e-34	1	NCAPD3	17
SEPT101	7.82973e-38	0.429075850143644	0.402	0.096	1.19717e-33	1	2010-09-01	22
NCAPD21	8.85871e-38	0.300872310273729	0.276	0.045	1.3545e-33	1	NCAPD2	15
HIST1H2AC	1.01032e-38	0.455477723771791	0.364	0.082	1.54477e-33	1	HIST1H2AC	23
ITGB3BP1	1.44322e-37	0.445605274108343	0.399	0.097	2.20669e-33	1	ITGB3BP	23
SCRG11	2.16325e-37	0.488673712175627	0.399	0.094	3.30761e-33	1	SCRG1	25
VIM1	4.27061e-37	0.723668672794979	0.573	0.195	6.52976e-33	1	VIM	36
JADE11	9.49338e-38	0.526777355508769	0.514	0.158	1.45154e-32	1	JADE1	26
RAI14	1.03284e-37	0.25685293711159	0.206	0.025	1.57922e-32	1	RAI14	13
NAP1L11	1.21908e-36	0.569479763380091	0.965	0.81	1.86398e-32	1	NAP1L1	28
DNA2	1.46985e-36	0.348252210448274	0.241	0.037	2.24741e-32	1	DNA2	17
H2AFY	3.01358e-36	0.575653603199018	0.941	0.717	4.60776e-32	1	H2AFY	29
RNASEH2C1	3.42158e-36	0.46339275998993	0.535	0.171	5.2316e-32	1	RNASEH2C	23
AHI1	5.76762e-36	0.40844445480757	0.42	0.107	8.81869e-33	1	AHI1	20
BEST3	7.44188e-36	0.365385288750763	0.325	0.064	1.13786e-31	1	BEST3	18
PARP1	1.51004e-35	0.658500032862829	0.846	0.482	2.30885e-31	1	PARP1	32
EZH21	1.82293e-35	0.625218445798941	0.734	0.345	2.78727e-32	1	EZH2	30
PXMP2	2.32019e-35	0.509237701013288	0.535	0.175	3.54758e-31	1	PXMP2	25
CCND2	3.04769e-35	0.738383298241733	0.79	0.4	4.65991e-32	1	CCND2	36
WDHD1	4.38903e-35	0.319317919481887	0.241	0.037	6.71082e-31	1	WDHD1	15
LIG1	4.55465e-35	0.330941093654337	0.28	0.05	6.96406e-31	1	LIG1	16
CXXC51	5.65523e-35	0.368759597091341	0.357	0.08	8.64684e-31	1	CXXC5	18
ZNF724	3.10028e-34	0.26200431721604	0.192	0.023	4.74033e-30	1	ZNF724	12
RPA1	3.11147e-34	0.297781275368854	0.287	0.053	4.75744e-30	1	RPA1	14
HMGB31	7.76777e-35	0.606173152827826	0.906	0.6	1.18769e-29	1	HMGB3	29
JAM21	1.31948e-33	0.316209381639194	0.315	0.063	2.01749e-29	1	JAM2	15
SFRP21	1.07509e-33	0.304698279376809	0.213	0.03	1.64381e-28	1	SFRP2	14
NME41	1.23051e-32	0.549947473561523	0.51	0.167	1.88146e-28	1	NME4	25
MCUB	5.70587e-32	0.351456976079452	0.385	0.092	8.72427e-28	1	MCUB	16
CRNDE1	5.94898e-32	0.362868604197852	0.276	0.051	9.096e-29	1	CRNDE	16
LSM31	8.04515e-32	0.531127385425433	0.944	0.693	1.2301e-27	1	LSM3	24
NDUFA6	1.07156e-31	0.586452581443447	0.892	0.575	1.63842e-27	1	NDUFA6	26
SAC3D11	1.19569e-31	0.519098276039647	0.577	0.218	1.82821e-27	1	SAC3D1	23
CNTLN	1.30924e-31	0.359820085439207	0.301	0.062	2.00183e-27	1	CNTLN	16
PTPRZ11	1.71246e-31	0.446871092692216	0.437	0.123	2.61835e-27	1	PTPRZ1	20
SYNE21	3.75517e-31	0.604836773149631	0.878	0.533	5.74166e-27	1	SYNE2	27
SHMT2	1.20422e-30	0.437179901730696	0.318	0.07	1.84126e-26	1	SHMT2	19
DLEU21	1.76092e-30	0.430149623716409	0.413	0.11	2.69245e-26	1	DLEU2	19
BAZ1A	5.67336e-30	0.485511946324507	0.563	0.198	8.67456e-26	1	BAZ1A	21
CLGN1	1.33149e-29	0.395206174142693	0.437	0.124	2.03585e-25	1	CLGN	17
FANCG	1.81772e-29	0.269242231987465	0.224	0.036	2.77929e-25	1	FANCG	12
CMSS1	2.26517e-31	0.472676405652226	0.472	0.153	3.46345e-25	1	CMSS1	20
NSMCE4A	4.30383e-30	0.422474414704263	0.49	0.158	6.58055e-25	1	NSMCE4A	18
UBE2S1	4.37193e-29	0.514709869897502	0.909	0.742	6.68467e-25	1	UBE2S	22
CHCHD31	5.72898e-29	0.475099915073971	0.608	0.24	8.75961e-25	1	CHCHD3	20
PKM1	5.94223e-29	0.555041515082422	0.808	0.451	9.08566e-25	1	PKM	23
SAE11	6.99501e-29	0.439162049991157	0.483	0.159	1.06954e-24	1	SAE1	19
POU3F21	1.3476e-28	0.485856376373954	0.622	0.233	2.06048e-24	1	POU3F2	20
POLA1	2.07794e-28	0.346049125034986	0.325	0.077	3.17717e-24	1	POLA1	14
NCAPH2	2.46557e-28	0.326158446502382	0.332	0.08	3.76985e-24	1	NCAPH2	14
TIPIN	2.75327e-28	0.354065953240078	0.276	0.057	4.20975e-24	1	TIPIN	15
SOX21	2.9086e-28	0.302233638812872	0.266	0.051	4.44725e-24	1	SOX21	13
SLC25A5	3.32891e-28	0.478361452592359	0.948	0.679	5.08991e-24	1	SLC25A5	20
NMU1	5.26066e-28	0.288496752755745	0.248	0.044	8.04355e-24	1	NMU	12
STK391	8.16533e-28	0.394680743207206	0.416	0.121	1.24848e-23	1	STK39	16
SOX1-OT1	2.91805e-27	0.343683881314996	0.315	0.073	4.4617e-23	1	SOX1-OT	14
NEDD11	5.44507e-28	0.27123936502207	0.245	0.045	8.32551e-23	1	NEDD1	11
SEM11	6.21686e-27	0.521739487441402	0.913	0.65	9.50558e-23	1	SEM1	21
MIS12	6.85095e-27	0.397016319344467	0.437	0.137	1.04751e-22	1	MIS12	16
CDK5RAP21	8.30294e-27	0.470672732775124	0.486	0.167	1.26952e-23	1	CDK5RAP2	19
CEP1351	1.14445e-26	0.314756895803177	0.28	0.059	1.74987e-22	1	CEP135	13
NES1	1.93428e-27	0.44175858070881	0.594	0.219	2.95751e-22	1	NES	18
SFRP11	2.17662e-27	0.43410063327246	0.535	0.188	3.32804e-22	1	SFRP1	17
KIF141	2.45243e-26	0.2753396736957	0.206	0.033	3.74977e-22	1	KIF14	11
RFC1	4.56009e-26	0.482969211465777	0.594	0.242	6.97237e-22	1	RFC1	19
PRKDC	4.94976e-26	0.600396170967254	0.755	0.415	7.56819e-22	1	PRKDC	24
PTBP11	5.96829e-26	0.426027751014271	0.476	0.159	9.12552e-22	1	PTBP1	17
ZNF931	8.1928e-26	0.390305609264103	0.43	0.131	1.25268e-21	1	ZNF93	15
TPI11	1.10836e-25	0.641386836650394	0.867	0.548	1.69469e-21	1	TPI1	25
PFN2	2.55759e-25	0.464923953203232	0.986	0.806	3.91055e-22	1	PFN2	18
ACTL6A1	9.38751e-26	0.424488050841125	0.556	0.208	1.43535e-20	1	ACTL6A	16
SOX91	1.03612e-24	0.447406513877868	0.497	0.169	1.58423e-20	1	SOX9	17
SAP301	1.09222e-24	0.490403300499676	0.72	0.339	1.67e-21	1	SAP30	19
SRI1	1.49875e-24	0.522429859162461	0.766	0.408	2.29159e-20	1	SRI	20
CMC21	2.02753e-24	0.493502110406474	0.64	0.295	3.10009e-20	1	CMC2	19
PPIF	2.15677e-24	0.293729431511581	0.308	0.074	3.29769e-20	1	PPIF	11
SRSF10	3.28258e-24	0.506876776299542	0.867	0.635	5.01907e-20	1	SRSF10	19
RFC2	8.09786e-24	0.382476641558429	0.378	0.114	1.23816e-19	1	RFC2	14
HNRNPD	8.52166e-24	0.493359629227671	0.941	0.749	1.30296e-19	1	HNRNPD	18
RNASEH2B1	2.36446e-23	0.536322120072297	0.524	0.213	3.61526e-19	1	RNASEH2B	20
BMP7	3.12529e-23	0.275499515835354	0.283	0.064	4.77857e-19	1	BMP7	10
HNRNPA31	3.33024e-23	0.4920200496072	0.951	0.781	5.09194e-19	1	HNRNPA3	18
RDX1	3.33196e-23	0.475905366186021	0.909	0.594	5.09456e-19	1	RDX	17
SMC1A	3.93742e-23	0.478865573451057	0.552	0.223	6.02032e-19	1	SMC1A	17
TOPBP1	4.89125e-23	0.411254408700029	0.469	0.164	7.47872e-19	1	TOPBP1	15
DDX39A1	9.00491e-23	0.478581020590199	0.573	0.239	1.37685e-19	1	DDX39A	17
MZT2B1	1.23759e-22	0.436435073950438	0.958	0.831	1.89228e-18	1	MZT2B	16
SLC2A4RG	1.42603e-22	0.300778995005145	0.231	0.046	2.1804e-18	1	SLC2A4RG	11
MCUR1	3.82405e-23	0.430625680028337	0.43	0.147	5.84697e-18	1	MCUR1	15
TEAD2	3.95711e-22	0.253799153864472	0.28	0.063	6.05041e-18	1	TEAD2	9
ZBTB181	4.98377e-23	0.30888069183121	0.304	0.075	7.62019e-18	1	ZBTB18	11
TJP11	6.81879e-22	0.312186264907864	0.385	0.113	1.04259e-18	1	TJP1	11
MSH6	7.40689e-22	0.494411560361748	0.559	0.235	1.13251e-17	1	MSH6	17
AKAP12	1.45888e-21	0.427602655896356	0.591	0.241	2.23063e-17	1	AKAP12	15
ALYREF	1.54561e-21	0.372510682236251	0.42	0.137	2.36324e-17	1	ALYREF	13
AK4	3.27318e-21	0.254355206478977	0.199	0.035	5.00469e-17	1	AK4	9
UQCC2	3.46742e-21	0.496381808212962	0.675	0.324	5.30168e-17	1	UQCC2	17
DBI1	3.97268e-21	0.51029563340801	0.902	0.617	6.07423e-17	1	DBI	18
MTHFD2	4.408e-21	0.390285004930153	0.255	0.058	6.73983e-17	1	MTHFD2	13
ERH1	6.52885e-21	0.410194520823047	0.972	0.826	9.98262e-17	1	ERH	14
DCPS	6.92277e-21	0.287145224562598	0.276	0.065	1.05849e-16	1	DCPS	10
HSPB12	7.34762e-21	0.3283703819438	0.301	0.076	1.12345e-16	1	HSPB1	11
TMEM237	1.94034e-20	0.366669157848866	0.409	0.136	2.96678e-16	1	TMEM237	12
EEF1D1	2.27106e-20	0.469178850483946	0.948	0.731	3.47246e-16	1	EEF1D	16
TMSB15A1	2.5206e-20	0.421616671655347	0.972	0.879	3.85399e-16	1	TMSB15A	14
NAA381	2.96293e-20	0.473229112084605	0.71	0.369	4.53032e-16	1	NAA38	16
PCBD11	4.20218e-20	0.357999152872165	0.395	0.126	6.42513e-16	1	PCBD1	12
LINC015511	6.23262e-20	0.581241097223489	0.724	0.373	9.52968e-16	1	LINC01551	19
PPP2R3C	9.54624e-20	0.47506004417557	0.664	0.331	1.45962e-15	1	PPP2R3C	16
HADH	1.00327e-19	0.343136362620343	0.367	0.113	1.534e-15	1	HADH	11
POLD2	1.29618e-19	0.402420415174049	0.608	0.264	1.98186e-15	1	POLD2	13
SMS1	1.37286e-19	0.455818339100496	0.909	0.649	2.09911e-15	1	SMS	15
GCA1	1.43012e-19	0.363909774277143	0.413	0.136	2.18665e-15	1	GCA	12
CTPS1	2.01676e-19	0.352879912405478	0.329	0.095	3.08363e-15	1	CTPS1	12
HNRNPAB	2.0892e-19	0.455484957460147	0.857	0.523	3.19438e-15	1	HNRNPAB	15
LMNB21	2.38127e-19	0.320793923885437	0.346	0.102	3.64096e-15	1	LMNB2	10
BUB31	3.80138e-19	0.413554901324872	0.608	0.264	5.81232e-15	1	BUB3	13
MZT11	7.31931e-19	0.39593312864138	0.497	0.192	1.11912e-14	1	MZT1	13
SVIP	7.37704e-19	0.271410880095008	0.213	0.044	1.12795e-14	1	SVIP	9
FAT11	1.63176e-18	0.297222456949974	0.336	0.097	2.49496e-14	1	FAT1	9
RMI1	1.79988e-18	0.30788853164578	0.308	0.085	2.75202e-14	1	RMI1	10
GXYLT1	1.86734e-18	0.28868789618126	0.245	0.056	2.85516e-14	1	GXYLT1	9
ASCL11	1.99708e-19	0.484554493767847	0.734	0.368	3.05353e-14	1	ASCL1	15
MAZ1	2.21501e-18	0.471687562565674	0.801	0.478	3.38676e-16	1	MAZ	15
SSRP1	4.41279e-18	0.488741631065734	0.626	0.309	6.74715e-14	1	SSRP1	15
MPHOSPH91	6.81379e-18	0.374591323399168	0.392	0.132	1.04183e-13	1	MPHOSPH9	12
MIS18A1	7.3529e-18	0.315661933602157	0.36	0.109	1.12426e-13	1	MIS18A	10
GSTO11	7.48071e-18	0.362491518198329	0.371	0.119	1.1438e-13	1	GSTO1	11
MSN	9.11308e-20	0.262578319575215	0.283	0.071	1.39339e-13	1	MSN	8
HAUS6	9.16437e-18	0.294620934459918	0.36	0.11	1.40123e-13	1	HAUS6	9
SRSF7	9.73881e-18	0.41716449779826	0.951	0.764	1.48906e-13	1	SRSF7	13
TMX1	1.48735e-17	0.357577321380476	0.36	0.114	2.27415e-13	1	TMX1	11
GMPS	1.94428e-17	0.361655310060143	0.493	0.194	2.97281e-13	1	GMPS	11
C12orf751	2.18821e-17	0.278741738391488	0.357	0.11	3.34577e-13	1	C12orf75	9
UFD1	2.4406e-17	0.443648883128795	0.521	0.223	3.73168e-13	1	UFD1	14
ECT21	3.08556e-17	0.252103169367849	0.192	0.036	4.71782e-13	1	ECT2	8
ALDH7A11	3.71447e-17	0.361415682269229	0.476	0.183	5.67942e-13	1	ALDH7A1	11
FDPS	5.11303e-17	0.506554467306344	0.797	0.489	7.81783e-14	1	FDPS	15
PSRC11	8.39761e-17	0.262095947710068	0.224	0.049	1.28399e-12	1	PSRC1	8
SLC20A1	9.02061e-18	0.296597179331938	0.273	0.073	1.37925e-13	1	SLC20A1	9
RECQL	1.20526e-16	0.295977449993883	0.35	0.109	1.84284e-12	1	RECQL	9
SNRPD1	1.33307e-16	0.448420486387508	0.906	0.721	2.03826e-12	1	SNRPD1	13
NSD2	1.74702e-16	0.46764007203102	0.598	0.298	2.6712e-12	1	NSD2	14
SLC25A37	1.98395e-16	0.265653096254847	0.224	0.051	3.03346e-12	1	SLC25A37	8
TRIOBP1	2.23873e-16	0.261710071236952	0.252	0.062	3.42302e-12	1	TRIOBP	8
CALU	3.58222e-17	0.419782000821865	0.49	0.205	5.47721e-12	1	CALU	12
TMEM98	8.2731e-16	0.37665456955852	0.591	0.259	1.26496e-11	1	TMEM98	11
NT5DC2	9.77354e-17	0.433634200064949	0.65	0.331	1.49437e-11	1	NT5DC2	13
RAB3IP1	1.08246e-15	0.390877804611483	0.601	0.27	1.65509e-11	1	RAB3IP	11
RAD211	1.25736e-15	0.512547903995255	0.762	0.466	1.9225e-11	1	RAD21	15
SLBP	1.78108e-15	0.478087715286537	0.584	0.281	2.72327e-11	1	SLBP	14
SKA21	2.12378e-15	0.415232168525777	0.867	0.592	3.24726e-11	1	SKA2	12
MAD2L2	2.53531e-15	0.440233593143523	0.706	0.382	3.87649e-12	1	MAD2L2	13
MRPL511	3.31475e-15	0.388325232478225	0.895	0.657	5.06825e-11	1	MRPL51	11
UBR7	3.6217e-15	0.27914506427835	0.273	0.075	5.53758e-11	1	UBR7	8
GPC41	3.9328e-16	0.283362148835676	0.332	0.1	6.01325e-11	1	GPC4	8
INSM1	4.06611e-15	0.339949660737807	0.451	0.166	6.21708e-11	1	INSM1	10
LIMS1	4.4727e-15	0.316355561350475	0.416	0.146	6.83876e-11	1	LIMS1	9
DDX11	1.54667e-14	0.262665449590373	0.213	0.049	2.36486e-10	1	DDX11	7
ADGRV1	2.49181e-14	0.308723403106079	0.472	0.18	3.80998e-10	1	ADGRV1	9
MSH2	2.628e-14	0.413016853126351	0.493	0.211	4.01821e-10	1	MSH2	11
UBE2I	4.16549e-14	0.386827662515016	0.937	0.757	6.36903e-10	1	UBE2I	11
CENPC1	4.74258e-14	0.359034810258458	0.402	0.148	7.25141e-10	1	CENPC	10
GNG111	5.00711e-14	0.259968245692325	0.196	0.042	7.65588e-10	1	GNG11	7
GGCT	7.47244e-14	0.301960100941052	0.276	0.08	1.14254e-09	1	GGCT	8
RPS6	8.3356e-14	0.306052924302364	1	0.99	1.27451e-09	1	RPS6	8
MYO1B	8.52565e-14	0.325614809942224	0.458	0.177	1.30357e-09	1	MYO1B	9
RHOA1	1.13381e-14	0.408297271883341	0.783	0.479	1.73359e-09	1	RHOA	11
ADH51	1.14577e-13	0.438592176372909	0.752	0.453	1.75189e-09	1	ADH5	12
NFIB	1.50676e-13	0.371711779854042	0.832	0.453	2.30383e-09	1	NFIB	10
COX8A1	1.66097e-13	0.376646433850325	0.941	0.789	2.53963e-09	1	COX8A	10
ASRGL11	1.7085e-13	0.403286212332923	0.559	0.259	2.6123e-09	1	ASRGL1	11
STAG2	2.0445e-13	0.396431903938304	0.538	0.242	3.12604e-09	1	STAG2	11
PSAT11	2.09571e-13	0.277929890144016	0.227	0.057	3.20435e-11	1	PSAT1	7
SNRPD3	2.73568e-13	0.408704186830497	0.815	0.518	4.18285e-10	1	SNRPD3	11
ACADM	3.61729e-13	0.378346598022235	0.507	0.223	5.53084e-09	1	ACADM	10
RPA2	3.67052e-13	0.329444559459648	0.409	0.156	5.61222e-09	1	RPA2	9
SNRPA	4.24185e-13	0.424894792520384	0.5	0.224	6.48579e-09	1	SNRPA	11
PSME11	6.03333e-13	0.377685238711972	0.524	0.226	9.22496e-10	1	PSME1	10
RBMX1	7.53353e-13	0.400749541544955	0.93	0.735	1.15188e-08	1	RBMX	10
TFDP1	7.88463e-13	0.301511081240634	0.378	0.137	1.20556e-08	1	TFDP1	8
HES4	1.29692e-12	0.414296839975242	0.521	0.234	1.98299e-08	1	HES4	11
HNRNPR1	1.79704e-12	0.390500082077166	0.962	0.816	2.74767e-08	1	HNRNPR	10
OLA1	3.82076e-12	0.327453752158548	0.958	0.794	5.84194e-08	1	OLA1	8
MAGOH	4.01704e-12	0.368848280206852	0.552	0.258	6.14206e-08	1	MAGOH	9
JPT2	4.83709e-12	0.2965251456005	0.35	0.122	7.39591e-08	1	JPT2	8
EXOSC9	5.25062e-12	0.351097434772442	0.427	0.172	8.02819e-08	1	EXOSC9	9
GNG4	5.32423e-12	0.431814277870047	0.762	0.463	8.14075e-08	1	GNG4	11
LIMA1	6.96828e-12	0.366344081945555	0.587	0.272	1.06545e-07	1	LIMA1	9
HNRNPF	8.54978e-12	0.437929088051283	0.787	0.49	1.30726e-07	1	HNRNPF	11
RCC2	8.80416e-12	0.264703281212558	0.332	0.11	1.34616e-07	1	RCC2	7
FANCL	1.78244e-11	0.262587570432839	0.332	0.112	2.72535e-08	1	FANCL	6
NOP56	2.30578e-11	0.42167092297298	0.678	0.385	3.52553e-07	1	NOP56	10
HMGN11	2.64777e-11	0.327244119161505	0.962	0.892	4.04845e-08	1	HMGN1	8
FUS	3.01959e-12	0.347890961250729	0.951	0.821	4.61695e-08	1	FUS	9
PSME21	4.58106e-11	0.331993049057478	0.413	0.166	7.00444e-07	1	PSME2	8
BAZ1B	4.76296e-11	0.414233448493171	0.577	0.292	7.28257e-07	1	BAZ1B	10
HPRT1	9.04067e-11	0.269637469415605	0.329	0.113	1.38232e-06	1	HPRT1	6
ACAT2	1.25868e-10	0.409986599663302	0.731	0.441	1.92452e-06	1	ACAT2	10
PSMC3IP	1.75465e-10	0.288497716442257	0.304	0.101	2.68285e-06	1	PSMC3IP	7
PSMC3	1.86789e-11	0.411927054631692	0.787	0.501	2.85601e-06	1	PSMC3	10
GAD2	1.90403e-10	0.409872045227338	0.92	0.783	2.91127e-06	1	GAD2	10
RPS27L	1.98882e-11	0.438063205329896	0.808	0.519	3.04091e-06	1	RPS27L	10
EEF1B2	2.09573e-10	0.413505267802984	0.934	0.813	3.20438e-06	1	EEF1B2	10
VAX1	2.23201e-10	0.277651677105728	0.273	0.082	3.41275e-06	1	VAX1	7
PA2G4	2.28931e-10	0.439546783586722	0.755	0.49	3.50036e-06	1	PA2G4	10
SNRPG	2.82027e-10	0.387602555637729	0.864	0.701	4.3122e-06	1	SNRPG	9
PAQR4	3.94386e-10	0.271782067009023	0.276	0.087	6.03017e-06	1	PAQR4	6
RPLP0	4.14718e-10	0.271183573709574	1	0.985	6.34104e-06	1	RPLP0	6
CSE1L	4.45309e-11	0.373028358461944	0.535	0.257	6.80877e-06	1	CSE1L	9
GLCCI1	5.77376e-10	0.445611596749182	0.629	0.343	8.82808e-06	1	GLCCI1	10
GPSM21	7.21477e-10	0.271478036734175	0.388	0.147	1.10314e-05	1	GPSM2	6
SEPHS11	1.16997e-09	0.337657167792763	0.465	0.208	1.78888e-05	1	SEPHS1	8
PARD3	1.61064e-09	0.261532696512605	0.353	0.129	2.46266e-05	1	PARD3	6
HNRNPU1	1.69653e-09	0.365228018626347	0.92	0.762	2.59399e-05	1	HNRNPU	8
PDIA61	2.30771e-09	0.378954711850545	0.766	0.464	3.52848e-05	1	PDIA6	9
PRDX4	2.42883e-09	0.41176059681937	0.629	0.362	3.71368e-05	1	PRDX4	9
ALDH9A11	3.4993e-09	0.300523745424436	0.458	0.194	5.35043e-05	1	ALDH9A1	7
CMTM61	3.75089e-09	0.262712170406367	0.311	0.106	5.73512e-05	1	CMTM6	6
CBX51	4.40321e-09	0.39025030173526	0.881	0.667	6.73251e-05	1	CBX5	9
KPNA21	6.24045e-09	0.343820070945643	0.664	0.392	9.54166e-05	1	KPNA2	8
TMEM97	6.25764e-11	0.33155826947344	0.566	0.272	9.56793e-05	1	TMEM97	7
PRDX3	7.81927e-09	0.378045552183562	0.626	0.352	0.000119557	1	PRDX3	8
YEATS4	9.16584e-09	0.337179111816527	0.49	0.226	0.000140146	1	YEATS4	7
CHD7	1.07227e-08	0.323697442805459	0.626	0.316	0.000163951	1	CHD7	7
TCEAL9	1.40164e-08	0.382805733572432	0.902	0.671	0.000214311	1	TCEAL9	8
ZNF519	1.84351e-08	0.26169328490557	0.378	0.148	0.000281873	1	ZNF519	6
TUBG1	1.95113e-08	0.283919149931608	0.329	0.123	2.98328e-05	1	TUBG1	6
LSM51	2.34718e-08	0.324442688747528	0.811	0.515	0.000358885	1	LSM5	7
GPM6B1	2.42836e-08	0.403147545001082	0.909	0.739	0.000371296	1	GPM6B	9
HDGF1	4.73718e-08	0.327351151352597	0.612	0.324	7.24315e-05	1	HDGF	7
NRM	5.37434e-08	0.289937657632057	0.371	0.146	0.000821737	1	NRM	6
CASP8AP2	7.14088e-08	0.35619200896883	0.406	0.177	0.00109184	1	CASP8AP2	8
PSMB2	9.0901e-08	0.369996095096127	0.794	0.528	0.00138988	1	PSMB2	8
TCF3	9.19144e-08	0.322993821429	0.476	0.218	0.00140537	1	TCF3	7
TALDO1	9.69296e-08	0.353329861337777	0.822	0.57	0.00148205	1	TALDO1	7
POLR3K	1.12615e-07	0.251885598767709	0.276	0.093	0.00172188	1	POLR3K	5
RHEB1	1.60692e-08	0.38811581899607	0.773	0.545	0.00245698	1	RHEB	8
RPS20	2.97453e-08	0.27060836674167	0.997	0.961	0.00454806	1	RPS20	6
SUZ12	4.70821e-07	0.398050586470107	0.49	0.248	0.00719885	1	SUZ12	8
SUV39H2	5.44728e-07	0.252905919957169	0.322	0.121	0.00832889	1	SUV39H2	5
MAGOHB	5.74446e-07	0.305956453754156	0.423	0.186	0.00878329	1	MAGOHB	6
GABPB1	5.93594e-07	0.260379525786789	0.329	0.123	0.00907605	1	GABPB1	5
EIF4EBP1	8.55019e-07	0.457560852311514	0.542	0.298	0.0130732	1	EIF4EBP1	9
NUDT5	8.96407e-07	0.341197057473134	0.503	0.248	0.0137061	1	NUDT5	7
UQCRC1	1.20148e-06	0.328146235490446	0.58	0.313	0.0183706	1	UQCRC1	7
SNRNP40	1.38205e-06	0.309907071886614	0.472	0.222	0.0211316	1	SNRNP40	6
AKR7A2	1.4526e-06	0.344597964415248	0.469	0.222	0.0222102	1	AKR7A2	7
NPC21	1.58308e-06	0.287205982311777	0.395	0.165	0.0242053	1	NPC2	6
ZEB2	1.67083e-06	0.298683014697836	0.85	0.517	0.025547	1	ZEB2	6
PSMB3	1.8855e-06	0.335407724077851	0.794	0.528	0.0288292	1	PSMB3	7
PALLD	1.9708e-06	0.298194101007275	0.427	0.185	0.0301336	1	PALLD	6
WASF21	3.26058e-06	0.252050225006963	0.332	0.126	0.0498543	1	WASF2	5
DNAJC21	4.02052e-07	0.305081515285973	0.458	0.216	0.0614737	1	DNAJC21	6
NELFE	4.48085e-06	0.307386873477805	0.566	0.3	0.0685122	1	NELFE	6
COMMD4	5.04136e-06	0.284853939099387	0.399	0.178	0.0770825	1	COMMD4	5
DESI21	5.52734e-06	0.301720379304413	0.388	0.168	0.084513	1	DESI2	6
SP3	7.45565e-06	0.304883390046078	0.591	0.311	0.113997	1	SP3	6
CTDSPL2	9.54036e-06	0.304515908546624	0.493	0.244	0.145872	1	CTDSPL2	6
HAUS1	1.01499e-05	0.322750922725147	0.584	0.314	0.155192	1	HAUS1	6
PPA2	1.28125e-05	0.313815233321238	0.402	0.182	0.195903	1	PPA2	6
FERMT2	1.33786e-05	0.263279604889735	0.476	0.22	0.204559	1	FERMT2	5
TXNRD1	1.47296e-05	0.288774138625004	0.462	0.216	0.225216	1	TXNRD1	5
SNRNP25	1.84826e-05	0.326819716567858	0.538	0.274	0.282598	1	SNRNP25	6
CD47	2.49964e-05	0.27245349714063	0.413	0.18	0.382194	1	CD47	5
KPNB1	3.22797e-05	0.366579790732247	0.654	0.405	0.493556	1	KPNB1	7
ODC1	3.54808e-05	0.360319546631736	0.853	0.618	0.542502	1	ODC1	7
PIN1	4.27148e-05	0.341977294487475	0.741	0.477	0.065311	1	PIN1	6
NAE1	4.58971e-05	0.326455390668554	0.612	0.347	0.701766	1	NAE1	6
SRSF31	5.25754e-06	0.262854152208595	0.983	0.93	0.803878	1	SRSF3	5
RALY	5.78034e-06	0.338163143879413	0.692	0.426	0.883814	1	RALY	6
ENY21	6.90508e-05	0.321275788129098	0.871	0.664	1.05579	1	ENY2	6
ZNF680	7.62474e-05	0.299482775910562	0.36	0.153	1.16582	1	ZNF680	5
CEP57L11	7.65255e-05	0.250447557939245	0.297	0.113	1.17007	1	CEP57L1	5
ARL6IP4	8.66717e-05	0.357566595133358	0.724	0.452	1.32521	1	ARL6IP4	6
MYL6	9.04289e-05	0.275835020850925	0.993	0.962	1.38266	1	MYL6	5
NXT1	0.00010789	0.2724027735888	0.381	0.166	1.64964	1	NXT1	5
FADS1	0.000151323	0.32198350507109	0.65	0.375	2.31372	1	FADS1	6
STAG1	0.000155011	0.322353349054435	0.5	0.258	2.37011	1	STAG1	6
TIMM101	0.000307659	0.300544339780191	0.545	0.297	4.70411	1	TIMM10	5
XRCC5	0.00033779	0.31198702904814	0.951	0.796	5.1648	1	XRCC5	5
FDX11	3.72913e-05	0.316231783503766	0.451	0.219	5.70184	1	FDX1	6
ELF2	0.000452726	0.303835826130633	0.622	0.345	6.92218	1	ELF2	5
ACYP1	0.000577174	0.319368038443374	0.559	0.311	8.825	1	ACYP1	6
CCDC167	0.000598892	0.384877666186632	0.689	0.446	9.15707	1	CCDC167	7
ECI21	0.000643577	0.25061977192494	0.43	0.196	9.8403	1	ECI2	4
LSM2	0.000672991	0.322707335641003	0.661	0.391	10.29	1	LSM2	6
MANF	0.000835719	0.255744047532775	0.462	0.226	12.7781	1	MANF	4
XPO11	0.000856219	0.32302786079464	0.542	0.292	13.0916	1	XPO1	6
CNN3	0.00112414	0.326592201351244	0.647	0.398	17.1881	1	CNN3	6
ATRAID	0.00112844	0.268375208794181	0.451	0.221	17.2539	1	ATRAID	5
LBR1	0.0011819	0.34880379003005	0.587	0.336	18.0713	1	LBR	6
HNRNPH31	0.00014098	0.279232790980634	0.948	0.783	21.5559	1	HNRNPH3	5
PARP2	0.000180083	0.257964577480571	0.287	0.115	27.5348	1	PARP2	4
SUPT16H	0.00187529	0.372515323094604	0.755	0.516	28.6732	1	SUPT16H	6
ITGB1	0.00308453	0.295120997287272	0.566	0.31	47.1625	1	ITGB1	5
CTNNBL1	0.00368062	0.268107804557425	0.49	0.251	56.2767	1	CTNNBL1	4
NUP62	0.00379768	0.277023258954491	0.441	0.214	58.0665	1	NUP62	5
ENO1	0.00423951	0.339887668676369	0.801	0.582	64.822	1	ENO1	6
LAPTM4B1	0.00497598	0.27943559012879	0.503	0.263	76.0828	1	LAPTM4B	5
ANP32A1	0.0056256	0.310224637882804	0.745	0.468	86.0155	1	ANP32A	5
NFYB1	0.00568666	0.291849405546743	0.524	0.28	86.949	1	NFYB	5
ZCRB1	0.0100434	0.295033147956496	0.745	0.486	153.564	1	ZCRB1	5
LARP71	0.0103848	0.321893596808082	0.556	0.315	158.784	1	LARP7	5
PFN1	0.0127196	0.331970335592354	0.745	0.514	194.483	1	PFN1	5
CKB	0.0148239	0.32176432744063	0.993	0.966	226.658	1	CKB	5
RNF168	0.0301028	0.274913087713428	0.353	0.161	460.272	1	RNF168	4
UBB1	0.0519086	0.326677851022178	0.951	0.861	793.683	1	UBB	5
CCNB1IP1	0.0546852	0.271070397214713	0.493	0.256	836.137	1	CCNB1IP1	4
MRPL11	0.064615	0.26252677106757	0.476	0.246	987.964	1	MRPL11	4
RIF1	0.0769012	0.311159609921794	0.517	0.3	1175.82	1	RIF1	5
TPM4	0.0840907	0.309299853508281	0.762	0.489	128.575	1	TPM4	5
CCDC14	0.0900878	0.308306899148142	0.552	0.316	1377.44	1	CCDC14	5
PAXX	0.0994563	0.26499322131981	0.503	0.274	1520.69	1	PAXX	4
RBM8A1	0.0103563	0.277107399739874	0.85	0.638	1583.48	1	RBM8A	4
SUB1	0.179883	0.31991328274297	0.969	0.891	2750.42	1	SUB1	5
DAPK1	0.194043	0.258745794550533	0.469	0.241	2966.91	1	DAPK1	4
PHIP	0.0256345	0.307969324754809	0.661	0.435	3919.51	1	PHIP	4
HEBP2	0.300607	0.308842876402855	0.385	0.185	4596.29	1	HEBP2	4
ILF21	0.383245	0.272266067144018	0.85	0.649	5859.82	1	ILF2	4
CBX31	0.0844796	0.280481337071014	0.951	0.815	12916.9	1	CBX3	4
HMGN31	0.956583	0.276622674040518	0.766	0.51	14626.2	1	HMGN3	4
SCAF111	1.27057	0.279726753538613	0.434	0.226	19427.1	1	SCAF11	4
COA1	1.6945	0.259178409757106	0.538	0.308	25909	1	COA1	4
APOO	1.86572	0.306849149489489	0.524	0.302	28526.9	1	APOO	4
LCORL1	2.43728	0.286470344509266	0.497	0.28	37266.1	1	LCORL	4
HSP90B11	2.53362	0.259195930181217	0.689	0.453	38739.1	1	HSP90B1	4
PPP1CA	0.305586	0.272380224459525	0.514	0.292	46724.1	1	PPP1CA	4
PPDPF	5.16333	0.282975801901076	0.937	0.808	78947.2	1	PPDPF	4
HNRNPUL11	6.59198	0.273714501467215	0.612	0.39	100791	1	HNRNPUL1	4
2002-09-01	6.88549	0.279951564758874	0.713	0.483	105279	1	2002-09-01	4
PRDX11	9.38303	0.296952394551702	0.825	0.63	143467	1	PRDX1	4
HPF1	13.3944	0.278035669016691	0.598	0.382	204801	1	HPF1	4
PPIG	17.8518	0.288333462845615	0.745	0.527	272954	1	PPIG	4
SCCPDH1	35.4823	0.263946455136161	0.531	0.32	54252.4	1	SCCPDH	3
TRIM281	37.183	0.270488395025823	0.661	0.449	568528	1	TRIM28	3
NDUFAF31	37.8712	0.259661852451533	0.531	0.313	579050	1	NDUFAF3	3
MBIP	44.3836	0.314088552097732	0.524	0.316	678625	1	MBIP	4
BANF1	58.2315	0.269756167383981	0.787	0.575	890359	1	BANF1	3
FUNDC2	59.3698	0.259823824616164	0.731	0.513	907764	1	FUNDC2	3
ATP1B3	64.4711	0.285152240306008	0.773	0.543	985763	1	ATP1B3	3
RAD23A	11.2235	0.282672417001299	0.462	0.275	1.71607e+06	1	RAD23A	3
ZNF704	12.4782	0.275156258827542	0.689	0.473	1.90791e+06	1	ZNF704	3
CACYBP	153.545	0.260317826090128	0.752	0.525	2.3477e+06	1	CACYBP	3
CTCF1	163.793	0.267770257300638	0.584	0.372	2.5044e+06	1	CTCF	3
ING3	209.126	0.279188848523468	0.535	0.323	3.19754e+06	1	ING3	3
CENPX	210.105	0.258152912773941	0.64	0.415	321251	1	CENPX	3
BRD7	289.261	0.263034320508778	0.605	0.38	4.42281e+06	1	BRD7	3
H1FX1	294.527	0.268450683914646	0.955	0.868	4.50332e+06	1	H1FX	3
SNRPE	358.706	0.251159949988618	0.934	0.804	5.48462e+06	1	SNRPE	3
SHTN1	537.442	0.257278764864581	0.671	0.462	8.21749e+06	1	SHTN1	3
ZNF738	610.166	0.274574631687751	0.57	0.369	9.32943e+06	1	ZNF738	3
HMGXB4	838.041	0.273233569640139	0.57	0.362	1.28136e+07	1	HMGXB4	3
SNRPC	860.417	0.255707133921578	0.773	0.563	1.31558e+07	1	SNRPC	3
KLHL23	1636.32	0.275812770774926	0.671	0.453	2.50193e+07	1	KLHL23	3
CNBP	1916.13	0.254332139070945	0.773	0.585	2.92976e+06	1	CNBP	3
NCL	1950.37	0.26652790983169	0.934	0.834	2.98211e+07	1	NCL	3
RHOBTB31	2882.15	0.290767034855714	0.633	0.421	4.40681e+06	1	RHOBTB3	3
SNRPA1	3214.71	0.252749211551514	0.535	0.34	4.91528e+07	1	SNRPA1	3
G3BP11	3991.65	0.250414535265888	0.517	0.314	6.10323e+07	1	G3BP1	3
PEG101	4052.75	0.29625962164944	0.867	0.681	6.19666e+07	1	PEG10	3
FAM213A	6925.41	0.277885925185635	0.413	0.242	1.0589e+08	1	FAM213A	3
FKBP3	14853.7	0.259397020083702	0.832	0.649	2.27113e+08	1	FKBP3	3
RBBP4	41427.3	0.26006531713628	0.717	0.52	6.33424e+08	1	RBBP4	2
MRPL57	640002	0.270527172126502	0.608	0.422	9.78563e+09	1	MRPL57	2
PGAM1	654143	0.251230898076741	0.745	0.575	0.000100018461894867	1	PGAM1	2
PHPT1	1.47388e+06	0.252569321438205	0.871	0.712	0.000225356482340652	1	PHPT1	2
SLC3A2	0.0001403376475655	0.281174434639979	0.497	0.39	1	1	SLC3A2	1
MDK2	1.14982e-108	116411671975855	0.728	0.194	1.75808e-104	2	MDK	116
GNG52	6.88316e-79	0.882320738604241	0.791	0.298	1.05243e-75	2	GNG5	81
HES62	3.53264e-59	0.994514741390258	0.825	0.493	5.4014e-55	2	HES6	72
DLL1	7.76965e-57	0.783059487970992	0.464	0.126	1.18798e-52	2	DLL1	55
RND3	8.08773e-56	0.837360297174737	0.917	0.651	1.23661e-51	2	RND3	58
PFN21	2.16717e-55	0.742023413900129	0.966	0.805	3.31361e-51	2	PFN2	51
TOX32	2.38468e-55	0.786734615891533	0.665	0.255	3.64617e-51	2	TOX3	54
NES2	1.70357e-52	0.777606445533911	0.593	0.212	2.60475e-48	2	NES	51
DLL31	6.60122e-52	0.924724669306391	0.728	0.404	1.00933e-48	2	DLL3	60
TFDP22	9.44315e-51	0.921668837678022	0.656	0.296	1.44386e-46	2	TFDP2	59
CD992	9.35709e-49	0.649522107526505	0.544	0.18	1.4307e-44	2	CD99	40
BEST31	1.47211e-48	0.581490518254251	0.315	0.06	2.25086e-44	2	BEST3	36
HES52	7.77242e-48	14000728196008	0.284	0.048	1.1884e-43	2	HES5	86
CCND21	1.72517e-46	0.914246340362917	0.736	0.398	2.63779e-42	2	CCND2	55
RPS27L1	4.31096e-46	0.998930504177032	0.817	0.512	6.59146e-42	2	RPS27L	59
HMGN22	5.05186e-39	0.694701695403777	0.96	0.798	7.7243e-36	2	HMGN2	36
GSTP12	1.15245e-38	0.57931219574914	0.957	0.79	1.7621e-33	2	GSTP1	30
CDCA71	1.48185e-37	0.620109711622621	0.461	0.15	2.26575e-33	2	CDCA7	32
GAD21	1.76205e-38	0.718429880458959	0.905	0.782	2.69417e-33	2	GAD2	36
GPC42	1.13649e-36	0.552808397452354	0.355	0.093	1.7377e-32	2	GPC4	28
HAT12	2.80739e-36	0.762027314225454	0.516	0.203	4.2925e-32	2	HAT1	38
SACS	1.7455e-33	0.800822769721382	0.725	0.438	2.66887e-29	2	SACS	37
CDK62	1.76226e-33	0.788599818891132	0.441	0.152	2.69449e-29	2	CDK6	37
ST18	3.29873e-34	0.462491396979168	0.261	0.052	5.04376e-29	2	ST18	21
FBXW7	1.1189e-30	0.708005015552893	0.544	0.254	1.7108e-26	2	FBXW7	31
TMEM123	1.66866e-30	0.616159864666291	0.897	0.612	2.55138e-26	2	TMEM123	27
LMO11	8.08057e-30	0.497375444931763	0.226	0.043	1.23552e-25	2	LMO1	21
CLIC12	1.97227e-29	0.528440598793064	0.57	0.233	3.01559e-25	2	CLIC1	23
VIM2	3.23137e-29	127776737463255	0.493	0.196	4.94076e-26	2	VIM	54
SOX5	1.21694e-28	0.574079498402527	0.395	0.132	1.8607e-24	2	SOX5	24
GNG112	8.1278e-28	0.450931977895883	0.206	0.037	1.24274e-23	2	GNG11	19
SOX211	9.374e-28	0.412456773080254	0.238	0.05	1.43328e-23	2	SOX21	17
LIMA11	1.01887e-27	0.742067172012414	0.576	0.268	1.55785e-23	2	LIMA1	30
NKX2-1	3.35258e-27	0.678971822878753	0.49	0.199	5.1261e-23	2	NKX2-1	27
MSN1	3.39872e-27	0.42116343785907	0.278	0.068	5.19665e-23	2	MSN	17
NKAIN4	3.22843e-26	0.536138596176511	0.41	0.145	4.93627e-22	2	NKAIN4	21
RAB132	3.39737e-26	0.487974501786884	0.424	0.148	5.19458e-22	2	RAB13	19
SEM12	7.04875e-26	0.558909444406867	0.851	0.651	1.07775e-21	2	SEM1	22
MGARP	1.36055e-25	0.433704801226154	0.206	0.04	2.08027e-21	2	MGARP	17
OLA11	2.20365e-24	0.547302466034221	0.903	0.796	3.36938e-20	2	OLA1	21
LGALS11	2.11546e-24	0.474249166620398	0.16	0.025	3.23454e-19	2	LGALS1	17
PCBD12	8.11103e-23	0.442330517922451	0.364	0.124	1.24018e-18	2	PCBD1	16
LINC015512	2.05734e-22	0.764047242608719	0.636	0.376	3.14568e-18	2	LINC01551	27
DSEL1	5.28051e-22	0.679121771995137	0.418	0.166	8.07391e-19	2	DSEL	24
NPY2	7.11462e-21	0.538450294510461	0.438	0.171	1.08783e-16	2	NPY	18
MYO1B1	7.34653e-22	0.605462841004426	0.421	0.176	1.12328e-16	2	MYO1B	21
ANXA52	1.30889e-20	0.444686053752943	0.35	0.117	2.0013e-16	2	ANXA5	15
LDHB	2.8221e-20	0.406087582564214	0.951	0.893	4.31498e-16	2	LDHB	14
GLCCI11	3.25305e-20	0.615607659671879	0.599	0.341	4.97391e-17	2	GLCCI1	21
ADGRV11	8.79233e-21	0.540020464061129	0.43	0.179	1.34435e-16	2	ADGRV1	18
NAP1L12	1.52457e-19	0.430097279177052	0.928	0.811	2.33107e-15	2	NAP1L1	14
SH3BGRL1	2.60429e-20	0.528562280344744	0.696	0.458	3.98196e-15	2	SH3BGRL	17
MFNG	2.71054e-19	0.30699569001637	0.146	0.023	4.14441e-15	2	MFNG	10
SOX92	2.78791e-18	0.562003961810997	0.415	0.171	4.26272e-14	2	SOX9	18
SRI2	3.61731e-18	0.563241702472857	0.665	0.412	5.53086e-14	2	SRI	18
ZEB21	1.81678e-17	0.510087828762942	0.785	0.517	2.77785e-13	2	ZEB2	16
SERF21	3.26293e-17	0.403517533162117	0.923	0.811	4.98901e-13	2	SERF2	12
PEG102	5.26363e-17	107159447269663	0.84	0.68	8.04809e-13	2	PEG10	32
MYO10	1.42749e-16	0.357961678795581	0.215	0.055	2.18263e-12	2	MYO10	11
OLIG12	1.42866e-16	0.477689922462485	0.249	0.071	2.18442e-12	2	OLIG1	14
H2AFV2	3.39953e-16	0.559624241483737	0.754	0.527	5.19789e-12	2	H2AFV	16
GPM6B2	8.619e-17	0.523135266154002	0.857	0.742	1.31785e-11	2	GPM6B	15
HNRNPK	4.40826e-15	0.385081204773698	0.948	0.912	6.74023e-11	2	HNRNPK	11
PON2	4.66665e-16	0.267162708475711	0.138	0.024	7.13531e-11	2	PON2	8
TMEM981	5.86856e-15	0.450316098161288	0.519	0.26	8.97302e-11	2	TMEM98	13
HSPB13	1.95114e-14	0.340441615312392	0.255	0.077	2.98329e-10	2	HSPB1	9
RGS16	3.53553e-14	0.261177683634416	0.123	0.019	5.40582e-10	2	RGS16	7
NPM1	4.19909e-14	0.318455991664659	0.991	0.969	6.42041e-10	2	NPM1	9
B2M2	8.71238e-14	0.586412746428599	0.481	0.239	1.33212e-09	2	B2M	16
HNRNPM1	4.23335e-13	0.427341444181589	0.943	0.855	6.47279e-09	2	HNRNPM	11
PTTG12	5.48104e-13	0.766393446886448	0.395	0.165	8.38051e-09	2	PTTG1	20
SEPT112	1.5966e-12	0.43111406229327	0.799	0.618	2.44121e-08	2	2011-09-01	11
CDKN1A	3.83962e-12	0.336081537268862	0.12	0.02	5.87078e-08	2	CDKN1A	9
ODC11	6.36241e-13	0.560757802309539	0.774	0.622	9.72813e-08	2	ODC1	14
GCA2	1.55439e-11	0.468566977107079	0.335	0.139	2.37666e-07	2	GCA	12
TJP12	1.76191e-11	0.34789333690443	0.307	0.116	2.69396e-08	2	TJP1	9
SUB11	3.52132e-11	0.400334757607624	0.931	0.894	5.38409e-07	2	SUB1	10
SP9	6.24895e-11	0.467530263122046	0.771	0.547	9.55465e-08	2	SP9	11
MSI2	1.6465e-10	0.516876053730583	0.524	0.316	2.5175e-06	2	MSI2	12
JAM3	2.61114e-10	0.406162413361775	0.355	0.155	3.99243e-06	2	JAM3	10
FBLN12	4.2386e-10	0.441108716932285	0.51	0.284	6.48082e-06	2	FBLN1	10
DGKB	5.72443e-10	0.402993559101149	0.246	0.083	8.75265e-06	2	DGKB	9
RCN11	7.2958e-10	0.383200254187334	0.335	0.143	1.11553e-05	2	RCN1	9
RPS201	1.54296e-09	0.288680030522595	0.994	0.96	2.35919e-05	2	RPS20	7
PTPRZ12	7.18835e-09	0.490635682102289	0.312	0.13	0.00010991	2	PTPRZ1	11
NFIA2	1.7325e-09	0.393201576033569	0.33	0.135	0.0002649	2	NFIA	9
RPL36AL1	2.35535e-08	0.339225163162641	0.911	0.858	0.000360133	2	RPL36AL	7
PRDX62	2.38166e-08	0.489744497851109	0.544	0.35	0.000364155	2	PRDX6	11
CREB52	3.11102e-08	0.34981145083652	0.223	0.073	4.75676e-05	2	CREB5	8
SH3BP4	3.33734e-10	0.338806393564346	0.221	0.073	0.00051028	2	SH3BP4	7
ASCL12	3.53097e-08	0.645332084870457	0.585	0.376	0.000539885	2	ASCL1	14
NENF2	4.44281e-08	0.440721923193074	0.418	0.21	0.000679306	2	NENF	9
EIF3E	5.57793e-08	0.34583350815128	0.891	0.824	8.52866e-05	2	EIF3E	7
EPHA41	7.16178e-08	0.444827355146609	0.467	0.245	0.00109504	2	EPHA4	9
TP53I3	3.28189e-07	0.326901488810111	0.246	0.089	0.00501801	2	TP53I3	7
JAM22	8.66011e-07	0.334638822897939	0.209	0.069	0.0132413	2	JAM2	7
VAX11	9.72091e-07	0.326204425913247	0.235	0.083	0.0148633	2	VAX1	7
TUBA1B2	1.32727e-06	0.27144241831592	0.943	0.929	0.020294	2	TUBA1B	5
SFPQ1	1.49222e-06	0.345739488909704	0.917	0.861	0.022816	2	SFPQ	7
ECI12	2.34579e-06	0.414484970693929	0.395	0.201	0.00358671	2	ECI1	8
INSM11	3.52112e-06	0.399282897017785	0.358	0.171	0.0538379	2	INSM1	8
TEAD21	4.49866e-07	0.320053210850335	0.203	0.067	0.0687845	2	TEAD2	6
ACAA22	7.23793e-06	0.326049829368405	0.255	0.098	0.110668	2	ACAA2	6
DLX5	1.49449e-05	0.436977304823496	0.817	0.71	0.228507	2	DLX5	8
RAB3IP2	2.24663e-06	0.42880902389726	0.467	0.278	0.343509	2	RAB3IP	8
CHD71	2.46476e-06	0.468282990132814	0.519	0.322	0.0376861	2	CHD7	9
DBI2	4.14632e-05	0.467260425865906	0.756	0.627	0.0633972	2	DBI	9
CEMIP2	4.58131e-05	0.410149980108101	0.458	0.263	0.700482	2	CEMIP2	8
BMP71	4.90937e-05	0.286294937849493	0.201	0.069	0.750642	2	BMP7	5
HNRNPC	6.85113e-05	0.34399734541396	0.862	0.791	0.104754	2	HNRNPC	6
DCXR2	9.17097e-06	0.426649659358183	0.378	0.196	1.40224	2	DCXR	8
RAB31	0.000106975	0.280963273697666	0.149	0.041	1.63565	2	RAB31	5
DUSP10	0.000175635	0.258072059833889	0.149	0.042	0.268546	2	DUSP10	5
SOX1-OT2	0.000346848	0.311301320584423	0.215	0.079	5.30331	2	SOX1-OT	5
RFTN2	0.000511436	0.26712507128527	0.186	0.061	7.81986	2	RFTN2	5
PSMB1	0.000902413	0.331007577785291	0.845	0.747	13.7979	2	PSMB1	6
SH3BGRL3	0.000994394	0.412072702570285	0.791	0.683	15.2043	2	SH3BGRL3	7
NOTCH11	0.00105864	0.284868862611789	0.198	0.069	16.1865	2	NOTCH1	5
DLX1	0.00267857	0.495846299999815	0.633	0.495	40.9554	2	DLX1	8
CDCA7L1	0.00492631	0.267307593031431	0.198	0.071	75.3233	2	CDCA7L	4
SRSF32	0.00517397	0.263919826410583	0.954	0.932	7.911	2	SRSF3	4
GLO12	0.00548201	0.382852418501246	0.453	0.281	83.8199	2	GLO1	6
DLEU22	0.0055638	0.335260866018826	0.269	0.119	85.0704	2	DLEU2	5
ATP5MC2	0.00580545	0.254748085872134	0.951	0.922	88.7653	2	ATP5MC2	4
SFTA3	0.00674328	0.365442286047198	0.218	0.084	103.105	2	SFTA3	6
DLX2	0.0072592	0.416949859209039	0.799	0.683	110.993	2	DLX2	7
TCF31	0.00736761	0.386760585575896	0.395	0.222	112.651	2	TCF3	6
DAPK11	0.00813358	0.381318484476923	0.415	0.243	124.362	2	DAPK1	6
SMS2	0.0142465	0.324284079242958	0.788	0.657	217.829	2	SMS	5
HLA-A1	0.0156198	0.552522346524268	0.504	0.329	238.827	2	HLA-A	9
ZBTB20	0.0172203	0.385038516233613	0.765	0.615	263.298	2	ZBTB20	6
EEF1D2	0.0413033	0.347764035129055	0.805	0.742	631.527	2	EEF1D	5
ELAVL4	0.0713685	0.410972978249266	0.705	0.596	1091.22	2	ELAVL4	6
CCNB1IP11	0.077212	0.338618539737411	0.433	0.258	1180.57	2	CCNB1IP1	5
MAP1A1	0.118538	0.397830574898029	0.433	0.265	1812.44	2	MAP1A	6
KITLG	0.119738	0.255370367122136	0.244	0.102	1830.79	2	KITLG	4
NEDD4L	0.221401	0.38024905990748	0.696	0.586	3385.22	2	NEDD4L	6
ATP5F1B1	0.392271	0.327021492152902	0.888	0.863	5997.82	2	ATP5F1B	5
HDAC9	0.0969416	0.352579146843485	0.258	0.12	14822.4	2	HDAC9	5
HDGF2	1.16033	0.418565395618934	0.487	0.331	17741.5	2	HDGF	6
ANP32E2	1.43862	0.44276316083221	0.424	0.252	21996.4	2	ANP32E	6
PRDX12	2.39038	0.341325106798571	0.739	0.635	36549	2	PRDX1	5
SYNE22	2.50678	0.329687689820043	0.713	0.544	38328.6	2	SYNE2	4
CPSF6	2.86704	0.351353285476307	0.53	0.378	43837.1	2	CPSF6	5
EZR1	0.453233	0.323650273925045	0.287	0.143	69299.4	2	EZR	4
PNN	12.7695	0.362644125792975	0.734	0.634	1952.46	2	PNN	5
BIRC52	14.1485	0.361359730926999	0.215	0.089	216330	2	BIRC5	5
PABPC1	21.6538	0.332118918344036	0.794	0.764	331087	2	PABPC1	4
SOX6	22.2634	0.433398489944409	0.662	0.514	340408	2	SOX6	5
BAZ1A1	22.5248	0.359047979333012	0.367	0.212	344405	2	BAZ1A	5
DST	26.2011	0.435084694592404	0.673	0.583	400614	2	DST	5
CALD11	35.6563	0.39762753977751	0.461	0.301	545185	2	CALD1	5
FOXN3	45.9994	0.38644906408588	0.587	0.461	70333	2	FOXN3	5
TPI12	79.9951	0.365585621027631	0.696	0.56	1.22313e+06	2	TPI1	4
TLE1	127.241	0.395836023566007	0.41	0.26	1.94551e+06	2	TLE1	5
BAZ2B	14.4996	0.352866975680311	0.573	0.441	2.21699e+06	2	BAZ2B	4
OSTC	324.782	0.319004650667673	0.493	0.353	4.96592e+06	2	OSTC	4
CRB11	355.827	0.299202908326274	0.272	0.143	5.4406e+06	2	CRB1	3
MZT2B2	538.504	0.264015142084639	0.885	0.836	8.23373e+06	2	MZT2B	3
ZMAT3	915.605	0.366068837061202	0.198	0.091	1.39996e+07	2	ZMAT3	4
MOB3B	981.571	0.26777868098411	0.321	0.175	1.50082e+07	2	MOB3B	3
PSMA41	1635.21	0.318436011154257	0.702	0.611	2.50024e+07	2	PSMA4	3
MYL12A1	2724.11	0.30087118359932	0.364	0.228	4.16517e+07	2	MYL12A	3
KAT7	3664.64	0.28442017892608	0.292	0.165	5.60323e+07	2	KAT7	3
SMARCA5	4988.09	0.289884005567848	0.688	0.581	7.62678e+07	2	SMARCA5	3
MPST	5086.52	0.289323523925065	0.43	0.293	7.77728e+07	2	MPST	3
DDX52	5092.89	0.325512477802592	0.481	0.348	7.78703e+07	2	DDX52	3
FAT12	6726.41	0.270764836214136	0.215	0.105	1.02847e+08	2	FAT1	3
HMGN32	6784.27	0.346434289958852	0.63	0.52	1.03732e+08	2	HMGN3	4
CASC15	9235.8	0.338720319244213	0.421	0.283	1.41215e+08	2	CASC15	3
SINHCAF	968.557	0.284405567537156	0.301	0.175	1.48092e+08	2	SINHCAF	3
SFRP12	10281	0.406091268059897	0.33	0.203	1.57197e+08	2	SFRP1	4
PAICS1	11531.6	0.298671168866669	0.364	0.233	1.76318e+08	2	PAICS	3
MRPL512	12526.9	0.263908739569381	0.756	0.667	1.91537e+07	2	MRPL51	3
TKT	1784.38	0.280844247985876	0.648	0.545	2.72832e+08	2	TKT	3
ENY22	24419.6	0.304861332226324	0.725	0.676	3.73375e+08	2	ENY2	3
SNRPD2	30369.2	0.265656647533105	0.779	0.741	4.64345e+08	2	SNRPD2	3
PSME12	4890.69	0.283752603687155	0.37	0.237	7.47787e+08	2	PSME1	3
POU3F22	55896.5	0.261852282846136	0.395	0.25	8.54657e+08	2	POU3F2	2
TMEM971	94044.7	0.285965903251992	0.415	0.283	1.43794e+09	2	TMEM97	3
PALLD1	149227	0.277258124256673	0.315	0.193	2.28168e+09	2	PALLD	2
TANK	16173	0.311562617534892	0.304	0.186	2.47286e+09	2	TANK	3
DLX6	179729	0.299183784558278	0.458	0.333	2.74806e+09	2	DLX6	3
HEY1	194420	0.271321858143289	0.135	0.055	2.97269e+09	2	HEY1	2
FDFT11	222330	0.309421350205425	0.63	0.529	3.39942e+09	2	FDFT1	3
ALDH9A12	232989	0.269826534455689	0.324	0.203	3.5624e+09	2	ALDH9A1	2
LLPH	268141	0.264712468711006	0.447	0.326	4.09987e+09	2	LLPH	2
MSMO1	286602	0.322886540997938	0.544	0.431	4.38214e+09	2	MSMO1	3
CBR4	304380	0.263375960074631	0.312	0.199	4.65398e+09	2	CBR4	2
NME42	376694	0.295800237072937	0.295	0.183	5.75964e+09	2	NME4	2
ELF21	546945	0.312022889386214	0.461	0.357	8.36278e+09	2	ELF2	3
RIC3	568111	0.455148776919723	0.312	0.207	8.68642e+09	2	RIC3	4
ASAP1	729013	0.283236775332061	0.424	0.301	0.000111466140636361	2	ASAP1	2
C8orf59	741301	0.260882149402558	0.63	0.573	0.000113344968768129	2	C8orf59	2
ENO11	859593	0.367024879059807	0.676	0.591	0.000131431821061784	2	ENO1	3
MAGI1	1.00782e+06	0.353622048800885	0.418	0.315	0.000154096137724882	2	MAGI1	3
ECI22	1.23577e+06	0.292824869529424	0.315	0.203	0.000188948556257748	2	ECI2	2
CCNG11	1.93386e+06	0.305154964899019	0.315	0.21	0.000295687178776871	2	CCNG1	2
BBX	2.1537e+06	0.257005921467691	0.372	0.251	0.000329301160715088	2	BBX	2
PLXNA4	2.5988e+06	0.278478690074047	0.269	0.16	0.000397356028714267	2	PLXNA4	2
FHL2	2.92558e+06	0.252547689558355	0.244	0.141	0.000447321059479703	2	FHL2	2
IGFBP2	301678	0.310833232507683	0.817	0.735	0.000461265821927544	2	IGFBP2	2
RNF13	3.06926e+06	0.254580701573258	0.315	0.209	0.00046929049960619	2	RNF13	2
DHRS7	3.96722e+06	0.252638466612763	0.367	0.25	0.000606588601211905	2	DHRS7	2
PKM2	4.17836e+06	0.256313049150241	0.576	0.468	0.000638871316483085	2	PKM	2
MBIP1	5.66085e+06	0.32852170774046	0.415	0.323	0.000865543231822108	2	MBIP	2
GOLIM4	6.06119e+06	0.259933374662191	0.203	0.112	0.000926755693459191	2	GOLIM4	2
TIAM2	7.37068e+06	0.263523362862058	0.218	0.123	0.00112697697583863	2	TIAM2	2
ESD	748609	0.301423426501147	0.519	0.427	0.00114462244057841	2	ESD	2
SCD	2.23902e+07	0.335920822521462	0.318	0.223	0.0034234603215205	2	SCD	2
ZNF431	2.32616e+07	0.257926540818054	0.415	0.314	0.00355669449602874	2	ZNF431	2
C1orf1221	2.37236e+07	0.252123105352397	0.607	0.547	0.00362734421967568	2	C1orf122	2
GSE1	2.51804e+07	0.263122100649546	0.364	0.261	0.00385008566366018	2	GSE1	2
RHOA2	4.88294e+07	0.257619984734135	0.57	0.496	0.0074660143326438	2	RHOA	2
EIF3A	5.17713e+07	0.271982488057904	0.642	0.578	0.00791582656835205	2	EIF3A	2
PLXNA2	5.23568e+07	0.295735974872143	0.41	0.314	0.00800535463245159	2	PLXNA2	2
SP31	5.67263e+07	0.265787147494247	0.418	0.324	0.0086734472210065	2	SP3	2
MPPED21	6.1123e+07	0.271771321952674	0.338	0.242	0.00934569924918098	2	MPPED2	2
LAPTM4B2	6.66259e+07	0.281524897202969	0.361	0.274	0.0101871039010092	2	LAPTM4B	2
LARP72	1.27607e+08	0.260423478290358	0.421	0.325	0.0195110542025136	2	LARP7	2
RBPJ	1.30536e+08	0.250161999357483	0.628	0.566	0.0199589931436471	2	RBPJ	1
FERMT21	1.59576e+07	0.25322585725726	0.327	0.231	0.0243991470640059	2	FERMT2	1
TAC3	2.2944e+08	0.310510173078428	0.155	0.083	0.035081372999757	2	TAC3	2
PDCL3	2.48398e+08	0.250151232102623	0.387	0.297	0.0379799819657804	2	PDCL3	1
PTRHD1	8.58729e+08	0.265391243562534	0.321	0.24	0.131299596282381	2	PTRHD1	1
NIN	1.95245e+09	0.267530338684099	0.252	0.176	0.298529949694331	2	NIN	1
C12orf491	2.02144e+09	0.257457572463303	0.284	0.209	0.30907883353118	2	C12orf49	1
AKR1B1	3.86987e+09	0.30766579501114	0.418	0.362	0.591703158972411	2	AKR1B1	1
CALR1	8.09176e+09	0.257396796354855	0.516	0.468	1	2	CALR	1
SHTN11	0.000156473429453467	0.287086035693484	0.513	0.475	1	2	SHTN1	1
GADD45G	0.000818555927923908	0.328250679700628	0.309	0.243	1	2	GADD45G	1
SIX3	1.03355e-232	182934307522512	0.777	0.083	1.58029e-228	3	SIX3	183
MEIS2	6.53491e-165	169393776503412	0.912	0.204	9.99188e-161	3	MEIS2	169
PLEKHH2	2.48325e-131	0.754390549820844	0.312	0.013	3.79689e-127	3	PLEKHH2	75
PDE5A	3.89176e-122	0.737252109627923	0.331	0.018	5.9505e-118	3	PDE5A	74
ZFHX4	3.24384e-99	112422572980021	0.662	0.14	4.95983e-95	3	ZFHX4	112
ZFHX3	1.04464e-96	112370497454867	0.8	0.219	1.59725e-92	3	ZFHX3	112
TLE4	3.7565e-94	114410636513552	0.704	0.176	5.74368e-90	3	TLE4	114
ESRRG	2.3344e-83	0.618712223099599	0.304	0.026	3.5693e-78	3	ESRRG	59
RPRM	5.6221e-75	0.951338263432548	0.323	0.034	8.5962e-71	3	RPRM	84
CXCL12	1.57153e-67	0.448989104539662	0.15	0.004	2.40288e-63	3	CXCL12	36
TSHZ2	2.17825e-62	0.807577253738344	0.415	0.073	3.33054e-58	3	TSHZ2	61
ARPP21	2.55876e-54	0.619039952621867	0.296	0.039	3.91235e-50	3	ARPP21	42
AC004158.1	2.19745e-49	0.948748670621089	0.812	0.396	3.3599e-45	3	AC004158.1	59
SIX3-AS1	9.17667e-47	0.279151132445582	0.154	0.009	1.40311e-42	3	SIX3-AS1	17
SLITRK6	2.9594e-46	0.402485134592269	0.181	0.014	4.52492e-42	3	SLITRK6	24
LRRC3B	6.50088e-45	0.469831473693185	0.231	0.027	9.93984e-40	3	LRRC3B	27
ID4	5.25836e-36	0.887804113369845	0.585	0.208	8.04004e-32	3	ID4	44
PHLDA1	4.37029e-35	0.62719302405963	0.281	0.051	6.68217e-30	3	PHLDA1	30
SYNPR	1.12994e-34	0.44860648434153	0.192	0.023	1.72768e-29	3	SYNPR	21
MN1	9.81506e-29	0.634323876415214	0.519	0.188	1.50072e-24	3	MN1	27
SLC8A1	3.15645e-26	0.613199369842142	0.442	0.147	4.82622e-22	3	SLC8A1	24
DCC	1.33041e-25	0.588925536431036	0.331	0.084	2.0342e-22	3	DCC	23
ETFB	3.9701e-24	0.577934970235692	0.888	0.593	6.07028e-20	3	ETFB	22
TUBA1C1	4.39137e-23	0.452269389903532	0.292	0.069	6.7144e-19	3	TUBA1C	16
FOXP1	5.34897e-22	0.641110747178322	0.281	0.065	8.17857e-18	3	FOXP1	23
PLP1	5.37425e-22	0.528307819175147	0.223	0.043	8.21723e-17	3	PLP1	18
ZNF503	4.14719e-15	0.422789396838867	0.258	0.064	6.34105e-11	3	ZNF503	12
LINC01305	1.55905e-14	0.323590276949752	0.158	0.026	2.38379e-10	3	LINC01305	9
GUCY1A1	5.63182e-12	0.399133276704302	0.162	0.031	8.61105e-08	3	GUCY1A1	10
RGS2	4.59328e-11	0.580852694398394	0.404	0.168	7.02313e-08	3	RGS2	14
ZBTB201	9.30375e-11	0.515068485343797	0.838	0.613	1.42254e-06	3	ZBTB20	12
GLRA2	1.04463e-10	0.378706639101488	0.262	0.077	1.59724e-06	3	GLRA2	9
SSTR2	1.64829e-10	0.345768403082005	0.146	0.027	2.52024e-06	3	SSTR2	8
TRIB2	6.44883e-09	0.423466468127963	0.408	0.174	9.86026e-05	3	TRIB2	9
AC140912.1	6.62022e-09	0.373882235548338	0.235	0.066	0.000101223	3	AC140912.1	8
SRP14	4.15753e-08	0.278257002694595	0.996	0.979	0.000635686	3	SRP14	6
NRG1	2.49982e-07	0.250725090336281	0.131	0.025	0.00382222	3	NRG1	5
MAML3	3.97158e-07	0.27174681850493	0.169	0.04	0.00607254	3	MAML3	6
PAX61	2.20912e-07	0.30466037178614	0.146	0.031	0.0337775	3	PAX6	6
RGN	1.94664e-05	0.256921979906566	0.138	0.029	0.0297641	3	RGN	5
LHFPL6	2.89259e-06	0.359972082715318	0.258	0.089	0.442277	3	LHFPL6	7
VCAN	4.9789e-05	0.412372062159228	0.585	0.352	0.0761274	3	VCAN	8
SLC1A2	0.0017319	0.387276684692872	0.342	0.154	26.4808	3	SLC1A2	6
LINGO1	0.00174987	0.341906100963499	0.285	0.113	26.7555	3	LINGO1	6
SERTAD4	0.00222585	0.276468613114927	0.162	0.043	34.0333	3	SERTAD4	5
CALB1	0.00439592	0.362735505865327	0.112	0.022	67.2136	3	CALB1	6
RBFOX1	0.00900878	0.349811996317181	0.304	0.123	13.7744	3	RBFOX1	6
FOXG1	0.0117041	0.398318401171543	0.75	0.573	17.8955	3	FOXG1	6
EGR3	0.00121041	0.405293393493768	0.327	0.144	185.072	3	EGR3	6
NR2F1	0.0241399	0.455725771538551	0.762	0.57	369.099	3	NR2F1	7
TUBB2A	0.0411061	0.27218416151684	1	0.963	628.512	3	TUBB2A	4
MIR7-3HG	0.104369	0.320970482532079	0.358	0.164	1595.81	3	MIR7-3HG	5
PBX1	0.111281	0.428984639903297	0.719	0.525	1701.49	3	PBX1	6
FRY	0.204079	0.287521963174035	0.246	0.096	312.037	3	FRY	4
BTF3L4	2.48773	0.302531356590529	0.831	0.713	38037.4	3	BTF3L4	4
PCDH7	0.331834	0.294250749832179	0.169	0.054	50737.4	3	PCDH7	4
LEMD1	8.83966	0.292640895120071	0.246	0.102	135158	3	LEMD1	4
SH3BP5	10.951	0.348259037975357	0.585	0.388	167441	3	SH3BP5	5
WLS	11.3213	0.284419888436351	0.177	0.059	173103	3	WLS	4
PID1	13.8096	0.37246378718563	0.392	0.21	211149	3	PID1	5
LMO3	27.3763	0.260603057620939	0.365	0.184	41858.3	3	LMO3	3
PKIA	75.0683	0.372831809109645	0.7	0.52	1.1478e+06	3	PKIA	5
PCSK1N	75.7482	0.285939790349765	0.927	0.824	1.15819e+06	3	PCSK1N	3
INAFM1	190.475	0.281694621926789	0.25	0.111	2.91236e+06	3	INAFM1	3
MPPED22	441.989	0.508836554083958	0.4	0.24	6.75801e+06	3	MPPED2	6
CDK5R1	934.807	0.322924816565532	0.615	0.447	1.42932e+07	3	CDK5R1	4
ELOVL6	1227.89	0.366197659372344	0.285	0.142	1.87744e+07	3	ELOVL6	4
SLF1	1343.04	0.375221624184936	0.338	0.186	2.05351e+07	3	SLF1	4
ROBO1	2102.92	0.433160438742527	0.423	0.264	3.21537e+07	3	ROBO1	5
ZSWIM6	371.659	0.339378553520712	0.415	0.25	5.68267e+07	3	ZSWIM6	4
CADM1	4830.56	0.342277177119689	0.712	0.574	7.38593e+07	3	CADM1	4
EPB41	11861.7	0.274462505251331	0.304	0.16	1.81366e+08	3	EPB41	3
MGAT4C	23763	0.261100995505953	0.158	0.059	3.63336e+08	3	MGAT4C	3
LINC00599	32479.2	0.308077993359856	0.412	0.247	4.96608e+07	3	LINC00599	3
IRS2	71065.5	0.287132744371808	0.4	0.241	1.08659e+09	3	IRS2	3
PCDH11X	194379	0.320760831237022	0.173	0.073	2.97206e+09	3	PCDH11X	3
NPAS1	383103	0.256929414808864	0.185	0.08	5.85764e+09	3	NPAS1	2
PBX3	52913.2	0.372783618262196	0.396	0.246	8.09042e+09	3	PBX3	3
ENC1	550105	0.28679483370174	0.485	0.325	8.4111e+09	3	ENC1	2
SSBP3	852198	0.251661870062341	0.431	0.273	0.000130301081184305	3	SSBP3	2
GNG2	978326	0.257777417992066	0.592	0.433	0.000149586105509794	3	GNG2	2
ZC2HC1A	1.67271e+06	0.279757478076447	0.673	0.543	0.00025575732856827	3	ZC2HC1A	2
TNNT1	1.89203e+06	0.291281788741355	0.181	0.083	0.000289291809446795	3	TNNT1	2
FLRT2	195874	0.39487516984547	0.181	0.084	0.000299490817832086	3	FLRT2	3
KLF12	2.22907e+06	0.305139349637981	0.369	0.237	0.000340824771955179	3	KLF12	2
GABRB3	3.3699e+07	0.310288316396927	0.404	0.284	0.00515257027197166	3	GABRB3	2
CBX4	3.53106e+07	0.25188702315786	0.546	0.416	0.00539898318266627	3	CBX4	2
PRDX5	3.88798e+07	0.257032809375948	0.862	0.769	0.00594471714621047	3	PRDX5	2
DSEL2	1.61816e+08	0.295832980848795	0.296	0.182	0.0247416843762947	3	DSEL	2
CNN2	2.12504e+08	0.255769226744053	0.435	0.317	0.0324919154819896	3	CNN2	1
EPHA42	1.59912e+08	0.258721256862641	0.373	0.258	0.244504742628127	3	EPHA4	1
GNG41	2.66477e+09	0.266837766465827	0.558	0.481	0.407443100525898	3	GNG4	1
NETO2	0.000534235107110083	0.295477782301256	0.362	0.289	1	3	NETO2	1
PLS3	6.23504e-203	105632216391587	0.96	0.51	9.53338e-199	4	PLS3	105
ARL4D	2.53788e-108	0.862968308947347	0.765	0.413	3.88042e-104	4	ARL4D	86
C1orf61	5.74756e-108	0.65536703073413	0.964	0.826	8.78802e-104	4	C1orf61	65
SOX11	3.20969e-95	0.522164439391322	0.999	0.985	4.90761e-91	4	SOX11	52
DCX	9.95235e-93	0.448072217076121	0.999	0.976	1.52172e-88	4	DCX	45
SH3BGRL31	5.91635e-86	0.692112036607881	0.865	0.647	9.04609e-82	4	SH3BGRL3	69
TMEM1231	3.58382e-80	0.623223218213435	0.893	0.57	5.47966e-76	4	TMEM123	58
PPP1R14B	4.42956e-81	0.481678996222981	0.973	0.939	6.7728e-76	4	PPP1R14B	45
PDZRN4	1.57032e-76	0.704506399503001	0.559	0.222	2.40102e-72	4	PDZRN4	63
C11orf96	8.23806e-71	0.643738026819311	0.848	0.619	1.2596e-66	4	C11orf96	54
RND31	1.26769e-69	0.61109087930946	0.885	0.62	1.93829e-65	4	RND3	51
PFN22	4.3612e-59	0.464805471604579	0.942	0.787	6.66827e-55	4	PFN2	34
SLAIN1	9.33304e-57	0.614569546536502	0.686	0.434	1.42702e-53	4	SLAIN1	43
SP91	3.80384e-54	0.616233765992724	0.774	0.513	5.81608e-49	4	SP9	41
ADAMTS5	2.13136e-48	0.405028441797243	0.231	0.047	3.25886e-43	4	ADAMTS5	25
TCF4	3.69262e-45	0.465734672065037	0.934	0.749	5.64602e-42	4	TCF4	27
PDGFD	2.29075e-43	0.520223422009128	0.329	0.107	3.50256e-39	4	PDGFD	29
ARX	3.81309e-41	0.499049550595034	0.843	0.655	5.83022e-37	4	ARX	27
DCLK2	4.06924e-41	0.543551461814351	0.67	0.455	6.22187e-37	4	DCLK2	30
MYL61	5.77353e-38	0.407178711577322	0.982	0.96	8.82773e-34	4	MYL6	21
PDE4DIP	2.85441e-35	0.484246974134113	0.754	0.531	4.36439e-31	4	PDE4DIP	24
GALNT14	1.32336e-32	0.404563976451536	0.246	0.072	2.02342e-28	4	GALNT14	19
PLXNA41	5.04667e-32	0.541603983987802	0.329	0.127	7.71635e-28	4	PLXNA4	25
CCDC88A1	2.01137e-27	0.382817025018539	0.925	0.862	3.07539e-23	4	CCDC88A	16
ZNF536	2.79141e-23	0.451293374146149	0.396	0.2	4.26806e-19	4	ZNF536	16
STMN2	7.98971e-22	0.296665526988798	0.994	0.905	1.22163e-18	4	STMN2	10
FNDC5	2.91168e-20	0.340061212032901	0.227	0.078	4.45196e-16	4	FNDC5	11
CITED2	5.43542e-20	0.454956052711448	0.566	0.392	8.31076e-17	4	CITED2	15
SLC25A6	2.20865e-19	0.260510364013373	0.97	0.959	3.37703e-15	4	SLC25A6	9
EPHA5	3.17293e-19	0.397522277859374	0.477	0.278	4.85141e-15	4	EPHA5	13
DDX5	6.94294e-19	0.257069661298217	0.975	0.986	1.06158e-15	4	DDX5	8
NPPA	7.85832e-19	0.359676040078723	0.187	0.056	1.20154e-14	4	NPPA	12
GRIA4	6.78858e-18	0.426923414237857	0.41	0.225	1.03797e-13	4	GRIA4	13
ZEB22	1.95425e-17	0.346150259726594	0.725	0.494	2.98804e-13	4	ZEB2	11
CXCR4	9.77498e-17	0.381436406822633	0.52	0.3	1.49459e-12	4	CXCR4	11
AC092691.1	2.30247e-16	0.418491366328318	0.325	0.164	3.52047e-12	4	AC092691.1	12
SOX61	3.99834e-16	0.350376256190928	0.683	0.486	6.11346e-12	4	SOX6	10
CEMIP21	1.82227e-16	0.385111853332019	0.422	0.244	2.78625e-11	4	CEMIP2	11
SRSF33	1.91288e-15	0.269540003899041	0.952	0.929	2.9248e-11	4	SRSF3	8
DLX51	2.13901e-15	0.385484791547015	0.799	0.699	3.27055e-11	4	DLX5	11
HOMER3	3.6145e-13	0.357435593578727	0.277	0.129	5.52656e-09	4	HOMER3	9
AES	1.54502e-12	0.306314845271139	0.881	0.844	2.36234e-08	4	AES	8
LSAMP	1.72184e-12	0.359802464766695	0.533	0.36	2.6327e-08	4	LSAMP	9
PNRC1	1.54826e-12	0.34246686121424	0.703	0.588	2.3673e-07	4	PNRC1	8
NFIB1	2.98474e-10	0.27636461774616	0.637	0.441	4.56367e-06	4	NFIB	7
BTG1	3.58701e-10	0.283642051104896	0.947	0.932	5.48454e-06	4	BTG1	7
TXN	1.97447e-09	0.315080082141516	0.916	0.899	3.01897e-05	4	TXN	7
SOX1	3.86109e-08	0.358120691476141	0.45	0.299	5.9036e-05	4	SOX1	8
ELAVL3	8.68533e-07	0.302390308393328	0.812	0.759	0.00132799	4	ELAVL3	6
STXBP5L	9.77414e-07	0.323472128630752	0.25	0.127	0.0149447	4	STXBP5L	6
LHX6	1.64185e-06	0.31321100101569	0.36	0.215	0.0251038	4	LHX6	6
PIP5K1B	1.94375e-06	0.297371243007492	0.213	0.098	0.0297199	4	PIP5K1B	6
PXDC1	7.81641e-06	0.267172638752948	0.19	0.081	0.119513	4	PXDC1	5
CORO2B	0.000207674	0.299087386788238	0.301	0.177	3.17534	4	CORO2B	5
MOB3B1	0.000648949	0.315127853792668	0.288	0.162	9.92243	4	MOB3B	5
POU3F23	0.00186927	0.328355021115427	0.369	0.235	28.5812	4	POU3F2	5
DLX21	0.00202116	0.252771521089408	0.754	0.678	30.9035	4	DLX2	4
DLX61	0.00212631	0.363708682921586	0.434	0.32	3.25112	4	DLX6	6
MIR181A1HG	0.00548732	0.312174591908024	0.379	0.255	8.39011	4	MIR181A1HG	5
IER2	0.0435423	0.642560738177952	0.537	0.463	66.5761	4	IER2	10
NKAIN41	0.104727	0.277251436672339	0.258	0.147	1601.27	4	NKAIN4	4
RBP1	0.0350011	0.300416024341027	0.409	0.282	5351.67	4	RBP1	4
ERO1B	3.26126	0.280531014268701	0.301	0.192	4986.47	4	ERO1B	4
ID2	42.6031	0.37635990650307	0.326	0.222	651401	4	ID2	5
SMARCA51	48.257	0.266658177406659	0.626	0.582	737849	4	SMARCA5	3
FSCN1	84.5853	0.292351008412775	0.582	0.55	1.29331e+06	4	FSCN1	4
SACS1	11.595	0.271563358309362	0.529	0.448	1.77288e+06	4	SACS	3
RIPOR2	27.9148	0.258804272122318	0.45	0.343	4.26818e+06	4	RIPOR2	3
TIAM1	294.707	0.270739114574398	0.267	0.174	4.50607e+06	4	TIAM1	3
KIF2A	128.875	0.276441698676911	0.574	0.526	1.97049e+07	4	KIF2A	3
ASAP11	1389.91	0.282202895920428	0.385	0.294	2.12517e+07	4	ASAP1	3
RUNX1T1	4151.27	0.266124307736368	0.546	0.45	6.34729e+06	4	RUNX1T1	3
CTNNBIP1	10870	0.314001916447227	0.341	0.261	1.66202e+08	4	CTNNBIP1	3
CHORDC1	36990.6	0.329884663628103	0.357	0.284	5.65586e+08	4	CHORDC1	3
PCDH17	189542	0.281190643584683	0.261	0.177	2.8981e+09	4	PCDH17	2
ZFAND5	562721	0.263460696128654	0.517	0.489	8.604e+09	4	ZFAND5	2
FOS	1.46803e+07	0.317825892443811	0.477	0.412	0.0022446124726494	4	FOS	2
CHML	1.54707e+07	0.267404995165454	0.277	0.212	0.00236546253556658	4	CHML	2
POU3F4	2.88096e+07	0.25074041106937	0.197	0.131	0.00440498608557587	4	POU3F4	2
DUSP1	2.53816e+08	0.278986750728938	0.319	0.262	0.0388084168753837	4	DUSP1	2
JUN	3.78159e+08	0.361135167514155	0.366	0.303	0.0578204463599513	4	JUN	2
HSPE1	1.97161e+09	0.273325710007024	0.706	0.764	0.301458534997978	4	HSPE1	1
HLA-A2	0.000202362230141833	0.320803691500384	0.37	0.339	1	4	HLA-A	1
HSP90AA1	0.000230808728120722	0.288521412474693	0.974	0.992	1	4	HSP90AA1	1
EGR1	0.000250366174986073	0.316594457731496	0.381	0.345	1	4	EGR1	1
NR2F2	3.2826e-164	126775311028115	0.706	0.211	5.0191e-160	5	NR2F2	127
NR2F11	8.88255e-108	0.931374124229382	0.863	0.521	1.35814e-103	5	NR2F1	93
DLX6-AS1	3.46582e-50	0.519719016546646	0.967	0.873	5.29924e-46	5	DLX6-AS1	33
KLHL35	1.15002e-48	0.503924973929045	0.407	0.137	1.75838e-45	5	KLHL35	31
SCGN	1.99747e-40	0.594422014938197	0.165	0.024	3.05413e-35	5	SCGN	31
NPAS11	2.47218e-38	0.362907757653476	0.237	0.054	3.77997e-35	5	NPAS1	19
NR2F2-AS1	4.66697e-31	0.277220187352404	0.159	0.027	7.1358e-27	5	NR2F2-AS1	12
STMN21	4.20018e-26	0.304009983348835	0.994	0.908	6.42208e-22	5	STMN2	12
UCHL1	1.78266e-24	0.365877756819152	0.929	0.815	2.72569e-20	5	UCHL1	14
BTG11	5.86098e-23	0.370610449991512	0.961	0.929	8.96143e-19	5	BTG1	13
CAMK2N1	2.40052e-22	0.342243240454411	0.925	0.789	3.6704e-18	5	CAMK2N1	12
NR2F1-AS1	4.68202e-16	0.332293206815246	0.405	0.208	7.1588e-12	5	NR2F1-AS1	10
ETFB1	1.94101e-13	0.324944853673606	0.767	0.58	2.96781e-09	5	ETFB	9
CXCR41	2.68288e-13	0.664037043730339	0.492	0.314	4.10212e-09	5	CXCR4	18
PRKCA	7.76527e-09	0.37378861929227	0.359	0.204	0.00118731	5	PRKCA	8
CALB2	1.2945e-07	0.481272232705497	0.131	0.038	0.00197929	5	CALB2	10
MCUB1	1.86243e-07	0.362972501196349	0.215	0.092	0.00284766	5	MCUB	8
PDZRN3	1.64105e-06	0.386855749313242	0.335	0.189	0.0250917	5	PDZRN3	8
PCDH9	2.7035e-06	0.377397161132627	0.342	0.191	0.0413365	5	PCDH9	7
MIR7-3HG1	0.000128508	0.282673968766178	0.291	0.152	1.96489	5	MIR7-3HG	5
MIR99AHG1	0.000168318	0.279690804901032	0.384	0.232	2.57357	5	MIR99AHG	5
KCNMB4	0.000483639	0.260522852326097	0.294	0.164	7.39484	5	KCNMB4	4
CLASP1	0.00683083	0.330957931548851	0.369	0.24	1.04443	5	CLASP1	5
CSAD	0.0550089	0.262210328330264	0.416	0.277	841.086	5	CSAD	4
ANK3	0.107169	0.291570745587438	0.465	0.312	1638.62	5	ANK3	4
EPHA51	0.138467	0.266017163457851	0.447	0.292	2117.16	5	EPHA5	4
MYT1L	9.41265	0.267680210515707	0.545	0.413	143919	5	MYT1L	3
FGF12	18.7841	0.307413681698383	0.165	0.079	28720.8	5	FGF12	4
ANKS1B	313.576	0.265607658203929	0.254	0.155	4.79457e+06	5	ANKS1B	3
NFIB2	1396.55	0.436157702619879	0.554	0.467	2.13532e+06	5	NFIB	5
PLK2	17073.9	0.379623166144093	0.375	0.27	2.6106e+08	5	PLK2	4
FABP7	4222.35	0.306465065395065	0.254	0.16	6.45598e+08	5	FABP7	3
PDE1A	309485	0.252545111491205	0.323	0.219	4.73202e+09	5	PDE1A	2
FAM110B	314158	0.26073882936657	0.386	0.289	4.80348e+09	5	FAM110B	2
AP1S2	3.76462e+06	0.268672524435493	0.557	0.471	0.000575609945488728	5	AP1S2	2
EBF1	0	173455087139548	0.708	0.003	0	6	EBF1	173
ZNF5031	0	135120810298567	0.759	0.035	0	6	ZNF503	135
LINC00581	7.57871e-154	0.870726275475473	0.59	0.054	1.15879e-148	6	LINC00581	87
ISL1	1.30883e-144	0.87330083150419	0.481	0.033	2.00121e-139	6	ISL1	87
NTRK3	7.39463e-104	0.823035218406232	0.514	0.062	1.13064e-99	6	NTRK3	82
AC140912.11	2.98075e-100	0.844711663233503	0.481	0.053	4.55756e-96	6	AC140912.1	84
ZFHX31	8.44022e-95	122610363378156	0.854	0.224	1.29051e-90	6	ZFHX3	122
VCAN1	1.22361e-93	16750554238067	0.887	0.337	1.87089e-88	6	VCAN	167
MEIS21	3.45666e-91	105665221300971	0.873	0.216	5.28524e-87	6	MEIS2	106
LAMP5	7.82115e-91	0.676796094773657	0.274	0.014	1.19585e-86	6	LAMP5	68
LINC01201	4.6755e-87	0.318726140319481	0.203	0.006	7.14885e-83	6	LINC01201	32
TAC1	7.90454e-84	143836066037535	0.33	0.027	1.2086e-81	6	TAC1	140
CLRN1-AS1	7.34333e-69	0.253685040471885	0.113	0	1.1228e-64	6	CLRN1-AS1	21
ZNF503-AS2	9.24207e-68	0.299486836507859	0.189	0.008	1.41311e-63	6	ZNF503-AS2	24
ISLR2	1.99743e-59	0.498587694104192	0.344	0.042	3.05407e-55	6	ISLR2	36
ZNF521	1.69943e-58	0.717355352211275	0.373	0.052	2.59843e-54	6	ZNF521	51
ID41	9.18642e-57	0.885601888278991	0.712	0.205	1.4046e-52	6	ID4	62
FOXP11	1.73426e-55	121041499944985	0.387	0.061	2.65168e-51	6	FOXP1	83
ETFB2	2.01902e-51	0.827551300153351	0.967	0.593	3.08708e-47	6	ETFB	54
ADRA2A	3.45896e-50	0.262478505533123	0.132	0.004	5.28875e-46	6	ADRA2A	17
CPNE5	1.84064e-49	0.391396219023297	0.259	0.027	2.81434e-45	6	CPNE5	25
CNTNAP2	1.73639e-48	0.87821422622905	0.741	0.244	2.65494e-44	6	CNTNAP2	54
PBX31	1.83626e-48	0.970676997522336	0.693	0.23	2.80763e-45	6	PBX3	60
PALMD	8.2913e-47	0.273014561976925	0.146	0.006	1.26774e-42	6	PALMD	16
IGFBP5	6.12248e-46	114961462311937	0.302	0.042	9.36127e-41	6	IGFBP5	67
RAMP1	9.68077e-39	0.29625191791712	0.132	0.006	1.48019e-34	6	RAMP1	15
RXRG	4.29609e-36	0.303396280918382	0.156	0.011	6.56872e-32	6	RXRG	15
BCL11B	1.13767e-37	0.835695564066086	0.873	0.467	1.7395e-32	6	BCL11B	41
NELL1	1.36921e-35	0.381820130051957	0.236	0.029	2.09352e-31	6	NELL1	19
LMO31	1.44599e-30	0.774038815459276	0.538	0.176	2.21093e-25	6	LMO3	33
NSG2	1.89267e-29	0.702882610530025	0.915	0.571	2.89389e-25	6	NSG2	30
SERTAD41	2.24175e-29	0.337636427408118	0.255	0.039	3.42764e-25	6	SERTAD4	14
SNCA	5.54332e-27	0.49584274972182	0.344	0.077	8.47573e-23	6	SNCA	20
FOXP2	1.08488e-25	0.309281954442405	0.193	0.024	1.65878e-21	6	FOXP2	12
AC004158.11	5.78516e-24	0.818808096679693	0.783	0.403	8.84551e-20	6	AC004158.1	30
ZFHX41	7.06965e-24	0.547755188930694	0.509	0.157	1.08095e-19	6	ZFHX4	20
DCC1	1.52396e-23	0.576695933301433	0.354	0.086	2.33013e-20	6	DCC	21
MIR137HG	3.86781e-23	0.338667284511666	0.25	0.044	5.91389e-19	6	MIR137HG	12
SYT5	5.00408e-23	0.528142749054992	0.472	0.15	7.65124e-19	6	SYT5	19
AC009041.2	6.33375e-22	0.556072417633096	0.325	0.076	9.68431e-19	6	AC009041.2	20
POU3F1	5.5167e-21	0.295535733219312	0.17	0.021	8.43503e-17	6	POU3F1	10
RGS21	3.15503e-20	0.582166525414513	0.491	0.166	4.82405e-16	6	RGS2	20
PCSK1N1	2.52035e-19	0.506242910422086	0.962	0.824	3.85361e-15	6	PCSK1N	17
FOXP4	7.03113e-20	0.26508674028496	0.142	0.016	1.07506e-14	6	FOXP4	9
CALY	2.42251e-14	0.405516719898093	0.349	0.1	3.70403e-10	6	CALY	11
CNR1	3.27789e-13	0.307599210178422	0.269	0.065	5.0119e-09	6	CNR1	8
GAP43	3.74049e-13	0.534094486712072	0.953	0.778	5.71921e-09	6	GAP43	14
SPATS2L	6.19844e-13	0.612696891812279	0.462	0.188	9.47742e-09	6	SPATS2L	16
CHD3	7.55273e-13	0.558869052551568	0.769	0.462	1.15481e-08	6	CHD3	15
EEF1A2	1.07529e-12	0.528808356805691	0.726	0.396	1.64411e-10	6	EEF1A2	14
AL512380.1	1.39415e-11	0.347838506416071	0.274	0.07	2.13166e-07	6	AL512380.1	9
IGSF10	1.84747e-12	0.32102951214158	0.259	0.065	2.82478e-07	6	IGSF10	8
LINGO11	5.14385e-11	0.360405766393833	0.349	0.111	7.86495e-08	6	LINGO1	9
PEG103	1.06304e-10	0.588489673912622	0.901	0.683	1.62539e-06	6	PEG10	14
EPHB1	3.11883e-10	0.373920745569535	0.278	0.077	4.7687e-06	6	EPHB1	9
UCHL11	6.35559e-10	0.496048351253342	0.925	0.831	9.7177e-06	6	UCHL1	12
SCRN1	2.13726e-10	0.42574191034834	0.401	0.155	0.000326787	6	SCRN1	9
GRIA2	3.8972e-08	0.480851698474497	0.509	0.224	0.000595882	6	GRIA2	10
LY6H	1.01962e-07	0.467229761840279	0.774	0.457	0.001559	6	LY6H	10
MAP6	1.04057e-07	0.434111942342336	0.547	0.25	0.00159103	6	MAP6	9
CD24	1.37887e-08	0.378261048647357	0.991	0.917	0.0021083	6	CD24	8
RTN1	2.98583e-08	0.434536164496276	0.972	0.724	0.00456533	6	RTN1	9
AP1S21	1.01283e-06	0.366720693890286	0.788	0.468	0.0154862	6	AP1S2	7
VRK12	1.59734e-06	0.405556266895168	0.443	0.185	0.0244234	6	VRK1	8
NNAT	2.07561e-06	0.47032371214904	0.934	0.915	0.0317361	6	NNAT	9
SRP141	5.09319e-06	0.293817365837615	1	0.979	0.0778748	6	SRP14	6
AUTS2	7.39298e-06	0.438766357788897	0.651	0.358	0.113039	6	AUTS2	8
APLP1	9.26697e-06	0.423621987271959	0.802	0.558	0.141692	6	APLP1	8
SH3BP51	1.03017e-05	0.428996173785923	0.675	0.385	0.157513	6	SH3BP5	8
VIM3	2.01036e-05	0.715404771013758	0.467	0.21	0.307384	6	VIM	13
VSNL1	2.5451e-05	0.287881993756367	0.203	0.052	0.389146	6	VSNL1	5
ENC11	0.000227959	0.544407214617264	0.594	0.32	3.48549	6	ENC1	10
ROBO11	0.000236152	0.416908434238138	0.528	0.26	3.61076	6	ROBO1	7
CHMP2B	0.000682359	0.468054518430601	0.382	0.165	10.4333	6	CHMP2B	8
LDB2	0.00073675	0.291616478560663	0.175	0.043	11.2649	6	LDB2	5
SLC1A21	0.000833593	0.334985409050294	0.382	0.154	12.7456	6	SLC1A2	6
PRDX51	0.00113994	0.351863020475225	0.892	0.768	17.4297	6	PRDX5	6
CAMK2B	0.00385822	0.297287009946621	0.278	0.097	58.9922	6	CAMK2B	5
MED12L	0.000390569	0.269013870791379	0.189	0.05	59.718	6	MED12L	4
CDK5R11	0.00980099	0.367775564130914	0.726	0.443	149.857	6	CDK5R1	6
STMN4	0.0176211	0.471398859097294	0.835	0.625	269.426	6	STMN4	7
LHFPL61	0.0642243	0.327553547840248	0.259	0.091	981.989	6	LHFPL6	5
CNIH2	0.125041	0.386243642944507	0.524	0.285	1911.88	6	CNIH2	6
COMTD1	0.267176	0.250035383689768	0.203	0.063	4085.12	6	COMTD1	4
SPINT2	0.36927	0.283405088577494	0.434	0.202	5646.14	6	SPINT2	4
LEMD11	0.566583	0.293778932537344	0.274	0.102	8663.06	6	LEMD1	4
GNG3	0.660839	0.389824126618565	0.632	0.388	10104.2	6	GNG3	6
NSG1	0.824206	0.343298830203798	0.906	0.657	12602.1	6	NSG1	5
NRXN1	0.957962	0.29405488706713	0.778	0.498	14647.2	6	NRXN1	4
IFT22	1.93962	0.310985549059706	0.42	0.202	29656.8	6	IFT22	4
MLLT3	4.24294	0.329312595276431	0.434	0.217	64874.5	6	MLLT3	4
PSMA7	5.01195	0.312092056210143	0.958	0.887	76632.7	6	PSMA7	4
ANK31	6.04917	0.305057832022803	0.594	0.324	9249.18	6	ANK3	4
NKAIN3	10.4702	0.349606887812328	0.406	0.197	160089	6	NKAIN3	5
PLXNA21	11.5397	0.370312375555913	0.547	0.31	176441	6	PLXNA2	5
LMO4	12.1871	0.511601440103351	0.67	0.464	18634.1	6	LMO4	7
CXADR	13.0398	0.345736164269904	0.783	0.523	199378	6	CXADR	4
TLE41	1.56009	0.297205524031491	0.425	0.201	238538	6	TLE4	4
PCDH71	17.2731	0.294247978162631	0.179	0.055	264106	6	PCDH7	4
SSBP4	25.338	0.303501485394377	0.514	0.287	387417	6	SSBP4	4
NEGR1	47.396	0.361368288164292	0.406	0.201	724686	6	NEGR1	4
GPC2	6.27145	0.342123783218381	0.745	0.521	958904	6	GPC2	4
MGAT4C1	74.7194	0.268102179707323	0.184	0.059	1.14246e+06	6	MGAT4C	3
MAPT	76.5454	0.325963332091582	0.741	0.48	1.17038e+06	6	MAPT	4
C4orf48	105.16	0.29068547572671	0.896	0.729	1.60789e+06	6	C4orf48	3
NOVA1	120.481	0.331384848605661	0.755	0.511	1.84215e+06	6	NOVA1	4
RGMB	12.319	0.338230304554564	0.297	0.129	1.88358e+06	6	RGMB	4
CDKN2D1	163.48	0.351059341076729	0.712	0.474	2.49961e+06	6	CDKN2D	4
BLCAP	423.355	0.330786022260193	0.542	0.312	6.4731e+06	6	BLCAP	4
TRIB21	423.642	0.269602201447403	0.377	0.179	6.47748e+06	6	TRIB2	3
ATP5MC1	752.077	0.283101811946567	0.726	0.491	1.14993e+07	6	ATP5MC1	3
ZBTB202	1022.99	0.370243316451557	0.844	0.616	1.56415e+06	6	ZBTB20	4
PLK21	2251.13	0.340234506701529	0.481	0.277	3.44198e+07	6	PLK2	4
TSPAN13	2604.17	0.318666780426948	0.632	0.413	3.98177e+07	6	TSPAN13	3
DPCD	3639.65	0.258231643162343	0.222	0.088	5.56503e+07	6	DPCD	3
CTNND2	371.907	0.265529515946113	0.429	0.233	5.68646e+07	6	CTNND2	3
PPP1R9A	3992.48	0.281587618315768	0.335	0.159	6.1045e+07	6	PPP1R9A	3
HMGCR	9027.44	0.313124532941587	0.575	0.367	1.3803e+07	6	HMGCR	3
SRGAP1	9252.03	0.302732160959342	0.59	0.389	1.41463e+08	6	SRGAP1	3
PKIA1	15054.3	0.270747031795187	0.741	0.52	2.3018e+08	6	PKIA	3
ASAH1	17447.9	0.29712823303776	0.439	0.253	2.66779e+08	6	ASAH1	3
ENO2	18489	0.331167230509497	0.66	0.444	2.82697e+08	6	ENO2	3
ATAT1	18526.3	0.299693871713543	0.637	0.43	2.83267e+08	6	ATAT1	3
PID11	23017	0.333173639687992	0.392	0.212	3.51931e+08	6	PID1	3
IRS21	31201.3	0.423607779847049	0.415	0.243	4.77068e+08	6	IRS2	4
CELF5	46825.1	0.292627863406307	0.58	0.374	7.15957e+08	6	CELF5	3
EVL	52557.4	0.253341600157172	0.844	0.709	8.03603e+08	6	EVL	2
COMMD3	58575.8	0.256085014054622	0.58	0.362	8.95625e+08	6	COMMD3	2
FLRT3	64.6374	0.268825646632859	0.208	0.084	9.88306e+08	6	FLRT3	2
KCNQ1OT1	135279	0.300479468029319	0.514	0.305	2.06842e+07	6	KCNQ1OT1	3
DNER	21545.7	0.332926811862164	0.608	0.42	3.29433e+08	6	DNER	3
TMEM167A	217068	0.276140801145357	0.623	0.421	3.31897e+09	6	TMEM167A	2
C2orf80	413760	0.260624891932963	0.231	0.103	6.3264e+09	6	C2orf80	2
GTF2H5	465770	0.26673858658156	0.642	0.436	7.12162e+09	6	GTF2H5	2
DAAM1	569937	0.282195605367959	0.844	0.67	8.71433e+09	6	DAAM1	2
DEGS1	6715.92	0.272505212475408	0.443	0.262	0.000102686385417443	6	DEGS1	2
BEX4	687899	0.277568011589366	0.811	0.656	0.000105179761779215	6	BEX4	2
NDN	696526	0.268734031434445	0.769	0.607	0.000106498841329694	6	NDN	2
JPH4	1.29823e+06	0.282959702058716	0.5	0.328	0.000198498961283645	6	JPH4	2
SAMD1	139690	0.250739645701849	0.509	0.32	0.000213585547147205	6	SAMD1	2
TCTEX1D2	2.08249e+06	0.276267389025095	0.684	0.49	0.000318412584074069	6	TCTEX1D2	2
SYT4	3.86261e+06	0.547777247735273	0.203	0.094	0.00059059352424746	6	SYT4	4
PPM1K	4.18052e+06	0.373714412336567	0.42	0.263	0.000639200807450078	6	PPM1K	3
BZW2	4.23925e+06	0.277688139216739	0.627	0.471	0.00064818079409934	6	BZW2	2
TAC31	4.92241e+06	0.376929255970811	0.193	0.083	0.000752636952769127	6	TAC3	3
SCN3B	7.06189e+06	0.252547429353478	0.415	0.246	0.00107976374078628	6	SCN3B	2
GNAO1	7.86603e+06	0.268928629447421	0.495	0.324	0.00120271584881289	6	GNAO1	2
OCIAD2	8.18223e+06	0.253810068178198	0.505	0.337	0.0012510630180319	6	OCIAD2	2
CELF2	1.20007e+06	0.295077239588249	0.708	0.566	0.00183491183937119	6	CELF2	2
AKAP121	1.20915e+07	0.250178159396762	0.42	0.259	0.00184879476197899	6	AKAP12	2
WASF1	1.28807e+07	0.266426795834776	0.448	0.293	0.00196945439397874	6	WASF1	2
KIFAP3	1.92007e+07	0.264328215110599	0.642	0.485	0.00293579088871715	6	KIFAP3	2
MT-ND2	6.561e+07	0.274857021585865	1	0.99	0.010031773497807	6	MT-ND2	2
SIX6	3.6667e-171	0.883059101582725	0.253	0.001	5.60638e-167	7	SIX6	88
HMX2	3.31915e-126	0.391245295120017	0.199	0.001	5.07498e-122	7	HMX2	39
LHX1	9.0446e-83	0.731998273037013	0.151	0.001	1.38292e-79	7	LHX1	70
ISL11	4.05358e-82	0.936733238128566	0.409	0.041	6.19792e-78	7	ISL1	89
ZIC1	3.4306e-81	0.836357912452878	0.339	0.027	5.24539e-78	7	ZIC1	79
DLK1	4.10527e-73	0.996021586963492	0.242	0.013	6.27697e-70	7	DLK1	86
SCG2	3.27023e-69	131905615820234	0.586	0.111	5.00018e-65	7	SCG2	109
MIR7-3HG2	2.36197e-65	0.943412826668966	0.672	0.151	3.61146e-61	7	MIR7-3HG	74
DNAJC12	3.36784e-65	0.542285883052644	0.403	0.05	5.14943e-61	7	DNAJC12	43
C22orf42	4.03976e-65	0.260637869735767	0.172	0.006	6.17679e-61	7	C22orf42	20
MEST	2.0463e-62	0.888851978942145	0.72	0.18	3.12879e-58	7	MEST	67
LHX1-DT	2.86593e-61	0.32255821074184	0.113	0.001	4.38201e-57	7	LHX1-DT	24
ECEL1	9.05738e-59	0.56453740224346	0.344	0.039	1.38487e-54	7	ECEL1	41
CCND1	2.8637e-56	0.294374722385541	0.183	0.008	4.3786e-52	7	CCND1	20
TSHZ21	3.68608e-55	0.646672795944109	0.473	0.077	5.63601e-51	7	TSHZ2	44
ZFHX32	4.14192e-55	10655630260195	0.774	0.233	6.33299e-51	7	ZFHX3	73
KLHDC9	6.87578e-53	0.312977679087766	0.253	0.021	1.05131e-48	7	KLHDC9	21
SIX31	3.98999e-49	0.712946531612889	0.548	0.111	6.10069e-45	7	SIX3	44
RFTN1	1.30161e-43	0.491465024798096	0.376	0.059	1.99016e-39	7	RFTN1	28
PPP1R1A	1.44281e-41	0.492430251164267	0.441	0.085	2.20606e-37	7	PPP1R1A	27
MAP61	3.70642e-37	0.7052553499233	0.71	0.244	5.66712e-33	7	MAP6	36
SCN2A	5.4083e-35	0.510273246263342	0.435	0.091	8.2693e-31	7	SCN2A	25
RALYL	1.63939e-34	0.440145225396281	0.323	0.051	2.50662e-30	7	RALYL	21
AC007938.3	1.67585e-34	0.344226794528188	0.274	0.036	2.56237e-30	7	AC007938.3	16
ZIC4	3.61389e-36	0.268595489574016	0.113	0.004	5.52564e-30	7	ZIC4	13
CALY1	5.76707e-33	0.560052414991024	0.441	0.097	8.81784e-29	7	CALY	26
CXXC4	7.76481e-33	0.715109083477453	0.715	0.268	1.18724e-28	7	CXXC4	33
SPINT21	6.60095e-34	0.59446040465068	0.629	0.194	1.00929e-28	7	SPINT2	27
NEAT1	1.86692e-31	0.541331583577122	0.306	0.049	2.85451e-27	7	NEAT1	24
NEFL	4.03957e-30	0.775581406604127	0.21	0.024	6.1765e-26	7	NEFL	34
FGF14	4.04963e-30	0.621777960651148	0.36	0.071	6.19188e-26	7	FGF14	27
VSTM2L	1.15842e-29	0.312471127183459	0.247	0.033	1.77122e-25	7	VSTM2L	13
SOX3	1.51448e-29	0.349318155966125	0.167	0.014	2.31564e-25	7	SOX3	15
CXorf57	3.58372e-29	0.387381298099102	0.333	0.06	5.4795e-25	7	CXorf57	16
CACNB2	1.55564e-28	0.297177867037699	0.237	0.031	2.37858e-24	7	CACNB2	12
COTL1	3.33689e-28	0.62445003215546	0.608	0.196	5.10211e-24	7	COTL1	26
GRIA21	5.5636e-29	0.813760984341704	0.634	0.219	8.50674e-24	7	GRIA2	34
CPE	7.1348e-28	0.733129729225625	0.828	0.396	1.09091e-23	7	CPE	30
FAM241B	3.8251e-28	0.597817880020481	0.683	0.254	5.84857e-23	7	FAM241B	24
NNAT1	4.08864e-26	0.74466196075399	0.989	0.912	6.25153e-22	7	NNAT	29
KLHDC8B	7.19739e-26	0.306444015401205	0.226	0.03	1.10048e-21	7	KLHDC8B	12
ZFHX42	4.26302e-25	0.763665546097886	0.527	0.158	6.51815e-21	7	ZFHX4	29
NRP2	4.90553e-25	0.596396687538967	0.392	0.091	7.50056e-21	7	NRP2	23
SCOC	1.95582e-24	0.660068166737332	0.763	0.361	2.99045e-20	7	SCOC	25
MORF4L21	3.18625e-24	0.608366364657122	0.962	0.736	4.87178e-20	7	MORF4L2	23
NOVA11	4.5198e-24	0.769741234398169	0.892	0.506	6.91077e-20	7	NOVA1	29
NRP1	3.2126e-22	0.343324874472893	0.231	0.035	4.91207e-18	7	NRP1	12
SDC3	9.90181e-22	0.343250887460207	0.382	0.089	1.51399e-17	7	SDC3	12
CAMK2N2	1.41831e-21	0.513486665370742	0.516	0.162	2.16859e-17	7	CAMK2N2	18
B4GAT1	6.38935e-19	0.437222265760854	0.468	0.139	9.76932e-15	7	B4GAT1	14
TCEAL7	2.05888e-18	0.767314775055999	0.887	0.555	3.14803e-14	7	TCEAL7	24
SEZ6L	2.06231e-18	0.292258409865945	0.204	0.031	3.15327e-14	7	SEZ6L	9
PPP2R2B	2.10078e-18	0.460769037221065	0.43	0.123	3.21209e-14	7	PPP2R2B	15
ANK32	1.50634e-17	0.628430575678498	0.726	0.319	2.3032e-13	7	ANK3	19
PCP4	6.09071e-17	0.565482199595674	0.145	0.016	9.31269e-13	7	PCP4	17
DKK3	8.11158e-17	0.353113827540434	0.349	0.087	1.24026e-12	7	DKK3	11
LRRC4C	1.08051e-17	0.346462938486024	0.285	0.06	1.6521e-12	7	LRRC4C	10
PHYHIPL	1.75987e-16	0.539585863043815	0.575	0.218	2.69085e-12	7	PHYHIPL	16
TERF2IP	3.0195e-16	0.509266816381457	0.962	0.799	4.61682e-12	7	TERF2IP	15
EFNB3	2.78385e-15	0.375503134770669	0.446	0.134	4.25651e-11	7	EFNB3	11
PRKACB	7.6259e-15	0.436239067746484	0.538	0.19	1.166e-10	7	PRKACB	12
POU2F2	1.80733e-14	0.613777065405269	0.495	0.186	2.7634e-10	7	POU2F2	17
BEX2	2.40972e-14	0.590656901604964	0.93	0.69	3.68446e-10	7	BEX2	16
CNTNAP21	8.02419e-14	0.469827564157101	0.64	0.253	1.2269e-09	7	CNTNAP2	13
KIF5C	1.59974e-13	0.584894409284279	0.898	0.707	2.446e-09	7	KIF5C	16
SARAF	1.87296e-15	0.480412810940129	0.995	0.801	2.86375e-09	7	SARAF	13
NDN1	2.28081e-13	0.656896760805904	0.849	0.604	3.48736e-10	7	NDN	18
CCDC184	1.17837e-13	0.323951220442216	0.462	0.148	1.80173e-08	7	CCDC184	8
SORBS2	2.45438e-12	0.479189264774032	0.478	0.172	3.75275e-08	7	SORBS2	12
TSPAN7	2.50241e-12	0.483292968333735	0.613	0.264	3.82619e-08	7	TSPAN7	12
ID42	2.80457e-12	0.505129364375195	0.565	0.217	4.28819e-08	7	ID4	13
BLCAP1	3.33963e-12	0.466370257062864	0.683	0.306	5.1063e-08	7	BLCAP	12
SINHCAF1	1.19186e-11	0.397006849791597	0.484	0.171	1.82235e-07	7	SINHCAF	10
STMN41	2.04765e-11	0.651655741052714	0.887	0.624	3.13085e-08	7	STMN4	16
NR2F6	3.51606e-11	0.354020333827529	0.403	0.129	5.37605e-10	7	NR2F6	9
AHI11	3.73033e-11	0.41736555984827	0.382	0.118	5.70368e-07	7	AHI1	10
RCAN2	5.8664e-11	0.261796225261512	0.21	0.041	8.96972e-07	7	RCAN2	6
LINC00632	1.05138e-10	0.515362444369329	0.651	0.296	1.60756e-06	7	LINC00632	12
NDRG4	1.07611e-11	0.347324512351239	0.43	0.141	1.64538e-06	7	NDRG4	8
KCNQ1OT11	1.52115e-10	0.730252284350429	0.64	0.299	2.32584e-06	7	KCNQ1OT1	17
LEMD12	2.36781e-10	0.259595742127706	0.349	0.1	3.62038e-06	7	LEMD1	6
PCSK1N2	2.75887e-10	0.447551283122815	0.968	0.824	4.21831e-06	7	PCSK1N	11
FAM155A	3.13764e-10	0.363314215834167	0.296	0.079	4.79744e-06	7	FAM155A	9
ZNF5211	3.77446e-10	0.354479322837196	0.258	0.061	5.77114e-06	7	ZNF521	8
FAM216A	1.14549e-09	0.270720065217774	0.253	0.06	1.75146e-05	7	FAM216A	6
XPR1	1.65234e-09	0.547089002880905	0.651	0.308	2.52643e-06	7	XPR1	12
ITM2C	1.86153e-09	0.414198814226848	0.5	0.189	2.84627e-05	7	ITM2C	9
CDKN1C	1.13034e-08	0.393181234514559	0.435	0.153	0.00017283	7	CDKN1C	9
BUB32	1.13123e-08	0.713851684950816	0.581	0.276	0.000172964	7	BUB3	16
CELF4	2.92908e-08	0.616302389191078	0.742	0.405	0.000447856	7	CELF4	13
ARL6IP5	4.87293e-08	0.489265084560145	0.737	0.395	7.45071e-05	7	ARL6IP5	10
SLC8A11	4.97414e-08	0.49950678345384	0.419	0.154	0.000760545	7	SLC8A1	11
PGRMC1	5.52401e-09	0.462572174582609	0.887	0.696	0.000844621	7	PGRMC1	10
LINC00672	5.82577e-08	0.330942595654774	0.285	0.078	8.90761e-05	7	LINC00672	7
HSPA12A	6.82514e-08	0.302541590046595	0.269	0.071	0.00104356	7	HSPA12A	6
NANOS1	7.30083e-08	0.283491890854929	0.312	0.09	0.0011163	7	NANOS1	6
PIGP	7.53011e-08	0.271996378670218	0.269	0.07	0.00115135	7	PIGP	6
CD200	7.59128e-08	0.400544146720759	0.618	0.281	0.00116071	7	CD200	8
CAMK2B1	1.47738e-07	0.317117009481074	0.323	0.096	0.000225892	7	CAMK2B	7
ATP6V0B	2.16742e-07	0.444909245850306	0.919	0.662	0.00331399	7	ATP6V0B	9
GAP431	2.58879e-07	0.550976699021153	0.914	0.781	0.00395827	7	GAP43	11
SERP2	2.63771e-07	0.332433543688623	0.468	0.176	0.00403306	7	SERP2	7
ABHD14A	4.93119e-07	0.293175382336933	0.473	0.177	0.00753978	7	ABHD14A	6
[truncated: 1,279 more rows]
