# Supplementary material for: Neurotransmitter signaling regulates distinct phases of multimodal human interneuron migration
Source: EMBO J. 2021 Oct 18;40(23):e108714. doi: 10.15252/embj.2021108714 (PMC8634123; doi:10.15252/embj.2021108714)
Supplement: Supplementary file 5 — Dataset EV3 [file EMBJ-40-e108714-s016.zip]

Archive with 4 entries (4 files):
- Dataset_EV3_legend.docx
- __MACOSX/._Dataset_EV3_legend.docx
- EMBOJ-2021-108714R_Dataset_EV3.xlsx
- __MACOSX/._EMBOJ-2021-108714R_Dataset_EV3.xlsx
