# Supplementary material for: Neurotransmitter signaling regulates distinct phases of multimodal human interneuron migration
Source: EMBO J. 2021 Oct 18;40(23):e108714. doi: 10.15252/embj.2021108714 (PMC8634123; doi:10.15252/embj.2021108714)
Supplement: Supplementary file 5 — Dataset EV3 [file EMBJ-40-e108714-s016.zip › EMBOJ-2021-108714R_Dataset_EV3.xlsx]

## Sheet: Sheet1
TrackPal - Migration analysis parameters
Feature class	Feature class description	Parameter identifier	Unit	Parameter identifier (Figure 5C, S7B-J)	Parameter description	References
track_length	Length of track in µm	track_length	µm		track_length	https://doi.org/10.1371/journal.pone.0115158
track_duration	Duration of track in frames	track_duration	s		track_duration
track_diameter	Track diameter feature are based on all pairwise distances of all locations in the track	track_diameter_stats_mean	µm	Mean Track Diameter	Mean of all pairwise distances
		track_diameter_stats_max	µm		Maximum of all pairwise distances
		track_diameter_stats_std	µm		Standard deviation of all pairwise distances
directional_change	Measure the angle between the links of two succeeding track locations in radians	directional_change_stats_mean	au		Mean of directional change angles
		directional_change_stats_std	au		Standard deviation of directional change angles
		directional_change_stats_25_percentile	au		25th percentile of the angles
		directional_change_stats_median	au	Median Directional Change	50th percentile of directional change angles
		directional_change_stats_75_percentile	au		75th percentile of directional change angles
directional_change_count	Count how often the directional change angle exeeds predefined values	directional_change_count_greater_20_degree	au	Directional Change > 20 degrees	Count of directional change angles greater than 20 degrees
		directional_change_count_greater_45_degree	au	Directional Change > 45 degrees	Count of directional change angles greater than 45 degrees
		directional_change_count_greater_90_degree	au	Directional Change > 90 degrees	Count of directional change angles greater than 90 degrees
speed_stats	Measures the instantaneous speed, i. e. the length of the links of two succeeding track locatons divided by the time delta	speed_stats_mean	µm/s	Mean Speed	Mean instantaneous speed
		speed_stats_std	µm/s		Standard deviation of the instantaneous speed
		speed_stats_min	µm/s		Minimum instantaneous speed
		speed_stats_max	µm/s		Maximum instantaneous speed
velocity_average	Average velocity, i.e. track_length divided track_duration	velocity_average	µm/s		velocity_average
gyration_tensor	The gyration tensor provides a geometric representation of the distribution and shape of the locations defining a track by measuring properties of an ellipse fit to the track locations having the same moments of inertia	gyration_tensor_minor_axis_length	µm	Gyration Tensor Minor Axis	Length of the major axis of the fit ellipse	https://doi.org/10.1038/s41598-017-02993-6
		gyration_tensor_major_axis_length	µm	Gyration Tensor Major Axis	Length of the minor axis of the fit ellipse
		gyration_tensor_axis_ratio	au		Ratio of the ellipse axis
		gyration_tensor_radius	au		The squared radius of gyration is the sum of the principal moments
		gyration_tensor_coherence	au		Asphericity of the gyration tensor
partition	Features based on spatio-temporal-clustering: Clustering the 3D dimensional spatio-temporal space composed of the x and y location (micron) of the track, plus a scaled temporal dimension (time frame scaled by input parameter "t_scale") enables the partition of a track into moving-tracklet and stationary, dwelling segments. For clustering density-based spatial clustering of applications with noise…	partition_dwell_state_count	au	Dwell State Count	Total number of pausing periods of a track	https://doi.org/10.5555/3001460.3001507
		partition_dwell_state_total_duration	s		Total duration of pausing periods of a track
		partition_dwell_state_relative_duration	au	Dwell State Relative Duration	Total duration of pausing periods / total track duration
		partition_dwell_between_state_duration_mean	s		Mean duration of tracks between pausing periods, i.e. of moving tracklets
		partition_dwell_between_state_duration_max	s		Max duration of tracks between pausing periods, i.e. of moving tracklets
		partition_dwell_between_state_length_mean	µm		Mean distance between subsequent dwell states centers
		partition_dwell_between_state_length_max	µm		Maximum distance between subsequent dwell states centers
		partition_moving_speed_stats_mean__mean	µm/s	Moving Tracklet Mean Speed	Mean of the mean instantaneous speeds of the moving tracklets
		partition_moving_speed_stats_std__mean	µm/s		Mean of the standard deviation of instantaneous speeds of the moving tracklets
		partition_moving_speed_stats_min__mean	µm/s		Mimium of the mean instantaneous speeds of the moving tracklets
		partition_moving_speed_stats_max__mean	µm/s		Maximum of the mean instantaneous speeds of the moving tracklets
		partition_moving_gyration_tensor_minor_axis_length__mean	µm	Moving Tracklet GT Minor Axis Length	Mean of the gyration tensor minor axis lengths of the moving tracklets
		partition_moving_gyration_tensor_major_axis_length__mean	µm	Moving Tracklet GT Major Axis Length	Mean of the gyration tensor major axis lengths of the moving tracklets
		partition_moving_gyration_tensor_axis_ratio__mean	au		Mean of the gyration tensor major axis ratio of the moving tracklets
		partition_moving_gyration_tensor_radius__mean	au		Mean of the gyration tensor radius of the moving tracklets
		partition_moving_gyration_tensor_coherence__mean	au		Mean of the gyration tensor asphericity of the moving tracklets
		partition__directional_change_mean__mean	au	Moving Tracklet Mean Directional Change	Mean of the directional change angle means of the moving tracklets
confinement_ratio	Net distance of track, i.e. distance between start and end, devided by the total distance of the track	confinement_ratio	au	Confinement Ratio	confinement_ratio	https://doi.org/10.1016/j.ymeth.2016.09.016
mean_straight_line_speed	Net distance of track, i.e. distance between start and end, devided by the total duration of the track	mean_straight_line_speed	µm/s	Mean Straight Line Speed	mean_straight_line_speed	https://doi.org/10.1016/j.ymeth.2016.09.016
rdp_simplification	The Ramer-Douglas-Peucker (RDP) track simplification algorithm reduces the number of positions that define a track. The paramete ε defines the degree of simplification. Directional change as above, but computed on the simplified track to account for major directional changes. The simplification ratio is the number of positions in the simplified track over the number in the original track.	rdp_simplification_ratio_0.5	au	RDP Simplification (0.5) Directional Change	RDP simplification ratio for epsilon = 0.5 micron	https://doi.org/10.1016/S0146-664X(72)80017-0
		rdp_simplification_directional_change_mean_0.5	au		Mean of the directional change angles after RDP simplification for epsilon=0.5 micron
		rdp_simplification_directional_change_std_0.5	au		Standard deviation of the directional change angles after RDP simplification for epsilon=0.5 micron
		rdp_simplification_ratio_3	au	RDP Simplification (3) Directional Change	RDP simplification ratio for epsilon = 3 micron
		rdp_simplification_directional_change_mean_3	au		Mean of the directional change angles after RDP simplification for epsilon=3 micron
		rdp_simplification_directional_change_std_3	au		Standard deviation of the directional change angles after RDP simplification for epsilon=3 micron
