# Supplementary material for: Neurotransmitter signaling regulates distinct phases of multimodal human interneuron migration
Source: EMBO J. 2021 Oct 18;40(23):e108714. doi: 10.15252/embj.2021108714 (PMC8634123; doi:10.15252/embj.2021108714)
Supplement: Supplementary file 6 — Dataset EV4 [file EMBJ-40-e108714-s004.zip › EMBOJ-2021-108714R_Dataset_EV4.xlsx]

## Sheet: Parameters
		Group	Subgroup	Parameter	Description
		Directional Changes		directional_change_stats_75_percentile	Overall directional changes of tracks and directional changes during periods of movement
				rdp_simplification_directional_change_std_0.5
				rdp_simplification_directional_change_mean_0.5
				partition__directional_change_mean__mean
				directional_change_stats_mean
				directional_change_stats_std
				directional_change_stats_25_percentile
				directional_change_stats_median
				directional_change_count_greater_20_degree
				directional_change_count_greater_45_degree
				directional_change_count_greater_90_degree
		Dwell states / Pausing periods	Distance between dwell states	partition_dwell_between_state_length_max	Distance covered between dwell states. High for tracks that have dwell states combined with large movements
				partition_dwell_between_state_length_mean
			Duration in and between dwell states	partition_dwell_state_relative_duration	Number of dwell states, duration in dwell states, and duration between dwell states
				partition_dwell_between_state_duration_mean
				partition_dwell_state_count
				partition_dwell_state_total_duration
				track_duration
				partition_dwell_between_state_duration_max
		Track shape	Major directional changes	rdp_simplification_directional_change_mean_3	Describe large scale directional changes, as these are highly simplfied tracks (ε = 3μm)
				rdp_simplification_directional_change_std_3
			Track linearity	gyration_tensor_coherence	Describe straightness of a track
				confinement_ratio
				partition_moving_gyration_tensor_coherence__mean
			Misc. / Noise	rdp_simplification_ratio_3	Quality control for tracks
				rdp_simplification_ratio_0.5
				speed_stats_min
				partition_moving_speed_stats_min__mean
			Track linearity (inverse)	partition_moving_gyration_tensor_axis_ratio__mean	Describe straightness of a track
				gyration_tensor_axis_ratio
			Track length and extent	gyration_tensor_radius	Meaures of the extent of a track. Tracks with more straight-line, directed movement that cover larger areas have higher values for these parameters
				track_diameter_stats_mean
				track_diameter_stats_max
				track_diameter_stats_std
				partition_moving_gyration_tensor_radius__mean
				partition_moving_gyration_tensor_minor_axis_length__mean
				gyration_tensor_minor_axis_length
				gyration_tensor_major_axis_length
				partition_moving_gyration_tensor_major_axis_length__mean
				track_length
		Track speed		partition_moving_speed_stats_max__mean	Overall speed and speed during periods of movement
				partition_moving_speed_stats_std__mean
				partition_moving_speed_stats_mean__mean
				speed_stats_mean
				speed_stats_std
				mean_straight_line_speed
				speed_stats_max
				velocity_average

## Sheet: Clusters
			Major group	Subgroup	Cluster #
			Fast / Rapid Movement	Straight-line / directed	0
					1
				Slight directional changes	2
					3
			Exploratory / Complex Movement	Large amplitude direction changes and pausing	4
					5
				Directional changes	6
			Confined Movement	Confined with limited pausing	7
					8
				Confined with pausing	9
