# Supplementary material for: Neurotransmitter signaling regulates distinct phases of multimodal human interneuron migration
Source: EMBO J. 2021 Oct 18;40(23):e108714. doi: 10.15252/embj.2021108714 (PMC8634123; doi:10.15252/embj.2021108714)
Supplement: Supplementary file 13 — Software EV1 [file EMBJ-40-e108714-s017.zip]

Archive with 158 entries (139 files):
- Supplementary_Software/
- Supplementary_Software/.DS_Store
- __MACOSX/
- __MACOSX/Supplementary_Software/
- __MACOSX/Supplementary_Software/._.DS_Store
- Supplementary_Software/Readme.docx
- __MACOSX/Supplementary_Software/._Readme.docx
- Supplementary_Software/track-analysis-using-trackpal/
- Supplementary_Software/track-analysis-using-trackpal/.DS_Store
- __MACOSX/Supplementary_Software/track-analysis-using-trackpal/
- __MACOSX/Supplementary_Software/track-analysis-using-trackpal/._.DS_Store
- Supplementary_Software/track-analysis-using-trackpal/01_read-and-resave-tracks.ipynb
- __MACOSX/Supplementary_Software/track-analysis-using-trackpal/._01_read-and-resave-tracks.ipynb
- Supplementary_Software/track-analysis-using-trackpal/02_compute-track-features.ipynb
- __MACOSX/Supplementary_Software/track-analysis-using-trackpal/._02_compute-track-features.ipynb
- Supplementary_Software/track-analysis-using-trackpal/03_filter-non-moving.ipynb
- __MACOSX/Supplementary_Software/track-analysis-using-trackpal/._03_filter-non-moving.ipynb
- Supplementary_Software/track-analysis-using-trackpal/04_feature-clustering.ipynb
- __MACOSX/Supplementary_Software/track-analysis-using-trackpal/._04_feature-clustering.ipynb
- Supplementary_Software/track-analysis-using-trackpal/05_msd-vac-curves.ipynb
- __MACOSX/Supplementary_Software/track-analysis-using-trackpal/._05_msd-vac-curves.ipynb
- Supplementary_Software/track-analysis-using-trackpal/06_global-parameter-statistics.ipynb
- __MACOSX/Supplementary_Software/track-analysis-using-trackpal/._06_global-parameter-statistics.ipynb
- Supplementary_Software/track-analysis-using-trackpal/07_cluster-analysis.ipynb
- __MACOSX/Supplementary_Software/track-analysis-using-trackpal/._07_cluster-analysis.ipynb
- Supplementary_Software/track-analysis-using-trackpal/DATA_RAW/
- Supplementary_Software/track-analysis-using-trackpal/DATA_RAW/0020519_Dlx_i56GFP_WT1_tstack_s1-4_stackreg_cropped_brightadj_Position_Control.csv
- __MACOSX/Supplementary_Software/track-analysis-using-trackpal/DATA_RAW/
- __MACOSX/Supplementary_Software/track-analysis-using-trackpal/DATA_RAW/._0020519_Dlx_i56GFP_WT1_tstack_s1-4_stackreg_cropped_brightadj_Position_Control.csv
- Supplementary_Software/track-analysis-using-trackpal/DATA_RAW/0020519_Dlx_i56GFP_WT1_tstack_s5-8_stackreg_cropped_brightadj_Position_Serotonin.csv
- __MACOSX/Supplementary_Software/track-analysis-using-trackpal/DATA_RAW/._0020519_Dlx_i56GFP_WT1_tstack_s5-8_stackreg_cropped_brightadj_Position_Serotonin.csv
- Supplementary_Software/track-analysis-using-trackpal/DATA_RAW/0020519_Dlx_i56GFP_WT1_tstack_s9-12_stackreg_cropped_brightadj_merged_Position_SR57227.csv
- __MACOSX/Supplementary_Software/track-analysis-using-trackpal/DATA_RAW/._0020519_Dlx_i56GFP_WT1_tstack_s9-12_stackreg_cropped_brightadj_merged_Position_SR57227.csv
- Supplementary_Software/track-analysis-using-trackpal/DATA_RAW/050919_Dlxi56eGFP_WT_3_03_stackreg_cropped2_merged_Position_Bicuculine-Methiodide.csv
- __MACOSX/Supplementary_Software/track-analysis-using-trackpal/DATA_RAW/._050919_Dlxi56eGFP_WT_3_03_stackreg_cropped2_merged_Position_Bicuculine-Methiodide.csv
- Supplementary_Software/track-analysis-using-trackpal/DATA_RAW/050919_Dlxi56eGFP_WT_4_04_stackreg_cropped_merged_Position_Bicuculine-Methiodide.csv
- __MACOSX/Supplementary_Software/track-analysis-using-trackpal/DATA_RAW/._050919_Dlxi56eGFP_WT_4_04_stackreg_cropped_merged_Position_Bicuculine-Methiodide.csv
- Supplementary_Software/track-analysis-using-trackpal/DATA_RAW/0612_Dlxi56_GFP_WT1_confGFP_tstack_s1_stackreg_badj_Position_control.csv
- __MACOSX/Supplementary_Software/track-analysis-using-trackpal/DATA_RAW/._0612_Dlxi56_GFP_WT1_confGFP_tstack_s1_stackreg_badj_Position_control.csv
- Supplementary_Software/track-analysis-using-trackpal/DATA_RAW/0612_Dlxi56_GFP_WT1_confGFP_tstack_Ser_100nM_Area1_stackreg_crop_badj_Position_Serotonin.csv
- __MACOSX/Supplementary_Software/track-analysis-using-trackpal/DATA_RAW/._0612_Dlxi56_GFP_WT1_confGFP_tstack_Ser_100nM_Area1_stackreg_crop_badj_Position_Serotonin.csv
- Supplementary_Software/track-analysis-using-trackpal/DATA_RAW/0612_Dlxi56_GFP_WT1_confGFP_tstack_Ser_100nM_Area2_stackreg_crop_badj_Position_Serotonin.csv
- __MACOSX/Supplementary_Software/track-analysis-using-trackpal/DATA_RAW/._0612_Dlxi56_GFP_WT1_confGFP_tstack_Ser_100nM_Area2_stackreg_crop_badj_Position_Serotonin.csv
- Supplementary_Software/track-analysis-using-trackpal/DATA_RAW/0811_Dlxi56_GFP_WT1_confGFP_tstack_s4_stackreg_Position[3]_control.csv
- __MACOSX/Supplementary_Software/track-analysis-using-trackpal/DATA_RAW/._0811_Dlxi56_GFP_WT1_confGFP_tstack_s4_stackreg_Position[3]_control.csv
- Supplementary_Software/track-analysis-using-trackpal/DATA_RAW/0908_Dlxi56_GFP_WT1_confGFP_s14_t1-253_fused_Position_TPMPA.csv
- __MACOSX/Supplementary_Software/track-analysis-using-trackpal/DATA_RAW/._0908_Dlxi56_GFP_WT1_confGFP_s14_t1-253_fused_Position_TPMPA.csv
- Supplementary_Software/track-analysis-using-trackpal/DATA_RAW/0908_Dlxi56_GFP_WT1_confGFP_s15_t1-253_fused_Position_TPMPA.csv
- __MACOSX/Supplementary_Software/track-analysis-using-trackpal/DATA_RAW/._0908_Dlxi56_GFP_WT1_confGFP_s15_t1-253_fused_Position_TPMPA.csv
- Supplementary_Software/track-analysis-using-trackpal/DATA_RAW/0908_Dlxi56_GFP_WT1_confGFP_s1_t1-253_stackreg_fused_Position_control.csv
- __MACOSX/Supplementary_Software/track-analysis-using-trackpal/DATA_RAW/._0908_Dlxi56_GFP_WT1_confGFP_s1_t1-253_stackreg_fused_Position_control.csv
- Supplementary_Software/track-analysis-using-trackpal/DATA_RAW/151119_Dlxi56eGFP_WT_1_01_stackreg_cropped_merge_Position_CNQX.csv
- __MACOSX/Supplementary_Software/track-analysis-using-trackpal/DATA_RAW/._151119_Dlxi56eGFP_WT_1_01_stackreg_cropped_merge_Position_CNQX.csv
- Supplementary_Software/track-analysis-using-trackpal/DATA_RAW/151119_Dlxi56eGFP_WT_3_03_stackreg_cropped_merged_Position_Saclofen.csv
- __MACOSX/Supplementary_Software/track-analysis-using-trackpal/DATA_RAW/._151119_Dlxi56eGFP_WT_3_03_stackreg_cropped_merged_Position_Saclofen.csv
- Supplementary_Software/track-analysis-using-trackpal/DATA_RAW/151119_Dlxi56eGFP_WT_4_04_stackreg_cropped_merged_Position_Saclofen.csv
- __MACOSX/Supplementary_Software/track-analysis-using-trackpal/DATA_RAW/._151119_Dlxi56eGFP_WT_4_04_stackreg_cropped_merged_Position_Saclofen.csv
- Supplementary_Software/track-analysis-using-trackpal/DATA_RAW/1511_LTT_Dlxi56_GFP_WT1_confGFP_tstack_s12_stackreg_Badj_Position[3]_Strychnine.csv
- __MACOSX/Supplementary_Software/track-analysis-using-trackpal/DATA_RAW/._1511_LTT_Dlxi56_GFP_WT1_confGFP_tstack_s12_stackreg_Badj_Position[3]_Strychnine.csv
- Supplementary_Software/track-analysis-using-trackpal/DATA_RAW/1511_LTT_Dlxi56_GFP_WT1_confGFP_tstack_s15_stackreg_Badj_Position[3]_Strychnine.csv
- __MACOSX/Supplementary_Software/track-analysis-using-trackpal/DATA_RAW/._1511_LTT_Dlxi56_GFP_WT1_confGFP_tstack_s15_stackreg_Badj_Position[3]_Strychnine.csv
- Supplementary_Software/track-analysis-using-trackpal/DATA_RAW/1511_LTT_Dlxi56_GFP_WT1_confGFP_tstack_s3_stackreg_Badj_Position[3]_control.csv
- __MACOSX/Supplementary_Software/track-analysis-using-trackpal/DATA_RAW/._1511_LTT_Dlxi56_GFP_WT1_confGFP_tstack_s3_stackreg_Badj_Position[3]_control.csv
- Supplementary_Software/track-analysis-using-trackpal/DATA_RAW/171019_Dlxi56eGFP_WT_1_01_stackreg_merge_Position_control.csv
- __MACOSX/Supplementary_Software/track-analysis-using-trackpal/DATA_RAW/._171019_Dlxi56eGFP_WT_1_01_stackreg_merge_Position_control.csv
- Supplementary_Software/track-analysis-using-trackpal/DATA_RAW/211119_Dlxi56eGFP_WT1_confGFP_tstack_s1-4_stackreg_cropped_merged_Position_control.csv
- __MACOSX/Supplementary_Software/track-analysis-using-trackpal/DATA_RAW/._211119_Dlxi56eGFP_WT1_confGFP_tstack_s1-4_stackreg_cropped_merged_Position_control.csv
- Supplementary_Software/track-analysis-using-trackpal/DATA_RAW/2211_Dlxi56_GFP_WT1_confGFP_tstack_Control_stackreg_Badj_Position_control.csv
- __MACOSX/Supplementary_Software/track-analysis-using-trackpal/DATA_RAW/._2211_Dlxi56_GFP_WT1_confGFP_tstack_Control_stackreg_Badj_Position_control.csv
- Supplementary_Software/track-analysis-using-trackpal/DATA_RAW/2211_Dlxi56_GFP_WT1_confGFP_tstack_s8_stackreg_Badj_Position_SR57227.csv
- __MACOSX/Supplementary_Software/track-analysis-using-trackpal/DATA_RAW/._2211_Dlxi56_GFP_WT1_confGFP_tstack_s8_stackreg_Badj_Position_SR57227.csv
- Supplementary_Software/track-analysis-using-trackpal/DATA_RAW/2211_Dlxi56_GFP_WT1_confGFP_tstack_SR57_Area2_stcakreg_Badj_Position_SR57227.csv
- __MACOSX/Supplementary_Software/track-analysis-using-trackpal/DATA_RAW/._2211_Dlxi56_GFP_WT1_confGFP_tstack_SR57_Area2_stcakreg_Badj_Position_SR57227.csv
- Supplementary_Software/track-analysis-using-trackpal/DATA_RAW/311019_Dlxi56eGFP_WT_2_02_stackreg_cropped_merged_Position_AP-5.csv
- __MACOSX/Supplementary_Software/track-analysis-using-trackpal/DATA_RAW/._311019_Dlxi56eGFP_WT_2_02_stackreg_cropped_merged_Position_AP-5.csv
- Supplementary_Software/track-analysis-using-trackpal/DATA_RAW/311019_Dlxi56eGFP_WT_3_03_stackreg_cropped_merged_Position_AP-5.csv
- __MACOSX/Supplementary_Software/track-analysis-using-trackpal/DATA_RAW/._311019_Dlxi56eGFP_WT_3_03_stackreg_cropped_merged_Position_AP-5.csv
- Supplementary_Software/track-analysis-using-trackpal/DATA_RAW/311019_Dlxi56eGFP_WT_4_04_stackreg_cropped_merged_Position_CNQX.csv
- __MACOSX/Supplementary_Software/track-analysis-using-trackpal/DATA_RAW/._311019_Dlxi56eGFP_WT_4_04_stackreg_cropped_merged_Position_CNQX.csv
- __MACOSX/Supplementary_Software/track-analysis-using-trackpal/._DATA_RAW
- Supplementary_Software/track-analysis-using-trackpal/global_constants.py
- __MACOSX/Supplementary_Software/track-analysis-using-trackpal/._global_constants.py
- __MACOSX/Supplementary_Software/._track-analysis-using-trackpal
- Supplementary_Software/trackpal-1.2.0-source-code/
- Supplementary_Software/trackpal-1.2.0-source-code/.DS_Store
- __MACOSX/Supplementary_Software/trackpal-1.2.0-source-code/
- __MACOSX/Supplementary_Software/trackpal-1.2.0-source-code/._.DS_Store
- Supplementary_Software/trackpal-1.2.0-source-code/.gitignore
- __MACOSX/Supplementary_Software/trackpal-1.2.0-source-code/._.gitignore
- Supplementary_Software/trackpal-1.2.0-source-code/doc/
- Supplementary_Software/trackpal-1.2.0-source-code/doc/img/
- Supplementary_Software/trackpal-1.2.0-source-code/doc/img/bl_tracks_01.png
- __MACOSX/Supplementary_Software/trackpal-1.2.0-source-code/doc/
- __MACOSX/Supplementary_Software/trackpal-1.2.0-source-code/doc/img/
- __MACOSX/Supplementary_Software/trackpal-1.2.0-source-code/doc/img/._bl_tracks_01.png
- __MACOSX/Supplementary_Software/trackpal-1.2.0-source-code/doc/._img
- Supplementary_Software/trackpal-1.2.0-source-code/doc/templates/
- Supplementary_Software/trackpal-1.2.0-source-code/doc/templates/config.mako
- __MACOSX/Supplementary_Software/trackpal-1.2.0-source-code/doc/templates/
- __MACOSX/Supplementary_Software/trackpal-1.2.0-source-code/doc/templates/._config.mako
- Supplementary_Software/trackpal-1.2.0-source-code/doc/templates/credits.mako
- __MACOSX/Supplementary_Software/trackpal-1.2.0-source-code/doc/templates/._credits.mako
- Supplementary_Software/trackpal-1.2.0-source-code/doc/templates/css.mako
- __MACOSX/Supplementary_Software/trackpal-1.2.0-source-code/doc/templates/._css.mako
- Supplementary_Software/trackpal-1.2.0-source-code/doc/templates/head.mako
- __MACOSX/Supplementary_Software/trackpal-1.2.0-source-code/doc/templates/._head.mako
- Supplementary_Software/trackpal-1.2.0-source-code/doc/templates/html.mako
- __MACOSX/Supplementary_Software/trackpal-1.2.0-source-code/doc/templates/._html.mako
- Supplementary_Software/trackpal-1.2.0-source-code/doc/templates/logo.mako
- __MACOSX/Supplementary_Software/trackpal-1.2.0-source-code/doc/templates/._logo.mako
- Supplementary_Software/trackpal-1.2.0-source-code/doc/templates/pdf.mako
- __MACOSX/Supplementary_Software/trackpal-1.2.0-source-code/doc/templates/._pdf.mako
- Supplementary_Software/trackpal-1.2.0-source-code/doc/templates/text.mako
- __MACOSX/Supplementary_Software/trackpal-1.2.0-source-code/doc/templates/._text.mako
- __MACOSX/Supplementary_Software/trackpal-1.2.0-source-code/doc/._templates
- __MACOSX/Supplementary_Software/trackpal-1.2.0-source-code/._doc
- Supplementary_Software/trackpal-1.2.0-source-code/examples/
- Supplementary_Software/trackpal-1.2.0-source-code/examples/01_track_features.ipynb
- __MACOSX/Supplementary_Software/trackpal-1.2.0-source-code/examples/
- __MACOSX/Supplementary_Software/trackpal-1.2.0-source-code/examples/._01_track_features.ipynb
- Supplementary_Software/trackpal-1.2.0-source-code/examples/02_mean_square_displacement_curves.ipynb
- __MACOSX/Supplementary_Software/trackpal-1.2.0-source-code/examples/._02_mean_square_displacement_curves.ipynb
- __MACOSX/Supplementary_Software/trackpal-1.2.0-source-code/._examples
- Supplementary_Software/trackpal-1.2.0-source-code/LICENSE
- __MACOSX/Supplementary_Software/trackpal-1.2.0-source-code/._LICENSE
- Supplementary_Software/trackpal-1.2.0-source-code/MANIFEST.in
- __MACOSX/Supplementary_Software/trackpal-1.2.0-source-code/._MANIFEST.in
- Supplementary_Software/trackpal-1.2.0-source-code/README.md
- __MACOSX/Supplementary_Software/trackpal-1.2.0-source-code/._README.md
- Supplementary_Software/trackpal-1.2.0-source-code/setup.py
- __MACOSX/Supplementary_Software/trackpal-1.2.0-source-code/._setup.py
- Supplementary_Software/trackpal-1.2.0-source-code/trackpal/
- Supplementary_Software/trackpal-1.2.0-source-code/trackpal/__init__.py
- __MACOSX/Supplementary_Software/trackpal-1.2.0-source-code/trackpal/
- __MACOSX/Supplementary_Software/trackpal-1.2.0-source-code/trackpal/.___init__.py
- Supplementary_Software/trackpal-1.2.0-source-code/trackpal/drift.py
- __MACOSX/Supplementary_Software/trackpal-1.2.0-source-code/trackpal/._drift.py
- Supplementary_Software/trackpal-1.2.0-source-code/trackpal/features.py
- __MACOSX/Supplementary_Software/trackpal-1.2.0-source-code/trackpal/._features.py
- Supplementary_Software/trackpal-1.2.0-source-code/trackpal/fit.py
- __MACOSX/Supplementary_Software/trackpal-1.2.0-source-code/trackpal/._fit.py
- Supplementary_Software/trackpal-1.2.0-source-code/trackpal/msd.py
- __MACOSX/Supplementary_Software/trackpal-1.2.0-source-code/trackpal/._msd.py
- Supplementary_Software/trackpal-1.2.0-source-code/trackpal/read.py
- __MACOSX/Supplementary_Software/trackpal-1.2.0-source-code/trackpal/._read.py
- Supplementary_Software/trackpal-1.2.0-source-code/trackpal/simulate.py
- __MACOSX/Supplementary_Software/trackpal-1.2.0-source-code/trackpal/._simulate.py
- Supplementary_Software/trackpal-1.2.0-source-code/trackpal/utils.py
- __MACOSX/Supplementary_Software/trackpal-1.2.0-source-code/trackpal/._utils.py
- Supplementary_Software/trackpal-1.2.0-source-code/trackpal/velocity.py
- __MACOSX/Supplementary_Software/trackpal-1.2.0-source-code/trackpal/._velocity.py
- Supplementary_Software/trackpal-1.2.0-source-code/trackpal/version.py
- __MACOSX/Supplementary_Software/trackpal-1.2.0-source-code/trackpal/._version.py
- Supplementary_Software/trackpal-1.2.0-source-code/trackpal/visu.py
- __MACOSX/Supplementary_Software/trackpal-1.2.0-source-code/trackpal/._visu.py
- __MACOSX/Supplementary_Software/trackpal-1.2.0-source-code/._trackpal
- __MACOSX/Supplementary_Software/._trackpal-1.2.0-source-code
- __MACOSX/._Supplementary_Software
