# Supplementary material for: Neurotransmitter signaling regulates distinct phases of multimodal human interneuron migration
Source: EMBO J. 2021 Oct 18;40(23):e108714. doi: 10.15252/embj.2021108714 (PMC8634123; doi:10.15252/embj.2021108714)
Supplement: Supplementary file 13 — Software EV1 [file EMBJ-40-e108714-s017.zip › Supplementary_Software/track-analysis-using-trackpal/01_read-and-resave-tracks.ipynb]

# %% [markdown]
## 01_read-and-resave-tracks
---
#### Goal:
 * Read original Imaris tracking files recursively from the raw data folder `DATA_RAW`
 * Add meta-data fields to the track tables by parsing the file names
   * treatment group
   * targeted receptor
   * microscopy slice
 * Resave all tracks in single tab separated output file `TRACKS.tab`

# %% [code]
import os
import sys
import pandas
import pathlib
import numpy as np
import trackpal as tp

from tqdm.auto import tqdm

import global_constants as ct

# %% [markdown]
#### Read and parse raw Imaris track files

# %% [code]
def read_all_track():
    """Recursively read imaris tacking files from root folder and parse 
       treatment group and slice from file names.
    """
    all_data = []
    trackid = 0
    
    all_files = list(root.glob('**/*'))
    for d in tqdm(all_files, desc=f"Reading .csv files from {root.name}"):
        if d.is_file() and d.name.endswith(".csv"):
            treatment = d.stem.split("_")[-1]
            if treatment.lower() == "control": treatment = "Control"
            
            #print("Reading file", d.name)
            data = tp.read.imaris_tracks(d.absolute())
            
            data["Group"] = treatment
            data["Slice"] = d.stem
            
            for tid in data[ct.trackid].unique():
                
                cur_data = data.loc[data[ct.trackid] == tid] 
                cur_data = cur_data.drop_duplicates(ct.coordsid)
                cur_data = cur_data.drop_duplicates(ct.frameid)
                
                if len(cur_data) > 12:
                    cur_data[ct.trackid] = trackid
                    trackid +=1
                    cur_data["Target"] = ct.drug2target[treatment]
                    all_data.append(cur_data)

    return pandas.concat(all_data, axis=0)


root = pathlib.Path("./DATA_RAW/")
data = read_all_track()
data

# %% [markdown]
#### Check output and display group counts

# %% [code]
print("Sorted:\t\t", np.all([sorted(data.FRAME[data.TrackID == tid]) == list(data.FRAME[data.TrackID == tid]) for tid in data.TrackID.unique()]))
print("#Tracks:\t", data.TrackID.nunique(), ", count OK:", data.TrackID.max() + 1 == data.TrackID.nunique() )
print("")

for g in data.Group.unique():
    print(f"#{g:24s}:", data[data.Group == g].TrackID.nunique(), "::", data[data.Group == g].Target.iloc[0])

# %% [markdown]
#### Export all tracks as single tab separated file

# %% [code]
data.to_csv("TRACKS.tab", sep="\t")

# %% [code]
