# Supplementary material for: Neurotransmitter signaling regulates distinct phases of multimodal human interneuron migration
Source: EMBO J. 2021 Oct 18;40(23):e108714. doi: 10.15252/embj.2021108714 (PMC8634123; doi:10.15252/embj.2021108714)
Supplement: Supplementary file 13 — Software EV1 [file EMBJ-40-e108714-s017.zip › Supplementary_Software/track-analysis-using-trackpal/02_compute-track-features.ipynb]

# %% [markdown]
## 02_compute-track-features
---
#### Goal:
 * Load all tracks from `TRACKS.tab`
 * Compute 48 track parameters (i.e. features) with TrackPal
 * Export features as single tab separated file `FEATURES.tab`

# %% [code]
import os
import sys
import pandas
import pathlib
import numpy as np
import trackpal as tp

from tqdm.auto import tqdm

import global_constants as ct

# %% [markdown]
#### Read tracks

# %% [code]
tracks = pandas.read_csv("TRACKS.tab", sep="\t")

# %% [markdown]
#### Compute track parameters

# %% [code]
tracks_grp = tracks.groupby(["Group", "TrackID", "Target"])

feature_factory = tp.features.Features(coords=ct.coordsid, frame=ct.frameid)

feature_args_dict = {
    "track_length"             : [{}],
    "track_duration"           : [{}],
    "track_diameter_stats"     : [{}],
    "directional_change_stats" : [{}],
    "directional_change_count" : [{}],
    "speed_stats"              : [{}],
    "velocity_average"         : [{}],
    "gyration_tensor"          : [{}],
    "partition"                : [{"t_scale": 1.1, "eps": 3.3}],
    "confinement_ratio"        : [{}],
    "mean_straight_line_speed" : [{}],
    "rdp_simplification"       : [{"eps": 0.5}, {"eps": 3}],
}

res = []
pbar = tqdm(feature_args_dict.items())
for feature_name, feature_args in pbar:
    pbar.set_description(f"Compute: {feature_name}")
    feat = feature_factory.get(feature_name)
    for f_args in feature_args:
        feat_res = tracks_grp.apply(feat.compute, **f_args)
        res.append(feat_res)
    
result_df = pandas.concat(
    res,
    axis=1,
)

result_df


# %% [markdown]
#### Export track parameters to `FEATURES.tab`

# %% [code]
result_df.to_csv("FEATURES.tab", sep="\t")

# %% [code]
