# Supplementary material for: Neurotransmitter signaling regulates distinct phases of multimodal human interneuron migration
Source: EMBO J. 2021 Oct 18;40(23):e108714. doi: 10.15252/embj.2021108714 (PMC8634123; doi:10.15252/embj.2021108714)
Supplement: Supplementary file 13 — Software EV1 [file EMBJ-40-e108714-s017.zip › Supplementary_Software/track-analysis-using-trackpal/03_filter-non-moving.ipynb]

# %% [markdown]
## 03_filter-non-moving
---
#### Goal:
 * Filter non-moving cells by thresholding track parameters
   * `track_diameter_stats_max`
   * `gyration_tensor_major_axis_length`
 * Visualize filtering result
 * Export all moving track features as single tab separated file `FEATURES_MOVING.tab`

# %% [code]
import os
import sys
import pandas
import pathlib
import numpy as np
import trackpal as tp

from tqdm.auto import tqdm
import global_constants as ct

import matplotlib
import seaborn as sns
from matplotlib import pyplot as plt

# %% [markdown]
#### Read features and tracks table

# %% [code]
Tracks  = pandas.read_csv("Tracks.tab", '\t', index_col=0 ).set_index("TrackID")
Features = pandas.read_csv("FEATURES.tab", '\t')

# %% [markdown]
#### Moving vs. non-moving visualization

# %% [code]
f, ax =plt.subplots(1,2, figsize=(10,4))
# Features.plot.scatter("Track_diameter_max", "Gyration_tensor_major_axis_length", ax=ax, color="steelblue", alpha=0.4)
Features[Features.Group == "Control"].plot.scatter("track_diameter_stats_max", "gyration_tensor_major_axis_length", ax=ax[0], color="green",label="Control tracks")
Features[Features.Group == "Control"].plot.scatter("track_diameter_stats_max", "gyration_tensor_major_axis_length", ax=ax[1], color="green")

sns.despine(f)

p = matplotlib.patches.Rectangle((0,0), 80, 40, color="steelblue", fill=False, label="Zoom-in")
ax[0].add_patch(p)

ax[1].set_ylim(0,40)
ax[1].set_xlim(0,80)

ax[0].set_ylim(0, None)
ax[0].set_xlim(0, None)

ax[1].spines['bottom'].set_color('steelblue')
ax[1].spines['left'].set_color('steelblue')


p = matplotlib.patches.Rectangle((0,0), 15, 5, color="darkred", fill=False, label=f"Non-moving tracks")
ax[1].add_patch(p)


ax[0].legend()
ax[1].legend()

plt.tight_layout()


# %% [markdown]
#### Show filtered tracks

# %% [code]
f, ax = plt.subplots(figsize=(12,10))

for tid, row in Features[(Features.track_diameter_stats_max <= 15) & (Features.gyration_tensor_major_axis_length <= 5)].groupby("TrackID"):
    trj = Tracks.loc[tid]
    tp.visu.plot_trj(trj, coords=ct.coordsid, start_end=(False, False), line_fmt="-", line_color=None, scale=None, ax=ax, line_width=1)
    

ax.plot([0,20], [0, 0], "k-", lw=2)


ax.set_title("Non-moving cells");

# %% [markdown]
#### Filter non-moving tracks

# %% [code]
Features_moving = Features[(Features.track_diameter_stats_max > 15) & (Features.gyration_tensor_major_axis_length > 5)]

# %% [markdown]
#### Export moving cells to as single tab separated file `FEATURES_MOVING.tab`

# %% [code]
Features_moving.to_csv("FEATURES_MOVING.tab", "\t", index=False)

# %% [code]
