# Supplementary material for: Neurotransmitter signaling regulates distinct phases of multimodal human interneuron migration
Source: EMBO J. 2021 Oct 18;40(23):e108714. doi: 10.15252/embj.2021108714 (PMC8634123; doi:10.15252/embj.2021108714)
Supplement: Supplementary file 13 — Software EV1 [file EMBJ-40-e108714-s017.zip › Supplementary_Software/track-analysis-using-trackpal/04_feature-clustering.ipynb]

# %% [markdown]
## 04_feature-clustering
---
#### Goal:
 * Cluster control tracks based on 48 track parameters
   1. PCA
   2. K-Means (K=10)
 * Cluster parameters with Ward-clustering
 * Apply clustering to all cells
 * Create clustering heatmap
 * Export cluster assignment to `CLUSTER_10_PCA_KMEANS.tab`
 * Visualize tracks from clusters
    

# %% [code]
import os
import sys
import pandas
import pathlib
import numpy as np
import trackpal as tp

from tqdm.auto import tqdm
import global_constants as ct

import matplotlib
import seaborn as sns
from matplotlib import pyplot as plt

import sklearn
assert sklearn.__version__ == "0.21.1", "Please use version 0.21.1 for exact reproduction of results"

from sklearn import cluster
from sklearn.decomposition import PCA
import scipy.cluster.hierarchy as shc

# %% [markdown]
#### Read features and tracks table

# %% [code]
Tracks  = pandas.read_csv("TRACKS.tab", '\t', index_col=0 ).set_index("TrackID")
Features = pandas.read_csv("FEATURES_MOVING.tab", "\t")

# %% [markdown]
#### Normalize feature data

# %% [code]
features_ctrl = Features[Features.Group == "Control"]

X = features_ctrl.set_index(["TrackID", "Group", "Target"]).values
XX = Features.set_index(["TrackID", "Group", "Target"]).values

FEATURE_NAMES = Features.set_index(["TrackID", "Group", "Target"]).columns

Xn = pandas.DataFrame((X-X.mean(0)) / X.std(0), columns=FEATURE_NAMES)
XXn = pandas.DataFrame((XX-XX.mean(0)) / XX.std(0), columns=FEATURE_NAMES)

# %% [markdown]
#### PCA and K-means clustering

# %% [code]
K = 10
km = cluster.KMeans(n_clusters=K, n_init=20, random_state=42)
pca = PCA(n_components=0.95)

pc_trans = pca.fit(Xn)

CtrTrans = pca.transform(Xn)
AllTrans = pca.transform(XXn)

km.fit(CtrTrans)
all_clusters = km.predict(AllTrans)
ctrl_clusters = km.predict(CtrTrans)

np.bincount(ctrl_clusters);

# %% [markdown]
#### Cluster reordering

# %% [code]
all_clusters = np.array([ct.cluster_reordering_map[c] for c in all_clusters])
ctrl_clusters = np.array([ct.cluster_reordering_map[c] for c in ctrl_clusters])
np.bincount(all_clusters);

# %% [markdown]
#### Export cluster assignment

# %% [code]
pandas.DataFrame(all_clusters, columns=["Cluster10"]).to_csv("CLUSTER_10_PCA_KMEANS.tab", "\t", index=True)

# %% [markdown]
#### Heatmap with clustered parameters

# %% [code]
P = shc.linkage(XXn.T, method='ward')
L = 9
para_cluster = shc.fcluster(P, L, criterion="maxclust") - 1  

para_cluster = np.array([ct.parameter_reordering_map[p] for p in para_cluster])
para_perm = np.argsort(para_cluster)

lut = dict(zip(set(para_cluster[para_perm]), ct.parameter_colors))
para_colors_cluster = pandas.DataFrame(para_cluster[para_perm])[0].map(lut)

perm = np.argsort(all_clusters)
lut = dict(zip(set(all_clusters), ct.cluster_colors ))
col_colors_cluster = pandas.DataFrame(all_clusters[perm])[0].map(lut)

lut = dict(zip([0, 1], ["orange", "green"] ))
col_colors_target = Features.Group.apply(lambda xxx: 1 if xxx == "Control" else 0).map(lut)

cm = sns.clustermap(XXn.iloc[perm, para_perm].T, 
               vmin=-5, 
               vmax=5, 
               cmap="vlag", 
               row_cluster=False, 
               col_cluster=False,
               row_colors=[para_colors_cluster],
               row_linkage=P,
               col_colors=[col_colors_cluster],
               colors_ratio=0.012,
               #figsize=(14,14),
              )

#cm.savefig("heatmap_parameter_clustered.pdf")

# %% [markdown]
#### Track plots per cluster

# %% [markdown]
#### Control tracks per cluster (centered)

# %% [code]
### Plot ctrl tracks according to their cluster assignment
f, ax = plt.subplots(2,5, sharex=True, sharey=True, figsize=(15,10))
for k in range(K):
    tracks_k = Tracks.loc[Features[(all_clusters == k) & (Features.Group == "Control")].TrackID]
    for u, trj in tracks_k.groupby("TrackID"):
        tp.visu.plot_trj(trj[ct.coordsid]-trj[ct.coordsid].mean(), coords=ct.coordsid, ax=ax.flat[k], start_end=(None, None), line_color=None, line_fmt="", line_width=0.3, scale=None, alpha=0.3)
        
    ax.flat[k].set_title(f"Cluster {k}")
plt.tight_layout()

f.suptitle("all");
# plt.savefig("tracks_kmeans_ctrl.pdf", bbox_inches="tight")

# %% [markdown]
### Control tracks per cluster (separated)

# %% [code]
f, ax = plt.subplots(2,5, sharex=True, sharey=True, figsize=(15,10))
for k in range(K):
    tracks_k = Tracks.loc[Features[(all_clusters == k) & (Features.Group == "Control")].TrackID]
    for u, trj in tracks_k.groupby("TrackID"):
        tp.visu.plot_trj(trj[ct.coordsid], coords=ct.coordsid, ax=ax.flat[k], start_end=(None, None), line_color=None, line_fmt="", scale=None, line_width=0.3, alpha=1)
        
    ax.flat[k].set_title(f"Cluster {k}")
plt.tight_layout()
f.suptitle("all");
# plt.savefig("tracks_kmeans_ctrl_sep.pdf", bbox_inches="tight")
    

# %% [markdown]
### All tracks per cluster (centered)

# %% [code]
### Plot all tracks according to their cluster assignment
f, ax = plt.subplots(2,5, sharex=True, sharey=True, figsize=(15,10))
for k in range(K):
    tracks_k = Tracks.loc[Features[all_clusters == k].TrackID]
    for u, trj in tracks_k.groupby("TrackID"):
        tp.visu.plot_trj(trj[ct.coordsid]-trj[ct.coordsid].mean(), coords=ct.coordsid, 
                                                                   ax=ax.flat[k], 
                                                                   start_end=(None, None), 
                                                                   line_color=None, line_width=0.3, line_fmt="", scale=None, alpha=0.3)
        
    ax.flat[k].set_title(f"Cluster {k}")
plt.tight_layout()
f.suptitle("all");
# plt.savefig("tracks_kmeans_all.pdf", bbox_inches="tight")

# %% [markdown]
### All tracks per cluster (separated)

# %% [code]
### Plot all tracks according to their cluster assignment
f, ax = plt.subplots(2,5, sharex=True, sharey=True, figsize=(15,10))
for k in range(K):
    tracks_k = Tracks.loc[Features[all_clusters == k].TrackID]
    for u, trj in tracks_k.groupby("TrackID"):
        tp.visu.plot_trj(trj[ct.coordsid], coords=ct.coordsid, ax=ax.flat[k], start_end=(None, None), line_color=None, line_width=0.3, line_fmt="", scale=None, alpha=1)
        
    ax.flat[k].set_title(f"Cluster {k}")
plt.tight_layout()
f.suptitle("all");
# plt.savefig("tracks_kmeans_all_sep.pdf", bbox_inches="tight")

# %% [code]
