# Supplementary material for: Neurotransmitter signaling regulates distinct phases of multimodal human interneuron migration
Source: EMBO J. 2021 Oct 18;40(23):e108714. doi: 10.15252/embj.2021108714 (PMC8634123; doi:10.15252/embj.2021108714)
Supplement: Supplementary file 13 — Software EV1 [file EMBJ-40-e108714-s017.zip › Supplementary_Software/track-analysis-using-trackpal/05_msd-vac-curves.ipynb]

# %% [markdown]
## 05_msd-vac-curves
---
#### Goal:
 * Compute mean square displacement curves
    * control tracks
    * all tracks
 * Compute velocity autocorrelation curves
    * control tracks
    * all tracks
 * Plot curves for all conditions


# %% [code]
import os
import sys
import pandas
import pathlib
import numpy as np
import trackpal as tp

from tqdm.auto import tqdm
import global_constants as ct

import matplotlib
import seaborn as sns
from matplotlib import pyplot as plt

# %% [markdown]
#### Read features and tracks table and cluster assingment

# %% [code]
Tracks  = pandas.read_csv("TRACKS.tab", '\t', index_col=0 ).set_index("TrackID")
Features = pandas.read_csv("FEATURES_MOVING.tab", "\t")

all_clusters = pandas.read_csv("CLUSTER_10_PCA_KMEANS.tab", "\t")["Cluster10"].values

coords = ct.coordsid
K = 10

# %% [markdown]
#### MSD ctrl

# %% [code]
msd_ctrl = []
for k in tqdm(range(K)):
    trj_of_cluster = Tracks.loc[Features[(all_clusters == k) & (Features.Group == "Control")].TrackID.unique()]
    msd_k = tp.msd.curve(trj_of_cluster, coords=coords, trackid="TrackID", frame_interval=20)
    msd_ctrl.append(msd_k)

# %% [markdown]
#### MSD all

# %% [code]
msd_all = []
for k in tqdm(range(K)):
    trj_of_cluster = Tracks.loc[Features[(all_clusters == k)].TrackID.unique()]
    msd_k = tp.msd.curve(trj_of_cluster, coords=coords, trackid="TrackID", frame_interval=20)
    msd_all.append(msd_k)

# %% [markdown]
#### MSD plots for controls

# %% [code]
## ctrl
f, ax = plt.subplots(2,5, sharex=True, sharey=True, dpi=100, figsize=(16,8))
for k in range(K):
    msd_k = msd_ctrl[k]
    
    taus = msd_k["tau"]
    means = msd_k["mean"]
    stds = msd_k["std"]
    sem = msd_k["sem"]

    
    ax.flat[k].set_title(f"Cluster {k}")
    
    ax.flat[k].fill_between(taus, means - stds,  means +stds, alpha=0.3, color="lightgray")
    ax.flat[k].plot(taus, means, color=ct.cluster_colors[k])
    ax.flat[k].set_xlabel("Delay (min)")
    ax.flat[k].set_ylabel("Mean squared displacement ($\mu m^2$)")
plt.tight_layout(rect=[0, 0.03, 1, 0.95])
f.suptitle("Control trajectories")
sns.despine(f)
plt.savefig("msd_clusters_ctrl.pdf", bbox_inches="tight")


f, ax = plt.subplots(1, sharex=True, sharey=False, dpi=100)
for k in range(K):

    ax.set_title("Control trajectories")
    #####
    msd_k = msd_ctrl[k]
    
    taus = msd_k["tau"]
    means = msd_k["mean"]
    stds = msd_k["std"]
    sem = msd_k["sem"]
    
#     means = numpy.gradient(numpy.log(means), numpy.log(taus))
    
    ax.plot(taus, means, color=ct.cluster_colors[k], label=f"Cluster {k}")
    ax.set_xlabel("Delay (min)")
    ax.set_ylabel("Mean squared displacement ($\mu m^2$)")
    

# ax.set_yscale("log")
# ax.set_xscale("log")
plt.tight_layout()
plt.legend()
sns.despine(f)

# plt.savefig("msd_clusters_ctrl_singleplot.pdf", bbox_inches="tight")

ax.set_xlim(0, 60*24)
# plt.savefig("msd_clusters_ctrl_singleplot_zoom_1day.pdf", bbox_inches="tight")


# %% [markdown]
#### MSD plots for all tracks

# %% [code]
## All
f, ax = plt.subplots(2,5, sharex=True, sharey=True, dpi=100, figsize=(16,8))
for k in range(K):
    msd_k = msd_all[k]
    
    taus = msd_k["tau"]
    means = msd_k["mean"]
    stds = msd_k["std"]
    sem = msd_k["sem"]
    
    ax.flat[k].set_title(f"Cluster {k}")
    
    ax.flat[k].fill_between(taus, means - stds,  means +stds, alpha=0.3, color="lightgray")
    ax.flat[k].plot(taus, means, color=ct.cluster_colors[k])
    ax.flat[k].set_xlabel("Delay (min)")
    ax.flat[k].set_ylabel("Mean squared displacement ($\mu m^2$)")
plt.tight_layout(rect=[0, 0.03, 1, 0.95])
f.suptitle("All trajectories")
sns.despine(f)
# plt.savefig("msd_clusters_all.pdf", bbox_inches="tight")


f, ax = plt.subplots(1, sharex=True, sharey=False, dpi=100)
for k in range(K):

    ax.set_title("All trajectories")
    #####
    msd_k = msd_all[k]
    
    taus = msd_k["tau"]
    means = msd_k["mean"]
    stds = msd_k["std"]
    sem = msd_k["sem"]
    

    ax.get_xaxis().set_major_formatter(matplotlib.ticker.ScalarFormatter())
    
    ax.plot(taus, means, color=ct.cluster_colors[k], label=f"Cluster {k}")
    ax.set_xlabel("Delay (min)")
    ax.set_ylabel("Mean squared displacement ($\mu m^2$)")
    
plt.tight_layout()
plt.legend(loc=4)
sns.despine(f)

# plt.savefig("msd_clusters_all_singleplot.pdf", bbox_inches="tight")

ax.set_xlim(0, 60*24)
# ax.set_xlim(0, 1440)
ax.set_ylim(0, 102000)
# plt.savefig("msd_clusters_all_singleplot_zoom_1day.pdf", bbox_inches="tight")

# %% [code]
### export one to test with matlab
for C in tqdm(range(10)):
    exp = Tracks.loc[Features[(all_clusters == C)].TrackID.unique()]

    for i, (tid, grp) in enumerate(exp.groupby("TrackID")):
        print(i, tid)
        out = grp.reset_index()[["FRAME", "Position X", "Position Y"]]
        out.to_csv(f"tmp/cluster{C}_track{i:03d}.csv", sep=";", header=False)


# %% [markdown]
#### VAC for control tracks

# %% [code]
vac_ctrl = []
for k in tqdm(range(K)):
    trj_of_cluster = Tracks.loc[Features[(all_clusters == k) & (Features.Group == "Control")].TrackID.unique()]
    vac_k = tp.velocity.auto_correlation_curve(trj_of_cluster, coords=coords, trackid="TrackID", frame_interval=20)
    vac_ctrl.append(vac_k)

# %% [markdown]
#### VAC for all tracks

# %% [code]
vac_all = []
for k in tqdm(range(K)):
    trj_of_cluster = Tracks.loc[Features[(all_clusters == k)].TrackID.unique()]
    vac_k = tp.velocity.auto_correlation_curve(trj_of_cluster, coords=coords, trackid="TrackID", frame_interval=20)
    vac_all.append(vac_k)

# %% [markdown]
#### VAC plots for controls

# %% [code]
f, ax = plt.subplots(2,5, sharex=True, sharey=True, dpi=100, figsize=(16,8))
for k in range(K):
    
    taus = vac_ctrl[k]["tau"]
    means = vac_ctrl[k]["mean"]
    stds = vac_ctrl[k]["std"]
    sems = vac_ctrl[k]["sem"]
    
    ax.flat[k].set_title(f"Cluster {k}")
    
    ax.flat[k].fill_between(taus, means - sems,  means + sems, alpha=0.7, color="lightgray")
    ax.flat[k].plot(taus, means, color=ct.cluster_colors[k])
    ax.flat[k].set_xlabel("Delay (min)")
    ax.flat[k].set_ylabel("Normalized velocity autocorrelation")
    ax.flat[k].set_ylim(-1, 1)
    ax.flat[k].hlines(0, xmin=0, xmax=5000, linestyle=":")
    
plt.tight_layout(rect=[0, 0.03, 1, 0.95])
f.suptitle("Control trajectories")
sns.despine(f)
plt.savefig("vac_clusters_ctrl.pdf", bbox_inches="tight")


f, ax = plt.subplots(1, sharex=True, sharey=False, dpi=100, figsize=(8,6))
for k in range(K):

    ax.set_title("Control trajectories")
    #####
    
    taus = vac_ctrl[k]["tau"]
    means = vac_ctrl[k]["mean"]
    stds = vac_ctrl[k]["std"]
    sem = vac_ctrl[k]["sem"]
    
    ax.plot(taus, means, color=ct.cluster_colors[k], label=f"Cluster {k}", lw=1)
    ax.set_ylabel("Normalized velocity autocorrelation")
    ax.set_ylim(-1, 1)
    ax.hlines(0, xmin=0, xmax=5000, linestyle=":")
    ax.set_xlabel("Delay (min)")
    
plt.tight_layout()
plt.legend()
sns.despine(f)

plt.savefig("vac_clusters_ctrl_singleplot.pdf", bbox_inches="tight")

ax.set_xlim(0, 60*24)
plt.savefig("vac_clusters_ctrl_singleplot_zoom_1day.pdf", bbox_inches="tight")

ax.set_xlim(0, 60*4)
plt.savefig("vac_clusters_ctrl_singleplot_zoom_4hours.pdf", bbox_inches="tight")


# %% [markdown]
#### VAC plots for all tracks

# %% [code]
f, ax = plt.subplots(2,5, sharex=True, sharey=True, dpi=100, figsize=(16,8))
for k in range(K):
   
    taus = vac_all[k]["tau"]
    means = vac_all[k]["mean"]
    stds = vac_all[k]["std"]
    sems = vac_all[k]["sem"]

    ax.flat[k].set_title(f"Cluster {k}")
    
    ax.flat[k].fill_between(taus, means - sems,  means + sems, alpha=0.7, color="lightgray")
    ax.flat[k].plot(taus, means, color=ct.cluster_colors[k])
    ax.flat[k].set_xlabel("Delay (min)")
    ax.flat[k].set_ylabel("Normalized velocity autocorrelation")
    ax.flat[k].set_ylim(-1, 1)
    ax.flat[k].hlines(0, xmin=0, xmax=5000, linestyle=":")
    
plt.tight_layout(rect=[0, 0.03, 1, 0.95])
f.suptitle("All trajectories")
sns.despine(f)
# plt.savefig("vac_clusters_all.pdf", bbox_inches="tight")


f, ax = plt.subplots(1, sharex=True, sharey=False, dpi=100, figsize=(8,6))
for k in range(K):

    ax.set_title("All trajectories")
    #####
    
    taus = vac_all[k]["tau"]
    means = vac_all[k]["mean"]
    stds = vac_all[k]["std"]
    sems = vac_all[k]["sem"]
    
    ax.plot(taus, means, color=ct.cluster_colors[k], label=f"Cluster {k}", lw=1)
    ax.set_ylabel("Normalized velocity autocorrelation")
    ax.set_ylim(-1, 1)
    ax.hlines(0, xmin=0, xmax=5000, linestyle=":")
    ax.set_xlabel("Delay (min)")
    
plt.tight_layout()
plt.legend()
sns.despine(f)

# plt.savefig("vac_clusters_all_singleplot.pdf", bbox_inches="tight")

ax.set_xlim(0, 60*24)
# plt.savefig("vac_clusters_all_singleplot_zoom_1day.pdf", bbox_inches="tight")

ax.set_xlim(0, 60*4)
# plt.savefig("vac_clusters_all_singleplot_zoom_4hours.pdf", bbox_inches="tight")

# %% [code]
