# Supplementary material for: Neurotransmitter signaling regulates distinct phases of multimodal human interneuron migration
Source: EMBO J. 2021 Oct 18;40(23):e108714. doi: 10.15252/embj.2021108714 (PMC8634123; doi:10.15252/embj.2021108714)
Supplement: Supplementary file 13 — Software EV1 [file EMBJ-40-e108714-s017.zip › Supplementary_Software/track-analysis-using-trackpal/06_global-parameter-statistics.ipynb]

# %% [markdown]
## 06_global-parameter-statistics
---
#### Goal:
 * Statistical test for single feature parameters from moving tracks
   * Kruskal-Wallis-Test
   * Post-hoc using Mann-Whitney-U-Test with Bonferroni correction
 * Visualization of data and tests

# %% [code]
import os
import sys
import pandas
import pathlib
import scipy.stats
import numpy as np
import trackpal as tp
from collections import defaultdict 

from tqdm.auto import tqdm
import global_constants as ct

import matplotlib
import seaborn as sns
from matplotlib import pyplot as plt

# %% [code]
import pingouin
from pingouin.parametric import ttest 
from pingouin.nonparametric import mwu

# %% [markdown]
#### Read features, tracks table and cluster assignment

# %% [code]
Tracks  = pandas.read_csv("TRACKS.tab", '\t', index_col=0 ).set_index("TrackID")
Features = pandas.read_csv("FEATURES_MOVING.tab", '\t')
Clusters = pandas.read_csv("CLUSTER_10_PCA_KMEANS.tab", "\t", index_col=0)

FEATURE_NAMES = Features.set_index(["TrackID", "Group", "Target"]).columns


# %% [markdown]
#### Kruskal Wallis test

# %% [code]
kruskal = "Parameter\tp-value\tSignificant\n"
for fn in FEATURE_NAMES:
    pv = pingouin.kruskal(Features, dv=fn, between="Target")["p-unc"].values[0]
    kruskal += f"{fn}\t{pv}\t{pv<0.05}\n"
    
with open("Kruskal_Wallis_on_parameters_per_group.tab", "w") as f:
    f.write(kruskal)
    
pandas.read_csv("Kruskal_Wallis_on_parameters_per_group.tab", "\t", index_col=False)

# %% [code]
def conf_int(a, confidence=0.95):
    """Helper function for computing confidence intervals"""
    return scipy.stats.sem(a) * scipy.stats.t.ppf((1 + confidence) / 2., len(a)-1)

# %% [code]
def test_ctrl_vs_other_with_bonf(df, between, parameter, test, ctrl_name="Control"):
    """Statistical test with Bonfernoni correction"""
    
    x = df[df[between]==ctrl_name][parameter]
    others = df[between].unique().tolist()
    
    assert ctrl_name in others, "ctrl not in df"
    others.remove(ctrl_name)
    
    res = defaultdict(list)
    for o in others: 
        y = df[df[between]==o][parameter]
        p_unc = test(x,y)["p-val"].iloc[0]
        res["A"].append(ctrl_name)
        res["B"].append(o)
        res["p_unc"].append( p_unc )
        res["p_cor"].append( np.clip(p_unc*len(others), 0, 1))
        res["nA"].append(len(x))
        res["nB"].append(len(y))
        
    return pandas.DataFrame(res)
        
# test on single parameter
test_ctrl_vs_other_with_bonf(Features, between="Group", parameter="partition_dwell_state_total_duration", test=mwu).round(5)


# %% [code]
def plot_feature_statistic(df, parameter, between="Group", alpha=0.05, test=ttest, kind="box"):
    """Visualization into box or bar plots"""
    Features = df.sort_values("Target")
    feat_grp = Features.groupby(between, sort=False)[parameter]

    
    ctrl_means = feat_grp.mean()["Control"]
    ctrl_var   = feat_grp.std() ["Control"]
        

    
    colors = list(ct.group2color.values())
    f, ax = plt.subplots(figsize=(8,6))
    
    
    print(feat_grp)
    if kind == "bar":
        feat_grp.mean().plot.bar(ax=ax, color=colors, yerr=feat_grp.apply(conf_int))
    if kind == "box":
        bplot = Features[["Group", parameter]].groupby("Group", sort=False).boxplot(subplots=False, 
                                                                                           rot=90, 
                                                                                           grid=False, 
                                                                                           patch_artist=True, 
                                                                                           return_type="dict",
                                                                                           color = dict(medians="DarkBlue", caps="Gray"),
                                                                                           sym="",
                                                                                           showmeans=True,
                                                                                           meanline = True,
                                                                                           meanprops={"color":"gray", "linestyle":"--"}
                                                                                          )

        for patch, color in zip(bplot['boxes'], ct.group_colors):
            patch.set_color(color)
            patch.set_fill(True)

        plt.gca().set_xticklabels(ct.groups)
        

    
    # add p-values
    test_res = test_ctrl_vs_other_with_bonf(Features, between=between, parameter= parameter, test=test)
    
    test_sig = test_res[test_res["p_cor"] < alpha]
    
    plt.tight_layout()
    
    print(f"# {parameter}\t{test.__name__} p-corr.")
    
    for i, row in test_sig.iterrows():
        grp = row["B"]
        grp_idx = ct.group2index[grp] + (1 if kind=="box" else 0)
        grp_pv  = row["p_cor"]        
        print(f"    {grp}\t{grp_pv:0.7f}")

        ax.text(grp_idx, ctrl_means * 0.2, f"{grp_pv:0.4f}\n{grp}\n(N={row['nB']})", fontdict={"size":"8"}, horizontalalignment='center')
    
    ax.set_ylabel(parameter)
    ax.hlines(ctrl_means, xmin=-0.5, xmax=Features[between].nunique()+0.5, linestyles="--", colors="gray", linewidth=1,)
    
    if kind=="bar": 
        ax.set_ylim(bottom=0)
        ax.set_xlabel(f"err. bars: 95% conf. int.; p-val.: {test.__name__} (bonf. corr.)")
    elif kind=="box":
        ax.set_xlabel(f"median: solid; mean: dashed line; p-val.: {test.__name__} (bonf. corr.)")
    

    sns.despine(ax=ax)
    
    plt.tight_layout()
    
    return feat_grp
    

# %% [markdown]
#### Test on single parameter

# %% [code]
plot_feature_statistic(Features, "track_diameter_stats_max", between="Group", test=mwu, kind="box");

# %% [markdown]
#### Pairwise post-hoc test and visualization saved as pdf

# %% [code]
from matplotlib.backends.backend_pdf import PdfPages
for kind in ["box", "bar"]:
    with PdfPages(f'global_parameter_stats_vs_ctrl_mwu_{kind}.pdf') as pdf:
        for fn in FEATURE_NAMES:
            plot_feature_statistic(Features, fn, between="Group", test=mwu, kind=kind)
            pdf.savefig()
            plt.close()
             
