# Supplementary material for: Neurotransmitter signaling regulates distinct phases of multimodal human interneuron migration
Source: EMBO J. 2021 Oct 18;40(23):e108714. doi: 10.15252/embj.2021108714 (PMC8634123; doi:10.15252/embj.2021108714)
Supplement: Supplementary file 13 — Software EV1 [file EMBJ-40-e108714-s017.zip › Supplementary_Software/track-analysis-using-trackpal/07_cluster-analysis.ipynb]

# %% [markdown]
## 07_cluster-analysis
---
#### Goal:
 * Visualize cluster compositions
    * raw cluster compositions
    * fold-change to control
 * Visualize cluster aggregate compositions
    * fold-change to control
    
 

# %% [code]
import os
import sys
import pandas
import pathlib
import scipy.stats
import numpy as np
import trackpal as tp
from collections import defaultdict 

from tqdm.auto import tqdm
import global_constants as ct

import matplotlib
import seaborn as sns
from matplotlib import pyplot as plt
import matplotlib.patches as mpatches

# %% [code]
import pingouin 
from pingouin.parametric import ttest 
from pingouin.nonparametric import mwu

# %% [markdown]
#### Read features, tracks table and cluster assignment

# %% [code]
Tracks  = pandas.read_csv("TRACKS.tab", '\t', index_col=0 ).set_index("TrackID")
Features = pandas.read_csv("FEATURES_MOVING.tab", '\t')

FEATURE_NAMES = Features.set_index(["TrackID", "Group", "Target"]).columns

Clusters = pandas.read_csv("CLUSTER_10_PCA_KMEANS.tab", "\t", index_col=0)

# %% [markdown]
#### Cluster composition - simple bars (absolute values)

# %% [code]
FeaturesC = Features.copy()
FeaturesC["Cluster10"] = Clusters.values

y,x = "Cluster10", 'Group'
c = (FeaturesC.sort_values("Target")
.groupby(x,sort=False)[y]
.value_counts(normalize=True)
.mul(100)
.rename('Cluster composition')
.reset_index()
.pipe((sns.catplot,'data'), x=x,y='Cluster composition',hue=y, kind='bar', palette=ct.cluster_colors, legend_out=True))

c.set_xticklabels(rotation=90)
fig = plt.gcf()
fig.set_size_inches(15, 8)
# plt.tight_layout()
c.set_xticklabels(rotation=90)
# c.savefig("cluster_composition_bar.pdf", bbox_inches="tight")

# %% [markdown]
#### Cluster composition - simple bars (fold-change to control)

# %% [code]
y,x = "Cluster10", 'Group'

vc = FeaturesC.sort_values("Target").groupby(x,sort=False)[y].value_counts(normalize=True)
vc_fc = (vc / vc["Control"]).rename('Cluster composition (fold change)')
c = vc_fc.reset_index().pipe((sns.catplot,'data'), x=x,y='Cluster composition (fold change)',hue=y, kind='bar', palette=ct.cluster_colors, legend_out=True)
c.set_xticklabels(rotation=90)
plt.gca().hlines(1, linestyle=":", xmin=0-0.5, xmax=plt.gca().get_xlim()[1])
fig = plt.gcf()
fig.set_size_inches(15, 8)
# c.savefig("cluster_composition_bar_fold_change.pdf", bbox_inches="tight")


# %% [markdown]
#### Cluster composition - stacked bars (normalized)

# %% [code]
FeatureC = FeaturesC.sort_values("Target")

f = plt.figure(figsize=(10,5))
ax = plt.gca()
res = pandas.DataFrame({g: FeatureC[FeatureC.Group == g].Cluster10.value_counts(sort=False, normalize=True) for g in ct.groups})

ax= res.T.plot.bar(stacked=True, color=ct.cluster_colors, width=1, ax=ax)

sns.despine(f)
ax.set_xlim(None, len(ct.groups)+1)
ax.set_ylabel("Relative count")
plt.tight_layout()

# plt.savefig("cluster_composition_bar_stacked.pdf", bbox_inches="tight")

# %% [markdown]
#### Cluster aggregates composition (pie-chart; fold-change)

# %% [code]
FeaturesC["Cluster3"] = FeaturesC.Cluster10.apply(lambda x: "fast" if x < 4 else "exploratory" if x< 7 else "confined")

y,x = "Cluster3", 'Group'

vc = FeaturesC.sort_values("Target").groupby(x,sort=False)[y].value_counts(normalize=True)
vc_fc = (vc / vc["Control"]).rename('Cluster_composition').reset_index()

f, ax = plt.subplots(2,5, figsize=(15,8))
ax = ax.flat
for i, (grp, df) in enumerate(vc_fc.groupby("Group", sort=False)):
    j = i
    if i >= 5:
        j = i+1
    
    df2 = df.groupby("Cluster3")["Cluster_composition"].mean()
    df2.plot.pie(y="Cluster_composition", ax=ax[j], legend=False, title=grp, colors=["b","g","r"], labels=[f'{df2.loc["confined"]:3.3f}', f'{df2.loc["exploratory"]:3.3f}', f'{df2.loc["fast"]:3.3f}'])
    ax[j].set_title(grp)
    ax[j].set_ylabel("")
for a in ax: a.axis('off')
fp = mpatches.Patch(color='r', label='fast')
ep = mpatches.Patch(color='g', label='exploratory')
cp = mpatches.Patch(color='b', label='confined')

ax[5].legend(handles= [fp, ep,cp], loc=2)
f.suptitle("Cluster aggregate: average fold-change to control")
plt.tight_layout()
# plt.savefig("cluster_agg_composition_pie_foldchange.pdf", bbox_inches="tight")

# %% [markdown]
#### Cluster aggregates composition (pie-chart; absolute values)

# %% [code]
f, ax = plt.subplots(2,5, figsize=(15,8))
ax = ax.flat

for i, (grp, df) in enumerate(FeaturesC.sort_values("Target").groupby("Group", sort=False)):
    df2 = df["Cluster3"].value_counts(normalize=True)
    j = i
    if i >= 5:
        j = i+1
        
    df2.plot.pie(ax=ax[j], legend=False, title=grp, colors=["r","b","g"], labels=[f'{df2["fast"]:3.3f}', f'{df2["confined"]:3.3f}', f'{df2["exploratory"]:3.3f}'])
    ax[j].set_title(grp)
    ax[j].set_ylabel("")
for a in ax: a.axis('off')
    
fp = mpatches.Patch(color='r', label='fast')
ep = mpatches.Patch(color='g', label='exploratory')
cp = mpatches.Patch(color='b', label='confined')

ax[5].legend(handles= [fp, ep,cp], loc=2)
f.suptitle("Cluster aggregate: raw proportions")
plt.tight_layout()
# plt.savefig("cluster_agg_composition_pie_raw_proportion.pdf", bbox_inches="tight")
    

# %% [markdown]
#### Cluster aggregates composition (bar-chart; fold-change)

# %% [code]
y,x = "Cluster3", 'Group'

vc = FeaturesC.sort_values("Target").groupby(x,sort=False)[y].value_counts(normalize=True)
vc_fc = (vc / vc["Control"]).rename('Cluster composition (fold change)')
c = vc_fc.reset_index().pipe((sns.catplot,'data'), x=x,y='Cluster composition (fold change)',hue=y, kind='bar', hue_order=["fast", "exploratory", "confined"], palette=["r", "b", "g"], legend_out=False)
c.set_xticklabels(rotation=90)
plt.gca().hlines(1, linestyle=":", xmin=0-0.5, xmax=plt.gca().get_xlim()[1])
fig = plt.gcf()
fig.set_size_inches(10, 6.4)
plt.tight_layout()
plt.legend(loc=3)
# c.savefig("cluster_agg_composition_bar_fold_change.pdf", bbox_inches="tight")
