# Supplementary material for: Neurotransmitter signaling regulates distinct phases of multimodal human interneuron migration
Source: EMBO J. 2021 Oct 18;40(23):e108714. doi: 10.15252/embj.2021108714 (PMC8634123; doi:10.15252/embj.2021108714)
Supplement: Supplementary file 13 — Software EV1 [file EMBJ-40-e108714-s017.zip › Supplementary_Software/track-analysis-using-trackpal/DATA_RAW/0020519_Dlx_i56GFP_WT1_tstack_s1-4_stackreg_cropped_brightadj_Position_Control.csv]

Position
====================
Position X	Position Y	Position Z	Unit	Category	Collection	Time	TrackID	ID
723.576	187.135	2.5	um	Spot	Position	1	1000596384	596384
820.54	248.541	2.5	um	Spot	Position	1	1000596441	596441
674.032	270.148	2.5	um	Spot	Position	1	1000596450	596450
687.079	295.025	2.5	um	Spot	Position	1	1000596478	596478
777.856	327.704	2.5	um	Spot	Position	1	1000596512	596512
757.535	411.531	2.5	um	Spot	Position	1	1000596919	596919
852.046	470.682	2.5	um	Spot	Position	1	1000597007	597007
599.109	891.048	2.5	um	Spot	Position	1	1000598050	598050
1089.92	927.728	2.5	um	Spot	Position	1	1000598262	598262
724.866	188.411	2.5	um	Spot	Position	2	1000596384	599777
821.244	250.222	2.5	um	Spot	Position	2	1000596441	599837
674.869	271.414	2.5	um	Spot	Position	2	1000596450	599848
688.287	296.357	2.5	um	Spot	Position	2	1000596478	599884
779.508	329.613	2.5	um	Spot	Position	2	1000596512	599925
760.355	411.943	2.5	um	Spot	Position	2	1000596919	600329
850.423	468.627	2.5	um	Spot	Position	2	1000597007	600429
597.242	892.806	2.5	um	Spot	Position	2	1000598050	601473
1088.57	927.449	2.5	um	Spot	Position	2	1000598262	601718
724.932	189.773	2.5	um	Spot	Position	3	1000596384	603334
819.777	249.975	2.5	um	Spot	Position	3	1000596441	603404
674.537	271.403	2.5	um	Spot	Position	3	1000596450	603415
687.114	296.843	2.5	um	Spot	Position	3	1000596478	603447
779.451	331.423	2.5	um	Spot	Position	3	1000596512	603768
761.128	412.134	2.5	um	Spot	Position	3	1000596919	603880
848.893	467.37	2.5	um	Spot	Position	3	1000597007	603974
939.268	600.34	2.5	um	Spot	Position	3	1000604435	604435
595.537	895.812	2.5	um	Spot	Position	3	1000598050	605099
1087.25	927.759	2.5	um	Spot	Position	3	1000598262	605348
724.68	190.895	2.5	um	Spot	Position	4	1000596384	606969
818.807	249.534	2.5	um	Spot	Position	4	1000596441	607036
674.948	271.464	2.5	um	Spot	Position	4	1000596450	607044
687.299	297.395	2.5	um	Spot	Position	4	1000596478	607078
779.808	332.895	2.5	um	Spot	Position	4	1000596512	607412
761.145	411.345	2.5	um	Spot	Position	4	1000596919	607510
845.539	467.151	2.5	um	Spot	Position	4	1000597007	607605
937.623	599.79	2.5	um	Spot	Position	4	1000604435	608030
594.842	898.764	2.5	um	Spot	Position	4	1000598050	608696
1086.66	927.836	2.5	um	Spot	Position	4	1000598262	608924
724.719	190.786	2.5	um	Spot	Position	5	1000596384	610579
818.62	249.493	2.5	um	Spot	Position	5	1000596441	610633
674.315	272.622	2.5	um	Spot	Position	5	1000596450	610643
687.674	298.55	2.5	um	Spot	Position	5	1000596478	610677
779.737	334.857	2.5	um	Spot	Position	5	1000596512	611019
761.253	412.128	2.5	um	Spot	Position	5	1000596919	611128
843.855	467.64	2.5	um	Spot	Position	5	1000597007	611231
935.692	598.428	2.5	um	Spot	Position	5	1000604435	611701
593.683	899.871	2.5	um	Spot	Position	5	1000598050	612382
1085.46	926.64	2.5	um	Spot	Position	5	1000598262	612624
876.201	973.474	2.5	um	Spot	Position	5	1000612677	612677
725.273	190.924	2.5	um	Spot	Position	6	1000596384	614231
819.357	250.125	2.5	um	Spot	Position	6	1000596441	614287
673.903	273.988	2.5	um	Spot	Position	6	1000596450	614303
688.067	299.441	2.5	um	Spot	Position	6	1000596478	614339
779.202	336.718	2.5	um	Spot	Position	6	1000596512	614667
761.026	411.918	2.5	um	Spot	Position	6	1000596919	614773
841.43	467.397	2.5	um	Spot	Position	6	1000597007	614870
931.839	594.85	2.5	um	Spot	Position	6	1000604435	615312
592.878	900.687	2.5	um	Spot	Position	6	1000598050	615960
1085.22	927.014	2.5	um	Spot	Position	6	1000598262	616187
871.273	980.294	2.5	um	Spot	Position	6	1000612677	616238
724.742	190.417	2.5	um	Spot	Position	7	1000596384	617770
819.058	250.634	2.5	um	Spot	Position	7	1000596441	617828
672.195	276.465	2.5	um	Spot	Position	7	1000596450	617848
687.408	301.131	2.5	um	Spot	Position	7	1000596478	617884
415.754	374.275	2.5	um	Spot	Position	7	1000618005	618005
544.173	401.438	2.5	um	Spot	Position	7	1000618051	618051
778.36	337.212	2.5	um	Spot	Position	7	1000596512	618217
761.357	412.869	2.5	um	Spot	Position	7	1000596919	618334
839.562	466.527	2.5	um	Spot	Position	7	1000597007	618423
592.349	900.68	2.5	um	Spot	Position	7	1000598050	619536
911.483	1010.34	2.5	um	Spot	Position	7	1000619922	619922
724.652	189.463	2.5	um	Spot	Position	8	1000596384	621374
671.24	278.034	2.5	um	Spot	Position	8	1000596450	621455
687.306	302.423	2.5	um	Spot	Position	8	1000596478	621492
415.151	377.998	2.5	um	Spot	Position	8	1000618005	621624
777.948	338.039	2.5	um	Spot	Position	8	1000596512	621821
760.709	413.063	2.5	um	Spot	Position	8	1000596919	621925
837.53	465.751	2.5	um	Spot	Position	8	1000597007	622012
591.277	901.043	2.5	um	Spot	Position	8	1000598050	623151
866.261	993.337	2.5	um	Spot	Position	8	1000612677	623545
916.66	1005.05	2.5	um	Spot	Position	8	1000619922	623561
724.528	189.144	2.5	um	Spot	Position	9	1000596384	625002
818.281	252.449	2.5	um	Spot	Position	9	1000596441	625064
670.357	279.365	2.5	um	Spot	Position	9	1000596450	625082
686.317	303.462	2.5	um	Spot	Position	9	1000596478	625117
417.564	391.915	2.5	um	Spot	Position	9	1000618005	625260
569.861	426.029	2.5	um	Spot	Position	9	1000618051	625316
778.848	339.708	2.5	um	Spot	Position	9	1000596512	625441
760.165	413.07	2.5	um	Spot	Position	9	1000596919	625552
836.301	465.178	2.5	um	Spot	Position	9	1000597007	625651
925.747	587.188	2.5	um	Spot	Position	9	1000604435	626100
591.902	902.325	2.5	um	Spot	Position	9	1000598050	626770
864.228	995.362	2.5	um	Spot	Position	9	1000612677	627166
919.245	1005.55	2.5	um	Spot	Position	9	1000619922	627182
724.16	189.151	2.5	um	Spot	Position	10	1000596384	628593
668.825	281.167	2.5	um	Spot	Position	10	1000596450	628677
685.756	304.18	2.5	um	Spot	Position	10	1000596478	628715
416.57	397.831	2.5	um	Spot	Position	10	1000618005	628881
581.67	439.098	2.5	um	Spot	Position	10	1000618051	628950
779.152	340.325	2.5	um	Spot	Position	10	1000596512	629054
759.823	413.135	2.5	um	Spot	Position	10	1000596919	629158
835.192	464.365	2.5	um	Spot	Position	10	1000597007	629257
902.905	592.776	2.5	um	Spot	Position	10	1000604435	629704
593.709	904.198	2.5	um	Spot	Position	10	1000598050	630336
1083.12	926.448	2.5	um	Spot	Position	10	1000598262	630569
927.975	992.653	2.5	um	Spot	Position	10	1000619922	630716
860.922	999.325	2.5	um	Spot	Position	10	1000612677	630724
723.525	189.085	2.5	um	Spot	Position	11	1000596384	632120
667.37	282.23	2.5	um	Spot	Position	11	1000596450	632212
685.055	304.958	2.5	um	Spot	Position	11	1000596478	632242
416.074	401.878	2.5	um	Spot	Position	11	1000618005	632411
777.642	340.763	2.5	um	Spot	Position	11	1000596512	632572
759.823	412.962	2.5	um	Spot	Position	11	1000596919	632681
834.852	463.913	2.5	um	Spot	Position	11	1000597007	632768
594.476	904.533	2.5	um	Spot	Position	11	1000598050	633895
931.918	988.313	2.5	um	Spot	Position	11	1000619922	634188
859.921	1002.97	2.5	um	Spot	Position	11	1000612677	634254
722.565	189.582	2.5	um	Spot	Position	12	1000596384	635650
815.471	254.009	2.5	um	Spot	Position	12	1000596441	635710
667.219	282.843	2.5	um	Spot	Position	12	1000596450	635735
684.484	304.687	2.5	um	Spot	Position	12	1000596478	635764
415.748	401.555	2.5	um	Spot	Position	12	1000618005	635916
776.918	341.265	2.5	um	Spot	Position	12	1000596512	636091
759.471	411.871	2.5	um	Spot	Position	12	1000596919	636190
834.463	463.804	2.5	um	Spot	Position	12	1000597007	636294
593.116	905.662	2.5	um	Spot	Position	12	1000598050	637410
931.109	988.605	2.5	um	Spot	Position	12	1000619922	637691
859.178	1007.69	2.5	um	Spot	Position	12	1000612677	637773
722.08	189.723	2.5	um	Spot	Position	13	1000596384	639134
666.787	283.416	2.5	um	Spot	Position	13	1000596450	639225
683.678	305.314	2.5	um	Spot	Position	13	1000596478	639255
414.33	401.869	2.5	um	Spot	Position	13	1000618005	639410
569.542	467.144	2.5	um	Spot	Position	13	1000618051	639532
777.127	341.59	2.5	um	Spot	Position	13	1000596512	639592
759.429	411.942	2.5	um	Spot	Position	13	1000596919	639697
895.209	598.218	2.5	um	Spot	Position	13	1000604435	640282
931.483	988.994	2.5	um	Spot	Position	13	1000619922	641188
859.11	1009.83	2.5	um	Spot	Position	13	1000612677	641278
721.485	189.938	2.5	um	Spot	Position	14	1000596384	642628
665.963	283.476	2.5	um	Spot	Position	14	1000596450	642721
683.577	305.301	2.5	um	Spot	Position	14	1000596478	642744
413.687	403.468	2.5	um	Spot	Position	14	1000618005	642909
558.687	471.987	2.5	um	Spot	Position	14	1000618051	643027
776.958	341.425	2.5	um	Spot	Position	14	1000596512	643073
759.065	411.971	2.5	um	Spot	Position	14	1000596919	643172
595.295	908.146	2.5	um	Spot	Position	14	1000598050	644359
931.965	988.39	2.5	um	Spot	Position	14	1000619922	644629
859.53	1010.52	2.5	um	Spot	Position	14	1000612677	644716
720.937	189.875	2.5	um	Spot	Position	15	1000596384	646080
814.372	256.502	2.5	um	Spot	Position	15	1000596441	646147
666.324	283.12	2.5	um	Spot	Position	15	1000596450	646177
682.963	305.504	2.5	um	Spot	Position	15	1000596478	646204
414.615	403.616	2.5	um	Spot	Position	15	1000618005	646350
777.261	341.373	2.5	um	Spot	Position	15	1000596512	646516
759.031	412.01	2.5	um	Spot	Position	15	1000596919	646616
875.242	617.29	2.5	um	Spot	Position	15	1000604435	647211
485.732	825.384	2.5	um	Spot	Position	15	1000647441	647441
602.564	908.675	2.5	um	Spot	Position	15	1000598050	647812
931.847	989.385	2.5	um	Spot	Position	15	1000619922	648068
858.095	1012.28	2.5	um	Spot	Position	15	1000612677	648160
720.35	190.698	2.5	um	Spot	Position	16	1000596384	649511
814.485	257.201	2.5	um	Spot	Position	16	1000596441	649578
666.668	282.871	2.5	um	Spot	Position	16	1000596450	649602
682.509	305.92	2.5	um	Spot	Position	16	1000596478	649630
416.92	402.28	2.5	um	Spot	Position	16	1000618005	649800
540.882	480.4	2.5	um	Spot	Position	16	1000618051	649925
777.716	342.703	2.5	um	Spot	Position	16	1000596512	649951
758.754	411.56	2.5	um	Spot	Position	16	1000596919	650058
832.619	460.303	2.5	um	Spot	Position	16	1000597007	650145
869.307	623.395	2.5	um	Spot	Position	16	1000604435	650663
491.881	831.692	2.5	um	Spot	Position	16	1000647441	651171
603.041	908.368	2.5	um	Spot	Position	16	1000598050	651226
932.783	988.439	2.5	um	Spot	Position	16	1000619922	651501
857.994	1013.1	2.5	um	Spot	Position	16	1000612677	651595
720.393	190.935	2.5	um	Spot	Position	17	1000596384	652920
813.555	257.834	2.5	um	Spot	Position	17	1000596441	652990
667.076	282.952	2.5	um	Spot	Position	17	1000596450	653009
681.95	306.409	2.5	um	Spot	Position	17	1000596478	653032
416.862	403.354	2.5	um	Spot	Position	17	1000618005	653205
537.444	484.88	2.5	um	Spot	Position	17	1000618051	653349
778.045	343.712	2.5	um	Spot	Position	17	1000596512	653376
758.565	412.159	2.5	um	Spot	Position	17	1000596919	653476
867.587	627.116	2.5	um	Spot	Position	17	1000604435	654119
603.232	908.172	2.5	um	Spot	Position	17	1000598050	654667
933.094	987.549	2.5	um	Spot	Position	17	1000619922	654932
858.335	1013.01	2.5	um	Spot	Position	17	1000612677	655024
719.268	190.722	2.5	um	Spot	Position	18	1000596384	656385
812.728	258.47	2.5	um	Spot	Position	18	1000596441	656447
666.628	283.572	2.5	um	Spot	Position	18	1000596450	656468
681.447	306.408	2.5	um	Spot	Position	18	1000596478	656494
417.464	405.745	2.5	um	Spot	Position	18	1000618005	656666
539.163	488.39	2.5	um	Spot	Position	18	1000618051	656816
779.347	344.66	2.5	um	Spot	Position	18	1000596512	656848
758.286	412.363	2.5	um	Spot	Position	18	1000596919	656953
719.165	442.994	2.5	um	Spot	Position	18	1000656998	656998
865.936	633.208	2.5	um	Spot	Position	18	1000604435	657608
509.61	846.015	2.5	um	Spot	Position	18	1000647441	658092
602.306	909.125	2.5	um	Spot	Position	18	1000598050	658135
933.869	986.394	2.5	um	Spot	Position	18	1000619922	658409
858.635	1013.98	2.5	um	Spot	Position	18	1000612677	658501
718.716	191.031	2.5	um	Spot	Position	19	1000596384	659797
812.842	259.212	2.5	um	Spot	Position	19	1000596441	659856
666.609	284.189	2.5	um	Spot	Position	19	1000596450	659881
680.671	306.867	2.5	um	Spot	Position	19	1000596478	659910
416.741	404.671	2.5	um	Spot	Position	19	1000618005	660082
536.676	488.248	2.5	um	Spot	Position	19	1000618051	660232
780.227	345.135	2.5	um	Spot	Position	19	1000596512	660259
758.172	413.752	2.5	um	Spot	Position	19	1000596919	660355
720.249	443.206	2.5	um	Spot	Position	19	1000656998	660402
519.989	862.425	2.5	um	Spot	Position	19	1000647441	661501
601.81	909.656	2.5	um	Spot	Position	19	1000598050	661536
934.069	985.874	2.5	um	Spot	Position	19	1000619922	661800
858.21	1015.97	2.5	um	Spot	Position	19	1000612677	661892
925.96	1031.92	2.5	um	Spot	Position	19	1000661907	661907
718.071	191.635	2.5	um	Spot	Position	20	1000596384	663190
812.383	259.404	2.5	um	Spot	Position	20	1000596441	663251
666.33	285.064	2.5	um	Spot	Position	20	1000596450	663274
680.19	307.618	2.5	um	Spot	Position	20	1000596478	663298
418.873	402.732	2.5	um	Spot	Position	20	1000618005	663470
536.349	485.618	2.5	um	Spot	Position	20	1000618051	663617
780.416	345.818	2.5	um	Spot	Position	20	1000596512	663648
757.764	414.111	2.5	um	Spot	Position	20	1000596919	663759
720.341	442.675	2.5	um	Spot	Position	20	1000656998	663803
540.106	855.572	2.5	um	Spot	Position	20	1000664901	664901
602.946	910.121	2.5	um	Spot	Position	20	1000598050	664933
934.68	986.023	2.5	um	Spot	Position	20	1000619922	665187
857.27	1016.75	2.5	um	Spot	Position	20	1000612677	665290
718.218	191.771	2.5	um	Spot	Position	21	1000596384	666604
812.067	259.849	2.5	um	Spot	Position	21	1000596441	666663
664.893	285.838	2.5	um	Spot	Position	21	1000596450	666681
679.11	307.644	2.5	um	Spot	Position	21	1000596478	666709
419.949	402.471	2.5	um	Spot	Position	21	1000618005	666879
538.578	479.554	2.5	um	Spot	Position	21	1000618051	667027
780.868	346.037	2.5	um	Spot	Position	21	1000596512	667068
757.787	414.456	2.5	um	Spot	Position	21	1000596919	667162
721.343	441.86	2.5	um	Spot	Position	21	1000656998	667209
864.209	644.417	2.5	um	Spot	Position	21	1000604435	667800
540.448	851.449	2.5	um	Spot	Position	21	1000664901	668292
604.542	909.35	2.5	um	Spot	Position	21	1000598050	668328
934.588	985.482	2.5	um	Spot	Position	21	1000619922	668587
857.303	1020.07	2.5	um	Spot	Position	21	1000612677	668697
717.385	192.163	2.5	um	Spot	Position	22	1000596384	670018
811.842	259.842	2.5	um	Spot	Position	22	1000596441	670084
663.595	286.956	2.5	um	Spot	Position	22	1000596450	670110
678.448	307.718	2.5	um	Spot	Position	22	1000596478	670131
421.616	400.454	2.5	um	Spot	Position	22	1000618005	670282
540.082	479.119	2.5	um	Spot	Position	22	1000618051	670434
783.067	347.108	2.5	um	Spot	Position	22	1000596512	670484
758.036	414.64	2.5	um	Spot	Position	22	1000596919	670591
861.657	647.518	2.5	um	Spot	Position	22	1000604435	671273
539.912	852.117	2.5	um	Spot	Position	22	1000664901	671749
605.399	908.869	2.5	um	Spot	Position	22	1000598050	671787
933.77	986.151	2.5	um	Spot	Position	22	1000619922	672038
922.76	1008.43	2.5	um	Spot	Position	22	1000661907	672135
860.341	1025.99	2.5	um	Spot	Position	22	1000612677	672157
717.167	192.911	2.5	um	Spot	Position	23	1000596384	673461
811.652	260.467	2.5	um	Spot	Position	23	1000596441	673515
663.142	288.308	2.5	um	Spot	Position	23	1000596450	673537
677.657	308.327	2.5	um	Spot	Position	23	1000596478	673559
421.84	397.955	2.5	um	Spot	Position	23	1000618005	673720
542.703	478.53	2.5	um	Spot	Position	23	1000618051	673870
784.279	347.787	2.5	um	Spot	Position	23	1000596512	673912
757.804	414.184	2.5	um	Spot	Position	23	1000596919	673998
539.784	852.405	2.5	um	Spot	Position	23	1000664901	675117
604.995	909.085	2.5	um	Spot	Position	23	1000598050	675157
945.525	975.41	2.5	um	Spot	Position	23	1000619922	675386
860.997	1029.16	2.5	um	Spot	Position	23	1000612677	675502
717.571	193.496	2.5	um	Spot	Position	24	1000596384	676764
812.488	261.642	2.5	um	Spot	Position	24	1000596441	676817
662.686	289.228	2.5	um	Spot	Position	24	1000596450	676843
677.719	309.114	2.5	um	Spot	Position	24	1000596478	676867
421.788	397.849	2.5	um	Spot	Position	24	1000618005	677026
542.701	477.466	2.5	um	Spot	Position	24	1000618051	677164
784.494	348.092	2.5	um	Spot	Position	24	1000596512	677215
757.614	414.238	2.5	um	Spot	Position	24	1000596919	677297
733.203	431.109	2.5	um	Spot	Position	24	1000656998	677330
540.401	850.034	2.5	um	Spot	Position	24	1000664901	678446
603.73	910.28	2.5	um	Spot	Position	24	1000598050	678485
948.782	974.357	2.5	um	Spot	Position	24	1000619922	678715
863.854	1032.6	2.5	um	Spot	Position	24	1000612677	678834
717.071	193.367	2.5	um	Spot	Position	25	1000596384	680106
812.072	262.51	2.5	um	Spot	Position	25	1000596441	680166
662.211	289.391	2.5	um	Spot	Position	25	1000596450	680193
677.619	309.715	2.5	um	Spot	Position	25	1000596478	680214
422.361	395.596	2.5	um	Spot	Position	25	1000618005	680365
541.23	477.56	2.5	um	Spot	Position	25	1000618051	680499
784.781	348.621	2.5	um	Spot	Position	25	1000596512	680556
757.518	414.214	2.5	um	Spot	Position	25	1000596919	680640
540.412	851.336	2.5	um	Spot	Position	25	1000664901	681723
602.03	911.253	2.5	um	Spot	Position	25	1000598050	681763
933.868	983.672	2.5	um	Spot	Position	25	1000681994	681994
865.072	1033.6	2.5	um	Spot	Position	25	1000612677	682119
661.068	290.492	2.5	um	Spot	Position	26	1000596450	683287
716.552	193.318	2.5	um	Spot	Position	26	1000596384	683405
810.848	263.417	2.5	um	Spot	Position	26	1000596441	683458
677.02	309.857	2.5	um	Spot	Position	26	1000596478	683503
423.195	396.348	2.5	um	Spot	Position	26	1000618005	683671
540.901	475.999	2.5	um	Spot	Position	26	1000618051	683820
785.151	348.913	2.5	um	Spot	Position	26	1000596512	683870
757.54	413.479	2.5	um	Spot	Position	26	1000596919	683953
742.674	425.729	2.5	um	Spot	Position	26	1000656998	683975
858.403	664.699	2.5	um	Spot	Position	26	1000604435	684790
809.497	666.095	2.5	um	Spot	Position	26	1000684792	684792
1007.31	797.884	2.5	um	Spot	Position	26	1000685025	685025
540.801	851.046	2.5	um	Spot	Position	26	1000664901	685078
599.985	911.905	2.5	um	Spot	Position	26	1000598050	685120
911.408	844.455	2.5	um	Spot	Position	26	1000685195	685195
922.263	977.4	2.5	um	Spot	Position	26	1000661907	685362
933.78	984.38	2.5	um	Spot	Position	26	1000681994	685371
865.693	1035.13	2.5	um	Spot	Position	26	1000612677	685484
660.64	290.635	2.5	um	Spot	Position	27	1000596450	686606
716.393	193.495	2.5	um	Spot	Position	27	1000596384	686734
810.596	264.276	2.5	um	Spot	Position	27	1000596441	686790
676.824	310.377	2.5	um	Spot	Position	27	1000596478	686836
423.702	397	2.5	um	Spot	Position	27	1000618005	686981
539.257	477.241	2.5	um	Spot	Position	27	1000618051	687127
784.334	348.879	2.5	um	Spot	Position	27	1000596512	687194
757.667	412.99	2.5	um	Spot	Position	27	1000596919	687274
744.374	424.722	2.5	um	Spot	Position	27	1000656998	687286
859.535	669.1	2.5	um	Spot	Position	27	1000604435	688122
1008.77	800.79	2.5	um	Spot	Position	27	1000685025	688336
540.611	849.847	2.5	um	Spot	Position	27	1000664901	688396
596.346	912.443	2.5	um	Spot	Position	27	1000598050	688440
915.615	969.265	2.5	um	Spot	Position	27	1000661907	688674
931.924	986.085	2.5	um	Spot	Position	27	1000681994	688693
866.777	1036.02	2.5	um	Spot	Position	27	1000612677	688808
661.05	291.161	2.5	um	Spot	Position	28	1000596450	689924
716.434	193.523	2.5	um	Spot	Position	28	1000596384	690044
809.27	264.533	2.5	um	Spot	Position	28	1000596441	690102
677.894	309.949	2.5	um	Spot	Position	28	1000596478	690156
424.085	397.856	2.5	um	Spot	Position	28	1000618005	690311
784.039	349.229	2.5	um	Spot	Position	28	1000596512	690511
757.6	413.823	2.5	um	Spot	Position	28	1000596919	690600
745.944	425.008	2.5	um	Spot	Position	28	1000656998	690615
807.708	691.404	2.5	um	Spot	Position	28	1000684792	691456
1010.06	802.772	2.5	um	Spot	Position	28	1000685025	691625
541.096	849.546	2.5	um	Spot	Position	28	1000664901	691678
594.948	914.109	2.5	um	Spot	Position	28	1000598050	691734
868.031	1037.75	2.5	um	Spot	Position	28	1000612677	692094
716.562	193.68	2.5	um	Spot	Position	29	1000596384	693350
808.075	265.664	2.5	um	Spot	Position	29	1000596441	693405
661.493	290.716	2.5	um	Spot	Position	29	1000596450	693431
677.779	310.13	2.5	um	Spot	Position	29	1000596478	693453
425.33	394.028	2.5	um	Spot	Position	29	1000618005	693600
784.446	349.4	2.5	um	Spot	Position	29	1000596512	693813
756.699	414.059	2.5	um	Spot	Position	29	1000596919	693908
810.22	702.186	2.5	um	Spot	Position	29	1000684792	694813
1012.9	820.548	2.5	um	Spot	Position	29	1000685025	695001
541.833	846.04	2.5	um	Spot	Position	29	1000664901	695023
594.972	914.1	2.5	um	Spot	Position	29	1000598050	695078
907.041	842.343	2.5	um	Spot	Position	29	1000685195	695148
908.179	966.72	2.5	um	Spot	Position	29	1000661907	695290
932.345	985.942	2.5	um	Spot	Position	29	1000681994	695305
865.674	1037.34	2.5	um	Spot	Position	29	1000612677	695437
716.254	193.6	2.5	um	Spot	Position	30	1000596384	696675
807.021	266.269	2.5	um	Spot	Position	30	1000596441	696730
661.926	291.212	2.5	um	Spot	Position	30	1000596450	696752
679.106	309.909	2.5	um	Spot	Position	30	1000596478	696769
428.4	384.059	2.5	um	Spot	Position	30	1000618005	696905
784.744	350.193	2.5	um	Spot	Position	30	1000596512	697127
756.367	414.406	2.5	um	Spot	Position	30	1000596919	697201
816.383	712.581	2.5	um	Spot	Position	30	1000684792	698092
544.519	841.637	2.5	um	Spot	Position	30	1000664901	698274
595.353	914.254	2.5	um	Spot	Position	30	1000598050	698327
905.538	843.955	2.5	um	Spot	Position	30	1000685195	698389
1006.85	859.493	2.5	um	Spot	Position	30	1000698411	698411
868.547	1038.12	2.5	um	Spot	Position	30	1000612677	698680
716.506	194.201	2.5	um	Spot	Position	31	1000596384	699926
806.77	266.106	2.5	um	Spot	Position	31	1000596441	699977
661.205	291.548	2.5	um	Spot	Position	31	1000596450	700004
676.371	311.314	2.5	um	Spot	Position	31	1000596478	700025
430.564	379.278	2.5	um	Spot	Position	31	1000618005	700139
784.074	349.667	2.5	um	Spot	Position	31	1000596512	700371
757.144	414.212	2.5	um	Spot	Position	31	1000596919	700446
820.32	723.476	2.5	um	Spot	Position	31	1000684792	701400
547.358	837.011	2.5	um	Spot	Position	31	1000664901	701577
594.881	914.631	2.5	um	Spot	Position	31	1000598050	701628
904.389	844.737	2.5	um	Spot	Position	31	1000685195	701690
1007.9	855.449	2.5	um	Spot	Position	31	1000698411	701701
902.839	966.499	2.5	um	Spot	Position	31	1000661907	701842
927.985	989.273	2.5	um	Spot	Position	31	1000681994	701862
878.256	1040.94	2.5	um	Spot	Position	31	1000612677	701986
716.401	194.35	2.5	um	Spot	Position	32	1000596384	703194
806.215	266.43	2.5	um	Spot	Position	32	1000596441	703253
661.457	291.429	2.5	um	Spot	Position	32	1000596450	703276
676.419	311.697	2.5	um	Spot	Position	32	1000596478	703298
432.425	373.433	2.5	um	Spot	Position	32	1000618005	703425
783.376	349.895	2.5	um	Spot	Position	32	1000596512	703671
757.807	414.596	2.5	um	Spot	Position	32	1000596919	703760
820.96	728.196	2.5	um	Spot	Position	32	1000684792	704689
547.888	834.002	2.5	um	Spot	Position	32	1000664901	704854
590.236	915.42	2.5	um	Spot	Position	32	1000598050	704912
904.455	841.926	2.5	um	Spot	Position	32	1000685195	704970
1010.36	849.458	2.5	um	Spot	Position	32	1000698411	704977
888.112	965.992	2.5	um	Spot	Position	32	1000661907	705113
888.314	1042.31	2.5	um	Spot	Position	32	1000612677	705256
661.023	291.695	2.5	um	Spot	Position	33	1000596450	706380
716.041	194.449	2.5	um	Spot	Position	33	1000596384	706513
805.95	266.913	2.5	um	Spot	Position	33	1000596441	706564
675.499	312.011	2.5	um	Spot	Position	33	1000596478	706604
433.951	367.438	2.5	um	Spot	Position	33	1000618005	706702
783.669	349.455	2.5	um	Spot	Position	33	1000596512	706968
1147.09	391.044	2.5	um	Spot	Position	33	1000707016	707016
758.532	414.316	2.5	um	Spot	Position	33	1000596919	707044
742.258	761.31	2.5	um	Spot	Position	33	1000708057	708057
1155.18	793.668	2.5	um	Spot	Position	33	1000708114	708114
550.307	829.794	2.5	um	Spot	Position	33	1000664901	708167
575.105	913.783	2.5	um	Spot	Position	33	1000598050	708228
905.528	840.956	2.5	um	Spot	Position	33	1000685195	708287
1010.03	845.707	2.5	um	Spot	Position	33	1000698411	708291
881.301	965.391	2.5	um	Spot	Position	33	1000661907	708439
892.105	1041.23	2.5	um	Spot	Position	33	1000612677	708575
660.854	292.191	2.5	um	Spot	Position	34	1000596450	709761
715.954	194.861	2.5	um	Spot	Position	34	1000596384	709883
805.416	267.509	2.5	um	Spot	Position	34	1000596441	709934
675.067	312.606	2.5	um	Spot	Position	34	1000596478	709976
436.992	359.823	2.5	um	Spot	Position	34	1000618005	710068
783.189	349.881	2.5	um	Spot	Position	34	1000596512	710350
1146.23	398.61	2.5	um	Spot	Position	34	1000707016	710407
758.539	414.419	2.5	um	Spot	Position	34	1000596919	710426
552.242	823.58	2.5	um	Spot	Position	34	1000664901	711257
826.023	751.065	2.5	um	Spot	Position	34	1000684792	711442
750.672	755.939	2.5	um	Spot	Position	34	1000708057	711455
568.9	913.602	2.5	um	Spot	Position	34	1000598050	711622
1009.2	845.541	2.5	um	Spot	Position	34	1000698411	711698
868.222	972.501	2.5	um	Spot	Position	34	1000661907	711846
921.636	991.089	2.5	um	Spot	Position	34	1000681994	711859
901.894	1039.18	2.5	um	Spot	Position	34	1000612677	711968
660.1	292.499	2.5	um	Spot	Position	35	1000596450	713100
715.971	194.932	2.5	um	Spot	Position	35	1000596384	713221
805.255	268.882	2.5	um	Spot	Position	35	1000596441	713272
674.794	313.109	2.5	um	Spot	Position	35	1000596478	713308
437.823	355.286	2.5	um	Spot	Position	35	1000618005	713379
782.862	350.457	2.5	um	Spot	Position	35	1000596512	713664
1146.52	398.123	2.5	um	Spot	Position	35	1000707016	713718
758.121	414.242	2.5	um	Spot	Position	35	1000596919	713732
552.777	821.79	2.5	um	Spot	Position	35	1000664901	714528
761.387	749.677	2.5	um	Spot	Position	35	1000708057	714703
1155.36	794.421	2.5	um	Spot	Position	35	1000708114	714784
562.273	913.508	2.5	um	Spot	Position	35	1000598050	714892
1009.32	844.986	2.5	um	Spot	Position	35	1000698411	714959
858.424	987.229	2.5	um	Spot	Position	35	1000661907	715105
904.62	1038.84	2.5	um	Spot	Position	35	1000612677	715232
660.38	293.125	2.5	um	Spot	Position	36	1000596450	716383
716.19	195.056	2.5	um	Spot	Position	36	1000596384	716497
805.825	269.427	2.5	um	Spot	Position	36	1000596441	716550
675.016	313.57	2.5	um	Spot	Position	36	1000596478	716595
442.335	349.484	2.5	um	Spot	Position	36	1000618005	716662
783.819	350.457	2.5	um	Spot	Position	36	1000596512	716959
1146.43	398.291	2.5	um	Spot	Position	36	1000707016	717017
758.429	414.394	2.5	um	Spot	Position	36	1000596919	717035
769.625	743.533	2.5	um	Spot	Position	36	1000708057	717959
852.267	746.605	2.5	um	Spot	Position	36	1000684792	717964
580.699	871.346	2.5	um	Spot	Position	36	1000718134	718134
554.502	913.852	2.5	um	Spot	Position	36	1000598050	718158
904.986	831.284	2.5	um	Spot	Position	36	1000685195	718216
1008.61	847.346	2.5	um	Spot	Position	36	1000698411	718236
867.52	870.837	2.5	um	Spot	Position	36	1000718262	718262
846.756	1007.65	2.5	um	Spot	Position	36	1000661907	718468
911.176	1041.71	2.5	um	Spot	Position	36	1000612677	718503
659.963	293.722	2.5	um	Spot	Position	37	1000596450	719656
716.096	195.485	2.5	um	Spot	Position	37	1000596384	719771
805.975	269.9	2.5	um	Spot	Position	37	1000596441	719845
675.053	313.962	2.5	um	Spot	Position	37	1000596478	719889
786.893	313.852	2.5	um	Spot	Position	37	1000719890	719890
445.682	345.322	2.5	um	Spot	Position	37	1000618005	719939
785.166	350.278	2.5	um	Spot	Position	37	1000596512	720228
1146.65	398.591	2.5	um	Spot	Position	37	1000707016	720278
757.814	414.118	2.5	um	Spot	Position	37	1000596919	720292
842.143	747.922	2.5	um	Spot	Position	37	1000684792	721278
580.428	871.951	2.5	um	Spot	Position	37	1000718134	721435
549.913	913.386	2.5	um	Spot	Position	37	1000598050	721458
902.445	831.534	2.5	um	Spot	Position	37	1000685195	721522
1010.49	848.499	2.5	um	Spot	Position	37	1000698411	721543
909.111	1014.9	2.5	um	Spot	Position	37	1000721767	721767
914.558	1042.43	2.5	um	Spot	Position	37	1000612677	721798
660.2	293.702	2.5	um	Spot	Position	38	1000596450	722876
716.439	195.388	2.5	um	Spot	Position	38	1000596384	722997
806.316	270.752	2.5	um	Spot	Position	38	1000596441	723060
784.285	310.217	2.5	um	Spot	Position	38	1000719890	723097
675.068	314.183	2.5	um	Spot	Position	38	1000596478	723105
785.417	350.29	2.5	um	Spot	Position	38	1000596512	723460
1146.48	398.814	2.5	um	Spot	Position	38	1000707016	723508
757.748	414.094	2.5	um	Spot	Position	38	1000596919	723523
554.085	818.4	2.5	um	Spot	Position	38	1000664901	724317
800.82	729.728	2.5	um	Spot	Position	38	1000708057	724450
837.453	749.304	2.5	um	Spot	Position	38	1000684792	724480
1154.44	790.365	2.5	um	Spot	Position	38	1000708114	724553
580.001	871.998	2.5	um	Spot	Position	38	1000718134	724640
546.681	913.872	2.5	um	Spot	Position	38	1000598050	724669
898.218	827.13	2.5	um	Spot	Position	38	1000685195	724721
1013.61	842.284	2.5	um	Spot	Position	38	1000698411	724739
1010.95	857.302	2.5	um	Spot	Position	38	1000685025	724761
865.378	878.861	2.5	um	Spot	Position	38	1000718262	724778
927.055	1011.92	2.5	um	Spot	Position	38	1000721767	724964
915.774	1041.94	2.5	um	Spot	Position	38	1000612677	724992
660.635	294.248	2.5	um	Spot	Position	39	1000596450	726102
716.055	195.847	2.5	um	Spot	Position	39	1000596384	726225
806.521	271.554	2.5	um	Spot	Position	39	1000596441	726283
782.394	308.044	2.5	um	Spot	Position	39	1000719890	726319
675.174	314.727	2.5	um	Spot	Position	39	1000596478	726330
785.696	350.803	2.5	um	Spot	Position	39	1000596512	726689
1146.67	398.775	2.5	um	Spot	Position	39	1000707016	726738
757.935	414.551	2.5	um	Spot	Position	39	1000596919	726755
870.446	462.416	2.5	um	Spot	Position	39	1000726823	726823
829.652	749.851	2.5	um	Spot	Position	39	1000684792	727713
1156.58	788.814	2.5	um	Spot	Position	39	1000708114	727772
899.116	825.919	2.5	um	Spot	Position	39	1000685195	727826
579.595	872.556	2.5	um	Spot	Position	39	1000718134	727857
541.399	912.699	2.5	um	Spot	Position	39	1000598050	727881
1011.8	855.862	2.5	um	Spot	Position	39	1000685025	727982
858.193	882.499	2.5	um	Spot	Position	39	1000718262	728018
927.564	1011.61	2.5	um	Spot	Position	39	1000721767	728212
915.907	1042.26	2.5	um	Spot	Position	39	1000612677	728245
660.483	294.258	2.5	um	Spot	Position	40	1000596450	729382
716.155	196.082	2.5	um	Spot	Position	40	1000596384	729508
806.643	272.347	2.5	um	Spot	Position	40	1000596441	729569
780.159	306.408	2.5	um	Spot	Position	40	1000719890	729598
675.471	314.547	2.5	um	Spot	Position	40	1000596478	729607
785.817	351.559	2.5	um	Spot	Position	40	1000596512	729960
1146.49	398.828	2.5	um	Spot	Position	40	1000707016	730003
757.313	415.232	2.5	um	Spot	Position	40	1000596919	730020
870.758	462.199	2.5	um	Spot	Position	40	1000726823	730078
554.6	817.229	2.5	um	Spot	Position	40	1000664901	730816
828.889	749.478	2.5	um	Spot	Position	40	1000684792	730985
1160.2	783.191	2.5	um	Spot	Position	40	1000708114	731040
895.019	822.923	2.5	um	Spot	Position	40	1000685195	731091
579.618	873.579	2.5	um	Spot	Position	40	1000718134	731131
540.727	913.648	2.5	um	Spot	Position	40	1000598050	731158
1013.22	856.386	2.5	um	Spot	Position	40	1000685025	731248
847.739	879.378	2.5	um	Spot	Position	40	1000718262	731273
915.891	1042.91	2.5	um	Spot	Position	40	1000612677	731490
660.366	294.889	2.5	um	Spot	Position	41	1000596450	732642
715.913	196.683	2.5	um	Spot	Position	41	1000596384	732763
769.159	302.167	2.5	um	Spot	Position	41	1000719890	732844
675.518	315.418	2.5	um	Spot	Position	41	1000596478	732857
785.568	351.574	2.5	um	Spot	Position	41	1000596512	733192
1146.67	398.853	2.5	um	Spot	Position	41	1000707016	733240
757.417	414.736	2.5	um	Spot	Position	41	1000596919	733251
873.815	463.048	2.5	um	Spot	Position	41	1000726823	733320
822.445	749.812	2.5	um	Spot	Position	41	1000684792	734238
1161.82	780.751	2.5	um	Spot	Position	41	1000708114	734289
893.88	823.724	2.5	um	Spot	Position	41	1000685195	734348
539.646	914.38	2.5	um	Spot	Position	41	1000598050	734416
1013.67	851.718	2.5	um	Spot	Position	41	1000685025	734499
848.61	879.941	2.5	um	Spot	Position	41	1000718262	734528
939.766	1006.03	2.5	um	Spot	Position	41	1000721767	734721
916.452	1044.05	2.5	um	Spot	Position	41	1000612677	734762
660.772	295.666	2.5	um	Spot	Position	42	1000596450	735873
715.852	197.066	2.5	um	Spot	Position	42	1000596384	735989
765.514	301.139	2.5	um	Spot	Position	42	1000719890	736078
675.468	315.482	2.5	um	Spot	Position	42	1000596478	736092
785.563	351.323	2.5	um	Spot	Position	42	1000596512	736424
1146.48	398.569	2.5	um	Spot	Position	42	1000707016	736472
758.279	414.437	2.5	um	Spot	Position	42	1000596919	736488
880.726	463.043	2.5	um	Spot	Position	42	1000726823	736549
824.538	712.432	2.5	um	Spot	Position	42	1000708057	737374
816.532	752.103	2.5	um	Spot	Position	42	1000684792	737446
1162.11	779.127	2.5	um	Spot	Position	42	1000708114	737484
898.862	824.717	2.5	um	Spot	Position	42	1000685195	737541
577.909	875.38	2.5	um	Spot	Position	42	1000718134	737578
538.093	915.824	2.5	um	Spot	Position	42	1000598050	737609
839.463	876.444	2.5	um	Spot	Position	42	1000718262	737702
915.874	1043.71	2.5	um	Spot	Position	42	1000612677	737938
661.04	295.674	2.5	um	Spot	Position	43	1000596450	739055
715.557	197.156	2.5	um	Spot	Position	43	1000596384	739167
806.705	276.816	2.5	um	Spot	Position	43	1000596441	739238
748.251	290.218	2.5	um	Spot	Position	43	1000719890	739248
675.672	315.899	2.5	um	Spot	Position	43	1000596478	739273
786.673	351.725	2.5	um	Spot	Position	43	1000596512	739618
1146.74	399.597	2.5	um	Spot	Position	43	1000707016	739668
758.09	414.649	2.5	um	Spot	Position	43	1000596919	739683
883.735	464.561	2.5	um	Spot	Position	43	1000726823	739748
754.392	654.644	2.5	um	Spot	Position	43	1000740327	740327
809.347	755.378	2.5	um	Spot	Position	43	1000684792	740642
1164.76	776.738	2.5	um	Spot	Position	43	1000708114	740675
578.098	876.284	2.5	um	Spot	Position	43	1000718134	740781
534.039	916.146	2.5	um	Spot	Position	43	1000598050	740808
1012.38	835.06	2.5	um	Spot	Position	43	1000685025	740870
907.565	968.48	2.5	um	Spot	Position	43	1000741014	741014
915.911	1043.74	2.5	um	Spot	Position	43	1000612677	741156
660.892	295.89	2.5	um	Spot	Position	44	1000596450	742258
715.421	197.487	2.5	um	Spot	Position	44	1000596384	742358
743.998	287.36	2.5	um	Spot	Position	44	1000719890	742429
674.728	316.105	2.5	um	Spot	Position	44	1000596478	742457
787.025	352.027	2.5	um	Spot	Position	44	1000596512	742772
1144.53	404.612	2.5	um	Spot	Position	44	1000707016	742819
757.985	414.633	2.5	um	Spot	Position	44	1000596919	742827
896.698	465.238	2.5	um	Spot	Position	44	1000726823	742899
1168.95	770.96	2.5	um	Spot	Position	44	1000708114	743772
899.334	824.975	2.5	um	Spot	Position	44	1000685195	743834
578.417	875.958	2.5	um	Spot	Position	44	1000718134	743875
1011.9	830.104	2.5	um	Spot	Position	44	1000685025	743962
915.86	1044.06	2.5	um	Spot	Position	44	1000612677	744244
715.983	197.799	2.5	um	Spot	Position	45	1000596384	745430
808.398	278.439	2.5	um	Spot	Position	45	1000596441	745497
742.451	286.436	2.5	um	Spot	Position	45	1000719890	745505
661.3	296.141	2.5	um	Spot	Position	45	1000596450	745511
675.511	316.316	2.5	um	Spot	Position	45	1000596478	745526
787.669	352.268	2.5	um	Spot	Position	45	1000596512	745851
1136.1	410.151	2.5	um	Spot	Position	45	1000707016	745904
757.587	414.828	2.5	um	Spot	Position	45	1000596919	745910
900.961	465.32	2.5	um	Spot	Position	45	1000726823	745972
742.156	622.038	2.5	um	Spot	Position	45	1000740327	746450
1168.92	770.476	2.5	um	Spot	Position	45	1000708114	746806
902.802	824.69	2.5	um	Spot	Position	45	1000685195	746853
578.722	875.53	2.5	um	Spot	Position	45	1000718134	746887
1011.42	831.085	2.5	um	Spot	Position	45	1000685025	746968
915.494	1044.29	2.5	um	Spot	Position	45	1000612677	747246
715.982	198.289	2.5	um	Spot	Position	46	1000596384	748463
808.921	279.044	2.5	um	Spot	Position	46	1000596441	748531
741.992	286.722	2.5	um	Spot	Position	46	1000719890	748537
661.706	296.867	2.5	um	Spot	Position	46	1000596450	748544
675.646	316.805	2.5	um	Spot	Position	46	1000596478	748561
787.582	352.911	2.5	um	Spot	Position	46	1000596512	748900
1128.33	411.319	2.5	um	Spot	Position	46	1000707016	748962
757.08	414.682	2.5	um	Spot	Position	46	1000596919	748965
915.471	464.763	2.5	um	Spot	Position	46	1000726823	749037
743.139	608.025	2.5	um	Spot	Position	46	1000740327	749519
828.372	710.954	2.5	um	Spot	Position	46	1000708057	749821
1173.82	768.127	2.5	um	Spot	Position	46	1000708114	749920
579.034	875.893	2.5	um	Spot	Position	46	1000718134	750030
1013.37	830.879	2.5	um	Spot	Position	46	1000685025	750115
915.106	1044.59	2.5	um	Spot	Position	46	1000612677	750416
716.05	198.707	2.5	um	Spot	Position	47	1000596384	751640
808.422	279.805	2.5	um	Spot	Position	47	1000596441	751702
740.568	287.708	2.5	um	Spot	Position	47	1000719890	751709
661.931	297.127	2.5	um	Spot	Position	47	1000596450	751717
675.007	317.346	2.5	um	Spot	Position	47	1000596478	751741
1127.96	411.483	2.5	um	Spot	Position	47	1000707016	752135
756.967	414.694	2.5	um	Spot	Position	47	1000596919	752138
925.701	462.923	2.5	um	Spot	Position	47	1000726823	752208
996.364	506.195	2.5	um	Spot	Position	47	1000752504	752504
743.856	602.489	2.5	um	Spot	Position	47	1000740327	752673
1176.81	765.03	2.5	um	Spot	Position	47	1000708114	753070
956.224	774.947	2.5	um	Spot	Position	47	1000753081	753081
1012.45	827.397	2.5	um	Spot	Position	47	1000685025	753256
889.539	957.95	2.5	um	Spot	Position	47	1000741014	753425
914.83	1044.98	2.5	um	Spot	Position	47	1000612677	753584
716.064	199.332	2.5	um	Spot	Position	48	1000596384	754822
808.347	280.771	2.5	um	Spot	Position	48	1000596441	754885
740.84	288.396	2.5	um	Spot	Position	48	1000719890	754892
661.679	297.611	2.5	um	Spot	Position	48	1000596450	754899
674.969	317.604	2.5	um	Spot	Position	48	1000596478	754922
787.994	353.432	2.5	um	Spot	Position	48	1000596512	755266
1127.24	411.563	2.5	um	Spot	Position	48	1000707016	755332
757.833	415.364	2.5	um	Spot	Position	48	1000596919	755337
929.828	464.615	2.5	um	Spot	Position	48	1000726823	755406
995.957	503.26	2.5	um	Spot	Position	48	1000752504	755699
1178.93	762.01	2.5	um	Spot	Position	48	1000708114	756270
954.522	771.221	2.5	um	Spot	Position	48	1000753081	756282
578.375	877.083	2.5	um	Spot	Position	48	1000718134	756381
881.263	954.202	2.5	um	Spot	Position	48	1000741014	756625
914.982	1044.75	2.5	um	Spot	Position	48	1000612677	756789
715.68	199.839	2.5	um	Spot	Position	49	1000596384	758005
808.211	281.81	2.5	um	Spot	Position	49	1000596441	758065
740.02	288.997	2.5	um	Spot	Position	49	1000719890	758071
662.145	297.576	2.5	um	Spot	Position	49	1000596450	758079
674.15	317.432	2.5	um	Spot	Position	49	1000596478	758096
788.347	353.432	2.5	um	Spot	Position	49	1000596512	758435
1125.65	411.44	2.5	um	Spot	Position	49	1000707016	758493
757.597	415.106	2.5	um	Spot	Position	49	1000596919	758496
935.966	465.79	2.5	um	Spot	Position	49	1000726823	758562
993.04	501.152	2.5	um	Spot	Position	49	1000752504	758837
743.528	598.503	2.5	um	Spot	Position	49	1000740327	759007
1179.48	762.033	2.5	um	Spot	Position	49	1000708114	759367
951.146	766.571	2.5	um	Spot	Position	49	1000753081	759371
578.439	877.863	2.5	um	Spot	Position	49	1000718134	759482
1009.19	826.961	2.5	um	Spot	Position	49	1000685025	759552
880.452	954.163	2.5	um	Spot	Position	49	1000741014	759716
836.422	1044.65	2.5	um	Spot	Position	49	1000759891	759891
920.251	1046.72	2.5	um	Spot	Position	49	1000612677	759895
660.64	299.023	2.5	um	Spot	Position	50	1000596450	761047
715.783	200.475	2.5	um	Spot	Position	50	1000596384	761168
807.754	283.088	2.5	um	Spot	Position	50	1000596441	761230
739.002	291.164	2.5	um	Spot	Position	50	1000719890	761236
673.946	317.882	2.5	um	Spot	Position	50	1000596478	761260
788.119	353.754	2.5	um	Spot	Position	50	1000596512	761578
1126.76	411.264	2.5	um	Spot	Position	50	1000707016	761637
757.043	414.548	2.5	um	Spot	Position	50	1000596919	761642
949.933	465.263	2.5	um	Spot	Position	50	1000726823	761716
946.218	476.506	2.5	um	Spot	Position	50	1000761727	761727
987.339	501.178	2.5	um	Spot	Position	50	1000752504	761993
742.951	597.621	2.5	um	Spot	Position	50	1000740327	762160
1177.38	763.299	2.5	um	Spot	Position	50	1000708114	762555
950.742	764.62	2.5	um	Spot	Position	50	1000753081	762559
578.234	877.625	2.5	um	Spot	Position	50	1000718134	762673
1008.55	826.922	2.5	um	Spot	Position	50	1000685025	762744
878.868	955.441	2.5	um	Spot	Position	50	1000741014	762902
837.904	1043.8	2.5	um	Spot	Position	50	1000759891	763074
660.324	299.268	2.5	um	Spot	Position	51	1000596450	764190
715.494	200.887	2.5	um	Spot	Position	51	1000596384	764304
807.155	283.877	2.5	um	Spot	Position	51	1000596441	764362
733.939	289.64	2.5	um	Spot	Position	51	1000719890	764364
673.739	317.944	2.5	um	Spot	Position	51	1000596478	764392
789.456	354.315	2.5	um	Spot	Position	51	1000596512	764733
1120.7	403.147	2.5	um	Spot	Position	51	1000707016	764786
757.085	413.869	2.5	um	Spot	Position	51	1000596919	764799
943.12	476.031	2.5	um	Spot	Position	51	1000761727	764886
743.103	597.437	2.5	um	Spot	Position	51	1000740327	765311
949.889	763.33	2.5	um	Spot	Position	51	1000753081	765706
1175.53	765.688	2.5	um	Spot	Position	51	1000708114	765709
578.211	877.755	2.5	um	Spot	Position	51	1000718134	765838
1009.94	826.746	2.5	um	Spot	Position	51	1000685025	765902
879.385	955.67	2.5	um	Spot	Position	51	1000741014	766055
840.764	1042.4	2.5	um	Spot	Position	51	1000759891	766229
715.713	201.157	2.5	um	Spot	Position	52	1000596384	767505
806.9	284.787	2.5	um	Spot	Position	52	1000596441	767574
733.594	290.806	2.5	um	Spot	Position	52	1000719890	767578
674.082	318.331	2.5	um	Spot	Position	52	1000596478	767603
798.369	357.329	2.5	um	Spot	Position	52	1000596512	767955
1121.5	392.948	2.5	um	Spot	Position	52	1000707016	767991
756.791	413.695	2.5	um	Spot	Position	52	1000596919	768023
949.643	465.303	2.5	um	Spot	Position	52	1000761727	768097
961.451	508.509	2.5	um	Spot	Position	52	1000752504	768375
742.569	598.951	2.5	um	Spot	Position	52	1000740327	768556
949.245	763.533	2.5	um	Spot	Position	52	1000753081	768957
1169.26	777.723	2.5	um	Spot	Position	52	1000708114	768980
1007	824.179	2.5	um	Spot	Position	52	1000685025	769031
577.731	879.078	2.5	um	Spot	Position	52	1000718134	769073
878.497	955.265	2.5	um	Spot	Position	52	1000741014	769301
848.316	1042.76	2.5	um	Spot	Position	52	1000759891	769453
660.441	299.929	2.5	um	Spot	Position	53	1000596450	770603
715.486	201.8	2.5	um	Spot	Position	53	1000596384	770721
807.847	285.688	2.5	um	Spot	Position	53	1000596441	770785
733.215	291.606	2.5	um	Spot	Position	53	1000719890	770788
673.656	319.017	2.5	um	Spot	Position	53	1000596478	770813
798.423	357.194	2.5	um	Spot	Position	53	1000596512	771158
1121.98	392.537	2.5	um	Spot	Position	53	1000707016	771195
756.871	413.952	2.5	um	Spot	Position	53	1000596919	771223
950.809	465.658	2.5	um	Spot	Position	53	1000761727	771298
742.55	600.109	2.5	um	Spot	Position	53	1000740327	771765
434.242	747.797	2.5	um	Spot	Position	53	1000771922	771922
949.44	763.229	2.5	um	Spot	Position	53	1000753081	772184
1162.17	785.729	2.5	um	Spot	Position	53	1000708114	772220
903.032	819.834	2.5	um	Spot	Position	53	1000685195	772264
1001.04	821.194	2.5	um	Spot	Position	53	1000685025	772265
577.694	879.615	2.5	um	Spot	Position	53	1000718134	772315
878.4	956.303	2.5	um	Spot	Position	53	1000741014	772540
861.611	1039.95	2.5	um	Spot	Position	53	1000759891	772705
715.245	202.359	2.5	um	Spot	Position	54	1000596384	773960
808.121	286.588	2.5	um	Spot	Position	54	1000596441	774030
734.077	293.31	2.5	um	Spot	Position	54	1000719890	774036
672.747	318.86	2.5	um	Spot	Position	54	1000596478	774057
798.082	357.399	2.5	um	Spot	Position	54	1000596512	774402
1122.16	392.026	2.5	um	Spot	Position	54	1000707016	774443
756.524	413.466	2.5	um	Spot	Position	54	1000596919	774472
950.784	465.762	2.5	um	Spot	Position	54	1000761727	774550
743.07	601.219	2.5	um	Spot	Position	54	1000740327	775010
1157.29	799.381	2.5	um	Spot	Position	54	1000708114	775478
993.081	816.556	2.5	um	Spot	Position	54	1000685025	775501
904.961	819.866	2.5	um	Spot	Position	54	1000685195	775505
578.008	879.315	2.5	um	Spot	Position	54	1000718134	775546
880.122	957.172	2.5	um	Spot	Position	54	1000741014	775773
867.083	1038.11	2.5	um	Spot	Position	54	1000759891	775926
715.357	202.957	2.5	um	Spot	Position	55	1000596384	777223
808.825	287.544	2.5	um	Spot	Position	55	1000596441	777297
734.092	293.704	2.5	um	Spot	Position	55	1000719890	777304
673.282	319.278	2.5	um	Spot	Position	55	1000596478	777321
798.157	357.976	2.5	um	Spot	Position	55	1000596512	777658
756.527	413.98	2.5	um	Spot	Position	55	1000596919	777730
956.58	465.208	2.5	um	Spot	Position	55	1000761727	777812
745.361	600.822	2.5	um	Spot	Position	55	1000740327	778256
949.206	762.045	2.5	um	Spot	Position	55	1000753081	778670
1152.28	807.654	2.5	um	Spot	Position	55	1000708114	778729
994.413	817.623	2.5	um	Spot	Position	55	1000685025	778744
905.304	819.031	2.5	um	Spot	Position	55	1000685195	778746
577.999	879.484	2.5	um	Spot	Position	55	1000718134	778788
879.882	957.066	2.5	um	Spot	Position	55	1000741014	779013
872.935	1035.26	2.5	um	Spot	Position	55	1000759891	779165
660.1	300.858	2.5	um	Spot	Position	56	1000596450	780375
715.042	203.26	2.5	um	Spot	Position	56	1000596384	780491
808.745	288.59	2.5	um	Spot	Position	56	1000596441	780562
740.186	296.263	2.5	um	Spot	Position	56	1000719890	780571
673.33	319.268	2.5	um	Spot	Position	56	1000596478	780591
907.394	346.582	2.5	um	Spot	Position	56	1000780920	780920
798.835	357.902	2.5	um	Spot	Position	56	1000596512	780939
756.625	414.237	2.5	um	Spot	Position	56	1000596919	781005
972.262	453.436	2.5	um	Spot	Position	56	1000761727	781066
935.749	517.732	2.5	um	Spot	Position	56	1000752504	781400
744.64	601.671	2.5	um	Spot	Position	56	1000740327	781558
444.634	747.709	2.5	um	Spot	Position	56	1000771922	781722
930.846	752.324	2.5	um	Spot	Position	56	1000753081	781935
1148.76	813.92	2.5	um	Spot	Position	56	1000708114	782033
991.967	817.356	2.5	um	Spot	Position	56	1000685025	782037
578.124	879.745	2.5	um	Spot	Position	56	1000718134	782078
887.662	961.5	2.5	um	Spot	Position	56	1000741014	782311
880.333	1031.35	2.5	um	Spot	Position	56	1000759891	782449
715.204	203.846	2.5	um	Spot	Position	57	1000596384	783755
808.601	289.596	2.5	um	Spot	Position	57	1000596441	783834
740.217	296.936	2.5	um	Spot	Position	57	1000719890	783843
673.463	319.76	2.5	um	Spot	Position	57	1000596478	783856
800.057	358.369	2.5	um	Spot	Position	57	1000596512	784208
756.737	413.685	2.5	um	Spot	Position	57	1000596919	784281
974.736	449.261	2.5	um	Spot	Position	57	1000761727	784337
922.475	744.816	2.5	um	Spot	Position	57	1000753081	785212
903.692	819.598	2.5	um	Spot	Position	57	1000685195	785340
1136.72	826.474	2.5	um	Spot	Position	57	1000708114	785347
578.154	879.807	2.5	um	Spot	Position	57	1000718134	785378
890.767	963.048	2.5	um	Spot	Position	57	1000741014	785636
715.367	204.375	2.5	um	Spot	Position	58	1000596384	787076
808.545	290.29	2.5	um	Spot	Position	58	1000596441	787159
741.247	299.127	2.5	um	Spot	Position	58	1000719890	787168
673.761	319.672	2.5	um	Spot	Position	58	1000596478	787186
906.977	347.553	2.5	um	Spot	Position	58	1000780920	787523
801.937	358.766	2.5	um	Spot	Position	58	1000596512	787537
756.935	414.657	2.5	um	Spot	Position	58	1000596919	787613
976.778	448.118	2.5	um	Spot	Position	58	1000761727	787662
449.573	745.846	2.5	um	Spot	Position	58	1000771922	788322
905.242	820.666	2.5	um	Spot	Position	58	1000685195	788660
577.744	879.66	2.5	um	Spot	Position	58	1000718134	788705
1118.71	837.437	2.5	um	Spot	Position	58	1000708114	788787
892.046	962.696	2.5	um	Spot	Position	58	1000741014	788960
715.393	204.597	2.5	um	Spot	Position	59	1000596384	790415
808.572	290.026	2.5	um	Spot	Position	59	1000596441	790494
661.833	301.308	2.5	um	Spot	Position	59	1000596450	790507
747.819	300.956	2.5	um	Spot	Position	59	1000719890	790508
674.074	319.808	2.5	um	Spot	Position	59	1000596478	790519
906.901	348.121	2.5	um	Spot	Position	59	1000780920	790828
808.17	354.594	2.5	um	Spot	Position	59	1000596512	790840
762.217	401.943	2.5	um	Spot	Position	59	1000790896	790896
756.378	415.791	2.5	um	Spot	Position	59	1000596919	790911
905.606	731.845	2.5	um	Spot	Position	59	1000753081	791812
902.93	819.374	2.5	um	Spot	Position	59	1000685195	791935
577.183	880.016	2.5	um	Spot	Position	59	1000718134	791988
1098.61	852.927	2.5	um	Spot	Position	59	1000708114	792091
892.518	963.658	2.5	um	Spot	Position	59	1000741014	792227
901.683	1024.92	2.5	um	Spot	Position	59	1000759891	792365
715.571	204.966	2.5	um	Spot	Position	60	1000596384	793636
808.629	290.082	2.5	um	Spot	Position	60	1000596441	793720
752.089	301.933	2.5	um	Spot	Position	60	1000719890	793728
673.619	319.738	2.5	um	Spot	Position	60	1000596478	793739
907.318	348.549	2.5	um	Spot	Position	60	1000780920	794067
812.321	351.208	2.5	um	Spot	Position	60	1000596512	794071
767.212	394.625	2.5	um	Spot	Position	60	1000790896	794111
757.696	415.62	2.5	um	Spot	Position	60	1000596919	794144
576.93	880.066	2.5	um	Spot	Position	60	1000718134	795210
616.289	913.585	2.5	um	Spot	Position	60	1000795228	795228
1088.48	861.152	2.5	um	Spot	Position	60	1000708114	795317
902.751	967.686	2.5	um	Spot	Position	60	1000741014	795454
909.194	1024.41	2.5	um	Spot	Position	60	1000759891	795580
715.448	205.106	2.5	um	Spot	Position	61	1000596384	796828
808.691	290.324	2.5	um	Spot	Position	61	1000596441	796911
669.665	297.479	2.5	um	Spot	Position	61	1000596450	796918
754.387	303.713	2.5	um	Spot	Position	61	1000719890	796923
673.753	320.057	2.5	um	Spot	Position	61	1000596478	796937
907.683	348.713	2.5	um	Spot	Position	61	1000780920	797260
770.346	388.47	2.5	um	Spot	Position	61	1000790896	797312
757.7	415.555	2.5	um	Spot	Position	61	1000596919	797360
901.417	818.313	2.5	um	Spot	Position	61	1000685195	798394
620.989	911.747	2.5	um	Spot	Position	61	1000795228	798465
1080.6	866.307	2.5	um	Spot	Position	61	1000708114	798580
908.435	971.969	2.5	um	Spot	Position	61	1000741014	798721
912.359	1025.15	2.5	um	Spot	Position	61	1000759891	798848
715.138	205.234	2.5	um	Spot	Position	62	1000596384	800178
808.781	291.365	2.5	um	Spot	Position	62	1000596441	800259
671.705	297.682	2.5	um	Spot	Position	62	1000596450	800271
755.338	304.503	2.5	um	Spot	Position	62	1000719890	800276
673.807	320.56	2.5	um	Spot	Position	62	1000596478	800291
908.613	348.639	2.5	um	Spot	Position	62	1000780920	800579
770.788	386.409	2.5	um	Spot	Position	62	1000790896	800627
754.986	414.881	2.5	um	Spot	Position	62	1000596919	800669
640.409	643.526	2.5	um	Spot	Position	62	1000801023	801023
576.871	879.28	2.5	um	Spot	Position	62	1000718134	801785
1069.85	871.131	2.5	um	Spot	Position	62	1000708114	801923
910.319	973.422	2.5	um	Spot	Position	62	1000741014	802060
914.818	1026.06	2.5	um	Spot	Position	62	1000759891	802189
715.317	205.924	2.5	um	Spot	Position	63	1000596384	803486
808.803	292.373	2.5	um	Spot	Position	63	1000596441	803569
674.319	298.595	2.5	um	Spot	Position	63	1000596450	803574
756.16	307.022	2.5	um	Spot	Position	63	1000719890	803577
673.579	321.117	2.5	um	Spot	Position	63	1000596478	803590
908.351	349.105	2.5	um	Spot	Position	63	1000780920	803878
771.959	385.723	2.5	um	Spot	Position	63	1000790896	803917
755.181	415.135	2.5	um	Spot	Position	63	1000596919	803953
637.394	635.904	2.5	um	Spot	Position	63	1000801023	804296
576.177	879.245	2.5	um	Spot	Position	63	1000718134	805052
624.934	912.136	2.5	um	Spot	Position	63	1000795228	805077
1064.18	873.806	2.5	um	Spot	Position	63	1000708114	805203
910.562	973.697	2.5	um	Spot	Position	63	1000741014	805322
715.589	206.816	2.5	um	Spot	Position	64	1000596384	806771
809.244	292.311	2.5	um	Spot	Position	64	1000596441	806852
675.335	298.602	2.5	um	Spot	Position	64	1000596450	806862
756.142	307.749	2.5	um	Spot	Position	64	1000719890	806867
673.339	321.154	2.5	um	Spot	Position	64	1000596478	806878
906.928	349.818	2.5	um	Spot	Position	64	1000780920	807164
772.834	385.443	2.5	um	Spot	Position	64	1000790896	807201
755.598	415.471	2.5	um	Spot	Position	64	1000596919	807231
633.152	632.046	2.5	um	Spot	Position	64	1000801023	807567
916.699	514.963	2.5	um	Spot	Position	64	1000807635	807635
905.167	824.295	2.5	um	Spot	Position	64	1000685195	808313
576.065	879.731	2.5	um	Spot	Position	64	1000718134	808357
629.544	910.375	2.5	um	Spot	Position	64	1000795228	808381
911.152	973.991	2.5	um	Spot	Position	64	1000741014	808618
715.905	207.218	2.5	um	Spot	Position	65	1000596384	810075
809.459	293.092	2.5	um	Spot	Position	65	1000596441	810151
676.5	298.327	2.5	um	Spot	Position	65	1000596450	810155
756.87	308.768	2.5	um	Spot	Position	65	1000719890	810164
673.009	321.318	2.5	um	Spot	Position	65	1000596478	810170
906.037	349.916	2.5	um	Spot	Position	65	1000780920	810451
779.773	375.378	2.5	um	Spot	Position	65	1000790896	810480
755.795	415.472	2.5	um	Spot	Position	65	1000596919	810525
621.736	628.986	2.5	um	Spot	Position	65	1000801023	810859
925.692	525.627	2.5	um	Spot	Position	65	1000807635	810951
631.03	910.071	2.5	um	Spot	Position	65	1000795228	811650
1065.17	875.307	2.5	um	Spot	Position	65	1000708114	811763
911.723	974.396	2.5	um	Spot	Position	65	1000741014	811899
715.906	207.603	2.5	um	Spot	Position	66	1000596384	813344
809.689	293.667	2.5	um	Spot	Position	66	1000596441	813429
677.726	298.132	2.5	um	Spot	Position	66	1000596450	813432
756.694	309.169	2.5	um	Spot	Position	66	1000719890	813443
673.283	321.668	2.5	um	Spot	Position	66	1000596478	813450
904.743	350.803	2.5	um	Spot	Position	66	1000780920	813775
782.682	372.86	2.5	um	Spot	Position	66	1000790896	813805
755.851	416.116	2.5	um	Spot	Position	66	1000596919	813860
618.834	627.289	2.5	um	Spot	Position	66	1000801023	814181
905.132	824.376	2.5	um	Spot	Position	66	1000685195	814896
634.653	905.717	2.5	um	Spot	Position	66	1000795228	814957
1065.94	875.857	2.5	um	Spot	Position	66	1000708114	815079
911.18	974.591	2.5	um	Spot	Position	66	1000741014	815216
716.147	208.4	2.5	um	Spot	Position	67	1000596384	816668
809.869	294.894	2.5	um	Spot	Position	67	1000596441	816758
679.378	298.285	2.5	um	Spot	Position	67	1000596450	816760
758.492	311.289	2.5	um	Spot	Position	67	1000719890	816772
672.768	321.685	2.5	um	Spot	Position	67	1000596478	816779
782.899	373.335	2.5	um	Spot	Position	67	1000790896	817124
756.234	417.066	2.5	um	Spot	Position	67	1000596919	817174
619.813	627.136	2.5	um	Spot	Position	67	1000801023	817482
937.587	542.048	2.5	um	Spot	Position	67	1000807635	817608
639.17	901.602	2.5	um	Spot	Position	67	1000795228	818290
1060.68	878.901	2.5	um	Spot	Position	67	1000708114	818420
911.284	975.519	2.5	um	Spot	Position	67	1000741014	818530
528.649	299.218	2.5	um	Spot	Position	68	1000819867	819867
716.443	208.776	2.5	um	Spot	Position	68	1000596384	819974
810.039	295.396	2.5	um	Spot	Position	68	1000596441	820061
681.245	297.808	2.5	um	Spot	Position	68	1000596450	820065
759.617	312.173	2.5	um	Spot	Position	68	1000719890	820074
673.787	321.79	2.5	um	Spot	Position	68	1000596478	820085
887.298	349.086	2.5	um	Spot	Position	68	1000780920	820393
782.584	373.821	2.5	um	Spot	Position	68	1000790896	820418
756.189	417.521	2.5	um	Spot	Position	68	1000596919	820473
622.211	627.699	2.5	um	Spot	Position	68	1000801023	820803
937.795	543.296	2.5	um	Spot	Position	68	1000807635	820950
906.441	824.956	2.5	um	Spot	Position	68	1000685195	821543
1058.84	880.703	2.5	um	Spot	Position	68	1000708114	821720
911.7	975.4	2.5	um	Spot	Position	68	1000741014	821839
526.691	300.149	2.5	um	Spot	Position	69	1000819867	823189
716.111	209.373	2.5	um	Spot	Position	69	1000596384	823314
809.948	295.98	2.5	um	Spot	Position	69	1000596441	823400
682.359	297.783	2.5	um	Spot	Position	69	1000596450	823402
760.021	312.495	2.5	um	Spot	Position	69	1000719890	823416
673.398	321.773	2.5	um	Spot	Position	69	1000596478	823427
782.125	373.924	2.5	um	Spot	Position	69	1000790896	823781
755.882	417.986	2.5	um	Spot	Position	69	1000596919	823830
616.956	627.373	2.5	um	Spot	Position	69	1000801023	824137
950.042	554.973	2.5	um	Spot	Position	69	1000807635	824322
904.238	824.081	2.5	um	Spot	Position	69	1000685195	824915
640.28	896.654	2.5	um	Spot	Position	69	1000795228	824963
659.092	981.044	2.5	um	Spot	Position	69	1000825012	825012
912.061	975.638	2.5	um	Spot	Position	69	1000741014	825213
524.806	301.199	2.5	um	Spot	Position	70	1000819867	826578
715.875	209.633	2.5	um	Spot	Position	70	1000596384	826698
809.788	296.92	2.5	um	Spot	Position	70	1000596441	826794
682.668	298.417	2.5	um	Spot	Position	70	1000596450	826796
673.901	322.596	2.5	um	Spot	Position	70	1000596478	826813
849.892	329.05	2.5	um	Spot	Position	70	1000826820	826820
782.131	374.416	2.5	um	Spot	Position	70	1000790896	827148
755.605	418.43	2.5	um	Spot	Position	70	1000596919	827201
614.157	627.158	2.5	um	Spot	Position	70	1000801023	827537
951.191	555.031	2.5	um	Spot	Position	70	1000807635	827702
573.298	880.758	2.5	um	Spot	Position	70	1000828332	828332
655.403	983.157	2.5	um	Spot	Position	70	1000825012	828398
911.924	975.654	2.5	um	Spot	Position	70	1000741014	828593
715.976	209.85	2.5	um	Spot	Position	71	1000596384	830014
809.422	297.11	2.5	um	Spot	Position	71	1000596441	830099
682.602	298.195	2.5	um	Spot	Position	71	1000596450	830101
675.09	323.426	2.5	um	Spot	Position	71	1000596478	830118
781.512	327.836	2.5	um	Spot	Position	71	1000719890	830124
850.493	329.107	2.5	um	Spot	Position	71	1000826820	830127
782.675	374.381	2.5	um	Spot	Position	71	1000790896	830438
755.06	418.151	2.5	um	Spot	Position	71	1000596919	830492
614.749	626.968	2.5	um	Spot	Position	71	1000801023	830813
951.36	555.206	2.5	um	Spot	Position	71	1000807635	830981
573.929	880.425	2.5	um	Spot	Position	71	1000828332	831593
644.041	889.148	2.5	um	Spot	Position	71	1000795228	831599
913.418	975.374	2.5	um	Spot	Position	71	1000741014	831830
511.706	313.415	2.5	um	Spot	Position	72	1000819867	833210
716.563	210.919	2.5	um	Spot	Position	72	1000596384	833311
685.83	298.202	2.5	um	Spot	Position	72	1000596450	833398
810.174	298.423	2.5	um	Spot	Position	72	1000596441	833399
674.987	323.433	2.5	um	Spot	Position	72	1000596478	833418
851.389	330.254	2.5	um	Spot	Position	72	1000826820	833425
796.69	335.606	2.5	um	Spot	Position	72	1000719890	833712
782.486	374.529	2.5	um	Spot	Position	72	1000790896	833753
754.573	418.514	2.5	um	Spot	Position	72	1000596919	833805
615.654	627.46	2.5	um	Spot	Position	72	1000801023	834133
952.172	555.699	2.5	um	Spot	Position	72	1000807635	834300
574.505	879.768	2.5	um	Spot	Position	72	1000828332	834916
839.511	889.207	2.5	um	Spot	Position	72	1000835057	835057
499.31	321.584	2.5	um	Spot	Position	73	1000819867	836561
716.208	211.207	2.5	um	Spot	Position	73	1000596384	836640
687.892	298.005	2.5	um	Spot	Position	73	1000596450	836720
809.834	299.199	2.5	um	Spot	Position	73	1000596441	836723
675.026	323.62	2.5	um	Spot	Position	73	1000596478	836739
852.675	328.352	2.5	um	Spot	Position	73	1000826820	836745
804.833	340.613	2.5	um	Spot	Position	73	1000719890	837027
782.608	373.749	2.5	um	Spot	Position	73	1000790896	837056
754.49	418.933	2.5	um	Spot	Position	73	1000596919	837112
613.802	627.453	2.5	um	Spot	Position	73	1000801023	837413
951.509	556.114	2.5	um	Spot	Position	73	1000807635	837587
628.058	812.222	2.5	um	Spot	Position	73	1000837869	837869
574.141	880.343	2.5	um	Spot	Position	73	1000828332	838187
838.678	890.188	2.5	um	Spot	Position	73	1000835057	838346
914.787	979.848	2.5	um	Spot	Position	73	1000741014	838449
651.061	995.116	2.5	um	Spot	Position	73	1000825012	838472
716.159	211.709	2.5	um	Spot	Position	74	1000596384	839969
691.35	296.598	2.5	um	Spot	Position	74	1000596450	840050
809.981	299.612	2.5	um	Spot	Position	74	1000596441	840054
674.964	323.597	2.5	um	Spot	Position	74	1000596478	840073
486.936	333.883	2.5	um	Spot	Position	74	1000819867	840088
814.439	349.106	2.5	um	Spot	Position	74	1000719890	840362
782.42	374.075	2.5	um	Spot	Position	74	1000790896	840392
755.309	418.878	2.5	um	Spot	Position	74	1000596919	840456
615.873	627.599	2.5	um	Spot	Position	74	1000801023	840757
952.748	556.823	2.5	um	Spot	Position	74	1000807635	840935
630.849	811.447	2.5	um	Spot	Position	74	1000837869	841236
572.714	881.51	2.5	um	Spot	Position	74	1000828332	841584
666.042	864.093	2.5	um	Spot	Position	74	1000795228	841705
837.388	890.518	2.5	um	Spot	Position	74	1000835057	841738
914.585	979.468	2.5	um	Spot	Position	74	1000741014	841848
651.113	997.307	2.5	um	Spot	Position	74	1000825012	841872
716.532	211.924	2.5	um	Spot	Position	75	1000596384	843259
693.131	296.072	2.5	um	Spot	Position	75	1000596450	843340
810.106	299.964	2.5	um	Spot	Position	75	1000596441	843344
674.057	324.083	2.5	um	Spot	Position	75	1000596478	843364
476.95	346.287	2.5	um	Spot	Position	75	1000819867	843404
828.159	360.571	2.5	um	Spot	Position	75	1000719890	843672
782.78	373.576	2.5	um	Spot	Position	75	1000790896	843688
755.201	419.252	2.5	um	Spot	Position	75	1000596919	843739
618.772	628.504	2.5	um	Spot	Position	75	1000801023	844009
953.652	557.123	2.5	um	Spot	Position	75	1000807635	844195
572.425	882.392	2.5	um	Spot	Position	75	1000828332	844812
837.189	890.901	2.5	um	Spot	Position	75	1000835057	844966
913.8	980.483	2.5	um	Spot	Position	75	1000741014	845097
651.419	999.92	2.5	um	Spot	Position	75	1000825012	845117
717.247	212.439	2.5	um	Spot	Position	76	1000596384	846581
693.494	296.823	2.5	um	Spot	Position	76	1000596450	846657
810.575	300.962	2.5	um	Spot	Position	76	1000596441	846662
674.666	324.727	2.5	um	Spot	Position	76	1000596478	846677
854.603	328.111	2.5	um	Spot	Position	76	1000826820	846679
469.007	361.786	2.5	um	Spot	Position	76	1000819867	846735
787.72	368.823	2.5	um	Spot	Position	76	1000790896	846986
755.469	418.833	2.5	um	Spot	Position	76	1000596919	847054
622.463	629.209	2.5	um	Spot	Position	76	1000801023	847352
954.499	557.005	2.5	um	Spot	Position	76	1000807635	847534
572.402	882.9	2.5	um	Spot	Position	76	1000828332	848145
898.179	835.582	2.5	um	Spot	Position	76	1000685195	848212
837.194	891.106	2.5	um	Spot	Position	76	1000835057	848280
911.931	981.292	2.5	um	Spot	Position	76	1000741014	848401
717.395	212.945	2.5	um	Spot	Position	77	1000596384	849859
693.37	297.094	2.5	um	Spot	Position	77	1000596450	849945
810.768	302.124	2.5	um	Spot	Position	77	1000596441	849948
674.755	325.233	2.5	um	Spot	Position	77	1000596478	849965
467.145	370.565	2.5	um	Spot	Position	77	1000819867	850038
790.772	365.284	2.5	um	Spot	Position	77	1000790896	850298
755.202	419.074	2.5	um	Spot	Position	77	1000596919	850376
624.893	630.005	2.5	um	Spot	Position	77	1000801023	850664
959.983	564.042	2.5	um	Spot	Position	77	1000807635	850857
733.203	780.454	2.5	um	Spot	Position	77	1000851364	851364
572.428	883.412	2.5	um	Spot	Position	77	1000828332	851480
896.094	837.566	2.5	um	Spot	Position	77	1000685195	851571
836.749	891.065	2.5	um	Spot	Position	77	1000835057	851630
912.975	981.677	2.5	um	Spot	Position	77	1000741014	851760
707.341	1044.06	2.5	um	Spot	Position	77	1000851904	851904
717.487	213.253	2.5	um	Spot	Position	78	1000596384	853226
694.055	296.912	2.5	um	Spot	Position	78	1000596450	853309
810.948	303.071	2.5	um	Spot	Position	78	1000596441	853316
674.868	325.364	2.5	um	Spot	Position	78	1000596478	853337
755.125	419.934	2.5	um	Spot	Position	78	1000596919	853721
962.645	566.503	2.5	um	Spot	Position	78	1000807635	854240
639.88	808.494	2.5	um	Spot	Position	78	1000837869	854519
964.385	767.476	2.5	um	Spot	Position	78	1000854734	854734
733.525	780.62	2.5	um	Spot	Position	78	1000851364	854752
572.599	883.828	2.5	um	Spot	Position	78	1000828332	854848
892.653	831.074	2.5	um	Spot	Position	78	1000685195	854920
836.363	891.491	2.5	um	Spot	Position	78	1000835057	855001
913.771	989.442	2.5	um	Spot	Position	78	1000741014	855134
653.188	1008.17	2.5	um	Spot	Position	78	1000825012	855151
951.063	1013.77	2.5	um	Spot	Position	78		855220
736.935	1029.37	2.5	um	Spot	Position	78	1000855239	855239
717.611	213.744	2.5	um	Spot	Position	79	1000596384	856594
694.331	297.03	2.5	um	Spot	Position	79	1000596450	856679
810.495	303.764	2.5	um	Spot	Position	79	1000596441	856684
674.596	325.514	2.5	um	Spot	Position	79	1000596478	856701
855.257	328.441	2.5	um	Spot	Position	79	1000826820	856702
659.843	410.141	2.5	um	Spot	Position	79	1000856849	856849
799.662	351.934	2.5	um	Spot	Position	79	1000790896	857010
754.607	420.157	2.5	um	Spot	Position	79	1000596919	857101
626.444	631.019	2.5	um	Spot	Position	79	1000801023	857391
961.891	768.669	2.5	um	Spot	Position	79	1000854734	858073
733.265	781.075	2.5	um	Spot	Position	79	1000851364	858085
572.075	883.844	2.5	um	Spot	Position	79	1000828332	858198
888.167	832.03	2.5	um	Spot	Position	79	1000685195	858272
836.36	891.387	2.5	um	Spot	Position	79	1000835057	858357
913.262	991.461	2.5	um	Spot	Position	79	1000741014	858480
656.159	1013.18	2.5	um	Spot	Position	79	1000825012	858497
734.332	1028.34	2.5	um	Spot	Position	79	1000855239	858589
702.507	1029.66	2.5	um	Spot	Position	79	1000851904	858591
717.28	214.005	2.5	um	Spot	Position	80	1000596384	859865
694.756	296.834	2.5	um	Spot	Position	80	1000596450	859945
810.19	303.785	2.5	um	Spot	Position	80	1000596441	859950
674.885	326.188	2.5	um	Spot	Position	80	1000596478	859971
856.5	327.831	2.5	um	Spot	Position	80	1000826820	859972
465.559	379.144	2.5	um	Spot	Position	80	1000819867	860060
660.084	410	2.5	um	Spot	Position	80	1000856849	860113
800.196	350.876	2.5	um	Spot	Position	80	1000790896	860269
754.683	420.544	2.5	um	Spot	Position	80	1000596919	860353
619.986	877.878	2.5	um	Spot	Position	80	1000861408	861408
572.643	883.128	2.5	um	Spot	Position	80	1000828332	861411
885.873	830.227	2.5	um	Spot	Position	80	1000685195	861487
835.752	891.881	2.5	um	Spot	Position	80	1000835057	861561
655.759	1026.84	2.5	um	Spot	Position	80	1000825012	861709
910.326	997.934	2.5	um	Spot	Position	80	1000741014	861743
733.693	1029.3	2.5	um	Spot	Position	80	1000855239	861775
717.513	214.264	2.5	um	Spot	Position	81	1000596384	863053
694.512	296.702	2.5	um	Spot	Position	81	1000596450	863123
809.813	304.413	2.5	um	Spot	Position	81	1000596441	863132
674.279	326.43	2.5	um	Spot	Position	81	1000596478	863147
466.368	381.212	2.5	um	Spot	Position	81	1000819867	863229
754.633	420.117	2.5	um	Spot	Position	81	1000596919	863528
639.673	808.181	2.5	um	Spot	Position	81	1000837869	864285
622.612	871.868	2.5	um	Spot	Position	81	1000861408	864612
572.648	883.185	2.5	um	Spot	Position	81	1000828332	864618
835.667	891.814	2.5	um	Spot	Position	81	1000835057	864761
651.735	1039.47	2.5	um	Spot	Position	81	1000825012	864909
975.454	996.449	2.5	um	Spot	Position	81	1000864937	864937
691.712	1014.24	2.5	um	Spot	Position	81	1000851904	864957
733.263	1028.89	2.5	um	Spot	Position	81	1000855239	864976
717.794	214.577	2.5	um	Spot	Position	82	1000596384	866211
695.244	297.792	2.5	um	Spot	Position	82	1000596450	866279
809.796	305.025	2.5	um	Spot	Position	82	1000596441	866286
674.352	326.927	2.5	um	Spot	Position	82	1000596478	866304
754.73	420.225	2.5	um	Spot	Position	82	1000596919	866703
646.593	806.273	2.5	um	Spot	Position	82	1000837869	867404
733.769	779.841	2.5	um	Spot	Position	82	1000851364	867650
881.032	826.342	2.5	um	Spot	Position	82	1000685195	867718
622.683	871.218	2.5	um	Spot	Position	82	1000861408	867755
572.647	882.589	2.5	um	Spot	Position	82	1000828332	867759
836.032	891.701	2.5	um	Spot	Position	82	1000835057	867917
646.2	1045.36	2.5	um	Spot	Position	82	1000825012	868063
685.21	1003.71	2.5	um	Spot	Position	82	1000851904	868098
734.751	1029.39	2.5	um	Spot	Position	82	1000855239	868128
717.925	214.759	2.5	um	Spot	Position	83	1000596384	869355
695.641	297.206	2.5	um	Spot	Position	83	1000596450	869427
809.202	304.909	2.5	um	Spot	Position	83	1000596441	869436
674.272	326.859	2.5	um	Spot	Position	83	1000596478	869452
473.044	393.661	2.5	um	Spot	Position	83	1000819867	869552
754.342	419.631	2.5	um	Spot	Position	83	1000596919	869838
955.013	771.808	2.5	um	Spot	Position	83	1000854734	870728
666.841	807.506	2.5	um	Spot	Position	83	1000837869	870777
622.889	867.836	2.5	um	Spot	Position	83	1000861408	870827
573.014	882.542	2.5	um	Spot	Position	83	1000828332	870837
877.579	827.505	2.5	um	Spot	Position	83	1000685195	870900
835.098	891.888	2.5	um	Spot	Position	83	1000835057	870969
642.992	1047.66	2.5	um	Spot	Position	83	1000825012	871132
983.476	1019.02	2.5	um	Spot	Position	83	1000864937	871187
735.815	1029.2	2.5	um	Spot	Position	83	1000855239	871200
717.465	214.939	2.5	um	Spot	Position	84	1000596384	872466
696.906	297.706	2.5	um	Spot	Position	84	1000596450	872543
808.81	305.947	2.5	um	Spot	Position	84	1000596441	872551
871.315	322.429	2.5	um	Spot	Position	84	1000826820	872564
673.682	327.285	2.5	um	Spot	Position	84	1000596478	872566
663.217	409.66	2.5	um	Spot	Position	84	1000856849	872941
754.198	419.841	2.5	um	Spot	Position	84	1000596919	872952
942.371	767.93	2.5	um	Spot	Position	84	1000854734	873862
686.61	813.328	2.5	um	Spot	Position	84	1000837869	873919
1159.92	815.916	2.5	um	Spot	Position	84	1000873925	873925
623.334	865.618	2.5	um	Spot	Position	84	1000861408	873961
573.812	881.356	2.5	um	Spot	Position	84	1000828332	873972
878.543	827.947	2.5	um	Spot	Position	84	1000685195	874039
835.355	891.184	2.5	um	Spot	Position	84	1000835057	874123
675.138	986.138	2.5	um	Spot	Position	84	1000851904	874233
643.665	1047.14	2.5	um	Spot	Position	84	1000825012	874279
984.891	1022.04	2.5	um	Spot	Position	84	1000864937	874325
734.79	1030.59	2.5	um	Spot	Position	84	1000855239	874335
717.59	215.04	2.5	um	Spot	Position	85	1000596384	875597
697.303	298.051	2.5	um	Spot	Position	85	1000596450	875674
872.871	321.416	2.5	um	Spot	Position	85	1000826820	875695
673.446	327.501	2.5	um	Spot	Position	85	1000596478	875700
664.147	408.811	2.5	um	Spot	Position	85	1000856849	876083
754.648	420.298	2.5	um	Spot	Position	85	1000596919	876091
926.921	756.806	2.5	um	Spot	Position	85	1000854734	876978
733.851	779.057	2.5	um	Spot	Position	85	1000851364	877013
1158.75	817.357	2.5	um	Spot	Position	85	1000873925	877068
623.457	865.664	2.5	um	Spot	Position	85	1000861408	877113
575.561	880.627	2.5	um	Spot	Position	85	1000828332	877123
835.148	891.426	2.5	um	Spot	Position	85	1000835057	877256
669.675	978.901	2.5	um	Spot	Position	85	1000851904	877363
642.982	1047.67	2.5	um	Spot	Position	85	1000825012	877412
987.039	1028.31	2.5	um	Spot	Position	85	1000864937	877472
733.249	1032.43	2.5	um	Spot	Position	85	1000855239	877479
718.115	215.869	2.5	um	Spot	Position	86	1000596384	878709
707.198	306.209	2.5	um	Spot	Position	86	1000596450	878786
809.123	307.475	2.5	um	Spot	Position	86	1000596441	878788
875.143	320.602	2.5	um	Spot	Position	86	1000826820	878793
673.69	328.296	2.5	um	Spot	Position	86	1000596478	878799
488.302	410.361	2.5	um	Spot	Position	86	1000819867	878930
664.839	409.094	2.5	um	Spot	Position	86	1000856849	879163
754.817	420.417	2.5	um	Spot	Position	86	1000596919	879177
915.824	747.223	2.5	um	Spot	Position	86	1000854734	880032
734.435	778.107	2.5	um	Spot	Position	86	1000851364	880074
1158.22	817.493	2.5	um	Spot	Position	86	1000873925	880127
875.731	822.214	2.5	um	Spot	Position	86	1000685195	880136
623.174	866.253	2.5	um	Spot	Position	86	1000861408	880172
576.22	879.679	2.5	um	Spot	Position	86	1000828332	880181
834.944	891.877	2.5	um	Spot	Position	86	1000835057	880339
670.008	977.676	2.5	um	Spot	Position	86	1000851904	880431
733.03	1032.07	2.5	um	Spot	Position	86	1000855239	880556
991.104	1037.36	2.5	um	Spot	Position	86	1000864937	880562
717.943	216.282	2.5	um	Spot	Position	87	1000596384	881785
717.861	313.629	2.5	um	Spot	Position	87	1000596450	881865
875.968	320.95	2.5	um	Spot	Position	87	1000826820	881871
673.676	329.002	2.5	um	Spot	Position	87	1000596478	881876
665.026	409.058	2.5	um	Spot	Position	87	1000856849	882254
754.445	420.701	2.5	um	Spot	Position	87	1000596919	882271
908.914	741.031	2.5	um	Spot	Position	87	1000854734	883169
734.79	776.55	2.5	um	Spot	Position	87	1000851364	883231
1157.56	817.528	2.5	um	Spot	Position	87	1000873925	883297
622.585	865.777	2.5	um	Spot	Position	87	1000861408	883354
579.696	879.546	2.5	um	Spot	Position	87	1000828332	883365
835.091	891.636	2.5	um	Spot	Position	87	1000835057	883506
670.469	976.858	2.5	um	Spot	Position	87	1000851904	883609
731.662	1031.63	2.5	um	Spot	Position	87	1000855239	883721
991.453	1037.87	2.5	um	Spot	Position	87	1000864937	883729
717.756	216.14	2.5	um	Spot	Position	88	1000596384	884967
721.034	316.505	2.5	um	Spot	Position	88	1000596450	885057
875.582	321.379	2.5	um	Spot	Position	88	1000826820	885059
674.301	328.901	2.5	um	Spot	Position	88	1000596478	885064
646.324	409.329	2.5	um	Spot	Position	88	1000885198	885198
665.018	408.6	2.5	um	Spot	Position	88	1000856849	885424
754.37	421.017	2.5	um	Spot	Position	88	1000596919	885441
905.029	737.337	2.5	um	Spot	Position	88	1000854734	886234
1156.12	816.747	2.5	um	Spot	Position	88	1000873925	886345
622.932	863.844	2.5	um	Spot	Position	88	1000861408	886380
582.187	879.558	2.5	um	Spot	Position	88	1000828332	886396
835.183	892.372	2.5	um	Spot	Position	88	1000835057	886529
731.818	1032.4	2.5	um	Spot	Position	88	1000855239	886749
991.838	1037.73	2.5	um	Spot	Position	88	1000864937	886756
718.061	216.654	2.5	um	Spot	Position	89	1000596384	887978
722.732	317.814	2.5	um	Spot	Position	89	1000596450	888065
875.907	321.229	2.5	um	Spot	Position	89	1000826820	888070
674.815	329.15	2.5	um	Spot	Position	89	1000596478	888075
647.063	408.352	2.5	um	Spot	Position	89	1000885198	888210
523.823	437.505	2.5	um	Spot	Position	89	1000819867	888257
666.999	408.247	2.5	um	Spot	Position	89	1000856849	888435
754.119	421.586	2.5	um	Spot	Position	89	1000596919	888451
904.399	737.704	2.5	um	Spot	Position	89	1000854734	889245
740.557	767.183	2.5	um	Spot	Position	89	1000851364	889292
1154.55	814.986	2.5	um	Spot	Position	89	1000873925	889370
873.525	821.142	2.5	um	Spot	Position	89	1000685195	889376
581.318	879.16	2.5	um	Spot	Position	89	1000828332	889421
835.332	892.3	2.5	um	Spot	Position	89	1000835057	889577
732.078	1034.27	2.5	um	Spot	Position	89	1000855239	889804
991.611	1038.01	2.5	um	Spot	Position	89	1000864937	889811
717.578	216.765	2.5	um	Spot	Position	90	1000596384	890985
724.231	319.511	2.5	um	Spot	Position	90	1000596450	891071
877.242	320.911	2.5	um	Spot	Position	90	1000826820	891072
675.253	329.338	2.5	um	Spot	Position	90	1000596478	891079
647.167	408.539	2.5	um	Spot	Position	90	1000885198	891205
815.366	345.327	2.5	um	Spot	Position	90	1000596441	891356
669.187	408.182	2.5	um	Spot	Position	90	1000856849	891416
754.492	420.589	2.5	um	Spot	Position	90	1000596919	891431
898.95	735.992	2.5	um	Spot	Position	90	1000854734	892199
741.376	765.852	2.5	um	Spot	Position	90	1000851364	892242
1153.58	813.546	2.5	um	Spot	Position	90	1000873925	892300
873.389	820.583	2.5	um	Spot	Position	90	1000685195	892310
624.601	849.617	2.5	um	Spot	Position	90	1000861408	892327
581.852	879.644	2.5	um	Spot	Position	90	1000828332	892348
731.741	1033.16	2.5	um	Spot	Position	90	1000855239	892729
991.437	1038.14	2.5	um	Spot	Position	90	1000864937	892735
717.428	217.252	2.5	um	Spot	Position	91	1000596384	893965
729.865	322.991	2.5	um	Spot	Position	91	1000596450	894064
675.637	329.288	2.5	um	Spot	Position	91	1000596478	894067
647.217	408.624	2.5	um	Spot	Position	91	1000885198	894205
541.763	456.359	2.5	um	Spot	Position	91	1000819867	894289
815.191	345.373	2.5	um	Spot	Position	91	1000596441	894371
668.884	409.84	2.5	um	Spot	Position	91	1000856849	894432
754.626	420.086	2.5	um	Spot	Position	91	1000596919	894444
894.615	735.031	2.5	um	Spot	Position	91	1000854734	895201
1154.21	813.839	2.5	um	Spot	Position	91	1000873925	895315
624.604	847.814	2.5	um	Spot	Position	91	1000861408	895346
583.031	879.868	2.5	um	Spot	Position	91	1000828332	895364
833.756	893.37	2.5	um	Spot	Position	91	1000835057	895530
730.367	1033.23	2.5	um	Spot	Position	91	1000855239	895741
990.888	1037.53	2.5	um	Spot	Position	91	1000864937	895744
717.167	217.534	2.5	um	Spot	Position	92	1000596384	896897
730.203	323.288	2.5	um	Spot	Position	92	1000596450	896983
675.544	329.39	2.5	um	Spot	Position	92	1000596478	896986
544.058	461.504	2.5	um	Spot	Position	92	1000819867	897218
814.647	345.104	2.5	um	Spot	Position	92	1000596441	897277
670.692	418.882	2.5	um	Spot	Position	92	1000885198	897344
754.438	420.187	2.5	um	Spot	Position	92	1000596919	897346
886.478	725.976	2.5	um	Spot	Position	92	1000854734	898122
1154.13	814.253	2.5	um	Spot	Position	92	1000873925	898230
624.465	849.284	2.5	um	Spot	Position	92	1000861408	898266
590.247	883.719	2.5	um	Spot	Position	92	1000828332	898282
833.975	893.882	2.5	um	Spot	Position	92	1000835057	898425
728.517	1033.87	2.5	um	Spot	Position	92	1000855239	898614
991.352	1037.78	2.5	um	Spot	Position	92	1000864937	898620
1096.55	1049.53	2.5	um	Spot	Position	92	1000898626	898626
517.939	304.239	2.5	um	Spot	Position	93	1000899708	899708
717.335	218.163	2.5	um	Spot	Position	93	1000596384	899801
675.855	329.446	2.5	um	Spot	Position	93	1000596478	899887
549.938	469.213	2.5	um	Spot	Position	93	1000819867	900133
741.479	331.613	2.5	um	Spot	Position	93	1000596450	900165
668.805	409.392	2.5	um	Spot	Position	93	1000856849	900231
754.844	419.809	2.5	um	Spot	Position	93	1000596919	900242
675.604	425.051	2.5	um	Spot	Position	93	1000885198	900251
816.633	493.597	2.5	um	Spot	Position	93	1000900353	900353
1153.69	813.592	2.5	um	Spot	Position	93	1000873925	901104
623.248	852.586	2.5	um	Spot	Position	93	1000861408	901133
591.438	884.981	2.5	um	Spot	Position	93	1000828332	901149
652.48	937.904	2.5	um	Spot	Position	93	1000901179	901179
833.522	893.548	2.5	um	Spot	Position	93	1000835057	901302
727.513	1034.38	2.5	um	Spot	Position	93	1000855239	901495
991.167	1038.13	2.5	um	Spot	Position	93	1000864937	901499
1098.42	1040.14	2.5	um	Spot	Position	93	1000898626	901502
717.804	218.283	2.5	um	Spot	Position	94	1000596384	902669
675.914	329.724	2.5	um	Spot	Position	94	1000596478	902759
741.615	331.715	2.5	um	Spot	Position	94	1000596450	903048
678.985	406.647	2.5	um	Spot	Position	94	1000856849	903118
755.593	419.565	2.5	um	Spot	Position	94	1000596919	903134
679.732	427.063	2.5	um	Spot	Position	94	1000885198	903145
833.039	495.235	2.5	um	Spot	Position	94	1000900353	903239
1153.08	813.114	2.5	um	Spot	Position	94	1000873925	904014
880.626	824.904	2.5	um	Spot	Position	94	1000685195	904034
623.114	854.479	2.5	um	Spot	Position	94	1000861408	904053
591.317	886.142	2.5	um	Spot	Position	94	1000828332	904065
833.857	893.859	2.5	um	Spot	Position	94	1000835057	904214
1102.84	1023.63	2.5	um	Spot	Position	94	1000898626	904408
727.561	1035.13	2.5	um	Spot	Position	94	1000855239	904419
990.852	1038.29	2.5	um	Spot	Position	94	1000864937	904420
516.348	299.337	2.5	um	Spot	Position	95	1000899708	905462
630.21	319.682	2.5	um	Spot	Position	95	1000905503	905503
717.669	218.835	2.5	um	Spot	Position	95	1000596384	905575
676.086	330.064	2.5	um	Spot	Position	95	1000596478	905678
814.487	345.782	2.5	um	Spot	Position	95	1000596441	905966
680.682	406.254	2.5	um	Spot	Position	95	1000856849	906016
875.694	411.931	2.5	um	Spot	Position	95	1000906020	906020
905.622	415.216	2.5	um	Spot	Position	95	1000906026	906026
755.799	420.103	2.5	um	Spot	Position	95	1000596919	906035
680.184	427.032	2.5	um	Spot	Position	95	1000885198	906045
837.441	497.432	2.5	um	Spot	Position	95	1000900353	906352
1152.91	812.377	2.5	um	Spot	Position	95	1000873925	906974
622.515	863.044	2.5	um	Spot	Position	95	1000861408	907009
591.369	885.186	2.5	um	Spot	Position	95	1000828332	907024
654.607	941.818	2.5	um	Spot	Position	95	1000901179	907063
882.631	826.968	2.5	um	Spot	Position	95	1000685195	907095
833.177	894.338	2.5	um	Spot	Position	95	1000835057	907181
1105.1	1012.33	2.5	um	Spot	Position	95	1000898626	907355
990.54	1038.29	2.5	um	Spot	Position	95	1000864937	907378
512.923	297.86	2.5	um	Spot	Position	96	1000899708	908417
718.157	219.631	2.5	um	Spot	Position	96	1000596384	908529
676.144	330.396	2.5	um	Spot	Position	96	1000596478	908622
751.98	340.148	2.5	um	Spot	Position	96	1000596450	908888
817.733	346.25	2.5	um	Spot	Position	96	1000596441	908892
687.228	404.094	2.5	um	Spot	Position	96	1000856849	908936
903.571	414.434	2.5	um	Spot	Position	96	1000906026	908950
755.159	420.616	2.5	um	Spot	Position	96	1000596919	908958
680.123	426.457	2.5	um	Spot	Position	96	1000885198	908964
837.866	497.713	2.5	um	Spot	Position	96	1000900353	909221
1150.59	811.134	2.5	um	Spot	Position	96	1000873925	909770
622.013	864.622	2.5	um	Spot	Position	96	1000861408	909816
591.665	885.171	2.5	um	Spot	Position	96	1000828332	909834
653.005	950.985	2.5	um	Spot	Position	96	1000901179	909871
1104.13	1005.88	2.5	um	Spot	Position	96	1000898626	910142
990.194	1038.14	2.5	um	Spot	Position	96	1000864937	910173
512.239	297.61	2.5	um	Spot	Position	97	1000899708	911230
718.758	220.138	2.5	um	Spot	Position	97	1000596384	911351
806.947	313.045	2.5	um	Spot	Position	97	1000596441	911433
556.41	480.167	2.5	um	Spot	Position	97	1000819867	911705
676.366	330.827	2.5	um	Spot	Position	97	1000596478	911732
754.328	342.441	2.5	um	Spot	Position	97	1000596450	911742
689.712	404.192	2.5	um	Spot	Position	97	1000856849	911790
903.527	414.168	2.5	um	Spot	Position	97	1000906026	911801
755.457	421.299	2.5	um	Spot	Position	97	1000596919	911811
682.494	429.988	2.5	um	Spot	Position	97	1000885198	911820
838.255	499.467	2.5	um	Spot	Position	97	1000900353	912115
1142.2	801.368	2.5	um	Spot	Position	97	1000873925	912682
883.289	825.146	2.5	um	Spot	Position	97	1000685195	912712
621.556	868.551	2.5	um	Spot	Position	97	1000861408	912746
591.325	885.207	2.5	um	Spot	Position	97	1000828332	912756
652.374	957.945	2.5	um	Spot	Position	97	1000901179	912807
1103.85	994.947	2.5	um	Spot	Position	97	1000898626	913088
990.243	1038.08	2.5	um	Spot	Position	97	1000864937	913129
512.473	297.92	2.5	um	Spot	Position	98	1000899708	914190
630.054	318.854	2.5	um	Spot	Position	98	1000905503	914229
718.898	220.315	2.5	um	Spot	Position	98	1000596384	914303
806.662	313.526	2.5	um	Spot	Position	98	1000596441	914382
569.068	486.9	2.5	um	Spot	Position	98	1000819867	914649
676.484	330.602	2.5	um	Spot	Position	98	1000596478	914665
872.453	403.642	2.5	um	Spot	Position	98	1000906020	914720
692.041	404.849	2.5	um	Spot	Position	98	1000856849	914721
905.842	414.962	2.5	um	Spot	Position	98	1000906026	914726
755.063	421.232	2.5	um	Spot	Position	98	1000596919	914737
696.01	443.928	2.5	um	Spot	Position	98	1000885198	914769
838.613	499.409	2.5	um	Spot	Position	98	1000900353	915017
1141.88	801.168	2.5	um	Spot	Position	98	1000873925	915637
619.039	880.801	2.5	um	Spot	Position	98	1000861408	915708
591.87	885.172	2.5	um	Spot	Position	98	1000828332	915712
653.556	959.935	2.5	um	Spot	Position	98	1000901179	915765
832.458	894.689	2.5	um	Spot	Position	98	1000835057	915882
1104.2	980.782	2.5	um	Spot	Position	98	1000898626	915976
990.44	1038.26	2.5	um	Spot	Position	98	1000864937	916101
513.921	298.247	2.5	um	Spot	Position	99	1000899708	917137
630.516	319.252	2.5	um	Spot	Position	99	1000905503	917173
719.203	220.923	2.5	um	Spot	Position	99	1000596384	917256
806.763	314.146	2.5	um	Spot	Position	99	1000596441	917337
676.13	330.386	2.5	um	Spot	Position	99	1000596478	917352
576.334	490.318	2.5	um	Spot	Position	99	1000819867	917597
762.862	347.202	2.5	um	Spot	Position	99	1000596450	917609
701.914	403.814	2.5	um	Spot	Position	99	1000856849	917645
872.571	404.267	2.5	um	Spot	Position	99	1000906020	917646
903.119	414.129	2.5	um	Spot	Position	99	1000906026	917653
755.121	422.064	2.5	um	Spot	Position	99	1000596919	917663
701.292	453.758	2.5	um	Spot	Position	99	1000885198	917708
838.971	499.968	2.5	um	Spot	Position	99	1000900353	917929
551.03	684.029	2.5	um	Spot	Position	99	1000918200	918200
1141.86	801.626	2.5	um	Spot	Position	99	1000873925	918480
883.744	824.684	2.5	um	Spot	Position	99	1000685195	918516
591.972	884.941	2.5	um	Spot	Position	99	1000828332	918558
652.142	966.791	2.5	um	Spot	Position	99	1000901179	918611
831.986	894.057	2.5	um	Spot	Position	99	1000835057	918726
1101.47	959.631	2.5	um	Spot	Position	99	1000898626	918794
990.179	1038.46	2.5	um	Spot	Position	99	1000864937	918933
515.281	298.747	2.5	um	Spot	Position	100	1000899708	919948
719.543	221.061	2.5	um	Spot	Position	100	1000596384	920054
806.606	314.304	2.5	um	Spot	Position	100	1000596441	920140
675.847	330.376	2.5	um	Spot	Position	100	1000596478	920154
765.445	348.49	2.5	um	Spot	Position	100	1000596450	920448
707.765	402.228	2.5	um	Spot	Position	100	1000856849	920484
871.198	403.259	2.5	um	Spot	Position	100	1000906020	920486
903.243	414.448	2.5	um	Spot	Position	100	1000906026	920495
755.392	421.52	2.5	um	Spot	Position	100	1000596919	920504
709.274	463.4	2.5	um	Spot	Position	100	1000885198	920575
588.754	498.771	2.5	um	Spot	Position	100	1000819867	920625
840.052	500.258	2.5	um	Spot	Position	100	1000900353	920791
550.057	688.042	2.5	um	Spot	Position	100	1000918200	921059
1142.01	800.836	2.5	um	Spot	Position	100	1000873925	921347
883.693	823.302	2.5	um	Spot	Position	100	1000685195	921379
591.909	884.97	2.5	um	Spot	Position	100	1000828332	921420
831.79	893.761	2.5	um	Spot	Position	100	1000835057	921581
1099.05	945.369	2.5	um	Spot	Position	100	1000898626	921639
990.707	1038.56	2.5	um	Spot	Position	100	1000864937	921791
516.462	299.273	2.5	um	Spot	Position	101	1000899708	922869
630.544	319.86	2.5	um	Spot	Position	101	1000905503	922910
719.135	221.319	2.5	um	Spot	Position	101	1000596384	922991
807.172	314.042	2.5	um	Spot	Position	101	1000596441	923083
675.826	330.165	2.5	um	Spot	Position	101	1000596478	923092
772.78	352.677	2.5	um	Spot	Position	101	1000596450	923390
711.617	402.069	2.5	um	Spot	Position	101	1000856849	923422
870.523	402.73	2.5	um	Spot	Position	101	1000906020	923423
903.652	414.46	2.5	um	Spot	Position	101	1000906026	923431
755.799	421.385	2.5	um	Spot	Position	101	1000596919	923444
690.36	458.088	2.5	um	Spot	Position	101	1000885198	923506
600.776	503.941	2.5	um	Spot	Position	101	1000819867	923567
842.421	502.679	2.5	um	Spot	Position	101	1000900353	923736
548.684	697.316	2.5	um	Spot	Position	101	1000918200	924026
1141.95	800.557	2.5	um	Spot	Position	101	1000873925	924293
592.408	884.863	2.5	um	Spot	Position	101	1000828332	924371
832.155	893.609	2.5	um	Spot	Position	101	1000835057	924526
1097.71	938.062	2.5	um	Spot	Position	101	1000898626	924568
991.081	1038.87	2.5	um	Spot	Position	101	1000864937	924747
517.047	299.37	2.5	um	Spot	Position	102	1000899708	925747
719.188	221.55	2.5	um	Spot	Position	102	1000596384	925864
675.833	329.206	2.5	um	Spot	Position	102	1000596478	925947
772.481	352.139	2.5	um	Spot	Position	102	1000596450	926232
714.753	400.797	2.5	um	Spot	Position	102	1000856849	926262
869.917	402.669	2.5	um	Spot	Position	102	1000906020	926263
903.371	414.214	2.5	um	Spot	Position	102	1000906026	926276
755.547	421.027	2.5	um	Spot	Position	102	1000596919	926287
684.097	454.368	2.5	um	Spot	Position	102	1000885198	926338
740.14	493.457	2.5	um	Spot	Position	102	1000926387	926387
606.744	505.114	2.5	um	Spot	Position	102	1000819867	926405
548.119	699.116	2.5	um	Spot	Position	102	1000918200	926838
1141.84	800.826	2.5	um	Spot	Position	102	1000873925	927098
883.473	822.693	2.5	um	Spot	Position	102	1000685195	927126
591.331	884.579	2.5	um	Spot	Position	102	1000828332	927159
832.118	893.635	2.5	um	Spot	Position	102	1000835057	927308
1224.68	898.395	2.5	um	Spot	Position	102	1000927312	927312
1091.42	913.809	2.5	um	Spot	Position	102	1000898626	927327
994.357	1039.32	2.5	um	Spot	Position	102	1000864937	927516
518.076	300.162	2.5	um	Spot	Position	103	1000899708	928303
718.505	221.622	2.5	um	Spot	Position	103	1000596384	928382
807.521	314.076	2.5	um	Spot	Position	103	1000596441	928437
675.565	330.307	2.5	um	Spot	Position	103	1000596478	928447
772.814	352.431	2.5	um	Spot	Position	103	1000596450	928644
722.164	400.405	2.5	um	Spot	Position	103	1000856849	928665
870.143	402.897	2.5	um	Spot	Position	103	1000906020	928668
902.959	414.493	2.5	um	Spot	Position	103	1000906026	928676
755.607	421.247	2.5	um	Spot	Position	103	1000596919	928682
626.104	516.396	2.5	um	Spot	Position	103	1000819867	928771
741.606	496.523	2.5	um	Spot	Position	103	1000926387	928865
850.65	506.084	2.5	um	Spot	Position	103	1000900353	928885
547.683	699.949	2.5	um	Spot	Position	103	1000918200	929087
1141.98	800.298	2.5	um	Spot	Position	103	1000873925	929283
883.095	822.284	2.5	um	Spot	Position	103	1000685195	929302
592.319	884.637	2.5	um	Spot	Position	103	1000828332	929334
832.574	894.055	2.5	um	Spot	Position	103	1000835057	929470
625.689	269.168	2.5	um	Spot	Position	104	1000930585	930585
517.127	300.455	2.5	um	Spot	Position	104	1000899708	930661
630.141	320.218	2.5	um	Spot	Position	104	1000905503	930693
718.379	221.868	2.5	um	Spot	Position	104	1000596384	930769
807.64	313.752	2.5	um	Spot	Position	104	1000596441	930855
675.731	329.693	2.5	um	Spot	Position	104	1000596478	930868
772.976	352.567	2.5	um	Spot	Position	104	1000596450	931157
723.182	400.224	2.5	um	Spot	Position	104	1000856849	931188
869.967	402.334	2.5	um	Spot	Position	104	1000906020	931190
903.096	414.019	2.5	um	Spot	Position	104	1000906026	931207
755.646	421.379	2.5	um	Spot	Position	104	1000596919	931216
673.611	445.851	2.5	um	Spot	Position	104	1000885198	931250
638.921	522.591	2.5	um	Spot	Position	104	1000819867	931353
745.427	505.371	2.5	um	Spot	Position	104	1000926387	931519
547.391	700.672	2.5	um	Spot	Position	104	1000918200	931825
1142.27	799.954	2.5	um	Spot	Position	104	1000873925	932084
883.131	819.636	2.5	um	Spot	Position	104	1000685195	932110
592.533	884.674	2.5	um	Spot	Position	104	1000828332	932169
920.498	854.523	2.5	um	Spot	Position	104	1000932286	932286
1086.89	888.467	2.5	um	Spot	Position	104	1000898626	932332
832.374	894.045	2.5	um	Spot	Position	104	1000835057	932341
1009.52	1037.84	2.5	um	Spot	Position	104	1000864937	932539
625.187	268.775	2.5	um	Spot	Position	105	1000930585	933333
516.197	299.962	2.5	um	Spot	Position	105	1000899708	933379
629.958	319.981	2.5	um	Spot	Position	105	1000905503	933407
718.263	221.622	2.5	um	Spot	Position	105	1000596384	933460
807.764	313.639	2.5	um	Spot	Position	105	1000596441	933520
675.717	328.739	2.5	um	Spot	Position	105	1000596478	933528
772.25	352.246	2.5	um	Spot	Position	105	1000596450	933746
724.63	399.608	2.5	um	Spot	Position	105	1000856849	933769
870.478	401.824	2.5	um	Spot	Position	105	1000906020	933771
903.29	413.613	2.5	um	Spot	Position	105	1000906026	933782
755.819	421.484	2.5	um	Spot	Position	105	1000596919	933792
748.084	512.423	2.5	um	Spot	Position	105	1000926387	934020
873.958	517.789	2.5	um	Spot	Position	105	1000900353	934026
546.059	703.227	2.5	um	Spot	Position	105	1000918200	934228
1141.71	801.867	2.5	um	Spot	Position	105	1000873925	934425
883.531	817.562	2.5	um	Spot	Position	105	1000685195	934444
593.472	885.185	2.5	um	Spot	Position	105	1000828332	934490
911.84	858.659	2.5	um	Spot	Position	105	1000932286	934582
1086.45	880.505	2.5	um	Spot	Position	105	1000898626	934601
831.403	893.982	2.5	um	Spot	Position	105	1000835057	934608
1223.02	899.741	2.5	um	Spot	Position	105	1000927312	934615
1010.25	1038.04	2.5	um	Spot	Position	105	1000864937	934774
624.175	268.798	2.5	um	Spot	Position	106	1000930585	935747
515.977	300.846	2.5	um	Spot	Position	106	1000899708	935808
630.183	320.381	2.5	um	Spot	Position	106	1000905503	935852
717.972	221.773	2.5	um	Spot	Position	106	1000596384	935923
807.94	314.289	2.5	um	Spot	Position	106	1000596441	936000
676.16	330.753	2.5	um	Spot	Position	106	1000596478	936271
772.143	352.654	2.5	um	Spot	Position	106	1000596450	936287
729.774	398.48	2.5	um	Spot	Position	106	1000856849	936318
871.412	401.377	2.5	um	Spot	Position	106	1000906020	936320
902.787	413.002	2.5	um	Spot	Position	106	1000906026	936333
755.126	422.23	2.5	um	Spot	Position	106	1000596919	936347
672.291	443.81	2.5	um	Spot	Position	106	1000885198	936371
543.421	713.541	2.5	um	Spot	Position	106	1000918200	936916
838.134	663.017	2.5	um	Spot	Position	106	1000936987	936987
1141.72	801.075	2.5	um	Spot	Position	106	1000873925	937187
883.084	817.941	2.5	um	Spot	Position	106	1000685195	937208
594.529	885.438	2.5	um	Spot	Position	106	1000828332	937255
909.876	858.724	2.5	um	Spot	Position	106	1000932286	937365
1084.54	876.909	2.5	um	Spot	Position	106	1000898626	937384
833.034	894.911	2.5	um	Spot	Position	106	1000835057	937404
624.567	269.172	2.5	um	Spot	Position	107	1000930585	938354
515.51	301.224	2.5	um	Spot	Position	107	1000899708	938403
630.706	320.391	2.5	um	Spot	Position	107	1000905503	938434
718.311	221.766	2.5	um	Spot	Position	107	1000596384	938488
807.687	315.275	2.5	um	Spot	Position	107	1000596441	938548
676.057	329.388	2.5	um	Spot	Position	107	1000596478	938556
973.259	339.311	2.5	um	Spot	Position	107	1000938772	938772
771.682	352.581	2.5	um	Spot	Position	107	1000596450	938780
730.619	398.01	2.5	um	Spot	Position	107	1000856849	938802
871.952	401.096	2.5	um	Spot	Position	107	1000906020	938806
899.144	411.312	2.5	um	Spot	Position	107	1000906026	938817
755.171	422.435	2.5	um	Spot	Position	107	1000596919	938831
669.474	437.792	2.5	um	Spot	Position	107	1000885198	938843
838.24	659.962	2.5	um	Spot	Position	107	1000936987	939238
543.428	716.92	2.5	um	Spot	Position	107	1000918200	939270
1141.49	801.326	2.5	um	Spot	Position	107	1000873925	939471
884.919	817.953	2.5	um	Spot	Position	107	1000685195	939483
593.779	885.106	2.5	um	Spot	Position	107	1000828332	939526
1086.42	873.957	2.5	um	Spot	Position	107	1000898626	939630
832.561	894.406	2.5	um	Spot	Position	107	1000835057	939654
1011.79	1038.36	2.5	um	Spot	Position	107	1000864937	939791
624.539	269.163	2.5	um	Spot	Position	108	1000930585	940741
516.278	301.07	2.5	um	Spot	Position	108	1000899708	940812
630.565	320.827	2.5	um	Spot	Position	108	1000905503	940846
718.681	221.975	2.5	um	Spot	Position	108	1000596384	940917
808.01	315.499	2.5	um	Spot	Position	108	1000596441	940998
676.872	330.245	2.5	um	Spot	Position	108	1000596478	941004
972.963	339.365	2.5	um	Spot	Position	108	1000938772	941258
771.861	352.717	2.5	um	Spot	Position	108	1000596450	941269
909.115	361.481	2.5	um	Spot	Position	108	1000941277	941277
731.571	398.492	2.5	um	Spot	Position	108	1000856849	941298
899.54	411.261	2.5	um	Spot	Position	108	1000906026	941309
755.673	422.704	2.5	um	Spot	Position	108	1000596919	941329
761.346	537.795	2.5	um	Spot	Position	108	1000926387	941674
832.115	638.128	2.5	um	Spot	Position	108	1000936987	941816
543.204	722.739	2.5	um	Spot	Position	108	1000918200	941896
1141.54	799.745	2.5	um	Spot	Position	108	1000873925	942149
886.256	817.391	2.5	um	Spot	Position	108	1000685195	942165
594.514	884.832	2.5	um	Spot	Position	108	1000828332	942212
1223.69	899.674	2.5	um	Spot	Position	108	1000927312	942363
1057.24	909.056	2.5	um	Spot	Position	108	1000942370	942370
1011.48	1038.74	2.5	um	Spot	Position	108	1000864937	942547
623.814	268.873	2.5	um	Spot	Position	109	1000930585	943522
515.774	301.679	2.5	um	Spot	Position	109	1000899708	943579
718.506	222.332	2.5	um	Spot	Position	109	1000596384	943685
808.216	315.663	2.5	um	Spot	Position	109	1000596441	943765
676.716	330.575	2.5	um	Spot	Position	109	1000596478	943773
525.898	438.606	2.5	um	Spot	Position	109	1000943926	943926
972.769	339.722	2.5	um	Spot	Position	109	1000938772	944033
771.872	352.826	2.5	um	Spot	Position	109	1000596450	944045
908.988	361.659	2.5	um	Spot	Position	109	1000941277	944055
732.035	397.857	2.5	um	Spot	Position	109	1000856849	944078
899.425	410.892	2.5	um	Spot	Position	109	1000906026	944091
755.808	422.903	2.5	um	Spot	Position	109	1000596919	944104
834.71	476.44	2.5	um	Spot	Position	109	1000944183	944183
769.405	543.228	2.5	um	Spot	Position	109	1000926387	944455
825.474	620.675	2.5	um	Spot	Position	109	1000936987	944565
541.513	731.301	2.5	um	Spot	Position	109	1000918200	944684
1140.9	800.79	2.5	um	Spot	Position	109	1000873925	944928
885.925	817.646	2.5	um	Spot	Position	109	1000685195	944946
594.91	884.582	2.5	um	Spot	Position	109	1000828332	944990
897.764	855.299	2.5	um	Spot	Position	109	1000932286	945086
1025.06	963.135	2.5	um	Spot	Position	109	1000945182	945182
1012.55	1039.61	2.5	um	Spot	Position	109	1000864937	945307
616.301	265.02	2.5	um	Spot	Position	110	1000930585	946253
516.209	302.574	2.5	um	Spot	Position	110	1000899708	946326
718.383	222.568	2.5	um	Spot	Position	110	1000596384	946434
808.485	316.49	2.5	um	Spot	Position	110	1000596441	946507
676.795	329.373	2.5	um	Spot	Position	110	1000596478	946515
515.827	419.413	2.5	um	Spot	Position	110	1000943926	946659
973.352	340.777	2.5	um	Spot	Position	110	1000938772	946789
771.321	352.582	2.5	um	Spot	Position	110	1000596450	946803
907.38	362.37	2.5	um	Spot	Position	110	1000941277	946813
876.472	394.918	2.5	um	Spot	Position	110	1000906020	946836
732.681	397.536	2.5	um	Spot	Position	110	1000856849	946840
756.019	422.859	2.5	um	Spot	Position	110	1000596919	946869
666.581	434.033	2.5	um	Spot	Position	110	1000885198	946878
838.691	484.627	2.5	um	Spot	Position	110	1000944183	946948
824.874	618.514	2.5	um	Spot	Position	110	1000936987	947333
541.34	733.994	2.5	um	Spot	Position	110	1000918200	947446
1140.93	799.431	2.5	um	Spot	Position	110	1000873925	947681
885.875	818.269	2.5	um	Spot	Position	110	1000685195	947699
594.222	884.429	2.5	um	Spot	Position	110	1000828332	947746
1086.63	873.449	2.5	um	Spot	Position	110	1000898626	947848
1222.23	903.936	2.5	um	Spot	Position	110	1000927312	947881
1056.19	918.986	2.5	um	Spot	Position	110	1000942370	947891
1020.21	1035.88	2.5	um	Spot	Position	110	1000864937	948067
615.704	264.563	2.5	um	Spot	Position	111	1000930585	949049
517.592	303.631	2.5	um	Spot	Position	111	1000899708	949119
718.363	222.759	2.5	um	Spot	Position	111	1000596384	949230
808.456	317.204	2.5	um	Spot	Position	111	1000596441	949311
676.937	328.812	2.5	um	Spot	Position	111	1000596478	949316
510.1	411.198	2.5	um	Spot	Position	111	1000943926	949431
973.279	340.87	2.5	um	Spot	Position	111	1000938772	949572
771.286	353.072	2.5	um	Spot	Position	111	1000596450	949579
905.805	361	2.5	um	Spot	Position	111	1000941277	949590
979.285	367.99	2.5	um	Spot	Position	111	1000949594	949594
876.789	394.914	2.5	um	Spot	Position	111	1000906020	949618
732.623	397.463	2.5	um	Spot	Position	111	1000856849	949623
755.857	422.961	2.5	um	Spot	Position	111	1000596919	949659
838.584	483.4	2.5	um	Spot	Position	111	1000944183	949749
753.856	553.142	2.5	um	Spot	Position	111	1000926387	950033
540.69	736.678	2.5	um	Spot	Position	111	1000918200	950232
1140.71	799.128	2.5	um	Spot	Position	111	1000873925	950482
885.366	817.004	2.5	um	Spot	Position	111	1000685195	950498
594.413	884.513	2.5	um	Spot	Position	111	1000828332	950543
1222.18	904.047	2.5	um	Spot	Position	111	1000927312	950690
1056.28	922.058	2.5	um	Spot	Position	111	1000942370	950704
994.751	987.941	2.5	um	Spot	Position	111	1000945182	950760
1023.81	1033.81	2.5	um	Spot	Position	111	1000864937	950871
614.433	263.394	2.5	um	Spot	Position	112	1000930585	951620
519.101	304.469	2.5	um	Spot	Position	112	1000899708	951695
718.152	222.744	2.5	um	Spot	Position	112	1000596384	951782
808.487	317.919	2.5	um	Spot	Position	112	1000596441	951844
677.176	329.771	2.5	um	Spot	Position	112	1000596478	951849
504.103	402.665	2.5	um	Spot	Position	112	1000943926	951937
973.434	340.909	2.5	um	Spot	Position	112	1000938772	952057
771.836	353.067	2.5	um	Spot	Position	112	1000596450	952064
906.01	361.287	2.5	um	Spot	Position	112	1000941277	952071
877.037	392.086	2.5	um	Spot	Position	112	1000906020	952091
732.846	397.061	2.5	um	Spot	Position	112	1000856849	952097
756.131	422.863	2.5	um	Spot	Position	112	1000596919	952122
839.502	484.667	2.5	um	Spot	Position	112	1000944183	952200
538.018	746.321	2.5	um	Spot	Position	112	1000918200	952599
1140.88	798.032	2.5	um	Spot	Position	112	1000873925	952781
883.582	817.618	2.5	um	Spot	Position	112	1000685195	952793
595.18	883.666	2.5	um	Spot	Position	112	1000828332	952824
872.225	852.645	2.5	um	Spot	Position	112	1000932286	952899
1085.33	869.693	2.5	um	Spot	Position	112	1000898626	952908
1220.15	908.88	2.5	um	Spot	Position	112	1000927312	952937
976.129	1002.52	2.5	um	Spot	Position	112	1000945182	953042
1023.92	1033.39	2.5	um	Spot	Position	112	1000864937	953065
613.962	263.055	2.5	um	Spot	Position	113	1000930585	954058
538.086	314.851	2.5	um	Spot	Position	113	1000899708	954166
718.234	222.858	2.5	um	Spot	Position	113	1000596384	954257
807.83	318.684	2.5	um	Spot	Position	113	1000596441	954343
676.381	328.562	2.5	um	Spot	Position	113	1000596478	954351
504.151	402.846	2.5	um	Spot	Position	113	1000943926	954473
972.706	340.575	2.5	um	Spot	Position	113	1000938772	954620
772.034	353.39	2.5	um	Spot	Position	113	1000596450	954630
906.488	361.369	2.5	um	Spot	Position	113	1000941277	954639
878.153	388.257	2.5	um	Spot	Position	113	1000906020	954661
732.874	396.667	2.5	um	Spot	Position	113	1000856849	954669
756.395	422.954	2.5	um	Spot	Position	113	1000596919	954705
845.017	497.207	2.5	um	Spot	Position	113	1000944183	955016
831.181	586.917	2.5	um	Spot	Position	113	1000936987	955159
538.318	747.195	2.5	um	Spot	Position	113	1000918200	955316
1140.8	796.816	2.5	um	Spot	Position	113	1000873925	955552
596.747	882.69	2.5	um	Spot	Position	113	1000828332	955605
868.736	853.223	2.5	um	Spot	Position	113	1000932286	955700
1085.76	870.621	2.5	um	Spot	Position	113	1000898626	955716
1220.43	910.134	2.5	um	Spot	Position	113	1000927312	955755
1054.02	934.568	2.5	um	Spot	Position	113	1000942370	955774
961.079	1005.55	2.5	um	Spot	Position	113	1000945182	955924
1023.96	1033.62	2.5	um	Spot	Position	113	1000864937	955953
613.003	262.119	2.5	um	Spot	Position	114	1000930585	956922
538.492	316.307	2.5	um	Spot	Position	114	1000899708	957042
718.395	222.966	2.5	um	Spot	Position	114	1000596384	957139
807.523	318.937	2.5	um	Spot	Position	114	1000596441	957236
676.654	329.087	2.5	um	Spot	Position	114	1000596478	957249
503.179	404.001	2.5	um	Spot	Position	114	1000943926	957360
972.974	341.128	2.5	um	Spot	Position	114	1000938772	957510
772.242	353.184	2.5	um	Spot	Position	114	1000596450	957518
906.551	361.089	2.5	um	Spot	Position	114	1000941277	957526
879.304	385.647	2.5	um	Spot	Position	114	1000906020	957552
733.458	396.358	2.5	um	Spot	Position	114	1000856849	957557
891.517	404.736	2.5	um	Spot	Position	114	1000906026	957568
756.313	423.299	2.5	um	Spot	Position	114	1000596919	957594
849.557	503.701	2.5	um	Spot	Position	114	1000944183	957940
834.479	578.434	2.5	um	Spot	Position	114	1000936987	958055
541.799	756.293	2.5	um	Spot	Position	114	1000918200	958236
1140.07	793.984	2.5	um	Spot	Position	114	1000873925	958494
885.879	819.268	2.5	um	Spot	Position	114	1000685195	958518
597.062	882.517	2.5	um	Spot	Position	114	1000828332	958566
1085.91	869.706	2.5	um	Spot	Position	114	1000898626	958676
1218.63	915.702	2.5	um	Spot	Position	114	1000927312	958731
1023.51	1033.46	2.5	um	Spot	Position	114	1000864937	958931
612.702	261.535	2.5	um	Spot	Position	115	1000930585	959904
539.654	318.54	2.5	um	Spot	Position	115	1000899708	960016
629.12	322.757	2.5	um	Spot	Position	115	1000960026	960026
718.329	223.019	2.5	um	Spot	Position	115	1000596384	960090
807.235	319.533	2.5	um	Spot	Position	115	1000596441	960162
676.935	329.245	2.5	um	Spot	Position	115	1000596478	960170
501.26	403.067	2.5	um	Spot	Position	115	1000943926	960292
972.141	341.037	2.5	um	Spot	Position	115	1000938772	960429
772.591	353.848	2.5	um	Spot	Position	115	1000596450	960439
905.589	361.823	2.5	um	Spot	Position	115	1000941277	960445
981.737	367.184	2.5	um	Spot	Position	115	1000949594	960449
882.341	376.378	2.5	um	Spot	Position	115	1000906020	960458
733.779	396.651	2.5	um	Spot	Position	115	1000856849	960475
889.052	402.953	2.5	um	Spot	Position	115	1000906026	960483
755.953	423.357	2.5	um	Spot	Position	115	1000596919	960509
853.858	511.79	2.5	um	Spot	Position	115	1000944183	960827
944.533	557.877	2.5	um	Spot	Position	115	1000960892	960892
839.359	572.005	2.5	um	Spot	Position	115	1000936987	960912
543.832	762.268	2.5	um	Spot	Position	115	1000918200	961112
1140.61	793.707	2.5	um	Spot	Position	115	1000873925	961337
881.881	817.724	2.5	um	Spot	Position	115	1000685195	961363
597.409	883.149	2.5	um	Spot	Position	115	1000828332	961413
1086.36	866.943	2.5	um	Spot	Position	115	1000898626	961529
1219.36	918.537	2.5	um	Spot	Position	115	1000927312	961581
937.968	1007.13	2.5	um	Spot	Position	115	1000945182	961734
1023.39	1033.51	2.5	um	Spot	Position	115	1000864937	961758
611.869	261.557	2.5	um	Spot	Position	116	1000930585	962755
629.351	322.888	2.5	um	Spot	Position	116	1000960026	962898
718.16	223.606	2.5	um	Spot	Position	116	1000596384	962977
807.477	320.465	2.5	um	Spot	Position	116	1000596441	963066
676.116	330.072	2.5	um	Spot	Position	116	1000596478	963073
499.648	403.882	2.5	um	Spot	Position	116	1000943926	963173
971.819	341.015	2.5	um	Spot	Position	116	1000938772	963348
772.541	353.874	2.5	um	Spot	Position	116	1000596450	963359
904.304	361.754	2.5	um	Spot	Position	116	1000941277	963366
981.201	368.026	2.5	um	Spot	Position	116	1000949594	963375
882.752	369.674	2.5	um	Spot	Position	116	1000906020	963378
733.91	396.998	2.5	um	Spot	Position	116	1000856849	963396
888.051	402.8	2.5	um	Spot	Position	116	1000906026	963401
756.31	423.444	2.5	um	Spot	Position	116	1000596919	963429
861.813	526.439	2.5	um	Spot	Position	116	1000944183	963790
843.819	559.96	2.5	um	Spot	Position	116	1000936987	963837
543.845	762.705	2.5	um	Spot	Position	116	1000918200	964043
746.691	707.507	2.5	um	Spot	Position	116	1000964158	964158
1139.56	791.353	2.5	um	Spot	Position	116	1000873925	964277
881.457	814.714	2.5	um	Spot	Position	116	1000685195	964295
596.458	883.62	2.5	um	Spot	Position	116	1000828332	964343
934.335	1009.88	2.5	um	Spot	Position	116	1000945182	964656
1023.51	1033.43	2.5	um	Spot	Position	116	1000864937	964676
611.496	261.422	2.5	um	Spot	Position	117	1000930585	965650
614.896	305.005	2.5	um	Spot	Position	117	1000965744	965744
539.442	320.463	2.5	um	Spot	Position	117	1000899708	965775
629.379	323.13	2.5	um	Spot	Position	117	1000960026	965782
718.032	224.319	2.5	um	Spot	Position	117	1000596384	965857
808.488	321.298	2.5	um	Spot	Position	117	1000596441	965942
675.264	329.857	2.5	um	Spot	Position	117	1000596478	965949
971.877	341.348	2.5	um	Spot	Position	117	1000938772	966215
772.191	354.318	2.5	um	Spot	Position	117	1000596450	966226
885.699	360.773	2.5	um	Spot	Position	117	1000906020	966233
903.304	362.036	2.5	um	Spot	Position	117	1000941277	966236
982.797	368.214	2.5	um	Spot	Position	117	1000949594	966241
733.073	397.454	2.5	um	Spot	Position	117	1000856849	966270
886.294	401.171	2.5	um	Spot	Position	117	1000906026	966272
756.424	423.536	2.5	um	Spot	Position	117	1000596919	966302
867.119	536.59	2.5	um	Spot	Position	117	1000944183	966675
845.406	555.716	2.5	um	Spot	Position	117	1000936987	966701
890.425	593.6	2.5	um	Spot	Position	117	1000966751	966751
543.391	763.67	2.5	um	Spot	Position	117	1000918200	966926
746.348	707.276	2.5	um	Spot	Position	117	1000964158	967039
1137.07	787.816	2.5	um	Spot	Position	117	1000873925	967156
881.296	810.934	2.5	um	Spot	Position	117	1000685195	967177
596.728	883.464	2.5	um	Spot	Position	117	1000828332	967229
1074.98	860.355	2.5	um	Spot	Position	117	1000967339	967339
1048.01	949.938	2.5	um	Spot	Position	117	1000942370	967442
933.725	1009.79	2.5	um	Spot	Position	117	1000945182	967569
1023.16	1033.32	2.5	um	Spot	Position	117	1000864937	967592
611.233	260.953	2.5	um	Spot	Position	118	1000930585	968569
538.718	320.11	2.5	um	Spot	Position	118	1000899708	968693
628.627	323.371	2.5	um	Spot	Position	118	1000960026	968700
718.306	224.43	2.5	um	Spot	Position	118	1000596384	968764
809.195	321.674	2.5	um	Spot	Position	118	1000596441	968844
675.377	330.252	2.5	um	Spot	Position	118	1000596478	968848
971.379	340.689	2.5	um	Spot	Position	118	1000938772	969106
771.654	354.342	2.5	um	Spot	Position	118	1000596450	969116
888.696	354.396	2.5	um	Spot	Position	118	1000906020	969117
902.684	362.332	2.5	um	Spot	Position	118	1000941277	969124
982.757	368.547	2.5	um	Spot	Position	118	1000949594	969129
732.44	397.647	2.5	um	Spot	Position	118	1000856849	969155
885.113	399.449	2.5	um	Spot	Position	118	1000906026	969156
756.348	423.604	2.5	um	Spot	Position	118	1000596919	969192
871.191	547.215	2.5	um	Spot	Position	118	1000944183	969572
845.502	555.234	2.5	um	Spot	Position	118	1000936987	969584
955.837	566.493	2.5	um	Spot	Position	118	1000960892	969602
891.041	597.37	2.5	um	Spot	Position	118	1000966751	969631
543	764.943	2.5	um	Spot	Position	118	1000918200	969772
746.828	707.48	2.5	um	Spot	Position	118	1000964158	969881
1137.2	788.073	2.5	um	Spot	Position	118	1000873925	970003
880.494	809.381	2.5	um	Spot	Position	118	1000685195	970023
599.484	884.329	2.5	um	Spot	Position	118	1000828332	970068
1074.52	867.267	2.5	um	Spot	Position	118	1000967339	970186
1063.97	934.08	2.5	um	Spot	Position	118	1000970252	970252
931.395	1011.85	2.5	um	Spot	Position	118	1000945182	970406
1023.6	1033.25	2.5	um	Spot	Position	118	1000864937	970427
611.006	260.572	2.5	um	Spot	Position	119	1000930585	971158
538.55	320.338	2.5	um	Spot	Position	119	1000899708	971259
628.094	323.856	2.5	um	Spot	Position	119	1000960026	971264
717.906	225.166	2.5	um	Spot	Position	119	1000596384	971313
809.745	322.71	2.5	um	Spot	Position	119	1000596441	971369
610.023	332.704	2.5	um	Spot	Position	119	1000965744	971374
493.193	390.73	2.5	um	Spot	Position	119	1000943926	971435
675.614	330.656	2.5	um	Spot	Position	119	1000596478	971555
971.659	341.449	2.5	um	Spot	Position	119	1000938772	971557
893.918	343.743	2.5	um	Spot	Position	119	1000906020	971558
772.062	355.118	2.5	um	Spot	Position	119	1000596450	971565
901.154	362.889	2.5	um	Spot	Position	119	1000941277	971568
982.361	369.735	2.5	um	Spot	Position	119	1000949594	971574
733.22	397.526	2.5	um	Spot	Position	119	1000856849	971595
886.787	399.885	2.5	um	Spot	Position	119	1000906026	971597
756.501	423.211	2.5	um	Spot	Position	119	1000596919	971624
846.58	546.983	2.5	um	Spot	Position	119	1000936987	971924
888.467	598.51	2.5	um	Spot	Position	119	1000966751	971974
543.135	765.012	2.5	um	Spot	Position	119	1000918200	972087
1136.5	788.049	2.5	um	Spot	Position	119	1000873925	972249
881.286	807.895	2.5	um	Spot	Position	119	1000685195	972264
600.788	885.166	2.5	um	Spot	Position	119	1000828332	972301
857.379	853.627	2.5	um	Spot	Position	119	1000932286	972388
1074.85	875.691	2.5	um	Spot	Position	119	1000967339	972412
1073.9	930.48	2.5	um	Spot	Position	119	1000970252	972460
1049.22	965.3	2.5	um	Spot	Position	119	1000942370	972489
1023.96	1033.44	2.5	um	Spot	Position	119	1000864937	972594
610.697	260.52	2.5	um	Spot	Position	120	1000930585	973547
539.506	319.84	2.5	um	Spot	Position	120	1000899708	973658
627.888	323.594	2.5	um	Spot	Position	120	1000960026	973665
717.951	225.57	2.5	um	Spot	Position	120	1000596384	973730
810.103	323.383	2.5	um	Spot	Position	120	1000596441	973811
967.941	329.551	2.5	um	Spot	Position	120	1000938772	973817
593.409	342.123	2.5	um	Spot	Position	120	1000965744	973832
490.105	386.272	2.5	um	Spot	Position	120	1000943926	973899
675.821	330.716	2.5	um	Spot	Position	120	1000596478	974069
897.747	335.505	2.5	um	Spot	Position	120	1000906020	974072
772.665	355.251	2.5	um	Spot	Position	120	1000596450	974084
900.965	362.547	2.5	um	Spot	Position	120	1000941277	974091
983.543	368.501	2.5	um	Spot	Position	120	1000949594	974096
732.98	397.373	2.5	um	Spot	Position	120	1000856849	974117
886.674	399.597	2.5	um	Spot	Position	120	1000906026	974119
756.402	423.108	2.5	um	Spot	Position	120	1000596919	974155
848.06	536.97	2.5	um	Spot	Position	120	1000936987	974529
890.673	597.038	2.5	um	Spot	Position	120	1000966751	974623
542.74	765.312	2.5	um	Spot	Position	120	1000918200	974749
743.595	707.638	2.5	um	Spot	Position	120	1000964158	974863
1136.44	787.715	2.5	um	Spot	Position	120	1000873925	974967
882.235	808.935	2.5	um	Spot	Position	120	1000685195	974990
601.888	885.474	2.5	um	Spot	Position	120	1000828332	975043
857.251	852.453	2.5	um	Spot	Position	120	1000932286	975135
1010.11	863.218	2.5	um	Spot	Position	120	1000975141	975141
1074.45	890.329	2.5	um	Spot	Position	120	1000967339	975170
1079.31	929.421	2.5	um	Spot	Position	120	1000970252	975215
1048.35	974.68	2.5	um	Spot	Position	120	1000942370	975263
1023.95	1033.38	2.5	um	Spot	Position	120	1000864937	975391
611.078	260.661	2.5	um	Spot	Position	121	1000930585	976408
718.422	226.256	2.5	um	Spot	Position	121	1000596384	976626
809.955	323.438	2.5	um	Spot	Position	121	1000596441	976709
574.472	354.397	2.5	um	Spot	Position	121	1000965744	976753
677.024	331.493	2.5	um	Spot	Position	121	1000596478	976981
772.656	355.551	2.5	um	Spot	Position	121	1000596450	976995
885.664	362.46	2.5	um	Spot	Position	121	1000941277	977000
733.762	397.773	2.5	um	Spot	Position	121	1000856849	977030
885.651	399.077	2.5	um	Spot	Position	121	1000906026	977033
755.946	423.665	2.5	um	Spot	Position	121	1000596919	977067
894.64	575.261	2.5	um	Spot	Position	121	1000944183	977503
931.825	595.96	2.5	um	Spot	Position	121	1000960892	977533
892.667	601.76	2.5	um	Spot	Position	121	1000966751	977540
542.491	765.477	2.5	um	Spot	Position	121	1000918200	977671
741.079	713	2.5	um	Spot	Position	121	1000964158	977788
1135.9	786.558	2.5	um	Spot	Position	121	1000873925	977879
880.121	810.001	2.5	um	Spot	Position	121	1000685195	977901
608.055	888.196	2.5	um	Spot	Position	121	1000828332	977962
855.613	852.187	2.5	um	Spot	Position	121	1000932286	978059
1008.8	857.521	2.5	um	Spot	Position	121	1000975141	978064
1075.24	891.406	2.5	um	Spot	Position	121	1000967339	978103
1086.45	926.707	2.5	um	Spot	Position	121	1000970252	978137
1047.96	975.205	2.5	um	Spot	Position	121	1000942370	978185
1023.57	1033.3	2.5	um	Spot	Position	121	1000864937	978318
611.583	261.635	2.5	um	Spot	Position	122	1000930585	979294
538.489	319.819	2.5	um	Spot	Position	122	1000899708	979416
627.351	322.998	2.5	um	Spot	Position	122	1000960026	979425
718.65	226.589	2.5	um	Spot	Position	122	1000596384	979484
810.135	324.121	2.5	um	Spot	Position	122	1000596441	979565
965.76	324.852	2.5	um	Spot	Position	122	1000938772	979567
676.15	330.464	2.5	um	Spot	Position	122	1000596478	979570
483.731	378.457	2.5	um	Spot	Position	122	1000943926	979645
772.164	355.285	2.5	um	Spot	Position	122	1000596450	979847
883.588	361.78	2.5	um	Spot	Position	122	1000941277	979856
734.221	397.644	2.5	um	Spot	Position	122	1000856849	979883
885.068	399.305	2.5	um	Spot	Position	122	1000906026	979886
755.798	422.924	2.5	um	Spot	Position	122	1000596919	979915
848.423	529.371	2.5	um	Spot	Position	122	1000936987	980284
1123.83	577.617	2.5	um	Spot	Position	122	1000980369	980369
903.961	590.021	2.5	um	Spot	Position	122	1000944183	980383
930.545	594.537	2.5	um	Spot	Position	122	1000960892	980387
897.945	616.347	2.5	um	Spot	Position	122	1000966751	980410
542.027	765.698	2.5	um	Spot	Position	122	1000918200	980512
740.369	720.47	2.5	um	Spot	Position	122	1000964158	980647
879.663	809.113	2.5	um	Spot	Position	122	1000685195	980750
611.95	888.727	2.5	um	Spot	Position	122	1000828332	980804
1008.63	857.751	2.5	um	Spot	Position	122	1000975141	980910
1074.22	892.598	2.5	um	Spot	Position	122	1000967339	980949
1095.75	923.622	2.5	um	Spot	Position	122	1000970252	980973
1045.97	983.916	2.5	um	Spot	Position	122	1000942370	981036
1023.5	1033.25	2.5	um	Spot	Position	122	1000864937	981149
611.729	262.24	2.5	um	Spot	Position	123	1000930585	982135
214.958	319.837	2.5	um	Spot	Position	123	1000982262	982262
627.797	323.669	2.5	um	Spot	Position	123	1000960026	982267
718.418	226.721	2.5	um	Spot	Position	123	1000596384	982336
966.969	317.564	2.5	um	Spot	Position	123	1000938772	982419
809.599	324.494	2.5	um	Spot	Position	123	1000596441	982421
543.541	365.371	2.5	um	Spot	Position	123	1000965744	982472
480.261	371.055	2.5	um	Spot	Position	123	1000943926	982481
676.988	330.761	2.5	um	Spot	Position	123	1000596478	982674
990.866	353.491	2.5	um	Spot	Position	123	1000949594	982686
873.925	362.059	2.5	um	Spot	Position	123	1000941277	982694
780.896	363.174	2.5	um	Spot	Position	123	1000596450	982695
734.206	397.859	2.5	um	Spot	Position	123	1000856849	982729
885.458	399.923	2.5	um	Spot	Position	123	1000906026	982731
755.961	422.96	2.5	um	Spot	Position	123	1000596919	982764
852.603	521.828	2.5	um	Spot	Position	123	1000936987	983107
1123.52	577.692	2.5	um	Spot	Position	123	1000980369	983204
929.19	592.587	2.5	um	Spot	Position	123	1000960892	983225
913.796	600.655	2.5	um	Spot	Position	123	1000944183	983238
904.352	635.438	2.5	um	Spot	Position	123	1000966751	983277
541.608	766.299	2.5	um	Spot	Position	123	1000918200	983361
739.642	735.609	2.5	um	Spot	Position	123	1000964158	983497
875.062	808.263	2.5	um	Spot	Position	123	1000685195	983557
616.515	888.799	2.5	um	Spot	Position	123	1000828332	983618
1008.75	856.046	2.5	um	Spot	Position	123	1000975141	983731
1074.51	892.868	2.5	um	Spot	Position	123	1000967339	983775
1103.28	921.601	2.5	um	Spot	Position	123	1000970252	983798
1044.45	986.785	2.5	um	Spot	Position	123	1000942370	983864
1023.38	1033.58	2.5	um	Spot	Position	123	1000864937	983969
610.732	261.939	2.5	um	Spot	Position	124	1000930585	984971
538.871	319.33	2.5	um	Spot	Position	124	1000899708	985085
214.672	319.983	2.5	um	Spot	Position	124	1000982262	985087
627.982	323.576	2.5	um	Spot	Position	124	1000960026	985092
718.375	226.795	2.5	um	Spot	Position	124	1000596384	985161
969.361	314.359	2.5	um	Spot	Position	124	1000938772	985243
809.313	325.075	2.5	um	Spot	Position	124	1000596441	985252
677.207	330.167	2.5	um	Spot	Position	124	1000596478	985256
[truncated: 3,153 more rows]
