# Supplementary material for: Neurotransmitter signaling regulates distinct phases of multimodal human interneuron migration
Source: EMBO J. 2021 Oct 18;40(23):e108714. doi: 10.15252/embj.2021108714 (PMC8634123; doi:10.15252/embj.2021108714)
Supplement: Supplementary file 13 — Software EV1 [file EMBJ-40-e108714-s017.zip › Supplementary_Software/track-analysis-using-trackpal/DATA_RAW/0020519_Dlx_i56GFP_WT1_tstack_s5-8_stackreg_cropped_brightadj_Position_Serotonin.csv]

Position
====================
Position X	Position Y	Position Z	Unit	Category	Collection	Time	TrackID	ID
17.0777	50.8937	2.5	um	Spot	Position	1	1001732081	1732081
100.201	138.91	2.5	um	Spot	Position	1	1001732091	1732091
81.9804	364.072	2.5	um	Spot	Position	1	1001732121	1732121
220.119	240.576	2.5	um	Spot	Position	1	1001732257	1732257
275.618	277.238	2.5	um	Spot	Position	1	1001732260	1732260
200.762	361.639	2.5	um	Spot	Position	1	1001732286	1732286
252.374	366.575	2.5	um	Spot	Position	1	1001732287	1732287
192.354	465.333	2.5	um	Spot	Position	1	1001732320	1732320
472.285	289.674	2.5	um	Spot	Position	1	1001732470	1732470
689.876	238.858	2.5	um	Spot	Position	1	1001733149	1733149
684.993	318.923	2.5	um	Spot	Position	1	1001733178	1733178
686.501	341.358	2.5	um	Spot	Position	1	1001733186	1733186
92.9538	798.347	2.5	um	Spot	Position	1	1001734001	1734001
227.009	914.633	2.5	um	Spot	Position	1	1001734287	1734287
321.861	929.644	2.5	um	Spot	Position	1	1001734295	1734295
315.792	946.964	2.5	um	Spot	Position	1	1001734302	1734302
381.554	874.506	2.5	um	Spot	Position	1	1001734559	1734559
540.739	1006.75	2.5	um	Spot	Position	1	1001734966	1734966
716.225	749.266	2.5	um	Spot	Position	1	1001735118	1735118
101.081	139.205	2.5	um	Spot	Position	2	1001732091	1735826
82.165	363.393	2.5	um	Spot	Position	2	1001732121	1735855
223.216	241.109	2.5	um	Spot	Position	2	1001732257	1735968
276.557	276.743	2.5	um	Spot	Position	2	1001732260	1735969
201.82	360.568	2.5	um	Spot	Position	2	1001732286	1735999
250.818	374.172	2.5	um	Spot	Position	2	1001732287	1736002
194.045	468.012	2.5	um	Spot	Position	2	1001732320	1736026
687.609	241.145	2.5	um	Spot	Position	2	1001733149	1736877
682.36	320.85	2.5	um	Spot	Position	2	1001733178	1736908
684.414	346.553	2.5	um	Spot	Position	2	1001733186	1736921
95.0709	795.847	2.5	um	Spot	Position	2	1001734001	1737662
228.354	910.162	2.5	um	Spot	Position	2	1001734287	1737930
322.074	924.917	2.5	um	Spot	Position	2	1001734295	1737939
316.315	942.41	2.5	um	Spot	Position	2	1001734302	1737949
381.107	869.63	2.5	um	Spot	Position	2	1001734559	1738205
536.052	1001.04	2.5	um	Spot	Position	2	1001734966	1738508
715.201	748.77	2.5	um	Spot	Position	2	1001735118	1738628
18.445	52.8301	2.5	um	Spot	Position	3	1001732081	1739266
101.589	138.392	2.5	um	Spot	Position	3	1001732091	1739275
82.5187	363.285	2.5	um	Spot	Position	3	1001732121	1739309
224.729	241.388	2.5	um	Spot	Position	3	1001732257	1739420
277.204	276.688	2.5	um	Spot	Position	3	1001732260	1739422
202.321	360.656	2.5	um	Spot	Position	3	1001732286	1739454
251.404	376.507	2.5	um	Spot	Position	3	1001732287	1739459
200.455	474.808	2.5	um	Spot	Position	3	1001732320	1739488
486.08	309.224	2.5	um	Spot	Position	3	1001732470	1739645
684.85	245.126	2.5	um	Spot	Position	3	1001733149	1740330
678.606	319.373	2.5	um	Spot	Position	3	1001733178	1740358
682.744	353.651	2.5	um	Spot	Position	3	1001733186	1740369
96.126	794.576	2.5	um	Spot	Position	3	1001734001	1741115
229.927	906.723	2.5	um	Spot	Position	3	1001734287	1741391
321.849	921.918	2.5	um	Spot	Position	3	1001734295	1741399
316.223	939.473	2.5	um	Spot	Position	3	1001734302	1741408
378.988	867.153	2.5	um	Spot	Position	3	1001734559	1741652
531.977	996.992	2.5	um	Spot	Position	3	1001734966	1741938
713.119	748.162	2.5	um	Spot	Position	3	1001735118	1742060
18.5085	53.2048	2.5	um	Spot	Position	4	1001732081	1742726
101.748	138.554	2.5	um	Spot	Position	4	1001732091	1742735
82.9193	363.706	2.5	um	Spot	Position	4	1001732121	1742765
225.793	241.49	2.5	um	Spot	Position	4	1001732257	1742885
277.673	275.775	2.5	um	Spot	Position	4	1001732260	1742889
251.81	378.752	2.5	um	Spot	Position	4	1001732287	1742923
202.833	482.893	2.5	um	Spot	Position	4	1001732320	1742956
488.314	313.509	2.5	um	Spot	Position	4	1001732470	1743102
681.043	246.034	2.5	um	Spot	Position	4	1001733149	1743746
677.886	323.513	2.5	um	Spot	Position	4	1001733178	1743780
682.04	358.69	2.5	um	Spot	Position	4	1001733186	1743790
96.6317	793.813	2.5	um	Spot	Position	4	1001734001	1744553
230.432	904.532	2.5	um	Spot	Position	4	1001734287	1744818
321.714	919.146	2.5	um	Spot	Position	4	1001734295	1744827
315.995	936.901	2.5	um	Spot	Position	4	1001734302	1744835
379.425	866.248	2.5	um	Spot	Position	4	1001734559	1745062
711.02	747.756	2.5	um	Spot	Position	4	1001735118	1745469
83.5728	363.896	2.5	um	Spot	Position	5	1001732121	1746165
226.214	241.544	2.5	um	Spot	Position	5	1001732257	1746284
278.276	274.97	2.5	um	Spot	Position	5	1001732260	1746288
203.619	359.872	2.5	um	Spot	Position	5	1001732286	1746314
252.059	385.638	2.5	um	Spot	Position	5	1001732287	1746323
206.286	492.683	2.5	um	Spot	Position	5	1001732320	1746356
490.046	318.026	2.5	um	Spot	Position	5	1001732470	1746511
681.552	252.241	2.5	um	Spot	Position	5	1001733149	1747216
680.487	329.019	2.5	um	Spot	Position	5	1001733178	1747248
682.134	359.005	2.5	um	Spot	Position	5	1001733186	1747259
97.7578	792.406	2.5	um	Spot	Position	5	1001734001	1747983
231.66	902.679	2.5	um	Spot	Position	5	1001734287	1748240
321.561	917.215	2.5	um	Spot	Position	5	1001734295	1748251
316.083	935.054	2.5	um	Spot	Position	5	1001734302	1748261
526.457	992.462	2.5	um	Spot	Position	5	1001734966	1748786
708.127	746.884	2.5	um	Spot	Position	5	1001735118	1748908
18.1752	52.9167	2.5	um	Spot	Position	6	1001732081	1749579
103.382	146.581	2.5	um	Spot	Position	6	1001732091	1749589
84.1886	364.297	2.5	um	Spot	Position	6	1001732121	1749619
278.326	273.435	2.5	um	Spot	Position	6	1001732260	1749734
204.494	358.996	2.5	um	Spot	Position	6	1001732286	1749761
252.541	388.08	2.5	um	Spot	Position	6	1001732287	1749771
207.64	495.785	2.5	um	Spot	Position	6	1001732320	1749798
491.414	321.712	2.5	um	Spot	Position	6	1001732470	1749967
602.189	536.43	2.5	um	Spot	Position	6	1001750407	1750407
681.226	250.721	2.5	um	Spot	Position	6	1001733149	1750621
681.478	330.342	2.5	um	Spot	Position	6	1001733178	1750654
681.697	360.19	2.5	um	Spot	Position	6	1001733186	1750669
99.6603	791.759	2.5	um	Spot	Position	6	1001734001	1751473
233.1	902.381	2.5	um	Spot	Position	6	1001734287	1751750
320.785	914.822	2.5	um	Spot	Position	6	1001734295	1751753
315.676	932.932	2.5	um	Spot	Position	6	1001734302	1751764
524.89	990.129	2.5	um	Spot	Position	6	1001734966	1752314
706.671	747.782	2.5	um	Spot	Position	6	1001735118	1752436
104.206	147.2	2.5	um	Spot	Position	7	1001732091	1753121
84.7578	364.364	2.5	um	Spot	Position	7	1001732121	1753155
229.599	242.72	2.5	um	Spot	Position	7	1001732257	1753266
278.43	270.92	2.5	um	Spot	Position	7	1001732260	1753268
204.802	358.812	2.5	um	Spot	Position	7	1001732286	1753291
251.855	394.886	2.5	um	Spot	Position	7	1001732287	1753301
207.485	498.415	2.5	um	Spot	Position	7	1001732320	1753334
497.382	329.034	2.5	um	Spot	Position	7	1001732470	1753849
602.163	536.457	2.5	um	Spot	Position	7	1001750407	1753941
677.377	252.337	2.5	um	Spot	Position	7	1001733149	1754177
679.024	332.212	2.5	um	Spot	Position	7	1001733178	1754206
680.785	361.881	2.5	um	Spot	Position	7	1001733186	1754220
99.5501	791.243	2.5	um	Spot	Position	7	1001734001	1755020
233.295	902.171	2.5	um	Spot	Position	7	1001734287	1755283
320.848	913.092	2.5	um	Spot	Position	7	1001734295	1755289
315.913	931.263	2.5	um	Spot	Position	7	1001734302	1755299
523.935	987.521	2.5	um	Spot	Position	7	1001734966	1755845
706.515	748.29	2.5	um	Spot	Position	7	1001735118	1755974
103.913	146.658	2.5	um	Spot	Position	8	1001732091	1756662
86.0456	365.122	2.5	um	Spot	Position	8	1001732121	1756691
232.806	244.944	2.5	um	Spot	Position	8	1001732257	1756812
278.903	264.547	2.5	um	Spot	Position	8	1001732260	1756814
205.143	359.211	2.5	um	Spot	Position	8	1001732286	1756847
251.053	408.017	2.5	um	Spot	Position	8	1001732287	1756858
208.967	505.728	2.5	um	Spot	Position	8	1001732320	1756885
501.507	343.498	2.5	um	Spot	Position	8	1001732470	1757393
676.663	256.833	2.5	um	Spot	Position	8	1001733149	1757711
678.522	334.521	2.5	um	Spot	Position	8	1001733178	1757741
676.998	369.46	2.5	um	Spot	Position	8	1001733186	1757762
100.485	790.505	2.5	um	Spot	Position	8	1001734001	1758548
233.56	901.833	2.5	um	Spot	Position	8	1001734287	1758817
320.741	911.224	2.5	um	Spot	Position	8	1001734295	1758820
316.312	929.553	2.5	um	Spot	Position	8	1001734302	1758830
398.062	872.048	2.5	um	Spot	Position	8	1001734559	1759076
522.858	985.1	2.5	um	Spot	Position	8	1001734966	1759362
704.155	752.73	2.5	um	Spot	Position	8	1001735118	1759485
104.201	146.549	2.5	um	Spot	Position	9	1001732091	1760175
87.4762	366.108	2.5	um	Spot	Position	9	1001732121	1760204
73.831	414.14	2.5	um	Spot	Position	9	1001760211	1760211
233.988	245.402	2.5	um	Spot	Position	9	1001732257	1760333
279.311	263.544	2.5	um	Spot	Position	9	1001732260	1760335
205.181	358.833	2.5	um	Spot	Position	9	1001732286	1760364
251.753	412.834	2.5	um	Spot	Position	9	1001732287	1760375
211.069	516.097	2.5	um	Spot	Position	9	1001732320	1760406
500.984	346.073	2.5	um	Spot	Position	9	1001732470	1760934
677.138	257.273	2.5	um	Spot	Position	9	1001733149	1761265
675.764	335.368	2.5	um	Spot	Position	9	1001733178	1761303
675.363	372.001	2.5	um	Spot	Position	9	1001733186	1761317
102.139	789.474	2.5	um	Spot	Position	9	1001734001	1762110
233.367	900.237	2.5	um	Spot	Position	9	1001734287	1762392
321.315	910.045	2.5	um	Spot	Position	9	1001734295	1762398
315.886	928.042	2.5	um	Spot	Position	9	1001734302	1762407
400.884	876.485	2.5	um	Spot	Position	9	1001734559	1762662
522.758	983.065	2.5	um	Spot	Position	9	1001734966	1762961
703.18	756.889	2.5	um	Spot	Position	9	1001735118	1763101
104.888	146.686	2.5	um	Spot	Position	10	1001732091	1763796
90.222	368.081	2.5	um	Spot	Position	10	1001732121	1763824
73.5578	411.999	2.5	um	Spot	Position	10	1001760211	1763831
236.868	247.006	2.5	um	Spot	Position	10	1001732257	1763965
279.762	263.04	2.5	um	Spot	Position	10	1001732260	1763968
205.59	358.455	2.5	um	Spot	Position	10	1001732286	1764001
252.132	419.892	2.5	um	Spot	Position	10	1001732287	1764020
211.948	520.728	2.5	um	Spot	Position	10	1001732320	1764051
368.666	254.133	2.5	um	Spot	Position	10	1001764170	1764170
500.394	347.879	2.5	um	Spot	Position	10	1001732470	1764531
602.887	537.399	2.5	um	Spot	Position	10	1001750407	1764619
680.072	258.577	2.5	um	Spot	Position	10	1001733149	1764835
673.584	337.655	2.5	um	Spot	Position	10	1001733178	1764868
675.518	373.193	2.5	um	Spot	Position	10	1001733186	1764884
103.477	789.203	2.5	um	Spot	Position	10	1001734001	1765692
233.316	899.038	2.5	um	Spot	Position	10	1001734287	1765984
321.172	908.75	2.5	um	Spot	Position	10	1001734295	1765989
315.914	926.671	2.5	um	Spot	Position	10	1001734302	1765998
401.685	877.959	2.5	um	Spot	Position	10	1001734559	1766253
703.373	763.11	2.5	um	Spot	Position	10	1001735118	1766686
106.355	148.956	2.5	um	Spot	Position	11	1001732091	1767375
91.6608	369.091	2.5	um	Spot	Position	11	1001732121	1767405
73.6075	409.937	2.5	um	Spot	Position	11	1001760211	1767412
238.725	248.07	2.5	um	Spot	Position	11	1001732257	1767544
279.959	263.303	2.5	um	Spot	Position	11	1001732260	1767547
205.725	358.132	2.5	um	Spot	Position	11	1001732286	1767572
251.962	430.292	2.5	um	Spot	Position	11	1001732287	1767591
211.748	524.136	2.5	um	Spot	Position	11	1001732320	1767629
368.483	253.923	2.5	um	Spot	Position	11	1001764170	1767763
500.459	349.311	2.5	um	Spot	Position	11	1001732470	1768135
604.63	538.345	2.5	um	Spot	Position	11	1001750407	1768202
679.594	260.372	2.5	um	Spot	Position	11	1001733149	1768434
669.632	338.719	2.5	um	Spot	Position	11	1001733178	1768471
674.632	373.301	2.5	um	Spot	Position	11	1001733186	1768488
103.53	788.151	2.5	um	Spot	Position	11	1001734001	1769300
234.192	897.352	2.5	um	Spot	Position	11	1001734287	1769578
320.761	907.677	2.5	um	Spot	Position	11	1001734295	1769581
316.411	925.662	2.5	um	Spot	Position	11	1001734302	1769592
167.415	989.72	2.5	um	Spot	Position	11	1001769635	1769635
402.698	878.853	2.5	um	Spot	Position	11	1001734559	1769849
523.706	978.909	2.5	um	Spot	Position	11	1001734966	1770172
702.374	762.531	2.5	um	Spot	Position	11	1001735118	1770316
106.538	150.906	2.5	um	Spot	Position	12	1001732091	1770999
93.1475	370.192	2.5	um	Spot	Position	12	1001732121	1771029
73.4079	410.037	2.5	um	Spot	Position	12	1001760211	1771035
239.66	248.089	2.5	um	Spot	Position	12	1001732257	1771156
280.138	262.95	2.5	um	Spot	Position	12	1001732260	1771158
205.92	358.174	2.5	um	Spot	Position	12	1001732286	1771185
252.623	431.285	2.5	um	Spot	Position	12	1001732287	1771199
252.834	439.239	2.5	um	Spot	Position	12	1001771201	1771201
305.542	507.079	2.5	um	Spot	Position	12	1001771229	1771229
212.215	525.605	2.5	um	Spot	Position	12	1001732320	1771235
659.243	336.618	2.5	um	Spot	Position	12	1001733178	1771740
500.237	350.65	2.5	um	Spot	Position	12	1001732470	1771747
607.238	540.53	2.5	um	Spot	Position	12	1001750407	1771830
674.682	375.23	2.5	um	Spot	Position	12	1001733186	1772109
234.03	896.64	2.5	um	Spot	Position	12	1001734287	1773182
320.765	906.849	2.5	um	Spot	Position	12	1001734295	1773191
316.505	924.867	2.5	um	Spot	Position	12	1001734302	1773201
167.808	989.125	2.5	um	Spot	Position	12	1001769635	1773239
699.714	763.349	2.5	um	Spot	Position	12	1001735118	1773932
108.387	158.389	2.5	um	Spot	Position	13	1001732091	1774587
93.7808	370.427	2.5	um	Spot	Position	13	1001732121	1774621
74.0775	407.482	2.5	um	Spot	Position	13	1001760211	1774627
239.867	248.295	2.5	um	Spot	Position	13	1001732257	1774742
280.45	262.732	2.5	um	Spot	Position	13	1001732260	1774744
206.323	358.063	2.5	um	Spot	Position	13	1001732286	1774777
253.68	438.207	2.5	um	Spot	Position	13	1001771201	1774799
303.811	522.955	2.5	um	Spot	Position	13	1001771229	1774828
212.295	525.883	2.5	um	Spot	Position	13	1001732320	1774831
647.561	332.655	2.5	um	Spot	Position	13	1001733178	1775310
500.462	352.77	2.5	um	Spot	Position	13	1001732470	1775321
609.493	544.826	2.5	um	Spot	Position	13	1001750407	1775402
682.183	260.011	2.5	um	Spot	Position	13	1001733149	1775628
675.179	374.438	2.5	um	Spot	Position	13	1001733186	1775673
233.787	895.652	2.5	um	Spot	Position	13	1001734287	1776772
320.71	906.085	2.5	um	Spot	Position	13	1001734295	1776775
316.47	924.091	2.5	um	Spot	Position	13	1001734302	1776785
169.149	988.366	2.5	um	Spot	Position	13	1001769635	1776830
698.402	762.152	2.5	um	Spot	Position	13	1001735118	1777477
108.638	159.404	2.5	um	Spot	Position	14	1001732091	1778169
93.8109	370.449	2.5	um	Spot	Position	14	1001732121	1778205
71.9408	403.27	2.5	um	Spot	Position	14	1001760211	1778213
240.54	248.39	2.5	um	Spot	Position	14	1001732257	1778338
280.545	263.235	2.5	um	Spot	Position	14	1001732260	1778340
206.216	358.234	2.5	um	Spot	Position	14	1001732286	1778368
252.196	443.208	2.5	um	Spot	Position	14	1001771201	1778400
211.925	529.46	2.5	um	Spot	Position	14	1001732320	1778438
499.995	362.338	2.5	um	Spot	Position	14	1001732470	1778923
613.441	550.909	2.5	um	Spot	Position	14	1001750407	1779002
682.767	261.433	2.5	um	Spot	Position	14	1001733149	1779234
675.111	374.673	2.5	um	Spot	Position	14	1001733186	1779283
105.566	787.323	2.5	um	Spot	Position	14	1001734001	1780078
233.436	894.864	2.5	um	Spot	Position	14	1001734287	1780381
320.856	905.844	2.5	um	Spot	Position	14	1001734295	1780386
316.53	923.664	2.5	um	Spot	Position	14	1001734302	1780395
169.294	987.617	2.5	um	Spot	Position	14	1001769635	1780436
408.883	887.453	2.5	um	Spot	Position	14	1001734559	1780643
526.045	966.885	2.5	um	Spot	Position	14	1001734966	1780982
699.114	762.533	2.5	um	Spot	Position	14	1001735118	1781153
108.636	157.772	2.5	um	Spot	Position	15	1001732091	1781835
94.1408	370.04	2.5	um	Spot	Position	15	1001732121	1781865
71.6219	401.736	2.5	um	Spot	Position	15	1001760211	1781871
240.54	248.103	2.5	um	Spot	Position	15	1001732257	1781996
301.901	250.982	2.5	um	Spot	Position	15	1001781997	1781997
281.431	262.805	2.5	um	Spot	Position	15	1001732260	1781999
206.261	357.427	2.5	um	Spot	Position	15	1001732286	1782024
248.71	448.575	2.5	um	Spot	Position	15	1001771201	1782062
210.628	530.453	2.5	um	Spot	Position	15	1001732320	1782090
299.848	536.35	2.5	um	Spot	Position	15	1001771229	1782092
369.234	254.827	2.5	um	Spot	Position	15	1001764170	1782187
499.248	367.032	2.5	um	Spot	Position	15	1001732470	1782578
617.162	554.051	2.5	um	Spot	Position	15	1001750407	1782654
684.243	262.412	2.5	um	Spot	Position	15	1001733149	1782887
675.323	376.558	2.5	um	Spot	Position	15	1001733186	1782933
106.161	786.91	2.5	um	Spot	Position	15	1001734001	1783768
233.68	893.888	2.5	um	Spot	Position	15	1001734287	1784073
320.78	904.995	2.5	um	Spot	Position	15	1001734295	1784078
316.677	922.935	2.5	um	Spot	Position	15	1001734302	1784088
176.356	988.487	2.5	um	Spot	Position	15	1001769635	1784137
525.072	961.665	2.5	um	Spot	Position	15	1001734966	1784714
698.861	761.843	2.5	um	Spot	Position	15	1001735118	1784876
109.032	156.439	2.5	um	Spot	Position	16	1001732091	1785544
94.5294	370.375	2.5	um	Spot	Position	16	1001732121	1785572
70.1816	399.557	2.5	um	Spot	Position	16	1001760211	1785578
240.869	247.885	2.5	um	Spot	Position	16	1001732257	1785710
302.158	250.596	2.5	um	Spot	Position	16	1001781997	1785711
281.418	262.483	2.5	um	Spot	Position	16	1001732260	1785712
207.051	356.424	2.5	um	Spot	Position	16	1001732286	1785734
248.555	449.194	2.5	um	Spot	Position	16	1001771201	1785764
298.347	537.945	2.5	um	Spot	Position	16	1001771229	1785803
369.315	254.886	2.5	um	Spot	Position	16	1001764170	1785920
498.307	372.868	2.5	um	Spot	Position	16	1001732470	1786316
618.786	555.232	2.5	um	Spot	Position	16	1001750407	1786393
686.156	262.799	2.5	um	Spot	Position	16	1001733149	1786595
675.31	377.423	2.5	um	Spot	Position	16	1001733186	1786642
233.419	894.057	2.5	um	Spot	Position	16	1001734287	1787753
321.214	904.697	2.5	um	Spot	Position	16	1001734295	1787760
316.626	922.249	2.5	um	Spot	Position	16	1001734302	1787770
177.863	987.707	2.5	um	Spot	Position	16	1001769635	1787809
411.112	897.666	2.5	um	Spot	Position	16	1001734559	1788032
525.18	961.807	2.5	um	Spot	Position	16	1001734966	1788373
697.49	760.302	2.5	um	Spot	Position	16	1001735118	1788537
108.596	157.324	2.5	um	Spot	Position	17	1001732091	1789237
103.091	320.594	2.5	um	Spot	Position	17	1001789264	1789264
94.5272	369.877	2.5	um	Spot	Position	17	1001732121	1789266
69.7368	398.48	2.5	um	Spot	Position	17	1001760211	1789273
241.378	247.73	2.5	um	Spot	Position	17	1001732257	1789397
302.218	250.177	2.5	um	Spot	Position	17	1001781997	1789398
281.543	262.193	2.5	um	Spot	Position	17	1001732260	1789399
208.131	355.155	2.5	um	Spot	Position	17	1001732286	1789429
297.687	538.453	2.5	um	Spot	Position	17	1001771229	1789493
355.857	278.926	2.5	um	Spot	Position	17	1001764170	1789600
497.935	374.305	2.5	um	Spot	Position	17	1001732470	1789985
619.152	555.62	2.5	um	Spot	Position	17	1001750407	1790054
687.29	259.698	2.5	um	Spot	Position	17	1001733149	1790260
675.009	378.494	2.5	um	Spot	Position	17	1001733186	1790317
105.284	788.906	2.5	um	Spot	Position	17	1001734001	1791107
233.81	893.207	2.5	um	Spot	Position	17	1001734287	1791412
321.21	904.1	2.5	um	Spot	Position	17	1001734295	1791419
317.075	921.868	2.5	um	Spot	Position	17	1001734302	1791427
181.656	987.322	2.5	um	Spot	Position	17	1001769635	1791467
411.91	902.346	2.5	um	Spot	Position	17	1001734559	1791699
696.728	761.115	2.5	um	Spot	Position	17	1001735118	1792208
108.875	158.387	2.5	um	Spot	Position	18	1001732091	1792886
100.524	319.85	2.5	um	Spot	Position	18	1001789264	1792916
95.2973	370.244	2.5	um	Spot	Position	18	1001732121	1792925
68.4899	394.806	2.5	um	Spot	Position	18	1001760211	1792928
241.843	247.686	2.5	um	Spot	Position	18	1001732257	1793049
302.3	250.09	2.5	um	Spot	Position	18	1001781997	1793050
281.344	262.603	2.5	um	Spot	Position	18	1001732260	1793051
193.05	286.46	2.5	um	Spot	Position	18	1001793058	1793058
208.614	354.822	2.5	um	Spot	Position	18	1001732286	1793081
246.878	459.942	2.5	um	Spot	Position	18	1001771201	1793110
497.032	378.544	2.5	um	Spot	Position	18	1001732470	1793630
625.634	558.413	2.5	um	Spot	Position	18	1001750407	1793709
687.591	263.806	2.5	um	Spot	Position	18	1001733149	1793925
674.205	379.307	2.5	um	Spot	Position	18	1001733186	1793981
107.092	784.045	2.5	um	Spot	Position	18	1001734001	1794783
233.795	892.675	2.5	um	Spot	Position	18	1001734287	1795086
320.927	903.426	2.5	um	Spot	Position	18	1001734295	1795090
317.094	921.678	2.5	um	Spot	Position	18	1001734302	1795099
184.584	987.162	2.5	um	Spot	Position	18	1001769635	1795140
413.854	904.895	2.5	um	Spot	Position	18	1001734559	1795387
525.235	949.992	2.5	um	Spot	Position	18	1001734966	1795707
694.669	760.917	2.5	um	Spot	Position	18	1001735118	1795869
109.891	159.459	2.5	um	Spot	Position	19	1001732091	1796549
96.4243	318.238	2.5	um	Spot	Position	19	1001789264	1796582
95.5043	370.328	2.5	um	Spot	Position	19	1001732121	1796588
67.1553	391.807	2.5	um	Spot	Position	19	1001760211	1796593
242.423	247.609	2.5	um	Spot	Position	19	1001732257	1796708
302.113	249.504	2.5	um	Spot	Position	19	1001781997	1796709
281.467	262.917	2.5	um	Spot	Position	19	1001732260	1796710
193.215	285.969	2.5	um	Spot	Position	19	1001793058	1796716
208.696	354.778	2.5	um	Spot	Position	19	1001732286	1796737
247.253	460.588	2.5	um	Spot	Position	19	1001771201	1796765
296.358	544.117	2.5	um	Spot	Position	19	1001771229	1796798
358.83	283.573	2.5	um	Spot	Position	19	1001764170	1796888
632.231	561.247	2.5	um	Spot	Position	19	1001750407	1797353
686.814	265.613	2.5	um	Spot	Position	19	1001733149	1797553
674.38	380.414	2.5	um	Spot	Position	19	1001733186	1797598
107.677	783.784	2.5	um	Spot	Position	19	1001734001	1798438
232.622	895.85	2.5	um	Spot	Position	19	1001734287	1798744
321.417	903.124	2.5	um	Spot	Position	19	1001734295	1798750
316.833	921.314	2.5	um	Spot	Position	19	1001734302	1798759
188.235	989.231	2.5	um	Spot	Position	19	1001769635	1798803
412.988	906.824	2.5	um	Spot	Position	19	1001734559	1799029
524.693	948.445	2.5	um	Spot	Position	19	1001734966	1799345
694.337	757.235	2.5	um	Spot	Position	19	1001735118	1799512
110.099	159.927	2.5	um	Spot	Position	20	1001732091	1800219
91.2134	316.219	2.5	um	Spot	Position	20	1001789264	1800246
96.004	370.491	2.5	um	Spot	Position	20	1001732121	1800256
67.2452	391.478	2.5	um	Spot	Position	20	1001760211	1800260
242.703	247.549	2.5	um	Spot	Position	20	1001732257	1800381
281.825	262.827	2.5	um	Spot	Position	20	1001732260	1800384
193.347	285.778	2.5	um	Spot	Position	20	1001793058	1800388
208.886	354.438	2.5	um	Spot	Position	20	1001732286	1800406
247.122	460.447	2.5	um	Spot	Position	20	1001771201	1800435
360.367	285.859	2.5	um	Spot	Position	20	1001764170	1800563
634.333	563.483	2.5	um	Spot	Position	20	1001750407	1801034
686.041	265.9	2.5	um	Spot	Position	20	1001733149	1801240
675.209	379.776	2.5	um	Spot	Position	20	1001733186	1801287
109.889	782.462	2.5	um	Spot	Position	20	1001734001	1802084
232.591	895.608	2.5	um	Spot	Position	20	1001734287	1802383
321.246	902.785	2.5	um	Spot	Position	20	1001734295	1802389
317.191	920.943	2.5	um	Spot	Position	20	1001734302	1802395
188.431	988.894	2.5	um	Spot	Position	20	1001769635	1802442
414.232	907.504	2.5	um	Spot	Position	20	1001734559	1802677
524.445	948.075	2.5	um	Spot	Position	20	1001734966	1803009
691.895	750.529	2.5	um	Spot	Position	20	1001735118	1803177
111.463	161.7	2.5	um	Spot	Position	21	1001732091	1803858
86.8354	315.576	2.5	um	Spot	Position	21	1001789264	1803888
97.8194	372.257	2.5	um	Spot	Position	21	1001732121	1803896
68.0664	390.146	2.5	um	Spot	Position	21	1001760211	1803900
243.06	247.408	2.5	um	Spot	Position	21	1001732257	1804029
302.356	248.997	2.5	um	Spot	Position	21	1001781997	1804030
281.911	263.211	2.5	um	Spot	Position	21	1001732260	1804032
193.583	285.691	2.5	um	Spot	Position	21	1001793058	1804040
209.186	354.112	2.5	um	Spot	Position	21	1001732286	1804063
361.177	287.286	2.5	um	Spot	Position	21	1001764170	1804238
635.942	564.579	2.5	um	Spot	Position	21	1001750407	1804697
685.816	267.687	2.5	um	Spot	Position	21	1001733149	1804909
676.161	378.828	2.5	um	Spot	Position	21	1001733186	1804954
110.194	782.138	2.5	um	Spot	Position	21	1001734001	1805719
232.591	894.957	2.5	um	Spot	Position	21	1001734287	1806026
321.29	902.606	2.5	um	Spot	Position	21	1001734295	1806033
317.16	920.408	2.5	um	Spot	Position	21	1001734302	1806037
189.15	988.697	2.5	um	Spot	Position	21	1001769635	1806081
415.223	906.728	2.5	um	Spot	Position	21	1001734559	1806291
524.404	946.62	2.5	um	Spot	Position	21	1001734966	1806606
691.041	744.78	2.5	um	Spot	Position	21	1001735118	1806777
112.757	165.428	2.5	um	Spot	Position	22	1001732091	1807439
84.7478	315.808	2.5	um	Spot	Position	22	1001789264	1807465
99.7927	373.811	2.5	um	Spot	Position	22	1001732121	1807475
68.0093	389.659	2.5	um	Spot	Position	22	1001760211	1807480
243.514	247.429	2.5	um	Spot	Position	22	1001732257	1807613
302.06	248.288	2.5	um	Spot	Position	22	1001781997	1807614
281.72	263.769	2.5	um	Spot	Position	22	1001732260	1807616
209.004	353.699	2.5	um	Spot	Position	22	1001732286	1807643
246.359	460.228	2.5	um	Spot	Position	22	1001771201	1807674
362.161	289.325	2.5	um	Spot	Position	22	1001764170	1807813
635.916	565.541	2.5	um	Spot	Position	22	1001750407	1808285
675.973	379.057	2.5	um	Spot	Position	22	1001733186	1808555
232.664	894.109	2.5	um	Spot	Position	22	1001734287	1809668
324.305	903.089	2.5	um	Spot	Position	22	1001734295	1809675
317.373	919.87	2.5	um	Spot	Position	22	1001734302	1809683
189.218	988.402	2.5	um	Spot	Position	22	1001769635	1809730
419.115	906.401	2.5	um	Spot	Position	22	1001734559	1809958
523.672	945.642	2.5	um	Spot	Position	22	1001734966	1810291
687.582	744.204	2.5	um	Spot	Position	22	1001735118	1810463
113.433	166.625	2.5	um	Spot	Position	23	1001732091	1811144
84.8492	315.882	2.5	um	Spot	Position	23	1001789264	1811170
101.126	374.617	2.5	um	Spot	Position	23	1001732121	1811177
65.473	383.861	2.5	um	Spot	Position	23	1001760211	1811180
244.291	247.778	2.5	um	Spot	Position	23	1001732257	1811312
281.888	264.092	2.5	um	Spot	Position	23	1001732260	1811315
246.733	460.964	2.5	um	Spot	Position	23	1001771201	1811384
362.537	290.372	2.5	um	Spot	Position	23	1001764170	1811514
636.542	566.309	2.5	um	Spot	Position	23	1001750407	1811973
683.431	270.108	2.5	um	Spot	Position	23	1001733149	1812205
675.924	379.538	2.5	um	Spot	Position	23	1001733186	1812253
112.151	783.772	2.5	um	Spot	Position	23	1001734001	1813018
232.882	893.12	2.5	um	Spot	Position	23	1001734287	1813340
322.585	902.494	2.5	um	Spot	Position	23	1001734295	1813345
317.577	919.545	2.5	um	Spot	Position	23	1001734302	1813354
189.803	987.561	2.5	um	Spot	Position	23	1001769635	1813399
419.145	908.37	2.5	um	Spot	Position	23	1001734559	1813636
524.52	945.865	2.5	um	Spot	Position	23	1001734966	1813974
682.205	734.877	2.5	um	Spot	Position	23	1001735118	1814136
115	170.92	2.5	um	Spot	Position	24	1001732091	1814823
83.8297	315.379	2.5	um	Spot	Position	24	1001789264	1814848
65.432	374.162	2.5	um	Spot	Position	24	1001760211	1814856
102.175	374.907	2.5	um	Spot	Position	24	1001732121	1814857
302.056	245.702	2.5	um	Spot	Position	24	1001781997	1814985
244.371	247.468	2.5	um	Spot	Position	24	1001732257	1814986
282.072	264.18	2.5	um	Spot	Position	24	1001732260	1814989
195.476	283.408	2.5	um	Spot	Position	24	1001793058	1814993
214.386	347.418	2.5	um	Spot	Position	24	1001732286	1815014
362.631	291.197	2.5	um	Spot	Position	24	1001764170	1815188
638.59	568.366	2.5	um	Spot	Position	24	1001750407	1815651
682.443	270.772	2.5	um	Spot	Position	24	1001733149	1815872
674.849	374.42	2.5	um	Spot	Position	24	1001733186	1815915
233.209	892.309	2.5	um	Spot	Position	24	1001734287	1816953
324.186	902.516	2.5	um	Spot	Position	24	1001734295	1816960
318.047	919.319	2.5	um	Spot	Position	24	1001734302	1816967
190.045	986.202	2.5	um	Spot	Position	24	1001769635	1817007
418.628	908.132	2.5	um	Spot	Position	24	1001734559	1817224
523.885	945.192	2.5	um	Spot	Position	24	1001734966	1817540
681.084	732.422	2.5	um	Spot	Position	24	1001735118	1817711
115.862	172.588	2.5	um	Spot	Position	25	1001732091	1818375
82.8305	314.969	2.5	um	Spot	Position	25	1001789264	1818401
65.7567	372.918	2.5	um	Spot	Position	25	1001760211	1818409
102.905	375.358	2.5	um	Spot	Position	25	1001732121	1818411
245.441	248.187	2.5	um	Spot	Position	25	1001732257	1818538
282.54	263.837	2.5	um	Spot	Position	25	1001732260	1818540
195.405	283.588	2.5	um	Spot	Position	25	1001793058	1818544
246.414	461.832	2.5	um	Spot	Position	25	1001771201	1818595
362.999	291.316	2.5	um	Spot	Position	25	1001764170	1818725
639.89	569.265	2.5	um	Spot	Position	25	1001750407	1819158
662.759	251.202	2.5	um	Spot	Position	25	1001819370	1819370
680.971	270.917	2.5	um	Spot	Position	25	1001733149	1819378
673.922	371.359	2.5	um	Spot	Position	25	1001733186	1819416
233.444	891.438	2.5	um	Spot	Position	25	1001734287	1820522
323.947	902.405	2.5	um	Spot	Position	25	1001734295	1820527
318.418	919.223	2.5	um	Spot	Position	25	1001734302	1820539
189.96	985.231	2.5	um	Spot	Position	25	1001769635	1820587
434.874	1049.45	2.5	um	Spot	Position	25	1001820866	1820866
523.856	946.03	2.5	um	Spot	Position	25	1001734966	1821133
680.437	733.366	2.5	um	Spot	Position	25	1001735118	1821291
116.457	172.618	2.5	um	Spot	Position	26	1001732091	1821972
66.5666	370.743	2.5	um	Spot	Position	26	1001760211	1822010
103.634	375.81	2.5	um	Spot	Position	26	1001732121	1822012
245.754	248.036	2.5	um	Spot	Position	26	1001732257	1822144
282.547	264.066	2.5	um	Spot	Position	26	1001732260	1822147
195.6	283.332	2.5	um	Spot	Position	26	1001793058	1822151
246.357	462.239	2.5	um	Spot	Position	26	1001771201	1822196
363.734	292.81	2.5	um	Spot	Position	26	1001764170	1822334
660.548	255.449	2.5	um	Spot	Position	26	1001819370	1822603
639.196	569.945	2.5	um	Spot	Position	26	1001750407	1822761
680.127	272.373	2.5	um	Spot	Position	26	1001733149	1822997
234.115	890.503	2.5	um	Spot	Position	26	1001734287	1824102
323.397	902.044	2.5	um	Spot	Position	26	1001734295	1824109
318.826	918.835	2.5	um	Spot	Position	26	1001734302	1824118
190.166	984.557	2.5	um	Spot	Position	26	1001769635	1824159
417.735	916.18	2.5	um	Spot	Position	26	1001734559	1824410
523.658	944.621	2.5	um	Spot	Position	26	1001734966	1824723
680.923	730.678	2.5	um	Spot	Position	26	1001735118	1824893
733.603	820.761	2.5	um	Spot	Position	26	1001824940	1824940
116.562	174.13	2.5	um	Spot	Position	27	1001732091	1825575
71.5778	314.512	2.5	um	Spot	Position	27	1001789264	1825603
66.6298	367.569	2.5	um	Spot	Position	27	1001760211	1825611
103.788	375.715	2.5	um	Spot	Position	27	1001732121	1825615
246.315	248.104	2.5	um	Spot	Position	27	1001732257	1825748
282.568	264.114	2.5	um	Spot	Position	27	1001732260	1825749
195.844	282.913	2.5	um	Spot	Position	27	1001793058	1825752
220.883	343.814	2.5	um	Spot	Position	27	1001732286	1825772
246.712	461.087	2.5	um	Spot	Position	27	1001771201	1825806
364.609	295.076	2.5	um	Spot	Position	27	1001764170	1825960
659.237	258.468	2.5	um	Spot	Position	27	1001819370	1826229
638.081	569.06	2.5	um	Spot	Position	27	1001750407	1826382
234.182	890.455	2.5	um	Spot	Position	27	1001734287	1827700
324.344	901.744	2.5	um	Spot	Position	27	1001734295	1827705
318.91	918.498	2.5	um	Spot	Position	27	1001734302	1827718
190.174	983.78	2.5	um	Spot	Position	27	1001769635	1827756
437.557	1046.75	2.5	um	Spot	Position	27	1001820866	1828053
522.267	942.809	2.5	um	Spot	Position	27	1001734966	1828307
681.523	729.566	2.5	um	Spot	Position	27	1001735118	1828461
726.6	824.468	2.5	um	Spot	Position	27	1001824940	1828500
116.886	176.772	2.5	um	Spot	Position	28	1001732091	1829131
69.9402	315.738	2.5	um	Spot	Position	28	1001789264	1829153
70.6187	354.294	2.5	um	Spot	Position	28	1001760211	1829159
104.277	375.491	2.5	um	Spot	Position	28	1001732121	1829164
247.094	248.369	2.5	um	Spot	Position	28	1001732257	1829288
282.648	264.132	2.5	um	Spot	Position	28	1001732260	1829290
195.649	282.882	2.5	um	Spot	Position	28	1001793058	1829294
246.965	459.931	2.5	um	Spot	Position	28	1001771201	1829338
364.958	296.306	2.5	um	Spot	Position	28	1001764170	1829484
657.049	262.816	2.5	um	Spot	Position	28	1001819370	1829763
638.393	570.032	2.5	um	Spot	Position	28	1001750407	1829920
233.452	891.841	2.5	um	Spot	Position	28	1001734287	1831292
326.203	901.683	2.5	um	Spot	Position	28	1001734295	1831301
319.148	917.9	2.5	um	Spot	Position	28	1001734302	1831306
190.339	983.123	2.5	um	Spot	Position	28	1001769635	1831350
418.773	914.11	2.5	um	Spot	Position	28	1001734559	1831573
522.409	941.23	2.5	um	Spot	Position	28	1001734966	1831915
680.77	730.126	2.5	um	Spot	Position	28	1001735118	1832070
683.66	924.716	2.5	um	Spot	Position	28	1001832155	1832155
118.051	178.333	2.5	um	Spot	Position	29	1001732091	1832737
65.1422	318.32	2.5	um	Spot	Position	29	1001789264	1832761
71.118	350.41	2.5	um	Spot	Position	29	1001760211	1832763
104.395	375.385	2.5	um	Spot	Position	29	1001732121	1832770
247.437	248.517	2.5	um	Spot	Position	29	1001732257	1832898
282.986	263.931	2.5	um	Spot	Position	29	1001732260	1832900
196.139	282.496	2.5	um	Spot	Position	29	1001793058	1832902
225.048	340.45	2.5	um	Spot	Position	29	1001732286	1832922
247.626	460.064	2.5	um	Spot	Position	29	1001771201	1832957
364.776	296.391	2.5	um	Spot	Position	29	1001764170	1833093
656.057	263.858	2.5	um	Spot	Position	29	1001819370	1833359
639.61	570.645	2.5	um	Spot	Position	29	1001750407	1833512
232.754	893.119	2.5	um	Spot	Position	29	1001734287	1834853
326.311	901.197	2.5	um	Spot	Position	29	1001734295	1834859
319.185	917.347	2.5	um	Spot	Position	29	1001734302	1834867
190.548	982.469	2.5	um	Spot	Position	29	1001769635	1834900
419.299	914.684	2.5	um	Spot	Position	29	1001734559	1835136
430.129	1038.8	2.5	um	Spot	Position	29	1001820866	1835202
523.466	938.568	2.5	um	Spot	Position	29	1001734966	1835463
678.943	728.916	2.5	um	Spot	Position	29	1001735118	1835636
682.439	924.139	2.5	um	Spot	Position	29	1001832155	1835726
119.091	179.472	2.5	um	Spot	Position	30	1001732091	1836313
64.3598	319.08	2.5	um	Spot	Position	30	1001789264	1836344
70.6869	349.288	2.5	um	Spot	Position	30	1001760211	1836348
104.586	375.171	2.5	um	Spot	Position	30	1001732121	1836356
250.537	250.87	2.5	um	Spot	Position	30	1001732257	1836482
283.219	264.097	2.5	um	Spot	Position	30	1001732260	1836485
195.499	282.986	2.5	um	Spot	Position	30	1001793058	1836489
228.362	336.871	2.5	um	Spot	Position	30	1001732286	1836505
247.866	459.204	2.5	um	Spot	Position	30	1001771201	1836532
365.181	296.546	2.5	um	Spot	Position	30	1001764170	1836682
656.361	264.94	2.5	um	Spot	Position	30	1001819370	1836967
642.216	572.759	2.5	um	Spot	Position	30	1001750407	1837126
232.299	893.232	2.5	um	Spot	Position	30	1001734287	1838507
326.831	900.988	2.5	um	Spot	Position	30	1001734295	1838512
319.19	916.983	2.5	um	Spot	Position	30	1001734302	1838520
190.772	981.76	2.5	um	Spot	Position	30	1001769635	1838552
428.027	1035.04	2.5	um	Spot	Position	30	1001820866	1838835
523.953	937.643	2.5	um	Spot	Position	30	1001734966	1839084
678.516	729.793	2.5	um	Spot	Position	30	1001735118	1839239
728.842	821.385	2.5	um	Spot	Position	30	1001824940	1839278
681.919	923.958	2.5	um	Spot	Position	30	1001832155	1839332
120.73	181.014	2.5	um	Spot	Position	31	1001732091	1839929
64.8511	318.689	2.5	um	Spot	Position	31	1001789264	1839953
72.2401	347.213	2.5	um	Spot	Position	31	1001760211	1839957
104.441	375.067	2.5	um	Spot	Position	31	1001732121	1839963
250.209	250.169	2.5	um	Spot	Position	31	1001732257	1840085
283.456	263.652	2.5	um	Spot	Position	31	1001732260	1840087
195.246	282.886	2.5	um	Spot	Position	31	1001793058	1840090
229.726	334.489	2.5	um	Spot	Position	31	1001732286	1840112
247.986	459.831	2.5	um	Spot	Position	31	1001771201	1840139
365.119	296.775	2.5	um	Spot	Position	31	1001764170	1840275
656.534	265.445	2.5	um	Spot	Position	31	1001819370	1840537
639.619	572.814	2.5	um	Spot	Position	31	1001750407	1840709
231.109	894.704	2.5	um	Spot	Position	31	1001734287	1842056
327.527	901.262	2.5	um	Spot	Position	31	1001734295	1842059
319.587	916.753	2.5	um	Spot	Position	31	1001734302	1842067
190.297	980.476	2.5	um	Spot	Position	31	1001769635	1842094
419.457	918.488	2.5	um	Spot	Position	31	1001734559	1842346
427.964	1033.66	2.5	um	Spot	Position	31	1001820866	1842394
679.047	729.79	2.5	um	Spot	Position	31	1001735118	1842812
729.092	817.304	2.5	um	Spot	Position	31	1001824940	1842851
680.448	923.809	2.5	um	Spot	Position	31	1001832155	1842901
124.091	183.329	2.5	um	Spot	Position	32	1001732091	1843470
64.4127	318.432	2.5	um	Spot	Position	32	1001789264	1843493
75.7461	334.917	2.5	um	Spot	Position	32	1001760211	1843496
104.525	374.93	2.5	um	Spot	Position	32	1001732121	1843503
250.421	249.831	2.5	um	Spot	Position	32	1001732257	1843638
283.434	263.649	2.5	um	Spot	Position	32	1001732260	1843642
195.394	282.779	2.5	um	Spot	Position	32	1001793058	1843647
231.937	331.081	2.5	um	Spot	Position	32	1001732286	1843666
365.658	297.344	2.5	um	Spot	Position	32	1001764170	1843836
656.732	266.402	2.5	um	Spot	Position	32	1001819370	1844104
644.614	573.917	2.5	um	Spot	Position	32	1001750407	1844264
115.047	778.01	2.5	um	Spot	Position	32	1001734001	1845305
327.662	900.792	2.5	um	Spot	Position	32	1001734295	1845640
225.945	911.207	2.5	um	Spot	Position	32	1001734287	1845645
319.867	916.61	2.5	um	Spot	Position	32	1001734302	1845648
186.283	977.685	2.5	um	Spot	Position	32	1001769635	1845681
422.924	921.427	2.5	um	Spot	Position	32	1001734559	1845928
423.483	1029.84	2.5	um	Spot	Position	32	1001820866	1845972
677.859	730.41	2.5	um	Spot	Position	32	1001735118	1846380
728.545	816.381	2.5	um	Spot	Position	32	1001824940	1846419
679.73	923.782	2.5	um	Spot	Position	32	1001832155	1846472
125.318	183.979	2.5	um	Spot	Position	33	1001732091	1847022
63.2001	317.731	2.5	um	Spot	Position	33	1001789264	1847049
76.2934	333.232	2.5	um	Spot	Position	33	1001760211	1847052
104.85	374.751	2.5	um	Spot	Position	33	1001732121	1847060
251.927	250.333	2.5	um	Spot	Position	33	1001732257	1847196
283.713	263.717	2.5	um	Spot	Position	33	1001732260	1847200
195.624	282.578	2.5	um	Spot	Position	33	1001793058	1847202
233.494	329.036	2.5	um	Spot	Position	33	1001732286	1847217
365.369	297.936	2.5	um	Spot	Position	33	1001764170	1847414
654.832	265.859	2.5	um	Spot	Position	33	1001819370	1847700
648.742	576.855	2.5	um	Spot	Position	33	1001750407	1847868
116.19	777.7	2.5	um	Spot	Position	33	1001734001	1848888
327.521	900.684	2.5	um	Spot	Position	33	1001734295	1849208
227.226	912.055	2.5	um	Spot	Position	33	1001734287	1849212
320.06	916.355	2.5	um	Spot	Position	33	1001734302	1849216
183.181	975.945	2.5	um	Spot	Position	33	1001769635	1849242
424.886	921.351	2.5	um	Spot	Position	33	1001734559	1849477
423.821	1028.87	2.5	um	Spot	Position	33	1001820866	1849524
677.015	728.592	2.5	um	Spot	Position	33	1001735118	1849957
738.171	803.041	2.5	um	Spot	Position	33	1001824940	1849992
679.388	923.562	2.5	um	Spot	Position	33	1001832155	1850048
126.258	185.228	2.5	um	Spot	Position	34	1001732091	1850611
80.3086	325.679	2.5	um	Spot	Position	34	1001760211	1850638
104.994	374.435	2.5	um	Spot	Position	34	1001732121	1850645
112.676	577.389	2.5	um	Spot	Position	34	1001850712	1850712
252.498	250.383	2.5	um	Spot	Position	34	1001732257	1850781
283.664	263.828	2.5	um	Spot	Position	34	1001732260	1850784
196.092	281.903	2.5	um	Spot	Position	34	1001793058	1850788
234.272	327.198	2.5	um	Spot	Position	34	1001732286	1850800
366.012	299.845	2.5	um	Spot	Position	34	1001764170	1850989
655.259	267.035	2.5	um	Spot	Position	34	1001819370	1851268
117.354	778.873	2.5	um	Spot	Position	34	1001734001	1852444
327.825	900.542	2.5	um	Spot	Position	34	1001734295	1852769
226.636	914.1	2.5	um	Spot	Position	34	1001734287	1852774
319.817	915.896	2.5	um	Spot	Position	34	1001734302	1852775
182.703	974.976	2.5	um	Spot	Position	34	1001769635	1852802
425.769	920.344	2.5	um	Spot	Position	34	1001734559	1853043
424.423	1028.73	2.5	um	Spot	Position	34	1001820866	1853088
679.867	721.557	2.5	um	Spot	Position	34	1001735118	1853500
736.833	803.446	2.5	um	Spot	Position	34	1001824940	1853535
678.32	922.794	2.5	um	Spot	Position	34	1001832155	1853595
127.736	188.077	2.5	um	Spot	Position	35	1001732091	1854158
79.7039	320.389	2.5	um	Spot	Position	35	1001760211	1854179
55.7917	322.317	2.5	um	Spot	Position	35	1001789264	1854180
105.084	374.053	2.5	um	Spot	Position	35	1001732121	1854191
100.275	584.269	2.5	um	Spot	Position	35	1001850712	1854251
254.997	251.024	2.5	um	Spot	Position	35	1001732257	1854316
283.877	264.171	2.5	um	Spot	Position	35	1001732260	1854319
196.158	281.365	2.5	um	Spot	Position	35	1001793058	1854322
234.861	325.766	2.5	um	Spot	Position	35	1001732286	1854333
365.803	300.188	2.5	um	Spot	Position	35	1001764170	1854512
663.317	274.45	2.5	um	Spot	Position	35	1001819370	1855142
117.07	779.143	2.5	um	Spot	Position	35	1001734001	1855936
328.253	900.682	2.5	um	Spot	Position	35	1001734295	1856235
320.087	915.804	2.5	um	Spot	Position	35	1001734302	1856245
226.693	923.746	2.5	um	Spot	Position	35	1001734287	1856249
182.763	973.999	2.5	um	Spot	Position	35	1001769635	1856267
426.341	920.751	2.5	um	Spot	Position	35	1001734559	1856514
424.913	1028.5	2.5	um	Spot	Position	35	1001820866	1856558
680.442	721.702	2.5	um	Spot	Position	35	1001735118	1856984
735.772	802.117	2.5	um	Spot	Position	35	1001824940	1857022
677.466	923.541	2.5	um	Spot	Position	35	1001832155	1857077
130.508	191.311	2.5	um	Spot	Position	36	1001732091	1857667
79.4887	309.049	2.5	um	Spot	Position	36	1001760211	1857686
53.7116	327.572	2.5	um	Spot	Position	36	1001789264	1857690
105.164	374.036	2.5	um	Spot	Position	36	1001732121	1857698
98.4646	584.766	2.5	um	Spot	Position	36	1001850712	1857755
255.072	250.948	2.5	um	Spot	Position	36	1001732257	1857813
284.052	263.669	2.5	um	Spot	Position	36	1001732260	1857818
196.087	281.079	2.5	um	Spot	Position	36	1001793058	1857821
236.349	323.499	2.5	um	Spot	Position	36	1001732286	1857833
366.05	301.044	2.5	um	Spot	Position	36	1001764170	1858015
668.185	280.751	2.5	um	Spot	Position	36	1001819370	1858648
117.635	778.407	2.5	um	Spot	Position	36	1001734001	1859432
320.261	915.696	2.5	um	Spot	Position	36	1001734302	1859768
226.065	930.686	2.5	um	Spot	Position	36	1001734287	1859773
182.857	973.262	2.5	um	Spot	Position	36	1001769635	1859796
334.289	904.096	2.5	um	Spot	Position	36	1001734295	1860031
426.221	918.793	2.5	um	Spot	Position	36	1001734559	1860037
425.053	1028.3	2.5	um	Spot	Position	36	1001820866	1860085
680.534	722.57	2.5	um	Spot	Position	36	1001735118	1860505
735.501	802.484	2.5	um	Spot	Position	36	1001824940	1860540
676.743	923.091	2.5	um	Spot	Position	36	1001832155	1860594
131.352	191.577	2.5	um	Spot	Position	37	1001732091	1861164
79.8973	306.29	2.5	um	Spot	Position	37	1001760211	1861186
53.2868	330.198	2.5	um	Spot	Position	37	1001789264	1861193
105.186	373.726	2.5	um	Spot	Position	37	1001732121	1861201
126.884	437.105	2.5	um	Spot	Position	37	1001861218	1861218
98.8779	584.831	2.5	um	Spot	Position	37	1001850712	1861267
261.887	253.645	2.5	um	Spot	Position	37	1001732257	1861332
284.105	264.136	2.5	um	Spot	Position	37	1001732260	1861335
203.213	277.396	2.5	um	Spot	Position	37	1001861339	1861339
196.219	280.82	2.5	um	Spot	Position	37	1001793058	1861340
237.301	321.903	2.5	um	Spot	Position	37	1001732286	1861353
454.099	50.2091	2.5	um	Spot	Position	37	1001861508	1861508
366.524	301.078	2.5	um	Spot	Position	37	1001764170	1861534
677.699	291.13	2.5	um	Spot	Position	37	1001819370	1862197
103.119	741.913	2.5	um	Spot	Position	37	1001862958	1862958
116.334	778.446	2.5	um	Spot	Position	37	1001734001	1862973
320.46	915.412	2.5	um	Spot	Position	37	1001734302	1863315
226.449	932.293	2.5	um	Spot	Position	37	1001734287	1863319
182.822	972.511	2.5	um	Spot	Position	37	1001769635	1863335
337.599	906.195	2.5	um	Spot	Position	37	1001734295	1863574
427.745	919.44	2.5	um	Spot	Position	37	1001734559	1863578
425.575	1027.74	2.5	um	Spot	Position	37	1001820866	1863632
679.845	722.706	2.5	um	Spot	Position	37	1001735118	1864032
733.643	802.322	2.5	um	Spot	Position	37	1001824940	1864063
675.817	923.107	2.5	um	Spot	Position	37	1001832155	1864111
131.563	191.735	2.5	um	Spot	Position	38	1001732091	1864693
52.9302	332.407	2.5	um	Spot	Position	38	1001789264	1864718
105.247	373.591	2.5	um	Spot	Position	38	1001732121	1864727
99.4574	584.094	2.5	um	Spot	Position	38	1001850712	1864793
263.55	254.428	2.5	um	Spot	Position	38	1001732257	1864853
284.123	264.094	2.5	um	Spot	Position	38	1001732260	1864855
203.657	277.089	2.5	um	Spot	Position	38	1001861339	1864857
196.812	280.93	2.5	um	Spot	Position	38	1001793058	1864859
237.477	321.173	2.5	um	Spot	Position	38	1001732286	1864873
449.475	53.372	2.5	um	Spot	Position	38	1001861508	1865023
423.642	299.914	2.5	um	Spot	Position	38	1001865049	1865049
366.497	301.192	2.5	um	Spot	Position	38	1001764170	1865050
684.784	297.063	2.5	um	Spot	Position	38	1001819370	1865691
104.652	741.098	2.5	um	Spot	Position	38	1001862958	1866468
115.709	776.86	2.5	um	Spot	Position	38	1001734001	1866484
320.714	915.222	2.5	um	Spot	Position	38	1001734302	1866793
224.974	939.189	2.5	um	Spot	Position	38	1001734287	1866798
183.204	972.042	2.5	um	Spot	Position	38	1001769635	1866812
339.969	907.515	2.5	um	Spot	Position	38	1001734295	1867038
433.05	927.316	2.5	um	Spot	Position	38	1001734559	1867044
425.313	1026.95	2.5	um	Spot	Position	38	1001820866	1867083
525.276	901.359	2.5	um	Spot	Position	38	1001734966	1867305
678.106	723.025	2.5	um	Spot	Position	38	1001735118	1867474
735.567	801.478	2.5	um	Spot	Position	38	1001824940	1867509
674.554	923.257	2.5	um	Spot	Position	38	1001832155	1867562
130.949	191.375	2.5	um	Spot	Position	39	1001732091	1868123
52.5062	333.087	2.5	um	Spot	Position	39	1001789264	1868150
105.646	373.65	2.5	um	Spot	Position	39	1001732121	1868160
99.445	584.182	2.5	um	Spot	Position	39	1001850712	1868227
265.709	256.238	2.5	um	Spot	Position	39	1001732257	1868290
284.155	264.708	2.5	um	Spot	Position	39	1001732260	1868291
204.115	276.952	2.5	um	Spot	Position	39	1001861339	1868293
238.89	320.113	2.5	um	Spot	Position	39	1001732286	1868305
445.707	56.0407	2.5	um	Spot	Position	39	1001861508	1868460
425.48	300.73	2.5	um	Spot	Position	39	1001865049	1868491
366.686	301.329	2.5	um	Spot	Position	39	1001764170	1868493
606.526	451.959	2.5	um	Spot	Position	39	1001868873	1868873
689.944	300.684	2.5	um	Spot	Position	39	1001819370	1869146
114.412	776.24	2.5	um	Spot	Position	39	1001734001	1869929
321.079	914.631	2.5	um	Spot	Position	39	1001734302	1870261
224.983	941.55	2.5	um	Spot	Position	39	1001734287	1870271
183.951	971.372	2.5	um	Spot	Position	39	1001769635	1870287
344.027	911.186	2.5	um	Spot	Position	39	1001734295	1870522
435.324	928.856	2.5	um	Spot	Position	39	1001734559	1870530
425.873	1026.54	2.5	um	Spot	Position	39	1001820866	1870565
523.873	902.882	2.5	um	Spot	Position	39	1001734966	1870808
677.202	723.312	2.5	um	Spot	Position	39	1001735118	1870988
734.224	799.58	2.5	um	Spot	Position	39	1001824940	1871016
673.568	922.57	2.5	um	Spot	Position	39	1001832155	1871074
131.673	191.311	2.5	um	Spot	Position	40	1001732091	1871642
52.7154	333.632	2.5	um	Spot	Position	40	1001789264	1871671
106.172	373.296	2.5	um	Spot	Position	40	1001732121	1871678
106.094	463.487	2.5	um	Spot	Position	40	1001861218	1871701
100.032	583.57	2.5	um	Spot	Position	40	1001850712	1871754
267.08	257.515	2.5	um	Spot	Position	40	1001732257	1871818
284.381	265.526	2.5	um	Spot	Position	40	1001732260	1871819
203.879	276.778	2.5	um	Spot	Position	40	1001861339	1871820
239.888	318.905	2.5	um	Spot	Position	40	1001732286	1871833
444.543	57.2414	2.5	um	Spot	Position	40	1001861508	1871995
435.013	299.8	2.5	um	Spot	Position	40	1001865049	1872025
367.214	301.806	2.5	um	Spot	Position	40	1001764170	1872026
704.924	306.804	2.5	um	Spot	Position	40	1001819370	1872651
93.5465	759.375	2.5	um	Spot	Position	40	1001862958	1873421
113.523	776.515	2.5	um	Spot	Position	40	1001734001	1873425
321.027	914.051	2.5	um	Spot	Position	40	1001734302	1873769
225.37	940.91	2.5	um	Spot	Position	40	1001734287	1873779
183.297	970.995	2.5	um	Spot	Position	40	1001769635	1873794
347.481	913.948	2.5	um	Spot	Position	40	1001734295	1874026
436.189	927.011	2.5	um	Spot	Position	40	1001734559	1874031
425.283	1025.54	2.5	um	Spot	Position	40	1001820866	1874075
523.639	903.571	2.5	um	Spot	Position	40	1001734966	1874303
677.111	725.517	2.5	um	Spot	Position	40	1001735118	1874476
735.167	798.433	2.5	um	Spot	Position	40	1001824940	1874504
672.486	922.446	2.5	um	Spot	Position	40	1001832155	1874558
132.075	191.374	2.5	um	Spot	Position	41	1001732091	1875143
52.4511	335.731	2.5	um	Spot	Position	41	1001789264	1875165
105.846	372.992	2.5	um	Spot	Position	41	1001732121	1875172
105.501	464.745	2.5	um	Spot	Position	41	1001861218	1875192
99.5542	583.661	2.5	um	Spot	Position	41	1001850712	1875234
284.4	266.806	2.5	um	Spot	Position	41	1001732260	1875304
197.627	279.381	2.5	um	Spot	Position	41	1001793058	1875307
240.458	317.929	2.5	um	Spot	Position	41	1001732286	1875316
436.682	65.2326	2.5	um	Spot	Position	41	1001861508	1875482
439.136	298.728	2.5	um	Spot	Position	41	1001865049	1875508
367.768	302.765	2.5	um	Spot	Position	41	1001764170	1875509
704.366	306.334	2.5	um	Spot	Position	41	1001819370	1876184
115.958	779.292	2.5	um	Spot	Position	41	1001734001	1876989
321.005	913.795	2.5	um	Spot	Position	41	1001734302	1877314
225.989	940.528	2.5	um	Spot	Position	41	1001734287	1877322
182.945	970.512	2.5	um	Spot	Position	41	1001769635	1877335
350.721	915.62	2.5	um	Spot	Position	41	1001734295	1877572
435.217	933.617	2.5	um	Spot	Position	41	1001734559	1877582
424.469	1025.86	2.5	um	Spot	Position	41	1001820866	1877618
675.453	728.33	2.5	um	Spot	Position	41	1001735118	1878023
732.724	799.624	2.5	um	Spot	Position	41	1001824940	1878050
671.901	922.732	2.5	um	Spot	Position	41	1001832155	1878096
132.356	191.258	2.5	um	Spot	Position	42	1001732091	1878682
52.2316	338.978	2.5	um	Spot	Position	42	1001789264	1878702
105.624	372.581	2.5	um	Spot	Position	42	1001732121	1878709
105.276	465.373	2.5	um	Spot	Position	42	1001861218	1878726
100.94	582.415	2.5	um	Spot	Position	42	1001850712	1878772
272.647	261.293	2.5	um	Spot	Position	42	1001732257	1878834
282.875	274.852	2.5	um	Spot	Position	42	1001732260	1878836
204.209	276.242	2.5	um	Spot	Position	42	1001861339	1878837
197.707	279.152	2.5	um	Spot	Position	42	1001793058	1878839
241.145	316.073	2.5	um	Spot	Position	42	1001732286	1878847
172.856	526.74	2.5	um	Spot	Position	42	1001878916	1878916
432.756	70.1453	2.5	um	Spot	Position	42	1001861508	1879006
439.901	298.682	2.5	um	Spot	Position	42	1001865049	1879032
370.339	310.275	2.5	um	Spot	Position	42	1001764170	1879034
616.152	458.989	2.5	um	Spot	Position	42	1001868873	1879403
710.254	306.742	2.5	um	Spot	Position	42	1001819370	1879676
117.091	777.705	2.5	um	Spot	Position	42	1001734001	1880500
321.071	913.741	2.5	um	Spot	Position	42	1001734302	1880815
225.692	945.232	2.5	um	Spot	Position	42	1001734287	1880819
183.348	970.068	2.5	um	Spot	Position	42	1001769635	1880830
351.573	916.066	2.5	um	Spot	Position	42	1001734295	1881067
436.512	931.376	2.5	um	Spot	Position	42	1001734559	1881072
423.167	1025.24	2.5	um	Spot	Position	42	1001820866	1881109
524.168	901.944	2.5	um	Spot	Position	42	1001734966	1881334
671.729	742.405	2.5	um	Spot	Position	42	1001735118	1881536
731.884	798.734	2.5	um	Spot	Position	42	1001824940	1881560
670.859	922.855	2.5	um	Spot	Position	42	1001832155	1881608
887.913	931.477	2.5	um	Spot	Position	42	1001881836	1881836
132.905	191.496	2.5	um	Spot	Position	43	1001732091	1882174
77.6935	295.12	2.5	um	Spot	Position	43	1001760211	1882193
52.5874	341.813	2.5	um	Spot	Position	43	1001789264	1882201
105.634	372.512	2.5	um	Spot	Position	43	1001732121	1882211
119.482	435.423	2.5	um	Spot	Position	43	1001882223	1882223
104.522	467.273	2.5	um	Spot	Position	43	1001861218	1882233
105.443	579.714	2.5	um	Spot	Position	43	1001850712	1882276
272.918	261.372	2.5	um	Spot	Position	43	1001732257	1882342
203.944	276.208	2.5	um	Spot	Position	43	1001861339	1882345
282.598	276.78	2.5	um	Spot	Position	43	1001732260	1882346
198.254	278.834	2.5	um	Spot	Position	43	1001793058	1882347
242.629	314.234	2.5	um	Spot	Position	43	1001732286	1882355
170.519	520.861	2.5	um	Spot	Position	43	1001878916	1882422
432.209	71.3801	2.5	um	Spot	Position	43	1001861508	1882510
440.51	298.225	2.5	um	Spot	Position	43	1001865049	1882543
370.393	311.996	2.5	um	Spot	Position	43	1001764170	1882544
620.69	462.296	2.5	um	Spot	Position	43	1001868873	1882927
712.234	307.595	2.5	um	Spot	Position	43	1001819370	1883211
116.098	776.508	2.5	um	Spot	Position	43	1001734001	1883979
321.467	913.679	2.5	um	Spot	Position	43	1001734302	1884306
226.878	952.706	2.5	um	Spot	Position	43	1001734287	1884322
183.501	969.691	2.5	um	Spot	Position	43	1001769635	1884333
352.329	916.314	2.5	um	Spot	Position	43	1001734295	1884576
439.256	939.394	2.5	um	Spot	Position	43	1001734559	1884587
422.266	1025.05	2.5	um	Spot	Position	43	1001820866	1884614
523.964	899.781	2.5	um	Spot	Position	43	1001734966	1884843
670.598	743.828	2.5	um	Spot	Position	43	1001735118	1885050
731.241	798.332	2.5	um	Spot	Position	43	1001824940	1885082
669.957	922.107	2.5	um	Spot	Position	43	1001832155	1885133
888.55	933.751	2.5	um	Spot	Position	43	1001881836	1885387
132.926	191.583	2.5	um	Spot	Position	44	1001732091	1885712
77.3135	292.804	2.5	um	Spot	Position	44	1001760211	1885729
52.1006	344.138	2.5	um	Spot	Position	44	1001789264	1885739
105.747	372.255	2.5	um	Spot	Position	44	1001732121	1885745
120.696	435.037	2.5	um	Spot	Position	44	1001882223	1885753
102.663	470.998	2.5	um	Spot	Position	44	1001861218	1885762
109.269	577.151	2.5	um	Spot	Position	44	1001850712	1885792
203.843	276.296	2.5	um	Spot	Position	44	1001861339	1885868
198.791	278.644	2.5	um	Spot	Position	44	1001793058	1885869
280.265	285.656	2.5	um	Spot	Position	44	1001732260	1885874
245.343	312.426	2.5	um	Spot	Position	44	1001732286	1885880
169.16	519.17	2.5	um	Spot	Position	44	1001878916	1885943
431.813	72.6992	2.5	um	Spot	Position	44	1001861508	1886030
447.284	297.702	2.5	um	Spot	Position	44	1001865049	1886063
369.938	313.181	2.5	um	Spot	Position	44	1001764170	1886066
622.095	460.935	2.5	um	Spot	Position	44	1001868873	1886440
715.296	308.167	2.5	um	Spot	Position	44	1001819370	1886720
81.9206	763.65	2.5	um	Spot	Position	44	1001862958	1887501
117.03	776.943	2.5	um	Spot	Position	44	1001734001	1887504
321.82	913.646	2.5	um	Spot	Position	44	1001734302	1887843
227.024	954.628	2.5	um	Spot	Position	44	1001734287	1887864
183.513	969.482	2.5	um	Spot	Position	44	1001769635	1887873
352.805	916.737	2.5	um	Spot	Position	44	1001734295	1888130
441.633	940.969	2.5	um	Spot	Position	44	1001734559	1888138
421.607	1025.51	2.5	um	Spot	Position	44	1001820866	1888172
524.798	897.429	2.5	um	Spot	Position	44	1001734966	1888402
729.497	798.757	2.5	um	Spot	Position	44	1001824940	1888629
669.311	921.639	2.5	um	Spot	Position	44	1001832155	1888677
888.37	934.724	2.5	um	Spot	Position	44	1001881836	1888906
133.701	192.271	2.5	um	Spot	Position	45	1001732091	1889247
77.0949	291.692	2.5	um	Spot	Position	45	1001760211	1889264
50.9104	348.415	2.5	um	Spot	Position	45	1001789264	1889275
105.918	372.018	2.5	um	Spot	Position	45	1001732121	1889281
121.938	434.324	2.5	um	Spot	Position	45	1001882223	1889289
98.8707	478.329	2.5	um	Spot	Position	45	1001861218	1889299
112.312	575.541	2.5	um	Spot	Position	45	1001850712	1889323
199.314	278.369	2.5	um	Spot	Position	45	1001793058	1889401
279.018	292.76	2.5	um	Spot	Position	45	1001732260	1889404
246.506	311.786	2.5	um	Spot	Position	45	1001732286	1889408
168.402	519.34	2.5	um	Spot	Position	45	1001878916	1889471
429.094	78.2066	2.5	um	Spot	Position	45	1001861508	1889584
451.884	297.582	2.5	um	Spot	Position	45	1001865049	1889613
370.185	314.845	2.5	um	Spot	Position	45	1001764170	1889615
623.096	460.576	2.5	um	Spot	Position	45	1001868873	1889969
717.321	309.222	2.5	um	Spot	Position	45	1001819370	1890250
83.3925	761.399	2.5	um	Spot	Position	45	1001862958	1890975
116.198	776.156	2.5	um	Spot	Position	45	1001734001	1890979
321.737	913.339	2.5	um	Spot	Position	45	1001734302	1891317
226.632	961.995	2.5	um	Spot	Position	45	1001734287	1891335
183.772	969.426	2.5	um	Spot	Position	45	1001769635	1891339
352.992	916.648	2.5	um	Spot	Position	45	1001734295	1891574
447.664	945.285	2.5	um	Spot	Position	45	1001734559	1891583
421.558	1024.88	2.5	um	Spot	Position	45	1001820866	1891613
527.62	893.563	2.5	um	Spot	Position	45	1001734966	1891826
666.759	752.097	2.5	um	Spot	Position	45	1001735118	1892028
741.023	788.775	2.5	um	Spot	Position	45	1001824940	1892049
668.187	921.618	2.5	um	Spot	Position	45	1001832155	1892098
134.669	193.1	2.5	um	Spot	Position	46	1001732091	1892663
77.1622	289.942	2.5	um	Spot	Position	46	1001760211	1892676
51.34	348.854	2.5	um	Spot	Position	46	1001789264	1892688
105.912	371.824	2.5	um	Spot	Position	46	1001732121	1892694
127.238	435.131	2.5	um	Spot	Position	46	1001882223	1892703
161.087	507.704	2.5	um	Spot	Position	46	1001878916	1892718
113.101	573.575	2.5	um	Spot	Position	46	1001850712	1892742
203.574	276.135	2.5	um	Spot	Position	46	1001793058	1892803
277.183	300.574	2.5	um	Spot	Position	46	1001732260	1892811
247.129	311.432	2.5	um	Spot	Position	46	1001732286	1892814
428.557	79.3086	2.5	um	Spot	Position	46	1001861508	1892966
452.44	297.252	2.5	um	Spot	Position	46	1001865049	1892990
370.305	316.114	2.5	um	Spot	Position	46	1001764170	1892993
626.379	453.081	2.5	um	Spot	Position	46	1001868873	1893343
717.683	309.774	2.5	um	Spot	Position	46	1001819370	1893621
85.9284	759.297	2.5	um	Spot	Position	46	1001862958	1894349
116.97	775.964	2.5	um	Spot	Position	46	1001734001	1894354
321.739	912.598	2.5	um	Spot	Position	46	1001734302	1894696
227.222	964.583	2.5	um	Spot	Position	46	1001734287	1894717
184.09	968.612	2.5	um	Spot	Position	46	1001769635	1894718
353.622	917.129	2.5	um	Spot	Position	46	1001734295	1894956
456.038	944.247	2.5	um	Spot	Position	46	1001734559	1894967
421.257	1024.77	2.5	um	Spot	Position	46	1001820866	1894999
528.849	892.268	2.5	um	Spot	Position	46	1001734966	1895234
664.264	753.006	2.5	um	Spot	Position	46	1001735118	1895452
730.075	795.85	2.5	um	Spot	Position	46	1001824940	1895476
666.992	921.905	2.5	um	Spot	Position	46	1001832155	1895528
890.107	934.873	2.5	um	Spot	Position	46	1001881836	1895749
136.481	195.286	2.5	um	Spot	Position	47	1001732091	1896100
75.7728	289.761	2.5	um	Spot	Position	47	1001760211	1896112
51.9971	349.836	2.5	um	Spot	Position	47	1001789264	1896123
106.407	371.54	2.5	um	Spot	Position	47	1001732121	1896128
9.7829	410.221	2.5	um	Spot	Position	47	1001896134	1896134
134.305	438.123	2.5	um	Spot	Position	47	1001882223	1896138
89.3066	494.099	2.5	um	Spot	Position	47	1001861218	1896149
158.901	500.054	2.5	um	Spot	Position	47	1001878916	1896150
114.083	572.677	2.5	um	Spot	Position	47	1001850712	1896171
204.445	275.442	2.5	um	Spot	Position	47	1001793058	1896249
277.378	308.719	2.5	um	Spot	Position	47	1001732260	1896254
248.171	310.1	2.5	um	Spot	Position	47	1001732286	1896256
427.321	81.3617	2.5	um	Spot	Position	47	1001861508	1896410
453.351	297.293	2.5	um	Spot	Position	47	1001865049	1896440
370.144	316.465	2.5	um	Spot	Position	47	1001764170	1896443
630.147	445.883	2.5	um	Spot	Position	47	1001868873	1896777
717.503	310.283	2.5	um	Spot	Position	47	1001819370	1897053
88.8285	758.958	2.5	um	Spot	Position	47	1001862958	1897802
116.531	775.441	2.5	um	Spot	Position	47	1001734001	1897807
321.773	911.719	2.5	um	Spot	Position	47	1001734302	1898135
183.51	968.461	2.5	um	Spot	Position	47	1001769635	1898159
226.91	973.959	2.5	um	Spot	Position	47	1001734287	1898162
355.976	919.66	2.5	um	Spot	Position	47	1001734295	1898407
421.957	1023.59	2.5	um	Spot	Position	47	1001820866	1898444
528.005	890.906	2.5	um	Spot	Position	47	1001734966	1898652
664.625	753.78	2.5	um	Spot	Position	47	1001735118	1898860
740.502	789.012	2.5	um	Spot	Position	47	1001824940	1898875
893.786	934.483	2.5	um	Spot	Position	47	1001881836	1899157
138.685	199.378	2.5	um	Spot	Position	48	1001732091	1899490
77.1081	290.234	2.5	um	Spot	Position	48	1001760211	1899504
51.8073	352.063	2.5	um	Spot	Position	48	1001789264	1899515
106.575	371.237	2.5	um	Spot	Position	48	1001732121	1899520
14.2483	402.466	2.5	um	Spot	Position	48	1001896134	1899524
137.45	441.182	2.5	um	Spot	Position	48	1001882223	1899532
156.008	495.096	2.5	um	Spot	Position	48	1001878916	1899546
86.4133	501.567	2.5	um	Spot	Position	48	1001861218	1899548
114.61	572.476	2.5	um	Spot	Position	48	1001850712	1899570
204.677	275.293	2.5	um	Spot	Position	48	1001793058	1899643
248.109	310.264	2.5	um	Spot	Position	48	1001732286	1899652
277.347	311.108	2.5	um	Spot	Position	48	1001732260	1899653
426.323	82.4068	2.5	um	Spot	Position	48	1001861508	1899810
452.948	297.614	2.5	um	Spot	Position	48	1001865049	1899836
370.483	316.779	2.5	um	Spot	Position	48	1001764170	1899841
632.648	444.377	2.5	um	Spot	Position	48	1001868873	1900197
717.526	310.737	2.5	um	Spot	Position	48	1001819370	1900472
90.8469	755.178	2.5	um	Spot	Position	48	1001862958	1901237
117.335	775.685	2.5	um	Spot	Position	48	1001734001	1901248
321.837	911.146	2.5	um	Spot	Position	48	1001734302	1901584
184.578	967.739	2.5	um	Spot	Position	48	1001769635	1901607
226.752	978.657	2.5	um	Spot	Position	48	1001734287	1901613
360.125	924.324	2.5	um	Spot	Position	48	1001734295	1901869
474.41	938.191	2.5	um	Spot	Position	48	1001734559	1901874
422.346	1022.63	2.5	um	Spot	Position	48	1001820866	1901911
530.13	890.438	2.5	um	Spot	Position	48	1001734966	1902127
663.247	753.632	2.5	um	Spot	Position	48	1001735118	1902332
730.511	794.853	2.5	um	Spot	Position	48	1001824940	1902357
665.764	921.901	2.5	um	Spot	Position	48	1001832155	1902411
900.774	925.681	2.5	um	Spot	Position	48	1001881836	1902628
139.646	200.774	2.5	um	Spot	Position	49	1001732091	1902975
78.243	289.783	2.5	um	Spot	Position	49	1001760211	1902989
51.3563	352.519	2.5	um	Spot	Position	49	1001789264	1903001
106.562	370.881	2.5	um	Spot	Position	49	1001732121	1903004
19.7938	388.887	2.5	um	Spot	Position	49	1001896134	1903010
138.798	440.789	2.5	um	Spot	Position	49	1001882223	1903023
155.272	494.4	2.5	um	Spot	Position	49	1001878916	1903037
86.0711	500.892	2.5	um	Spot	Position	49	1001861218	1903039
114.572	569.889	2.5	um	Spot	Position	49	1001850712	1903061
204.885	274.906	2.5	um	Spot	Position	49	1001793058	1903130
248.791	308.483	2.5	um	Spot	Position	49	1001732286	1903135
276.576	323.501	2.5	um	Spot	Position	49	1001732260	1903141
426.364	82.6655	2.5	um	Spot	Position	49	1001861508	1903304
453.644	297.518	2.5	um	Spot	Position	49	1001865049	1903332
370.151	316.867	2.5	um	Spot	Position	49	1001764170	1903337
636.641	428.737	2.5	um	Spot	Position	49	1001868873	1903696
717.68	311.717	2.5	um	Spot	Position	49	1001819370	1904004
94.6074	751.46	2.5	um	Spot	Position	49	1001862958	1904744
117.551	775.595	2.5	um	Spot	Position	49	1001734001	1904757
322.042	910.787	2.5	um	Spot	Position	49	1001734302	1905110
184.321	967.524	2.5	um	Spot	Position	49	1001769635	1905132
227.336	979.39	2.5	um	Spot	Position	49	1001734287	1905137
362.013	926.615	2.5	um	Spot	Position	49	1001734295	1905384
477.323	937.308	2.5	um	Spot	Position	49	1001734559	1905388
436.407	976.431	2.5	um	Spot	Position	49	1001905404	1905404
422.88	1021.64	2.5	um	Spot	Position	49	1001820866	1905426
660.958	754.421	2.5	um	Spot	Position	49	1001735118	1905560
728.111	795.354	2.5	um	Spot	Position	49	1001824940	1905862
664.283	922.477	2.5	um	Spot	Position	49	1001832155	1905921
907.812	908.373	2.5	um	Spot	Position	49	1001881836	1906141
139.577	201.327	2.5	um	Spot	Position	50	1001732091	1906484
79.4971	290.39	2.5	um	Spot	Position	50	1001760211	1906497
51.0696	352.52	2.5	um	Spot	Position	50	1001789264	1906508
106.838	370.675	2.5	um	Spot	Position	50	1001732121	1906514
22.4572	385.232	2.5	um	Spot	Position	50	1001896134	1906518
144.143	443.52	2.5	um	Spot	Position	50	1001882223	1906527
155.868	493.057	2.5	um	Spot	Position	50	1001878916	1906542
84.6305	501.005	2.5	um	Spot	Position	50	1001861218	1906546
114.333	569.215	2.5	um	Spot	Position	50	1001850712	1906569
205.431	274.353	2.5	um	Spot	Position	50	1001793058	1906648
249.441	307.621	2.5	um	Spot	Position	50	1001732286	1906655
277.521	326.573	2.5	um	Spot	Position	50	1001732260	1906660
426.632	83.1157	2.5	um	Spot	Position	50	1001861508	1906834
450.484	236.983	2.5	um	Spot	Position	50	1001906851	1906851
454.415	296.938	2.5	um	Spot	Position	50	1001865049	1906862
370.165	316.709	2.5	um	Spot	Position	50	1001764170	1906865
638.823	421.255	2.5	um	Spot	Position	50	1001868873	1907172
720.846	315.063	2.5	um	Spot	Position	50	1001819370	1907476
98.9491	747.341	2.5	um	Spot	Position	50	1001862958	1908260
118.378	774.373	2.5	um	Spot	Position	50	1001734001	1908273
321.702	909.515	2.5	um	Spot	Position	50	1001734302	1908626
186.828	964.349	2.5	um	Spot	Position	50	1001769635	1908648
227.759	978.896	2.5	um	Spot	Position	50	1001734287	1908658
362.97	927.419	2.5	um	Spot	Position	50	1001734295	1908906
433.813	977.2	2.5	um	Spot	Position	50	1001905404	1908930
423.182	1020.43	2.5	um	Spot	Position	50	1001820866	1908947
659.236	756.239	2.5	um	Spot	Position	50	1001735118	1909094
537.759	884.048	2.5	um	Spot	Position	50	1001734966	1909165
726.053	795.946	2.5	um	Spot	Position	50	1001824940	1909422
663.955	922.186	2.5	um	Spot	Position	50	1001832155	1909474
923.847	891.986	2.5	um	Spot	Position	50	1001881836	1909692
139.204	201.515	2.5	um	Spot	Position	51	1001732091	1910065
79.9519	290.402	2.5	um	Spot	Position	51	1001760211	1910081
51.7974	352.443	2.5	um	Spot	Position	51	1001789264	1910091
107.165	370.254	2.5	um	Spot	Position	51	1001732121	1910096
24.5426	375.955	2.5	um	Spot	Position	51	1001896134	1910098
146.757	444.388	2.5	um	Spot	Position	51	1001882223	1910113
149.118	478.916	2.5	um	Spot	Position	51	1001878916	1910123
84.5902	501.188	2.5	um	Spot	Position	51	1001861218	1910131
114.907	567.389	2.5	um	Spot	Position	51	1001850712	1910154
205.721	273.66	2.5	um	Spot	Position	51	1001793058	1910222
251.128	304.918	2.5	um	Spot	Position	51	1001732286	1910231
277.933	331.653	2.5	um	Spot	Position	51	1001732260	1910238
426.717	83.0671	2.5	um	Spot	Position	51	1001861508	1910395
452.438	238.71	2.5	um	Spot	Position	51	1001906851	1910410
454.889	296.454	2.5	um	Spot	Position	51	1001865049	1910425
370.03	315.41	2.5	um	Spot	Position	51	1001764170	1910431
653.162	408.676	2.5	um	Spot	Position	51	1001868873	1910758
721.762	315.775	2.5	um	Spot	Position	51	1001819370	1911082
105.337	738.987	2.5	um	Spot	Position	51	1001862958	1911858
116.36	775.263	2.5	um	Spot	Position	51	1001734001	1911872
321.914	909.57	2.5	um	Spot	Position	51	1001734302	1912188
185.179	966.017	2.5	um	Spot	Position	51	1001769635	1912214
227.552	980.537	2.5	um	Spot	Position	51	1001734287	1912220
363.461	927.289	2.5	um	Spot	Position	51	1001734295	1912457
433.077	977.026	2.5	um	Spot	Position	51	1001905404	1912476
423.473	1020.11	2.5	um	Spot	Position	51	1001820866	1912491
657.927	756.606	2.5	um	Spot	Position	51	1001735118	1912635
540.028	881.392	2.5	um	Spot	Position	51	1001734966	1912708
724.343	796.909	2.5	um	Spot	Position	51	1001824940	1912952
663.38	921.471	2.5	um	Spot	Position	51	1001832155	1912998
936.949	869.297	2.5	um	Spot	Position	51	1001881836	1913208
138.634	202.005	2.5	um	Spot	Position	52	1001732091	1913584
81.219	289.289	2.5	um	Spot	Position	52	1001760211	1913596
50.8901	352.236	2.5	um	Spot	Position	52	1001789264	1913605
108.298	370.605	2.5	um	Spot	Position	52	1001732121	1913609
25.0658	371.644	2.5	um	Spot	Position	52	1001896134	1913610
145.056	443.528	2.5	um	Spot	Position	52	1001882223	1913621
85.1941	501.936	2.5	um	Spot	Position	52	1001861218	1913635
116.256	561.527	2.5	um	Spot	Position	52	1001850712	1913656
206.182	273.219	2.5	um	Spot	Position	52	1001793058	1913723
253.052	302.738	2.5	um	Spot	Position	52	1001732286	1913727
279.339	336.849	2.5	um	Spot	Position	52	1001732260	1913737
427.173	83.4122	2.5	um	Spot	Position	52	1001861508	1913907
462.668	244.166	2.5	um	Spot	Position	52	1001906851	1913919
453.949	297.255	2.5	um	Spot	Position	52	1001865049	1913931
369.786	315.318	2.5	um	Spot	Position	52	1001764170	1913933
657.413	403.133	2.5	um	Spot	Position	52	1001868873	1914270
117.285	730.664	2.5	um	Spot	Position	52	1001862958	1915368
113.648	774.991	2.5	um	Spot	Position	52	1001734001	1915386
322.062	909.133	2.5	um	Spot	Position	52	1001734302	1915713
190.86	941.014	2.5	um	Spot	Position	52	1001769635	1915728
227.704	980.068	2.5	um	Spot	Position	52	1001734287	1915746
363.921	926.793	2.5	um	Spot	Position	52	1001734295	1915997
487.006	930.986	2.5	um	Spot	Position	52	1001734559	1915999
433.131	976.288	2.5	um	Spot	Position	52	1001905404	1916018
423.074	1019.53	2.5	um	Spot	Position	52	1001820866	1916034
657.009	757.716	2.5	um	Spot	Position	52	1001735118	1916180
542.396	878.025	2.5	um	Spot	Position	52	1001734966	1916258
722.179	797.805	2.5	um	Spot	Position	52	1001824940	1916499
662.625	922.294	2.5	um	Spot	Position	52	1001832155	1916544
947.268	858.154	2.5	um	Spot	Position	52	1001881836	1916750
138.772	202.295	2.5	um	Spot	Position	53	1001732091	1917133
81.9408	287.2	2.5	um	Spot	Position	53	1001760211	1917147
49.3364	352.448	2.5	um	Spot	Position	53	1001789264	1917158
30.6434	353.81	2.5	um	Spot	Position	53	1001896134	1917159
108.809	370.302	2.5	um	Spot	Position	53	1001732121	1917162
146.034	444.68	2.5	um	Spot	Position	53	1001882223	1917174
145.932	469.15	2.5	um	Spot	Position	53	1001878916	1917181
84.7774	501.356	2.5	um	Spot	Position	53	1001861218	1917192
206.389	273.034	2.5	um	Spot	Position	53	1001793058	1917287
253.656	301.949	2.5	um	Spot	Position	53	1001732286	1917292
278.772	338.571	2.5	um	Spot	Position	53	1001732260	1917305
427.023	83.7766	2.5	um	Spot	Position	53	1001861508	1917479
477.556	251.554	2.5	um	Spot	Position	53	1001906851	1917490
452.18	296.929	2.5	um	Spot	Position	53	1001865049	1917501
369.704	316.14	2.5	um	Spot	Position	53	1001764170	1917503
723.513	318.51	2.5	um	Spot	Position	53	1001819370	1918173
661.948	395.381	2.5	um	Spot	Position	53	1001868873	1918208
114.437	774.439	2.5	um	Spot	Position	53	1001734001	1918963
322.101	908.827	2.5	um	Spot	Position	53	1001734302	1919290
190.929	941.054	2.5	um	Spot	Position	53	1001769635	1919303
228.299	978.198	2.5	um	Spot	Position	53	1001734287	1919320
363.803	926.036	2.5	um	Spot	Position	53	1001734295	1919571
433.771	975.43	2.5	um	Spot	Position	53	1001905404	1919593
422.715	1018.7	2.5	um	Spot	Position	53	1001820866	1919614
655.717	758.346	2.5	um	Spot	Position	53	1001735118	1919763
720.542	800.531	2.5	um	Spot	Position	53	1001824940	1920067
662.448	922.386	2.5	um	Spot	Position	53	1001832155	1920120
947.495	854.197	2.5	um	Spot	Position	53	1001881836	1920307
138.202	202.134	2.5	um	Spot	Position	54	1001732091	1920676
81.9445	287.611	2.5	um	Spot	Position	54	1001760211	1920691
33.2876	346.39	2.5	um	Spot	Position	54	1001896134	1920701
47.0571	356.573	2.5	um	Spot	Position	54	1001789264	1920705
109.743	370.359	2.5	um	Spot	Position	54	1001732121	1920706
147.422	445.464	2.5	um	Spot	Position	54	1001882223	1920720
142.928	464.182	2.5	um	Spot	Position	54	1001878916	1920722
81.1047	506.694	2.5	um	Spot	Position	54	1001861218	1920733
142.132	533.655	2.5	um	Spot	Position	54	1001850712	1920742
206.554	272.819	2.5	um	Spot	Position	54	1001793058	1920825
253.887	301.443	2.5	um	Spot	Position	54	1001732286	1920833
278.858	341.236	2.5	um	Spot	Position	54	1001732260	1920844
426.7	84.7986	2.5	um	Spot	Position	54	1001861508	1921035
483.511	255.165	2.5	um	Spot	Position	54	1001906851	1921054
452.315	297.58	2.5	um	Spot	Position	54	1001865049	1921063
370.427	316.078	2.5	um	Spot	Position	54	1001764170	1921068
661.736	395.082	2.5	um	Spot	Position	54	1001868873	1921770
114.362	773.852	2.5	um	Spot	Position	54	1001734001	1922521
322.252	908.23	2.5	um	Spot	Position	54	1001734302	1922825
191.31	941.13	2.5	um	Spot	Position	54	1001769635	1922834
228.352	978.115	2.5	um	Spot	Position	54	1001734287	1922853
363.999	925.975	2.5	um	Spot	Position	54	1001734295	1923105
433.773	974.161	2.5	um	Spot	Position	54	1001905404	1923128
422.738	1017.18	2.5	um	Spot	Position	54	1001820866	1923150
654.588	759.117	2.5	um	Spot	Position	54	1001735118	1923303
720.181	801.074	2.5	um	Spot	Position	54	1001824940	1923610
683.282	914.427	2.5	um	Spot	Position	54	1001923655	1923655
661.581	923.023	2.5	um	Spot	Position	54	1001832155	1923657
945.501	852.512	2.5	um	Spot	Position	54	1001881836	1923856
138.657	202.189	2.5	um	Spot	Position	55	1001732091	1924231
81.4398	288.941	2.5	um	Spot	Position	55	1001760211	1924249
35.81	336.952	2.5	um	Spot	Position	55	1001896134	1924257
44.68	358.381	2.5	um	Spot	Position	55	1001789264	1924262
110.096	370.028	2.5	um	Spot	Position	55	1001732121	1924266
146.992	444.482	2.5	um	Spot	Position	55	1001882223	1924280
142.654	462.554	2.5	um	Spot	Position	55	1001878916	1924286
80.1295	509.082	2.5	um	Spot	Position	55	1001861218	1924301
206.71	272.332	2.5	um	Spot	Position	55	1001793058	1924393
254.172	301.223	2.5	um	Spot	Position	55	1001732286	1924400
278.958	344.204	2.5	um	Spot	Position	55	1001732260	1924415
426.632	85.5732	2.5	um	Spot	Position	55	1001861508	1924584
489.848	260.492	2.5	um	Spot	Position	55	1001906851	1924600
452.478	298.002	2.5	um	Spot	Position	55	1001865049	1924612
370.651	316.52	2.5	um	Spot	Position	55	1001764170	1924615
662.974	389.031	2.5	um	Spot	Position	55	1001868873	1925334
146.093	710.941	2.5	um	Spot	Position	55	1001862958	1926059
115.03	773.196	2.5	um	Spot	Position	55	1001734001	1926102
322.562	908.269	2.5	um	Spot	Position	55	1001734302	1926423
191.212	940.522	2.5	um	Spot	Position	55	1001769635	1926437
228.562	977.543	2.5	um	Spot	Position	55	1001734287	1926458
364.1	925.384	2.5	um	Spot	Position	55	1001734295	1926697
422.287	1015.84	2.5	um	Spot	Position	55	1001820866	1926738
652.14	760.684	2.5	um	Spot	Position	55	1001735118	1926888
544.291	871.496	2.5	um	Spot	Position	55	1001734966	1926952
719.852	801.28	2.5	um	Spot	Position	55	1001824940	1927202
682.482	914.76	2.5	um	Spot	Position	55	1001923655	1927250
661.511	922.431	2.5	um	Spot	Position	55	1001832155	1927251
946.575	844.073	2.5	um	Spot	Position	55	1001881836	1927464
138.729	202.351	2.5	um	Spot	Position	56	1001732091	1927861
81.4075	288.358	2.5	um	Spot	Position	56	1001760211	1927872
44.7906	358.659	2.5	um	Spot	Position	56	1001789264	1927883
110.651	370.158	2.5	um	Spot	Position	56	1001732121	1927886
149.102	445.658	2.5	um	Spot	Position	56	1001882223	1927901
143.247	462.065	2.5	um	Spot	Position	56	1001878916	1927906
78.9412	509.288	2.5	um	Spot	Position	56	1001861218	1927918
206.361	272.543	2.5	um	Spot	Position	56	1001793058	1928012
254.758	300.485	2.5	um	Spot	Position	56	1001732286	1928023
279.131	345.093	2.5	um	Spot	Position	56	1001732260	1928040
426.915	85.2567	2.5	um	Spot	Position	56	1001861508	1928218
451.991	297.78	2.5	um	Spot	Position	56	1001865049	1928242
369.72	317.17	2.5	um	Spot	Position	56	1001764170	1928246
500.13	268.611	2.5	um	Spot	Position	56	1001906851	1928507
663.616	381.673	2.5	um	Spot	Position	56	1001868873	1928947
115.263	772.061	2.5	um	Spot	Position	56	1001734001	1929685
322.57	907.838	2.5	um	Spot	Position	56	1001734302	1930018
191.109	939.861	2.5	um	Spot	Position	56	1001769635	1930028
228.757	977.046	2.5	um	Spot	Position	56	1001734287	1930049
363.525	924.753	2.5	um	Spot	Position	56	1001734295	1930298
429.826	974.951	2.5	um	Spot	Position	56	1001905404	1930318
421.989	1014.3	2.5	um	Spot	Position	56	1001820866	1930334
650.844	761.866	2.5	um	Spot	Position	56	1001735118	1930495
542.922	871.951	2.5	um	Spot	Position	56	1001734966	1930565
661.045	922.523	2.5	um	Spot	Position	56	1001832155	1930590
718.302	802.25	2.5	um	Spot	Position	56	1001824940	1930816
681.543	915.554	2.5	um	Spot	Position	56	1001923655	1930860
945.818	836.055	2.5	um	Spot	Position	56	1001881836	1931064
138.811	202.651	2.5	um	Spot	Position	57	1001732091	1931471
81.0911	289.677	2.5	um	Spot	Position	57	1001760211	1931485
41.4437	324.563	2.5	um	Spot	Position	57	1001896134	1931490
44.8141	357.973	2.5	um	Spot	Position	57	1001789264	1931498
111.841	370.645	2.5	um	Spot	Position	57	1001732121	1931501
150.577	446.269	2.5	um	Spot	Position	57	1001882223	1931520
144.464	462.633	2.5	um	Spot	Position	57	1001878916	1931524
79.2361	510.049	2.5	um	Spot	Position	57	1001861218	1931536
206.831	272.168	2.5	um	Spot	Position	57	1001793058	1931636
255.221	299.821	2.5	um	Spot	Position	57	1001732286	1931643
279.044	345.532	2.5	um	Spot	Position	57	1001732260	1931653
426.908	85.4977	2.5	um	Spot	Position	57	1001861508	1931819
452.787	297.845	2.5	um	Spot	Position	57	1001865049	1931845
369.66	316.693	2.5	um	Spot	Position	57	1001764170	1931849
663.975	377.719	2.5	um	Spot	Position	57	1001868873	1932548
115.941	771.571	2.5	um	Spot	Position	57	1001734001	1933310
322.303	907.227	2.5	um	Spot	Position	57	1001734302	1933610
190.564	938.916	2.5	um	Spot	Position	57	1001769635	1933622
228.537	976.969	2.5	um	Spot	Position	57	1001734287	1933643
362.539	923.335	2.5	um	Spot	Position	57	1001734295	1933888
424.815	976.647	2.5	um	Spot	Position	57	1001905404	1933916
422.013	1014.01	2.5	um	Spot	Position	57	1001820866	1933936
646.165	764.709	2.5	um	Spot	Position	57	1001735118	1934079
660.343	922.408	2.5	um	Spot	Position	57	1001832155	1934172
718.404	802.001	2.5	um	Spot	Position	57	1001824940	1934381
680.35	916.672	2.5	um	Spot	Position	57	1001923655	1934428
139.163	202.845	2.5	um	Spot	Position	58	1001732091	1935006
81.1866	289.471	2.5	um	Spot	Position	58	1001760211	1935021
42.4356	320.569	2.5	um	Spot	Position	58	1001896134	1935025
44.92	357.744	2.5	um	Spot	Position	58	1001789264	1935035
112.057	370.31	2.5	um	Spot	Position	58	1001732121	1935039
142.949	457.104	2.5	um	Spot	Position	58	1001878916	1935058
77.9016	510.833	2.5	um	Spot	Position	58	1001861218	1935072
207.791	271.011	2.5	um	Spot	Position	58	1001793058	1935170
255.462	299.63	2.5	um	Spot	Position	58	1001732286	1935175
278.8	350.577	2.5	um	Spot	Position	58	1001732260	1935197
171.436	457.427	2.5	um	Spot	Position	58	1001882223	1935218
427.152	86.1153	2.5	um	Spot	Position	58	1001861508	1935376
453.259	298.441	2.5	um	Spot	Position	58	1001865049	1935406
369.551	316.74	2.5	um	Spot	Position	58	1001764170	1935410
524.612	288.759	2.5	um	Spot	Position	58	1001906851	1935692
664.137	377.043	2.5	um	Spot	Position	58	1001868873	1936111
116.9	771.18	2.5	um	Spot	Position	58	1001734001	1936895
322.732	907.244	2.5	um	Spot	Position	58	1001734302	1937203
221.028	949.305	2.5	um	Spot	Position	58	1001937215	1937215
229.052	977.181	2.5	um	Spot	Position	58	1001734287	1937232
362.083	922.106	2.5	um	Spot	Position	58	1001734295	1937478
424.813	976.251	2.5	um	Spot	Position	58	1001905404	1937505
421.731	1013.62	2.5	um	Spot	Position	58	1001820866	1937521
644.55	765.295	2.5	um	Spot	Position	58	1001735118	1937663
660.042	921.656	2.5	um	Spot	Position	58	1001832155	1937753
716.948	801.771	2.5	um	Spot	Position	58	1001824940	1937962
679.714	917.761	2.5	um	Spot	Position	58	1001923655	1938003
939.701	790.853	2.5	um	Spot	Position	58	1001881836	1938177
138.766	202.493	2.5	um	Spot	Position	59	1001732091	1938583
80.8121	288.666	2.5	um	Spot	Position	59	1001760211	1938605
42.2662	319.864	2.5	um	Spot	Position	59	1001896134	1938609
112.625	370.36	2.5	um	Spot	Position	59	1001732121	1938621
143.235	455.634	2.5	um	Spot	Position	59	1001878916	1938640
65.5231	516.109	2.5	um	Spot	Position	59	1001861218	1938661
325.666	217.359	2.5	um	Spot	Position	59	1001938748	1938748
211.089	268.066	2.5	um	Spot	Position	59	1001793058	1938753
256.067	298.946	2.5	um	Spot	Position	59	1001732286	1938758
277.844	355.002	2.5	um	Spot	Position	59	1001732260	1938776
181.054	460.858	2.5	um	Spot	Position	59	1001882223	1938802
427.511	86.7535	2.5	um	Spot	Position	59	1001861508	1938950
453.298	299.221	2.5	um	Spot	Position	59	1001865049	1938985
369.539	316.919	2.5	um	Spot	Position	59	1001764170	1938987
526.273	290.049	2.5	um	Spot	Position	59	1001906851	1939275
665.028	371.183	2.5	um	Spot	Position	59	1001868873	1939689
116.142	771.038	2.5	um	Spot	Position	59	1001734001	1940494
179.454	691.188	2.5	um	Spot	Position	59	1001862958	1940719
322.879	907.43	2.5	um	Spot	Position	59	1001734302	1940837
229.313	976.962	2.5	um	Spot	Position	59	1001734287	1940869
362.179	922.515	2.5	um	Spot	Position	59	1001734295	1941111
421.689	1014.13	2.5	um	Spot	Position	59	1001820866	1941160
659.155	922.158	2.5	um	Spot	Position	59	1001832155	1941394
717.333	800.655	2.5	um	Spot	Position	59	1001824940	1941606
678.109	917.535	2.5	um	Spot	Position	59	1001923655	1941654
940.744	776.492	2.5	um	Spot	Position	59	1001881836	1941821
140.252	202.564	2.5	um	Spot	Position	60	1001732091	1942235
80.8295	288.816	2.5	um	Spot	Position	60	1001760211	1942250
44.5568	308.929	2.5	um	Spot	Position	60	1001896134	1942254
37.1466	360.214	2.5	um	Spot	Position	60	1001789264	1942266
113.529	370.433	2.5	um	Spot	Position	60	1001732121	1942269
143.362	451.299	2.5	um	Spot	Position	60	1001878916	1942285
55.0851	520.691	2.5	um	Spot	Position	60	1001861218	1942305
325.678	217.532	2.5	um	Spot	Position	60	1001938748	1942393
212.374	267.274	2.5	um	Spot	Position	60	1001793058	1942397
256.152	298.441	2.5	um	Spot	Position	60	1001732286	1942400
277.895	360.845	2.5	um	Spot	Position	60	1001732260	1942417
185.374	463.514	2.5	um	Spot	Position	60	1001882223	1942439
428.052	87.3963	2.5	um	Spot	Position	60	1001861508	1942592
453.777	298.959	2.5	um	Spot	Position	60	1001865049	1942617
369.182	316.435	2.5	um	Spot	Position	60	1001764170	1942621
550.178	307.877	2.5	um	Spot	Position	60	1001906851	1942908
663.286	364.243	2.5	um	Spot	Position	60	1001868873	1943337
184.527	687.688	2.5	um	Spot	Position	60	1001862958	1944299
322.738	907.055	2.5	um	Spot	Position	60	1001734302	1944414
190.46	938.008	2.5	um	Spot	Position	60	1001769635	1944425
221.044	950.082	2.5	um	Spot	Position	60	1001937215	1944434
228.709	977.817	2.5	um	Spot	Position	60	1001734287	1944451
361.87	921.962	2.5	um	Spot	Position	60	1001734295	1944691
422.203	1013.53	2.5	um	Spot	Position	60	1001820866	1944731
548.598	871.749	2.5	um	Spot	Position	60	1001734966	1944950
658.052	921.834	2.5	um	Spot	Position	60	1001832155	1944979
715.781	801.136	2.5	um	Spot	Position	60	1001824940	1945194
677.633	917.416	2.5	um	Spot	Position	60	1001923655	1945238
946.805	756.862	2.5	um	Spot	Position	60	1001881836	1945398
147.459	210.858	2.5	um	Spot	Position	61	1001732091	1945840
81.2496	288.952	2.5	um	Spot	Position	61	1001760211	1945850
47.7065	302.422	2.5	um	Spot	Position	61	1001896134	1945852
35.8086	360.906	2.5	um	Spot	Position	61	1001789264	1945863
113.104	369.92	2.5	um	Spot	Position	61	1001732121	1945866
143.318	448.788	2.5	um	Spot	Position	61	1001878916	1945880
45.3793	540.523	2.5	um	Spot	Position	61	1001861218	1945911
325.861	217.744	2.5	um	Spot	Position	61	1001938748	1945996
212.539	267.291	2.5	um	Spot	Position	61	1001793058	1946000
256.404	298.089	2.5	um	Spot	Position	61	1001732286	1946003
276.97	365.552	2.5	um	Spot	Position	61	1001732260	1946019
187.074	464.504	2.5	um	Spot	Position	61	1001882223	1946041
428.541	87.7917	2.5	um	Spot	Position	61	1001861508	1946188
454.548	298.709	2.5	um	Spot	Position	61	1001865049	1946228
369.146	316.385	2.5	um	Spot	Position	61	1001764170	1946233
563.776	316.206	2.5	um	Spot	Position	61	1001906851	1946522
662.836	362.41	2.5	um	Spot	Position	61	1001868873	1946922
117.622	770.042	2.5	um	Spot	Position	61	1001734001	1947699
322.712	906.569	2.5	um	Spot	Position	61	1001734302	1948038
221.078	949.901	2.5	um	Spot	Position	61	1001937215	1948052
227.589	991.125	2.5	um	Spot	Position	61	1001734287	1948078
362.121	920.613	2.5	um	Spot	Position	61	1001734295	1948317
411.465	983.504	2.5	um	Spot	Position	61	1001905404	1948346
421.774	1014.27	2.5	um	Spot	Position	61	1001820866	1948360
548.12	872.038	2.5	um	Spot	Position	61	1001734966	1948573
657.23	921.855	2.5	um	Spot	Position	61	1001832155	1948600
712.092	804.693	2.5	um	Spot	Position	61	1001824940	1948828
676.867	917.511	2.5	um	Spot	Position	61	1001923655	1948867
949.476	749.188	2.5	um	Spot	Position	61	1001881836	1949021
147.072	210.451	2.5	um	Spot	Position	62	1001732091	1949450
81.5688	289.206	2.5	um	Spot	Position	62	1001760211	1949460
49.6972	299.894	2.5	um	Spot	Position	62	1001896134	1949462
34.1101	361.185	2.5	um	Spot	Position	62	1001789264	1949472
113.99	369.907	2.5	um	Spot	Position	62	1001732121	1949475
143.32	446.932	2.5	um	Spot	Position	62	1001878916	1949491
43.1843	549.092	2.5	um	Spot	Position	62	1001861218	1949528
325.778	217.962	2.5	um	Spot	Position	62	1001938748	1949607
212.947	266.826	2.5	um	Spot	Position	62	1001793058	1949613
256.776	297.554	2.5	um	Spot	Position	62	1001732286	1949619
279.398	374.652	2.5	um	Spot	Position	62	1001732260	1949642
185.781	464.479	2.5	um	Spot	Position	62	1001882223	1949664
428.425	88.046	2.5	um	Spot	Position	62	1001861508	1949808
454.881	298.132	2.5	um	Spot	Position	62	1001865049	1949833
369.684	317.199	2.5	um	Spot	Position	62	1001764170	1949835
573.998	321.045	2.5	um	Spot	Position	62	1001906851	1950140
662.259	363.584	2.5	um	Spot	Position	62	1001868873	1950545
118.183	770.339	2.5	um	Spot	Position	62	1001734001	1951347
322.622	906.33	2.5	um	Spot	Position	62	1001734302	1951651
221.045	949.564	2.5	um	Spot	Position	62	1001937215	1951669
229.098	995.553	2.5	um	Spot	Position	62	1001734287	1951699
361.863	919.989	2.5	um	Spot	Position	62	1001734295	1951941
413.117	982.771	2.5	um	Spot	Position	62	1001905404	1951967
417.219	1021.1	2.5	um	Spot	Position	62	1001820866	1951986
547.901	869.93	2.5	um	Spot	Position	62	1001734966	1952192
656.759	922.23	2.5	um	Spot	Position	62	1001832155	1952215
710.724	806.791	2.5	um	Spot	Position	62	1001824940	1952433
675.136	919.526	2.5	um	Spot	Position	62	1001923655	1952481
949.556	737.8	2.5	um	Spot	Position	62	1001881836	1952637
148.586	212.73	2.5	um	Spot	Position	63	1001732091	1953076
81.611	289.674	2.5	um	Spot	Position	63	1001760211	1953087
50.1506	298.915	2.5	um	Spot	Position	63	1001896134	1953088
34.1785	360.863	2.5	um	Spot	Position	63	1001789264	1953099
113.883	369.763	2.5	um	Spot	Position	63	1001732121	1953101
144.472	447.157	2.5	um	Spot	Position	63	1001878916	1953117
323.639	220.441	2.5	um	Spot	Position	63	1001938748	1953234
214.383	265.767	2.5	um	Spot	Position	63	1001793058	1953241
282.343	383.412	2.5	um	Spot	Position	63	1001732260	1953267
188.562	464.136	2.5	um	Spot	Position	63	1001882223	1953294
428.813	88.0458	2.5	um	Spot	Position	63	1001861508	1953442
455.636	297.771	2.5	um	Spot	Position	63	1001865049	1953464
369.746	317.287	2.5	um	Spot	Position	63	1001764170	1953469
576.729	321.18	2.5	um	Spot	Position	63	1001906851	1953767
662.383	364.451	2.5	um	Spot	Position	63	1001868873	1954194
119.514	769.263	2.5	um	Spot	Position	63	1001734001	1954984
322.892	906.262	2.5	um	Spot	Position	63	1001734302	1955317
229.093	1004.86	2.5	um	Spot	Position	63	1001734287	1955373
361.529	919.2	2.5	um	Spot	Position	63	1001734295	1955616
412.423	982.831	2.5	um	Spot	Position	63	1001905404	1955639
415.957	1022.34	2.5	um	Spot	Position	63	1001820866	1955651
655.571	922.338	2.5	um	Spot	Position	63	1001832155	1955879
700.94	821.295	2.5	um	Spot	Position	63	1001824940	1956115
674.586	920.513	2.5	um	Spot	Position	63	1001923655	1956163
949.734	732.413	2.5	um	Spot	Position	63	1001881836	1956300
149.785	213.681	2.5	um	Spot	Position	64	1001732091	1956732
55.9005	287.905	2.5	um	Spot	Position	64	1001896134	1956742
81.4235	290.237	2.5	um	Spot	Position	64	1001760211	1956744
32.0024	361.351	2.5	um	Spot	Position	64	1001789264	1956754
113.929	369.527	2.5	um	Spot	Position	64	1001732121	1956756
148.687	440.496	2.5	um	Spot	Position	64	1001878916	1956771
32.6549	563.263	2.5	um	Spot	Position	64	1001861218	1956821
323.082	221.085	2.5	um	Spot	Position	64	1001938748	1956887
217.552	263.74	2.5	um	Spot	Position	64	1001793058	1956893
256.913	297.275	2.5	um	Spot	Position	64	1001732286	1956900
191.488	463.962	2.5	um	Spot	Position	64	1001882223	1956953
428.946	88.3554	2.5	um	Spot	Position	64	1001861508	1957099
456.157	297.764	2.5	um	Spot	Position	64	1001865049	1957121
370.344	317.076	2.5	um	Spot	Position	64	1001764170	1957126
589.389	325.85	2.5	um	Spot	Position	64	1001906851	1957417
661.686	365.002	2.5	um	Spot	Position	64	1001868873	1957837
323.138	905.83	2.5	um	Spot	Position	64	1001734302	1958965
228.831	1006.64	2.5	um	Spot	Position	64	1001734287	1959026
361.422	918.308	2.5	um	Spot	Position	64	1001734295	1959235
413.202	981.995	2.5	um	Spot	Position	64	1001905404	1959257
415.63	1021.89	2.5	um	Spot	Position	64	1001820866	1959275
548.238	869.538	2.5	um	Spot	Position	64	1001734966	1959477
655.219	922.015	2.5	um	Spot	Position	64	1001832155	1959493
694.948	832.379	2.5	um	Spot	Position	64	1001824940	1959713
675.077	920.163	2.5	um	Spot	Position	64	1001923655	1959748
948.891	728.427	2.5	um	Spot	Position	64	1001881836	1959891
150.526	214.053	2.5	um	Spot	Position	65	1001732091	1960329
58.7336	283.596	2.5	um	Spot	Position	65	1001896134	1960338
82.2094	290.286	2.5	um	Spot	Position	65	1001760211	1960340
29.8475	361.913	2.5	um	Spot	Position	65	1001789264	1960350
114.249	369.436	2.5	um	Spot	Position	65	1001732121	1960354
149.39	439.856	2.5	um	Spot	Position	65	1001878916	1960372
323.095	221.531	2.5	um	Spot	Position	65	1001938748	1960488
219.745	262.165	2.5	um	Spot	Position	65	1001793058	1960491
256.726	296.982	2.5	um	Spot	Position	65	1001732286	1960496
282.239	392.86	2.5	um	Spot	Position	65	1001732260	1960522
229.695	429.485	2.5	um	Spot	Position	65	1001960533	1960533
198.007	463.516	2.5	um	Spot	Position	65	1001882223	1960542
429.544	88.6647	2.5	um	Spot	Position	65	1001861508	1960694
456.343	297.255	2.5	um	Spot	Position	65	1001865049	1960720
370.207	317.101	2.5	um	Spot	Position	65	1001764170	1960724
604.184	331.665	2.5	um	Spot	Position	65	1001906851	1961047
661.395	368.553	2.5	um	Spot	Position	65	1001868873	1961465
323.257	905.539	2.5	um	Spot	Position	65	1001734302	1962539
220.796	957.15	2.5	um	Spot	Position	65	1001937215	1962567
228.645	1007.72	2.5	um	Spot	Position	65	1001734287	1962601
360.56	917.054	2.5	um	Spot	Position	65	1001734295	1962822
407.47	981.885	2.5	um	Spot	Position	65	1001905404	1962851
414.507	1021.81	2.5	um	Spot	Position	65	1001820866	1962870
636.54	772.581	2.5	um	Spot	Position	65	1001735118	1963043
654.856	921.986	2.5	um	Spot	Position	65	1001832155	1963102
694.144	832.514	2.5	um	Spot	Position	65	1001824940	1963320
674.985	920.395	2.5	um	Spot	Position	65	1001923655	1963359
151.232	214.282	2.5	um	Spot	Position	66	1001732091	1963941
60.1785	280.727	2.5	um	Spot	Position	66	1001896134	1963952
83.2802	290.509	2.5	um	Spot	Position	66	1001760211	1963955
28.5577	362.558	2.5	um	Spot	Position	66	1001789264	1963969
114.729	369.496	2.5	um	Spot	Position	66	1001732121	1963973
150.755	438.545	2.5	um	Spot	Position	66	1001878916	1963987
322.561	221.814	2.5	um	Spot	Position	66	1001938748	1964106
222.731	259.915	2.5	um	Spot	Position	66	1001793058	1964110
257.587	296.46	2.5	um	Spot	Position	66	1001732286	1964116
283.197	395.417	2.5	um	Spot	Position	66	1001732260	1964143
200.894	462.413	2.5	um	Spot	Position	66	1001882223	1964161
429.593	88.8439	2.5	um	Spot	Position	66	1001861508	1964305
456.743	297.094	2.5	um	Spot	Position	66	1001865049	1964331
370.201	317.378	2.5	um	Spot	Position	66	1001764170	1964335
323.595	905.333	2.5	um	Spot	Position	66	1001734302	1966196
220.975	960.131	2.5	um	Spot	Position	66	1001937215	1966224
228.241	1019.31	2.5	um	Spot	Position	66	1001734287	1966264
359.047	915.066	2.5	um	Spot	Position	66	1001734295	1966478
413.169	1022.33	2.5	um	Spot	Position	66	1001820866	1966516
655.003	922.419	2.5	um	Spot	Position	66	1001832155	1966719
561.101	969.23	2.5	um	Spot	Position	66	1001734559	1966737
691.405	834.978	2.5	um	Spot	Position	66	1001824940	1966963
673.892	922.468	2.5	um	Spot	Position	66	1001923655	1966996
151.304	212.932	2.5	um	Spot	Position	67	1001732091	1967607
69.8005	268.292	2.5	um	Spot	Position	67	1001896134	1967616
82.4929	290.137	2.5	um	Spot	Position	67	1001760211	1967618
27.2164	362.708	2.5	um	Spot	Position	67	1001789264	1967634
114.975	369.521	2.5	um	Spot	Position	67	1001732121	1967635
322.634	221.989	2.5	um	Spot	Position	67	1001938748	1967770
224.325	258.223	2.5	um	Spot	Position	67	1001793058	1967774
258.116	295.944	2.5	um	Spot	Position	67	1001732286	1967778
282.802	398.102	2.5	um	Spot	Position	67	1001732260	1967802
429.786	89.0224	2.5	um	Spot	Position	67	1001861508	1967973
457.811	296.516	2.5	um	Spot	Position	67	1001865049	1968001
370.56	316.957	2.5	um	Spot	Position	67	1001764170	1968008
323.797	905.247	2.5	um	Spot	Position	67	1001734302	1969834
221.221	959.981	2.5	um	Spot	Position	67	1001937215	1969874
358.211	914.076	2.5	um	Spot	Position	67	1001734295	1970112
654.475	922.712	2.5	um	Spot	Position	67	1001832155	1970373
565.177	971.263	2.5	um	Spot	Position	67	1001734559	1970385
684.812	842.406	2.5	um	Spot	Position	67	1001824940	1970589
673.644	922.777	2.5	um	Spot	Position	67	1001923655	1970619
155.856	213.952	2.5	um	Spot	Position	68	1001732091	1971216
76.7888	258.921	2.5	um	Spot	Position	68	1001896134	1971221
82.4997	289.812	2.5	um	Spot	Position	68	1001760211	1971227
26.3195	362.919	2.5	um	Spot	Position	68	1001789264	1971237
115.008	369.018	2.5	um	Spot	Position	68	1001732121	1971238
322.33	221.926	2.5	um	Spot	Position	68	1001938748	1971360
224.831	257.693	2.5	um	Spot	Position	68	1001793058	1971364
281.94	398.937	2.5	um	Spot	Position	68	1001732260	1971400
231.935	430.742	2.5	um	Spot	Position	68	1001960533	1971411
201.943	461.393	2.5	um	Spot	Position	68	1001882223	1971422
429.65	89.3718	2.5	um	Spot	Position	68	1001861508	1971575
458.713	296.973	2.5	um	Spot	Position	68	1001865049	1971602
370.275	316.624	2.5	um	Spot	Position	68	1001764170	1971606
120.192	766.4	2.5	um	Spot	Position	68	1001734001	1973067
323.919	904.963	2.5	um	Spot	Position	68	1001734302	1973367
221.26	959.978	2.5	um	Spot	Position	68	1001937215	1973403
228.703	1033.27	2.5	um	Spot	Position	68	1001734287	1973448
356.916	912.307	2.5	um	Spot	Position	68	1001734295	1973660
411.241	1022.52	2.5	um	Spot	Position	68	1001820866	1973703
635.341	773.418	2.5	um	Spot	Position	68	1001735118	1973869
557.381	858.986	2.5	um	Spot	Position	68	1001734966	1973906
653.823	922.692	2.5	um	Spot	Position	68	1001832155	1973923
567.983	972.702	2.5	um	Spot	Position	68	1001734559	1973935
684.576	842.617	2.5	um	Spot	Position	68	1001824940	1974126
673.648	923.087	2.5	um	Spot	Position	68	1001923655	1974158
161.449	219.858	2.5	um	Spot	Position	69	1001732091	1974761
82.8215	289.716	2.5	um	Spot	Position	69	1001760211	1974771
115.198	368.891	2.5	um	Spot	Position	69	1001732121	1974786
321.428	223.8	2.5	um	Spot	Position	69	1001938748	1974923
225.777	257.128	2.5	um	Spot	Position	69	1001793058	1974926
279.093	412.667	2.5	um	Spot	Position	69	1001732260	1974956
231.335	431.429	2.5	um	Spot	Position	69	1001960533	1974960
203.386	461.392	2.5	um	Spot	Position	69	1001882223	1974972
428.958	90.0324	2.5	um	Spot	Position	69	1001861508	1975114
459.198	297.025	2.5	um	Spot	Position	69	1001865049	1975142
370.091	316.807	2.5	um	Spot	Position	69	1001764170	1975149
121.751	764.662	2.5	um	Spot	Position	69	1001734001	1976644
324.162	904.817	2.5	um	Spot	Position	69	1001734302	1976952
221.34	959.596	2.5	um	Spot	Position	69	1001937215	1976990
228.974	1032.96	2.5	um	Spot	Position	69	1001734287	1977030
354.172	908.947	2.5	um	Spot	Position	69	1001734295	1977242
386.628	974.195	2.5	um	Spot	Position	69	1001905404	1977261
635.848	772.19	2.5	um	Spot	Position	69	1001735118	1977443
571.001	972.376	2.5	um	Spot	Position	69	1001734559	1977500
683.25	843.648	2.5	um	Spot	Position	69	1001824940	1977700
673.149	923.702	2.5	um	Spot	Position	69	1001923655	1977732
162.686	219.718	2.5	um	Spot	Position	70	1001732091	1978337
75.3998	257.791	2.5	um	Spot	Position	70	1001896134	1978344
82.9655	289.404	2.5	um	Spot	Position	70	1001760211	1978349
115.289	368.951	2.5	um	Spot	Position	70	1001732121	1978367
320.725	225.695	2.5	um	Spot	Position	70	1001938748	1978499
227.159	256.825	2.5	um	Spot	Position	70	1001793058	1978502
231.095	431.381	2.5	um	Spot	Position	70	1001960533	1978538
211.165	460.562	2.5	um	Spot	Position	70	1001882223	1978548
428.948	90.528	2.5	um	Spot	Position	70	1001861508	1978683
459.361	297.52	2.5	um	Spot	Position	70	1001865049	1978709
370.357	317.389	2.5	um	Spot	Position	70	1001764170	1978714
121.35	765.485	2.5	um	Spot	Position	70	1001734001	1980224
324.171	904.511	2.5	um	Spot	Position	70	1001734302	1980501
221.642	959.355	2.5	um	Spot	Position	70	1001937215	1980543
353.241	907.994	2.5	um	Spot	Position	70	1001734295	1980794
384.748	972.33	2.5	um	Spot	Position	70	1001905404	1980811
405.204	1025.76	2.5	um	Spot	Position	70	1001820866	1980837
642.598	764.245	2.5	um	Spot	Position	70	1001735118	1981006
573.796	972.102	2.5	um	Spot	Position	70	1001734559	1981069
682.692	844.083	2.5	um	Spot	Position	70	1001824940	1981288
671.589	924.583	2.5	um	Spot	Position	70	1001923655	1981329
164.712	221.687	2.5	um	Spot	Position	71	1001732091	1981913
75.9652	256.778	2.5	um	Spot	Position	71	1001896134	1981920
82.9405	288.31	2.5	um	Spot	Position	71	1001760211	1981925
115.294	368.667	2.5	um	Spot	Position	71	1001732121	1981945
320.321	227.097	2.5	um	Spot	Position	71	1001938748	1982082
230.624	255.361	2.5	um	Spot	Position	71	1001793058	1982084
230.866	431.148	2.5	um	Spot	Position	71	1001960533	1982128
212.112	460.956	2.5	um	Spot	Position	71	1001882223	1982135
428.75	90.8361	2.5	um	Spot	Position	71	1001861508	1982268
461.48	298.771	2.5	um	Spot	Position	71	1001865049	1982293
370.522	317.694	2.5	um	Spot	Position	71	1001764170	1982298
324.325	904.373	2.5	um	Spot	Position	71	1001734302	1984120
221.568	959.778	2.5	um	Spot	Position	71	1001937215	1984157
226.489	1051.56	2.5	um	Spot	Position	71	1001734287	1984218
353.486	907.974	2.5	um	Spot	Position	71	1001734295	1984404
384.157	971.716	2.5	um	Spot	Position	71	1001905404	1984423
404.227	1026.34	2.5	um	Spot	Position	71	1001820866	1984449
643.793	763.381	2.5	um	Spot	Position	71	1001735118	1984611
652.248	922.814	2.5	um	Spot	Position	71	1001832155	1984668
571.865	971.667	2.5	um	Spot	Position	71	1001734559	1984681
670.733	925.849	2.5	um	Spot	Position	71	1001923655	1984927
75.8213	257.396	2.5	um	Spot	Position	72	1001896134	1985557
89.3735	295.257	2.5	um	Spot	Position	72	1001760211	1985562
116.061	368.496	2.5	um	Spot	Position	72	1001732121	1985578
167.113	225.015	2.5	um	Spot	Position	72	1001732091	1985701
319.008	230.07	2.5	um	Spot	Position	72	1001938748	1985703
232.658	254.892	2.5	um	Spot	Position	72	1001793058	1985704
231.402	430.166	2.5	um	Spot	Position	72	1001960533	1985748
220.298	461.816	2.5	um	Spot	Position	72	1001882223	1985757
428.71	91.1245	2.5	um	Spot	Position	72	1001861508	1985897
463.113	298.982	2.5	um	Spot	Position	72	1001865049	1985926
324.466	904.222	2.5	um	Spot	Position	72	1001734302	1987701
226.866	1053.72	2.5	um	Spot	Position	72	1001734287	1987792
352.776	907.277	2.5	um	Spot	Position	72	1001734295	1987981
383.718	971.007	2.5	um	Spot	Position	72	1001905404	1988002
402.716	1027.07	2.5	um	Spot	Position	72	1001820866	1988025
642.765	763.766	2.5	um	Spot	Position	72	1001735118	1988191
579.89	968.307	2.5	um	Spot	Position	72	1001734559	1988253
670.505	925.881	2.5	um	Spot	Position	72	1001923655	1988488
76.1467	257.183	2.5	um	Spot	Position	73	1001896134	1989080
90.6707	299.902	2.5	um	Spot	Position	73	1001760211	1989089
116.036	368.651	2.5	um	Spot	Position	73	1001732121	1989106
168.668	226.296	2.5	um	Spot	Position	73	1001732091	1989237
318.11	231.947	2.5	um	Spot	Position	73	1001938748	1989239
233.028	254.736	2.5	um	Spot	Position	73	1001793058	1989240
233.42	428.654	2.5	um	Spot	Position	73	1001960533	1989284
428.684	91.8552	2.5	um	Spot	Position	73	1001861508	1989440
465.352	297.715	2.5	um	Spot	Position	73	1001865049	1989467
374.317	319.76	2.5	um	Spot	Position	73	1001764170	1989472
122.277	763.211	2.5	um	Spot	Position	73	1001734001	1991011
324.334	903.87	2.5	um	Spot	Position	73	1001734302	1991307
217.207	968.224	2.5	um	Spot	Position	73	1001937215	1991354
352.438	907.05	2.5	um	Spot	Position	73	1001734295	1991604
382.16	970.264	2.5	um	Spot	Position	73	1001905404	1991623
400.772	1026.97	2.5	um	Spot	Position	73	1001820866	1991653
642.286	764.32	2.5	um	Spot	Position	73	1001735118	1991822
653.065	923.062	2.5	um	Spot	Position	73	1001832155	1991875
583.833	968.418	2.5	um	Spot	Position	73	1001734559	1991883
669.683	926.163	2.5	um	Spot	Position	73	1001923655	1992134
76.2019	258.085	2.5	um	Spot	Position	74	1001896134	1992710
93.5764	305.57	2.5	um	Spot	Position	74	1001760211	1992718
26.9159	362.009	2.5	um	Spot	Position	74	1001992729	1992729
116.785	368.531	2.5	um	Spot	Position	74	1001732121	1992731
167.388	225.524	2.5	um	Spot	Position	74	1001732091	1992848
317.99	233.697	2.5	um	Spot	Position	74	1001938748	1992849
234.511	254.141	2.5	um	Spot	Position	74	1001793058	1992850
233.055	429.993	2.5	um	Spot	Position	74	1001960533	1992894
428.993	91.9806	2.5	um	Spot	Position	74	1001861508	1993039
467.114	298.211	2.5	um	Spot	Position	74	1001865049	1993069
324.455	903.572	2.5	um	Spot	Position	74	1001734302	1994900
217.101	967.918	2.5	um	Spot	Position	74	1001937215	1994950
226.912	1061.39	2.5	um	Spot	Position	74	1001734287	1995000
352.132	907.06	2.5	um	Spot	Position	74	1001734295	1995181
382.018	968.766	2.5	um	Spot	Position	74	1001905404	1995208
398.515	1025.53	2.5	um	Spot	Position	74	1001820866	1995232
652.488	922.993	2.5	um	Spot	Position	74	1001832155	1995455
585.883	966.601	2.5	um	Spot	Position	74	1001734559	1995462
680.6	844.376	2.5	um	Spot	Position	74	1001824940	1995654
669.387	925.771	2.5	um	Spot	Position	74	1001923655	1995693
75.0261	259.154	2.5	um	Spot	Position	75	1001896134	1996301
94.1098	306.064	2.5	um	Spot	Position	75	1001760211	1996310
26.9906	362.159	2.5	um	Spot	Position	75	1001992729	1996319
117.184	368.535	2.5	um	Spot	Position	75	1001732121	1996320
166.785	224.199	2.5	um	Spot	Position	75	1001732091	1996449
317.222	235.342	2.5	um	Spot	Position	75	1001938748	1996452
235.433	253.805	2.5	um	Spot	Position	75	1001793058	1996453
428.864	92.1074	2.5	um	Spot	Position	75	1001861508	1996643
473.764	298.02	2.5	um	Spot	Position	75	1001865049	1996668
375.521	320.737	2.5	um	Spot	Position	75	1001764170	1996674
324.094	903.646	2.5	um	Spot	Position	75	1001734302	1998437
226.617	1060.88	2.5	um	Spot	Position	75	1001734287	1998531
351.81	906.826	2.5	um	Spot	Position	75	1001734295	1998715
380.266	968.134	2.5	um	Spot	Position	75	1001905404	1998734
398.224	1024.21	2.5	um	Spot	Position	75	1001820866	1998759
646.709	760.858	2.5	um	Spot	Position	75	1001735118	1998940
652.427	923.149	2.5	um	Spot	Position	75	1001832155	1999004
587.175	967.433	2.5	um	Spot	Position	75	1001734559	1999013
680.251	844.663	2.5	um	Spot	Position	75	1001824940	1999208
163.59	221.612	2.5	um	Spot	Position	76	1001732091	1999871
75.2386	259.631	2.5	um	Spot	Position	76	1001896134	1999878
94.676	306.639	2.5	um	Spot	Position	76	1001760211	1999887
26.9137	362.089	2.5	um	Spot	Position	76	1001992729	1999896
117.241	368.455	2.5	um	Spot	Position	76	1001732121	1999897
317.184	235.868	2.5	um	Spot	Position	76	1001938748	2000019
240.197	253.175	2.5	um	Spot	Position	76	1001793058	2000020
232.253	429.499	2.5	um	Spot	Position	76	1001960533	2000062
428.739	92.4612	2.5	um	Spot	Position	76	1001861508	2000213
475.226	297.47	2.5	um	Spot	Position	76	1001865049	2000235
375.891	320.783	2.5	um	Spot	Position	76	1001764170	2000244
124.473	762.362	2.5	um	Spot	Position	76	1001734001	2001729
324.551	903.84	2.5	um	Spot	Position	76	1001734302	2002038
226.607	1060.07	2.5	um	Spot	Position	76	1001734287	2002137
351.588	906.438	2.5	um	Spot	Position	76	1001734295	2002315
397.309	1025.65	2.5	um	Spot	Position	76	1001820866	2002360
660.289	936.606	2.5	um	Spot	Position	76	1001923655	2002587
588.994	966.484	2.5	um	Spot	Position	76	1001734559	2002597
159.401	218.575	2.5	um	Spot	Position	77	1001732091	2003438
75.6668	261.369	2.5	um	Spot	Position	77	1001896134	2003447
95.0889	308.772	2.5	um	Spot	Position	77	1001760211	2003455
117.657	368.53	2.5	um	Spot	Position	77	1001732121	2003468
316.457	236.925	2.5	um	Spot	Position	77	1001938748	2003594
243.546	252.93	2.5	um	Spot	Position	77	1001793058	2003595
429.287	93.0414	2.5	um	Spot	Position	77	1001861508	2003803
483.511	296.157	2.5	um	Spot	Position	77	1001865049	2003828
375.863	321.175	2.5	um	Spot	Position	77	1001764170	2003838
123.974	761.981	2.5	um	Spot	Position	77	1001734001	2005335
324.62	903.912	2.5	um	Spot	Position	77	1001734302	2005651
202.421	986.045	2.5	um	Spot	Position	77	1001937215	2005705
226.343	1059.44	2.5	um	Spot	Position	77	1001734287	2005749
351.699	906.209	2.5	um	Spot	Position	77	1001734295	2005940
393.805	1026.8	2.5	um	Spot	Position	77	1001820866	2005987
657.424	756.837	2.5	um	Spot	Position	77	1001735118	2006159
651.607	923.08	2.5	um	Spot	Position	77	1001832155	2006213
660.26	936.507	2.5	um	Spot	Position	77	1001923655	2006218
592.576	968.581	2.5	um	Spot	Position	77	1001734559	2006226
681.232	843.132	2.5	um	Spot	Position	77	1001824940	2006421
158.535	216.833	2.5	um	Spot	Position	78	1001732091	2007080
75.2066	262.304	2.5	um	Spot	Position	78	1001896134	2007088
99.4426	316.054	2.5	um	Spot	Position	78	1001760211	2007096
27.2141	361.9	2.5	um	Spot	Position	78	1001992729	2007106
118.321	368.702	2.5	um	Spot	Position	78	1001732121	2007107
316.066	237.857	2.5	um	Spot	Position	78	1001938748	2007224
245.22	252.757	2.5	um	Spot	Position	78	1001793058	2007226
232.669	429.017	2.5	um	Spot	Position	78	1001960533	2007266
429.502	93.1608	2.5	um	Spot	Position	78	1001861508	2007437
375.646	321.343	2.5	um	Spot	Position	78	1001764170	2007477
324.69	903.57	2.5	um	Spot	Position	78	1001734302	2009264
202.401	986.391	2.5	um	Spot	Position	78	1001937215	2009326
226.267	1057.55	2.5	um	Spot	Position	78	1001734287	2009368
351.678	905.873	2.5	um	Spot	Position	78	1001734295	2009556
395.841	1029.67	2.5	um	Spot	Position	78	1001820866	2009614
658.112	756.832	2.5	um	Spot	Position	78	1001735118	2009791
659.765	936.172	2.5	um	Spot	Position	78	1001923655	2009873
594.47	970.287	2.5	um	Spot	Position	78	1001734559	2009878
680.644	842.71	2.5	um	Spot	Position	78	1001824940	2010085
158.866	217.179	2.5	um	Spot	Position	79	1001732091	2010704
75.2571	261.883	2.5	um	Spot	Position	79	1001896134	2010709
118.947	368.529	2.5	um	Spot	Position	79	1001732121	2010735
314.752	239.933	2.5	um	Spot	Position	79	1001938748	2010871
245.942	252.691	2.5	um	Spot	Position	79	1001793058	2010872
232.368	427.911	2.5	um	Spot	Position	79	1001960533	2010909
429.455	93.161	2.5	um	Spot	Position	79	1001861508	2011054
493.913	297.185	2.5	um	Spot	Position	79	1001865049	2011083
375.72	321.487	2.5	um	Spot	Position	79	1001764170	2011089
325.258	903.404	2.5	um	Spot	Position	79	1001734302	2012905
202.399	986.247	2.5	um	Spot	Position	79	1001937215	2012958
226.168	1057.06	2.5	um	Spot	Position	79	1001734287	2012988
349.358	904.785	2.5	um	Spot	Position	79	1001734295	2013192
657.664	757.475	2.5	um	Spot	Position	79	1001735118	2013423
659.409	935.465	2.5	um	Spot	Position	79	1001923655	2013522
598.73	972.847	2.5	um	Spot	Position	79	1001734559	2013537
680.58	842.338	2.5	um	Spot	Position	79	1001824940	2013720
158.903	217.831	2.5	um	Spot	Position	80	1001732091	2014357
75.6324	261.108	2.5	um	Spot	Position	80	1001896134	2014368
99.3585	317.622	2.5	um	Spot	Position	80	1001760211	2014378
119.302	368.45	2.5	um	Spot	Position	80	1001732121	2014392
314.182	240.61	2.5	um	Spot	Position	80	1001938748	2014513
246.216	252.287	2.5	um	Spot	Position	80	1001793058	2014514
231.278	428.829	2.5	um	Spot	Position	80	1001960533	2014557
379.227	331.863	2.5	um	Spot	Position	80	1001764170	2014748
325.05	903.292	2.5	um	Spot	Position	80	1001734302	2016519
202.218	986.324	2.5	um	Spot	Position	80	1001937215	2016573
226.037	1048.66	2.5	um	Spot	Position	80	1001734287	2016602
345.337	900.641	2.5	um	Spot	Position	80	1001734295	2016799
656.309	758.761	2.5	um	Spot	Position	80	1001735118	2017032
658.987	934.797	2.5	um	Spot	Position	80	1001923655	2017152
602.987	977.545	2.5	um	Spot	Position	80	1001734559	2017177
160.749	218.169	2.5	um	Spot	Position	81	1001732091	2017988
75.4648	261.945	2.5	um	Spot	Position	81	1001896134	2017997
101.525	327.377	2.5	um	Spot	Position	81	1001760211	2018011
27.5562	361.45	2.5	um	Spot	Position	81	1001992729	2018019
120.291	368.696	2.5	um	Spot	Position	81	1001732121	2018021
314.607	240.723	2.5	um	Spot	Position	81	1001938748	2018136
246.234	252.453	2.5	um	Spot	Position	81	1001793058	2018138
230.4	429.779	2.5	um	Spot	Position	81	1001960533	2018175
379.937	333.191	2.5	um	Spot	Position	81	1001764170	2018353
505.358	298.95	2.5	um	Spot	Position	81	1001865049	2018623
325.16	903.363	2.5	um	Spot	Position	81	1001734302	2020135
201.411	988.322	2.5	um	Spot	Position	81	1001937215	2020192
225.801	1046.8	2.5	um	Spot	Position	81	1001734287	2020217
344.702	899.381	2.5	um	Spot	Position	81	1001734295	2020400
653.396	758.561	2.5	um	Spot	Position	81	1001735118	2020626
658.95	935.255	2.5	um	Spot	Position	81	1001923655	2020745
602.478	976.535	2.5	um	Spot	Position	81	1001734559	2020767
161.641	218.381	2.5	um	Spot	Position	82	1001732091	2021547
75.6142	265.905	2.5	um	Spot	Position	82	1001896134	2021556
100.56	327.619	2.5	um	Spot	Position	82	1001760211	2021568
27.619	361.643	2.5	um	Spot	Position	82	1001992729	2021574
121.541	369.185	2.5	um	Spot	Position	82	1001732121	2021575
314.898	240.482	2.5	um	Spot	Position	82	1001938748	2021700
246.51	252.066	2.5	um	Spot	Position	82	1001793058	2021701
230.09	429.374	2.5	um	Spot	Position	82	1001960533	2021733
435.666	289.689	2.5	um	Spot	Position	82	1002021883	2021883
380.637	334.845	2.5	um	Spot	Position	82	1001764170	2021896
512.01	299.624	2.5	um	Spot	Position	82	1001865049	2022177
596.107	411.441	2.5	um	Spot	Position	82	1002022231	2022231
325.172	903.098	2.5	um	Spot	Position	82	1001734302	2023680
197.078	993.761	2.5	um	Spot	Position	82	1001937215	2023734
227.461	1037.45	2.5	um	Spot	Position	82	1001734287	2023750
340.841	892.962	2.5	um	Spot	Position	82	1001734295	2023929
652.97	758.812	2.5	um	Spot	Position	82	1001735118	2024158
658.871	935.292	2.5	um	Spot	Position	82	1001923655	2024291
605.768	977.451	2.5	um	Spot	Position	82	1001734559	2024312
679.057	840.169	2.5	um	Spot	Position	82	1001824940	2024510
162.659	218.967	2.5	um	Spot	Position	83	1001732091	2025113
76.0021	270.92	2.5	um	Spot	Position	83	1001896134	2025127
100.485	327.236	2.5	um	Spot	Position	83	1001760211	2025138
27.2218	361.25	2.5	um	Spot	Position	83	1001992729	2025147
122.891	369.306	2.5	um	Spot	Position	83	1001732121	2025150
314.884	240.566	2.5	um	Spot	Position	83	1001938748	2025273
253.079	251.965	2.5	um	Spot	Position	83	1001793058	2025275
230.126	429.901	2.5	um	Spot	Position	83	1001960533	2025313
429.335	94.7936	2.5	um	Spot	Position	83	1001861508	2025474
436.284	289.275	2.5	um	Spot	Position	83	1002021883	2025493
382.023	337.382	2.5	um	Spot	Position	83	1001764170	2025508
519.004	302.252	2.5	um	Spot	Position	83	1001865049	2025786
598.236	411.61	2.5	um	Spot	Position	83	1002022231	2025824
122.991	760.055	2.5	um	Spot	Position	83	1002026894	2026894
325.129	903.141	2.5	um	Spot	Position	83	1001734302	2027212
196.302	994.883	2.5	um	Spot	Position	83	1001937215	2027264
228.027	1032.92	2.5	um	Spot	Position	83	1001734287	2027279
339.995	891.763	2.5	um	Spot	Position	83	1001734295	2027478
653.146	758.313	2.5	um	Spot	Position	83	1001735118	2027716
656.73	937.476	2.5	um	Spot	Position	83	1001923655	2027830
610.332	980.985	2.5	um	Spot	Position	83	1001734559	2027859
687.709	825.812	2.5	um	Spot	Position	83	1001824940	2028053
76.7948	272.902	2.5	um	Spot	Position	84	1001896134	2028683
99.0394	336.246	2.5	um	Spot	Position	84	1001760211	2028693
125.307	370.438	2.5	um	Spot	Position	84	1001732121	2028701
166.35	219.609	2.5	um	Spot	Position	84	1001732091	2028803
314.931	240.715	2.5	um	Spot	Position	84	1001938748	2028805
254.72	251.742	2.5	um	Spot	Position	84	1001793058	2028807
231.597	428.622	2.5	um	Spot	Position	84	1001960533	2028848
429.088	94.6954	2.5	um	Spot	Position	84	1001861508	2029004
437.108	288.694	2.5	um	Spot	Position	84	1002021883	2029027
382.765	337.897	2.5	um	Spot	Position	84	1001764170	2029042
525.628	303.639	2.5	um	Spot	Position	84	1001865049	2029316
607.415	399.937	2.5	um	Spot	Position	84	1002022231	2029359
124.569	758.908	2.5	um	Spot	Position	84	1002026894	2030441
324.857	903.363	2.5	um	Spot	Position	84	1001734302	2030783
196.379	994.68	2.5	um	Spot	Position	84	1001937215	2030828
228.227	1031.03	2.5	um	Spot	Position	84	1001734287	2030847
338.929	890.481	2.5	um	Spot	Position	84	1001734295	2031052
653.754	759.125	2.5	um	Spot	Position	84	1001735118	2031281
654.699	939.804	2.5	um	Spot	Position	84	1001923655	2031401
611.57	980.87	2.5	um	Spot	Position	84	1001734559	2031421
687.196	820.869	2.5	um	Spot	Position	84	1001824940	2031604
78.3553	273.173	2.5	um	Spot	Position	85	1001896134	2032252
100.17	337.156	2.5	um	Spot	Position	85	1001760211	2032264
26.9449	360.732	2.5	um	Spot	Position	85	1001992729	2032270
127.403	371.72	2.5	um	Spot	Position	85	1001732121	2032272
168.852	220.04	2.5	um	Spot	Position	85	1001732091	2032387
315.639	240.77	2.5	um	Spot	Position	85	1001938748	2032389
255.337	251.61	2.5	um	Spot	Position	85	1001793058	2032390
231.331	428.267	2.5	um	Spot	Position	85	1001960533	2032427
429.408	95.8729	2.5	um	Spot	Position	85	1001861508	2032570
437.449	287.59	2.5	um	Spot	Position	85	1002021883	2032588
382.857	337.74	2.5	um	Spot	Position	85	1001764170	2032603
531.753	304.262	2.5	um	Spot	Position	85	1001865049	2032872
611.837	400.373	2.5	um	Spot	Position	85	1002022231	2032912
324.924	903.375	2.5	um	Spot	Position	85	1001734302	2034364
196.149	994.688	2.5	um	Spot	Position	85	1001937215	2034415
228.085	1030.72	2.5	um	Spot	Position	85	1001734287	2034430
337.892	889.617	2.5	um	Spot	Position	85	1001734295	2034617
652.058	760.1	2.5	um	Spot	Position	85	1001735118	2034865
650.557	943.116	2.5	um	Spot	Position	85	1001923655	2034999
613.086	979.913	2.5	um	Spot	Position	85	1001734559	2035019
687.405	819.536	2.5	um	Spot	Position	85	1001824940	2035193
817.825	923.92	2.5	um	Spot	Position	85	1002035228	2035228
78.6071	273.148	2.5	um	Spot	Position	86	1001896134	2035848
97.526	346.028	2.5	um	Spot	Position	86	1001760211	2035863
27.1769	361.09	2.5	um	Spot	Position	86	1001992729	2035866
129.162	372.901	2.5	um	Spot	Position	86	1001732121	2035869
171.041	220.068	2.5	um	Spot	Position	86	1001732091	2035981
315.49	240.991	2.5	um	Spot	Position	86	1001938748	2035984
255.458	251.661	2.5	um	Spot	Position	86	1001793058	2035985
232.27	427.106	2.5	um	Spot	Position	86	1001960533	2036024
429.134	96.3666	2.5	um	Spot	Position	86	1001861508	2036177
438.572	285.603	2.5	um	Spot	Position	86	1002021883	2036197
382.948	337.958	2.5	um	Spot	Position	86	1001764170	2036212
532.938	304.415	2.5	um	Spot	Position	86	1001865049	2036474
324.783	903.241	2.5	um	Spot	Position	86	1001734302	2037953
196.301	995.677	2.5	um	Spot	Position	86	1001937215	2037997
228.225	1030.11	2.5	um	Spot	Position	86	1001734287	2038009
336.826	888.312	2.5	um	Spot	Position	86	1001734295	2038204
650.578	761.563	2.5	um	Spot	Position	86	1001735118	2038430
649.168	943.77	2.5	um	Spot	Position	86	1001923655	2038548
615.161	981.588	2.5	um	Spot	Position	86	1001734559	2038569
685.823	816.254	2.5	um	Spot	Position	86	1001824940	2038747
816.299	923.973	2.5	um	Spot	Position	86	1002035228	2038779
78.6654	273.375	2.5	um	Spot	Position	87	1001896134	2039375
96.2893	351.368	2.5	um	Spot	Position	87	1001760211	2039388
27.7672	360.432	2.5	um	Spot	Position	87	1001992729	2039389
130.165	373.202	2.5	um	Spot	Position	87	1001732121	2039393
171.992	220.212	2.5	um	Spot	Position	87	1001732091	2039494
315.499	241.045	2.5	um	Spot	Position	87	1001938748	2039497
257.542	251.875	2.5	um	Spot	Position	87	1001793058	2039500
231.969	426.176	2.5	um	Spot	Position	87	1001960533	2039534
429.176	96.2027	2.5	um	Spot	Position	87	1001861508	2039673
438.527	283.077	2.5	um	Spot	Position	87	1002021883	2039685
383.279	337.379	2.5	um	Spot	Position	87	1001764170	2039704
517.879	117.304	2.5	um	Spot	Position	87	1002039897	2039897
534.698	304.633	2.5	um	Spot	Position	87	1001865049	2039957
620.923	367.049	2.5	um	Spot	Position	87	1002022231	2039988
125.476	758.561	2.5	um	Spot	Position	87	1002026894	2041045
324.95	903.212	2.5	um	Spot	Position	87	1001734302	2041379
196.389	995.508	2.5	um	Spot	Position	87	1001937215	2041428
228.019	1029.6	2.5	um	Spot	Position	87	1001734287	2041441
336.243	887.174	2.5	um	Spot	Position	87	1001734295	2041627
649.539	761.992	2.5	um	Spot	Position	87	1001735118	2041862
649.031	921.908	2.5	um	Spot	Position	87	1001832155	2041957
648.516	945.414	2.5	um	Spot	Position	87	1001923655	2041973
616.12	982.071	2.5	um	Spot	Position	87	1001734559	2041990
814.615	923.836	2.5	um	Spot	Position	87	1002035228	2042205
77.7106	272.291	2.5	um	Spot	Position	88	1001896134	2042797
95.451	357.123	2.5	um	Spot	Position	88	1001760211	2042811
28.2206	360.315	2.5	um	Spot	Position	88	1001992729	2042812
131.019	373.924	2.5	um	Spot	Position	88	1001732121	2042814
172.255	220.292	2.5	um	Spot	Position	88	1001732091	2042921
315.761	241.193	2.5	um	Spot	Position	88	1001938748	2042925
258.131	252.091	2.5	um	Spot	Position	88	1001793058	2042927
232.62	425.042	2.5	um	Spot	Position	88	1001960533	2042958
420.13	100.758	2.5	um	Spot	Position	88	1001861508	2043120
438.859	280.549	2.5	um	Spot	Position	88	1002021883	2043135
383.258	336.989	2.5	um	Spot	Position	88	1001764170	2043152
517.565	116.772	2.5	um	Spot	Position	88	1002039897	2043356
538.394	305.127	2.5	um	Spot	Position	88	1001865049	2043436
624.815	349.083	2.5	um	Spot	Position	88	1002022231	2043451
126.513	758.696	2.5	um	Spot	Position	88	1002026894	2044538
324.798	903.044	2.5	um	Spot	Position	88	1001734302	2044871
196.478	994.93	2.5	um	Spot	Position	88	1001937215	2044913
228.131	1028.48	2.5	um	Spot	Position	88	1001734287	2044927
333.779	885.351	2.5	um	Spot	Position	88	1001734295	2045120
650.371	762.276	2.5	um	Spot	Position	88	1001735118	2045345
648.274	922.489	2.5	um	Spot	Position	88	1001832155	2045447
647.84	946.067	2.5	um	Spot	Position	88	1001923655	2045462
617.147	981.815	2.5	um	Spot	Position	88	1001734559	2045472
813.453	923.836	2.5	um	Spot	Position	88	1002035228	2045678
78.4049	273.077	2.5	um	Spot	Position	89	1001896134	2046276
28.2375	360.119	2.5	um	Spot	Position	89	1001992729	2046291
92.4919	361.522	2.5	um	Spot	Position	89	1001760211	2046292
131.962	374.176	2.5	um	Spot	Position	89	1001732121	2046295
171.977	219.199	2.5	um	Spot	Position	89	1001732091	2046397
315.537	241.361	2.5	um	Spot	Position	89	1001938748	2046400
263.942	252.751	2.5	um	Spot	Position	89	1001793058	2046402
232.794	424.838	2.5	um	Spot	Position	89	1001960533	2046436
411.541	105.22	2.5	um	Spot	Position	89	1001861508	2046583
439.546	279.207	2.5	um	Spot	Position	89	1002021883	2046603
383.168	337.274	2.5	um	Spot	Position	89	1001764170	2046619
516.667	115.589	2.5	um	Spot	Position	89	1002039897	2046820
[truncated: 3,417 more rows]
