# Supplementary material for: Neurotransmitter signaling regulates distinct phases of multimodal human interneuron migration
Source: EMBO J. 2021 Oct 18;40(23):e108714. doi: 10.15252/embj.2021108714 (PMC8634123; doi:10.15252/embj.2021108714)
Supplement: Supplementary file 13 — Software EV1 [file EMBJ-40-e108714-s017.zip › Supplementary_Software/track-analysis-using-trackpal/DATA_RAW/0020519_Dlx_i56GFP_WT1_tstack_s9-12_stackreg_cropped_brightadj_merged_Position_SR57227.csv]

Position
====================
Position X	Position Y	Position Z	Unit	Category	Collection	Time	TrackID	ID
491.402	0.32285	0.32285	um	Spot	Position	1	1000000422	422
986.623	312.572	0.32285	um	Spot	Position	1	1000000997	997
582.259	416.313	0.32285	um	Spot	Position	1	1000001519	1519
642.049	453.308	0.32285	um	Spot	Position	1	1000001552	1552
735.632	389.034	0.32285	um	Spot	Position	1	1000001786	1786
893.682	598.973	0.32285	um	Spot	Position	1	1000002010	2010
1107.96	344.503	0.32285	um	Spot	Position	1	1000002050	2050
807.693	715.826	0.32285	um	Spot	Position	1	1000002790	2790
807.893	917.709	0.32285	um	Spot	Position	1	1000002872	2872
928.167	920.247	0.32285	um	Spot	Position	1	1000002874	2874
986.069	987.021	0.32285	um	Spot	Position	1	1000002912	2912
1060.64	738.782	0.32285	um	Spot	Position	1	1000002936	2936
1140.5	900.089	0.32285	um	Spot	Position	1	1000002982	2982
595.87	1125.22	0.32285	um	Spot	Position	1	1000003375	3375
754.504	994.879	0.32285	um	Spot	Position	1	1000003506	3506
845.319	1199.24	0.32285	um	Spot	Position	1	1000003632	3632
957.945	1226.82	0.32285	um	Spot	Position	1	1000003638	3638
746.966	1229.99	0.32285	um	Spot	Position	1	1000003640	3640
1149.53	996.06	0.32285	um	Spot	Position	1	1000003649	3649
1118.37	1062.4	0.32285	um	Spot	Position	1	1000003672	3672
1196.08	1225.59	0.32285	um	Spot	Position	1	1000003724	3724
986.812	313.257	0.32285	um	Spot	Position	2	1000000997	4740
582.384	417.399	0.32285	um	Spot	Position	2	1000001519	5253
642.644	453.669	0.32285	um	Spot	Position	2	1000001552	5291
740.78	390.344	0.32285	um	Spot	Position	2	1000001786	5515
893.109	600.333	0.32285	um	Spot	Position	2	1000002010	5740
1108.02	344.843	0.32285	um	Spot	Position	2	1000002050	5788
1201.97	557.505	0.32285	um	Spot	Position	2	1000005870	5870
798.337	714.833	0.32285	um	Spot	Position	2	1000002790	6581
807.239	917.016	0.32285	um	Spot	Position	2	1000002872	6670
927.782	920.17	0.32285	um	Spot	Position	2	1000002874	6673
984.112	984.5	0.32285	um	Spot	Position	2	1000002912	6710
1055.08	738.964	0.32285	um	Spot	Position	2	1000002936	6733
1140.23	899.76	0.32285	um	Spot	Position	2	1000002982	6778
595.5	1125.07	0.32285	um	Spot	Position	2	1000003375	7151
755.232	995.475	0.32285	um	Spot	Position	2	1000003506	7245
850.839	1197.62	0.32285	um	Spot	Position	2	1000003632	7371
963.534	1222.46	0.32285	um	Spot	Position	2	1000003638	7375
747.788	1229.34	0.32285	um	Spot	Position	2	1000003640	7378
1152.24	993.32	0.32285	um	Spot	Position	2	1000003649	7389
1118.63	1062.41	0.32285	um	Spot	Position	2	1000003672	7411
1196.02	1225.84	0.32285	um	Spot	Position	2	1000003724	7453
986.674	313.369	0.32285	um	Spot	Position	3	1000000997	8499
582.375	417.726	0.32285	um	Spot	Position	3	1000001519	9010
643.213	454.461	0.32285	um	Spot	Position	3	1000001552	9046
742.997	394.424	0.32285	um	Spot	Position	3	1000001786	9274
893.332	602.11	0.32285	um	Spot	Position	3	1000002010	9480
1107.82	345.088	0.32285	um	Spot	Position	3	1000002050	9535
1100.3	575.252	0.32285	um	Spot	Position	3	1000009620	9620
807.467	916.74	0.32285	um	Spot	Position	3	1000002872	10372
926.986	919.439	0.32285	um	Spot	Position	3	1000002874	10374
982.524	983.837	0.32285	um	Spot	Position	3	1000002912	10407
1054.51	740.569	0.32285	um	Spot	Position	3	1000002936	10427
1140.14	899.989	0.32285	um	Spot	Position	3	1000002982	10475
1151.36	989.064	0.32285	um	Spot	Position	3	1000003649	10496
595.254	1124.79	0.32285	um	Spot	Position	3	1000003375	10837
755.489	995.699	0.32285	um	Spot	Position	3	1000003506	10944
878.028	1040.64	0.32285	um	Spot	Position	3	1000010973	10973
852.876	1197.16	0.32285	um	Spot	Position	3	1000003632	11071
965.644	1221.17	0.32285	um	Spot	Position	3	1000003638	11076
748.714	1228.29	0.32285	um	Spot	Position	3	1000003640	11079
868.346	1230.49	0.32285	um	Spot	Position	3	1000011080	11080
1118.48	1061.7	0.32285	um	Spot	Position	3	1000003672	11113
1196.19	1226.08	0.32285	um	Spot	Position	3	1000003724	11154
986.34	313.218	0.32285	um	Spot	Position	4	1000000997	12128
582.001	418.583	0.32285	um	Spot	Position	4	1000001519	12651
643.216	454.949	0.32285	um	Spot	Position	4	1000001552	12685
743.765	397.07	0.32285	um	Spot	Position	4	1000001786	12934
892.401	603.123	0.32285	um	Spot	Position	4	1000002010	13168
1107.19	345.141	0.32285	um	Spot	Position	4	1000002050	13203
1097.22	575.376	0.32285	um	Spot	Position	4	1000009620	13296
787.145	708.785	0.32285	um	Spot	Position	4	1000002790	13967
808.229	916.953	0.32285	um	Spot	Position	4	1000002872	14052
925.706	918.267	0.32285	um	Spot	Position	4	1000002874	14054
981.936	982.996	0.32285	um	Spot	Position	4	1000002912	14082
1053.57	740.842	0.32285	um	Spot	Position	4	1000002936	14101
1140.11	899.545	0.32285	um	Spot	Position	4	1000002982	14138
1151.88	987.603	0.32285	um	Spot	Position	4	1000003649	14154
594.694	1124.42	0.32285	um	Spot	Position	4	1000003375	14495
755.963	996.044	0.32285	um	Spot	Position	4	1000003506	14599
875.996	1039.25	0.32285	um	Spot	Position	4	1000010973	14622
855.197	1198.29	0.32285	um	Spot	Position	4	1000003632	14711
966.216	1220.49	0.32285	um	Spot	Position	4	1000003638	14715
748.581	1227.56	0.32285	um	Spot	Position	4	1000003640	14718
1118.76	1062.44	0.32285	um	Spot	Position	4	1000003672	14749
1201.97	1138.42	0.32285	um	Spot	Position	4	1000014770	14770
1196.01	1226.81	0.32285	um	Spot	Position	4	1000003724	14792
492.439	0.32285	0.32285	um	Spot	Position	5	1000000422	15208
986.679	313.279	0.32285	um	Spot	Position	5	1000000997	15790
582.281	419.021	0.32285	um	Spot	Position	5	1000001519	16307
643.455	455.009	0.32285	um	Spot	Position	5	1000001552	16339
744.522	397.922	0.32285	um	Spot	Position	5	1000001786	16574
893.247	604.037	0.32285	um	Spot	Position	5	1000002010	16789
1106.79	345.15	0.32285	um	Spot	Position	5	1000002050	16833
1089.25	575.809	0.32285	um	Spot	Position	5	1000009620	16920
807.944	917.119	0.32285	um	Spot	Position	5	1000002872	17688
925.219	917.804	0.32285	um	Spot	Position	5	1000002874	17689
980.843	982.315	0.32285	um	Spot	Position	5	1000002912	17714
1052.91	741.735	0.32285	um	Spot	Position	5	1000002936	17742
1140.29	899.323	0.32285	um	Spot	Position	5	1000002982	17782
1148.96	983.769	0.32285	um	Spot	Position	5	1000003649	17795
594.981	1124.08	0.32285	um	Spot	Position	5	1000003375	18173
599.918	1165.23	0.32285	um	Spot	Position	5	1000018205	18205
856.023	1199.86	0.32285	um	Spot	Position	5	1000003632	18431
966.734	1220.32	0.32285	um	Spot	Position	5	1000003638	18437
748.376	1227.23	0.32285	um	Spot	Position	5	1000003640	18440
863.522	1229.14	0.32285	um	Spot	Position	5	1000011080	18441
1119.68	1063.12	0.32285	um	Spot	Position	5	1000003672	18468
1195.72	1227.4	0.32285	um	Spot	Position	5	1000003724	18513
986.442	313.112	0.32285	um	Spot	Position	6	1000000997	19529
583.079	419.549	0.32285	um	Spot	Position	6	1000001519	20042
643.736	455.513	0.32285	um	Spot	Position	6	1000001552	20076
745.528	400.968	0.32285	um	Spot	Position	6	1000001786	20295
892.606	604.573	0.32285	um	Spot	Position	6	1000002010	20499
1106.85	345.128	0.32285	um	Spot	Position	6	1000002050	20551
1201.97	535.188	0.32285	um	Spot	Position	6	1000005870	20623
1086.03	578.987	0.32285	um	Spot	Position	6	1000009620	20646
807.786	916.714	0.32285	um	Spot	Position	6	1000002872	21421
924.864	917.488	0.32285	um	Spot	Position	6	1000002874	21424
972.595	979.91	0.32285	um	Spot	Position	6	1000002912	21459
1052.08	740.561	0.32285	um	Spot	Position	6	1000002936	21487
1140.54	898.383	0.32285	um	Spot	Position	6	1000002982	21534
1145.1	979.912	0.32285	um	Spot	Position	6	1000003649	21548
595.554	1123.91	0.32285	um	Spot	Position	6	1000003375	21915
609.307	1165.68	0.32285	um	Spot	Position	6	1000018205	21940
851.325	992.963	0.32285	um	Spot	Position	6	1000022017	22017
855.878	1200.22	0.32285	um	Spot	Position	6	1000003632	22135
966.542	1219.63	0.32285	um	Spot	Position	6	1000003638	22140
749.261	1226.82	0.32285	um	Spot	Position	6	1000003640	22143
862.069	1228.33	0.32285	um	Spot	Position	6	1000011080	22144
1119.12	1063.62	0.32285	um	Spot	Position	6	1000003672	22174
1201.97	1138.22	0.32285	um	Spot	Position	6	1000014770	22192
1195.99	1227.08	0.32285	um	Spot	Position	6	1000003724	22217
987.004	313.443	0.32285	um	Spot	Position	7	1000000997	23243
582.854	420.358	0.32285	um	Spot	Position	7	1000001519	23773
643.455	455.873	0.32285	um	Spot	Position	7	1000001552	23804
745.876	402.351	0.32285	um	Spot	Position	7	1000001786	24044
674.154	488.734	0.32285	um	Spot	Position	7	1000024127	24127
893	608.145	0.32285	um	Spot	Position	7	1000002010	24258
1106.76	345.181	0.32285	um	Spot	Position	7	1000002050	24299
1082.89	582.874	0.32285	um	Spot	Position	7	1000009620	24389
808.116	917.07	0.32285	um	Spot	Position	7	1000002872	25146
925.284	918.008	0.32285	um	Spot	Position	7	1000002874	25148
970.598	978.895	0.32285	um	Spot	Position	7	1000002912	25179
1050.84	739.971	0.32285	um	Spot	Position	7	1000002936	25206
1140.18	896.276	0.32285	um	Spot	Position	7	1000002982	25251
1142.3	974.462	0.32285	um	Spot	Position	7	1000003649	25267
595.898	1123.85	0.32285	um	Spot	Position	7	1000003375	25659
610.45	1165.01	0.32285	um	Spot	Position	7	1000018205	25700
851.159	992.68	0.32285	um	Spot	Position	7	1000022017	25796
765.346	1004.84	0.32285	um	Spot	Position	7	1000003506	25801
855.862	1206.25	0.32285	um	Spot	Position	7	1000003632	25909
966.847	1220.29	0.32285	um	Spot	Position	7	1000003638	25913
749.176	1226.63	0.32285	um	Spot	Position	7	1000003640	25916
859.451	1228.07	0.32285	um	Spot	Position	7	1000011080	25917
1117.95	1063.48	0.32285	um	Spot	Position	7	1000003672	25948
1201.97	1138.29	0.32285	um	Spot	Position	7	1000014770	25968
1196.05	1226.95	0.32285	um	Spot	Position	7	1000003724	25994
492.389	0.32285	0.32285	um	Spot	Position	8	1000000422	26409
987.479	313.722	0.32285	um	Spot	Position	8	1000000997	26959
583.466	420.835	0.32285	um	Spot	Position	8	1000001519	27487
643.492	456.099	0.32285	um	Spot	Position	8	1000001552	27515
746.274	403.251	0.32285	um	Spot	Position	8	1000001786	27755
671.87	489.656	0.32285	um	Spot	Position	8	1000024127	27838
892.572	610.772	0.32285	um	Spot	Position	8	1000002010	27964
1106.57	345.332	0.32285	um	Spot	Position	8	1000002050	28004
1201.97	561.219	0.32285	um	Spot	Position	8	1000005870	28080
1076.84	588.813	0.32285	um	Spot	Position	8	1000009620	28091
775.2	704.038	0.32285	um	Spot	Position	8	1000002790	28767
807.659	916.755	0.32285	um	Spot	Position	8	1000002872	28849
925.374	918.377	0.32285	um	Spot	Position	8	1000002874	28852
969.652	977.489	0.32285	um	Spot	Position	8	1000002912	28874
1049.54	740.716	0.32285	um	Spot	Position	8	1000002936	28899
1140.75	890.677	0.32285	um	Spot	Position	8	1000002982	28940
1139.04	971.708	0.32285	um	Spot	Position	8	1000003649	28955
1190.03	988.326	0.32285	um	Spot	Position	8	1000028957	28957
595.772	1123.63	0.32285	um	Spot	Position	8	1000003375	29311
611.443	1164.67	0.32285	um	Spot	Position	8	1000018205	29339
851.365	992.542	0.32285	um	Spot	Position	8	1000022017	29431
765.499	1005.14	0.32285	um	Spot	Position	8	1000003506	29435
876.988	1040.39	0.32285	um	Spot	Position	8	1000010973	29457
855.236	1208.67	0.32285	um	Spot	Position	8	1000003632	29541
965.176	1220.47	0.32285	um	Spot	Position	8	1000003638	29544
749.197	1226.34	0.32285	um	Spot	Position	8	1000003640	29547
857.865	1227.71	0.32285	um	Spot	Position	8	1000011080	29549
1130.16	995.739	0.32285	um	Spot	Position	8	1000029562	29562
1201.97	1224.9	0.32285	um	Spot	Position	8	1000003724	29626
0.32285	0.32285	0.32285	um	Spot	Position	9	1000029639	29639
988.062	313.735	0.32285	um	Spot	Position	9	1000000997	30618
585.076	421.124	0.32285	um	Spot	Position	9	1000001519	31166
643.688	456.606	0.32285	um	Spot	Position	9	1000001552	31199
746.918	406.127	0.32285	um	Spot	Position	9	1000001786	31436
672.867	489.27	0.32285	um	Spot	Position	9	1000024127	31520
892.191	612.11	0.32285	um	Spot	Position	9	1000002010	31661
1106.46	345.246	0.32285	um	Spot	Position	9	1000002050	31698
1201.97	536.59	0.32285	um	Spot	Position	9	1000005870	31758
1074.01	593.856	0.32285	um	Spot	Position	9	1000009620	31795
660.885	692.552	0.32285	um	Spot	Position	9	1000032227	32227
779.512	705.813	0.32285	um	Spot	Position	9	1000002790	32469
807.586	916.975	0.32285	um	Spot	Position	9	1000002872	32549
924.443	917.593	0.32285	um	Spot	Position	9	1000002874	32551
967.764	977.693	0.32285	um	Spot	Position	9	1000002912	32575
850.766	991.37	0.32285	um	Spot	Position	9	1000022017	32586
1047.92	739.987	0.32285	um	Spot	Position	9	1000002936	32607
1140.7	890.551	0.32285	um	Spot	Position	9	1000002982	32656
1137.72	969.621	0.32285	um	Spot	Position	9	1000003649	32671
594.79	1123.34	0.32285	um	Spot	Position	9	1000003375	33064
611.274	1164.06	0.32285	um	Spot	Position	9	1000018205	33098
766.007	1005.38	0.32285	um	Spot	Position	9	1000003506	33191
876.747	1040.31	0.32285	um	Spot	Position	9	1000010973	33218
854.726	1211.41	0.32285	um	Spot	Position	9	1000003632	33309
964.638	1219.84	0.32285	um	Spot	Position	9	1000003638	33312
748.811	1226.4	0.32285	um	Spot	Position	9	1000003640	33315
855.263	1227.09	0.32285	um	Spot	Position	9	1000011080	33316
1189.08	991.99	0.32285	um	Spot	Position	9	1000028957	33326
1130.67	997.256	0.32285	um	Spot	Position	9	1000029562	33329
1104.16	1073.84	0.32285	um	Spot	Position	9	1000003672	33360
1201.97	1138.15	0.32285	um	Spot	Position	9	1000014770	33372
1201.97	1225.48	0.32285	um	Spot	Position	9	1000003724	33396
0.32285	0.32285	0.32285	um	Spot	Position	10	1000029639	33409
988.368	313.599	0.32285	um	Spot	Position	10	1000000997	34334
585.808	421.507	0.32285	um	Spot	Position	10	1000001519	34867
643.664	456.699	0.32285	um	Spot	Position	10	1000001552	34894
748.26	406.79	0.32285	um	Spot	Position	10	1000001786	35135
672.671	489.95	0.32285	um	Spot	Position	10	1000024127	35222
891.732	611.974	0.32285	um	Spot	Position	10	1000002010	35346
1106.38	345.523	0.32285	um	Spot	Position	10	1000002050	35378
1201.97	537.098	0.32285	um	Spot	Position	10	1000005870	35444
1073.88	594.729	0.32285	um	Spot	Position	10	1000009620	35482
659.507	701.532	0.32285	um	Spot	Position	10	1000032227	35900
784.949	709.449	0.32285	um	Spot	Position	10	1000002790	36170
807.619	916.963	0.32285	um	Spot	Position	10	1000002872	36251
925.108	918.477	0.32285	um	Spot	Position	10	1000002874	36254
966.419	977.544	0.32285	um	Spot	Position	10	1000002912	36283
850.616	990.689	0.32285	um	Spot	Position	10	1000022017	36288
1046.34	739.51	0.32285	um	Spot	Position	10	1000002936	36307
1140.15	890.512	0.32285	um	Spot	Position	10	1000002982	36353
1135.84	967.505	0.32285	um	Spot	Position	10	1000003649	36372
595.121	1123.14	0.32285	um	Spot	Position	10	1000003375	36751
611.501	1163.34	0.32285	um	Spot	Position	10	1000018205	36773
771.395	1008.47	0.32285	um	Spot	Position	10	1000003506	36877
853.971	1214.6	0.32285	um	Spot	Position	10	1000003632	36986
964.651	1214.6	0.32285	um	Spot	Position	10	1000003638	36987
749.164	1225.88	0.32285	um	Spot	Position	10	1000003640	36992
851.436	1226.37	0.32285	um	Spot	Position	10	1000011080	36993
1189.36	993.615	0.32285	um	Spot	Position	10	1000028957	37001
1129.89	997.651	0.32285	um	Spot	Position	10	1000029562	37004
1098.46	1073.06	0.32285	um	Spot	Position	10	1000003672	37033
1085.06	1127.01	0.32285	um	Spot	Position	10	1000037048	37048
1201.97	1224.89	0.32285	um	Spot	Position	10	1000003724	37075
0.32285	0.32285	0.32285	um	Spot	Position	11	1000029639	37087
491.575	0.32285	0.32285	um	Spot	Position	11	1000000422	37484
988.98	313.776	0.32285	um	Spot	Position	11	1000000997	38017
585.677	421.62	0.32285	um	Spot	Position	11	1000001519	38545
643.853	456.888	0.32285	um	Spot	Position	11	1000001552	38569
672.525	490.233	0.32285	um	Spot	Position	11	1000024127	38906
891.128	614.303	0.32285	um	Spot	Position	11	1000002010	39025
1106.14	345.553	0.32285	um	Spot	Position	11	1000002050	39067
1072.57	595.7	0.32285	um	Spot	Position	11	1000009620	39156
659.706	701.294	0.32285	um	Spot	Position	11	1000032227	39549
790.015	713.429	0.32285	um	Spot	Position	11	1000002790	39799
807.308	916.729	0.32285	um	Spot	Position	11	1000002872	39875
924.491	918.085	0.32285	um	Spot	Position	11	1000002874	39878
964.113	977.065	0.32285	um	Spot	Position	11	1000002912	39904
850.464	990.633	0.32285	um	Spot	Position	11	1000022017	39912
1046.02	740.076	0.32285	um	Spot	Position	11	1000002936	39930
1139.88	890.623	0.32285	um	Spot	Position	11	1000002982	39971
1133.86	961.328	0.32285	um	Spot	Position	11	1000003649	39984
595.048	1122.72	0.32285	um	Spot	Position	11	1000003375	40342
611.812	1163.21	0.32285	um	Spot	Position	11	1000018205	40366
773.836	1010.03	0.32285	um	Spot	Position	11	1000003506	40453
876.492	1040.84	0.32285	um	Spot	Position	11	1000010973	40473
963.916	1212.15	0.32285	um	Spot	Position	11	1000003638	40561
853.719	1214.83	0.32285	um	Spot	Position	11	1000003632	40562
751.031	1225.34	0.32285	um	Spot	Position	11	1000003640	40567
849.786	1227.3	0.32285	um	Spot	Position	11	1000011080	40568
1189.18	993.956	0.32285	um	Spot	Position	11	1000028957	40576
1097.53	1071.88	0.32285	um	Spot	Position	11	1000003672	40605
1084.95	1127.84	0.32285	um	Spot	Position	11	1000037048	40618
0.32285	0.32285	0.32285	um	Spot	Position	12	1000029639	40659
989.756	314.093	0.32285	um	Spot	Position	12	1000000997	41627
585.427	422.145	0.32285	um	Spot	Position	12	1000001519	42182
644.097	457.192	0.32285	um	Spot	Position	12	1000001552	42208
752.301	412.124	0.32285	um	Spot	Position	12	1000001786	42469
672.123	491.068	0.32285	um	Spot	Position	12	1000024127	42551
890.799	614.823	0.32285	um	Spot	Position	12	1000002010	42675
1106.03	345.364	0.32285	um	Spot	Position	12	1000002050	42709
1071.29	597.612	0.32285	um	Spot	Position	12	1000009620	42814
659.588	701.378	0.32285	um	Spot	Position	12	1000032227	43230
795.183	718.112	0.32285	um	Spot	Position	12	1000002790	43497
807.471	917.071	0.32285	um	Spot	Position	12	1000002872	43571
924.095	917.919	0.32285	um	Spot	Position	12	1000002874	43572
958.307	973.638	0.32285	um	Spot	Position	12	1000002912	43595
850.317	990.591	0.32285	um	Spot	Position	12	1000022017	43606
1045.86	740.372	0.32285	um	Spot	Position	12	1000002936	43626
1140.16	890.668	0.32285	um	Spot	Position	12	1000002982	43673
1131.42	953.201	0.32285	um	Spot	Position	12	1000003649	43683
595.249	1122.77	0.32285	um	Spot	Position	12	1000003375	44046
612.496	1162.57	0.32285	um	Spot	Position	12	1000018205	44078
774.8	1010.57	0.32285	um	Spot	Position	12	1000003506	44175
876.232	1041.04	0.32285	um	Spot	Position	12	1000010973	44196
963.735	1211.29	0.32285	um	Spot	Position	12	1000003638	44279
853.247	1215.74	0.32285	um	Spot	Position	12	1000003632	44280
753.298	1224.19	0.32285	um	Spot	Position	12	1000003640	44285
846.393	1227.96	0.32285	um	Spot	Position	12	1000011080	44286
1131.55	1005.03	0.32285	um	Spot	Position	12	1000029562	44296
1184.03	1006.1	0.32285	um	Spot	Position	12	1000028957	44297
1097.65	1071.06	0.32285	um	Spot	Position	12	1000003672	44316
1085.66	1123.63	0.32285	um	Spot	Position	12	1000037048	44329
995.753	1138.24	0.32285	um	Spot	Position	12	1000044331	44331
989.883	313.947	0.32285	um	Spot	Position	13	1000000997	45296
586.049	422.917	0.32285	um	Spot	Position	13	1000001519	45813
644.377	457.791	0.32285	um	Spot	Position	13	1000001552	45844
752.943	414.527	0.32285	um	Spot	Position	13	1000001786	46103
671.799	491.41	0.32285	um	Spot	Position	13	1000024127	46187
890.199	615.36	0.32285	um	Spot	Position	13	1000002010	46316
1105.59	345.617	0.32285	um	Spot	Position	13	1000002050	46351
1070.45	599.455	0.32285	um	Spot	Position	13	1000009620	46439
659.435	703.064	0.32285	um	Spot	Position	13	1000032227	46834
796.639	719.81	0.32285	um	Spot	Position	13	1000002790	47092
807.307	917.518	0.32285	um	Spot	Position	13	1000002872	47165
923.741	917.735	0.32285	um	Spot	Position	13	1000002874	47166
956.491	972.935	0.32285	um	Spot	Position	13	1000002912	47191
850.194	990.48	0.32285	um	Spot	Position	13	1000022017	47205
1044.98	740.368	0.32285	um	Spot	Position	13	1000002936	47225
1139.71	890.383	0.32285	um	Spot	Position	13	1000002982	47257
1126.93	946.894	0.32285	um	Spot	Position	13	1000003649	47265
595.15	1122.4	0.32285	um	Spot	Position	13	1000003375	47616
612.603	1162.34	0.32285	um	Spot	Position	13	1000018205	47651
775.064	1010.88	0.32285	um	Spot	Position	13	1000003506	47748
875.974	1041.12	0.32285	um	Spot	Position	13	1000010973	47765
851.161	1220.72	0.32285	um	Spot	Position	13	1000003632	47853
963.334	1221.29	0.32285	um	Spot	Position	13	1000003638	47855
754.274	1223.69	0.32285	um	Spot	Position	13	1000003640	47857
1130.79	1004.87	0.32285	um	Spot	Position	13	1000029562	47873
1183.96	1008.1	0.32285	um	Spot	Position	13	1000028957	47876
1093.76	1072.04	0.32285	um	Spot	Position	13	1000003672	47900
1085.69	1121.87	0.32285	um	Spot	Position	13	1000037048	47906
995.424	1138.36	0.32285	um	Spot	Position	13	1000044331	47909
0.32285	0.32285	0.32285	um	Spot	Position	14	1000029639	47946
989.868	313.895	0.32285	um	Spot	Position	14	1000000997	48894
586.587	423.741	0.32285	um	Spot	Position	14	1000001519	49405
645.119	457.808	0.32285	um	Spot	Position	14	1000001552	49439
754.962	417.287	0.32285	um	Spot	Position	14	1000001786	49671
671.212	492.434	0.32285	um	Spot	Position	14	1000024127	49741
890.15	616.571	0.32285	um	Spot	Position	14	1000002010	49866
1105.21	345.705	0.32285	um	Spot	Position	14	1000002050	49898
1070.35	599.67	0.32285	um	Spot	Position	14	1000009620	49989
658.958	705.119	0.32285	um	Spot	Position	14	1000032227	50392
798.097	722.266	0.32285	um	Spot	Position	14	1000002790	50651
923.448	917.381	0.32285	um	Spot	Position	14	1000002874	50728
807.06	917.727	0.32285	um	Spot	Position	14	1000002872	50729
956.114	972.826	0.32285	um	Spot	Position	14	1000002912	50751
849.933	990.064	0.32285	um	Spot	Position	14	1000022017	50763
1042.87	739.764	0.32285	um	Spot	Position	14	1000002936	50785
1140.58	890.543	0.32285	um	Spot	Position	14	1000002982	50835
593.835	1122.53	0.32285	um	Spot	Position	14	1000003375	51189
612.873	1162.18	0.32285	um	Spot	Position	14	1000018205	51215
775.205	1010.8	0.32285	um	Spot	Position	14	1000003506	51312
875.454	1040.4	0.32285	um	Spot	Position	14	1000010973	51330
841.198	1174.93	0.32285	um	Spot	Position	14	1000051402	51402
759.913	1221.02	0.32285	um	Spot	Position	14	1000003640	51409
850.73	1221.97	0.32285	um	Spot	Position	14	1000003632	51411
963.033	1222.59	0.32285	um	Spot	Position	14	1000003638	51412
1129.83	1004.88	0.32285	um	Spot	Position	14	1000029562	51429
1183.36	1010.28	0.32285	um	Spot	Position	14	1000028957	51431
1092.6	1071.91	0.32285	um	Spot	Position	14	1000003672	51456
0.32285	0.32285	0.32285	um	Spot	Position	15	1000029639	51507
990.158	313.979	0.32285	um	Spot	Position	15	1000000997	52449
586.607	424.061	0.32285	um	Spot	Position	15	1000001519	52961
645.767	458.372	0.32285	um	Spot	Position	15	1000001552	52988
757.408	423.4	0.32285	um	Spot	Position	15	1000001786	53238
670.978	493.092	0.32285	um	Spot	Position	15	1000024127	53304
889.172	616.25	0.32285	um	Spot	Position	15	1000002010	53432
1105.32	345.631	0.32285	um	Spot	Position	15	1000002050	53469
1069.26	601.28	0.32285	um	Spot	Position	15	1000009620	53564
585.524	983.216	0.32285	um	Spot	Position	15	1000054168	54168
802.257	729.092	0.32285	um	Spot	Position	15	1000002790	54211
806.811	917.757	0.32285	um	Spot	Position	15	1000002872	54284
923.824	917.64	0.32285	um	Spot	Position	15	1000002874	54286
955.744	972.435	0.32285	um	Spot	Position	15	1000002912	54307
1041.3	738.67	0.32285	um	Spot	Position	15	1000002936	54334
1140.75	890.934	0.32285	um	Spot	Position	15	1000002982	54376
1124.36	924.679	0.32285	um	Spot	Position	15	1000003649	54380
594.967	1122.06	0.32285	um	Spot	Position	15	1000003375	54741
613.066	1161.91	0.32285	um	Spot	Position	15	1000018205	54773
777.207	1012.49	0.32285	um	Spot	Position	15	1000003506	54866
874.537	1039.7	0.32285	um	Spot	Position	15	1000010973	54882
840.926	1174.63	0.32285	um	Spot	Position	15	1000051402	54952
763.094	1219.85	0.32285	um	Spot	Position	15	1000003640	54958
835.226	1221.68	0.32285	um	Spot	Position	15	1000011080	54960
962.133	1223.69	0.32285	um	Spot	Position	15	1000003638	54962
849.542	1226.51	0.32285	um	Spot	Position	15	1000003632	54963
1129.44	1006.78	0.32285	um	Spot	Position	15	1000029562	54979
1179.24	1015.31	0.32285	um	Spot	Position	15	1000028957	54980
994.874	1138.05	0.32285	um	Spot	Position	15	1000044331	55007
0.32285	0.32285	0.32285	um	Spot	Position	16	1000029639	55044
991.126	314.378	0.32285	um	Spot	Position	16	1000000997	55987
587.075	424.715	0.32285	um	Spot	Position	16	1000001519	56510
645.831	458.547	0.32285	um	Spot	Position	16	1000001552	56539
761.619	429.049	0.32285	um	Spot	Position	16	1000001786	56791
670.947	493.622	0.32285	um	Spot	Position	16	1000024127	56862
889.412	616.778	0.32285	um	Spot	Position	16	1000002010	56985
1105.24	345.73	0.32285	um	Spot	Position	16	1000002050	57024
1067.57	601.837	0.32285	um	Spot	Position	16	1000009620	57119
656.01	718.159	0.32285	um	Spot	Position	16	1000032227	57529
585.611	983.399	0.32285	um	Spot	Position	16	1000054168	57707
806.619	733.174	0.32285	um	Spot	Position	16	1000002790	57753
806.781	917.088	0.32285	um	Spot	Position	16	1000002872	57825
924.036	918.958	0.32285	um	Spot	Position	16	1000002874	57826
955.227	971.486	0.32285	um	Spot	Position	16	1000002912	57847
846.072	984.101	0.32285	um	Spot	Position	16	1000022017	57855
1039.97	739.56	0.32285	um	Spot	Position	16	1000002936	57883
1142.62	886.292	0.32285	um	Spot	Position	16	1000002982	57920
1121.46	916.029	0.32285	um	Spot	Position	16	1000003649	57925
595.887	1121.96	0.32285	um	Spot	Position	16	1000003375	58292
613.155	1161.56	0.32285	um	Spot	Position	16	1000018205	58321
780.224	1016.72	0.32285	um	Spot	Position	16	1000003506	58422
873.342	1038.17	0.32285	um	Spot	Position	16	1000010973	58438
766.422	1217.87	0.32285	um	Spot	Position	16	1000003640	58523
832.791	1221.18	0.32285	um	Spot	Position	16	1000011080	58525
961.608	1226.56	0.32285	um	Spot	Position	16	1000003638	58527
847.19	1231.49	0.32285	um	Spot	Position	16	1000003632	58529
1129.42	1006.97	0.32285	um	Spot	Position	16	1000029562	58543
1176.98	1017.46	0.32285	um	Spot	Position	16	1000028957	58550
994.988	1137.39	0.32285	um	Spot	Position	16	1000044331	58582
0.32285	0.32285	0.32285	um	Spot	Position	17	1000029639	58618
991.015	314.188	0.32285	um	Spot	Position	17	1000000997	59559
586.93	425.467	0.32285	um	Spot	Position	17	1000001519	60074
646.102	458.492	0.32285	um	Spot	Position	17	1000001552	60110
765.524	431.457	0.32285	um	Spot	Position	17	1000001786	60369
670.116	494.325	0.32285	um	Spot	Position	17	1000024127	60429
889.621	616.983	0.32285	um	Spot	Position	17	1000002010	60557
1105.33	345.811	0.32285	um	Spot	Position	17	1000002050	60592
1068.3	601.783	0.32285	um	Spot	Position	17	1000009620	60691
648.874	726.919	0.32285	um	Spot	Position	17	1000032227	61115
585.794	983.658	0.32285	um	Spot	Position	17	1000054168	61285
807.047	734.55	0.32285	um	Spot	Position	17	1000002790	61332
806.794	917.1	0.32285	um	Spot	Position	17	1000002872	61406
923.662	918.925	0.32285	um	Spot	Position	17	1000002874	61407
951.767	968.489	0.32285	um	Spot	Position	17	1000002912	61428
1034.68	741.298	0.32285	um	Spot	Position	17	1000002936	61465
1146.03	879.35	0.32285	um	Spot	Position	17	1000002982	61498
1119.52	911.662	0.32285	um	Spot	Position	17	1000003649	61503
595.778	1121.69	0.32285	um	Spot	Position	17	1000003375	61863
613.106	1161.68	0.32285	um	Spot	Position	17	1000018205	61888
781.742	1017.67	0.32285	um	Spot	Position	17	1000003506	61982
873.035	1037.08	0.32285	um	Spot	Position	17	1000010973	61996
775.614	1214.26	0.32285	um	Spot	Position	17	1000003640	62078
831.548	1220.97	0.32285	um	Spot	Position	17	1000011080	62081
961.187	1230.67	0.32285	um	Spot	Position	17	1000003638	62083
845.54	1236.62	0.32285	um	Spot	Position	17	1000003632	62086
1129.38	1007.26	0.32285	um	Spot	Position	17	1000029562	62103
1172.61	1027.47	0.32285	um	Spot	Position	17	1000028957	62111
1079.51	1072.61	0.32285	um	Spot	Position	17	1000003672	62126
1093.92	1093.43	0.32285	um	Spot	Position	17	1000037048	62128
993.962	1137.16	0.32285	um	Spot	Position	17	1000044331	62137
0.32285	0.32285	0.32285	um	Spot	Position	18	1000029639	62173
991.353	314.408	0.32285	um	Spot	Position	18	1000000997	63097
586.47	426.568	0.32285	um	Spot	Position	18	1000001519	63613
646.324	458.714	0.32285	um	Spot	Position	18	1000001552	63642
767.821	432.586	0.32285	um	Spot	Position	18	1000001786	63911
670.133	494.724	0.32285	um	Spot	Position	18	1000024127	63967
891.116	617.19	0.32285	um	Spot	Position	18	1000002010	64087
1105.16	345.971	0.32285	um	Spot	Position	18	1000002050	64119
1068.05	603.351	0.32285	um	Spot	Position	18	1000009620	64210
646.968	731.551	0.32285	um	Spot	Position	18	1000032227	64640
585.766	984.284	0.32285	um	Spot	Position	18	1000054168	64823
807.372	735.149	0.32285	um	Spot	Position	18	1000002790	64870
806.873	917.324	0.32285	um	Spot	Position	18	1000002872	64943
923.145	918.518	0.32285	um	Spot	Position	18	1000002874	64944
943.849	966.107	0.32285	um	Spot	Position	18	1000002912	64968
843.579	972.602	0.32285	um	Spot	Position	18	1000022017	64974
1032.02	739.75	0.32285	um	Spot	Position	18	1000002936	64996
1147.49	870.173	0.32285	um	Spot	Position	18	1000002982	65026
596.17	1121.39	0.32285	um	Spot	Position	18	1000003375	65402
613.374	1161.83	0.32285	um	Spot	Position	18	1000018205	65428
781.875	1018.11	0.32285	um	Spot	Position	18	1000003506	65529
872.978	1036.61	0.32285	um	Spot	Position	18	1000010973	65541
840.416	1174.02	0.32285	um	Spot	Position	18	1000051402	65613
777.64	1213.16	0.32285	um	Spot	Position	18	1000003640	65621
830.22	1220.5	0.32285	um	Spot	Position	18	1000011080	65624
960.493	1231.93	0.32285	um	Spot	Position	18	1000003638	65627
845.028	1237.44	0.32285	um	Spot	Position	18	1000003632	65628
1128.96	1005.5	0.32285	um	Spot	Position	18	1000029562	65643
1169.78	1030.45	0.32285	um	Spot	Position	18	1000028957	65651
1076.77	1073.13	0.32285	um	Spot	Position	18	1000003672	65668
1093.86	1094.3	0.32285	um	Spot	Position	18	1000037048	65670
992.024	1136.06	0.32285	um	Spot	Position	18	1000044331	65678
0.32285	0.32285	0.32285	um	Spot	Position	19	1000029639	65710
991.608	314.528	0.32285	um	Spot	Position	19	1000000997	66623
586.304	426.813	0.32285	um	Spot	Position	19	1000001519	67153
646.424	458.89	0.32285	um	Spot	Position	19	1000001552	67180
766.128	431.453	0.32285	um	Spot	Position	19	1000001786	67450
669.77	495.194	0.32285	um	Spot	Position	19	1000024127	67516
892.264	616.608	0.32285	um	Spot	Position	19	1000002010	67635
1104.79	345.899	0.32285	um	Spot	Position	19	1000002050	67675
1067.58	604.152	0.32285	um	Spot	Position	19	1000009620	67775
646.288	735.701	0.32285	um	Spot	Position	19	1000032227	68215
585.482	982.894	0.32285	um	Spot	Position	19	1000054168	68385
808.548	735.698	0.32285	um	Spot	Position	19	1000002790	68431
806.8	916.976	0.32285	um	Spot	Position	19	1000002872	68497
923.199	918.858	0.32285	um	Spot	Position	19	1000002874	68498
939.93	965.447	0.32285	um	Spot	Position	19	1000002912	68516
843.025	971.88	0.32285	um	Spot	Position	19	1000022017	68519
1031.59	739.439	0.32285	um	Spot	Position	19	1000002936	68555
1147.52	867.017	0.32285	um	Spot	Position	19	1000002982	68599
1113.36	878.227	0.32285	um	Spot	Position	19	1000003649	68602
596.281	1121.2	0.32285	um	Spot	Position	19	1000003375	68958
613.448	1161.59	0.32285	um	Spot	Position	19	1000018205	68987
782.419	1018.43	0.32285	um	Spot	Position	19	1000003506	69083
872.563	1035.98	0.32285	um	Spot	Position	19	1000010973	69097
840.477	1173.88	0.32285	um	Spot	Position	19	1000051402	69176
785.844	1209.37	0.32285	um	Spot	Position	19	1000003640	69182
830.678	1220.82	0.32285	um	Spot	Position	19	1000011080	69185
958.905	1232.69	0.32285	um	Spot	Position	19	1000003638	69189
844.374	1240.05	0.32285	um	Spot	Position	19	1000003632	69190
1128.78	1004.25	0.32285	um	Spot	Position	19	1000029562	69200
1162.5	1040.45	0.32285	um	Spot	Position	19	1000028957	69212
1073.99	1072.91	0.32285	um	Spot	Position	19	1000003672	69226
1093.04	1093.94	0.32285	um	Spot	Position	19	1000037048	69228
992.005	1135.74	0.32285	um	Spot	Position	19	1000044331	69236
0.32285	0.32285	0.32285	um	Spot	Position	20	1000029639	69273
990.281	313.97	0.32285	um	Spot	Position	20	1000000997	70176
586.987	427.228	0.32285	um	Spot	Position	20	1000001519	70708
646.456	459.545	0.32285	um	Spot	Position	20	1000001552	70736
768.411	434.53	0.32285	um	Spot	Position	20	1000001786	70995
669.62	495.317	0.32285	um	Spot	Position	20	1000024127	71062
890.497	617.328	0.32285	um	Spot	Position	20	1000002010	71188
1104.94	346.166	0.32285	um	Spot	Position	20	1000002050	71211
1067.53	605.685	0.32285	um	Spot	Position	20	1000009620	71308
647.487	735.916	0.32285	um	Spot	Position	20	1000032227	71708
585.625	982.596	0.32285	um	Spot	Position	20	1000054168	71895
808.431	734.921	0.32285	um	Spot	Position	20	1000002790	71947
806.809	916.869	0.32285	um	Spot	Position	20	1000002872	72004
923.344	918.649	0.32285	um	Spot	Position	20	1000002874	72005
940.567	965.555	0.32285	um	Spot	Position	20	1000002912	72024
1031.36	739.1	0.32285	um	Spot	Position	20	1000002936	72058
1148.72	861.111	0.32285	um	Spot	Position	20	1000002982	72094
1113.22	871.062	0.32285	um	Spot	Position	20	1000003649	72096
597.381	1120.95	0.32285	um	Spot	Position	20	1000003375	72464
613.607	1161.31	0.32285	um	Spot	Position	20	1000018205	72490
783.128	1018.69	0.32285	um	Spot	Position	20	1000003506	72596
872.323	1035.71	0.32285	um	Spot	Position	20	1000010973	72614
991.608	1135.51	0.32285	um	Spot	Position	20	1000044331	72675
840.355	1173.37	0.32285	um	Spot	Position	20	1000051402	72689
785.546	1209.28	0.32285	um	Spot	Position	20	1000003640	72699
829.254	1220.27	0.32285	um	Spot	Position	20	1000011080	72701
958.699	1233.28	0.32285	um	Spot	Position	20	1000003638	72705
844.189	1244.24	0.32285	um	Spot	Position	20	1000003632	72708
1128.21	1003.79	0.32285	um	Spot	Position	20	1000029562	72720
1161.65	1039.81	0.32285	um	Spot	Position	20	1000028957	72733
992.243	314.725	0.32285	um	Spot	Position	21	1000000997	73765
587.641	427.718	0.32285	um	Spot	Position	21	1000001519	74201
646.06	460.434	0.32285	um	Spot	Position	21	1000001552	74226
768.715	434.905	0.32285	um	Spot	Position	21	1000001786	74483
669.56	495.697	0.32285	um	Spot	Position	21	1000024127	74544
894.685	614.933	0.32285	um	Spot	Position	21	1000002010	74666
1105.05	346.111	0.32285	um	Spot	Position	21	1000002050	74702
1067.43	606.287	0.32285	um	Spot	Position	21	1000009620	74797
646.183	736.738	0.32285	um	Spot	Position	21	1000032227	75214
585.744	982.185	0.32285	um	Spot	Position	21	1000054168	75405
808.082	734.681	0.32285	um	Spot	Position	21	1000002790	75448
806.754	916.284	0.32285	um	Spot	Position	21	1000002872	75522
923.28	918.486	0.32285	um	Spot	Position	21	1000002874	75523
939.583	965.242	0.32285	um	Spot	Position	21	1000002912	75542
1030.92	738.865	0.32285	um	Spot	Position	21	1000002936	75582
1149.9	859.568	0.32285	um	Spot	Position	21	1000002982	75622
1114.27	866.822	0.32285	um	Spot	Position	21	1000003649	75625
597.914	1120.44	0.32285	um	Spot	Position	21	1000003375	75994
614.057	1161.18	0.32285	um	Spot	Position	21	1000018205	76016
783.535	1018.96	0.32285	um	Spot	Position	21	1000003506	76112
871.537	1034.38	0.32285	um	Spot	Position	21	1000010973	76127
839.95	1172.38	0.32285	um	Spot	Position	21	1000051402	76207
786.134	1208.47	0.32285	um	Spot	Position	21	1000003640	76216
828.995	1220.13	0.32285	um	Spot	Position	21	1000011080	76218
958.398	1233.34	0.32285	um	Spot	Position	21	1000003638	76221
844.251	1247.81	0.32285	um	Spot	Position	21	1000003632	76224
1127.46	1003.74	0.32285	um	Spot	Position	21	1000029562	76236
1154.44	1050.06	0.32285	um	Spot	Position	21	1000028957	76252
1092.5	1091.01	0.32285	um	Spot	Position	21	1000037048	76263
0.32285	0.32285	0.32285	um	Spot	Position	22	1000029639	76308
992.676	314.978	0.32285	um	Spot	Position	22	1000000997	77265
587.681	427.966	0.32285	um	Spot	Position	22	1000001519	77678
646.327	461.087	0.32285	um	Spot	Position	22	1000001552	77705
769.434	436.178	0.32285	um	Spot	Position	22	1000001786	77956
669.06	495.697	0.32285	um	Spot	Position	22	1000024127	78011
897.567	615.244	0.32285	um	Spot	Position	22	1000002010	78136
1104.76	345.998	0.32285	um	Spot	Position	22	1000002050	78168
1069.03	604.957	0.32285	um	Spot	Position	22	1000009620	78260
646.032	736.734	0.32285	um	Spot	Position	22	1000032227	78685
585.64	981.34	0.32285	um	Spot	Position	22	1000054168	78864
807.959	734.866	0.32285	um	Spot	Position	22	1000002790	78913
806.89	916.241	0.32285	um	Spot	Position	22	1000002872	78992
923.57	918.687	0.32285	um	Spot	Position	22	1000002874	78993
898.281	950.791	0.32285	um	Spot	Position	22	1000079008	79008
939.53	964.241	0.32285	um	Spot	Position	22	1000002912	79015
842.823	970.543	0.32285	um	Spot	Position	22	1000022017	79017
1027.21	739.309	0.32285	um	Spot	Position	22	1000002936	79054
1114	857.091	0.32285	um	Spot	Position	22	1000003649	79086
1149.36	857.883	0.32285	um	Spot	Position	22	1000002982	79087
1131.75	971.298	0.32285	um	Spot	Position	22	1000079108	79108
601.638	1119.27	0.32285	um	Spot	Position	22	1000003375	79449
614.035	1161.3	0.32285	um	Spot	Position	22	1000018205	79480
783.223	1018.65	0.32285	um	Spot	Position	22	1000003506	79584
871.476	1034.07	0.32285	um	Spot	Position	22	1000010973	79600
839.674	1172.03	0.32285	um	Spot	Position	22	1000051402	79671
786.529	1208.11	0.32285	um	Spot	Position	22	1000003640	79680
828.392	1219.49	0.32285	um	Spot	Position	22	1000011080	79682
957.636	1233.44	0.32285	um	Spot	Position	22	1000003638	79687
843.185	1254.53	0.32285	um	Spot	Position	22	1000003632	79689
1127.16	997.884	0.32285	um	Spot	Position	22	1000029562	79696
1151.95	1053.86	0.32285	um	Spot	Position	22	1000028957	79711
1094.44	1075.71	0.32285	um	Spot	Position	22	1000037048	79720
1047.27	1082.46	0.32285	um	Spot	Position	22	1000003672	79723
0.32285	0.32285	0.32285	um	Spot	Position	23	1000029639	79766
994.605	315.599	0.32285	um	Spot	Position	23	1000000997	80727
588.383	428.527	0.32285	um	Spot	Position	23	1000001519	81168
646.383	461.515	0.32285	um	Spot	Position	23	1000001552	81193
770.599	438.315	0.32285	um	Spot	Position	23	1000001786	81464
668.915	496.011	0.32285	um	Spot	Position	23	1000024127	81511
688.386	539.19	0.32285	um	Spot	Position	23	1000081561	81561
897.923	614.319	0.32285	um	Spot	Position	23	1000002010	81624
1104.81	346.196	0.32285	um	Spot	Position	23	1000002050	81656
1068.88	604.053	0.32285	um	Spot	Position	23	1000009620	81753
646.795	737.117	0.32285	um	Spot	Position	23	1000032227	82164
585.813	980.827	0.32285	um	Spot	Position	23	1000054168	82349
807.06	733.216	0.32285	um	Spot	Position	23	1000002790	82398
806.783	916.423	0.32285	um	Spot	Position	23	1000002872	82470
923.544	918.646	0.32285	um	Spot	Position	23	1000002874	82472
896.408	949.449	0.32285	um	Spot	Position	23	1000079008	82482
938.439	964.424	0.32285	um	Spot	Position	23	1000002912	82489
844.649	975.696	0.32285	um	Spot	Position	23	1000022017	82496
1025.83	739.598	0.32285	um	Spot	Position	23	1000002936	82525
1114.86	841.74	0.32285	um	Spot	Position	23	1000003649	82550
1149.5	857.839	0.32285	um	Spot	Position	23	1000002982	82555
1140.91	931.875	0.32285	um	Spot	Position	23	1000082567	82567
1129.18	969.855	0.32285	um	Spot	Position	23	1000079108	82575
1130.53	986.624	0.32285	um	Spot	Position	23	1000029562	82578
1052.65	987.539	0.32285	um	Spot	Position	23	1000082579	82579
613.793	1161.39	0.32285	um	Spot	Position	23	1000018205	82940
783.277	1018.54	0.32285	um	Spot	Position	23	1000003506	83037
871.496	1034.1	0.32285	um	Spot	Position	23	1000010973	83050
839.493	1172.2	0.32285	um	Spot	Position	23	1000051402	83127
787.606	1207.46	0.32285	um	Spot	Position	23	1000003640	83133
827.435	1219.55	0.32285	um	Spot	Position	23	1000011080	83135
956.959	1233.29	0.32285	um	Spot	Position	23	1000003638	83139
842.977	1260.08	0.32285	um	Spot	Position	23	1000003632	83147
1152.7	1054.81	0.32285	um	Spot	Position	23	1000028957	83171
1097.64	1067.19	0.32285	um	Spot	Position	23	1000037048	83180
1037.88	1084.12	0.32285	um	Spot	Position	23	1000003672	83186
997.788	316.541	0.32285	um	Spot	Position	24	1000000997	84188
588.87	428.959	0.32285	um	Spot	Position	24	1000001519	84619
646.276	461.855	0.32285	um	Spot	Position	24	1000001552	84642
767.667	436.645	0.32285	um	Spot	Position	24	1000001786	84902
668.506	496.43	0.32285	um	Spot	Position	24	1000024127	84959
675.757	548.393	0.32285	um	Spot	Position	24	1000081561	85021
897.524	613.954	0.32285	um	Spot	Position	24	1000002010	85078
1104.61	346.216	0.32285	um	Spot	Position	24	1000002050	85110
1068.18	605.231	0.32285	um	Spot	Position	24	1000009620	85203
647.735	738.844	0.32285	um	Spot	Position	24	1000032227	85623
585.908	980.289	0.32285	um	Spot	Position	24	1000054168	85797
807.256	733.025	0.32285	um	Spot	Position	24	1000002790	85845
806.669	916.068	0.32285	um	Spot	Position	24	1000002872	85912
923.907	918.433	0.32285	um	Spot	Position	24	1000002874	85914
931.715	963.453	0.32285	um	Spot	Position	24	1000002912	85931
844.849	979.195	0.32285	um	Spot	Position	24	1000022017	85944
1026.03	740.061	0.32285	um	Spot	Position	24	1000002936	85974
1115.06	839.276	0.32285	um	Spot	Position	24	1000003649	85997
1149.48	858.435	0.32285	um	Spot	Position	24	1000002982	86005
1143.43	927.696	0.32285	um	Spot	Position	24	1000082567	86016
1128.53	970.669	0.32285	um	Spot	Position	24	1000079108	86027
610.781	1117.18	0.32285	um	Spot	Position	24	1000003375	86374
613.787	1161.33	0.32285	um	Spot	Position	24	1000018205	86397
783.436	1018.56	0.32285	um	Spot	Position	24	1000003506	86491
871.295	1033.91	0.32285	um	Spot	Position	24	1000010973	86503
839.007	1171.43	0.32285	um	Spot	Position	24	1000051402	86586
791.236	1206.1	0.32285	um	Spot	Position	24	1000003640	86592
827.596	1219.17	0.32285	um	Spot	Position	24	1000011080	86594
956.279	1232.2	0.32285	um	Spot	Position	24	1000003638	86599
1151.87	1056.44	0.32285	um	Spot	Position	24	1000028957	86628
1099.13	1059.22	0.32285	um	Spot	Position	24	1000037048	86629
1033.4	1086.48	0.32285	um	Spot	Position	24	1000003672	86638
999.758	317.444	0.32285	um	Spot	Position	25	1000000997	87693
588.762	429.436	0.32285	um	Spot	Position	25	1000001519	88146
646.23	462.264	0.32285	um	Spot	Position	25	1000001552	88167
767.984	436.704	0.32285	um	Spot	Position	25	1000001786	88435
662.079	498.454	0.32285	um	Spot	Position	25	1000024127	88497
666.629	551.613	0.32285	um	Spot	Position	25	1000081561	88555
898.23	613.543	0.32285	um	Spot	Position	25	1000002010	88603
1104.5	345.947	0.32285	um	Spot	Position	25	1000002050	88634
1068.51	607.106	0.32285	um	Spot	Position	25	1000009620	88727
648.338	743.42	0.32285	um	Spot	Position	25	1000032227	89128
585.969	979.901	0.32285	um	Spot	Position	25	1000054168	89300
976.858	687.698	0.32285	um	Spot	Position	25	1000089320	89320
808.516	733.402	0.32285	um	Spot	Position	25	1000002790	89340
806.46	915.762	0.32285	um	Spot	Position	25	1000002872	89407
923.48	918.653	0.32285	um	Spot	Position	25	1000002874	89409
896.158	948.469	0.32285	um	Spot	Position	25	1000079008	89420
844.802	979.69	0.32285	um	Spot	Position	25	1000022017	89438
1025.34	740.021	0.32285	um	Spot	Position	25	1000002936	89468
1115.44	835.012	0.32285	um	Spot	Position	25	1000003649	89493
1149.8	859.166	0.32285	um	Spot	Position	25	1000002982	89499
1142.56	925.569	0.32285	um	Spot	Position	25	1000082567	89511
1121.72	962.766	0.32285	um	Spot	Position	25	1000079108	89517
615.301	1116.89	0.32285	um	Spot	Position	25	1000003375	89847
614	1161.34	0.32285	um	Spot	Position	25	1000018205	89876
783.829	1018.81	0.32285	um	Spot	Position	25	1000003506	89963
871.151	1033.41	0.32285	um	Spot	Position	25	1000010973	89970
839.034	1170.94	0.32285	um	Spot	Position	25	1000051402	90039
799.661	1203.99	0.32285	um	Spot	Position	25	1000003640	90045
827.043	1218.87	0.32285	um	Spot	Position	25	1000011080	90047
955.533	1232.56	0.32285	um	Spot	Position	25	1000003638	90052
1098.68	1057.12	0.32285	um	Spot	Position	25	1000037048	90090
1151.59	1057.5	0.32285	um	Spot	Position	25	1000028957	90091
1023.33	1087.72	0.32285	um	Spot	Position	25	1000003672	90101
0.32285	0.32285	0.32285	um	Spot	Position	26	1000029639	90145
1000.57	318.239	0.32285	um	Spot	Position	26	1000000997	91093
588.797	430.656	0.32285	um	Spot	Position	26	1000001519	91516
646.16	462.586	0.32285	um	Spot	Position	26	1000001552	91541
660.923	498.998	0.32285	um	Spot	Position	26	1000024127	91561
770.606	438.076	0.32285	um	Spot	Position	26	1000001786	91806
666.242	552.598	0.32285	um	Spot	Position	26	1000081561	91918
899.921	613.426	0.32285	um	Spot	Position	26	1000002010	91966
1104.51	346.054	0.32285	um	Spot	Position	26	1000002050	91994
1068.24	606.102	0.32285	um	Spot	Position	26	1000009620	92087
647.896	747.846	0.32285	um	Spot	Position	26	1000032227	92494
586.095	980.545	0.32285	um	Spot	Position	26	1000054168	92674
988.441	686.755	0.32285	um	Spot	Position	26	1000089320	92700
809.733	733.572	0.32285	um	Spot	Position	26	1000002790	92716
806.574	915.37	0.32285	um	Spot	Position	26	1000002872	92782
923.106	918.578	0.32285	um	Spot	Position	26	1000002874	92783
910.645	961.778	0.32285	um	Spot	Position	26	1000002912	92804
845.078	980.512	0.32285	um	Spot	Position	26	1000022017	92815
1024.94	740.5	0.32285	um	Spot	Position	26	1000002936	92845
1116.6	829.858	0.32285	um	Spot	Position	26	1000003649	92873
1150.3	858.823	0.32285	um	Spot	Position	26	1000002982	92879
1141.82	925.688	0.32285	um	Spot	Position	26	1000082567	92892
1109.3	957.993	0.32285	um	Spot	Position	26	1000079108	92900
1029.42	986.479	0.32285	um	Spot	Position	26	1000082579	92905
619.399	1116.51	0.32285	um	Spot	Position	26	1000003375	93241
614.032	1160.88	0.32285	um	Spot	Position	26	1000018205	93270
786.557	1021.43	0.32285	um	Spot	Position	26	1000003506	93371
871.37	1033.2	0.32285	um	Spot	Position	26	1000010973	93379
800.116	1035.58	0.32285	um	Spot	Position	26	1000003506	93381
860.001	1076.88	0.32285	um	Spot	Position	26	1000093401	93401
838.266	1169.84	0.32285	um	Spot	Position	26	1000051402	93450
806.62	1200.52	0.32285	um	Spot	Position	26	1000003640	93457
827.872	1219.5	0.32285	um	Spot	Position	26	1000011080	93461
953.28	1231.89	0.32285	um	Spot	Position	26	1000003638	93465
1097.69	1056.05	0.32285	um	Spot	Position	26	1000037048	93497
1014.33	1089.02	0.32285	um	Spot	Position	26	1000003672	93507
0.32285	0.32285	0.32285	um	Spot	Position	27	1000029639	93543
589.218	431.264	0.32285	um	Spot	Position	27	1000001519	94965
646.174	463.357	0.32285	um	Spot	Position	27	1000001552	94992
772.557	439.536	0.32285	um	Spot	Position	27	1000001786	95265
661.866	499.147	0.32285	um	Spot	Position	27	1000024127	95323
666.555	551.808	0.32285	um	Spot	Position	27	1000081561	95382
903.164	610.831	0.32285	um	Spot	Position	27	1000002010	95428
1104.22	345.99	0.32285	um	Spot	Position	27	1000002050	95459
1067.77	607.303	0.32285	um	Spot	Position	27	1000009620	95547
647.369	751.407	0.32285	um	Spot	Position	27	1000032227	95971
585.966	979.914	0.32285	um	Spot	Position	27	1000054168	96125
989.986	686.673	0.32285	um	Spot	Position	27	1000089320	96152
812.842	733.914	0.32285	um	Spot	Position	27	1000002790	96172
806.335	915.132	0.32285	um	Spot	Position	27	1000002872	96234
923.529	918.596	0.32285	um	Spot	Position	27	1000002874	96235
886.91	943.134	0.32285	um	Spot	Position	27	1000079008	96244
907.36	960.282	0.32285	um	Spot	Position	27	1000002912	96253
845.242	978.852	0.32285	um	Spot	Position	27	1000022017	96265
1023.38	741.577	0.32285	um	Spot	Position	27	1000002936	96296
1116.8	830.077	0.32285	um	Spot	Position	27	1000003649	96326
1150.45	858.603	0.32285	um	Spot	Position	27	1000002982	96335
1142.07	924.169	0.32285	um	Spot	Position	27	1000082567	96343
1107.69	957.164	0.32285	um	Spot	Position	27	1000079108	96351
619.471	1116.61	0.32285	um	Spot	Position	27	1000003375	96687
614.078	1161.71	0.32285	um	Spot	Position	27	1000018205	96712
871.344	1033.07	0.32285	um	Spot	Position	27	1000010973	96811
809.91	1198.2	0.32285	um	Spot	Position	27	1000003640	96885
827.875	1219.31	0.32285	um	Spot	Position	27	1000011080	96888
1017.46	994.983	0.32285	um	Spot	Position	27	1000082579	96905
1097.28	1055.31	0.32285	um	Spot	Position	27	1000037048	96926
1005.87	1090.51	0.32285	um	Spot	Position	27	1000003672	96940
1014.92	326.488	0.32285	um	Spot	Position	28	1000000997	97950
589.276	431.408	0.32285	um	Spot	Position	28	1000001519	98363
646.152	463.682	0.32285	um	Spot	Position	28	1000001552	98388
771.963	437.917	0.32285	um	Spot	Position	28	1000001786	98642
661.269	500.023	0.32285	um	Spot	Position	28	1000024127	98699
665.152	552.739	0.32285	um	Spot	Position	28	1000081561	98761
906.174	609.335	0.32285	um	Spot	Position	28	1000002010	98799
1104.11	345.874	0.32285	um	Spot	Position	28	1000002050	98830
1066.81	608.597	0.32285	um	Spot	Position	28	1000009620	98922
586.118	979.976	0.32285	um	Spot	Position	28	1000054168	99495
814.959	734.114	0.32285	um	Spot	Position	28	1000002790	99546
806.229	914.906	0.32285	um	Spot	Position	28	1000002872	99606
923.308	918.003	0.32285	um	Spot	Position	28	1000002874	99607
880.539	936.559	0.32285	um	Spot	Position	28	1000079008	99613
901.83	957.721	0.32285	um	Spot	Position	28	1000002912	99625
996.65	684.53	0.32285	um	Spot	Position	28	1000089320	99650
1023.86	740.937	0.32285	um	Spot	Position	28	1000002936	99664
1116.43	829.486	0.32285	um	Spot	Position	28	1000003649	99691
1150.25	857.53	0.32285	um	Spot	Position	28	1000002982	99700
1143.29	924.767	0.32285	um	Spot	Position	28	1000082567	99712
1095.42	954.272	0.32285	um	Spot	Position	28	1000079108	99718
619.37	1116.84	0.32285	um	Spot	Position	28	1000003375	100078
614.369	1161.67	0.32285	um	Spot	Position	28	1000018205	100107
719.83	1001.47	0.32285	um	Spot	Position	28	1000100190	100190
871.231	1032.38	0.32285	um	Spot	Position	28	1000010973	100204
800.224	1035.34	0.32285	um	Spot	Position	28	1000003506	100205
859.852	1076.44	0.32285	um	Spot	Position	28	1000093401	100224
837.254	1167.38	0.32285	um	Spot	Position	28	1000051402	100273
815.249	1194.91	0.32285	um	Spot	Position	28	1000003640	100280
827.499	1219.02	0.32285	um	Spot	Position	28	1000011080	100284
960.059	1260.08	0.32285	um	Spot	Position	28	1000100297	100297
1002.39	999.451	0.32285	um	Spot	Position	28	1000082579	100298
1102.1	1041.19	0.32285	um	Spot	Position	28	1000037048	100309
1003.36	1092.24	0.32285	um	Spot	Position	28	1000003672	100327
0.32285	0.32285	0.32285	um	Spot	Position	29	1000029639	100365
1174.45	298.653	0.32285	um	Spot	Position	29	1000101325	101325
589.67	432.151	0.32285	um	Spot	Position	29	1000001519	101749
646.629	463.832	0.32285	um	Spot	Position	29	1000001552	101772
660.974	500.559	0.32285	um	Spot	Position	29	1000024127	101792
770.852	435.469	0.32285	um	Spot	Position	29	1000001786	102031
665.945	552.826	0.32285	um	Spot	Position	29	1000081561	102143
910.562	607.961	0.32285	um	Spot	Position	29	1000002010	102179
1103.77	345.801	0.32285	um	Spot	Position	29	1000002050	102216
1066.54	608.242	0.32285	um	Spot	Position	29	1000009620	102311
586.044	980.797	0.32285	um	Spot	Position	29	1000054168	102918
816.568	734.523	0.32285	um	Spot	Position	29	1000002790	102971
805.918	914.779	0.32285	um	Spot	Position	29	1000002872	103039
923.432	918.602	0.32285	um	Spot	Position	29	1000002874	103040
873.914	930.847	0.32285	um	Spot	Position	29	1000079008	103048
897.736	956.64	0.32285	um	Spot	Position	29	1000002912	103058
845.852	985.256	0.32285	um	Spot	Position	29	1000022017	103072
1015.29	680.084	0.32285	um	Spot	Position	29	1000089320	103081
1023.23	742.65	0.32285	um	Spot	Position	29	1000002936	103101
1151.13	857.945	0.32285	um	Spot	Position	29	1000002982	103137
1142.26	924.788	0.32285	um	Spot	Position	29	1000082567	103152
1089.48	953.015	0.32285	um	Spot	Position	29	1000079108	103161
619.389	1117.1	0.32285	um	Spot	Position	29	1000003375	103495
615.062	1161.35	0.32285	um	Spot	Position	29	1000018205	103525
871.13	1032.1	0.32285	um	Spot	Position	29	1000010973	103623
859.459	1076.37	0.32285	um	Spot	Position	29	1000093401	103647
837.186	1166.37	0.32285	um	Spot	Position	29	1000051402	103699
827.277	1218.86	0.32285	um	Spot	Position	29	1000011080	103711
960.172	1260.08	0.32285	um	Spot	Position	29	1000100297	103727
1102.05	1033.42	0.32285	um	Spot	Position	29	1000037048	103739
1001.32	1092.22	0.32285	um	Spot	Position	29	1000003672	103760
0.32285	0.32285	0.32285	um	Spot	Position	30	1000029639	103799
1174.36	298.566	0.32285	um	Spot	Position	30	1000101325	104746
1006.38	321.896	0.32285	um	Spot	Position	30	1000000997	104750
590.404	432.47	0.32285	um	Spot	Position	30	1000001519	105167
646.935	464.071	0.32285	um	Spot	Position	30	1000001552	105193
661.09	500.806	0.32285	um	Spot	Position	30	1000024127	105214
650.702	564.225	0.32285	um	Spot	Position	30	1000081561	105270
773.95	439.769	0.32285	um	Spot	Position	30	1000001786	105462
795.655	590.108	0.32285	um	Spot	Position	30	1000105603	105603
916.438	607.795	0.32285	um	Spot	Position	30	1000002010	105613
1103.76	345.848	0.32285	um	Spot	Position	30	1000002050	105652
1065.63	608.327	0.32285	um	Spot	Position	30	1000009620	105748
814.224	733.058	0.32285	um	Spot	Position	30	1000002790	106371
806.09	914.487	0.32285	um	Spot	Position	30	1000002872	106436
923.984	918.711	0.32285	um	Spot	Position	30	1000002874	106437
869.683	927.838	0.32285	um	Spot	Position	30	1000079008	106445
889.571	955.944	0.32285	um	Spot	Position	30	1000002912	106455
1016.42	679.483	0.32285	um	Spot	Position	30	1000089320	106475
1022.35	743.065	0.32285	um	Spot	Position	30	1000002936	106493
1150.59	857.355	0.32285	um	Spot	Position	30	1000002982	106531
1142.39	926.109	0.32285	um	Spot	Position	30	1000082567	106544
1084.3	952.365	0.32285	um	Spot	Position	30	1000079108	106550
619.286	1116.77	0.32285	um	Spot	Position	30	1000003375	106894
614.34	1161.57	0.32285	um	Spot	Position	30	1000018205	106922
845.909	993.593	0.32285	um	Spot	Position	30	1000022017	107009
712.769	1000.45	0.32285	um	Spot	Position	30	1000100190	107010
991.108	1008.84	0.32285	um	Spot	Position	30	1000082579	107011
870.765	1031.62	0.32285	um	Spot	Position	30	1000010973	107021
859.682	1076.06	0.32285	um	Spot	Position	30	1000093401	107040
837.178	1165.77	0.32285	um	Spot	Position	30	1000051402	107088
827.396	1191.03	0.32285	um	Spot	Position	30	1000003640	107094
827.026	1218.69	0.32285	um	Spot	Position	30	1000011080	107099
960.174	1260.08	0.32285	um	Spot	Position	30	1000100297	107112
994.584	1090.88	0.32285	um	Spot	Position	30	1000003672	107146
0.32285	0.32285	0.32285	um	Spot	Position	31	1000029639	107189
1174.4	298.628	0.32285	um	Spot	Position	31	1000101325	108127
1006.55	322.177	0.32285	um	Spot	Position	31	1000000997	108131
590.919	432.887	0.32285	um	Spot	Position	31	1000001519	108572
647.171	464.151	0.32285	um	Spot	Position	31	1000001552	108597
660.691	501.18	0.32285	um	Spot	Position	31	1000024127	108617
775.22	442.04	0.32285	um	Spot	Position	31	1000001786	108869
920.243	607.293	0.32285	um	Spot	Position	31	1000002010	109011
1103.68	345.68	0.32285	um	Spot	Position	31	1000002050	109046
1066.39	608.662	0.32285	um	Spot	Position	31	1000009620	109143
815.522	733.92	0.32285	um	Spot	Position	31	1000002790	109802
805.373	913.862	0.32285	um	Spot	Position	31	1000002872	109874
923.728	918.956	0.32285	um	Spot	Position	31	1000002874	109876
864.878	923.571	0.32285	um	Spot	Position	31	1000079008	109879
879.453	957.626	0.32285	um	Spot	Position	31	1000002912	109892
1017.87	678.541	0.32285	um	Spot	Position	31	1000089320	109914
1022.74	743.343	0.32285	um	Spot	Position	31	1000002936	109926
1149.8	856.729	0.32285	um	Spot	Position	31	1000002982	109963
1140.94	926.987	0.32285	um	Spot	Position	31	1000082567	109978
1078.66	952.954	0.32285	um	Spot	Position	31	1000079108	109982
619	1116.54	0.32285	um	Spot	Position	31	1000003375	110328
614.312	1161.56	0.32285	um	Spot	Position	31	1000018205	110356
845.885	995.037	0.32285	um	Spot	Position	31	1000022017	110447
988.617	1010.35	0.32285	um	Spot	Position	31	1000082579	110450
870.961	1031.69	0.32285	um	Spot	Position	31	1000010973	110461
810.606	1044.5	0.32285	um	Spot	Position	31	1000003506	110464
859.538	1076.26	0.32285	um	Spot	Position	31	1000093401	110481
983.972	1089.49	0.32285	um	Spot	Position	31	1000003672	110492
837.001	1166.39	0.32285	um	Spot	Position	31	1000051402	110538
828.109	1190.86	0.32285	um	Spot	Position	31	1000003640	110546
827.276	1218.66	0.32285	um	Spot	Position	31	1000011080	110551
960.176	1260.08	0.32285	um	Spot	Position	31	1000100297	110563
1099.33	1005.85	0.32285	um	Spot	Position	31	1000037048	110568
1071.86	1104.08	0.32285	um	Spot	Position	31	1000110598	110598
0.32285	0.32285	0.32285	um	Spot	Position	32	1000029639	110641
1174.47	298.487	0.32285	um	Spot	Position	32	1000101325	111596
1007.86	322.882	0.32285	um	Spot	Position	32	1000000997	111600
590.441	433.195	0.32285	um	Spot	Position	32	1000001519	112019
647.09	464.28	0.32285	um	Spot	Position	32	1000001552	112042
660.545	501.492	0.32285	um	Spot	Position	32	1000024127	112065
628.268	586.422	0.32285	um	Spot	Position	32	1000081561	112140
775.398	443.73	0.32285	um	Spot	Position	32	1000001786	112304
923.591	606.432	0.32285	um	Spot	Position	32	1000002010	112444
1103.86	345.656	0.32285	um	Spot	Position	32	1000002050	112486
1066.85	609.961	0.32285	um	Spot	Position	32	1000009620	112568
814.087	733.684	0.32285	um	Spot	Position	32	1000002790	113200
805.959	914.324	0.32285	um	Spot	Position	32	1000002872	113277
923.599	918.565	0.32285	um	Spot	Position	32	1000002874	113280
862.979	919.427	0.32285	um	Spot	Position	32	1000079008	113282
875.437	959.54	0.32285	um	Spot	Position	32	1000002912	113302
1018.87	678.345	0.32285	um	Spot	Position	32	1000089320	113323
1021.22	744.391	0.32285	um	Spot	Position	32	1000002936	113340
1150.22	856.163	0.32285	um	Spot	Position	32	1000002982	113385
1138.38	930.244	0.32285	um	Spot	Position	32	1000082567	113401
1078.12	953.104	0.32285	um	Spot	Position	32	1000079108	113405
618.381	1116.2	0.32285	um	Spot	Position	32	1000003375	113728
614.458	1161.29	0.32285	um	Spot	Position	32	1000018205	113760
699.545	1000.35	0.32285	um	Spot	Position	32	1000100190	113840
871.064	1031.74	0.32285	um	Spot	Position	32	1000010973	113855
812.581	1045.64	0.32285	um	Spot	Position	32	1000003506	113859
859.496	1076.05	0.32285	um	Spot	Position	32	1000093401	113869
974.482	1086.22	0.32285	um	Spot	Position	32	1000003672	113879
836.933	1165.51	0.32285	um	Spot	Position	32	1000051402	113921
828.597	1190.7	0.32285	um	Spot	Position	32	1000003640	113930
960.364	1260.08	0.32285	um	Spot	Position	32	1000100297	113953
1102.11	994.158	0.32285	um	Spot	Position	32	1000037048	113957
1071.71	1103.72	0.32285	um	Spot	Position	32	1000110598	113991
0.32285	0.32285	0.32285	um	Spot	Position	33	1000029639	114031
1174.09	298.609	0.32285	um	Spot	Position	33	1000101325	114991
1012.33	325.019	0.32285	um	Spot	Position	33	1000000997	114996
590.994	433.806	0.32285	um	Spot	Position	33	1000001519	115442
647.431	464.497	0.32285	um	Spot	Position	33	1000001552	115468
660.732	501.685	0.32285	um	Spot	Position	33	1000024127	115489
774.509	443.179	0.32285	um	Spot	Position	33	1000001786	115741
795.628	589.915	0.32285	um	Spot	Position	33	1000105603	115873
925.563	607.171	0.32285	um	Spot	Position	33	1000002010	115887
1103.83	345.679	0.32285	um	Spot	Position	33	1000002050	115932
1067.34	610.552	0.32285	um	Spot	Position	33	1000009620	116024
585.853	980.835	0.32285	um	Spot	Position	33	1000054168	116626
814.196	733.589	0.32285	um	Spot	Position	33	1000002790	116682
857.795	913.654	0.32285	um	Spot	Position	33	1000079008	116759
806.054	914.248	0.32285	um	Spot	Position	33	1000002872	116760
924.314	919.271	0.32285	um	Spot	Position	33	1000002874	116762
874.313	959.744	0.32285	um	Spot	Position	33	1000002912	116783
1022.16	745.89	0.32285	um	Spot	Position	33	1000002936	116826
1126.59	800.513	0.32285	um	Spot	Position	33	1000116846	116846
1149.73	856.401	0.32285	um	Spot	Position	33	1000002982	116860
1134.58	935.07	0.32285	um	Spot	Position	33	1000082567	116876
1076.91	954.373	0.32285	um	Spot	Position	33	1000079108	116881
1056.02	977.457	0.32285	um	Spot	Position	33	1000116884	116884
1102.75	985.172	0.32285	um	Spot	Position	33	1000037048	116886
618.718	1115.92	0.32285	um	Spot	Position	33	1000003375	117205
614.427	1161.15	0.32285	um	Spot	Position	33	1000018205	117241
844.504	1002.78	0.32285	um	Spot	Position	33	1000022017	117329
870.779	1031.77	0.32285	um	Spot	Position	33	1000010973	117341
859.125	1076.03	0.32285	um	Spot	Position	33	1000093401	117359
966.231	1083.31	0.32285	um	Spot	Position	33	1000003672	117364
837.058	1165.87	0.32285	um	Spot	Position	33	1000051402	117412
832.361	1188.36	0.32285	um	Spot	Position	33	1000003640	117419
821.131	1215.72	0.32285	um	Spot	Position	33	1000011080	117424
960.262	1260.08	0.32285	um	Spot	Position	33	1000100297	117438
1071.53	1103.48	0.32285	um	Spot	Position	33	1000110598	117476
0.32285	0.32285	0.32285	um	Spot	Position	34	1000029639	117521
1174.08	298.302	0.32285	um	Spot	Position	34	1000101325	118459
1013.72	325.556	0.32285	um	Spot	Position	34	1000000997	118464
590.757	434.36	0.32285	um	Spot	Position	34	1000001519	118889
647.684	464.68	0.32285	um	Spot	Position	34	1000001552	118912
660.7	502.363	0.32285	um	Spot	Position	34	1000024127	118932
774.279	442.388	0.32285	um	Spot	Position	34	1000001786	119165
926.054	607.104	0.32285	um	Spot	Position	34	1000002010	119295
1067.21	610.359	0.32285	um	Spot	Position	34	1000009620	119432
585.658	979.753	0.32285	um	Spot	Position	34	1000054168	120015
814.605	734.183	0.32285	um	Spot	Position	34	1000002790	120066
853.325	908.952	0.32285	um	Spot	Position	34	1000079008	120129
805.654	914.582	0.32285	um	Spot	Position	34	1000002872	120133
924.598	919.938	0.32285	um	Spot	Position	34	1000002874	120136
872.671	960.299	0.32285	um	Spot	Position	34	1000002912	120152
1021.26	746.945	0.32285	um	Spot	Position	34	1000002936	120193
1125.96	800.356	0.32285	um	Spot	Position	34	1000116846	120215
1151.38	854.308	0.32285	um	Spot	Position	34	1000002982	120231
1133.1	938.773	0.32285	um	Spot	Position	34	1000082567	120248
1075.16	954.083	0.32285	um	Spot	Position	34	1000079108	120253
1103.61	979.232	0.32285	um	Spot	Position	34	1000037048	120256
617.317	1115.74	0.32285	um	Spot	Position	34	1000003375	120592
614.451	1161.26	0.32285	um	Spot	Position	34	1000018205	120621
678.517	1000.94	0.32285	um	Spot	Position	34	1000100190	120709
843.813	1005.42	0.32285	um	Spot	Position	34	1000022017	120711
870.88	1031.9	0.32285	um	Spot	Position	34	1000010973	120726
859.042	1076.01	0.32285	um	Spot	Position	34	1000093401	120744
957.704	1080.85	0.32285	um	Spot	Position	34	1000003672	120748
836.459	1165.38	0.32285	um	Spot	Position	34	1000051402	120791
840.443	1183.8	0.32285	um	Spot	Position	34	1000003640	120796
821.161	1216	0.32285	um	Spot	Position	34	1000011080	120804
959.405	1260.08	0.32285	um	Spot	Position	34	1000100297	120817
1038.81	995.951	0.32285	um	Spot	Position	34	1000116884	120819
1071.68	1103.71	0.32285	um	Spot	Position	34	1000110598	120848
0.32285	0.32285	0.32285	um	Spot	Position	35	1000029639	120892
1015.61	326.833	0.32285	um	Spot	Position	35	1000000997	121862
590.36	434.353	0.32285	um	Spot	Position	35	1000001519	122291
648.042	465.209	0.32285	um	Spot	Position	35	1000001552	122313
660.805	502.639	0.32285	um	Spot	Position	35	1000024127	122339
772.929	437.901	0.32285	um	Spot	Position	35	1000001786	122577
927.336	608.136	0.32285	um	Spot	Position	35	1000002010	122734
1112.31	359.445	0.32285	um	Spot	Position	35	1000002050	122776
1067.44	611.308	0.32285	um	Spot	Position	35	1000009620	122873
585.573	978.366	0.32285	um	Spot	Position	35	1000054168	123442
900.797	719	0.32285	um	Spot	Position	35	1000123500	123500
815.438	735.074	0.32285	um	Spot	Position	35	1000002790	123510
851.806	907.537	0.32285	um	Spot	Position	35	1000079008	123573
805.625	914.009	0.32285	um	Spot	Position	35	1000002872	123576
924.47	920.081	0.32285	um	Spot	Position	35	1000002874	123578
871.787	960.485	0.32285	um	Spot	Position	35	1000002912	123592
1022.18	745.276	0.32285	um	Spot	Position	35	1000002936	123639
1125.25	799.211	0.32285	um	Spot	Position	35	1000116846	123660
1151.52	852.302	0.32285	um	Spot	Position	35	1000002982	123680
1131.45	942.182	0.32285	um	Spot	Position	35	1000082567	123696
1074.21	953.527	0.32285	um	Spot	Position	35	1000079108	123699
615.541	1115.16	0.32285	um	Spot	Position	35	1000003375	124031
614.521	1160.97	0.32285	um	Spot	Position	35	1000018205	124062
673.385	1001.55	0.32285	um	Spot	Position	35	1000100190	124138
843.92	1014.66	0.32285	um	Spot	Position	35	1000022017	124144
871.082	1032.32	0.32285	um	Spot	Position	35	1000010973	124158
858.907	1075.55	0.32285	um	Spot	Position	35	1000093401	124173
950.547	1077.01	0.32285	um	Spot	Position	35	1000003672	124175
836.608	1165.49	0.32285	um	Spot	Position	35	1000051402	124227
845.76	1180.81	0.32285	um	Spot	Position	35	1000003640	124232
820.701	1215.44	0.32285	um	Spot	Position	35	1000011080	124239
960.059	1260.08	0.32285	um	Spot	Position	35	1000100297	124255
1033.5	1006.78	0.32285	um	Spot	Position	35	1000116884	124259
0.32285	0.32285	0.32285	um	Spot	Position	36	1000029639	124334
1016.64	327.269	0.32285	um	Spot	Position	36	1000000997	125300
590.532	434.679	0.32285	um	Spot	Position	36	1000001519	125728
648.132	465.553	0.32285	um	Spot	Position	36	1000001552	125751
660.574	503.128	0.32285	um	Spot	Position	36	1000024127	125770
770.713	433.54	0.32285	um	Spot	Position	36	1000001786	125993
928.71	608.611	0.32285	um	Spot	Position	36	1000002010	126139
1112.52	359.747	0.32285	um	Spot	Position	36	1000002050	126177
1067.14	612.116	0.32285	um	Spot	Position	36	1000009620	126270
585.517	977.525	0.32285	um	Spot	Position	36	1000054168	126829
900.712	718.731	0.32285	um	Spot	Position	36	1000123500	126880
818.432	736.367	0.32285	um	Spot	Position	36	1000002790	126886
848.793	903.627	0.32285	um	Spot	Position	36	1000079008	126939
805.798	913.702	0.32285	um	Spot	Position	36	1000002872	126944
924.689	919.6	0.32285	um	Spot	Position	36	1000002874	126947
869.011	961.302	0.32285	um	Spot	Position	36	1000002912	126966
1021.06	747.101	0.32285	um	Spot	Position	36	1000002936	127007
1125.83	794.604	0.32285	um	Spot	Position	36	1000116846	127023
1162.36	821.555	0.32285	um	Spot	Position	36	1000127031	127031
1150.08	852.606	0.32285	um	Spot	Position	36	1000002982	127041
1128.15	947.84	0.32285	um	Spot	Position	36	1000082567	127059
1073.25	954.765	0.32285	um	Spot	Position	36	1000079108	127061
611.497	1114.87	0.32285	um	Spot	Position	36	1000003375	127384
614.176	1160.63	0.32285	um	Spot	Position	36	1000018205	127417
669.637	1002.93	0.32285	um	Spot	Position	36	1000100190	127495
844.723	1020.84	0.32285	um	Spot	Position	36	1000022017	127502
871.278	1031.85	0.32285	um	Spot	Position	36	1000010973	127508
940.387	1073.8	0.32285	um	Spot	Position	36	1000003672	127524
859.052	1076.21	0.32285	um	Spot	Position	36	1000093401	127526
836.664	1165.34	0.32285	um	Spot	Position	36	1000051402	127580
850.299	1177.94	0.32285	um	Spot	Position	36	1000003640	127586
820.156	1215.28	0.32285	um	Spot	Position	36	1000011080	127593
960.096	1260.08	0.32285	um	Spot	Position	36	1000100297	127608
1028.4	1012.92	0.32285	um	Spot	Position	36	1000116884	127616
0.32285	0.32285	0.32285	um	Spot	Position	37	1000029639	127675
1016.72	327.385	0.32285	um	Spot	Position	37	1000000997	128624
590.817	435.068	0.32285	um	Spot	Position	37	1000001519	129027
648.668	465.449	0.32285	um	Spot	Position	37	1000001552	129045
660.198	503.488	0.32285	um	Spot	Position	37	1000024127	129067
770.712	432.669	0.32285	um	Spot	Position	37	1000001786	129306
930.079	608.822	0.32285	um	Spot	Position	37	1000002010	129466
1112.77	360.513	0.32285	um	Spot	Position	37	1000002050	129510
1067.55	612.269	0.32285	um	Spot	Position	37	1000009620	129606
585.564	976.555	0.32285	um	Spot	Position	37	1000054168	130172
900.307	719.578	0.32285	um	Spot	Position	37	1000123500	130218
819.912	737.32	0.32285	um	Spot	Position	37	1000002790	130225
846.877	902.987	0.32285	um	Spot	Position	37	1000079008	130281
806.374	913.915	0.32285	um	Spot	Position	37	1000002872	130288
924.358	919.107	0.32285	um	Spot	Position	37	1000002874	130289
1017.9	748.946	0.32285	um	Spot	Position	37	1000002936	130354
1122.59	789.224	0.32285	um	Spot	Position	37	1000116846	130365
1161.79	822.342	0.32285	um	Spot	Position	37	1000127031	130375
1149.14	854.061	0.32285	um	Spot	Position	37	1000002982	130383
1126.14	947.964	0.32285	um	Spot	Position	37	1000082567	130396
1078.41	956.287	0.32285	um	Spot	Position	37	1000079108	130398
612.658	1115.12	0.32285	um	Spot	Position	37	1000003375	130703
614.144	1161.18	0.32285	um	Spot	Position	37	1000018205	130737
668.901	1003.03	0.32285	um	Spot	Position	37	1000100190	130820
845.096	1021.17	0.32285	um	Spot	Position	37	1000022017	130831
870.622	1030.79	0.32285	um	Spot	Position	37	1000010973	130837
821.96	1055.02	0.32285	um	Spot	Position	37	1000003506	130851
931.353	1073.23	0.32285	um	Spot	Position	37	1000003672	130858
836.843	1165.45	0.32285	um	Spot	Position	37	1000051402	130916
851.911	1176.56	0.32285	um	Spot	Position	37	1000003640	130918
819.783	1215.62	0.32285	um	Spot	Position	37	1000011080	130923
958.518	1260.08	0.32285	um	Spot	Position	37	1000100297	130936
1023.32	1025.13	0.32285	um	Spot	Position	37	1000116884	130949
1017.15	327.767	0.32285	um	Spot	Position	38	1000000997	131999
590.704	435.225	0.32285	um	Spot	Position	38	1000001519	132428
648.943	465.665	0.32285	um	Spot	Position	38	1000001552	132457
659.606	503.663	0.32285	um	Spot	Position	38	1000024127	132480
770.591	433.541	0.32285	um	Spot	Position	38	1000001786	132701
931.391	609.113	0.32285	um	Spot	Position	38	1000002010	132856
1113	361.394	0.32285	um	Spot	Position	38	1000002050	132891
1067.11	613.239	0.32285	um	Spot	Position	38	1000009620	132989
585.732	975.931	0.32285	um	Spot	Position	38	1000054168	133554
899.848	719.164	0.32285	um	Spot	Position	38	1000123500	133604
820.014	737.726	0.32285	um	Spot	Position	38	1000002790	133614
846.026	902.119	0.32285	um	Spot	Position	38	1000079008	133671
806.757	913.611	0.32285	um	Spot	Position	38	1000002872	133677
924.069	919.447	0.32285	um	Spot	Position	38	1000002874	133679
1041.04	714.337	0.32285	um	Spot	Position	38	1000133725	133725
1015.33	750.314	0.32285	um	Spot	Position	38	1000002936	133735
1120.97	787.912	0.32285	um	Spot	Position	38	1000116846	133748
1153.61	813.864	0.32285	um	Spot	Position	38	1000127031	133756
1146.56	857.909	0.32285	um	Spot	Position	38	1000002982	133766
1126.39	949.549	0.32285	um	Spot	Position	38	1000082567	133784
1085.66	955.835	0.32285	um	Spot	Position	38	1000079108	133785
614.902	1114.95	0.32285	um	Spot	Position	38	1000003375	134112
614.387	1161.22	0.32285	um	Spot	Position	38	1000018205	134148
667.327	1002.55	0.32285	um	Spot	Position	38	1000100190	134231
847.728	1029.41	0.32285	um	Spot	Position	38	1000022017	134246
870.014	1030.11	0.32285	um	Spot	Position	38	1000010973	134247
821.532	1054.89	0.32285	um	Spot	Position	38	1000003506	134258
837.006	1166.08	0.32285	um	Spot	Position	38	1000051402	134317
815.405	1214.16	0.32285	um	Spot	Position	38	1000011080	134324
959.478	1260.08	0.32285	um	Spot	Position	38	1000100297	134339
1021.26	1029.08	0.32285	um	Spot	Position	38	1000116884	134354
1021.38	329.917	0.32285	um	Spot	Position	39	1000000997	135353
590.931	435.393	0.32285	um	Spot	Position	39	1000001519	135779
649.226	465.97	0.32285	um	Spot	Position	39	1000001552	135805
660.085	503.229	0.32285	um	Spot	Position	39	1000024127	135833
772.466	436.315	0.32285	um	Spot	Position	39	1000001786	136054
931.885	609.478	0.32285	um	Spot	Position	39	1000002010	136218
1113.26	361.803	0.32285	um	Spot	Position	39	1000002050	136252
1066.85	613.031	0.32285	um	Spot	Position	39	1000009620	136345
585.358	971.613	0.32285	um	Spot	Position	39	1000054168	136890
898.151	719.179	0.32285	um	Spot	Position	39	1000123500	136943
820.248	738.204	0.32285	um	Spot	Position	39	1000002790	136953
844.533	901.796	0.32285	um	Spot	Position	39	1000079008	137016
806.795	913.671	0.32285	um	Spot	Position	39	1000002872	137022
924.183	918.569	0.32285	um	Spot	Position	39	1000002874	137023
1040.49	714.173	0.32285	um	Spot	Position	39	1000133725	137074
1013.2	749.212	0.32285	um	Spot	Position	39	1000002936	137087
1120.2	787.347	0.32285	um	Spot	Position	39	1000116846	137096
1147.91	806.493	0.32285	um	Spot	Position	39	1000127031	137100
1136.34	862.716	0.32285	um	Spot	Position	39	1000002982	137116
1126.12	949.254	0.32285	um	Spot	Position	39	1000082567	137130
1096.72	956.857	0.32285	um	Spot	Position	39	1000079108	137133
658.926	1003.19	0.32285	um	Spot	Position	39	1000100190	137369
615.737	1115.08	0.32285	um	Spot	Position	39	1000003375	137440
614.302	1161.46	0.32285	um	Spot	Position	39	1000018205	137480
869.855	1029.38	0.32285	um	Spot	Position	39	1000010973	137586
848.203	1039.55	0.32285	um	Spot	Position	39	1000022017	137592
858.796	1075.53	0.32285	um	Spot	Position	39	1000093401	137606
836.919	1165.95	0.32285	um	Spot	Position	39	1000051402	137664
815.136	1213.86	0.32285	um	Spot	Position	39	1000011080	137676
959.383	1260.08	0.32285	um	Spot	Position	39	1000100297	137692
1014.04	1038.48	0.32285	um	Spot	Position	39	1000116884	137707
591.106	436.168	0.32285	um	Spot	Position	40	1000001519	139083
649.552	466.226	0.32285	um	Spot	Position	40	1000001552	139109
660.219	503.745	0.32285	um	Spot	Position	40	1000024127	139137
774.632	440.984	0.32285	um	Spot	Position	40	1000001786	139381
790.527	576.558	0.32285	um	Spot	Position	40	1000139519	139519
932.138	610.292	0.32285	um	Spot	Position	40	1000002010	139545
1023.67	331.181	0.32285	um	Spot	Position	40	1000000997	139578
1113.53	363.041	0.32285	um	Spot	Position	40	1000002050	139584
1067.09	614.055	0.32285	um	Spot	Position	40	1000009620	139675
899.201	719.37	0.32285	um	Spot	Position	40	1000123500	140295
820.616	739.791	0.32285	um	Spot	Position	40	1000002790	140305
761.361	799.678	0.32285	um	Spot	Position	40	1000140328	140328
844.197	901.912	0.32285	um	Spot	Position	40	1000079008	140367
806.9	913.909	0.32285	um	Spot	Position	40	1000002872	140372
924.036	918.954	0.32285	um	Spot	Position	40	1000002874	140373
1012.61	748.427	0.32285	um	Spot	Position	40	1000002936	140435
1120.45	787.297	0.32285	um	Spot	Position	40	1000116846	140450
1146.21	804.95	0.32285	um	Spot	Position	40	1000127031	140454
1130.59	863.177	0.32285	um	Spot	Position	40	1000002982	140474
1125.88	949.445	0.32285	um	Spot	Position	40	1000082567	140489
1104.59	958.99	0.32285	um	Spot	Position	40	1000079108	140490
618.568	1114.86	0.32285	um	Spot	Position	40	1000003375	140807
614.187	1161.49	0.32285	um	Spot	Position	40	1000018205	140848
869.698	1028.95	0.32285	um	Spot	Position	40	1000010973	140940
848.521	1042.28	0.32285	um	Spot	Position	40	1000022017	140949
833.886	1065.13	0.32285	um	Spot	Position	40	1000003506	140958
858.705	1075.49	0.32285	um	Spot	Position	40	1000093401	140963
982.223	1126.32	0.32285	um	Spot	Position	40	1000140990	140990
836.955	1165.82	0.32285	um	Spot	Position	40	1000051402	141005
864.027	1168.65	0.32285	um	Spot	Position	40	1000003640	141008
815.097	1213.85	0.32285	um	Spot	Position	40	1000011080	141014
958.892	1260.08	0.32285	um	Spot	Position	40	1000100297	141028
1009.29	1040.32	0.32285	um	Spot	Position	40	1000116884	141044
0.32285	0.32285	0.32285	um	Spot	Position	41	1000029639	141103
591.329	436.369	0.32285	um	Spot	Position	41	1000001519	142453
650.077	466.563	0.32285	um	Spot	Position	41	1000001552	142473
660.365	504.117	0.32285	um	Spot	Position	41	1000024127	142501
775.89	442.593	0.32285	um	Spot	Position	41	1000001786	142740
789.265	574.213	0.32285	um	Spot	Position	41	1000139519	142864
932.247	610.664	0.32285	um	Spot	Position	41	1000002010	142893
1024.38	331.637	0.32285	um	Spot	Position	41	1000000997	142932
1113.23	363.773	0.32285	um	Spot	Position	41	1000002050	142937
1066.34	614.818	0.32285	um	Spot	Position	41	1000009620	143036
899.239	719.383	0.32285	um	Spot	Position	41	1000123500	143646
820.408	741.293	0.32285	um	Spot	Position	41	1000002790	143657
761.724	800.539	0.32285	um	Spot	Position	41	1000140328	143685
843.989	901.52	0.32285	um	Spot	Position	41	1000079008	143722
806.903	913.511	0.32285	um	Spot	Position	41	1000002872	143725
924.073	917.668	0.32285	um	Spot	Position	41	1000002874	143729
1008.8	750.978	0.32285	um	Spot	Position	41	1000002936	143794
1120.53	787.529	0.32285	um	Spot	Position	41	1000116846	143808
1145.07	805.197	0.32285	um	Spot	Position	41	1000127031	143812
1031.09	857.292	0.32285	um	Spot	Position	41	1000143826	143826
1121.64	860.168	0.32285	um	Spot	Position	41	1000002982	143828
1109.19	942.847	0.32285	um	Spot	Position	41	1000143839	143839
1126.32	949.165	0.32285	um	Spot	Position	41	1000082567	143841
618.754	1114.64	0.32285	um	Spot	Position	41	1000003375	144156
613.892	1161.26	0.32285	um	Spot	Position	41	1000018205	144192
869.5	1029.04	0.32285	um	Spot	Position	41	1000010973	144302
849.687	1050.31	0.32285	um	Spot	Position	41	1000022017	144308
834.426	1065.51	0.32285	um	Spot	Position	41	1000003506	144317
891.171	1070.15	0.32285	um	Spot	Position	41	1000003672	144319
858.665	1075.48	0.32285	um	Spot	Position	41	1000093401	144321
978.701	1124.29	0.32285	um	Spot	Position	41	1000140990	144344
836.742	1165.63	0.32285	um	Spot	Position	41	1000051402	144364
864.668	1168.14	0.32285	um	Spot	Position	41	1000003640	144366
815.159	1214.11	0.32285	um	Spot	Position	41	1000011080	144371
959.666	1260.08	0.32285	um	Spot	Position	41	1000100297	144385
1006.64	1044.2	0.32285	um	Spot	Position	41	1000116884	144401
591.959	436.668	0.32285	um	Spot	Position	42	1000001519	145854
650.962	467.898	0.32285	um	Spot	Position	42	1000001552	145878
660.595	504.388	0.32285	um	Spot	Position	42	1000024127	145905
774.747	439.043	0.32285	um	Spot	Position	42	1000001786	146144
784.742	569.202	0.32285	um	Spot	Position	42	1000139519	146269
932.483	611.126	0.32285	um	Spot	Position	42	1000002010	146298
1024.28	331.538	0.32285	um	Spot	Position	42	1000000997	146320
1113.57	364.089	0.32285	um	Spot	Position	42	1000002050	146324
1065.25	614.367	0.32285	um	Spot	Position	42	1000009620	146424
585.047	960.674	0.32285	um	Spot	Position	42	1000054168	146985
899.594	719.665	0.32285	um	Spot	Position	42	1000123500	147044
914.926	722.678	0.32285	um	Spot	Position	42	1000147046	147046
820.941	742.652	0.32285	um	Spot	Position	42	1000002790	147054
761.73	800.809	0.32285	um	Spot	Position	42	1000140328	147078
843.082	901.199	0.32285	um	Spot	Position	42	1000079008	147110
806.541	913.211	0.32285	um	Spot	Position	42	1000002872	147115
924.131	918.317	0.32285	um	Spot	Position	42	1000002874	147116
1007.63	751.395	0.32285	um	Spot	Position	42	1000002936	147169
1121.15	786.314	0.32285	um	Spot	Position	42	1000116846	147182
1143.11	804.226	0.32285	um	Spot	Position	42	1000127031	147189
1025.71	855.129	0.32285	um	Spot	Position	42	1000143826	147204
1116.14	856.329	0.32285	um	Spot	Position	42	1000002982	147205
1121.1	952.536	0.32285	um	Spot	Position	42	1000143839	147221
618.216	1114.65	0.32285	um	Spot	Position	42	1000003375	147526
613.616	1161.22	0.32285	um	Spot	Position	42	1000018205	147567
888.628	1071.08	0.32285	um	Spot	Position	42	1000003672	147691
969.004	1121.08	0.32285	um	Spot	Position	42	1000140990	147716
837.021	1166.34	0.32285	um	Spot	Position	42	1000051402	147735
865.934	1167.14	0.32285	um	Spot	Position	42	1000003640	147736
815.14	1214.04	0.32285	um	Spot	Position	42	1000011080	147742
959.873	1260.08	0.32285	um	Spot	Position	42	1000100297	147755
1019.1	1031.16	0.32285	um	Spot	Position	42	1000116884	147767
0.32285	0.32285	0.32285	um	Spot	Position	43	1000029639	147825
592.34	437.199	0.32285	um	Spot	Position	43	1000001519	149234
651.376	468.412	0.32285	um	Spot	Position	43	1000001552	149261
660.589	504.863	0.32285	um	Spot	Position	43	1000024127	149283
775.871	440.731	0.32285	um	Spot	Position	43	1000001786	149520
932.856	611.648	0.32285	um	Spot	Position	43	1000002010	149674
1024.22	331.771	0.32285	um	Spot	Position	43	1000000997	149698
1113.39	363.652	0.32285	um	Spot	Position	43	1000002050	149704
1065.94	614.561	0.32285	um	Spot	Position	43	1000009620	149791
584.94	960.3	0.32285	um	Spot	Position	43	1000054168	150347
890.731	720.068	0.32285	um	Spot	Position	43	1000123500	150399
912.468	721.022	0.32285	um	Spot	Position	43	1000147046	150400
761.527	800.587	0.32285	um	Spot	Position	43	1000140328	150443
842.747	900.609	0.32285	um	Spot	Position	43	1000079008	150478
806.868	913.504	0.32285	um	Spot	Position	43	1000002872	150487
923.778	919.265	0.32285	um	Spot	Position	43	1000002874	150490
1042.73	708.703	0.32285	um	Spot	Position	43	1000133725	150539
1007.59	751.644	0.32285	um	Spot	Position	43	1000002936	150546
1120.57	783.428	0.32285	um	Spot	Position	43	1000116846	150559
1127.94	798.156	0.32285	um	Spot	Position	43	1000127031	150567
1108.08	852.497	0.32285	um	Spot	Position	43	1000002982	150578
1023.35	855.897	0.32285	um	Spot	Position	43	1000143826	150580
1120.5	956.213	0.32285	um	Spot	Position	43	1000143839	150594
618.055	1115.26	0.32285	um	Spot	Position	43	1000003375	150928
613.791	1161.1	0.32285	um	Spot	Position	43	1000018205	150961
886.996	1071.92	0.32285	um	Spot	Position	43	1000003672	151088
845.738	1139.7	0.32285	um	Spot	Position	43	1000151124	151124
836.722	1165.86	0.32285	um	Spot	Position	43	1000051402	151138
814.532	1213.99	0.32285	um	Spot	Position	43	1000011080	151148
960.287	1258.9	0.32285	um	Spot	Position	43	1000100297	151159
1023.48	1026.33	0.32285	um	Spot	Position	43	1000116884	151172
0.32285	0.32285	0.32285	um	Spot	Position	44	1000029639	151234
592.427	437.721	0.32285	um	Spot	Position	44	1000001519	152613
652.156	469.116	0.32285	um	Spot	Position	44	1000001552	152638
660.618	505.459	0.32285	um	Spot	Position	44	1000024127	152664
774.224	436.025	0.32285	um	Spot	Position	44	1000001786	152879
775.958	556.01	0.32285	um	Spot	Position	44	1000139519	152998
933.049	611.582	0.32285	um	Spot	Position	44	1000002010	153039
1024.87	332.179	0.32285	um	Spot	Position	44	1000000997	153068
1115.36	364.99	0.32285	um	Spot	Position	44	1000002050	153072
1066.48	614.977	0.32285	um	Spot	Position	44	1000009620	153162
584.881	958.572	0.32285	um	Spot	Position	44	1000054168	153689
909.105	720.75	0.32285	um	Spot	Position	44	1000147046	153754
881.384	724.089	0.32285	um	Spot	Position	44	1000123500	153756
950.744	791.131	0.32285	um	Spot	Position	44	1000153788	153788
760.827	801.74	0.32285	um	Spot	Position	44	1000140328	153792
842.567	900.421	0.32285	um	Spot	Position	44	1000079008	153826
806.501	913.722	0.32285	um	Spot	Position	44	1000002872	153832
923.565	919.069	0.32285	um	Spot	Position	44	1000002874	153835
1043.36	708.046	0.32285	um	Spot	Position	44	1000133725	153880
1009.81	749.901	0.32285	um	Spot	Position	44	1000002936	153889
1120.77	778.806	0.32285	um	Spot	Position	44	1000116846	153900
1124.06	795.045	0.32285	um	Spot	Position	44	1000127031	153906
1101.69	847.544	0.32285	um	Spot	Position	44	1000002982	153924
1018.63	855.732	0.32285	um	Spot	Position	44	1000143826	153928
1007.5	905.735	0.32285	um	Spot	Position	44	1000153938	153938
1124.97	950.458	0.32285	um	Spot	Position	44	1000153946	153946
617.136	1115.11	0.32285	um	Spot	Position	44	1000003375	154278
613.795	1160.84	0.32285	um	Spot	Position	44	1000018205	154312
845.994	1139.64	0.32285	um	Spot	Position	44	1000151124	154473
836.87	1166.4	0.32285	um	Spot	Position	44	1000051402	154486
814.855	1213.67	0.32285	um	Spot	Position	44	1000011080	154495
965.423	1249.69	0.32285	um	Spot	Position	44	1000100297	154503
1035.67	1012.73	0.32285	um	Spot	Position	44	1000116884	154513
592.638	438.085	0.32285	um	Spot	Position	45	1000001519	155967
653.204	469.366	0.32285	um	Spot	Position	45	1000001552	155993
660.858	506.205	0.32285	um	Spot	Position	45	1000024127	156019
773.68	434.348	0.32285	um	Spot	Position	45	1000001786	156253
773.826	552.44	0.32285	um	Spot	Position	45	1000139519	156369
932.862	611.756	0.32285	um	Spot	Position	45	1000002010	156422
1066.17	615.534	0.32285	um	Spot	Position	45	1000009620	156542
908.045	720.808	0.32285	um	Spot	Position	45	1000147046	157158
880.446	723.815	0.32285	um	Spot	Position	45	1000123500	157160
953.057	791.113	0.32285	um	Spot	Position	45	1000153788	157189
759.739	804.121	0.32285	um	Spot	Position	45	1000140328	157195
842.117	900.228	0.32285	um	Spot	Position	45	1000079008	157232
806.866	913.783	0.32285	um	Spot	Position	45	1000002872	157237
923.801	919.944	0.32285	um	Spot	Position	45	1000002874	157240
1043.19	707.519	0.32285	um	Spot	Position	45	1000133725	157293
1011.06	747.188	0.32285	um	Spot	Position	45	1000002936	157301
1121.58	777.801	0.32285	um	Spot	Position	45	1000116846	157311
1110.83	792.388	0.32285	um	Spot	Position	45	1000127031	157318
1090.04	839.563	0.32285	um	Spot	Position	45	1000002982	157327
1013.99	854.985	0.32285	um	Spot	Position	45	1000143826	157333
1123.69	951.15	0.32285	um	Spot	Position	45	1000153946	157349
1140.84	984.743	0.32285	um	Spot	Position	45	1000143839	157356
616.647	1115.06	0.32285	um	Spot	Position	45	1000003375	157660
613.174	1160.63	0.32285	um	Spot	Position	45	1000018205	157700
846.179	1083.5	0.32285	um	Spot	Position	45	1000157828	157828
943.831	1087.25	0.32285	um	Spot	Position	45	1000140990	157829
846.137	1139.69	0.32285	um	Spot	Position	45	1000151124	157856
836.36	1165.77	0.32285	um	Spot	Position	45	1000051402	157868
814.789	1214.13	0.32285	um	Spot	Position	45	1000011080	157878
964.976	1249.67	0.32285	um	Spot	Position	45	1000100297	157885
1049.58	1000.28	0.32285	um	Spot	Position	45	1000116884	157896
593.003	438.037	0.32285	um	Spot	Position	46	1000001519	159341
653.302	469.553	0.32285	um	Spot	Position	46	1000001552	159373
660.803	506.351	0.32285	um	Spot	Position	46	1000024127	159400
772.956	434.832	0.32285	um	Spot	Position	46	1000001786	159626
772.147	546.392	0.32285	um	Spot	Position	46	1000139519	159740
933.495	612.288	0.32285	um	Spot	Position	46	1000002010	159799
1065.89	615.857	0.32285	um	Spot	Position	46	1000009620	159921
584.02	959.758	0.32285	um	Spot	Position	46	1000054168	160480
907.203	721.256	0.32285	um	Spot	Position	46	1000147046	160542
879.565	724.097	0.32285	um	Spot	Position	46	1000123500	160543
956.908	789.968	0.32285	um	Spot	Position	46	1000153788	160569
756.206	808.892	0.32285	um	Spot	Position	46	1000140328	160575
842.061	900.237	0.32285	um	Spot	Position	46	1000079008	160610
806.416	913.684	0.32285	um	Spot	Position	46	1000002872	160616
924.214	921.381	0.32285	um	Spot	Position	46	1000002874	160617
1042.35	708.185	0.32285	um	Spot	Position	46	1000133725	160660
1011.23	746.195	0.32285	um	Spot	Position	46	1000002936	160665
1120.29	779.684	0.32285	um	Spot	Position	46	1000116846	160673
1102.84	791.005	0.32285	um	Spot	Position	46	1000127031	160680
1060.58	822.259	0.32285	um	Spot	Position	46	1000002982	160688
1012.18	854.733	0.32285	um	Spot	Position	46	1000143826	160697
1123.96	952.855	0.32285	um	Spot	Position	46	1000153946	160711
617.863	1115.41	0.32285	um	Spot	Position	46	1000003375	161037
612.52	1160.69	0.32285	um	Spot	Position	46	1000018205	161070
940.694	1076.48	0.32285	um	Spot	Position	46	1000140990	161196
845.487	1082.44	0.32285	um	Spot	Position	46	1000157828	161199
846.156	1139.94	0.32285	um	Spot	Position	46	1000151124	161233
836.461	1166.02	0.32285	um	Spot	Position	46	1000051402	161245
896.818	1211.11	0.32285	um	Spot	Position	46	1000161253	161253
814.494	1214.19	0.32285	um	Spot	Position	46	1000011080	161254
964.809	1248.17	0.32285	um	Spot	Position	46	1000100297	161263
1057.4	992.245	0.32285	um	Spot	Position	46	1000116884	161272
1143.97	991.864	0.32285	um	Spot	Position	46	1000143839	161273
0.32285	0.32285	0.32285	um	Spot	Position	47	1000029639	161349
592.995	438.118	0.32285	um	Spot	Position	47	1000001519	162688
653.388	469.704	0.32285	um	Spot	Position	47	1000001552	162711
660.726	506.341	0.32285	um	Spot	Position	47	1000024127	162733
775.526	438.49	0.32285	um	Spot	Position	47	1000001786	162960
772.475	547.224	0.32285	um	Spot	Position	47	1000139519	163071
933.845	612.073	0.32285	um	Spot	Position	47	1000002010	163125
1116.93	366.477	0.32285	um	Spot	Position	47	1000002050	163153
1066.42	615.58	0.32285	um	Spot	Position	47	1000009620	163242
584.159	959.786	0.32285	um	Spot	Position	47	1000054168	163801
906.671	721.642	0.32285	um	Spot	Position	47	1000147046	163847
880.416	723.851	0.32285	um	Spot	Position	47	1000123500	163849
957.437	789.845	0.32285	um	Spot	Position	47	1000153788	163876
755.138	810.608	0.32285	um	Spot	Position	47	1000140328	163882
806.724	913.824	0.32285	um	Spot	Position	47	1000002872	163924
924.123	921.969	0.32285	um	Spot	Position	47	1000002874	163926
1043.06	707.639	0.32285	um	Spot	Position	47	1000133725	163973
1011.83	744.238	0.32285	um	Spot	Position	47	1000002936	163982
1120.27	770.539	0.32285	um	Spot	Position	47	1000116846	163990
1099.88	790	0.32285	um	Spot	Position	47	1000127031	163997
1063.68	823.846	0.32285	um	Spot	Position	47	1000002982	164003
1007.26	853.786	0.32285	um	Spot	Position	47	1000143826	164014
1057.32	981.219	0.32285	um	Spot	Position	47	1000116884	164036
618.508	1116.05	0.32285	um	Spot	Position	47	1000003375	164346
612.284	1160.42	0.32285	um	Spot	Position	47	1000018205	164384
939.218	1075.41	0.32285	um	Spot	Position	47	1000140990	164504
843.93	1081.61	0.32285	um	Spot	Position	47	1000157828	164509
846.464	1140.03	0.32285	um	Spot	Position	47	1000151124	164542
836.681	1166.06	0.32285	um	Spot	Position	47	1000051402	164548
896.83	1210.04	0.32285	um	Spot	Position	47	1000161253	164557
814.985	1214.29	0.32285	um	Spot	Position	47	1000011080	164559
1148.63	997.636	0.32285	um	Spot	Position	47	1000143839	164575
1150.41	1039.09	0.32285	um	Spot	Position	47	1000164593	164593
0.32285	0.32285	0.32285	um	Spot	Position	48	1000029639	164649
593.516	438.345	0.32285	um	Spot	Position	48	1000001519	166060
653.651	469.88	0.32285	um	Spot	Position	48	1000001552	166085
660.547	506.976	0.32285	um	Spot	Position	48	1000024127	166108
775.835	437.441	0.32285	um	Spot	Position	48	1000001786	166345
772.63	547.673	0.32285	um	Spot	Position	48	1000139519	166461
933.961	612.528	0.32285	um	Spot	Position	48	1000002010	166516
1042.92	340.986	0.32285	um	Spot	Position	48	1000000997	166545
1115.97	366.137	0.32285	um	Spot	Position	48	1000002050	166550
1066.9	615.61	0.32285	um	Spot	Position	48	1000009620	166638
585.003	956.459	0.32285	um	Spot	Position	48	1000054168	167192
879.282	724.661	0.32285	um	Spot	Position	48	1000123500	167254
957.263	789.223	0.32285	um	Spot	Position	48	1000153788	167276
755.014	810.743	0.32285	um	Spot	Position	48	1000140328	167286
840.938	899.306	0.32285	um	Spot	Position	48	1000079008	167319
807.197	914.47	0.32285	um	Spot	Position	48	1000002872	167326
923.717	920.779	0.32285	um	Spot	Position	48	1000002874	167329
1043.64	707.289	0.32285	um	Spot	Position	48	1000133725	167373
1012.84	742.603	0.32285	um	Spot	Position	48	1000002936	167381
1122.47	765.764	0.32285	um	Spot	Position	48	1000116846	167388
1088.7	788.666	0.32285	um	Spot	Position	48	1000127031	167395
1062.14	822.047	0.32285	um	Spot	Position	48	1000002982	167402
1002.46	855.896	0.32285	um	Spot	Position	48	1000143826	167411
1000.78	914.89	0.32285	um	Spot	Position	48	1000153938	167421
1122.1	965.699	0.32285	um	Spot	Position	48	1000153946	167431
1055.55	972.68	0.32285	um	Spot	Position	48	1000116884	167434
619.057	1115.83	0.32285	um	Spot	Position	48	1000003375	167774
612.34	1159.92	0.32285	um	Spot	Position	48	1000018205	167806
943.641	1051.03	0.32285	um	Spot	Position	48	1000167911	167911
842.657	1081.23	0.32285	um	Spot	Position	48	1000157828	167928
846.297	1139.93	0.32285	um	Spot	Position	48	1000151124	167965
836.837	1166.37	0.32285	um	Spot	Position	48	1000051402	167974
896.592	1209.68	0.32285	um	Spot	Position	48	1000161253	167985
814.496	1214.4	0.32285	um	Spot	Position	48	1000011080	167986
1149.12	997.858	0.32285	um	Spot	Position	48	1000143839	168002
1150.42	1039.02	0.32285	um	Spot	Position	48	1000164593	168018
593.802	438.577	0.32285	um	Spot	Position	49	1000001519	169498
654.289	470.082	0.32285	um	Spot	Position	49	1000001552	169524
660.061	507.228	0.32285	um	Spot	Position	49	1000024127	169548
776.401	438.586	0.32285	um	Spot	Position	49	1000001786	169786
773.333	547.342	0.32285	um	Spot	Position	49	1000139519	169895
933.679	612.28	0.32285	um	Spot	Position	49	1000002010	169951
1043.46	341.31	0.32285	um	Spot	Position	49	1000000997	169970
1066.67	615.479	0.32285	um	Spot	Position	49	1000009620	170076
587.378	951.465	0.32285	um	Spot	Position	49	1000054168	170654
890.745	718.418	0.32285	um	Spot	Position	49	1000147046	170712
879.239	724.97	0.32285	um	Spot	Position	49	1000123500	170715
958.165	788.956	0.32285	um	Spot	Position	49	1000153788	170745
754.717	813.211	0.32285	um	Spot	Position	49	1000140328	170755
807.126	914.779	0.32285	um	Spot	Position	49	1000002872	170793
923.439	919.6	0.32285	um	Spot	Position	49	1000002874	170795
1043.58	707.246	0.32285	um	Spot	Position	49	1000133725	170846
1013.53	742.938	0.32285	um	Spot	Position	49	1000002936	170853
1125.22	755.975	0.32285	um	Spot	Position	49	1000116846	170856
1083.01	789.151	0.32285	um	Spot	Position	49	1000127031	170867
1061.71	821.349	0.32285	um	Spot	Position	49	1000002982	170872
996.276	856.602	0.32285	um	Spot	Position	49	1000143826	170880
1000.15	915.014	0.32285	um	Spot	Position	49	1000153938	170892
1049.19	950.599	0.32285	um	Spot	Position	49	1000116884	170899
1127.77	954.874	0.32285	um	Spot	Position	49	1000079108	170900
1121.04	968.288	0.32285	um	Spot	Position	49	1000153946	170903
1181.58	987.613	0.32285	um	Spot	Position	49	1000170905	170905
621.401	1117.59	0.32285	um	Spot	Position	49	1000003375	171241
612.284	1159.78	0.32285	um	Spot	Position	49	1000018205	171272
893.221	1051.41	0.32285	um	Spot	Position	49	1000171397	171397
945.952	1051.6	0.32285	um	Spot	Position	49	1000167911	171398
842.018	1081.2	0.32285	um	Spot	Position	49	1000157828	171412
846.286	1140.31	0.32285	um	Spot	Position	49	1000151124	171444
836.412	1165.91	0.32285	um	Spot	Position	49	1000051402	171457
896.635	1209.21	0.32285	um	Spot	Position	49	1000161253	171466
813.899	1214.73	0.32285	um	Spot	Position	49	1000011080	171468
959.034	1223.31	0.32285	um	Spot	Position	49	1000100297	171471
1153.37	1005.24	0.32285	um	Spot	Position	49	1000143839	171488
1149.99	1038.6	0.32285	um	Spot	Position	49	1000164593	171500
761.59	157.011	0.32285	um	Spot	Position	50	1000172302	172302
593.877	439.045	0.32285	um	Spot	Position	50	1000001519	172902
654.635	470.568	0.32285	um	Spot	Position	50	1000001552	172929
491.526	487.965	0.32285	um	Spot	Position	50	1000172940	172940
660.435	507.473	0.32285	um	Spot	Position	50	1000024127	172954
776.027	438.183	0.32285	um	Spot	Position	50	1000001786	173160
773.2	547.289	0.32285	um	Spot	Position	50	1000139519	173265
933.267	612.964	0.32285	um	Spot	Position	50	1000002010	173308
1043.24	341.408	0.32285	um	Spot	Position	50	1000000997	173335
1067.19	615.208	0.32285	um	Spot	Position	50	1000009620	173433
587.005	950.847	0.32285	um	Spot	Position	50	1000054168	173980
886.874	717.509	0.32285	um	Spot	Position	50	1000147046	174054
878.13	725.961	0.32285	um	Spot	Position	50	1000123500	174059
958.841	788.041	0.32285	um	Spot	Position	50	1000153788	174085
754.505	815.567	0.32285	um	Spot	Position	50	1000140328	174096
983.933	857.355	0.32285	um	Spot	Position	50	1000143826	174114
807.109	914.909	0.32285	um	Spot	Position	50	1000002872	174136
923.821	919.132	0.32285	um	Spot	Position	50	1000002874	174139
1043.39	707.102	0.32285	um	Spot	Position	50	1000133725	174181
1014.9	741.35	0.32285	um	Spot	Position	50	1000002936	174187
1126.21	741.329	0.32285	um	Spot	Position	50	1000116846	174188
1074.1	790.048	0.32285	um	Spot	Position	50	1000127031	174199
1063.7	821.708	0.32285	um	Spot	Position	50	1000002982	174205
1133.27	868.311	0.32285	um	Spot	Position	50	1000174215	174215
997.919	916.774	0.32285	um	Spot	Position	50	1000153938	174221
1047.12	943.308	0.32285	um	Spot	Position	50	1000116884	174224
1127.64	956.078	0.32285	um	Spot	Position	50	1000079108	174227
1120.52	972.58	0.32285	um	Spot	Position	50	1000153946	174230
628.958	1122.99	0.32285	um	Spot	Position	50	1000003375	174551
612.388	1159.4	0.32285	um	Spot	Position	50	1000018205	174584
946.13	1051.71	0.32285	um	Spot	Position	50	1000167911	174691
893.062	1052.8	0.32285	um	Spot	Position	50	1000171397	174693
843.555	1082.08	0.32285	um	Spot	Position	50	1000157828	174711
845.824	1140.46	0.32285	um	Spot	Position	50	1000151124	174738
836.556	1166.76	0.32285	um	Spot	Position	50	1000051402	174753
896.294	1208.84	0.32285	um	Spot	Position	50	1000161253	174763
814.224	1214.96	0.32285	um	Spot	Position	50	1000011080	174764
957.494	1216.7	0.32285	um	Spot	Position	50	1000100297	174766
1173.3	995.449	0.32285	um	Spot	Position	50	1000170905	174778
1157.39	1017.32	0.32285	um	Spot	Position	50	1000143839	174787
1149.84	1038.86	0.32285	um	Spot	Position	50	1000164593	174792
0.32285	0.32285	0.32285	um	Spot	Position	51	1000029639	174852
761.294	156.955	0.32285	um	Spot	Position	51	1000172302	175644
593.955	439.052	0.32285	um	Spot	Position	51	1000001519	176263
654.384	471.023	0.32285	um	Spot	Position	51	1000001552	176287
491.83	488.103	0.32285	um	Spot	Position	51	1000172940	176296
660.467	507.496	0.32285	um	Spot	Position	51	1000024127	176309
773.109	432.283	0.32285	um	Spot	Position	51	1000001786	176524
772.127	549.094	0.32285	um	Spot	Position	51	1000139519	176640
933.082	613.091	0.32285	um	Spot	Position	51	1000002010	176699
1044.26	341.775	0.32285	um	Spot	Position	51	1000000997	176716
1067.84	615.225	0.32285	um	Spot	Position	51	1000009620	176806
586.768	950.816	0.32285	um	Spot	Position	51	1000054168	177349
877.429	725.769	0.32285	um	Spot	Position	51	1000123500	177411
959.334	787.161	0.32285	um	Spot	Position	51	1000153788	177438
754.59	817.369	0.32285	um	Spot	Position	51	1000140328	177454
976.052	858.439	0.32285	um	Spot	Position	51	1000143826	177473
807.468	915.122	0.32285	um	Spot	Position	51	1000002872	177490
923.328	918.928	0.32285	um	Spot	Position	51	1000002874	177492
1043.59	707.317	0.32285	um	Spot	Position	51	1000133725	177535
1125.44	736.297	0.32285	um	Spot	Position	51	1000116846	177541
1020.28	739.212	0.32285	um	Spot	Position	51	1000002936	177542
1054.22	789.465	0.32285	um	Spot	Position	51	1000127031	177557
1064.4	821.941	0.32285	um	Spot	Position	51	1000002982	177566
1134.15	869.409	0.32285	um	Spot	Position	51	1000174215	177576
995.017	919.919	0.32285	um	Spot	Position	51	1000153938	177584
1044.59	940.952	0.32285	um	Spot	Position	51	1000116884	177587
630.952	1124.77	0.32285	um	Spot	Position	51	1000003375	177936
612.073	1159.23	0.32285	um	Spot	Position	51	1000018205	177964
899.894	1045.34	0.32285	um	Spot	Position	51	1000171397	178081
948.12	1052.01	0.32285	um	Spot	Position	51	1000167911	178086
845.604	1140.52	0.32285	um	Spot	Position	51	1000151124	178134
836.401	1166.77	0.32285	um	Spot	Position	51	1000051402	178144
896.121	1208.65	0.32285	um	Spot	Position	51	1000161253	178153
956.405	1213	0.32285	um	Spot	Position	51	1000100297	178154
814.254	1215.37	0.32285	um	Spot	Position	51	1000011080	178155
1172.18	996.111	0.32285	um	Spot	Position	51	1000170905	178168
1161.82	1025.36	0.32285	um	Spot	Position	51	1000143839	178179
1150.27	1038.74	0.32285	um	Spot	Position	51	1000164593	178183
761.459	156.851	0.32285	um	Spot	Position	52	1000172302	178999
593.564	439.504	0.32285	um	Spot	Position	52	1000001519	179605
654.561	470.976	0.32285	um	Spot	Position	52	1000001552	179632
491.875	488.543	0.32285	um	Spot	Position	52	1000172940	179642
660.774	507.816	0.32285	um	Spot	Position	52	1000024127	179659
768.549	425.449	0.32285	um	Spot	Position	52	1000001786	179874
773.746	548.02	0.32285	um	Spot	Position	52	1000139519	180000
932.741	613.477	0.32285	um	Spot	Position	52	1000002010	180055
1067.58	615.649	0.32285	um	Spot	Position	52	1000009620	180168
587.666	949.932	0.32285	um	Spot	Position	52	1000054168	180710
859.91	721.008	0.32285	um	Spot	Position	52	1000147046	180785
878.129	726.222	0.32285	um	Spot	Position	52	1000123500	180788
959.835	787.049	0.32285	um	Spot	Position	52	1000153788	180814
972.001	857.405	0.32285	um	Spot	Position	52	1000143826	180839
807.967	915.334	0.32285	um	Spot	Position	52	1000002872	180860
922.931	919.328	0.32285	um	Spot	Position	52	1000002874	180862
1047.33	701.033	0.32285	um	Spot	Position	52	1000133725	180903
1023.61	735.753	0.32285	um	Spot	Position	52	1000002936	180910
1125.43	735.982	0.32285	um	Spot	Position	52	1000116846	180911
1047.29	789.705	0.32285	um	Spot	Position	52	1000127031	180926
1065.96	822.87	0.32285	um	Spot	Position	52	1000002982	180935
1131.02	875.825	0.32285	um	Spot	Position	52	1000174215	180942
994.456	920.725	0.32285	um	Spot	Position	52	1000153938	180946
1045.02	938.435	0.32285	um	Spot	Position	52	1000116884	180949
1107.59	959.68	0.32285	um	Spot	Position	52	1000079108	180954
1119.66	984.014	0.32285	um	Spot	Position	52	1000153946	180958
632.462	1125.85	0.32285	um	Spot	Position	52	1000003375	181287
611.823	1158.92	0.32285	um	Spot	Position	52	1000018205	181313
868.882	1028.45	0.32285	um	Spot	Position	52	1000010973	181417
915.187	1028.94	0.32285	um	Spot	Position	52	1000171397	181418
950.911	1051.55	0.32285	um	Spot	Position	52	1000167911	181425
959.058	1070.28	0.32285	um	Spot	Position	52	1000181437	181437
824.123	1076.09	0.32285	um	Spot	Position	52	1000157828	181441
845.344	1140.16	0.32285	um	Spot	Position	52	1000151124	181476
836.515	1166.59	0.32285	um	Spot	Position	52	1000051402	181485
895.927	1208.52	0.32285	um	Spot	Position	52	1000161253	181495
955.587	1209.47	0.32285	um	Spot	Position	52	1000100297	181496
814.562	1215.84	0.32285	um	Spot	Position	52	1000011080	181497
1172.39	996.365	0.32285	um	Spot	Position	52	1000170905	181510
1163.53	1027.94	0.32285	um	Spot	Position	52	1000143839	181520
1150.33	1037.95	0.32285	um	Spot	Position	52	1000164593	181524
761.362	156.765	0.32285	um	Spot	Position	53	1000172302	182366
593.72	439.732	0.32285	um	Spot	Position	53	1000001519	182977
654.532	471.434	0.32285	um	Spot	Position	53	1000001552	183002
491.935	488.686	0.32285	um	Spot	Position	53	1000172940	183011
660.867	508.232	0.32285	um	Spot	Position	53	1000024127	183024
760.938	418.604	0.32285	um	Spot	Position	53	1000001786	183241
768.56	541.481	0.32285	um	Spot	Position	53	1000139519	183362
932.287	613.723	0.32285	um	Spot	Position	53	1000002010	183430
1201.97	474.249	0.32285	um	Spot	Position	53	1000183483	183483
1067.83	616.745	0.32285	um	Spot	Position	53	1000009620	183547
588.091	948.065	0.32285	um	Spot	Position	53	1000054168	184124
878.322	726.204	0.32285	um	Spot	Position	53	1000123500	184195
842.826	726.709	0.32285	um	Spot	Position	53	1000147046	184196
959.526	786.265	0.32285	um	Spot	Position	53	1000153788	184225
751.882	829.261	0.32285	um	Spot	Position	53	1000140328	184239
970.288	857.348	0.32285	um	Spot	Position	53	1000143826	184249
807.822	915.212	0.32285	um	Spot	Position	53	1000002872	184265
923.649	918.777	0.32285	um	Spot	Position	53	1000002874	184268
1125.47	727.08	0.32285	um	Spot	Position	53	1000116846	184317
1025.78	734.074	0.32285	um	Spot	Position	53	1000002936	184319
1074.23	831.35	0.32285	um	Spot	Position	53	1000002982	184348
1130.42	880.027	0.32285	um	Spot	Position	53	1000174215	184358
993.239	921.19	0.32285	um	Spot	Position	53	1000153938	184367
1044.26	932.471	0.32285	um	Spot	Position	53	1000116884	184370
1119.59	986.988	0.32285	um	Spot	Position	53	1000153946	184377
632.888	1126.59	0.32285	um	Spot	Position	53	1000003375	184714
611.486	1158.9	0.32285	um	Spot	Position	53	1000018205	184742
924.856	1014.56	0.32285	um	Spot	Position	53	1000171397	184846
952.31	1051.36	0.32285	um	Spot	Position	53	1000167911	184865
851.336	1060.47	0.32285	um	Spot	Position	53	1000184870	184870
958.329	1069.45	0.32285	um	Spot	Position	53	1000181437	184877
817.505	1074.32	0.32285	um	Spot	Position	53	1000157828	184880
845.26	1140.44	0.32285	um	Spot	Position	53	1000151124	184915
836.4	1166.83	0.32285	um	Spot	Position	53	1000051402	184926
954.907	1206.11	0.32285	um	Spot	Position	53	1000100297	184935
895.988	1208.32	0.32285	um	Spot	Position	53	1000161253	184936
814.508	1216.06	0.32285	um	Spot	Position	53	1000011080	184939
1171.71	996.975	0.32285	um	Spot	Position	53	1000170905	184953
1171.2	1039.66	0.32285	um	Spot	Position	53	1000143839	184966
761.8	156.753	0.32285	um	Spot	Position	54	1000172302	185795
1201.97	0.32285	0.32285	um	Spot	Position	54	1000185917	185917
593.7	440	0.32285	um	Spot	Position	54	1000001519	186440
655.169	471.38	0.32285	um	Spot	Position	54	1000001552	186468
491.999	488.681	0.32285	um	Spot	Position	54	1000172940	186479
661.118	508.706	0.32285	um	Spot	Position	54	1000024127	186495
768.645	540.392	0.32285	um	Spot	Position	54	1000139519	186818
932.666	613.618	0.32285	um	Spot	Position	54	1000002010	186883
1201.97	474.519	0.32285	um	Spot	Position	54	1000183483	186933
1067.94	616.799	0.32285	um	Spot	Position	54	1000009620	186990
587.446	947.001	0.32285	um	Spot	Position	54	1000054168	187568
839.943	727.658	0.32285	um	Spot	Position	54	1000147046	187642
878.386	727.501	0.32285	um	Spot	Position	54	1000123500	187643
960.552	786.553	0.32285	um	Spot	Position	54	1000153788	187673
752.038	830.691	0.32285	um	Spot	Position	54	1000140328	187686
808.743	915.256	0.32285	um	Spot	Position	54	1000002872	187722
923.629	919.292	0.32285	um	Spot	Position	54	1000002874	187723
1127.17	720.669	0.32285	um	Spot	Position	54	1000116846	187768
1026.87	731.454	0.32285	um	Spot	Position	54	1000002936	187770
1087.82	844.315	0.32285	um	Spot	Position	54	1000002982	187805
1131.63	879.798	0.32285	um	Spot	Position	54	1000174215	187808
1043.8	921.007	0.32285	um	Spot	Position	54	1000116884	187818
992.162	922.432	0.32285	um	Spot	Position	54	1000153938	187819
1091.47	964.346	0.32285	um	Spot	Position	54	1000079108	187826
1119.81	987.079	0.32285	um	Spot	Position	54	1000153946	187829
621.485	1022.38	0.32285	um	Spot	Position	54	1000100190	188095
633.296	1126.93	0.32285	um	Spot	Position	54	1000003375	188170
611.146	1159.13	0.32285	um	Spot	Position	54	1000018205	188196
932.375	1009.82	0.32285	um	Spot	Position	54	1000171397	188288
867.336	1025.6	0.32285	um	Spot	Position	54	1000010973	188297
954.404	1050.53	0.32285	um	Spot	Position	54	1000167911	188306
959.097	1069.85	0.32285	um	Spot	Position	54	1000181437	188322
844.996	1141.06	0.32285	um	Spot	Position	54	1000151124	188365
836.564	1167.82	0.32285	um	Spot	Position	54	1000051402	188374
953.187	1194.34	0.32285	um	Spot	Position	54	1000100297	188379
896.32	1207.6	0.32285	um	Spot	Position	54	1000161253	188381
814.202	1216.61	0.32285	um	Spot	Position	54	1000011080	188384
1169.98	998.892	0.32285	um	Spot	Position	54	1000170905	188396
1174.39	1046.16	0.32285	um	Spot	Position	54	1000143839	188411
761.671	156.33	0.32285	um	Spot	Position	55	1000172302	189281
1201.97	0.32285	0.32285	um	Spot	Position	55	1000185917	189397
594.152	440.036	0.32285	um	Spot	Position	55	1000001519	189909
655.276	471.453	0.32285	um	Spot	Position	55	1000001552	189935
492.52	488.387	0.32285	um	Spot	Position	55	1000172940	189947
660.081	509.34	0.32285	um	Spot	Position	55	1000024127	189963
932.518	613.901	0.32285	um	Spot	Position	55	1000002010	190371
1201.97	474.722	0.32285	um	Spot	Position	55	1000183483	190415
1067.48	617.272	0.32285	um	Spot	Position	55	1000009620	190486
587.314	946.483	0.32285	um	Spot	Position	55	1000054168	191050
878.597	725.365	0.32285	um	Spot	Position	55	1000123500	191128
837.905	728.138	0.32285	um	Spot	Position	55	1000147046	191129
959.976	785.822	0.32285	um	Spot	Position	55	1000153788	191157
751.716	831.176	0.32285	um	Spot	Position	55	1000140328	191173
808.881	914.179	0.32285	um	Spot	Position	55	1000002872	191205
923.992	919.55	0.32285	um	Spot	Position	55	1000002874	191206
990.449	927.683	0.32285	um	Spot	Position	55	1000153938	191210
896.253	934.568	0.32285	um	Spot	Position	55	1000191212	191212
1026.09	732.4	0.32285	um	Spot	Position	55	1000002936	191260
1093.48	847.106	0.32285	um	Spot	Position	55	1000002982	191296
1130.45	894.574	0.32285	um	Spot	Position	55	1000174215	191302
1041.88	914.224	0.32285	um	Spot	Position	55	1000116884	191306
1088.57	964.751	0.32285	um	Spot	Position	55	1000079108	191314
1118.51	983.981	0.32285	um	Spot	Position	55	1000153946	191317
613.636	1029.51	0.32285	um	Spot	Position	55	1000100190	191567
632.942	1126.86	0.32285	um	Spot	Position	55	1000003375	191643
612.391	1159.85	0.32285	um	Spot	Position	55	1000018205	191670
939.271	1009.52	0.32285	um	Spot	Position	55	1000171397	191775
867.142	1024.72	0.32285	um	Spot	Position	55	1000010973	191785
957.151	1050.98	0.32285	um	Spot	Position	55	1000167911	191801
808.016	1069.91	0.32285	um	Spot	Position	55	1000157828	191813
959.961	1071.05	0.32285	um	Spot	Position	55	1000181437	191815
845.09	1140.88	0.32285	um	Spot	Position	55	1000151124	191853
836.463	1168.07	0.32285	um	Spot	Position	55	1000051402	191864
953.583	1169.43	0.32285	um	Spot	Position	55	1000100297	191865
896.853	1207.6	0.32285	um	Spot	Position	55	1000161253	191873
814.253	1216.5	0.32285	um	Spot	Position	55	1000011080	191875
1155.37	1011.56	0.32285	um	Spot	Position	55	1000170905	191888
1138.82	1030.67	0.32285	um	Spot	Position	55	1000164593	191894
1174.94	1047.89	0.32285	um	Spot	Position	55	1000143839	191898
993.161	1260.08	0.32285	um	Spot	Position	55	1000191946	191946
761.226	156.435	0.32285	um	Spot	Position	56	1000172302	192766
1201.97	0.32285	0.32285	um	Spot	Position	56	1000185917	192895
594.515	439.817	0.32285	um	Spot	Position	56	1000001519	193438
655.428	471.487	0.32285	um	Spot	Position	56	1000001552	193458
492.545	488.804	0.32285	um	Spot	Position	56	1000172940	193467
658.864	510.178	0.32285	um	Spot	Position	56	1000024127	193482
932.619	614.006	0.32285	um	Spot	Position	56	1000002010	193909
1201.97	474.947	0.32285	um	Spot	Position	56	1000183483	193962
1067.97	617.629	0.32285	um	Spot	Position	56	1000009620	194030
587.831	946.672	0.32285	um	Spot	Position	56	1000054168	194617
878.742	726.132	0.32285	um	Spot	Position	56	1000123500	194692
833.738	730.382	0.32285	um	Spot	Position	56	1000147046	194695
960.523	784.987	0.32285	um	Spot	Position	56	1000153788	194716
749.699	840.608	0.32285	um	Spot	Position	56	1000140328	194735
808.508	914.532	0.32285	um	Spot	Position	56	1000002872	194764
923.777	919.445	0.32285	um	Spot	Position	56	1000002874	194767
985.875	930.802	0.32285	um	Spot	Position	56	1000153938	194773
898.343	937.894	0.32285	um	Spot	Position	56	1000191212	194775
1047.04	690.863	0.32285	um	Spot	Position	56	1000133725	194816
1025.28	732.202	0.32285	um	Spot	Position	56	1000002936	194823
1097.72	849.378	0.32285	um	Spot	Position	56	1000002982	194866
1038.92	897.39	0.32285	um	Spot	Position	56	1000116884	194875
1132.32	915.352	0.32285	um	Spot	Position	56	1000174215	194878
1088.93	964.419	0.32285	um	Spot	Position	56	1000079108	194886
1117.73	976.645	0.32285	um	Spot	Position	56	1000153946	194888
609.628	1037.98	0.32285	um	Spot	Position	56	1000100190	195182
632.99	1126.93	0.32285	um	Spot	Position	56	1000003375	195246
612.544	1158.04	0.32285	um	Spot	Position	56	1000018205	195270
865.484	1021.61	0.32285	um	Spot	Position	56	1000010973	195390
958.112	1050.7	0.32285	um	Spot	Position	56	1000167911	195407
801.947	1063.3	0.32285	um	Spot	Position	56	1000157828	195416
959.213	1070.11	0.32285	um	Spot	Position	56	1000181437	195422
845.412	1140.32	0.32285	um	Spot	Position	56	1000151124	195471
960.616	1147.06	0.32285	um	Spot	Position	56	1000100297	195474
836.842	1168.3	0.32285	um	Spot	Position	56	1000051402	195480
897.034	1207.19	0.32285	um	Spot	Position	56	1000161253	195488
813.943	1216.51	0.32285	um	Spot	Position	56	1000011080	195491
1153.46	1012.69	0.32285	um	Spot	Position	56	1000170905	195505
1175.07	1047.85	0.32285	um	Spot	Position	56	1000143839	195517
1004.11	1247.88	0.32285	um	Spot	Position	56	1000191946	195560
761.585	156.238	0.32285	um	Spot	Position	57	1000172302	196405
1201.97	0.32285	0.32285	um	Spot	Position	57	1000185917	196515
594.869	440.077	0.32285	um	Spot	Position	57	1000001519	197034
655.876	471.635	0.32285	um	Spot	Position	57	1000001552	197066
491.333	488.905	0.32285	um	Spot	Position	57	1000172940	197077
657.21	510.918	0.32285	um	Spot	Position	57	1000024127	197097
932.5	614.068	0.32285	um	Spot	Position	57	1000002010	197522
1068.24	617.966	0.32285	um	Spot	Position	57	1000009620	197644
589.075	945.678	0.32285	um	Spot	Position	57	1000054168	198247
878.4	726.135	0.32285	um	Spot	Position	57	1000123500	198326
831.704	731.744	0.32285	um	Spot	Position	57	1000147046	198329
960.78	784.601	0.32285	um	Spot	Position	57	1000153788	198345
753.134	834.786	0.32285	um	Spot	Position	57	1000140328	198361
951.212	856.615	0.32285	um	Spot	Position	57	1000143826	198370
808.406	913.808	0.32285	um	Spot	Position	57	1000002872	198386
925.049	919.765	0.32285	um	Spot	Position	57	1000002874	198387
983.746	931.019	0.32285	um	Spot	Position	57	1000153938	198391
898.422	937.704	0.32285	um	Spot	Position	57	1000191212	198393
1025.83	732.743	0.32285	um	Spot	Position	57	1000002936	198445
1116.75	850.645	0.32285	um	Spot	Position	57	1000002982	198490
1130.56	922.634	0.32285	um	Spot	Position	57	1000174215	198501
1087	963.738	0.32285	um	Spot	Position	57	1000079108	198507
1117.83	974.624	0.32285	um	Spot	Position	57	1000153946	198510
606.072	1046.34	0.32285	um	Spot	Position	57	1000100190	198807
633.288	1126.95	0.32285	um	Spot	Position	57	1000003375	198867
612.616	1158.37	0.32285	um	Spot	Position	57	1000018205	198894
865	1021.23	0.32285	um	Spot	Position	57	1000010973	198997
856.329	1049.85	0.32285	um	Spot	Position	57	1000184870	199014
964.342	1051.9	0.32285	um	Spot	Position	57	1000167911	199018
798.431	1057.47	0.32285	um	Spot	Position	57	1000157828	199021
958.47	1068.97	0.32285	um	Spot	Position	57	1000181437	199028
845.496	1140.38	0.32285	um	Spot	Position	57	1000151124	199067
964.939	1144.47	0.32285	um	Spot	Position	57	1000100297	199069
836.671	1168.01	0.32285	um	Spot	Position	57	1000051402	199074
897.131	1206.99	0.32285	um	Spot	Position	57	1000161253	199083
814.085	1216.75	0.32285	um	Spot	Position	57	1000011080	199085
1153.01	1013.31	0.32285	um	Spot	Position	57	1000170905	199099
1135.33	1028.44	0.32285	um	Spot	Position	57	1000164593	199101
1009.94	1239.35	0.32285	um	Spot	Position	57	1000191946	199146
761.784	156.043	0.32285	um	Spot	Position	58	1000172302	199937
1201.97	0.32285	0.32285	um	Spot	Position	58	1000185917	200050
595.015	440.019	0.32285	um	Spot	Position	58	1000001519	200552
656.419	471.911	0.32285	um	Spot	Position	58	1000001552	200581
491.48	488.834	0.32285	um	Spot	Position	58	1000172940	200590
656.968	511.424	0.32285	um	Spot	Position	58	1000024127	200613
542.437	595.078	0.32285	um	Spot	Position	58	1000200685	200685
932.284	614.138	0.32285	um	Spot	Position	58	1000002010	201014
1069.07	618.345	0.32285	um	Spot	Position	58	1000009620	201130
592.315	940.349	0.32285	um	Spot	Position	58	1000054168	201706
879.157	725.615	0.32285	um	Spot	Position	58	1000123500	201792
831.148	731.887	0.32285	um	Spot	Position	58	1000147046	201795
960.903	784.682	0.32285	um	Spot	Position	58	1000153788	201812
753.161	834.624	0.32285	um	Spot	Position	58	1000140328	201831
950.122	857.103	0.32285	um	Spot	Position	58	1000143826	201844
809.177	914.032	0.32285	um	Spot	Position	58	1000002872	201864
924.776	919.869	0.32285	um	Spot	Position	58	1000002874	201866
981.982	931.482	0.32285	um	Spot	Position	58	1000153938	201871
898.294	937.817	0.32285	um	Spot	Position	58	1000191212	201873
1024.01	735.277	0.32285	um	Spot	Position	58	1000002936	201916
1119.15	850.738	0.32285	um	Spot	Position	58	1000002982	201959
1116	974.95	0.32285	um	Spot	Position	58	1000153946	201981
605.146	1048	0.32285	um	Spot	Position	58	1000100190	202265
633.052	1126.91	0.32285	um	Spot	Position	58	1000003375	202322
612.664	1158.63	0.32285	um	Spot	Position	58	1000018205	202350
864.724	1019.74	0.32285	um	Spot	Position	58	1000010973	202460
858.613	1045.39	0.32285	um	Spot	Position	58	1000184870	202471
958.911	1050.9	0.32285	um	Spot	Position	58	1000167911	202476
796.47	1052.03	0.32285	um	Spot	Position	58	1000157828	202478
972.695	1131.44	0.32285	um	Spot	Position	58	1000100297	202527
845.381	1140.22	0.32285	um	Spot	Position	58	1000151124	202532
836.92	1168.69	0.32285	um	Spot	Position	58	1000051402	202542
896.967	1207.01	0.32285	um	Spot	Position	58	1000161253	202552
813.863	1216.4	0.32285	um	Spot	Position	58	1000011080	202554
1150.75	1014.04	0.32285	um	Spot	Position	58	1000170905	202568
1133.94	1028.01	0.32285	um	Spot	Position	58	1000164593	202569
1019.1	1226.78	0.32285	um	Spot	Position	58	1000191946	202609
761.589	155.936	0.32285	um	Spot	Position	59	1000172302	203439
1201.97	0.32285	0.32285	um	Spot	Position	59	1000185917	203554
595.047	440.352	0.32285	um	Spot	Position	59	1000001519	204079
656.4	472.272	0.32285	um	Spot	Position	59	1000001552	204103
491.1	488.995	0.32285	um	Spot	Position	59	1000172940	204114
656.491	510.536	0.32285	um	Spot	Position	59	1000024127	204131
537.851	593.977	0.32285	um	Spot	Position	59	1000200685	204219
932.009	613.948	0.32285	um	Spot	Position	59	1000002010	204549
1067.66	618.111	0.32285	um	Spot	Position	59	1000009620	204665
591.986	940.338	0.32285	um	Spot	Position	59	1000054168	205241
878.492	725.27	0.32285	um	Spot	Position	59	1000123500	205330
816.239	740.152	0.32285	um	Spot	Position	59	1000147046	205337
960.502	784.795	0.32285	um	Spot	Position	59	1000153788	205352
945.411	856.829	0.32285	um	Spot	Position	59	1000143826	205377
745.411	860.996	0.32285	um	Spot	Position	59	1000140328	205378
809.08	912.594	0.32285	um	Spot	Position	59	1000002872	205398
924.631	919.786	0.32285	um	Spot	Position	59	1000002874	205402
979.225	932.31	0.32285	um	Spot	Position	59	1000153938	205405
898.882	938.072	0.32285	um	Spot	Position	59	1000191212	205408
1021.25	737.116	0.32285	um	Spot	Position	59	1000002936	205458
1120.52	852.467	0.32285	um	Spot	Position	59	1000002982	205495
1115.49	973.939	0.32285	um	Spot	Position	59	1000153946	205516
599.53	1058.83	0.32285	um	Spot	Position	59	1000100190	205794
633.026	1126.75	0.32285	um	Spot	Position	59	1000003375	205833
612.964	1158.82	0.32285	um	Spot	Position	59	1000018205	205855
864.612	1019.71	0.32285	um	Spot	Position	59	1000010973	205963
794.394	1038.04	0.32285	um	Spot	Position	59	1000157828	205973
859.154	1043.46	0.32285	um	Spot	Position	59	1000184870	205980
959.94	1050.63	0.32285	um	Spot	Position	59	1000167911	205983
974.449	1127.66	0.32285	um	Spot	Position	59	1000100297	206041
845.154	1139.95	0.32285	um	Spot	Position	59	1000151124	206046
837.767	1169.96	0.32285	um	Spot	Position	59	1000051402	206057
896.782	1207.12	0.32285	um	Spot	Position	59	1000161253	206065
814.35	1216.49	0.32285	um	Spot	Position	59	1000011080	206066
1141.39	1020.12	0.32285	um	Spot	Position	59	1000170905	206082
1131.46	1028.6	0.32285	um	Spot	Position	59	1000164593	206083
1161.19	1086.43	0.32285	um	Spot	Position	59	1000206099	206099
1024	1215.01	0.32285	um	Spot	Position	59	1000191946	206118
761.787	155.832	0.32285	um	Spot	Position	60	1000172302	206957
1201.97	0.32285	0.32285	um	Spot	Position	60	1000185917	207079
595.012	440.539	0.32285	um	Spot	Position	60	1000001519	207605
656.49	472.145	0.32285	um	Spot	Position	60	1000001552	207632
492.058	489.17	0.32285	um	Spot	Position	60	1000172940	207643
656.383	510.302	0.32285	um	Spot	Position	60	1000024127	207657
532.923	590.138	0.32285	um	Spot	Position	60	1000200685	207727
931.839	614.44	0.32285	um	Spot	Position	60	1000002010	208075
1070.8	619.195	0.32285	um	Spot	Position	60	1000009620	208200
591.491	940.294	0.32285	um	Spot	Position	60	1000054168	208788
878.378	724.845	0.32285	um	Spot	Position	60	1000123500	208870
815.929	740.612	0.32285	um	Spot	Position	60	1000147046	208878
960.527	784.872	0.32285	um	Spot	Position	60	1000153788	208894
944.188	856.666	0.32285	um	Spot	Position	60	1000143826	208914
744.367	870.834	0.32285	um	Spot	Position	60	1000140328	208918
808.813	912.554	0.32285	um	Spot	Position	60	1000002872	208933
924.363	919.906	0.32285	um	Spot	Position	60	1000002874	208936
976.093	933.365	0.32285	um	Spot	Position	60	1000153938	208940
898.948	938.24	0.32285	um	Spot	Position	60	1000191212	208941
1019.58	738.877	0.32285	um	Spot	Position	60	1000002936	208984
1121.28	853.279	0.32285	um	Spot	Position	60	1000002982	209024
1114.74	971.229	0.32285	um	Spot	Position	60	1000153946	209049
0.32285	1260.08	0.32285	um	Spot	Position	60	1000209284	209284
597.088	1063.9	0.32285	um	Spot	Position	60	1000100190	209361
632.776	1126.59	0.32285	um	Spot	Position	60	1000003375	209401
612.947	1158.74	0.32285	um	Spot	Position	60	1000018205	209425
864.034	1018.67	0.32285	um	Spot	Position	60	1000010973	209535
861.991	1032.19	0.32285	um	Spot	Position	60	1000184870	209547
959.654	1051.22	0.32285	um	Spot	Position	60	1000167911	209559
977.255	1126.17	0.32285	um	Spot	Position	60	1000100297	209597
845.278	1139.86	0.32285	um	Spot	Position	60	1000151124	209602
838.992	1172.37	0.32285	um	Spot	Position	60	1000051402	209613
896.762	1207.33	0.32285	um	Spot	Position	60	1000161253	209624
814.01	1216.3	0.32285	um	Spot	Position	60	1000011080	209625
1121.81	1011.35	0.32285	um	Spot	Position	60	1000164593	209644
1140.47	1021.17	0.32285	um	Spot	Position	60	1000170905	209647
1159.16	1088.6	0.32285	um	Spot	Position	60	1000206099	209661
1028.53	1207.19	0.32285	um	Spot	Position	60	1000191946	209680
761.167	155.925	0.32285	um	Spot	Position	61	1000172302	210522
1201.97	0.32285	0.32285	um	Spot	Position	61	1000185917	210660
595.445	440.899	0.32285	um	Spot	Position	61	1000001519	211173
656.632	472.738	0.32285	um	Spot	Position	61	1000001552	211202
492.652	489.834	0.32285	um	Spot	Position	61	1000172940	211213
655.642	510.161	0.32285	um	Spot	Position	61	1000024127	211228
525.353	585.407	0.32285	um	Spot	Position	61	1000200685	211290
647.532	632.266	0.32285	um	Spot	Position	61	1000211338	211338
929.634	614.71	0.32285	um	Spot	Position	61	1000002010	211642
591.076	940.835	0.32285	um	Spot	Position	61	1000054168	212350
877.89	724.312	0.32285	um	Spot	Position	61	1000123500	212433
814.521	741.225	0.32285	um	Spot	Position	61	1000147046	212442
699.501	757.51	0.32285	um	Spot	Position	61	1000212448	212448
960.655	784.202	0.32285	um	Spot	Position	61	1000153788	212460
942.833	856.417	0.32285	um	Spot	Position	61	1000143826	212479
744.049	873.992	0.32285	um	Spot	Position	61	1000140328	212485
808.716	912.276	0.32285	um	Spot	Position	61	1000002872	212504
924.449	919.548	0.32285	um	Spot	Position	61	1000002874	212507
974.704	934.909	0.32285	um	Spot	Position	61	1000153938	212512
901.861	939.809	0.32285	um	Spot	Position	61	1000191212	212513
1015.97	740.084	0.32285	um	Spot	Position	61	1000002936	212554
1130.79	856.032	0.32285	um	Spot	Position	61	1000002982	212593
1067.48	960.821	0.32285	um	Spot	Position	61	1000079108	212611
1114.3	971.833	0.32285	um	Spot	Position	61	1000153946	212614
0.32285	1260.08	0.32285	um	Spot	Position	61	1000209284	212838
590.906	1076.11	0.32285	um	Spot	Position	61	1000100190	212931
632.165	1125.81	0.32285	um	Spot	Position	61	1000003375	212964
612.827	1158.46	0.32285	um	Spot	Position	61	1000018205	212992
791.804	1013.61	0.32285	um	Spot	Position	61	1000157828	213104
863.322	1027.87	0.32285	um	Spot	Position	61	1000184870	213114
959.98	1050.51	0.32285	um	Spot	Position	61	1000167911	213127
991.574	1120.93	0.32285	um	Spot	Position	61	1000100297	213176
664.21	1134.36	0.32285	um	Spot	Position	61	1000213180	213180
845.064	1139.95	0.32285	um	Spot	Position	61	1000151124	213185
839.281	1173.2	0.32285	um	Spot	Position	61	1000051402	213193
896.922	1207.33	0.32285	um	Spot	Position	61	1000161253	213201
814.185	1216.41	0.32285	um	Spot	Position	61	1000011080	213204
1120.66	1010.3	0.32285	um	Spot	Position	61	1000164593	213222
1140	1023	0.32285	um	Spot	Position	61	1000170905	213228
1157.8	1089.15	0.32285	um	Spot	Position	61	1000206099	213240
1031.74	1203.46	0.32285	um	Spot	Position	61	1000191946	213257
761.411	156.139	0.32285	um	Spot	Position	62	1000172302	214119
1201.97	0.32285	0.32285	um	Spot	Position	62	1000185917	214247
595.23	441.554	0.32285	um	Spot	Position	62	1000001519	214736
657.336	472.64	0.32285	um	Spot	Position	62	1000001552	214764
492.779	490.228	0.32285	um	Spot	Position	62	1000172940	214776
655.123	509.33	0.32285	um	Spot	Position	62	1000024127	214794
516.93	583.094	0.32285	um	Spot	Position	62	1000200685	214862
653.417	627.669	0.32285	um	Spot	Position	62	1000211338	214905
928.389	615.183	0.32285	um	Spot	Position	62	1000002010	215217
[truncated: 9,109 more rows]
