# Supplementary material for: Neurotransmitter signaling regulates distinct phases of multimodal human interneuron migration
Source: EMBO J. 2021 Oct 18;40(23):e108714. doi: 10.15252/embj.2021108714 (PMC8634123; doi:10.15252/embj.2021108714)
Supplement: Supplementary file 13 — Software EV1 [file EMBJ-40-e108714-s017.zip › Supplementary_Software/track-analysis-using-trackpal/DATA_RAW/050919_Dlxi56eGFP_WT_3_03_stackreg_cropped2_merged_Position_Bicuculine-Methiodide.csv]

Position
====================
Position X	Position Y	Position Z	Unit	Category	Collection	Time	TrackID	ID
27.6391	530.492	0.32285	um	Spot	Position	1	1000000079	79
271.174	298.081	0.32285	um	Spot	Position	1	1000000133	133
265.36	496.785	0.32285	um	Spot	Position	1	1000000169	169
275.451	611.302	0.32285	um	Spot	Position	1	1000000180	180
196.289	638.053	0.32285	um	Spot	Position	1	1000000188	188
429.573	402.502	0.32285	um	Spot	Position	1	1000000257	257
396.361	455.05	0.32285	um	Spot	Position	1	1000000262	262
472.937	460.109	0.32285	um	Spot	Position	1	1000000263	263
483.546	479.085	0.32285	um	Spot	Position	1	1000000264	264
344.573	549.345	0.32285	um	Spot	Position	1	1000000271	271
432.94	572.992	0.32285	um	Spot	Position	1	1000000276	276
419.212	582.935	0.32285	um	Spot	Position	1	1000000277	277
530.475	300.093	0.32285	um	Spot	Position	1	1000000330	330
617.575	351.06	0.32285	um	Spot	Position	1	1000000336	336
531.974	605.216	0.32285	um	Spot	Position	1	1000000359	359
797.792	219.055	0.32285	um	Spot	Position	1	1000000401	401
695.925	375.898	0.32285	um	Spot	Position	1	1000000417	417
717.746	438.705	0.32285	um	Spot	Position	1	1000000428	428
803.839	442.307	0.32285	um	Spot	Position	1	1000000429	429
779.003	469.313	0.32285	um	Spot	Position	1	1000000430	430
674.845	473.048	0.32285	um	Spot	Position	1	1000000431	431
757.717	561.781	0.32285	um	Spot	Position	1	1000000438	438
917.673	234.239	0.32285	um	Spot	Position	1	1000000482	482
978.301	447.296	0.32285	um	Spot	Position	1	1000000505	505
911.362	636.825	0.32285	um	Spot	Position	1	1000000525	525
114.327	676.02	0.32285	um	Spot	Position	1	1000000576	576
79.8175	733.668	0.32285	um	Spot	Position	1	1000000586	586
73.6507	810.248	0.32285	um	Spot	Position	1	1000000597	597
178.331	752.192	0.32285	um	Spot	Position	1	1000000615	615
307.673	969.48	0.32285	um	Spot	Position	1	1000000621	621
379.746	785.126	0.32285	um	Spot	Position	1	1000000635	635
454.238	894.031	0.32285	um	Spot	Position	1	1000000648	648
490.354	955.735	0.32285	um	Spot	Position	1	1000000662	662
426.049	958.795	0.32285	um	Spot	Position	1	1000000664	664
338.432	967.933	0.32285	um	Spot	Position	1	1000000667	667
428.71	995.735	0.32285	um	Spot	Position	1	1000000672	672
651.779	784.612	0.32285	um	Spot	Position	1	1000000705	705
597.736	787.969	0.32285	um	Spot	Position	1	1000000706	706
549.738	813.41	0.32285	um	Spot	Position	1	1000000708	708
812.019	667.598	0.32285	um	Spot	Position	1	1000000766	766
794.31	681.111	0.32285	um	Spot	Position	1	1000000768	768
810.542	767.375	0.32285	um	Spot	Position	1	1000000782	782
773.585	777.292	0.32285	um	Spot	Position	1	1000000783	783
814.69	860.369	0.32285	um	Spot	Position	1	1000000806	806
672.526	961.059	0.32285	um	Spot	Position	1	1000000840	840
897.771	672.51	0.32285	um	Spot	Position	1	1000000876	876
851.282	769.689	0.32285	um	Spot	Position	1	1000000891	891
832.148	775.058	0.32285	um	Spot	Position	1	1000000894	894
888.666	786.691	0.32285	um	Spot	Position	1	1000000895	895
873.302	897.342	0.32285	um	Spot	Position	1	1000000926	926
829.475	911.222	0.32285	um	Spot	Position	1	1000000929	929
28.8801	530.563	0.32285	um	Spot	Position	2	1000000079	1065
317.026	264.29	0.32285	um	Spot	Position	2	1000001106	1106
270.419	299.39	0.32285	um	Spot	Position	2	1000000133	1114
312.397	344.873	0.32285	um	Spot	Position	2	1000001125	1125
265.421	497.719	0.32285	um	Spot	Position	2	1000000169	1149
276.498	611.759	0.32285	um	Spot	Position	2	1000000180	1160
197.285	636.218	0.32285	um	Spot	Position	2	1000000188	1165
430.229	402.934	0.32285	um	Spot	Position	2	1000000257	1232
397.02	454.67	0.32285	um	Spot	Position	2	1000000262	1238
473.923	459.993	0.32285	um	Spot	Position	2	1000000263	1239
482.761	476.331	0.32285	um	Spot	Position	2	1000000264	1240
344.671	549.357	0.32285	um	Spot	Position	2	1000000271	1246
433.425	572.399	0.32285	um	Spot	Position	2	1000000276	1251
420.424	583.525	0.32285	um	Spot	Position	2	1000000277	1252
530.827	300.412	0.32285	um	Spot	Position	2	1000000330	1301
617.951	351.25	0.32285	um	Spot	Position	2	1000000336	1309
532.339	605.29	0.32285	um	Spot	Position	2	1000000359	1333
797.657	218.405	0.32285	um	Spot	Position	2	1000000401	1375
695.65	376.578	0.32285	um	Spot	Position	2	1000000417	1393
718.015	439.401	0.32285	um	Spot	Position	2	1000000428	1402
803.53	443.684	0.32285	um	Spot	Position	2	1000000429	1403
778.98	469.407	0.32285	um	Spot	Position	2	1000000430	1404
757.128	560.402	0.32285	um	Spot	Position	2	1000000438	1412
917.728	234.306	0.32285	um	Spot	Position	2	1000000482	1448
977.675	447.413	0.32285	um	Spot	Position	2	1000000505	1472
910.876	636.658	0.32285	um	Spot	Position	2	1000000525	1490
114.947	676.569	0.32285	um	Spot	Position	2	1000000576	1541
74.8024	732.203	0.32285	um	Spot	Position	2	1000000586	1553
73.1885	809.371	0.32285	um	Spot	Position	2	1000000597	1565
179.52	752.568	0.32285	um	Spot	Position	2	1000000615	1583
309.324	970.043	0.32285	um	Spot	Position	2	1000000621	1588
380.662	785.03	0.32285	um	Spot	Position	2	1000000635	1606
455.671	892.726	0.32285	um	Spot	Position	2	1000000648	1618
482.865	956.14	0.32285	um	Spot	Position	2	1000000662	1630
426.974	958.47	0.32285	um	Spot	Position	2	1000000664	1632
338.597	969.785	0.32285	um	Spot	Position	2	1000000667	1635
424.655	1001.28	0.32285	um	Spot	Position	2	1000000672	1639
656.158	768.194	0.32285	um	Spot	Position	2	1000001664	1664
652.615	784.733	0.32285	um	Spot	Position	2	1000000705	1669
598.868	787.371	0.32285	um	Spot	Position	2	1000000706	1670
551.824	813.765	0.32285	um	Spot	Position	2	1000000708	1672
811.674	668.478	0.32285	um	Spot	Position	2	1000000766	1725
798.35	685.151	0.32285	um	Spot	Position	2	1000000768	1727
810.606	766.616	0.32285	um	Spot	Position	2	1000000782	1739
775.002	772.788	0.32285	um	Spot	Position	2	1000000783	1740
796.088	803.11	0.32285	um	Spot	Position	2	1000001743	1743
814.031	860.378	0.32285	um	Spot	Position	2	1000000806	1762
756.212	907.209	0.32285	um	Spot	Position	2	1000001779	1779
674.202	959.118	0.32285	um	Spot	Position	2	1000000840	1794
898.032	672.277	0.32285	um	Spot	Position	2	1000000876	1829
850.478	772.269	0.32285	um	Spot	Position	2	1000000891	1843
832.461	774.354	0.32285	um	Spot	Position	2	1000000894	1845
888.672	786.87	0.32285	um	Spot	Position	2	1000000895	1846
871.487	896.91	0.32285	um	Spot	Position	2	1000000926	1876
828.643	911.053	0.32285	um	Spot	Position	2	1000000929	1879
30.0893	531.969	0.32285	um	Spot	Position	3	1000000079	2015
321.111	264.062	0.32285	um	Spot	Position	3	1000001106	2051
270.873	300.475	0.32285	um	Spot	Position	3	1000000133	2060
311.23	342.482	0.32285	um	Spot	Position	3	1000001125	2071
264.63	499.751	0.32285	um	Spot	Position	3	1000000169	2096
277.238	607.951	0.32285	um	Spot	Position	3	1000000180	2105
197.929	635.453	0.32285	um	Spot	Position	3	1000000188	2110
430.902	403.031	0.32285	um	Spot	Position	3	1000000257	2176
396.911	454.353	0.32285	um	Spot	Position	3	1000000262	2180
475.074	459.897	0.32285	um	Spot	Position	3	1000000263	2181
482.255	476.338	0.32285	um	Spot	Position	3	1000000264	2182
434.062	571.563	0.32285	um	Spot	Position	3	1000000276	2193
420.471	580.844	0.32285	um	Spot	Position	3	1000000277	2194
530.544	301.348	0.32285	um	Spot	Position	3	1000000330	2242
618.471	351.384	0.32285	um	Spot	Position	3	1000000336	2250
533.343	605.884	0.32285	um	Spot	Position	3	1000000359	2276
797.299	218.566	0.32285	um	Spot	Position	3	1000000401	2317
695.696	376.99	0.32285	um	Spot	Position	3	1000000417	2333
718.187	440.079	0.32285	um	Spot	Position	3	1000000428	2342
803.024	444.448	0.32285	um	Spot	Position	3	1000000429	2343
778.622	470.622	0.32285	um	Spot	Position	3	1000000430	2344
756.926	559.435	0.32285	um	Spot	Position	3	1000000438	2354
916.732	233.812	0.32285	um	Spot	Position	3	1000000482	2400
978.244	448.638	0.32285	um	Spot	Position	3	1000000505	2425
910.841	636.908	0.32285	um	Spot	Position	3	1000000525	2443
113.336	675.627	0.32285	um	Spot	Position	3	1000000576	2492
70.4482	731.66	0.32285	um	Spot	Position	3	1000000586	2504
177.693	751.911	0.32285	um	Spot	Position	3	1000000615	2536
309.613	969.08	0.32285	um	Spot	Position	3	1000000621	2543
382.357	783.504	0.32285	um	Spot	Position	3	1000000635	2558
457.989	891.258	0.32285	um	Spot	Position	3	1000000648	2570
427.892	957.879	0.32285	um	Spot	Position	3	1000000664	2583
473.9	959.079	0.32285	um	Spot	Position	3	1000000662	2585
338.26	971.028	0.32285	um	Spot	Position	3	1000000667	2588
424.378	1001.82	0.32285	um	Spot	Position	3	1000000672	2591
653.928	784.245	0.32285	um	Spot	Position	3	1000000705	2623
600.516	787.132	0.32285	um	Spot	Position	3	1000000706	2624
553.067	813.8	0.32285	um	Spot	Position	3	1000000708	2627
810.944	669.219	0.32285	um	Spot	Position	3	1000000766	2682
805.123	691.353	0.32285	um	Spot	Position	3	1000000768	2685
661.439	756.265	0.32285	um	Spot	Position	3	1000001664	2695
810.391	766.351	0.32285	um	Spot	Position	3	1000000782	2697
773.868	776.133	0.32285	um	Spot	Position	3	1000000783	2698
813.433	859.656	0.32285	um	Spot	Position	3	1000000806	2721
753.948	899.331	0.32285	um	Spot	Position	3	1000001779	2736
677.965	955.17	0.32285	um	Spot	Position	3	1000000840	2752
898.343	672.667	0.32285	um	Spot	Position	3	1000000876	2782
850.101	773.161	0.32285	um	Spot	Position	3	1000000891	2798
832.265	774.554	0.32285	um	Spot	Position	3	1000000894	2799
889.025	787.375	0.32285	um	Spot	Position	3	1000000895	2801
870.215	897.114	0.32285	um	Spot	Position	3	1000000926	2834
828.286	911.005	0.32285	um	Spot	Position	3	1000000929	2838
29.7522	533.633	0.32285	um	Spot	Position	4	1000000079	2976
321.738	265.117	0.32285	um	Spot	Position	4	1000001106	3016
270.07	302.455	0.32285	um	Spot	Position	4	1000000133	3025
265.885	499.443	0.32285	um	Spot	Position	4	1000000169	3057
277.613	609.41	0.32285	um	Spot	Position	4	1000000180	3068
200.806	633.394	0.32285	um	Spot	Position	4	1000000188	3074
431.516	402.875	0.32285	um	Spot	Position	4	1000000257	3147
397.577	454.777	0.32285	um	Spot	Position	4	1000000262	3150
474.982	460.373	0.32285	um	Spot	Position	4	1000000263	3151
482.197	476.79	0.32285	um	Spot	Position	4	1000000264	3152
345.032	549.221	0.32285	um	Spot	Position	4	1000000271	3159
436.155	573.463	0.32285	um	Spot	Position	4	1000000276	3164
421.216	579.111	0.32285	um	Spot	Position	4	1000000277	3165
530.199	302.322	0.32285	um	Spot	Position	4	1000000330	3212
617.779	351.764	0.32285	um	Spot	Position	4	1000000336	3221
532.551	606.575	0.32285	um	Spot	Position	4	1000000359	3245
797.2	218.188	0.32285	um	Spot	Position	4	1000000401	3285
695.347	377.194	0.32285	um	Spot	Position	4	1000000417	3306
718.254	440.473	0.32285	um	Spot	Position	4	1000000428	3315
802.357	444.945	0.32285	um	Spot	Position	4	1000000429	3317
778.273	471.863	0.32285	um	Spot	Position	4	1000000430	3319
677.282	472.121	0.32285	um	Spot	Position	4	1000000431	3320
756.866	559	0.32285	um	Spot	Position	4	1000000438	3329
916.462	233.928	0.32285	um	Spot	Position	4	1000000482	3372
977.628	448.444	0.32285	um	Spot	Position	4	1000000505	3395
908.224	636.99	0.32285	um	Spot	Position	4	1000000525	3417
113.387	677.139	0.32285	um	Spot	Position	4	1000000576	3465
63.9313	731.223	0.32285	um	Spot	Position	4	1000000586	3478
76.3825	798.152	0.32285	um	Spot	Position	4	1000000597	3489
171.427	750.58	0.32285	um	Spot	Position	4	1000000615	3504
310.821	970.595	0.32285	um	Spot	Position	4	1000000621	3512
383.404	782.469	0.32285	um	Spot	Position	4	1000000635	3529
459.194	889.425	0.32285	um	Spot	Position	4	1000000648	3539
428.313	958.121	0.32285	um	Spot	Position	4	1000000664	3553
469.05	960.194	0.32285	um	Spot	Position	4	1000000662	3555
339.67	971.08	0.32285	um	Spot	Position	4	1000000667	3558
424.885	1002.06	0.32285	um	Spot	Position	4	1000000672	3561
655.048	784.232	0.32285	um	Spot	Position	4	1000000705	3589
601.411	787.258	0.32285	um	Spot	Position	4	1000000706	3591
553.15	815.06	0.32285	um	Spot	Position	4	1000000708	3595
810.406	674.009	0.32285	um	Spot	Position	4	1000000766	3654
807.015	694.289	0.32285	um	Spot	Position	4	1000000768	3657
662.939	750.992	0.32285	um	Spot	Position	4	1000001664	3668
810.509	766.054	0.32285	um	Spot	Position	4	1000000782	3672
774.805	775.385	0.32285	um	Spot	Position	4	1000000783	3673
814.246	860.242	0.32285	um	Spot	Position	4	1000000806	3696
753.325	893.715	0.32285	um	Spot	Position	4	1000001779	3708
686.945	953.747	0.32285	um	Spot	Position	4	1000000840	3727
898.463	672.812	0.32285	um	Spot	Position	4	1000000876	3765
832.488	774.483	0.32285	um	Spot	Position	4	1000000894	3783
850.818	774.197	0.32285	um	Spot	Position	4	1000000891	3784
868.07	897.487	0.32285	um	Spot	Position	4	1000000926	3815
827.819	911.093	0.32285	um	Spot	Position	4	1000000929	3820
30.4216	534.367	0.32285	um	Spot	Position	5	1000000079	3962
322.122	266.659	0.32285	um	Spot	Position	5	1000001106	4006
269.997	303.976	0.32285	um	Spot	Position	5	1000000133	4013
307.952	339.958	0.32285	um	Spot	Position	5	1000001125	4022
266.097	500.183	0.32285	um	Spot	Position	5	1000000169	4046
277.388	607.628	0.32285	um	Spot	Position	5	1000000180	4054
202.619	631.982	0.32285	um	Spot	Position	5	1000000188	4059
431.595	402.788	0.32285	um	Spot	Position	5	1000000257	4128
398.508	455.426	0.32285	um	Spot	Position	5	1000000262	4131
476.085	460.577	0.32285	um	Spot	Position	5	1000000263	4132
483.876	477.92	0.32285	um	Spot	Position	5	1000000264	4133
345.086	549.551	0.32285	um	Spot	Position	5	1000000271	4140
437.983	574.519	0.32285	um	Spot	Position	5	1000000276	4143
421.182	578.805	0.32285	um	Spot	Position	5	1000000277	4144
529.475	303.556	0.32285	um	Spot	Position	5	1000000330	4191
618.479	351.735	0.32285	um	Spot	Position	5	1000000336	4198
533.58	606.28	0.32285	um	Spot	Position	5	1000000359	4221
797.5	216.855	0.32285	um	Spot	Position	5	1000000401	4260
694.78	377.123	0.32285	um	Spot	Position	5	1000000417	4277
717.784	440.367	0.32285	um	Spot	Position	5	1000000428	4285
801.477	445.737	0.32285	um	Spot	Position	5	1000000429	4286
678.311	471.361	0.32285	um	Spot	Position	5	1000000431	4287
777.986	472.792	0.32285	um	Spot	Position	5	1000000430	4288
756.521	559.125	0.32285	um	Spot	Position	5	1000000438	4297
916.601	233.701	0.32285	um	Spot	Position	5	1000000482	4339
977.883	449.168	0.32285	um	Spot	Position	5	1000000505	4362
908.131	637.414	0.32285	um	Spot	Position	5	1000000525	4384
126.505	674.568	0.32285	um	Spot	Position	5	1000004429	4429
103.358	678.547	0.32285	um	Spot	Position	5	1000000576	4431
62.4511	732.025	0.32285	um	Spot	Position	5	1000000586	4444
77.996	796.127	0.32285	um	Spot	Position	5	1000000597	4453
171.48	749.073	0.32285	um	Spot	Position	5	1000000615	4469
311.594	972.192	0.32285	um	Spot	Position	5	1000000621	4479
384.521	781.438	0.32285	um	Spot	Position	5	1000000635	4494
460.647	889.85	0.32285	um	Spot	Position	5	1000000648	4505
429.554	958.413	0.32285	um	Spot	Position	5	1000000664	4516
465.182	960.587	0.32285	um	Spot	Position	5	1000000662	4517
340.386	971.522	0.32285	um	Spot	Position	5	1000000667	4521
422.973	1004.58	0.32285	um	Spot	Position	5	1000000672	4522
656.98	779.82	0.32285	um	Spot	Position	5	1000000705	4547
601.589	787.559	0.32285	um	Spot	Position	5	1000000706	4549
553.998	815.305	0.32285	um	Spot	Position	5	1000000708	4554
810.14	676.101	0.32285	um	Spot	Position	5	1000000766	4607
807.811	695.78	0.32285	um	Spot	Position	5	1000000768	4610
664.388	747.746	0.32285	um	Spot	Position	5	1000001664	4621
810.162	765.151	0.32285	um	Spot	Position	5	1000000782	4625
776.452	771.683	0.32285	um	Spot	Position	5	1000000783	4626
795.964	812.235	0.32285	um	Spot	Position	5	1000001743	4631
813.668	860.052	0.32285	um	Spot	Position	5	1000000806	4645
752.812	892.714	0.32285	um	Spot	Position	5	1000001779	4653
688.434	952.392	0.32285	um	Spot	Position	5	1000000840	4678
762.568	991.589	0.32285	um	Spot	Position	5	1000004688	4688
899.265	673.201	0.32285	um	Spot	Position	5	1000000876	4714
850.114	775.459	0.32285	um	Spot	Position	5	1000000891	4729
831.46	775.724	0.32285	um	Spot	Position	5	1000000894	4730
867.997	897.3	0.32285	um	Spot	Position	5	1000000926	4761
827.395	911.108	0.32285	um	Spot	Position	5	1000000929	4766
30.2314	535.686	0.32285	um	Spot	Position	6	1000000079	4897
326.076	266.299	0.32285	um	Spot	Position	6	1000001106	4939
268.602	305.771	0.32285	um	Spot	Position	6	1000000133	4947
308.007	339.778	0.32285	um	Spot	Position	6	1000001125	4954
267.021	500.328	0.32285	um	Spot	Position	6	1000000169	4976
272.304	603.529	0.32285	um	Spot	Position	6	1000000180	4984
204.591	630.183	0.32285	um	Spot	Position	6	1000000188	4990
432.089	402.292	0.32285	um	Spot	Position	6	1000000257	5064
398.762	455.68	0.32285	um	Spot	Position	6	1000000262	5069
476.189	461.127	0.32285	um	Spot	Position	6	1000000263	5070
485.908	479.289	0.32285	um	Spot	Position	6	1000000264	5071
345.197	549.766	0.32285	um	Spot	Position	6	1000000271	5077
439.33	576.185	0.32285	um	Spot	Position	6	1000000276	5081
421.617	578.568	0.32285	um	Spot	Position	6	1000000277	5082
528.699	304.117	0.32285	um	Spot	Position	6	1000000330	5124
619.519	352.119	0.32285	um	Spot	Position	6	1000000336	5129
532.355	608.138	0.32285	um	Spot	Position	6	1000000359	5151
798.06	216.079	0.32285	um	Spot	Position	6	1000000401	5193
694.899	377.089	0.32285	um	Spot	Position	6	1000000417	5211
717.426	440.984	0.32285	um	Spot	Position	6	1000000428	5219
801.052	446.221	0.32285	um	Spot	Position	6	1000000429	5221
678.779	472.003	0.32285	um	Spot	Position	6	1000000431	5222
777.786	474.85	0.32285	um	Spot	Position	6	1000000430	5225
756.429	560.211	0.32285	um	Spot	Position	6	1000000438	5232
916.639	233.759	0.32285	um	Spot	Position	6	1000000482	5274
978.255	449.796	0.32285	um	Spot	Position	6	1000000505	5298
909.031	637.917	0.32285	um	Spot	Position	6	1000000525	5320
101.497	679.321	0.32285	um	Spot	Position	6	1000000576	5368
119.436	683.066	0.32285	um	Spot	Position	6	1000004429	5369
60.3561	732.14	0.32285	um	Spot	Position	6	1000000586	5380
77.7321	796.806	0.32285	um	Spot	Position	6	1000000597	5391
171.177	748.8	0.32285	um	Spot	Position	6	1000000615	5406
313.174	974.147	0.32285	um	Spot	Position	6	1000000621	5415
384.959	780.635	0.32285	um	Spot	Position	6	1000000635	5427
461.899	888.452	0.32285	um	Spot	Position	6	1000000648	5439
430.126	957.697	0.32285	um	Spot	Position	6	1000000664	5452
458.799	957.693	0.32285	um	Spot	Position	6	1000000662	5453
340.393	971.322	0.32285	um	Spot	Position	6	1000000667	5458
418.406	1010.15	0.32285	um	Spot	Position	6	1000000672	5461
603.185	787.823	0.32285	um	Spot	Position	6	1000000706	5487
556.009	815.433	0.32285	um	Spot	Position	6	1000000708	5490
810.932	679.571	0.32285	um	Spot	Position	6	1000000766	5542
811.057	698.995	0.32285	um	Spot	Position	6	1000000768	5545
664.907	748.033	0.32285	um	Spot	Position	6	1000001664	5554
810.428	762.746	0.32285	um	Spot	Position	6	1000000782	5557
778.921	767.015	0.32285	um	Spot	Position	6	1000000783	5558
661.633	772.182	0.32285	um	Spot	Position	6	1000000705	5559
795.74	814.189	0.32285	um	Spot	Position	6	1000001743	5563
814.125	860.906	0.32285	um	Spot	Position	6	1000000806	5577
752.215	893.077	0.32285	um	Spot	Position	6	1000001779	5587
691.326	951.35	0.32285	um	Spot	Position	6	1000000840	5611
761.838	990.915	0.32285	um	Spot	Position	6	1000004688	5621
899.977	673.727	0.32285	um	Spot	Position	6	1000000876	5645
850.62	776.037	0.32285	um	Spot	Position	6	1000000891	5659
830.744	776.344	0.32285	um	Spot	Position	6	1000000894	5660
875.496	784.301	0.32285	um	Spot	Position	6	1000005662	5662
864.881	899.142	0.32285	um	Spot	Position	6	1000000926	5694
827.129	910.467	0.32285	um	Spot	Position	6	1000000929	5697
30.3601	536.552	0.32285	um	Spot	Position	7	1000000079	5827
328.265	267.174	0.32285	um	Spot	Position	7	1000001106	5875
268.259	307.51	0.32285	um	Spot	Position	7	1000000133	5885
306.987	339.908	0.32285	um	Spot	Position	7	1000001125	5892
265.93	501.106	0.32285	um	Spot	Position	7	1000000169	5913
272.125	596.832	0.32285	um	Spot	Position	7	1000000180	5921
205.067	627.815	0.32285	um	Spot	Position	7	1000000188	5926
432.789	402.39	0.32285	um	Spot	Position	7	1000000257	6000
398.709	455.79	0.32285	um	Spot	Position	7	1000000262	6006
476.189	460.669	0.32285	um	Spot	Position	7	1000000263	6007
485.571	478.926	0.32285	um	Spot	Position	7	1000000264	6008
344.978	550.028	0.32285	um	Spot	Position	7	1000000271	6017
418.963	576.505	0.32285	um	Spot	Position	7	1000000277	6022
439.423	576.226	0.32285	um	Spot	Position	7	1000000276	6023
528.318	305.036	0.32285	um	Spot	Position	7	1000000330	6072
619.559	352.198	0.32285	um	Spot	Position	7	1000000336	6080
531.616	609.238	0.32285	um	Spot	Position	7	1000000359	6102
695.024	377.151	0.32285	um	Spot	Position	7	1000000417	6166
717.421	441.937	0.32285	um	Spot	Position	7	1000000428	6174
800.252	447.257	0.32285	um	Spot	Position	7	1000000429	6176
776.4	477.814	0.32285	um	Spot	Position	7	1000000430	6178
756.406	560.525	0.32285	um	Spot	Position	7	1000000438	6188
915.591	233.39	0.32285	um	Spot	Position	7	1000000482	6234
978.304	450.225	0.32285	um	Spot	Position	7	1000000505	6256
908.983	638.126	0.32285	um	Spot	Position	7	1000000525	6280
111.867	676.751	0.32285	um	Spot	Position	7	1000000576	6328
120.818	684.935	0.32285	um	Spot	Position	7	1000004429	6331
60.8111	733.848	0.32285	um	Spot	Position	7	1000000586	6342
80.2877	790.004	0.32285	um	Spot	Position	7	1000000597	6349
171.832	747.526	0.32285	um	Spot	Position	7	1000000615	6365
313.309	973.301	0.32285	um	Spot	Position	7	1000000621	6372
385.872	781.658	0.32285	um	Spot	Position	7	1000000635	6388
461.985	888.59	0.32285	um	Spot	Position	7	1000000648	6404
430.629	957.825	0.32285	um	Spot	Position	7	1000000664	6416
342.794	970.369	0.32285	um	Spot	Position	7	1000000667	6420
417.573	1011.33	0.32285	um	Spot	Position	7	1000000672	6425
603.176	787.343	0.32285	um	Spot	Position	7	1000000706	6450
556.727	815.555	0.32285	um	Spot	Position	7	1000000708	6455
810.794	680.221	0.32285	um	Spot	Position	7	1000000766	6515
811.245	699.337	0.32285	um	Spot	Position	7	1000000768	6520
665.007	749.99	0.32285	um	Spot	Position	7	1000001664	6530
810.31	763.361	0.32285	um	Spot	Position	7	1000000782	6533
667.639	765.137	0.32285	um	Spot	Position	7	1000000705	6534
780.791	765.595	0.32285	um	Spot	Position	7	1000000783	6535
814.121	861.016	0.32285	um	Spot	Position	7	1000000806	6553
753.516	891.887	0.32285	um	Spot	Position	7	1000001779	6562
692.359	951.56	0.32285	um	Spot	Position	7	1000000840	6587
761.734	991.49	0.32285	um	Spot	Position	7	1000004688	6596
900.411	674.144	0.32285	um	Spot	Position	7	1000000876	6625
830.718	776.09	0.32285	um	Spot	Position	7	1000000894	6640
851.252	776.02	0.32285	um	Spot	Position	7	1000000891	6641
875.56	781.39	0.32285	um	Spot	Position	7	1000005662	6642
863.811	900.013	0.32285	um	Spot	Position	7	1000000926	6675
826.689	910.058	0.32285	um	Spot	Position	7	1000000929	6678
30.6564	536.236	0.32285	um	Spot	Position	8	1000000079	6807
267.648	309.137	0.32285	um	Spot	Position	8	1000000133	6868
303.051	334.428	0.32285	um	Spot	Position	8	1000001125	6877
266.082	501.025	0.32285	um	Spot	Position	8	1000000169	6895
265.825	590.025	0.32285	um	Spot	Position	8	1000000180	6905
206.665	625.343	0.32285	um	Spot	Position	8	1000000188	6910
333.472	267.497	0.32285	um	Spot	Position	8	1000001106	6963
433.883	400.944	0.32285	um	Spot	Position	8	1000000257	6989
398.758	456.088	0.32285	um	Spot	Position	8	1000000262	6994
477.124	460.967	0.32285	um	Spot	Position	8	1000000263	6995
485.598	479.528	0.32285	um	Spot	Position	8	1000000264	6996
344.823	550.3	0.32285	um	Spot	Position	8	1000000271	7003
417.367	575.237	0.32285	um	Spot	Position	8	1000000277	7007
439.61	575.939	0.32285	um	Spot	Position	8	1000000276	7008
527.477	305.574	0.32285	um	Spot	Position	8	1000000330	7061
619.178	352.318	0.32285	um	Spot	Position	8	1000000336	7066
533.118	608.666	0.32285	um	Spot	Position	8	1000000359	7085
695.094	377.629	0.32285	um	Spot	Position	8	1000000417	7145
717.001	442.442	0.32285	um	Spot	Position	8	1000000428	7153
799.847	447.425	0.32285	um	Spot	Position	8	1000000429	7155
679.535	471.143	0.32285	um	Spot	Position	8	1000000431	7156
776.324	478.926	0.32285	um	Spot	Position	8	1000000430	7157
756.2	561.349	0.32285	um	Spot	Position	8	1000000438	7165
915.071	233.264	0.32285	um	Spot	Position	8	1000000482	7210
978.503	450.951	0.32285	um	Spot	Position	8	1000000505	7235
909.331	638.693	0.32285	um	Spot	Position	8	1000000525	7254
115.67	677.74	0.32285	um	Spot	Position	8	1000000576	7295
118.228	700.884	0.32285	um	Spot	Position	8	1000004429	7299
61.0917	735.326	0.32285	um	Spot	Position	8	1000000586	7309
79.8255	790.839	0.32285	um	Spot	Position	8	1000000597	7318
173.027	745.822	0.32285	um	Spot	Position	8	1000000615	7335
312.85	972.099	0.32285	um	Spot	Position	8	1000000621	7341
386.418	781.124	0.32285	um	Spot	Position	8	1000000635	7356
463.699	886.584	0.32285	um	Spot	Position	8	1000000648	7367
449.501	956.495	0.32285	um	Spot	Position	8	1000000662	7381
431.543	958.734	0.32285	um	Spot	Position	8	1000000664	7383
343.309	970.195	0.32285	um	Spot	Position	8	1000000667	7386
415.773	1021.89	0.32285	um	Spot	Position	8	1000000672	7394
603.845	787.482	0.32285	um	Spot	Position	8	1000000706	7423
558.127	815.843	0.32285	um	Spot	Position	8	1000000708	7428
812.582	686.03	0.32285	um	Spot	Position	8	1000000766	7484
811.383	699.86	0.32285	um	Spot	Position	8	1000000768	7487
820.338	721.43	0.32285	um	Spot	Position	8	1000007491	7491
664.023	752.311	0.32285	um	Spot	Position	8	1000001664	7497
676.849	753.134	0.32285	um	Spot	Position	8	1000000705	7498
784.24	762.885	0.32285	um	Spot	Position	8	1000000783	7500
810.379	763.62	0.32285	um	Spot	Position	8	1000000782	7501
795.474	816.006	0.32285	um	Spot	Position	8	1000001743	7506
813.805	860.909	0.32285	um	Spot	Position	8	1000000806	7519
754.101	895.05	0.32285	um	Spot	Position	8	1000001779	7529
826.376	909.69	0.32285	um	Spot	Position	8	1000000929	7534
693.063	951.998	0.32285	um	Spot	Position	8	1000000840	7551
761.582	991.159	0.32285	um	Spot	Position	8	1000004688	7564
901.407	675.236	0.32285	um	Spot	Position	8	1000000876	7590
850.708	774.412	0.32285	um	Spot	Position	8	1000000891	7606
830.826	775.954	0.32285	um	Spot	Position	8	1000000894	7607
875.478	780.264	0.32285	um	Spot	Position	8	1000005662	7608
863.436	900.451	0.32285	um	Spot	Position	8	1000000926	7640
30.9447	536.701	0.32285	um	Spot	Position	9	1000000079	7770
266.488	310.758	0.32285	um	Spot	Position	9	1000000133	7826
299.658	333.146	0.32285	um	Spot	Position	9	1000001125	7832
267.242	497.217	0.32285	um	Spot	Position	9	1000000169	7852
262.167	584.559	0.32285	um	Spot	Position	9	1000000180	7861
208.189	623.4	0.32285	um	Spot	Position	9	1000000188	7866
335.378	268.252	0.32285	um	Spot	Position	9	1000001106	7917
435.866	399.706	0.32285	um	Spot	Position	9	1000000257	7942
398.675	456.362	0.32285	um	Spot	Position	9	1000000262	7947
477.354	461.547	0.32285	um	Spot	Position	9	1000000263	7948
485.692	480.145	0.32285	um	Spot	Position	9	1000000264	7949
344.633	550.229	0.32285	um	Spot	Position	9	1000000271	7956
418.924	575.629	0.32285	um	Spot	Position	9	1000000277	7958
446.798	586.091	0.32285	um	Spot	Position	9	1000000276	7959
527.596	305.17	0.32285	um	Spot	Position	9	1000000330	8011
619.571	352.681	0.32285	um	Spot	Position	9	1000000336	8018
523.344	557.107	0.32285	um	Spot	Position	9	1000008032	8032
533.245	608.584	0.32285	um	Spot	Position	9	1000000359	8038
695.174	377.961	0.32285	um	Spot	Position	9	1000000417	8098
716.421	442.799	0.32285	um	Spot	Position	9	1000000428	8106
799.796	447.878	0.32285	um	Spot	Position	9	1000000429	8107
680.106	471.48	0.32285	um	Spot	Position	9	1000000431	8108
772.339	484.923	0.32285	um	Spot	Position	9	1000000430	8111
756.493	562.199	0.32285	um	Spot	Position	9	1000000438	8120
914.926	232.9	0.32285	um	Spot	Position	9	1000000482	8163
978.948	451.785	0.32285	um	Spot	Position	9	1000000505	8187
909.688	639.246	0.32285	um	Spot	Position	9	1000000525	8209
116.847	678.005	0.32285	um	Spot	Position	9	1000000576	8256
115.48	705.341	0.32285	um	Spot	Position	9	1000004429	8261
61.3227	734.517	0.32285	um	Spot	Position	9	1000000586	8268
79.4493	790.764	0.32285	um	Spot	Position	9	1000000597	8277
172.318	746.942	0.32285	um	Spot	Position	9	1000000615	8291
313.474	972.265	0.32285	um	Spot	Position	9	1000000621	8297
387.425	783.494	0.32285	um	Spot	Position	9	1000000635	8312
468.297	882.793	0.32285	um	Spot	Position	9	1000000648	8322
447.576	956.404	0.32285	um	Spot	Position	9	1000000662	8341
431.847	959.11	0.32285	um	Spot	Position	9	1000000664	8342
343.132	970.738	0.32285	um	Spot	Position	9	1000000667	8346
413.104	1025.83	0.32285	um	Spot	Position	9	1000000672	8353
605.195	789.105	0.32285	um	Spot	Position	9	1000000706	8377
560.375	815.419	0.32285	um	Spot	Position	9	1000000708	8382
812.727	686.59	0.32285	um	Spot	Position	9	1000000766	8441
816.038	703.684	0.32285	um	Spot	Position	9	1000000768	8444
820.206	721.676	0.32285	um	Spot	Position	9	1000007491	8450
682.172	749.782	0.32285	um	Spot	Position	9	1000000705	8452
664.472	760.088	0.32285	um	Spot	Position	9	1000001664	8454
784.359	763.115	0.32285	um	Spot	Position	9	1000000783	8456
810.568	763.756	0.32285	um	Spot	Position	9	1000000782	8457
795.463	815.783	0.32285	um	Spot	Position	9	1000001743	8461
813.723	860.089	0.32285	um	Spot	Position	9	1000000806	8475
756.11	899.227	0.32285	um	Spot	Position	9	1000001779	8491
693.995	951.612	0.32285	um	Spot	Position	9	1000000840	8512
762.65	991.42	0.32285	um	Spot	Position	9	1000004688	8524
902.835	676.687	0.32285	um	Spot	Position	9	1000000876	8550
850.279	774.764	0.32285	um	Spot	Position	9	1000000891	8567
831.172	775.685	0.32285	um	Spot	Position	9	1000000894	8568
875.688	780.154	0.32285	um	Spot	Position	9	1000005662	8569
863.781	899.975	0.32285	um	Spot	Position	9	1000000926	8601
826.603	909.648	0.32285	um	Spot	Position	9	1000000929	8602
31.132	536.751	0.32285	um	Spot	Position	10	1000000079	8728
266.913	250.83	0.32285	um	Spot	Position	10	1000008771	8771
266.115	311.526	0.32285	um	Spot	Position	10	1000000133	8789
298.297	335.336	0.32285	um	Spot	Position	10	1000001125	8795
267.599	495.343	0.32285	um	Spot	Position	10	1000000169	8816
254.467	582.69	0.32285	um	Spot	Position	10	1000000180	8824
208.518	622.761	0.32285	um	Spot	Position	10	1000000188	8828
335.287	269.203	0.32285	um	Spot	Position	10	1000001106	8877
436.077	400.04	0.32285	um	Spot	Position	10	1000000257	8901
398.479	456.155	0.32285	um	Spot	Position	10	1000000262	8905
476.96	462.227	0.32285	um	Spot	Position	10	1000000263	8906
485.805	479.812	0.32285	um	Spot	Position	10	1000000264	8907
345.393	550.293	0.32285	um	Spot	Position	10	1000000271	8914
418.161	574.96	0.32285	um	Spot	Position	10	1000000277	8916
449.798	594.195	0.32285	um	Spot	Position	10	1000000276	8917
528.618	304.596	0.32285	um	Spot	Position	10	1000000330	8965
618.627	352.806	0.32285	um	Spot	Position	10	1000000336	8971
525.845	559.444	0.32285	um	Spot	Position	10	1000008032	8984
534.291	608.76	0.32285	um	Spot	Position	10	1000000359	8992
788.098	209.859	0.32285	um	Spot	Position	10	1000000401	9031
695.147	378.185	0.32285	um	Spot	Position	10	1000000417	9052
716.232	442.644	0.32285	um	Spot	Position	10	1000000428	9060
799.159	448.315	0.32285	um	Spot	Position	10	1000000429	9061
680.101	470.726	0.32285	um	Spot	Position	10	1000000431	9062
771.408	486.512	0.32285	um	Spot	Position	10	1000000430	9063
756.787	565.007	0.32285	um	Spot	Position	10	1000000438	9072
912.646	232.726	0.32285	um	Spot	Position	10	1000000482	9117
979.401	452.057	0.32285	um	Spot	Position	10	1000000505	9141
908.844	639.582	0.32285	um	Spot	Position	10	1000000525	9164
116.662	677.519	0.32285	um	Spot	Position	10	1000000576	9212
111.441	714.11	0.32285	um	Spot	Position	10	1000004429	9218
62.3336	733.238	0.32285	um	Spot	Position	10	1000000586	9224
79.292	791.825	0.32285	um	Spot	Position	10	1000000597	9234
171.685	746.283	0.32285	um	Spot	Position	10	1000000615	9248
314.169	971.094	0.32285	um	Spot	Position	10	1000000621	9253
389.389	785.166	0.32285	um	Spot	Position	10	1000000635	9269
469.739	881.767	0.32285	um	Spot	Position	10	1000000648	9280
447.689	956.185	0.32285	um	Spot	Position	10	1000000662	9298
345.957	969.989	0.32285	um	Spot	Position	10	1000000667	9302
411.289	1031.31	0.32285	um	Spot	Position	10	1000000672	9309
658.223	775.551	0.32285	um	Spot	Position	10	1000001664	9331
606.356	789.529	0.32285	um	Spot	Position	10	1000000706	9335
561.962	814.39	0.32285	um	Spot	Position	10	1000000708	9341
811.693	684.72	0.32285	um	Spot	Position	10	1000000766	9399
817.829	705.108	0.32285	um	Spot	Position	10	1000000768	9401
820.122	722.054	0.32285	um	Spot	Position	10	1000007491	9406
688.872	741.25	0.32285	um	Spot	Position	10	1000000705	9407
784.681	761.479	0.32285	um	Spot	Position	10	1000000783	9410
810.473	763.526	0.32285	um	Spot	Position	10	1000000782	9412
794.77	815.99	0.32285	um	Spot	Position	10	1000001743	9418
814.455	861.305	0.32285	um	Spot	Position	10	1000000806	9437
756.348	901.764	0.32285	um	Spot	Position	10	1000001779	9449
826.439	910.281	0.32285	um	Spot	Position	10	1000000929	9452
694.151	951.223	0.32285	um	Spot	Position	10	1000000840	9470
762.577	990.845	0.32285	um	Spot	Position	10	1000004688	9484
903.662	677.729	0.32285	um	Spot	Position	10	1000000876	9509
874.608	770.183	0.32285	um	Spot	Position	10	1000005662	9525
831.738	774.637	0.32285	um	Spot	Position	10	1000000894	9526
850.227	775.256	0.32285	um	Spot	Position	10	1000000891	9527
863.489	899.734	0.32285	um	Spot	Position	10	1000000926	9559
31.1206	537.375	0.32285	um	Spot	Position	11	1000000079	9694
12.3816	577.087	0.32285	um	Spot	Position	11	1000009701	9701
266.94	253.998	0.32285	um	Spot	Position	11	1000008771	9733
265.188	312.612	0.32285	um	Spot	Position	11	1000000133	9746
297.554	337.827	0.32285	um	Spot	Position	11	1000001125	9752
288.834	374.024	0.32285	um	Spot	Position	11	1000009757	9757
268.087	494.314	0.32285	um	Spot	Position	11	1000000169	9768
251.161	582.516	0.32285	um	Spot	Position	11	1000000180	9775
209.135	621.996	0.32285	um	Spot	Position	11	1000000188	9779
337.532	270.227	0.32285	um	Spot	Position	11	1000001106	9831
436.421	400.312	0.32285	um	Spot	Position	11	1000000257	9855
398.806	456.912	0.32285	um	Spot	Position	11	1000000262	9859
476.892	462.302	0.32285	um	Spot	Position	11	1000000263	9860
485.162	478.792	0.32285	um	Spot	Position	11	1000000264	9861
344.265	551.204	0.32285	um	Spot	Position	11	1000000271	9868
415.362	572.498	0.32285	um	Spot	Position	11	1000000277	9870
451.546	603.555	0.32285	um	Spot	Position	11	1000000276	9872
528.214	305.095	0.32285	um	Spot	Position	11	1000000330	9920
617.13	352.798	0.32285	um	Spot	Position	11	1000000336	9928
534.525	609.141	0.32285	um	Spot	Position	11	1000000359	9947
784.991	206.405	0.32285	um	Spot	Position	11	1000000401	9983
695.097	377.951	0.32285	um	Spot	Position	11	1000000417	10003
716.125	443.802	0.32285	um	Spot	Position	11	1000000428	10011
798.763	449.301	0.32285	um	Spot	Position	11	1000000429	10012
680.214	470.651	0.32285	um	Spot	Position	11	1000000431	10013
771.159	487.039	0.32285	um	Spot	Position	11	1000000430	10014
912.132	232.315	0.32285	um	Spot	Position	11	1000000482	10063
979.693	452.645	0.32285	um	Spot	Position	11	1000000505	10088
908.473	640.026	0.32285	um	Spot	Position	11	1000000525	10109
114.979	677.782	0.32285	um	Spot	Position	11	1000000576	10156
109.921	719.802	0.32285	um	Spot	Position	11	1000004429	10165
62.5467	731.935	0.32285	um	Spot	Position	11	1000000586	10169
78.7865	791.495	0.32285	um	Spot	Position	11	1000000597	10181
173.632	745.666	0.32285	um	Spot	Position	11	1000000615	10196
315.303	968.798	0.32285	um	Spot	Position	11	1000000621	10200
390.713	786.712	0.32285	um	Spot	Position	11	1000000635	10214
470.471	879.386	0.32285	um	Spot	Position	11	1000000648	10222
447.556	955.619	0.32285	um	Spot	Position	11	1000000662	10239
432.25	959.047	0.32285	um	Spot	Position	11	1000000664	10240
347.288	968.897	0.32285	um	Spot	Position	11	1000000667	10244
470.686	972.724	0.32285	um	Spot	Position	11	1000010245	10245
410.465	1035.62	0.32285	um	Spot	Position	11	1000000672	10252
607.501	789.483	0.32285	um	Spot	Position	11	1000000706	10276
655.469	793.04	0.32285	um	Spot	Position	11	1000001664	10277
563.257	813.626	0.32285	um	Spot	Position	11	1000000708	10281
811.305	684.933	0.32285	um	Spot	Position	11	1000000766	10336
820.889	707.245	0.32285	um	Spot	Position	11	1000000768	10339
819.319	721.953	0.32285	um	Spot	Position	11	1000007491	10343
691.603	737.57	0.32285	um	Spot	Position	11	1000000705	10344
784.131	763.753	0.32285	um	Spot	Position	11	1000000783	10348
810.137	763.791	0.32285	um	Spot	Position	11	1000000782	10349
794.871	818.489	0.32285	um	Spot	Position	11	1000001743	10354
814.357	861.654	0.32285	um	Spot	Position	11	1000000806	10370
756.853	903.166	0.32285	um	Spot	Position	11	1000001779	10382
825.894	910.104	0.32285	um	Spot	Position	11	1000000929	10386
693.79	951.228	0.32285	um	Spot	Position	11	1000000840	10403
761.375	991.232	0.32285	um	Spot	Position	11	1000004688	10417
905.43	679.34	0.32285	um	Spot	Position	11	1000000876	10440
877.082	763.23	0.32285	um	Spot	Position	11	1000005662	10451
832.349	773.318	0.32285	um	Spot	Position	11	1000000894	10456
849.95	775.341	0.32285	um	Spot	Position	11	1000000891	10457
864.018	898.312	0.32285	um	Spot	Position	11	1000000926	10485
32.1266	537.011	0.32285	um	Spot	Position	12	1000000079	10612
264.852	254.587	0.32285	um	Spot	Position	12	1000008771	10654
263.896	314.273	0.32285	um	Spot	Position	12	1000000133	10666
300.39	344.353	0.32285	um	Spot	Position	12	1000001125	10672
288.588	374.827	0.32285	um	Spot	Position	12	1000009757	10677
267.518	494.943	0.32285	um	Spot	Position	12	1000000169	10691
251.202	582.912	0.32285	um	Spot	Position	12	1000000180	10698
209.358	620.503	0.32285	um	Spot	Position	12	1000000188	10701
339.77	271.325	0.32285	um	Spot	Position	12	1000001106	10754
436.53	400.143	0.32285	um	Spot	Position	12	1000000257	10779
398.729	456.713	0.32285	um	Spot	Position	12	1000000262	10783
477.298	462.234	0.32285	um	Spot	Position	12	1000000263	10784
484.263	477.469	0.32285	um	Spot	Position	12	1000000264	10785
343.83	550.855	0.32285	um	Spot	Position	12	1000000271	10792
413.135	568.452	0.32285	um	Spot	Position	12	1000000277	10794
452.019	604.244	0.32285	um	Spot	Position	12	1000000276	10796
528.59	305.136	0.32285	um	Spot	Position	12	1000000330	10845
616.415	352.885	0.32285	um	Spot	Position	12	1000000336	10852
529.511	566.673	0.32285	um	Spot	Position	12	1000008032	10868
534.589	609.585	0.32285	um	Spot	Position	12	1000000359	10874
783.633	204.242	0.32285	um	Spot	Position	12	1000000401	10912
695.622	377.715	0.32285	um	Spot	Position	12	1000000417	10934
715.973	443.969	0.32285	um	Spot	Position	12	1000000428	10942
798.416	449.607	0.32285	um	Spot	Position	12	1000000429	10943
680.024	470.421	0.32285	um	Spot	Position	12	1000000431	10944
770.93	486.85	0.32285	um	Spot	Position	12	1000000430	10946
758.576	580.014	0.32285	um	Spot	Position	12	1000000438	10958
910.729	232.522	0.32285	um	Spot	Position	12	1000000482	10996
979.938	453.008	0.32285	um	Spot	Position	12	1000000505	11021
907.403	639.958	0.32285	um	Spot	Position	12	1000000525	11041
115.477	677.687	0.32285	um	Spot	Position	12	1000000576	11088
106.677	723.33	0.32285	um	Spot	Position	12	1000004429	11098
61.9761	730.77	0.32285	um	Spot	Position	12	1000000586	11099
78.0896	791.619	0.32285	um	Spot	Position	12	1000000597	11111
171.588	743.241	0.32285	um	Spot	Position	12	1000000615	11123
315.842	967.48	0.32285	um	Spot	Position	12	1000000621	11130
391.364	789.77	0.32285	um	Spot	Position	12	1000000635	11147
474.139	872.145	0.32285	um	Spot	Position	12	1000000648	11157
448.273	955.781	0.32285	um	Spot	Position	12	1000000662	11176
347.642	969.368	0.32285	um	Spot	Position	12	1000000667	11181
470.345	972.635	0.32285	um	Spot	Position	12	1000010245	11182
410.634	1037.19	0.32285	um	Spot	Position	12	1000000672	11189
608.439	789.388	0.32285	um	Spot	Position	12	1000000706	11215
653.499	802.081	0.32285	um	Spot	Position	12	1000001664	11218
565.58	813.217	0.32285	um	Spot	Position	12	1000000708	11219
811.13	684.846	0.32285	um	Spot	Position	12	1000000766	11274
823.164	708.391	0.32285	um	Spot	Position	12	1000000768	11278
817.99	720.96	0.32285	um	Spot	Position	12	1000007491	11283
697.14	730.845	0.32285	um	Spot	Position	12	1000000705	11284
783.477	763.691	0.32285	um	Spot	Position	12	1000000783	11288
810.195	763.446	0.32285	um	Spot	Position	12	1000000782	11289
794.926	818.939	0.32285	um	Spot	Position	12	1000001743	11294
814.392	861.996	0.32285	um	Spot	Position	12	1000000806	11309
756.999	901.279	0.32285	um	Spot	Position	12	1000001779	11319
825.739	909.182	0.32285	um	Spot	Position	12	1000000929	11322
694.925	951.209	0.32285	um	Spot	Position	12	1000000840	11338
761.904	990.469	0.32285	um	Spot	Position	12	1000004688	11351
662.655	1009.43	0.32285	um	Spot	Position	12	1000011359	11359
906.552	680.152	0.32285	um	Spot	Position	12	1000000876	11376
879.972	749.136	0.32285	um	Spot	Position	12	1000005662	11382
834.838	769.629	0.32285	um	Spot	Position	12	1000000894	11388
849.622	775.153	0.32285	um	Spot	Position	12	1000000891	11390
865.214	897.269	0.32285	um	Spot	Position	12	1000000926	11420
33.9557	537.513	0.32285	um	Spot	Position	13	1000000079	11539
265.401	255.616	0.32285	um	Spot	Position	13	1000008771	11583
262.864	315.908	0.32285	um	Spot	Position	13	1000000133	11593
301.99	351.429	0.32285	um	Spot	Position	13	1000001125	11598
267.91	494.514	0.32285	um	Spot	Position	13	1000000169	11616
252.153	582.974	0.32285	um	Spot	Position	13	1000000180	11624
208.995	619.719	0.32285	um	Spot	Position	13	1000000188	11628
339.736	272.403	0.32285	um	Spot	Position	13	1000001106	11677
438.553	398.865	0.32285	um	Spot	Position	13	1000000257	11701
398.58	456.532	0.32285	um	Spot	Position	13	1000000262	11706
477.34	462.222	0.32285	um	Spot	Position	13	1000000263	11707
484.21	477.227	0.32285	um	Spot	Position	13	1000000264	11708
343.18	550.749	0.32285	um	Spot	Position	13	1000000271	11713
413.003	566.931	0.32285	um	Spot	Position	13	1000000277	11715
456.283	611.497	0.32285	um	Spot	Position	13	1000000276	11717
529.771	304.464	0.32285	um	Spot	Position	13	1000000330	11765
612.965	352.293	0.32285	um	Spot	Position	13	1000000336	11770
533.623	578.427	0.32285	um	Spot	Position	13	1000008032	11790
531.736	611.302	0.32285	um	Spot	Position	13	1000000359	11796
782.849	202.464	0.32285	um	Spot	Position	13	1000000401	11835
695.756	377.824	0.32285	um	Spot	Position	13	1000000417	11855
715.766	444.553	0.32285	um	Spot	Position	13	1000000428	11863
797.939	449.908	0.32285	um	Spot	Position	13	1000000429	11864
679.701	470.966	0.32285	um	Spot	Position	13	1000000431	11865
770.755	487.282	0.32285	um	Spot	Position	13	1000000430	11866
909.457	232.143	0.32285	um	Spot	Position	13	1000000482	11918
979.915	453.498	0.32285	um	Spot	Position	13	1000000505	11943
907.277	640.742	0.32285	um	Spot	Position	13	1000000525	11961
119.46	677.77	0.32285	um	Spot	Position	13	1000000576	12012
107.165	722.137	0.32285	um	Spot	Position	13	1000004429	12023
61.8469	728.912	0.32285	um	Spot	Position	13	1000000586	12026
77.8234	791.649	0.32285	um	Spot	Position	13	1000000597	12039
170.603	740.745	0.32285	um	Spot	Position	13	1000000615	12053
316.702	968.136	0.32285	um	Spot	Position	13	1000000621	12059
391.708	789.75	0.32285	um	Spot	Position	13	1000000635	12079
476.996	866.343	0.32285	um	Spot	Position	13	1000000648	12084
447.383	958.474	0.32285	um	Spot	Position	13	1000000662	12103
432.478	958.906	0.32285	um	Spot	Position	13	1000000664	12104
470.634	972.881	0.32285	um	Spot	Position	13	1000010245	12108
410.373	1036.78	0.32285	um	Spot	Position	13	1000000672	12116
397.015	1054.15	0.32285	um	Spot	Position	13	1000012123	12123
608.253	790.322	0.32285	um	Spot	Position	13	1000000706	12144
653.193	799.496	0.32285	um	Spot	Position	13	1000001664	12146
569.587	812.025	0.32285	um	Spot	Position	13	1000000708	12147
810.781	684.583	0.32285	um	Spot	Position	13	1000000766	12201
822.76	708.609	0.32285	um	Spot	Position	13	1000000768	12205
807.287	717.081	0.32285	um	Spot	Position	13	1000007491	12206
710.87	717.767	0.32285	um	Spot	Position	13	1000000705	12207
785.114	761.65	0.32285	um	Spot	Position	13	1000000783	12214
810.065	763.307	0.32285	um	Spot	Position	13	1000000782	12216
814.351	862.426	0.32285	um	Spot	Position	13	1000000806	12234
757.007	900.854	0.32285	um	Spot	Position	13	1000001779	12245
825.751	909.04	0.32285	um	Spot	Position	13	1000000929	12248
694.589	951.538	0.32285	um	Spot	Position	13	1000000840	12262
762.585	990.589	0.32285	um	Spot	Position	13	1000004688	12277
661.869	1008.9	0.32285	um	Spot	Position	13	1000011359	12284
908.008	682.048	0.32285	um	Spot	Position	13	1000000876	12302
880.363	734.381	0.32285	um	Spot	Position	13	1000005662	12309
835.773	763.262	0.32285	um	Spot	Position	13	1000000894	12315
849.259	775.49	0.32285	um	Spot	Position	13	1000000891	12318
865.365	895.765	0.32285	um	Spot	Position	13	1000000926	12353
33.7306	536.822	0.32285	um	Spot	Position	14	1000000079	12482
264.961	257.627	0.32285	um	Spot	Position	14	1000008771	12523
261.531	316.922	0.32285	um	Spot	Position	14	1000000133	12532
300.13	359.863	0.32285	um	Spot	Position	14	1000001125	12539
298.673	372.206	0.32285	um	Spot	Position	14	1000009757	12542
269.391	495.362	0.32285	um	Spot	Position	14	1000000169	12559
252.012	583.39	0.32285	um	Spot	Position	14	1000000180	12566
208.021	619.583	0.32285	um	Spot	Position	14	1000000188	12568
380.99	217.772	0.32285	um	Spot	Position	14	1000012608	12608
339.918	273.561	0.32285	um	Spot	Position	14	1000001106	12619
438.519	398.786	0.32285	um	Spot	Position	14	1000000257	12642
398.798	456.491	0.32285	um	Spot	Position	14	1000000262	12647
477.358	462.205	0.32285	um	Spot	Position	14	1000000263	12648
479.649	471.755	0.32285	um	Spot	Position	14	1000000264	12649
343.402	550.796	0.32285	um	Spot	Position	14	1000000271	12655
412.342	564.536	0.32285	um	Spot	Position	14	1000000277	12657
458.236	614.034	0.32285	um	Spot	Position	14	1000000276	12659
535.673	302.872	0.32285	um	Spot	Position	14	1000000330	12703
606.849	351.673	0.32285	um	Spot	Position	14	1000000336	12707
538.498	585.793	0.32285	um	Spot	Position	14	1000008032	12726
526.716	611.266	0.32285	um	Spot	Position	14	1000000359	12731
782.961	202.013	0.32285	um	Spot	Position	14	1000000401	12769
695.647	377.589	0.32285	um	Spot	Position	14	1000000417	12793
715.219	444.051	0.32285	um	Spot	Position	14	1000000428	12801
797.825	450.935	0.32285	um	Spot	Position	14	1000000429	12803
679.856	471.14	0.32285	um	Spot	Position	14	1000000431	12804
770.537	487.501	0.32285	um	Spot	Position	14	1000000430	12805
760.169	595.301	0.32285	um	Spot	Position	14	1000000438	12821
908.398	231.964	0.32285	um	Spot	Position	14	1000000482	12857
980.053	454.031	0.32285	um	Spot	Position	14	1000000505	12884
906.614	641.317	0.32285	um	Spot	Position	14	1000000525	12903
126.989	678.476	0.32285	um	Spot	Position	14	1000000576	12958
60.907	728.559	0.32285	um	Spot	Position	14	1000000586	12970
78.0759	791.95	0.32285	um	Spot	Position	14	1000000597	12982
170.028	740.628	0.32285	um	Spot	Position	14	1000000615	12996
317.092	967.951	0.32285	um	Spot	Position	14	1000000621	13001
393.573	790.665	0.32285	um	Spot	Position	14	1000000635	13019
477.574	862.05	0.32285	um	Spot	Position	14	1000000648	13023
446.744	957.202	0.32285	um	Spot	Position	14	1000000662	13045
354.686	963.896	0.32285	um	Spot	Position	14	1000000667	13048
471.756	973.447	0.32285	um	Spot	Position	14	1000010245	13050
406.134	1045.3	0.32285	um	Spot	Position	14	1000012123	13062
609.279	790.254	0.32285	um	Spot	Position	14	1000000706	13082
654.406	797.696	0.32285	um	Spot	Position	14	1000001664	13083
569.75	812.645	0.32285	um	Spot	Position	14	1000000708	13086
609.902	873.653	0.32285	um	Spot	Position	14	1000013093	13093
810.451	684.763	0.32285	um	Spot	Position	14	1000000766	13137
724.32	708.17	0.32285	um	Spot	Position	14	1000000705	13141
822.77	708.985	0.32285	um	Spot	Position	14	1000000768	13142
807.349	717.157	0.32285	um	Spot	Position	14	1000007491	13143
788.475	760.224	0.32285	um	Spot	Position	14	1000000783	13149
810.418	762.961	0.32285	um	Spot	Position	14	1000000782	13151
793.033	824.89	0.32285	um	Spot	Position	14	1000001743	13159
813.661	861.827	0.32285	um	Spot	Position	14	1000000806	13172
755.888	899.072	0.32285	um	Spot	Position	14	1000001779	13183
825.37	909.393	0.32285	um	Spot	Position	14	1000000929	13188
693.298	953.002	0.32285	um	Spot	Position	14	1000000840	13203
762.026	990.622	0.32285	um	Spot	Position	14	1000004688	13218
661.836	1009.05	0.32285	um	Spot	Position	14	1000011359	13225
908.951	683.287	0.32285	um	Spot	Position	14	1000000876	13243
882.058	722.522	0.32285	um	Spot	Position	14	1000005662	13248
837.394	758.828	0.32285	um	Spot	Position	14	1000000894	13254
848.51	775.918	0.32285	um	Spot	Position	14	1000000891	13258
864.536	896.225	0.32285	um	Spot	Position	14	1000000926	13287
119.438	514.161	0.32285	um	Spot	Position	15	1000013406	13406
34.0993	536.859	0.32285	um	Spot	Position	15	1000000079	13409
18.2156	590.501	0.32285	um	Spot	Position	15	1000009701	13419
264.509	259.58	0.32285	um	Spot	Position	15	1000008771	13451
260.893	317.617	0.32285	um	Spot	Position	15	1000000133	13460
297.439	364.045	0.32285	um	Spot	Position	15	1000001125	13467
269.981	496.173	0.32285	um	Spot	Position	15	1000000169	13485
248.79	581.751	0.32285	um	Spot	Position	15	1000000180	13494
208.477	620.434	0.32285	um	Spot	Position	15	1000000188	13497
339.845	274.543	0.32285	um	Spot	Position	15	1000001106	13551
438.741	398.867	0.32285	um	Spot	Position	15	1000000257	13572
398.795	456.699	0.32285	um	Spot	Position	15	1000000262	13576
477.701	462.755	0.32285	um	Spot	Position	15	1000000263	13577
343.488	550.767	0.32285	um	Spot	Position	15	1000000271	13584
410.561	560.115	0.32285	um	Spot	Position	15	1000000277	13585
459.306	620.049	0.32285	um	Spot	Position	15	1000000276	13589
539.01	302.237	0.32285	um	Spot	Position	15	1000000330	13634
597.568	347.328	0.32285	um	Spot	Position	15	1000000336	13639
523.349	611.027	0.32285	um	Spot	Position	15	1000000359	13665
782.879	201.846	0.32285	um	Spot	Position	15	1000000401	13702
695.785	377.944	0.32285	um	Spot	Position	15	1000000417	13724
715.598	444.38	0.32285	um	Spot	Position	15	1000000428	13733
797.882	450.863	0.32285	um	Spot	Position	15	1000000429	13734
679.758	471.295	0.32285	um	Spot	Position	15	1000000431	13735
770.766	486.944	0.32285	um	Spot	Position	15	1000000430	13736
761.36	602.996	0.32285	um	Spot	Position	15	1000000438	13751
907.627	231.907	0.32285	um	Spot	Position	15	1000000482	13783
979.899	454.494	0.32285	um	Spot	Position	15	1000000505	13809
905.942	641.967	0.32285	um	Spot	Position	15	1000000525	13829
131.035	679.83	0.32285	um	Spot	Position	15	1000000576	13885
111.01	716.279	0.32285	um	Spot	Position	15	1000004429	13892
59.0959	728.58	0.32285	um	Spot	Position	15	1000000586	13895
78.0897	792.391	0.32285	um	Spot	Position	15	1000000597	13906
168.713	739.083	0.32285	um	Spot	Position	15	1000000615	13922
316.959	965.377	0.32285	um	Spot	Position	15	1000000621	13928
394.397	791.374	0.32285	um	Spot	Position	15	1000000635	13948
478.228	860.216	0.32285	um	Spot	Position	15	1000000648	13952
446.692	957.507	0.32285	um	Spot	Position	15	1000000662	13976
432.789	960.367	0.32285	um	Spot	Position	15	1000000664	13977
356.271	962.558	0.32285	um	Spot	Position	15	1000000667	13979
471.835	973.95	0.32285	um	Spot	Position	15	1000010245	13982
405.913	1046.25	0.32285	um	Spot	Position	15	1000012123	13995
610.024	790.19	0.32285	um	Spot	Position	15	1000000706	14014
653.473	799.028	0.32285	um	Spot	Position	15	1000001664	14016
575.936	809.797	0.32285	um	Spot	Position	15	1000000708	14017
611.565	864.326	0.32285	um	Spot	Position	15	1000013093	14023
810.288	684.486	0.32285	um	Spot	Position	15	1000000766	14074
733.311	700.43	0.32285	um	Spot	Position	15	1000000705	14076
823.12	709.425	0.32285	um	Spot	Position	15	1000000768	14078
807.291	717.247	0.32285	um	Spot	Position	15	1000007491	14079
789.156	760.037	0.32285	um	Spot	Position	15	1000000783	14082
810.888	763.575	0.32285	um	Spot	Position	15	1000000782	14084
792.464	835.38	0.32285	um	Spot	Position	15	1000001743	14095
814.084	862.427	0.32285	um	Spot	Position	15	1000000806	14104
756.107	895.038	0.32285	um	Spot	Position	15	1000001779	14112
825.266	909.882	0.32285	um	Spot	Position	15	1000000929	14116
694.642	953.151	0.32285	um	Spot	Position	15	1000000840	14133
762.675	990.136	0.32285	um	Spot	Position	15	1000004688	14144
728.748	995.087	0.32285	um	Spot	Position	15	1000014145	14145
662.308	1009.16	0.32285	um	Spot	Position	15	1000011359	14150
909.335	683.638	0.32285	um	Spot	Position	15	1000000876	14172
883.669	709.985	0.32285	um	Spot	Position	15	1000005662	14177
837.416	755.662	0.32285	um	Spot	Position	15	1000000894	14184
847.71	776.128	0.32285	um	Spot	Position	15	1000000891	14189
863.585	896.652	0.32285	um	Spot	Position	15	1000000926	14217
115.786	516.435	0.32285	um	Spot	Position	16	1000013406	14331
34.7434	537.572	0.32285	um	Spot	Position	16	1000000079	14335
264.237	261.635	0.32285	um	Spot	Position	16	1000008771	14374
258.776	317.911	0.32285	um	Spot	Position	16	1000000133	14387
213.999	373.992	0.32285	um	Spot	Position	16	1000014395	14395
298.005	379.435	0.32285	um	Spot	Position	16	1000001125	14397
269.771	498.073	0.32285	um	Spot	Position	16	1000000169	14413
248.998	582.102	0.32285	um	Spot	Position	16	1000000180	14420
207.549	620.473	0.32285	um	Spot	Position	16	1000000188	14422
385.52	205.285	0.32285	um	Spot	Position	16	1000012608	14458
339.227	275.694	0.32285	um	Spot	Position	16	1000001106	14472
440.467	397.632	0.32285	um	Spot	Position	16	1000000257	14492
399.189	457.017	0.32285	um	Spot	Position	16	1000000262	14496
477.888	463.286	0.32285	um	Spot	Position	16	1000000263	14498
343.495	550.928	0.32285	um	Spot	Position	16	1000000271	14503
410.775	559.261	0.32285	um	Spot	Position	16	1000000277	14504
458.013	620.951	0.32285	um	Spot	Position	16	1000000276	14508
538.597	302.522	0.32285	um	Spot	Position	16	1000000330	14556
590.497	345.023	0.32285	um	Spot	Position	16	1000000336	14560
524.634	612.169	0.32285	um	Spot	Position	16	1000000359	14585
779.896	195.429	0.32285	um	Spot	Position	16	1000000401	14620
695.615	378.463	0.32285	um	Spot	Position	16	1000000417	14638
715.583	444.106	0.32285	um	Spot	Position	16	1000000428	14646
797.471	451.434	0.32285	um	Spot	Position	16	1000000429	14647
679.871	471.365	0.32285	um	Spot	Position	16	1000000431	14648
774.139	483.498	0.32285	um	Spot	Position	16	1000000430	14650
762.693	605.837	0.32285	um	Spot	Position	16	1000000438	14665
906.138	232.583	0.32285	um	Spot	Position	16	1000000482	14699
979.681	454.799	0.32285	um	Spot	Position	16	1000000505	14723
905.565	642.393	0.32285	um	Spot	Position	16	1000000525	14745
133.576	681.217	0.32285	um	Spot	Position	16	1000000576	14797
110.871	706.427	0.32285	um	Spot	Position	16	1000004429	14801
53.051	728.848	0.32285	um	Spot	Position	16	1000000586	14807
164.609	743.579	0.32285	um	Spot	Position	16	1000000615	14810
76.546	793.356	0.32285	um	Spot	Position	16	1000000597	14818
317.066	964.185	0.32285	um	Spot	Position	16	1000000621	14843
394.411	791.917	0.32285	um	Spot	Position	16	1000000635	14861
476.194	861.684	0.32285	um	Spot	Position	16	1000000648	14866
447.586	957.235	0.32285	um	Spot	Position	16	1000000662	14887
356.962	962.087	0.32285	um	Spot	Position	16	1000000667	14889
472.014	973.424	0.32285	um	Spot	Position	16	1000010245	14892
406.048	1046.96	0.32285	um	Spot	Position	16	1000012123	14904
610.383	790.427	0.32285	um	Spot	Position	16	1000000706	14923
652.907	799.443	0.32285	um	Spot	Position	16	1000001664	14926
581.554	806.557	0.32285	um	Spot	Position	16	1000000708	14927
615.691	861.928	0.32285	um	Spot	Position	16	1000013093	14931
660.732	1009.06	0.32285	um	Spot	Position	16	1000011359	14963
810.018	684.434	0.32285	um	Spot	Position	16	1000000766	14979
738.18	695.591	0.32285	um	Spot	Position	16	1000000705	14980
822.799	709.178	0.32285	um	Spot	Position	16	1000000768	14983
807.068	717.053	0.32285	um	Spot	Position	16	1000007491	14984
790.541	759.07	0.32285	um	Spot	Position	16	1000000783	14987
810.953	763.55	0.32285	um	Spot	Position	16	1000000782	14989
792.427	843.979	0.32285	um	Spot	Position	16	1000001743	15003
814.564	863.087	0.32285	um	Spot	Position	16	1000000806	15011
755.435	894.136	0.32285	um	Spot	Position	16	1000001779	15021
825.733	909.7	0.32285	um	Spot	Position	16	1000000929	15027
663.804	928.314	0.32285	um	Spot	Position	16	1000015033	15033
693.819	953.176	0.32285	um	Spot	Position	16	1000000840	15045
763.646	989.064	0.32285	um	Spot	Position	16	1000004688	15055
909.999	684.342	0.32285	um	Spot	Position	16	1000000876	15078
885.462	698.898	0.32285	um	Spot	Position	16	1000005662	15080
837.028	747.157	0.32285	um	Spot	Position	16	1000000894	15086
847.53	776.632	0.32285	um	Spot	Position	16	1000000891	15093
863.089	896.908	0.32285	um	Spot	Position	16	1000000926	15123
114.846	517.232	0.32285	um	Spot	Position	17	1000013406	15232
34.8555	537.472	0.32285	um	Spot	Position	17	1000000079	15235
25.5255	605.133	0.32285	um	Spot	Position	17	1000009701	15244
263.684	264.344	0.32285	um	Spot	Position	17	1000008771	15277
258.795	318.767	0.32285	um	Spot	Position	17	1000000133	15285
220.719	378.717	0.32285	um	Spot	Position	17	1000014395	15293
303.852	388.946	0.32285	um	Spot	Position	17	1000001125	15295
269.558	497.505	0.32285	um	Spot	Position	17	1000000169	15308
249.138	582.086	0.32285	um	Spot	Position	17	1000000180	15316
208.029	620.536	0.32285	um	Spot	Position	17	1000000188	15318
385.649	205.263	0.32285	um	Spot	Position	17	1000012608	15354
339.688	277.189	0.32285	um	Spot	Position	17	1000001106	15368
440.388	398.779	0.32285	um	Spot	Position	17	1000000257	15389
399.422	457.233	0.32285	um	Spot	Position	17	1000000262	15395
478.232	463.856	0.32285	um	Spot	Position	17	1000000263	15397
343.291	551.512	0.32285	um	Spot	Position	17	1000000271	15405
411.339	558.412	0.32285	um	Spot	Position	17	1000000277	15406
538.392	303.114	0.32285	um	Spot	Position	17	1000000330	15455
589.227	345.244	0.32285	um	Spot	Position	17	1000000336	15460
542.206	589.667	0.32285	um	Spot	Position	17	1000008032	15478
525.507	612.382	0.32285	um	Spot	Position	17	1000000359	15483
779.558	193.912	0.32285	um	Spot	Position	17	1000000401	15521
695.285	379.118	0.32285	um	Spot	Position	17	1000000417	15539
715.082	444.758	0.32285	um	Spot	Position	17	1000000428	15547
797.005	451.967	0.32285	um	Spot	Position	17	1000000429	15548
680.257	471.618	0.32285	um	Spot	Position	17	1000000431	15549
776.193	477.631	0.32285	um	Spot	Position	17	1000000430	15550
762.678	607.586	0.32285	um	Spot	Position	17	1000000438	15565
906.538	232.865	0.32285	um	Spot	Position	17	1000000482	15600
979.794	455.11	0.32285	um	Spot	Position	17	1000000505	15624
905.093	642.876	0.32285	um	Spot	Position	17	1000000525	15647
138.082	683.831	0.32285	um	Spot	Position	17	1000000576	15698
111.756	704.119	0.32285	um	Spot	Position	17	1000004429	15702
50.4852	729.374	0.32285	um	Spot	Position	17	1000000586	15706
164.795	743.974	0.32285	um	Spot	Position	17	1000000615	15711
20.9292	755.858	0.32285	um	Spot	Position	17	1000015715	15715
315.471	957.173	0.32285	um	Spot	Position	17	1000000621	15742
394.918	792.619	0.32285	um	Spot	Position	17	1000000635	15761
476.937	861.451	0.32285	um	Spot	Position	17	1000000648	15766
446.909	957.174	0.32285	um	Spot	Position	17	1000000662	15786
358.266	961.043	0.32285	um	Spot	Position	17	1000000667	15788
472.358	973.476	0.32285	um	Spot	Position	17	1000010245	15792
406.169	1046.93	0.32285	um	Spot	Position	17	1000012123	15803
611.085	790.149	0.32285	um	Spot	Position	17	1000000706	15821
653.396	800.073	0.32285	um	Spot	Position	17	1000001664	15823
583.87	805.191	0.32285	um	Spot	Position	17	1000000708	15824
617.621	854.481	0.32285	um	Spot	Position	17	1000013093	15828
661.178	1008.82	0.32285	um	Spot	Position	17	1000011359	15857
809.833	684.545	0.32285	um	Spot	Position	17	1000000766	15872
744.284	691.121	0.32285	um	Spot	Position	17	1000000705	15873
821.966	709.094	0.32285	um	Spot	Position	17	1000000768	15876
807.175	716.884	0.32285	um	Spot	Position	17	1000007491	15877
793.358	756.886	0.32285	um	Spot	Position	17	1000000783	15880
810.555	763.192	0.32285	um	Spot	Position	17	1000000782	15882
815.082	862.712	0.32285	um	Spot	Position	17	1000000806	15906
755.161	892.034	0.32285	um	Spot	Position	17	1000001779	15912
825.675	908.75	0.32285	um	Spot	Position	17	1000000929	15919
669.969	923.865	0.32285	um	Spot	Position	17	1000015033	15924
693.378	951.697	0.32285	um	Spot	Position	17	1000000840	15934
765.132	985.812	0.32285	um	Spot	Position	17	1000004688	15944
909.808	684.102	0.32285	um	Spot	Position	17	1000000876	15969
885.4	692.952	0.32285	um	Spot	Position	17	1000005662	15971
837.504	742.16	0.32285	um	Spot	Position	17	1000000894	15975
847.789	775.46	0.32285	um	Spot	Position	17	1000000891	15981
863.336	896.58	0.32285	um	Spot	Position	17	1000000926	16007
113.303	520.238	0.32285	um	Spot	Position	18	1000013406	16125
34.0638	537.592	0.32285	um	Spot	Position	18	1000000079	16126
29.6939	614.527	0.32285	um	Spot	Position	18	1000009701	16138
263.029	265.328	0.32285	um	Spot	Position	18	1000008771	16171
258.864	319.54	0.32285	um	Spot	Position	18	1000000133	16181
309.603	369.834	0.32285	um	Spot	Position	18	1000009757	16191
230.456	386.549	0.32285	um	Spot	Position	18	1000014395	16193
309.011	393.75	0.32285	um	Spot	Position	18	1000001125	16195
269.707	497.687	0.32285	um	Spot	Position	18	1000000169	16206
247.461	582.061	0.32285	um	Spot	Position	18	1000000180	16216
208.082	622.324	0.32285	um	Spot	Position	18	1000000188	16218
386.746	202.892	0.32285	um	Spot	Position	18	1000012608	16258
340.347	277.995	0.32285	um	Spot	Position	18	1000001106	16274
440.579	398.974	0.32285	um	Spot	Position	18	1000000257	16297
361.899	425.482	0.32285	um	Spot	Position	18	1000016300	16300
399.11	457.281	0.32285	um	Spot	Position	18	1000000262	16303
478.422	463.674	0.32285	um	Spot	Position	18	1000000263	16304
478.409	470.453	0.32285	um	Spot	Position	18	1000000264	16306
368.379	536.099	0.32285	um	Spot	Position	18	1000016314	16314
343.085	550.875	0.32285	um	Spot	Position	18	1000000271	16315
411.949	558.162	0.32285	um	Spot	Position	18	1000000277	16316
457.313	621.701	0.32285	um	Spot	Position	18	1000000276	16321
537.98	303.387	0.32285	um	Spot	Position	18	1000000330	16366
586.361	344.342	0.32285	um	Spot	Position	18	1000000336	16370
542.228	588.934	0.32285	um	Spot	Position	18	1000008032	16392
524.137	611.965	0.32285	um	Spot	Position	18	1000000359	16397
779.554	193.85	0.32285	um	Spot	Position	18	1000000401	16430
695.387	379.265	0.32285	um	Spot	Position	18	1000000417	16453
714.891	445.345	0.32285	um	Spot	Position	18	1000000428	16461
797.001	453.106	0.32285	um	Spot	Position	18	1000000429	16462
680.747	471.743	0.32285	um	Spot	Position	18	1000000431	16463
776.469	477.018	0.32285	um	Spot	Position	18	1000000430	16464
762.808	608.14	0.32285	um	Spot	Position	18	1000000438	16481
906.76	232.668	0.32285	um	Spot	Position	18	1000000482	16518
979.278	455.198	0.32285	um	Spot	Position	18	1000000505	16543
904.427	643.279	0.32285	um	Spot	Position	18	1000000525	16567
137.967	684.744	0.32285	um	Spot	Position	18	1000000576	16622
109.5	700.172	0.32285	um	Spot	Position	18	1000004429	16626
43.441	729.673	0.32285	um	Spot	Position	18	1000000586	16632
162.989	744.308	0.32285	um	Spot	Position	18	1000000615	16636
20.8748	757.533	0.32285	um	Spot	Position	18	1000015715	16639
74.6575	795.821	0.32285	um	Spot	Position	18	1000000597	16645
316.171	957.574	0.32285	um	Spot	Position	18	1000000621	16668
396.326	793.611	0.32285	um	Spot	Position	18	1000000635	16684
477.717	861.557	0.32285	um	Spot	Position	18	1000000648	16688
448.385	957.185	0.32285	um	Spot	Position	18	1000000662	16708
360.495	960.043	0.32285	um	Spot	Position	18	1000000667	16709
434.741	960.938	0.32285	um	Spot	Position	18	1000000664	16710
472.622	973.674	0.32285	um	Spot	Position	18	1000010245	16714
406.292	1047.4	0.32285	um	Spot	Position	18	1000012123	16726
612.294	789.802	0.32285	um	Spot	Position	18	1000000706	16744
652.526	801.874	0.32285	um	Spot	Position	18	1000001664	16746
583.172	803.985	0.32285	um	Spot	Position	18	1000000708	16747
626.89	844.988	0.32285	um	Spot	Position	18	1000013093	16751
751.264	682.871	0.32285	um	Spot	Position	18	1000000705	16803
809.6	684.027	0.32285	um	Spot	Position	18	1000000766	16804
820.95	708.526	0.32285	um	Spot	Position	18	1000000768	16807
806.882	717.316	0.32285	um	Spot	Position	18	1000007491	16808
790.79	758.741	0.32285	um	Spot	Position	18	1000000783	16811
811.357	761.708	0.32285	um	Spot	Position	18	1000000782	16812
793.768	849.868	0.32285	um	Spot	Position	18	1000001743	16831
814.55	863.035	0.32285	um	Spot	Position	18	1000000806	16836
753.91	885.095	0.32285	um	Spot	Position	18	1000001779	16845
677.946	917.986	0.32285	um	Spot	Position	18	1000015033	16854
694.335	952.568	0.32285	um	Spot	Position	18	1000000840	16866
766.564	982.61	0.32285	um	Spot	Position	18	1000004688	16877
662.271	1008.11	0.32285	um	Spot	Position	18	1000011359	16884
909.966	684.202	0.32285	um	Spot	Position	18	1000000876	16903
837.741	741.718	0.32285	um	Spot	Position	18	1000000894	16913
847.749	774.812	0.32285	um	Spot	Position	18	1000000891	16920
865.38	891.219	0.32285	um	Spot	Position	18	1000000926	16949
113.174	520.236	0.32285	um	Spot	Position	19	1000013406	17067
34.9044	537.628	0.32285	um	Spot	Position	19	1000000079	17070
32.9427	622.077	0.32285	um	Spot	Position	19	1000009701	17083
262.677	266.869	0.32285	um	Spot	Position	19	1000008771	17110
258.073	319.735	0.32285	um	Spot	Position	19	1000000133	17123
239.762	393.033	0.32285	um	Spot	Position	19	1000014395	17133
313.517	399.058	0.32285	um	Spot	Position	19	1000001125	17134
271.669	499.191	0.32285	um	Spot	Position	19	1000000169	17148
245.995	581.487	0.32285	um	Spot	Position	19	1000000180	17156
207.311	622.23	0.32285	um	Spot	Position	19	1000000188	17159
387.158	200.077	0.32285	um	Spot	Position	19	1000012608	17195
339.027	278.82	0.32285	um	Spot	Position	19	1000001106	17210
440.511	399.093	0.32285	um	Spot	Position	19	1000000257	17232
362.847	425.23	0.32285	um	Spot	Position	19	1000016300	17235
399.34	457.827	0.32285	um	Spot	Position	19	1000000262	17237
478.456	463.926	0.32285	um	Spot	Position	19	1000000263	17238
369.029	536.687	0.32285	um	Spot	Position	19	1000016314	17246
343.891	550.475	0.32285	um	Spot	Position	19	1000000271	17248
412.162	558.96	0.32285	um	Spot	Position	19	1000000277	17249
457.57	621.754	0.32285	um	Spot	Position	19	1000000276	17253
537.215	303.757	0.32285	um	Spot	Position	19	1000000330	17292
576.669	339.429	0.32285	um	Spot	Position	19	1000000336	17296
537.284	583.25	0.32285	um	Spot	Position	19	1000008032	17318
524.951	612.602	0.32285	um	Spot	Position	19	1000000359	17323
778.874	192.707	0.32285	um	Spot	Position	19	1000000401	17361
695.731	378.44	0.32285	um	Spot	Position	19	1000000417	17379
714.325	444.881	0.32285	um	Spot	Position	19	1000000428	17387
796.056	453.563	0.32285	um	Spot	Position	19	1000000429	17388
681.602	472.112	0.32285	um	Spot	Position	19	1000000431	17389
776.266	476.826	0.32285	um	Spot	Position	19	1000000430	17390
762.351	608.728	0.32285	um	Spot	Position	19	1000000438	17405
906.738	232.439	0.32285	um	Spot	Position	19	1000000482	17436
979.469	456.046	0.32285	um	Spot	Position	19	1000000505	17460
903.166	643.623	0.32285	um	Spot	Position	19	1000000525	17482
138.647	685.493	0.32285	um	Spot	Position	19	1000000576	17538
107.594	696.78	0.32285	um	Spot	Position	19	1000004429	17542
31.0252	731.611	0.32285	um	Spot	Position	19	1000000586	17546
162.791	742.521	0.32285	um	Spot	Position	19	1000000615	17548
20.8269	758.815	0.32285	um	Spot	Position	19	1000015715	17552
74.0683	797.164	0.32285	um	Spot	Position	19	1000000597	17557
313.985	956.469	0.32285	um	Spot	Position	19	1000000621	17584
397.62	793.614	0.32285	um	Spot	Position	19	1000000635	17603
480.344	858.768	0.32285	um	Spot	Position	19	1000000648	17610
361.712	957.654	0.32285	um	Spot	Position	19	1000000667	17628
447.72	957.879	0.32285	um	Spot	Position	19	1000000662	17629
434.928	960.671	0.32285	um	Spot	Position	19	1000000664	17630
472.932	973.263	0.32285	um	Spot	Position	19	1000010245	17633
406.099	1047.7	0.32285	um	Spot	Position	19	1000012123	17645
613.864	789.627	0.32285	um	Spot	Position	19	1000000706	17664
651.086	804.474	0.32285	um	Spot	Position	19	1000001664	17667
583.547	805.116	0.32285	um	Spot	Position	19	1000000708	17668
635.666	837.509	0.32285	um	Spot	Position	19	1000013093	17671
760.778	673.924	0.32285	um	Spot	Position	19	1000000705	17715
809.476	683.852	0.32285	um	Spot	Position	19	1000000766	17716
820.778	708.631	0.32285	um	Spot	Position	19	1000000768	17719
806.667	717.315	0.32285	um	Spot	Position	19	1000007491	17721
789.139	759.454	0.32285	um	Spot	Position	19	1000000783	17725
810.879	761.802	0.32285	um	Spot	Position	19	1000000782	17726
792.815	861.356	0.32285	um	Spot	Position	19	1000001743	17747
813.92	862.263	0.32285	um	Spot	Position	19	1000000806	17748
753.021	880.543	0.32285	um	Spot	Position	19	1000001779	17753
824.817	902.159	0.32285	um	Spot	Position	19	1000000929	17761
696.118	952.089	0.32285	um	Spot	Position	19	1000000840	17779
769.264	977.518	0.32285	um	Spot	Position	19	1000004688	17788
725.375	1000.57	0.32285	um	Spot	Position	19	1000014145	17793
662.798	1007.58	0.32285	um	Spot	Position	19	1000011359	17794
909.557	684.083	0.32285	um	Spot	Position	19	1000000876	17813
883.605	684.472	0.32285	um	Spot	Position	19	1000005662	17814
837.535	742.014	0.32285	um	Spot	Position	19	1000000894	17823
847.288	775.791	0.32285	um	Spot	Position	19	1000000891	17829
865.24	887.906	0.32285	um	Spot	Position	19	1000000926	17854
112.347	521.33	0.32285	um	Spot	Position	20	1000013406	17980
34.8161	537.291	0.32285	um	Spot	Position	20	1000000079	17981
35.1721	627.737	0.32285	um	Spot	Position	20	1000009701	17992
262.685	268.995	0.32285	um	Spot	Position	20	1000008771	18020
257.195	321.415	0.32285	um	Spot	Position	20	1000000133	18030
248.755	398.904	0.32285	um	Spot	Position	20	1000014395	18040
316.624	401.989	0.32285	um	Spot	Position	20	1000001125	18041
272.193	499.044	0.32285	um	Spot	Position	20	1000000169	18056
240.758	581.213	0.32285	um	Spot	Position	20	1000000180	18063
208.063	622.124	0.32285	um	Spot	Position	20	1000000188	18067
387.212	200.271	0.32285	um	Spot	Position	20	1000012608	18105
343.16	278.749	0.32285	um	Spot	Position	20	1000001106	18121
443.676	398.979	0.32285	um	Spot	Position	20	1000000257	18144
365.178	423.829	0.32285	um	Spot	Position	20	1000016300	18147
399.577	458.278	0.32285	um	Spot	Position	20	1000000262	18150
479.129	464.066	0.32285	um	Spot	Position	20	1000000263	18151
368.288	536.514	0.32285	um	Spot	Position	20	1000016314	18160
343.406	550.42	0.32285	um	Spot	Position	20	1000000271	18162
411.501	558.365	0.32285	um	Spot	Position	20	1000000277	18163
458.154	621.668	0.32285	um	Spot	Position	20	1000000276	18168
537.543	304.145	0.32285	um	Spot	Position	20	1000000330	18212
575.953	338.974	0.32285	um	Spot	Position	20	1000000336	18217
538.078	584.911	0.32285	um	Spot	Position	20	1000008032	18238
525.262	612.673	0.32285	um	Spot	Position	20	1000000359	18243
778.872	192.845	0.32285	um	Spot	Position	20	1000000401	18276
699.846	365.766	0.32285	um	Spot	Position	20	1000000417	18297
714.597	444.513	0.32285	um	Spot	Position	20	1000000428	18305
796.302	454.255	0.32285	um	Spot	Position	20	1000000429	18306
681.881	472.2	0.32285	um	Spot	Position	20	1000000431	18307
775.775	478.61	0.32285	um	Spot	Position	20	1000000430	18309
761.952	608.71	0.32285	um	Spot	Position	20	1000000438	18325
906.951	232.306	0.32285	um	Spot	Position	20	1000000482	18361
979.317	456.061	0.32285	um	Spot	Position	20	1000000505	18385
902.882	643.93	0.32285	um	Spot	Position	20	1000000525	18406
102.511	684.839	0.32285	um	Spot	Position	20	1000004429	18461
139.483	685.998	0.32285	um	Spot	Position	20	1000000576	18463
74.331	710.013	0.32285	um	Spot	Position	20	1000018466	18466
29.4653	733.06	0.32285	um	Spot	Position	20	1000000586	18470
162.793	739.456	0.32285	um	Spot	Position	20	1000000615	18472
21.0251	760.807	0.32285	um	Spot	Position	20	1000015715	18477
73.9904	798.084	0.32285	um	Spot	Position	20	1000000597	18481
314.423	954.218	0.32285	um	Spot	Position	20	1000000621	18505
398.874	793.062	0.32285	um	Spot	Position	20	1000000635	18523
480.898	851.281	0.32285	um	Spot	Position	20	1000000648	18527
361.955	957.693	0.32285	um	Spot	Position	20	1000000667	18548
448.073	957.867	0.32285	um	Spot	Position	20	1000000662	18549
406.722	1047.33	0.32285	um	Spot	Position	20	1000012123	18565
615.098	788.809	0.32285	um	Spot	Position	20	1000000706	18583
586.04	805.819	0.32285	um	Spot	Position	20	1000000708	18586
651.691	806.045	0.32285	um	Spot	Position	20	1000001664	18587
642.772	826.211	0.32285	um	Spot	Position	20	1000013093	18590
769.48	662.181	0.32285	um	Spot	Position	20	1000000705	18634
809.195	683.654	0.32285	um	Spot	Position	20	1000000766	18637
820.19	708.602	0.32285	um	Spot	Position	20	1000000768	18641
806.461	717.555	0.32285	um	Spot	Position	20	1000007491	18642
787.317	760.94	0.32285	um	Spot	Position	20	1000000783	18647
811.154	761.386	0.32285	um	Spot	Position	20	1000000782	18648
793.938	862.88	0.32285	um	Spot	Position	20	1000001743	18669
815.156	862.698	0.32285	um	Spot	Position	20	1000000806	18670
752.976	877.543	0.32285	um	Spot	Position	20	1000001779	18675
824.428	901.55	0.32285	um	Spot	Position	20	1000000929	18684
695.795	952.341	0.32285	um	Spot	Position	20	1000000840	18698
770.75	972.174	0.32285	um	Spot	Position	20	1000004688	18707
716.252	1005.1	0.32285	um	Spot	Position	20	1000014145	18716
662.57	1007.92	0.32285	um	Spot	Position	20	1000011359	18717
880.586	677.129	0.32285	um	Spot	Position	20	1000005662	18735
909.499	684.482	0.32285	um	Spot	Position	20	1000000876	18737
837.029	744.052	0.32285	um	Spot	Position	20	1000000894	18745
846.426	775.416	0.32285	um	Spot	Position	20	1000000891	18751
865.067	885.68	0.32285	um	Spot	Position	20	1000000926	18774
102.204	524.768	0.32285	um	Spot	Position	21	1000013406	18907
35.0897	537.778	0.32285	um	Spot	Position	21	1000000079	18908
36.1713	629.529	0.32285	um	Spot	Position	21	1000009701	18917
262.637	270.528	0.32285	um	Spot	Position	21	1000008771	18945
256.029	322.585	0.32285	um	Spot	Position	21	1000000133	18954
318.329	369.383	0.32285	um	Spot	Position	21	1000009757	18964
318.626	404.387	0.32285	um	Spot	Position	21	1000001125	18966
254.213	405.061	0.32285	um	Spot	Position	21	1000014395	18967
271.473	499.574	0.32285	um	Spot	Position	21	1000000169	18982
238.596	581.367	0.32285	um	Spot	Position	21	1000000180	18990
207.67	621.94	0.32285	um	Spot	Position	21	1000000188	18993
387.337	199.984	0.32285	um	Spot	Position	21	1000012608	19030
341.281	279.947	0.32285	um	Spot	Position	21	1000001106	19042
445.199	398.304	0.32285	um	Spot	Position	21	1000000257	19066
364.387	424.37	0.32285	um	Spot	Position	21	1000016300	19068
399.584	457.976	0.32285	um	Spot	Position	21	1000000262	19070
478.898	463.755	0.32285	um	Spot	Position	21	1000000263	19072
483.898	476	0.32285	um	Spot	Position	21	1000000264	19073
368.197	536.396	0.32285	um	Spot	Position	21	1000016314	19081
343.359	550.9	0.32285	um	Spot	Position	21	1000000271	19083
410.97	558.313	0.32285	um	Spot	Position	21	1000000277	19084
459.179	621.296	0.32285	um	Spot	Position	21	1000000276	19089
538.372	304.342	0.32285	um	Spot	Position	21	1000000330	19130
576.193	339.419	0.32285	um	Spot	Position	21	1000000336	19135
544.55	593.718	0.32285	um	Spot	Position	21	1000008032	19157
524.627	613.096	0.32285	um	Spot	Position	21	1000000359	19162
778.838	192.045	0.32285	um	Spot	Position	21	1000000401	19197
703.838	360.525	0.32285	um	Spot	Position	21	1000000417	19219
714.254	444.74	0.32285	um	Spot	Position	21	1000000428	19227
796.086	453.794	0.32285	um	Spot	Position	21	1000000429	19229
682.751	472.108	0.32285	um	Spot	Position	21	1000000431	19230
774.943	479.283	0.32285	um	Spot	Position	21	1000000430	19232
761.878	609.396	0.32285	um	Spot	Position	21	1000000438	19246
774.941	656.474	0.32285	um	Spot	Position	21	1000000705	19252
906.484	232.355	0.32285	um	Spot	Position	21	1000000482	19282
978.959	456.198	0.32285	um	Spot	Position	21	1000000505	19307
902.774	643.867	0.32285	um	Spot	Position	21	1000000525	19326
98.0965	677.156	0.32285	um	Spot	Position	21	1000004429	19376
138.4	685.972	0.32285	um	Spot	Position	21	1000000576	19377
73.9505	710.899	0.32285	um	Spot	Position	21	1000018466	19382
28.085	733.877	0.32285	um	Spot	Position	21	1000000586	19385
163.101	739.598	0.32285	um	Spot	Position	21	1000000615	19387
20.7856	761.851	0.32285	um	Spot	Position	21	1000015715	19390
74.536	797.425	0.32285	um	Spot	Position	21	1000000597	19397
314.774	953.371	0.32285	um	Spot	Position	21	1000000621	19416
400.23	795.035	0.32285	um	Spot	Position	21	1000000635	19433
480.713	851.529	0.32285	um	Spot	Position	21	1000000648	19438
465.479	863.924	0.32285	um	Spot	Position	21	1000019440	19440
449.125	958.208	0.32285	um	Spot	Position	21	1000000662	19464
434.948	960.709	0.32285	um	Spot	Position	21	1000000664	19465
359.071	962.035	0.32285	um	Spot	Position	21	1000000667	19466
473.377	973.641	0.32285	um	Spot	Position	21	1000010245	19469
406.833	1046.56	0.32285	um	Spot	Position	21	1000012123	19481
616.326	787.065	0.32285	um	Spot	Position	21	1000000706	19497
652.408	803.951	0.32285	um	Spot	Position	21	1000001664	19499
585.855	805.686	0.32285	um	Spot	Position	21	1000000708	19500
653.663	816.871	0.32285	um	Spot	Position	21	1000013093	19501
808.889	683.431	0.32285	um	Spot	Position	21	1000000766	19551
810.918	701.129	0.32285	um	Spot	Position	21	1000000768	19553
806.375	717.561	0.32285	um	Spot	Position	21	1000007491	19555
786.746	761.272	0.32285	um	Spot	Position	21	1000000783	19559
811.148	760.842	0.32285	um	Spot	Position	21	1000000782	19560
818.711	865.637	0.32285	um	Spot	Position	21	1000000806	19582
751.387	874.97	0.32285	um	Spot	Position	21	1000001779	19587
824.374	901.077	0.32285	um	Spot	Position	21	1000000929	19596
678.23	919.721	0.32285	um	Spot	Position	21	1000015033	19601
696.843	951.923	0.32285	um	Spot	Position	21	1000000840	19613
773.377	966.939	0.32285	um	Spot	Position	21	1000004688	19617
716.586	1001.66	0.32285	um	Spot	Position	21	1000014145	19625
663.101	1007.51	0.32285	um	Spot	Position	21	1000011359	19627
879.077	674.836	0.32285	um	Spot	Position	21	1000005662	19648
908.991	684.279	0.32285	um	Spot	Position	21	1000000876	19651
837.19	743.273	0.32285	um	Spot	Position	21	1000000894	19658
845.268	775.354	0.32285	um	Spot	Position	21	1000000891	19664
864.338	886.395	0.32285	um	Spot	Position	21	1000000926	19690
101.768	526.058	0.32285	um	Spot	Position	22	1000013406	19816
36.1707	538.124	0.32285	um	Spot	Position	22	1000000079	19817
36.4151	629.517	0.32285	um	Spot	Position	22	1000009701	19829
262.803	272.001	0.32285	um	Spot	Position	22	1000008771	19855
254.117	323.677	0.32285	um	Spot	Position	22	1000000133	19866
318.418	370.176	0.32285	um	Spot	Position	22	1000009757	19878
325.051	415.556	0.32285	um	Spot	Position	22	1000001125	19881
260.687	417.303	0.32285	um	Spot	Position	22	1000014395	19882
271.619	500.277	0.32285	um	Spot	Position	22	1000000169	19893
236.912	581.43	0.32285	um	Spot	Position	22	1000000180	19902
208.759	621.776	0.32285	um	Spot	Position	22	1000000188	19904
385.417	204.615	0.32285	um	Spot	Position	22	1000012608	19944
346.755	279.668	0.32285	um	Spot	Position	22	1000001106	19957
446.965	398.256	0.32285	um	Spot	Position	22	1000000257	19984
364.788	424.994	0.32285	um	Spot	Position	22	1000016300	19986
400.412	458.072	0.32285	um	Spot	Position	22	1000000262	19988
478.285	463.359	0.32285	um	Spot	Position	22	1000000263	19990
484.987	476.699	0.32285	um	Spot	Position	22	1000000264	19991
368.438	536.045	0.32285	um	Spot	Position	22	1000016314	20000
409.211	549.564	0.32285	um	Spot	Position	22	1000000277	20002
343.811	550.705	0.32285	um	Spot	Position	22	1000000271	20003
461.243	617.649	0.32285	um	Spot	Position	22	1000000276	20009
539.214	304.439	0.32285	um	Spot	Position	22	1000000330	20051
576.279	339.971	0.32285	um	Spot	Position	22	1000000336	20057
544.506	592.984	0.32285	um	Spot	Position	22	1000008032	20080
525.976	612.296	0.32285	um	Spot	Position	22	1000000359	20084
778.79	192.715	0.32285	um	Spot	Position	22	1000000401	20121
703.842	359.762	0.32285	um	Spot	Position	22	1000000417	20141
714.359	445.449	0.32285	um	Spot	Position	22	1000000428	20150
796.568	453.228	0.32285	um	Spot	Position	22	1000000429	20152
684.148	471.83	0.32285	um	Spot	Position	22	1000000431	20153
774.864	479.113	0.32285	um	Spot	Position	22	1000000430	20155
761.914	608.248	0.32285	um	Spot	Position	22	1000000438	20170
784.617	649.375	0.32285	um	Spot	Position	22	1000000705	20176
906.336	232.357	0.32285	um	Spot	Position	22	1000000482	20206
978.675	456.023	0.32285	um	Spot	Position	22	1000000505	20231
901.457	644.004	0.32285	um	Spot	Position	22	1000000525	20252
88.4089	664.272	0.32285	um	Spot	Position	22	1000004429	20303
141.487	688.162	0.32285	um	Spot	Position	22	1000000576	20305
28.1125	734.027	0.32285	um	Spot	Position	22	1000000586	20314
161.981	744.229	0.32285	um	Spot	Position	22	1000000615	20317
18.4845	760.367	0.32285	um	Spot	Position	22	1000015715	20318
74.1526	796.925	0.32285	um	Spot	Position	22	1000000597	20324
315.336	952.571	0.32285	um	Spot	Position	22	1000000621	20343
401.104	794.866	0.32285	um	Spot	Position	22	1000000635	20361
481.089	849.063	0.32285	um	Spot	Position	22	1000000648	20366
409.283	885.288	0.32285	um	Spot	Position	22	1000020371	20371
359.723	961.183	0.32285	um	Spot	Position	22	1000000667	20391
435.071	961.79	0.32285	um	Spot	Position	22	1000000664	20393
472.892	973.51	0.32285	um	Spot	Position	22	1000010245	20395
406.628	1045.81	0.32285	um	Spot	Position	22	1000012123	20408
617.345	786.256	0.32285	um	Spot	Position	22	1000000706	20424
652.199	804.756	0.32285	um	Spot	Position	22	1000001664	20427
585.73	805.47	0.32285	um	Spot	Position	22	1000000708	20428
808.778	682.737	0.32285	um	Spot	Position	22	1000000766	20483
801.374	693.471	0.32285	um	Spot	Position	22	1000000768	20484
806.615	717.406	0.32285	um	Spot	Position	22	1000007491	20487
789.678	759.717	0.32285	um	Spot	Position	22	1000000783	20491
811.374	760.929	0.32285	um	Spot	Position	22	1000000782	20492
661.751	813.863	0.32285	um	Spot	Position	22	1000013093	20503
819.526	866.077	0.32285	um	Spot	Position	22	1000000806	20523
790.825	875.666	0.32285	um	Spot	Position	22	1000001743	20527
825.733	899.925	0.32285	um	Spot	Position	22	1000000929	20536
674.952	922.956	0.32285	um	Spot	Position	22	1000015033	20544
697.154	951.791	0.32285	um	Spot	Position	22	1000000840	20556
776.639	963.609	0.32285	um	Spot	Position	22	1000004688	20560
727.508	994.196	0.32285	um	Spot	Position	22	1000014145	20573
663.52	1007.75	0.32285	um	Spot	Position	22	1000011359	20577
878.137	671.759	0.32285	um	Spot	Position	22	1000005662	20600
909.864	684.659	0.32285	um	Spot	Position	22	1000000876	20603
836.693	745.424	0.32285	um	Spot	Position	22	1000000894	20611
844.095	775.72	0.32285	um	Spot	Position	22	1000000891	20617
893.4	873.925	0.32285	um	Spot	Position	22	1000020640	20640
865.046	882.802	0.32285	um	Spot	Position	22	1000000926	20643
102.183	526.919	0.32285	um	Spot	Position	23	1000013406	20767
36.49	538.315	0.32285	um	Spot	Position	23	1000000079	20768
36.7529	634.455	0.32285	um	Spot	Position	23	1000009701	20778
263.203	274.357	0.32285	um	Spot	Position	23	1000008771	20804
252.354	322.341	0.32285	um	Spot	Position	23	1000000133	20813
318.413	370.674	0.32285	um	Spot	Position	23	1000009757	20823
265.92	427.854	0.32285	um	Spot	Position	23	1000014395	20829
272.336	497.549	0.32285	um	Spot	Position	23	1000000169	20837
209.657	621.856	0.32285	um	Spot	Position	23	1000000188	20850
384.362	206.703	0.32285	um	Spot	Position	23	1000012608	20890
350.343	280.819	0.32285	um	Spot	Position	23	1000001106	20902
447.38	397.505	0.32285	um	Spot	Position	23	1000000257	20924
337.618	425.084	0.32285	um	Spot	Position	23	1000001125	20926
365.354	424.872	0.32285	um	Spot	Position	23	1000016300	20927
399.716	457.657	0.32285	um	Spot	Position	23	1000000262	20929
485.883	464.852	0.32285	um	Spot	Position	23	1000000263	20931
487.384	478.406	0.32285	um	Spot	Position	23	1000000264	20932
369.193	536.304	0.32285	um	Spot	Position	23	1000016314	20941
406.991	545.425	0.32285	um	Spot	Position	23	1000000277	20942
344.135	551.059	0.32285	um	Spot	Position	23	1000000271	20943
459.556	613.73	0.32285	um	Spot	Position	23	1000000276	20946
547.613	303.268	0.32285	um	Spot	Position	23	1000000330	20988
576.456	340.58	0.32285	um	Spot	Position	23	1000000336	20993
542.124	587.516	0.32285	um	Spot	Position	23	1000008032	21011
528.554	610.685	0.32285	um	Spot	Position	23	1000000359	21015
779.031	193.078	0.32285	um	Spot	Position	23	1000000401	21051
704.747	358.573	0.32285	um	Spot	Position	23	1000000417	21072
714.501	445.737	0.32285	um	Spot	Position	23	1000000428	21082
796.318	452.539	0.32285	um	Spot	Position	23	1000000429	21084
685.111	471.794	0.32285	um	Spot	Position	23	1000000431	21087
774.627	479.789	0.32285	um	Spot	Position	23	1000000430	21089
761.624	608.451	0.32285	um	Spot	Position	23	1000000438	21107
791.457	638.212	0.32285	um	Spot	Position	23	1000000705	21110
906.478	232.485	0.32285	um	Spot	Position	23	1000000482	21140
979.054	456.112	0.32285	um	Spot	Position	23	1000000505	21163
901.077	644.259	0.32285	um	Spot	Position	23	1000000525	21185
86.0746	661.996	0.32285	um	Spot	Position	23	1000004429	21234
27.1049	733.063	0.32285	um	Spot	Position	23	1000000586	21242
162.376	743.438	0.32285	um	Spot	Position	23	1000000615	21245
18.5005	760.305	0.32285	um	Spot	Position	23	1000015715	21248
73.4545	797.395	0.32285	um	Spot	Position	23	1000000597	21252
314.414	949.911	0.32285	um	Spot	Position	23	1000000621	21275
403.491	793.796	0.32285	um	Spot	Position	23	1000000635	21292
481.499	848.373	0.32285	um	Spot	Position	23	1000000648	21297
465.615	861.546	0.32285	um	Spot	Position	23	1000019440	21299
409.902	885.96	0.32285	um	Spot	Position	23	1000020371	21303
358.977	962.163	0.32285	um	Spot	Position	23	1000000667	21324
473.353	972.752	0.32285	um	Spot	Position	23	1000010245	21327
407.23	1044.52	0.32285	um	Spot	Position	23	1000012123	21338
618.094	785.732	0.32285	um	Spot	Position	23	1000000706	21355
586.374	805.786	0.32285	um	Spot	Position	23	1000000708	21358
652.95	805.344	0.32285	um	Spot	Position	23	1000001664	21359
809.08	684.167	0.32285	um	Spot	Position	23	1000000766	21414
799.735	691.597	0.32285	um	Spot	Position	23	1000000768	21415
806.581	717.638	0.32285	um	Spot	Position	23	1000007491	21419
789.514	759.355	0.32285	um	Spot	Position	23	1000000783	21423
811.47	760.275	0.32285	um	Spot	Position	23	1000000782	21424
665.314	809.431	0.32285	um	Spot	Position	23	1000013093	21432
819.639	866.782	0.32285	um	Spot	Position	23	1000000806	21449
825.266	899.663	0.32285	um	Spot	Position	23	1000000929	21462
686.823	920.076	0.32285	um	Spot	Position	23	1000015033	21470
698.288	951.065	0.32285	um	Spot	Position	23	1000000840	21482
783.941	969.616	0.32285	um	Spot	Position	23	1000004688	21491
733.765	989.896	0.32285	um	Spot	Position	23	1000014145	21499
663.553	1007.09	0.32285	um	Spot	Position	23	1000011359	21505
877.28	667.19	0.32285	um	Spot	Position	23	1000005662	21529
909.012	684.027	0.32285	um	Spot	Position	23	1000000876	21532
836.502	749.454	0.32285	um	Spot	Position	23	1000000894	21539
839.433	777.535	0.32285	um	Spot	Position	23	1000000891	21544
864.863	876.176	0.32285	um	Spot	Position	23	1000000926	21566
899.589	878.173	0.32285	um	Spot	Position	23	1000020640	21567
104.628	527.668	0.32285	um	Spot	Position	24	1000013406	21694
39.0457	539.955	0.32285	um	Spot	Position	24	1000000079	21696
36.4781	635.42	0.32285	um	Spot	Position	24	1000009701	21705
79.871	656.32	0.32285	um	Spot	Position	24	1000004429	21709
263.104	276.035	0.32285	um	Spot	Position	24	1000008771	21730
250.048	324.693	0.32285	um	Spot	Position	24	1000000133	21739
318.214	371.227	0.32285	um	Spot	Position	24	1000009757	21751
274.127	441.186	0.32285	um	Spot	Position	24	1000014395	21758
237.119	474.684	0.32285	um	Spot	Position	24	1000021762	21762
270.992	496.959	0.32285	um	Spot	Position	24	1000000169	21766
209.266	621.525	0.32285	um	Spot	Position	24	1000000188	21780
217.452	634.486	0.32285	um	Spot	Position	24	1000021783	21783
383.036	208.381	0.32285	um	Spot	Position	24	1000012608	21820
354.695	281.507	0.32285	um	Spot	Position	24	1000001106	21831
448.055	397.181	0.32285	um	Spot	Position	24	1000000257	21855
366.416	424.556	0.32285	um	Spot	Position	24	1000016300	21857
400.169	457.479	0.32285	um	Spot	Position	24	1000000262	21859
485.374	465.049	0.32285	um	Spot	Position	24	1000000263	21861
493.104	483.887	0.32285	um	Spot	Position	24	1000000264	21864
369.859	536.338	0.32285	um	Spot	Position	24	1000016314	21870
407.223	544.607	0.32285	um	Spot	Position	24	1000000277	21871
344.486	552.179	0.32285	um	Spot	Position	24	1000000271	21872
454.513	603.384	0.32285	um	Spot	Position	24	1000000276	21875
555.834	301.13	0.32285	um	Spot	Position	24	1000000330	21918
575.77	339.987	0.32285	um	Spot	Position	24	1000000336	21925
543.473	588.534	0.32285	um	Spot	Position	24	1000008032	21947
529.326	611.217	0.32285	um	Spot	Position	24	1000000359	21952
779.567	193.054	0.32285	um	Spot	Position	24	1000000401	21989
708.957	352.707	0.32285	um	Spot	Position	24	1000000417	22008
714.977	445.896	0.32285	um	Spot	Position	24	1000000428	22018
796.496	452.683	0.32285	um	Spot	Position	24	1000000429	22020
685.442	472.003	0.32285	um	Spot	Position	24	1000000431	22021
774.975	480.636	0.32285	um	Spot	Position	24	1000000430	22023
761.352	607.885	0.32285	um	Spot	Position	24	1000000438	22037
906.644	232.266	0.32285	um	Spot	Position	24	1000000482	22066
979.01	456.355	0.32285	um	Spot	Position	24	1000000505	22089
901.621	644.365	0.32285	um	Spot	Position	24	1000000525	22111
75.9257	706.852	0.32285	um	Spot	Position	24	1000018466	22166
24.6739	735.745	0.32285	um	Spot	Position	24	1000000586	22169
159.821	743.854	0.32285	um	Spot	Position	24	1000000615	22171
18.1876	760.496	0.32285	um	Spot	Position	24	1000015715	22175
72.8874	797.447	0.32285	um	Spot	Position	24	1000000597	22182
316.559	942.017	0.32285	um	Spot	Position	24	1000000621	22203
404.171	795.977	0.32285	um	Spot	Position	24	1000000635	22219
481.669	847.098	0.32285	um	Spot	Position	24	1000000648	22225
464.877	862.156	0.32285	um	Spot	Position	24	1000019440	22227
411.027	883.65	0.32285	um	Spot	Position	24	1000020371	22230
358.631	962.504	0.32285	um	Spot	Position	24	1000000667	22251
473.527	972.133	0.32285	um	Spot	Position	24	1000010245	22254
408.609	1042.49	0.32285	um	Spot	Position	24	1000012123	22267
618.449	785.755	0.32285	um	Spot	Position	24	1000000706	22283
653.267	803.964	0.32285	um	Spot	Position	24	1000001664	22286
587.418	805.692	0.32285	um	Spot	Position	24	1000000708	22287
809.155	684.19	0.32285	um	Spot	Position	24	1000000766	22342
797.355	689.65	0.32285	um	Spot	Position	24	1000000768	22343
807.02	717.683	0.32285	um	Spot	Position	24	1000007491	22346
789.268	759.017	0.32285	um	Spot	Position	24	1000000783	22350
811.48	760.102	0.32285	um	Spot	Position	24	1000000782	22352
666.482	807.27	0.32285	um	Spot	Position	24	1000013093	22358
819.647	867.177	0.32285	um	Spot	Position	24	1000000806	22378
825.641	902.222	0.32285	um	Spot	Position	24	1000000929	22392
688.267	921.93	0.32285	um	Spot	Position	24	1000015033	22399
698.643	951.972	0.32285	um	Spot	Position	24	1000000840	22409
779.995	966.676	0.32285	um	Spot	Position	24	1000004688	22414
735.856	986.38	0.32285	um	Spot	Position	24	1000014145	22423
663.961	1006.84	0.32285	um	Spot	Position	24	1000011359	22430
877.341	665.778	0.32285	um	Spot	Position	24	1000005662	22453
908.541	683.968	0.32285	um	Spot	Position	24	1000000876	22456
836.532	758.326	0.32285	um	Spot	Position	24	1000000894	22467
829.144	779.613	0.32285	um	Spot	Position	24	1000000891	22472
895.185	874.805	0.32285	um	Spot	Position	24	1000020640	22494
865.733	875.609	0.32285	um	Spot	Position	24	1000000926	22497
109.59	526.802	0.32285	um	Spot	Position	25	1000013406	22628
40.345	540.356	0.32285	um	Spot	Position	25	1000000079	22629
34.5736	636.658	0.32285	um	Spot	Position	25	1000009701	22640
74.8219	648.399	0.32285	um	Spot	Position	25	1000004429	22645
262.826	277.788	0.32285	um	Spot	Position	25	1000008771	22665
248.118	327.444	0.32285	um	Spot	Position	25	1000000133	22677
318.348	371.227	0.32285	um	Spot	Position	25	1000009757	22687
231.764	471.811	0.32285	um	Spot	Position	25	1000021762	22699
271.19	497.022	0.32285	um	Spot	Position	25	1000000169	22702
209.372	621.955	0.32285	um	Spot	Position	25	1000000188	22713
217.783	635.201	0.32285	um	Spot	Position	25	1000021783	22716
382.793	209.018	0.32285	um	Spot	Position	25	1000012608	22750
358.65	281.477	0.32285	um	Spot	Position	25	1000001106	22764
448.641	396.989	0.32285	um	Spot	Position	25	1000000257	22789
366.666	424.49	0.32285	um	Spot	Position	25	1000016300	22791
403.539	459.176	0.32285	um	Spot	Position	25	1000000262	22793
492.597	483.175	0.32285	um	Spot	Position	25	1000000264	22798
370.113	536.407	0.32285	um	Spot	Position	25	1000016314	22804
407.362	544.401	0.32285	um	Spot	Position	25	1000000277	22806
344.052	552.118	0.32285	um	Spot	Position	25	1000000271	22807
454.595	594.685	0.32285	um	Spot	Position	25	1000000276	22809
560.169	300.569	0.32285	um	Spot	Position	25	1000000330	22854
564.67	337.039	0.32285	um	Spot	Position	25	1000000336	22860
546.93	597.471	0.32285	um	Spot	Position	25	1000008032	22883
529.723	611.55	0.32285	um	Spot	Position	25	1000000359	22884
780.402	194.507	0.32285	um	Spot	Position	25	1000000401	22925
712.978	346.751	0.32285	um	Spot	Position	25	1000000417	22946
715.117	446.023	0.32285	um	Spot	Position	25	1000000428	22955
796.346	452.908	0.32285	um	Spot	Position	25	1000000429	22957
687.73	472.019	0.32285	um	Spot	Position	25	1000000431	22958
774.746	480.486	0.32285	um	Spot	Position	25	1000000430	22960
761.666	607.201	0.32285	um	Spot	Position	25	1000000438	22973
907.064	232.155	0.32285	um	Spot	Position	25	1000000482	23003
978.967	456.979	0.32285	um	Spot	Position	25	1000000505	23028
901.5	644.875	0.32285	um	Spot	Position	25	1000000525	23048
74.8469	707.218	0.32285	um	Spot	Position	25	1000018466	23106
19.934	737.297	0.32285	um	Spot	Position	25	1000000586	23109
159.468	741.845	0.32285	um	Spot	Position	25	1000000615	23110
18.715	760.777	0.32285	um	Spot	Position	25	1000015715	23114
71.5048	797.784	0.32285	um	Spot	Position	25	1000000597	23118
319.229	936.195	0.32285	um	Spot	Position	25	1000000621	23140
405.758	800.831	0.32285	um	Spot	Position	25	1000000635	23159
482.902	843.033	0.32285	um	Spot	Position	25	1000000648	23163
467.152	860.381	0.32285	um	Spot	Position	25	1000019440	23165
414.434	874.652	0.32285	um	Spot	Position	25	1000020371	23167
433.781	959.318	0.32285	um	Spot	Position	25	1000000664	23183
355.65	967.661	0.32285	um	Spot	Position	25	1000000667	23185
474.438	971.966	0.32285	um	Spot	Position	25	1000010245	23186
410.199	1041.49	0.32285	um	Spot	Position	25	1000012123	23199
618.919	785.809	0.32285	um	Spot	Position	25	1000000706	23215
653.375	803.411	0.32285	um	Spot	Position	25	1000001664	23218
587.626	804.704	0.32285	um	Spot	Position	25	1000000708	23219
496.697	868.841	0.32285	um	Spot	Position	25	1000023224	23224
809.153	683.911	0.32285	um	Spot	Position	25	1000000766	23273
796.939	689.481	0.32285	um	Spot	Position	25	1000000768	23274
806.885	717.732	0.32285	um	Spot	Position	25	1000007491	23277
780.979	758.841	0.32285	um	Spot	Position	25	1000000783	23281
811.883	760.094	0.32285	um	Spot	Position	25	1000000782	23282
671.333	802.726	0.32285	um	Spot	Position	25	1000013093	23289
821.8	866.243	0.32285	um	Spot	Position	25	1000000806	23309
825.711	908.833	0.32285	um	Spot	Position	25	1000000929	23324
703.22	950.899	0.32285	um	Spot	Position	25	1000000840	23339
778.179	962.491	0.32285	um	Spot	Position	25	1000004688	23343
733.978	986.826	0.32285	um	Spot	Position	25	1000014145	23353
664.351	1006.46	0.32285	um	Spot	Position	25	1000011359	23359
877.527	665.929	0.32285	um	Spot	Position	25	1000005662	23381
909.201	684.363	0.32285	um	Spot	Position	25	1000000876	23384
835.31	763.479	0.32285	um	Spot	Position	25	1000000894	23399
826.776	779.284	0.32285	um	Spot	Position	25	1000000891	23401
865.683	874.682	0.32285	um	Spot	Position	25	1000000926	23421
892.403	874.816	0.32285	um	Spot	Position	25	1000020640	23422
119.207	522.786	0.32285	um	Spot	Position	26	1000013406	23560
40.3047	540.594	0.32285	um	Spot	Position	26	1000000079	23562
34.1732	637.334	0.32285	um	Spot	Position	26	1000009701	23576
72.6486	647.634	0.32285	um	Spot	Position	26	1000004429	23579
262.414	279.682	0.32285	um	Spot	Position	26	1000008771	23603
249.175	327.872	0.32285	um	Spot	Position	26	1000000133	23614
318.034	371.71	0.32285	um	Spot	Position	26	1000009757	23624
225.788	470.28	0.32285	um	Spot	Position	26	1000021762	23633
269.894	493.637	0.32285	um	Spot	Position	26	1000000169	23636
209.418	621.912	0.32285	um	Spot	Position	26	1000000188	23652
217.123	635.726	0.32285	um	Spot	Position	26	1000021783	23655
381.974	212.06	0.32285	um	Spot	Position	26	1000012608	23692
360.928	281.715	0.32285	um	Spot	Position	26	1000001106	23707
448.052	397.082	0.32285	um	Spot	Position	26	1000000257	23731
370.175	421.349	0.32285	um	Spot	Position	26	1000016300	23733
403.7	459.337	0.32285	um	Spot	Position	26	1000000262	23735
492.793	484.185	0.32285	um	Spot	Position	26	1000000264	23741
370.258	536.766	0.32285	um	Spot	Position	26	1000016314	23748
407.337	543.012	0.32285	um	Spot	Position	26	1000000277	23749
344.984	550.152	0.32285	um	Spot	Position	26	1000000271	23751
454.69	594.801	0.32285	um	Spot	Position	26	1000000276	23755
562.235	300.692	0.32285	um	Spot	Position	26	1000000330	23798
556.311	336.326	0.32285	um	Spot	Position	26	1000000336	23804
593.226	373.413	0.32285	um	Spot	Position	26	1000023807	23807
546.948	597.596	0.32285	um	Spot	Position	26	1000008032	23824
530.196	611.16	0.32285	um	Spot	Position	26	1000000359	23825
782.701	199.971	0.32285	um	Spot	Position	26	1000000401	23867
714.968	445.845	0.32285	um	Spot	Position	26	1000000428	23901
795.825	453.672	0.32285	um	Spot	Position	26	1000000429	23903
689.215	471.819	0.32285	um	Spot	Position	26	1000000431	23904
774.504	481.007	0.32285	um	Spot	Position	26	1000000430	23906
761.159	606.377	0.32285	um	Spot	Position	26	1000000438	23920
906.539	232.353	0.32285	um	Spot	Position	26	1000000482	23950
978.827	457.253	0.32285	um	Spot	Position	26	1000000505	23975
901.738	645.177	0.32285	um	Spot	Position	26	1000000525	23995
75.2491	705.451	0.32285	um	Spot	Position	26	1000018466	24052
155.93	743.532	0.32285	um	Spot	Position	26	1000000615	24056
18.2239	762.253	0.32285	um	Spot	Position	26	1000015715	24060
71.0928	798.406	0.32285	um	Spot	Position	26	1000000597	24064
406.142	800.372	0.32285	um	Spot	Position	26	1000000635	24105
483.23	842.527	0.32285	um	Spot	Position	26	1000000648	24109
415.557	867.023	0.32285	um	Spot	Position	26	1000020371	24112
430.618	949.906	0.32285	um	Spot	Position	26	1000000664	24124
475.151	972.379	0.32285	um	Spot	Position	26	1000010245	24132
411.51	1041.36	0.32285	um	Spot	Position	26	1000012123	24144
619.432	785.759	0.32285	um	Spot	Position	26	1000000706	24164
590.409	803.002	0.32285	um	Spot	Position	26	1000000708	24168
654.097	803.52	0.32285	um	Spot	Position	26	1000001664	24169
496.41	869.995	0.32285	um	Spot	Position	26	1000023224	24174
808.646	683.584	0.32285	um	Spot	Position	26	1000000766	24222
793.501	687.028	0.32285	um	Spot	Position	26	1000000768	24223
806.406	717.557	0.32285	um	Spot	Position	26	1000007491	24226
780.003	758.394	0.32285	um	Spot	Position	26	1000000783	24230
811.486	759.57	0.32285	um	Spot	Position	26	1000000782	24231
825.712	778.874	0.32285	um	Spot	Position	26	1000000891	24235
679.692	794.773	0.32285	um	Spot	Position	26	1000013093	24237
802.235	877.906	0.32285	um	Spot	Position	26	1000001743	24262
817.977	917.95	0.32285	um	Spot	Position	26	1000000929	24279
688.988	924.858	0.32285	um	Spot	Position	26	1000015033	24283
704.181	950.7	0.32285	um	Spot	Position	26	1000000840	24289
738.251	984.943	0.32285	um	Spot	Position	26	1000014145	24301
664.132	1006.31	0.32285	um	Spot	Position	26	1000011359	24307
877.594	666.301	0.32285	um	Spot	Position	26	1000005662	24328
908.596	684.366	0.32285	um	Spot	Position	26	1000000876	24330
834.424	764.726	0.32285	um	Spot	Position	26	1000000894	24345
887.407	872.154	0.32285	um	Spot	Position	26	1000020640	24368
866.001	873.363	0.32285	um	Spot	Position	26	1000000926	24369
123.274	520.974	0.32285	um	Spot	Position	27	1000013406	24494
41.8066	541.054	0.32285	um	Spot	Position	27	1000000079	24497
158.136	560.694	0.32285	um	Spot	Position	27	1000024503	24503
34.6402	638.046	0.32285	um	Spot	Position	27	1000009701	24512
71.4613	648.081	0.32285	um	Spot	Position	27	1000004429	24515
262.422	282.13	0.32285	um	Spot	Position	27	1000008771	24535
244.565	327.582	0.32285	um	Spot	Position	27	1000000133	24545
318.084	372.259	0.32285	um	Spot	Position	27	1000009757	24554
279.342	453.56	0.32285	um	Spot	Position	27	1000014395	24561
213.34	468.533	0.32285	um	Spot	Position	27	1000021762	24563
268.884	489.888	0.32285	um	Spot	Position	27	1000000169	24567
211.519	620.259	0.32285	um	Spot	Position	27	1000000188	24581
217.694	636.471	0.32285	um	Spot	Position	27	1000021783	24585
382.273	210.334	0.32285	um	Spot	Position	27	1000012608	24624
365.211	280.639	0.32285	um	Spot	Position	27	1000001106	24638
447.869	397.172	0.32285	um	Spot	Position	27	1000000257	24662
371.414	421.14	0.32285	um	Spot	Position	27	1000016300	24664
403.631	459.917	0.32285	um	Spot	Position	27	1000000262	24667
494.681	469.282	0.32285	um	Spot	Position	27	1000000263	24668
492.56	484.023	0.32285	um	Spot	Position	27	1000000264	24672
403.879	534.806	0.32285	um	Spot	Position	27	1000000277	24678
370.651	537.421	0.32285	um	Spot	Position	27	1000016314	24679
345.373	549.056	0.32285	um	Spot	Position	27	1000000271	24681
571.691	298.469	0.32285	um	Spot	Position	27	1000000330	24726
553.892	335.697	0.32285	um	Spot	Position	27	1000000336	24731
595.089	362.175	0.32285	um	Spot	Position	27	1000023807	24732
546.752	598.157	0.32285	um	Spot	Position	27	1000008032	24752
530.145	605.413	0.32285	um	Spot	Position	27	1000024753	24753
531.41	612.171	0.32285	um	Spot	Position	27	1000000359	24754
771.138	190.397	0.32285	um	Spot	Position	27	1000024790	24790
786.339	205.208	0.32285	um	Spot	Position	27	1000000401	24791
714.927	445.723	0.32285	um	Spot	Position	27	1000000428	24824
795.204	454.5	0.32285	um	Spot	Position	27	1000000429	24826
696.137	470.436	0.32285	um	Spot	Position	27	1000000431	24827
774.314	481.279	0.32285	um	Spot	Position	27	1000000430	24830
760.605	605.021	0.32285	um	Spot	Position	27	1000000438	24844
906.55	232.17	0.32285	um	Spot	Position	27	1000000482	24873
978.906	457.611	0.32285	um	Spot	Position	27	1000000505	24897
901.022	645.421	0.32285	um	Spot	Position	27	1000000525	24919
77.1046	705.025	0.32285	um	Spot	Position	27	1000018466	24972
155.103	744.665	0.32285	um	Spot	Position	27	1000000615	24977
18.6729	762.81	0.32285	um	Spot	Position	27	1000015715	24981
71.3988	799.061	0.32285	um	Spot	Position	27	1000000597	24985
408.115	804.497	0.32285	um	Spot	Position	27	1000000635	25026
484.707	842.151	0.32285	um	Spot	Position	27	1000000648	25029
468.877	860.011	0.32285	um	Spot	Position	27	1000019440	25030
415.144	862.495	0.32285	um	Spot	Position	27	1000020371	25031
428.145	942.38	0.32285	um	Spot	Position	27	1000000664	25046
478.037	968.421	0.32285	um	Spot	Position	27	1000010245	25053
412.164	1041.38	0.32285	um	Spot	Position	27	1000012123	25068
619.868	785.77	0.32285	um	Spot	Position	27	1000000706	25084
593.734	800.986	0.32285	um	Spot	Position	27	1000000708	25088
653.793	805.781	0.32285	um	Spot	Position	27	1000001664	25089
498.163	871.319	0.32285	um	Spot	Position	27	1000023224	25094
787.08	683.419	0.32285	um	Spot	Position	27	1000000768	25144
808.27	683.866	0.32285	um	Spot	Position	27	1000000766	25145
806.544	718.045	0.32285	um	Spot	Position	27	1000007491	25148
779.904	758.364	0.32285	um	Spot	Position	27	1000000783	25153
811.316	759.085	0.32285	um	Spot	Position	27	1000000782	25154
823.732	779.384	0.32285	um	Spot	Position	27	1000000891	25158
680.795	794.198	0.32285	um	Spot	Position	27	1000013093	25160
815.112	921.7	0.32285	um	Spot	Position	27	1000000929	25203
710.729	946.855	0.32285	um	Spot	Position	27	1000000840	25209
746.651	972.063	0.32285	um	Spot	Position	27	1000014145	25217
664.474	1006.4	0.32285	um	Spot	Position	27	1000011359	25233
876.874	666.296	0.32285	um	Spot	Position	27	1000005662	25252
908.4	684.509	0.32285	um	Spot	Position	27	1000000876	25255
833.984	765.072	0.32285	um	Spot	Position	27	1000000894	25269
865.784	870.314	0.32285	um	Spot	Position	27	1000000926	25292
887.547	872.397	0.32285	um	Spot	Position	27	1000020640	25293
122.463	521.224	0.32285	um	Spot	Position	28	1000013406	25421
40.8916	540.502	0.32285	um	Spot	Position	28	1000000079	25425
163.789	553.399	0.32285	um	Spot	Position	28	1000024503	25432
34.0997	638.544	0.32285	um	Spot	Position	28	1000009701	25443
261.474	289.13	0.32285	um	Spot	Position	28	1000008771	25465
243.349	327.019	0.32285	um	Spot	Position	28	1000000133	25474
317.7	372.437	0.32285	um	Spot	Position	28	1000009757	25486
282.033	457.553	0.32285	um	Spot	Position	28	1000014395	25493
195.174	470.522	0.32285	um	Spot	Position	28	1000021762	25494
267.919	488.603	0.32285	um	Spot	Position	28	1000000169	25497
210.263	621.909	0.32285	um	Spot	Position	28	1000000188	25508
217.088	637.307	0.32285	um	Spot	Position	28	1000021783	25512
382.134	209.778	0.32285	um	Spot	Position	28	1000012608	25551
367.891	281.238	0.32285	um	Spot	Position	28	1000001106	25565
447.694	397.197	0.32285	um	Spot	Position	28	1000000257	25588
370.666	421.764	0.32285	um	Spot	Position	28	1000016300	25590
403.852	460.988	0.32285	um	Spot	Position	28	1000000262	25593
494.719	469.211	0.32285	um	Spot	Position	28	1000000263	25594
492.368	484.052	0.32285	um	Spot	Position	28	1000000264	25598
403.906	532.504	0.32285	um	Spot	Position	28	1000000277	25604
369.984	537.247	0.32285	um	Spot	Position	28	1000016314	25605
348.929	547.163	0.32285	um	Spot	Position	28	1000000271	25607
574.638	298	0.32285	um	Spot	Position	28	1000000330	25651
549.704	335.394	0.32285	um	Spot	Position	28	1000000336	25657
594.09	351.572	0.32285	um	Spot	Position	28	1000023807	25658
546.855	597.943	0.32285	um	Spot	Position	28	1000008032	25678
529.654	605.017	0.32285	um	Spot	Position	28	1000024753	25679
528.98	612.916	0.32285	um	Spot	Position	28	1000000359	25681
771.77	190.503	0.32285	um	Spot	Position	28	1000024790	25718
713.91	445.482	0.32285	um	Spot	Position	28	1000000428	25747
794.907	454.686	0.32285	um	Spot	Position	28	1000000429	25749
704.827	469.547	0.32285	um	Spot	Position	28	1000000431	25750
773.565	483.78	0.32285	um	Spot	Position	28	1000000430	25752
759.702	604.527	0.32285	um	Spot	Position	28	1000000438	25766
906.689	232.11	0.32285	um	Spot	Position	28	1000000482	25799
978.864	457.854	0.32285	um	Spot	Position	28	1000000505	25824
900.513	645.424	0.32285	um	Spot	Position	28	1000000525	25845
76.2123	704.723	0.32285	um	Spot	Position	28	1000018466	25898
154.188	744.538	0.32285	um	Spot	Position	28	1000000615	25902
17.5963	763.349	0.32285	um	Spot	Position	28	1000015715	25905
407.56	805.02	0.32285	um	Spot	Position	28	1000000635	25950
484.923	842.557	0.32285	um	Spot	Position	28	1000000648	25954
418.245	854.184	0.32285	um	Spot	Position	28	1000020371	25955
468.208	860.544	0.32285	um	Spot	Position	28	1000019440	25956
428.861	945.682	0.32285	um	Spot	Position	28	1000000664	25968
476.872	969.677	0.32285	um	Spot	Position	28	1000010245	25974
412.213	1041.45	0.32285	um	Spot	Position	28	1000012123	25986
620.001	785.906	0.32285	um	Spot	Position	28	1000000706	25999
596.648	800.092	0.32285	um	Spot	Position	28	1000000708	26003
654.041	810.163	0.32285	um	Spot	Position	28	1000001664	26005
498.638	871.599	0.32285	um	Spot	Position	28	1000023224	26010
785.856	683.11	0.32285	um	Spot	Position	28	1000000768	26049
807.892	682.946	0.32285	um	Spot	Position	28	1000000766	26050
806.781	717.873	0.32285	um	Spot	Position	28	1000007491	26055
812.521	756.888	0.32285	um	Spot	Position	28	1000000782	26060
779.132	757.891	0.32285	um	Spot	Position	28	1000000783	26061
681.507	794.238	0.32285	um	Spot	Position	28	1000013093	26066
714.988	883.944	0.32285	um	Spot	Position	28	1000026092	26092
688.035	925.877	0.32285	um	Spot	Position	28	1000015033	26111
808.23	934.548	0.32285	um	Spot	Position	28	1000000929	26114
719.833	940.086	0.32285	um	Spot	Position	28	1000000840	26116
753.072	964.947	0.32285	um	Spot	Position	28	1000014145	26122
664.457	1005.98	0.32285	um	Spot	Position	28	1000011359	26139
876.931	668.392	0.32285	um	Spot	Position	28	1000005662	26157
908.376	684.557	0.32285	um	Spot	Position	28	1000000876	26160
833.494	766.572	0.32285	um	Spot	Position	28	1000000894	26178
866.294	868.161	0.32285	um	Spot	Position	28	1000000926	26200
885.352	871.928	0.32285	um	Spot	Position	28	1000020640	26202
122.625	522.443	0.32285	um	Spot	Position	29	1000013406	26331
34.7474	640.11	0.32285	um	Spot	Position	29	1000009701	26350
261.155	292.1	0.32285	um	Spot	Position	29	1000008771	26366
317.737	373.297	0.32285	um	Spot	Position	29	1000009757	26382
283.506	460.613	0.32285	um	Spot	Position	29	1000014395	26389
176.243	473.348	0.32285	um	Spot	Position	29	1000021762	26392
268.006	488.476	0.32285	um	Spot	Position	29	1000000169	26393
172.941	548.872	0.32285	um	Spot	Position	29	1000024503	26404
211.131	621.025	0.32285	um	Spot	Position	29	1000000188	26409
217.829	638.202	0.32285	um	Spot	Position	29	1000021783	26413
380.07	211.846	0.32285	um	Spot	Position	29	1000012608	26451
369.833	281.578	0.32285	um	Spot	Position	29	1000001106	26465
447.535	397.144	0.32285	um	Spot	Position	29	1000000257	26486
372.091	421.199	0.32285	um	Spot	Position	29	1000016300	26488
406.774	461.041	0.32285	um	Spot	Position	29	1000000262	26492
495.475	469.815	0.32285	um	Spot	Position	29	1000000263	26493
493.373	483.939	0.32285	um	Spot	Position	29	1000000264	26497
402.035	531.796	0.32285	um	Spot	Position	29	1000000277	26503
370.055	538.038	0.32285	um	Spot	Position	29	1000016314	26505
348.001	546.917	0.32285	um	Spot	Position	29	1000000271	26506
575.165	298.274	0.32285	um	Spot	Position	29	1000000330	26554
540.545	334.582	0.32285	um	Spot	Position	29	1000000336	26558
587.28	347.46	0.32285	um	Spot	Position	29	1000023807	26559
547.255	599.431	0.32285	um	Spot	Position	29	1000008032	26580
529.75	605.857	0.32285	um	Spot	Position	29	1000024753	26581
531.014	612.367	0.32285	um	Spot	Position	29	1000000359	26583
770.93	190.803	0.32285	um	Spot	Position	29	1000024790	26615
714.979	444.644	0.32285	um	Spot	Position	29	1000000428	26642
794.445	454.782	0.32285	um	Spot	Position	29	1000000429	26644
711.052	469.601	0.32285	um	Spot	Position	29	1000000431	26645
773.713	481.898	0.32285	um	Spot	Position	29	1000000430	26647
759.818	604.5	0.32285	um	Spot	Position	29	1000000438	26663
906.108	232.467	0.32285	um	Spot	Position	29	1000000482	26695
978.602	458.008	0.32285	um	Spot	Position	29	1000000505	26718
899.924	645.288	0.32285	um	Spot	Position	29	1000000525	26740
76.9711	703.227	0.32285	um	Spot	Position	29	1000018466	26791
155.154	744.569	0.32285	um	Spot	Position	29	1000000615	26796
17.3766	763.094	0.32285	um	Spot	Position	29	1000015715	26800
68.8128	799.675	0.32285	um	Spot	Position	29	1000000597	26803
410.301	810.216	0.32285	um	Spot	Position	29	1000000635	26845
484.293	843.669	0.32285	um	Spot	Position	29	1000000648	26847
420.607	847.904	0.32285	um	Spot	Position	29	1000020371	26848
436.822	953.261	0.32285	um	Spot	Position	29	1000000664	26860
477.242	970.334	0.32285	um	Spot	Position	29	1000010245	26869
413.288	1040.3	0.32285	um	Spot	Position	29	1000012123	26881
620.398	785.837	0.32285	um	Spot	Position	29	1000000706	26895
601.001	797	0.32285	um	Spot	Position	29	1000000708	26898
653.584	810.782	0.32285	um	Spot	Position	29	1000001664	26901
501.187	872.545	0.32285	um	Spot	Position	29	1000023224	26908
807.688	682.452	0.32285	um	Spot	Position	29	1000000766	26956
785.347	682.562	0.32285	um	Spot	Position	29	1000000768	26957
806.158	718.01	0.32285	um	Spot	Position	29	1000007491	26960
815.845	752.383	0.32285	um	Spot	Position	29	1000000782	26964
776.406	756.254	0.32285	um	Spot	Position	29	1000000783	26966
797.927	790.157	0.32285	um	Spot	Position	29	1000026972	26972
684.021	792.731	0.32285	um	Spot	Position	29	1000013093	26973
716.382	882.632	0.32285	um	Spot	Position	29	1000026092	26999
726.846	933.206	0.32285	um	Spot	Position	29	1000000840	27016
695.771	940.201	0.32285	um	Spot	Position	29	1000015033	27018
664.724	1005.56	0.32285	um	Spot	Position	29	1000011359	27041
876.863	670.235	0.32285	um	Spot	Position	29	1000005662	27060
908.196	684.567	0.32285	um	Spot	Position	29	1000000876	27063
833.293	768.069	0.32285	um	Spot	Position	29	1000000894	27082
865.975	868.002	0.32285	um	Spot	Position	29	1000000926	27107
883.329	870.581	0.32285	um	Spot	Position	29	1000020640	27108
162.006	475.973	0.32285	um	Spot	Position	30	1000021762	27217
121.141	522.173	0.32285	um	Spot	Position	30	1000013406	27228
35.3788	641.732	0.32285	um	Spot	Position	30	1000009701	27249
260.53	295.5	0.32285	um	Spot	Position	30	1000008771	27271
317.734	373.804	0.32285	um	Spot	Position	30	1000009757	27290
283.145	460.124	0.32285	um	Spot	Position	30	1000014395	27296
269.865	487.917	0.32285	um	Spot	Position	30	1000000169	27299
180.376	545.288	0.32285	um	Spot	Position	30	1000024503	27313
212.177	619.675	0.32285	um	Spot	Position	30	1000000188	27317
217.583	638.184	0.32285	um	Spot	Position	30	1000021783	27321
380.417	212.035	0.32285	um	Spot	Position	30	1000012608	27355
371.473	282.441	0.32285	um	Spot	Position	30	1000001106	27370
447.451	397.348	0.32285	um	Spot	Position	30	1000000257	27391
372.344	421.265	0.32285	um	Spot	Position	30	1000016300	27393
360.22	452.651	0.32285	um	Spot	Position	30	1000027395	27395
407.091	460.878	0.32285	um	Spot	Position	30	1000000262	27397
402.562	531.216	0.32285	um	Spot	Position	30	1000000277	27407
370.3	538.421	0.32285	um	Spot	Position	30	1000016314	27408
575.486	298.517	0.32285	um	Spot	Position	30	1000000330	27458
535.558	334.136	0.32285	um	Spot	Position	30	1000000336	27462
587.623	347.792	0.32285	um	Spot	Position	30	1000023807	27463
496.499	469.697	0.32285	um	Spot	Position	30	1000000263	27472
498.36	489.438	0.32285	um	Spot	Position	30	1000000264	27474
544.799	588.213	0.32285	um	Spot	Position	30	1000008032	27482
531.165	605.317	0.32285	um	Spot	Position	30	1000024753	27485
529.477	612.383	0.32285	um	Spot	Position	30	1000000359	27488
770.843	190.747	0.32285	um	Spot	Position	30	1000024790	27521
715.193	444.396	0.32285	um	Spot	Position	30	1000000428	27552
794.313	454.715	0.32285	um	Spot	Position	30	1000000429	27554
715.201	468.568	0.32285	um	Spot	Position	30	1000000431	27555
773.047	482.975	0.32285	um	Spot	Position	30	1000000430	27557
759.354	603.248	0.32285	um	Spot	Position	30	1000000438	27574
906.065	232.316	0.32285	um	Spot	Position	30	1000000482	27606
978.309	458.103	0.32285	um	Spot	Position	30	1000000505	27630
898.901	645.335	0.32285	um	Spot	Position	30	1000000525	27651
76.6271	702.496	0.32285	um	Spot	Position	30	1000018466	27702
153.9	746.919	0.32285	um	Spot	Position	30	1000000615	27706
17.9738	764.15	0.32285	um	Spot	Position	30	1000015715	27711
68.0153	802.192	0.32285	um	Spot	Position	30	1000000597	27714
409.212	807.677	0.32285	um	Spot	Position	30	1000000635	27753
424.04	837.771	0.32285	um	Spot	Position	30	1000020371	27755
485.564	842.952	0.32285	um	Spot	Position	30	1000000648	27757
443.922	966.555	0.32285	um	Spot	Position	30	1000000664	27775
478.062	970.257	0.32285	um	Spot	Position	30	1000010245	27776
438.942	985.919	0.32285	um	Spot	Position	30	1000027779	27779
417.716	1036.26	0.32285	um	Spot	Position	30	1000012123	27787
621.388	784.96	0.32285	um	Spot	Position	30	1000000706	27802
602.343	796.187	0.32285	um	Spot	Position	30	1000000708	27805
654.055	808.408	0.32285	um	Spot	Position	30	1000001664	27807
502.874	873.674	0.32285	um	Spot	Position	30	1000023224	27815
784.495	682.188	0.32285	um	Spot	Position	30	1000000768	27858
807.37	682.159	0.32285	um	Spot	Position	30	1000000766	27859
806.168	717.737	0.32285	um	Spot	Position	30	1000007491	27863
775.963	751.622	0.32285	um	Spot	Position	30	1000000783	27866
815.866	752.258	0.32285	um	Spot	Position	30	1000000782	27867
764.71	758.19	0.32285	um	Spot	Position	30	1000027868	27868
797.532	789.919	0.32285	um	Spot	Position	30	1000026972	27872
687.97	790.396	0.32285	um	Spot	Position	30	1000013093	27873
720.697	879.588	0.32285	um	Spot	Position	30	1000026092	27894
704.449	949.113	0.32285	um	Spot	Position	30	1000015033	27915
664.779	1005.4	0.32285	um	Spot	Position	30	1000011359	27934
876.703	670.083	0.32285	um	Spot	Position	30	1000005662	27955
908.022	684.532	0.32285	um	Spot	Position	30	1000000876	27959
833.377	766.683	0.32285	um	Spot	Position	30	1000000894	27976
865.208	868.14	0.32285	um	Spot	Position	30	1000000926	28007
872.009	869.215	0.32285	um	Spot	Position	30	1000020640	28008
144.539	477.26	0.32285	um	Spot	Position	31	1000021762	28122
120.45	522.641	0.32285	um	Spot	Position	31	1000013406	28131
42.2765	540.72	0.32285	um	Spot	Position	31	1000000079	28134
36.6435	644.994	0.32285	um	Spot	Position	31	1000009701	28153
260.738	309.554	0.32285	um	Spot	Position	31	1000008771	28171
317.884	374.35	0.32285	um	Spot	Position	31	1000009757	28184
281.417	457.964	0.32285	um	Spot	Position	31	1000014395	28193
268.161	486.545	0.32285	um	Spot	Position	31	1000000169	28196
190.098	541.999	0.32285	um	Spot	Position	31	1000024503	28209
211.586	621.98	0.32285	um	Spot	Position	31	1000000188	28213
217.321	637.607	0.32285	um	Spot	Position	31	1000021783	28217
380.554	211.718	0.32285	um	Spot	Position	31	1000012608	28252
372.119	283.338	0.32285	um	Spot	Position	31	1000001106	28266
448.124	397.457	0.32285	um	Spot	Position	31	1000000257	28288
372.089	422.264	0.32285	um	Spot	Position	31	1000016300	28290
360.441	454.619	0.32285	um	Spot	Position	31	1000027395	28292
406.802	460.092	0.32285	um	Spot	Position	31	1000000262	28293
403.753	530.821	0.32285	um	Spot	Position	31	1000000277	28301
370.815	538.825	0.32285	um	Spot	Position	31	1000016314	28302
528.027	334.776	0.32285	um	Spot	Position	31	1000000336	28359
587.17	348.198	0.32285	um	Spot	Position	31	1000023807	28360
496.875	469.71	0.32285	um	Spot	Position	31	1000000263	28370
504.587	493.315	0.32285	um	Spot	Position	31	1000000264	28371
545.33	588.767	0.32285	um	Spot	Position	31	1000008032	28380
534.669	602.168	0.32285	um	Spot	Position	31	1000024753	28382
530.939	612.644	0.32285	um	Spot	Position	31	1000000359	28384
771.395	190.874	0.32285	um	Spot	Position	31	1000024790	28420
667.876	402.765	0.32285	um	Spot	Position	31	1000028451	28451
720.237	443.771	0.32285	um	Spot	Position	31	1000000428	28455
793.218	454.752	0.32285	um	Spot	Position	31	1000000429	28457
718.287	467.161	0.32285	um	Spot	Position	31	1000000431	28458
773.087	482.601	0.32285	um	Spot	Position	31	1000000430	28460
759.429	603.414	0.32285	um	Spot	Position	31	1000000438	28476
906.385	232.585	0.32285	um	Spot	Position	31	1000000482	28508
978.793	397.813	0.32285	um	Spot	Position	31	1000028527	28527
977.727	457.895	0.32285	um	Spot	Position	31	1000000505	28532
899.372	645.152	0.32285	um	Spot	Position	31	1000000525	28555
76.7531	702.157	0.32285	um	Spot	Position	31	1000018466	28605
153.972	746.044	0.32285	um	Spot	Position	31	1000000615	28608
17.696	764.436	0.32285	um	Spot	Position	31	1000015715	28612
65.0845	805.39	0.32285	um	Spot	Position	31	1000000597	28619
410.457	807.78	0.32285	um	Spot	Position	31	1000000635	28660
424.465	835.862	0.32285	um	Spot	Position	31	1000020371	28663
487.712	837.261	0.32285	um	Spot	Position	31	1000000648	28664
484.548	967.163	0.32285	um	Spot	Position	31	1000010245	28683
449.907	973.328	0.32285	um	Spot	Position	31	1000000664	28685
419.301	1033.06	0.32285	um	Spot	Position	31	1000012123	28694
621.805	784.738	0.32285	um	Spot	Position	31	1000000706	28711
606.27	793.964	0.32285	um	Spot	Position	31	1000000708	28713
655.003	809.431	0.32285	um	Spot	Position	31	1000001664	28715
504.144	874.57	0.32285	um	Spot	Position	31	1000023224	28722
784.073	681.697	0.32285	um	Spot	Position	31	1000000768	28762
807.471	682.254	0.32285	um	Spot	Position	31	1000000766	28763
806.23	717.385	0.32285	um	Spot	Position	31	1000007491	28766
774.279	746.36	0.32285	um	Spot	Position	31	1000000783	28768
815.6	751.621	0.32285	um	Spot	Position	31	1000000782	28769
757.885	756.304	0.32285	um	Spot	Position	31	1000027868	28771
690.663	788.757	0.32285	um	Spot	Position	31	1000013093	28776
797.352	789.424	0.32285	um	Spot	Position	31	1000026972	28777
725.38	876.769	0.32285	um	Spot	Position	31	1000026092	28798
704.993	952.959	0.32285	um	Spot	Position	31	1000015033	28820
665.021	1004.99	0.32285	um	Spot	Position	31	1000011359	28838
876.199	667.742	0.32285	um	Spot	Position	31	1000005662	28858
908.152	684.425	0.32285	um	Spot	Position	31	1000000876	28861
833.466	765.335	0.32285	um	Spot	Position	31	1000000894	28881
865.63	866.888	0.32285	um	Spot	Position	31	1000000926	28908
863.506	924.235	0.32285	um	Spot	Position	31	1000028916	28916
120.406	522.043	0.32285	um	Spot	Position	32	1000013406	29030
37.2059	647.183	0.32285	um	Spot	Position	32	1000009701	29054
262.969	322.797	0.32285	um	Spot	Position	32	1000008771	29078
242.25	326.771	0.32285	um	Spot	Position	32	1000000133	29080
318.514	375.12	0.32285	um	Spot	Position	32	1000009757	29090
279.378	457.092	0.32285	um	Spot	Position	32	1000014395	29098
266.428	483.703	0.32285	um	Spot	Position	32	1000000169	29101
193.774	543.918	0.32285	um	Spot	Position	32	1000024503	29112
212.355	621.746	0.32285	um	Spot	Position	32	1000000188	29116
218.277	639.501	0.32285	um	Spot	Position	32	1000021783	29120
380.133	211.973	0.32285	um	Spot	Position	32	1000012608	29154
373.71	283.009	0.32285	um	Spot	Position	32	1000001106	29169
447.946	397.83	0.32285	um	Spot	Position	32	1000000257	29190
372.946	421.711	0.32285	um	Spot	Position	32	1000016300	29192
360.872	455.813	0.32285	um	Spot	Position	32	1000027395	29194
407.135	460.234	0.32285	um	Spot	Position	32	1000000262	29195
401.505	524.8	0.32285	um	Spot	Position	32	1000000277	29204
[truncated: 17,893 more rows]
