# Supplementary material for: Neurotransmitter signaling regulates distinct phases of multimodal human interneuron migration
Source: EMBO J. 2021 Oct 18;40(23):e108714. doi: 10.15252/embj.2021108714 (PMC8634123; doi:10.15252/embj.2021108714)
Supplement: Supplementary file 13 — Software EV1 [file EMBJ-40-e108714-s017.zip › Supplementary_Software/track-analysis-using-trackpal/DATA_RAW/050919_Dlxi56eGFP_WT_4_04_stackreg_cropped_merged_Position_Bicuculine-Methiodide.csv]

Position
====================
Position X	Position Y	Position Z	Unit	Category	Collection	Time	TrackID	ID
309.206	203.183	0.32285	um	Spot	Position	1	1000000059	59
302.631	325.39	0.32285	um	Spot	Position	1	1000000133	133
146.523	326.97	0.32285	um	Spot	Position	1	1000000137	137
655.624	122.033	0.32285	um	Spot	Position	1	1000000176	176
403.549	129.014	0.32285	um	Spot	Position	1	1000000180	180
423.772	220.234	0.32285	um	Spot	Position	1	1000000208	208
365.155	238.851	0.32285	um	Spot	Position	1	1000000210	210
352.541	247.041	0.32285	um	Spot	Position	1	1000000212	212
536.547	303.695	0.32285	um	Spot	Position	1	1000000237	237
683.319	263.764	0.32285	um	Spot	Position	1	1000000318	318
686.069	273.999	0.32285	um	Spot	Position	1	1000000323	323
196.902	331.494	0.32285	um	Spot	Position	1	1000000334	334
114.887	353.992	0.32285	um	Spot	Position	1	1000000343	343
202.22	357.218	0.32285	um	Spot	Position	1	1000000346	346
85.878	387.891	0.32285	um	Spot	Position	1	1000000363	363
307.625	420.078	0.32285	um	Spot	Position	1	1000000386	386
251.869	427.676	0.32285	um	Spot	Position	1	1000000392	392
231.779	472.516	0.32285	um	Spot	Position	1	1000000421	421
108.492	604.647	0.32285	um	Spot	Position	1	1000000495	495
525.754	360.731	0.32285	um	Spot	Position	1	1000000535	535
549.076	480.464	0.32285	um	Spot	Position	1	1000000591	591
405.488	485.954	0.32285	um	Spot	Position	1	1000000594	594
352.892	520.357	0.32285	um	Spot	Position	1	1000000610	610
501.929	530.456	0.32285	um	Spot	Position	1	1000000614	614
564.12	531.702	0.32285	um	Spot	Position	1	1000000616	616
498.623	591.638	0.32285	um	Spot	Position	1	1000000638	638
551.054	591.567	0.32285	um	Spot	Position	1	1000000639	639
522.281	611.67	0.32285	um	Spot	Position	1	1000000647	647
486.97	623.2	0.32285	um	Spot	Position	1	1000000652	652
431.199	632.526	0.32285	um	Spot	Position	1	1000000654	654
866.236	353.038	0.32285	um	Spot	Position	1	1000000673	673
956.479	354.735	0.32285	um	Spot	Position	1	1000000674	674
898.359	414.958	0.32285	um	Spot	Position	1	1000000691	691
820.803	436.576	0.32285	um	Spot	Position	1	1000000699	699
786.87	447.558	0.32285	um	Spot	Position	1	1000000704	704
979.178	483.953	0.32285	um	Spot	Position	1	1000000724	724
870.638	487.629	0.32285	um	Spot	Position	1	1000000725	725
962.021	524.914	0.32285	um	Spot	Position	1	1000000739	739
1039.94	565.534	0.32285	um	Spot	Position	1	1000000815	815
49.183	687.435	0.32285	um	Spot	Position	1	1000000842	842
212.91	766.049	0.32285	um	Spot	Position	1	1000000904	904
95.6754	783.656	0.32285	um	Spot	Position	1	1000000916	916
225.465	800.498	0.32285	um	Spot	Position	1	1000000931	931
311.774	976.582	0.32285	um	Spot	Position	1	1000001045	1045
628.109	670.743	0.32285	um	Spot	Position	1	1000001062	1062
401.14	696.278	0.32285	um	Spot	Position	1	1000001073	1073
333.226	752.981	0.32285	um	Spot	Position	1	1000001099	1099
451.932	787.232	0.32285	um	Spot	Position	1	1000001121	1121
498.352	793.899	0.32285	um	Spot	Position	1	1000001125	1125
475.455	824.894	0.32285	um	Spot	Position	1	1000001148	1148
349.56	842.839	0.32285	um	Spot	Position	1	1000001154	1154
403.192	918.589	0.32285	um	Spot	Position	1	1000001182	1182
558.183	933.062	0.32285	um	Spot	Position	1	1000001188	1188
420.087	941.226	0.32285	um	Spot	Position	1	1000001191	1191
507.273	943.909	0.32285	um	Spot	Position	1	1000001192	1192
394.021	955.516	0.32285	um	Spot	Position	1	1000001196	1196
332.793	980.99	0.32285	um	Spot	Position	1	1000001201	1201
833.12	677.808	0.32285	um	Spot	Position	1	1000001211	1211
843.104	711.389	0.32285	um	Spot	Position	1	1000001226	1226
768.838	722.243	0.32285	um	Spot	Position	1	1000001229	1229
771.188	776.75	0.32285	um	Spot	Position	1	1000001248	1248
809.049	789.841	0.32285	um	Spot	Position	1	1000001253	1253
687.398	864.977	0.32285	um	Spot	Position	1	1000001295	1295
775.443	878.321	0.32285	um	Spot	Position	1	1000001303	1303
938.779	879.158	0.32285	um	Spot	Position	1	1000001304	1304
928.894	915.812	0.32285	um	Spot	Position	1	1000001328	1328
1094.94	733.542	0.32285	um	Spot	Position	1	1000001360	1360
1072.2	735.174	0.32285	um	Spot	Position	1	1000001362	1362
1014.05	807.475	0.32285	um	Spot	Position	1	1000001368	1368
1077.38	823.688	0.32285	um	Spot	Position	1	1000001374	1374
1012.43	825.166	0.32285	um	Spot	Position	1	1000001375	1375
82.4655	1014	0.32285	um	Spot	Position	1	1000001442	1442
297.577	1064.21	0.32285	um	Spot	Position	1	1000001480	1480
310.261	1161.22	0.32285	um	Spot	Position	1	1000001505	1505
346.523	1010.74	0.32285	um	Spot	Position	1	1000001523	1523
461.897	1016.99	0.32285	um	Spot	Position	1	1000001527	1527
498.733	1040.85	0.32285	um	Spot	Position	1	1000001536	1536
367.932	1045.33	0.32285	um	Spot	Position	1	1000001540	1540
971.154	1032.76	0.32285	um	Spot	Position	1	1000001600	1600
817.51	1129.05	0.32285	um	Spot	Position	1	1000001622	1622
1138.3	1023.45	0.32285	um	Spot	Position	1	1000001646	1646
1094.24	1079.18	0.32285	um	Spot	Position	1	1000001658	1658
309.585	203.59	0.32285	um	Spot	Position	2	1000000059	1735
300.432	323.571	0.32285	um	Spot	Position	2	1000000133	1807
145.717	327.179	0.32285	um	Spot	Position	2	1000000137	1812
655.663	122.164	0.32285	um	Spot	Position	2	1000000176	1849
404.526	129.134	0.32285	um	Spot	Position	2	1000000180	1852
430.432	227.353	0.32285	um	Spot	Position	2	1000000208	1882
365.378	238.728	0.32285	um	Spot	Position	2	1000000210	1885
537.016	304.008	0.32285	um	Spot	Position	2	1000000237	1910
682.991	264.18	0.32285	um	Spot	Position	2	1000000318	1991
688.798	273.91	0.32285	um	Spot	Position	2	1000000323	1994
196.938	331.873	0.32285	um	Spot	Position	2	1000000334	2006
117.105	354.341	0.32285	um	Spot	Position	2	1000000343	2015
200.591	359.52	0.32285	um	Spot	Position	2	1000000346	2018
86.0289	387.892	0.32285	um	Spot	Position	2	1000000363	2036
308.119	420.779	0.32285	um	Spot	Position	2	1000000386	2057
250.896	427.893	0.32285	um	Spot	Position	2	1000000392	2063
230.381	474.009	0.32285	um	Spot	Position	2	1000000421	2097
108.252	604.285	0.32285	um	Spot	Position	2	1000000495	2166
527.475	361.326	0.32285	um	Spot	Position	2	1000000535	2207
547.606	480.124	0.32285	um	Spot	Position	2	1000000591	2258
405.707	485.777	0.32285	um	Spot	Position	2	1000000594	2261
353.428	520.113	0.32285	um	Spot	Position	2	1000000610	2279
501.485	530.72	0.32285	um	Spot	Position	2	1000000614	2282
565.052	531.246	0.32285	um	Spot	Position	2	1000000616	2283
499.43	592.795	0.32285	um	Spot	Position	2	1000000638	2305
551.031	593.196	0.32285	um	Spot	Position	2	1000000639	2306
524.527	613.949	0.32285	um	Spot	Position	2	1000000647	2315
487.801	624.484	0.32285	um	Spot	Position	2	1000000652	2319
431.17	633.712	0.32285	um	Spot	Position	2	1000000654	2321
866.017	352.615	0.32285	um	Spot	Position	2	1000000673	2337
956.268	354.426	0.32285	um	Spot	Position	2	1000000674	2338
896.735	415.76	0.32285	um	Spot	Position	2	1000000691	2354
824.233	435.582	0.32285	um	Spot	Position	2	1000000699	2362
788.059	455.857	0.32285	um	Spot	Position	2	1000000704	2368
978.538	475.645	0.32285	um	Spot	Position	2	1000000724	2377
869.315	488.392	0.32285	um	Spot	Position	2	1000000725	2384
963.286	519.685	0.32285	um	Spot	Position	2	1000000739	2396
1039.32	566.093	0.32285	um	Spot	Position	2	1000000815	2468
48.9925	688.183	0.32285	um	Spot	Position	2	1000000842	2492
213.025	765.53	0.32285	um	Spot	Position	2	1000000904	2550
94.3849	782.147	0.32285	um	Spot	Position	2	1000000916	2559
225.556	800.416	0.32285	um	Spot	Position	2	1000000931	2578
313.266	974.84	0.32285	um	Spot	Position	2	1000001045	2693
628.06	672.566	0.32285	um	Spot	Position	2	1000001062	2714
401.348	697.706	0.32285	um	Spot	Position	2	1000001073	2725
333.426	752.288	0.32285	um	Spot	Position	2	1000001099	2750
453.12	785.84	0.32285	um	Spot	Position	2	1000001121	2769
499.582	795.706	0.32285	um	Spot	Position	2	1000001125	2774
476.29	826.339	0.32285	um	Spot	Position	2	1000001148	2798
350.276	842.883	0.32285	um	Spot	Position	2	1000001154	2803
403.505	919.569	0.32285	um	Spot	Position	2	1000001182	2831
557.825	933.746	0.32285	um	Spot	Position	2	1000001188	2837
419.896	943.287	0.32285	um	Spot	Position	2	1000001191	2840
508.517	945.228	0.32285	um	Spot	Position	2	1000001192	2841
395.19	955.589	0.32285	um	Spot	Position	2	1000001196	2844
332.275	980.247	0.32285	um	Spot	Position	2	1000001201	2850
832.826	677.335	0.32285	um	Spot	Position	2	1000001211	2858
841.602	711.3	0.32285	um	Spot	Position	2	1000001226	2874
769.179	724.329	0.32285	um	Spot	Position	2	1000001229	2877
765.953	776.899	0.32285	um	Spot	Position	2	1000001248	2897
807.914	789.975	0.32285	um	Spot	Position	2	1000001253	2901
687.097	866.19	0.32285	um	Spot	Position	2	1000001295	2940
774.936	877.999	0.32285	um	Spot	Position	2	1000001303	2944
937.975	877.785	0.32285	um	Spot	Position	2	1000001304	2946
927.563	918.613	0.32285	um	Spot	Position	2	1000001328	2970
1093	733.911	0.32285	um	Spot	Position	2	1000001360	3007
1074.57	735.126	0.32285	um	Spot	Position	2	1000001362	3008
1010.87	805.254	0.32285	um	Spot	Position	2	1000001368	3015
1077.26	823.658	0.32285	um	Spot	Position	2	1000001374	3020
1007.94	825.139	0.32285	um	Spot	Position	2	1000001375	3021
82.1527	1012.58	0.32285	um	Spot	Position	2	1000001442	3084
298.202	1063.84	0.32285	um	Spot	Position	2	1000001480	3121
308.132	1159.53	0.32285	um	Spot	Position	2	1000001505	3141
345.792	1013.27	0.32285	um	Spot	Position	2	1000001523	3162
462.451	1015.13	0.32285	um	Spot	Position	2	1000001527	3163
607.685	1039.71	0.32285	um	Spot	Position	2	1000003173	3173
367.743	1047.33	0.32285	um	Spot	Position	2	1000001540	3177
971.328	1032.54	0.32285	um	Spot	Position	2	1000001600	3234
817.379	1131.2	0.32285	um	Spot	Position	2	1000001622	3253
1134.75	1022.48	0.32285	um	Spot	Position	2	1000001646	3273
1093.22	1078.25	0.32285	um	Spot	Position	2	1000001658	3286
309.468	203.756	0.32285	um	Spot	Position	3	1000000059	3362
300.034	323.338	0.32285	um	Spot	Position	3	1000000133	3435
143.932	327.353	0.32285	um	Spot	Position	3	1000000137	3440
653.523	121.358	0.32285	um	Spot	Position	3	1000000176	3481
406.067	130.278	0.32285	um	Spot	Position	3	1000000180	3484
435.52	233.775	0.32285	um	Spot	Position	3	1000000208	3520
365.552	238.96	0.32285	um	Spot	Position	3	1000000210	3521
352.379	247.284	0.32285	um	Spot	Position	3	1000000212	3523
537.107	305.336	0.32285	um	Spot	Position	3	1000000237	3549
682.327	264.903	0.32285	um	Spot	Position	3	1000000318	3632
690.783	274.739	0.32285	um	Spot	Position	3	1000000323	3636
196.301	332.251	0.32285	um	Spot	Position	3	1000000334	3649
117.291	354.575	0.32285	um	Spot	Position	3	1000000343	3657
199.821	361.862	0.32285	um	Spot	Position	3	1000000346	3661
86.4055	387.96	0.32285	um	Spot	Position	3	1000000363	3673
308.485	421.714	0.32285	um	Spot	Position	3	1000000386	3696
251.923	428.224	0.32285	um	Spot	Position	3	1000000392	3703
116.421	470.077	0.32285	um	Spot	Position	3	1000003733	3733
229.619	475.216	0.32285	um	Spot	Position	3	1000000421	3737
107.52	603.321	0.32285	um	Spot	Position	3	1000000495	3808
526.289	361.582	0.32285	um	Spot	Position	3	1000000535	3855
542.563	477.917	0.32285	um	Spot	Position	3	1000000591	3907
405.639	485.978	0.32285	um	Spot	Position	3	1000000594	3910
340.075	502.805	0.32285	um	Spot	Position	3	1000003921	3921
354.271	520.574	0.32285	um	Spot	Position	3	1000000610	3928
564.214	530.045	0.32285	um	Spot	Position	3	1000000616	3931
501.463	530.915	0.32285	um	Spot	Position	3	1000000614	3933
500.669	592.483	0.32285	um	Spot	Position	3	1000000638	3955
551.595	593.76	0.32285	um	Spot	Position	3	1000000639	3958
524.304	614.556	0.32285	um	Spot	Position	3	1000000647	3969
487.626	625.237	0.32285	um	Spot	Position	3	1000000652	3972
431.288	634.102	0.32285	um	Spot	Position	3	1000000654	3975
866.182	352.954	0.32285	um	Spot	Position	3	1000000673	3994
956.167	354.806	0.32285	um	Spot	Position	3	1000000674	3995
895.424	416.804	0.32285	um	Spot	Position	3	1000000691	4009
825.379	436.19	0.32285	um	Spot	Position	3	1000000699	4018
786.961	463.01	0.32285	um	Spot	Position	3	1000000704	4027
980.734	472.065	0.32285	um	Spot	Position	3	1000000724	4031
864.056	499.112	0.32285	um	Spot	Position	3	1000000725	4042
966.067	515.049	0.32285	um	Spot	Position	3	1000000739	4049
878.11	586.665	0.32285	um	Spot	Position	3	1000004074	4074
1039.11	565.673	0.32285	um	Spot	Position	3	1000000815	4123
48.3041	689.05	0.32285	um	Spot	Position	3	1000000842	4148
212.912	764.981	0.32285	um	Spot	Position	3	1000000904	4212
92.7153	781.216	0.32285	um	Spot	Position	3	1000000916	4222
225.381	800.226	0.32285	um	Spot	Position	3	1000000931	4241
314.575	973.845	0.32285	um	Spot	Position	3	1000001045	4359
627.552	672.763	0.32285	um	Spot	Position	3	1000001062	4379
333.818	752.552	0.32285	um	Spot	Position	3	1000001099	4417
453.895	785.787	0.32285	um	Spot	Position	3	1000001121	4437
500.779	796.607	0.32285	um	Spot	Position	3	1000001125	4442
477.464	827.692	0.32285	um	Spot	Position	3	1000001148	4467
350.782	843.394	0.32285	um	Spot	Position	3	1000001154	4471
403.876	920.205	0.32285	um	Spot	Position	3	1000001182	4501
556.511	933.88	0.32285	um	Spot	Position	3	1000001188	4505
420.164	944.119	0.32285	um	Spot	Position	3	1000001191	4508
509.501	946.575	0.32285	um	Spot	Position	3	1000001192	4509
395.72	955.264	0.32285	um	Spot	Position	3	1000001196	4513
331.855	981.731	0.32285	um	Spot	Position	3	1000001201	4518
832.32	675.951	0.32285	um	Spot	Position	3	1000001211	4528
839.719	709.623	0.32285	um	Spot	Position	3	1000001226	4541
772.884	724.302	0.32285	um	Spot	Position	3	1000001229	4545
758.846	776.541	0.32285	um	Spot	Position	3	1000001248	4564
804.921	787.777	0.32285	um	Spot	Position	3	1000001253	4569
687.093	866.66	0.32285	um	Spot	Position	3	1000001295	4609
935.847	873.435	0.32285	um	Spot	Position	3	1000001304	4612
774.776	877.615	0.32285	um	Spot	Position	3	1000001303	4613
925.958	923.878	0.32285	um	Spot	Position	3	1000001328	4637
1091.5	733.208	0.32285	um	Spot	Position	3	1000001360	4667
1073.69	733.705	0.32285	um	Spot	Position	3	1000001362	4668
1009.25	804.368	0.32285	um	Spot	Position	3	1000001368	4674
1077.06	823.056	0.32285	um	Spot	Position	3	1000001374	4677
1007	824.846	0.32285	um	Spot	Position	3	1000001375	4678
82.3803	1012.2	0.32285	um	Spot	Position	3	1000001442	4740
299.145	1064.27	0.32285	um	Spot	Position	3	1000001480	4777
306.334	1158.72	0.32285	um	Spot	Position	3	1000001505	4798
345.236	1013.83	0.32285	um	Spot	Position	3	1000001523	4819
462.576	1014.53	0.32285	um	Spot	Position	3	1000001527	4820
608.44	1041.4	0.32285	um	Spot	Position	3	1000003173	4832
504.669	1042.6	0.32285	um	Spot	Position	3	1000001536	4833
368.267	1050.36	0.32285	um	Spot	Position	3	1000001540	4836
971.947	1032.07	0.32285	um	Spot	Position	3	1000001600	4893
818.386	1130.66	0.32285	um	Spot	Position	3	1000001622	4912
1132.52	1024.4	0.32285	um	Spot	Position	3	1000001646	4930
1092.52	1076.68	0.32285	um	Spot	Position	3	1000001658	4947
309.001	203.48	0.32285	um	Spot	Position	4	1000000059	5026
298.189	321.107	0.32285	um	Spot	Position	4	1000000133	5102
140.821	329.203	0.32285	um	Spot	Position	4	1000000137	5107
648.771	122.972	0.32285	um	Spot	Position	4	1000000176	5148
407.689	130.312	0.32285	um	Spot	Position	4	1000000180	5151
438.507	236.161	0.32285	um	Spot	Position	4	1000000208	5185
365.584	236.888	0.32285	um	Spot	Position	4	1000000210	5186
353.843	247.775	0.32285	um	Spot	Position	4	1000000212	5188
538.143	305.946	0.32285	um	Spot	Position	4	1000000237	5210
681.444	265.767	0.32285	um	Spot	Position	4	1000000318	5291
691.118	275.722	0.32285	um	Spot	Position	4	1000000323	5295
196.017	332.493	0.32285	um	Spot	Position	4	1000000334	5309
120.647	352.409	0.32285	um	Spot	Position	4	1000000343	5318
200.38	370.158	0.32285	um	Spot	Position	4	1000000346	5324
86.5069	388.026	0.32285	um	Spot	Position	4	1000000363	5332
309.47	423.574	0.32285	um	Spot	Position	4	1000000386	5357
252.221	428.794	0.32285	um	Spot	Position	4	1000000392	5362
117.861	466.241	0.32285	um	Spot	Position	4	1000003733	5386
229.605	475.705	0.32285	um	Spot	Position	4	1000000421	5393
73.8304	503.863	0.32285	um	Spot	Position	4	1000005412	5412
6.92983	582.315	0.32285	um	Spot	Position	4	1000005451	5451
107.386	603.317	0.32285	um	Spot	Position	4	1000000495	5462
522.94	360.507	0.32285	um	Spot	Position	4	1000000535	5510
539.65	478.117	0.32285	um	Spot	Position	4	1000000591	5563
405.862	486.731	0.32285	um	Spot	Position	4	1000000594	5566
342.424	500.497	0.32285	um	Spot	Position	4	1000003921	5577
359.353	520.65	0.32285	um	Spot	Position	4	1000000610	5585
564.6	530.514	0.32285	um	Spot	Position	4	1000000616	5588
501.481	531.384	0.32285	um	Spot	Position	4	1000000614	5589
501.675	593.253	0.32285	um	Spot	Position	4	1000000638	5614
552.103	594.282	0.32285	um	Spot	Position	4	1000000639	5616
527.153	615.501	0.32285	um	Spot	Position	4	1000000647	5626
488.088	625.253	0.32285	um	Spot	Position	4	1000000652	5629
431.88	633.855	0.32285	um	Spot	Position	4	1000000654	5632
866.357	353.256	0.32285	um	Spot	Position	4	1000000673	5651
956.04	355.124	0.32285	um	Spot	Position	4	1000000674	5652
895.476	416.869	0.32285	um	Spot	Position	4	1000000691	5668
832.867	434.532	0.32285	um	Spot	Position	4	1000000699	5675
786.017	467.133	0.32285	um	Spot	Position	4	1000000704	5685
979.011	468.795	0.32285	um	Spot	Position	4	1000000724	5687
859.69	505.719	0.32285	um	Spot	Position	4	1000000725	5698
964.428	515.247	0.32285	um	Spot	Position	4	1000000739	5701
890.272	586.931	0.32285	um	Spot	Position	4	1000004074	5725
1038.86	566.122	0.32285	um	Spot	Position	4	1000000815	5778
48.3074	689.889	0.32285	um	Spot	Position	4	1000000842	5801
213.026	764.904	0.32285	um	Spot	Position	4	1000000904	5860
91.7024	780.307	0.32285	um	Spot	Position	4	1000000916	5869
224.928	799.793	0.32285	um	Spot	Position	4	1000000931	5888
317.145	973.082	0.32285	um	Spot	Position	4	1000001045	6007
627.413	673.053	0.32285	um	Spot	Position	4	1000001062	6028
402.43	697.936	0.32285	um	Spot	Position	4	1000001073	6038
335.061	751.92	0.32285	um	Spot	Position	4	1000001099	6062
454.265	783.959	0.32285	um	Spot	Position	4	1000001121	6081
502.333	797.363	0.32285	um	Spot	Position	4	1000001125	6088
478.687	828.58	0.32285	um	Spot	Position	4	1000001148	6113
351.325	843.574	0.32285	um	Spot	Position	4	1000001154	6116
403.671	921.669	0.32285	um	Spot	Position	4	1000001182	6145
555.807	933.977	0.32285	um	Spot	Position	4	1000001188	6149
420.668	943.778	0.32285	um	Spot	Position	4	1000001191	6152
510.009	947.174	0.32285	um	Spot	Position	4	1000001192	6154
395.777	954.897	0.32285	um	Spot	Position	4	1000001196	6157
332.472	980.287	0.32285	um	Spot	Position	4	1000001201	6162
831.752	674.982	0.32285	um	Spot	Position	4	1000001211	6171
838.867	708.673	0.32285	um	Spot	Position	4	1000001226	6188
772.238	724.058	0.32285	um	Spot	Position	4	1000001229	6191
755.019	777.251	0.32285	um	Spot	Position	4	1000001248	6207
795.525	779.15	0.32285	um	Spot	Position	4	1000001253	6210
685.374	867.311	0.32285	um	Spot	Position	4	1000001295	6251
934.42	871.599	0.32285	um	Spot	Position	4	1000001304	6255
774.844	878.054	0.32285	um	Spot	Position	4	1000001303	6256
925.341	924.457	0.32285	um	Spot	Position	4	1000001328	6281
1071.88	731.901	0.32285	um	Spot	Position	4	1000001362	6310
1089.56	732.109	0.32285	um	Spot	Position	4	1000001360	6311
1006.61	801.788	0.32285	um	Spot	Position	4	1000001368	6318
1057.91	817.401	0.32285	um	Spot	Position	4	1000006321	6321
1003.59	820.969	0.32285	um	Spot	Position	4	1000001375	6322
1075.3	821.591	0.32285	um	Spot	Position	4	1000001374	6323
81.9106	1011.55	0.32285	um	Spot	Position	4	1000001442	6388
305.459	1158.31	0.32285	um	Spot	Position	4	1000001505	6451
463.695	1013.27	0.32285	um	Spot	Position	4	1000001527	6474
344.548	1014.3	0.32285	um	Spot	Position	4	1000001523	6475
609.715	1040.96	0.32285	um	Spot	Position	4	1000003173	6486
508.151	1045.62	0.32285	um	Spot	Position	4	1000001536	6487
368.973	1051.63	0.32285	um	Spot	Position	4	1000001540	6490
972.326	1031.07	0.32285	um	Spot	Position	4	1000001600	6545
819.065	1134.31	0.32285	um	Spot	Position	4	1000001622	6566
1128.53	1024.4	0.32285	um	Spot	Position	4	1000001646	6584
1091.5	1074.72	0.32285	um	Spot	Position	4	1000001658	6598
309.654	203.331	0.32285	um	Spot	Position	5	1000000059	6674
296.869	320.479	0.32285	um	Spot	Position	5	1000000133	6754
640.14	127.649	0.32285	um	Spot	Position	5	1000000176	6802
409.285	130.135	0.32285	um	Spot	Position	5	1000000180	6805
366.203	236.69	0.32285	um	Spot	Position	5	1000000210	6841
440.956	237.962	0.32285	um	Spot	Position	5	1000000208	6842
354.466	247.995	0.32285	um	Spot	Position	5	1000000212	6845
539.164	306.525	0.32285	um	Spot	Position	5	1000000237	6866
681.669	266.42	0.32285	um	Spot	Position	5	1000000318	6947
691.819	275.666	0.32285	um	Spot	Position	5	1000000323	6948
195.618	333.003	0.32285	um	Spot	Position	5	1000000334	6965
138.885	334.296	0.32285	um	Spot	Position	5	1000000137	6966
200.429	371.191	0.32285	um	Spot	Position	5	1000000346	6984
86.6015	388.29	0.32285	um	Spot	Position	5	1000000363	6994
254.54	429.128	0.32285	um	Spot	Position	5	1000000392	7026
117.292	465.839	0.32285	um	Spot	Position	5	1000003733	7049
228.617	477.356	0.32285	um	Spot	Position	5	1000000421	7056
151.17	483.199	0.32285	um	Spot	Position	5	1000007060	7060
73.6931	503.977	0.32285	um	Spot	Position	5	1000005412	7074
6.60237	582.47	0.32285	um	Spot	Position	5	1000005451	7111
107.048	604.23	0.32285	um	Spot	Position	5	1000000495	7125
523.013	360.988	0.32285	um	Spot	Position	5	1000000535	7175
538.696	478.526	0.32285	um	Spot	Position	5	1000000591	7226
405.773	487.794	0.32285	um	Spot	Position	5	1000000594	7231
342.968	500.196	0.32285	um	Spot	Position	5	1000003921	7238
362.319	520.063	0.32285	um	Spot	Position	5	1000000610	7247
564.853	530.247	0.32285	um	Spot	Position	5	1000000616	7251
501.99	531.822	0.32285	um	Spot	Position	5	1000000614	7252
503.505	593.342	0.32285	um	Spot	Position	5	1000000638	7275
552	595.113	0.32285	um	Spot	Position	5	1000000639	7277
529.44	616.803	0.32285	um	Spot	Position	5	1000000647	7289
488.784	625.621	0.32285	um	Spot	Position	5	1000000652	7291
432.06	633.82	0.32285	um	Spot	Position	5	1000000654	7294
866.399	353.392	0.32285	um	Spot	Position	5	1000000673	7311
956.161	355.329	0.32285	um	Spot	Position	5	1000000674	7312
894.762	417.365	0.32285	um	Spot	Position	5	1000000691	7326
834.255	433.808	0.32285	um	Spot	Position	5	1000000699	7334
788.336	475.41	0.32285	um	Spot	Position	5	1000000704	7346
963.22	515.977	0.32285	um	Spot	Position	5	1000000739	7358
888.652	587.958	0.32285	um	Spot	Position	5	1000004074	7386
1037.88	566.265	0.32285	um	Spot	Position	5	1000000815	7434
48.617	690.504	0.32285	um	Spot	Position	5	1000000842	7456
213.485	764.553	0.32285	um	Spot	Position	5	1000000904	7514
91.3163	779.3	0.32285	um	Spot	Position	5	1000000916	7522
224.774	798.89	0.32285	um	Spot	Position	5	1000000931	7540
321.033	972.807	0.32285	um	Spot	Position	5	1000001045	7662
629.241	674.114	0.32285	um	Spot	Position	5	1000001062	7686
402.515	698.951	0.32285	um	Spot	Position	5	1000001073	7694
335.81	751.418	0.32285	um	Spot	Position	5	1000001099	7721
454.99	783.702	0.32285	um	Spot	Position	5	1000001121	7743
503.609	798.723	0.32285	um	Spot	Position	5	1000001125	7749
479.893	829.819	0.32285	um	Spot	Position	5	1000001148	7775
352.021	844.025	0.32285	um	Spot	Position	5	1000001154	7779
503.387	867.71	0.32285	um	Spot	Position	5	1000007787	7787
403.347	923.128	0.32285	um	Spot	Position	5	1000001182	7810
552.004	931.951	0.32285	um	Spot	Position	5	1000001188	7814
421.075	943.177	0.32285	um	Spot	Position	5	1000001191	7817
510.942	947.908	0.32285	um	Spot	Position	5	1000001192	7819
396.686	954.638	0.32285	um	Spot	Position	5	1000001196	7821
333.131	981.98	0.32285	um	Spot	Position	5	1000001201	7827
831.481	674.82	0.32285	um	Spot	Position	5	1000001211	7835
838.221	708.784	0.32285	um	Spot	Position	5	1000001226	7847
771.455	724.319	0.32285	um	Spot	Position	5	1000001229	7851
754.122	777.612	0.32285	um	Spot	Position	5	1000001248	7871
793.762	780.092	0.32285	um	Spot	Position	5	1000001253	7873
932.642	868.167	0.32285	um	Spot	Position	5	1000001304	7918
685.088	868.595	0.32285	um	Spot	Position	5	1000001295	7919
773.805	878.339	0.32285	um	Spot	Position	5	1000001303	7924
925.122	923.803	0.32285	um	Spot	Position	5	1000001328	7947
1088.34	730.857	0.32285	um	Spot	Position	5	1000001360	7975
1069.95	731.186	0.32285	um	Spot	Position	5	1000001362	7976
1006.08	800.608	0.32285	um	Spot	Position	5	1000001368	7982
1056	815.983	0.32285	um	Spot	Position	5	1000006321	7985
1001.57	820.158	0.32285	um	Spot	Position	5	1000001375	7986
1080.99	824.644	0.32285	um	Spot	Position	5	1000001374	7990
82.0588	1012.43	0.32285	um	Spot	Position	5	1000001442	8049
159.743	1029.31	0.32285	um	Spot	Position	5	1000008068	8068
299.842	1064.68	0.32285	um	Spot	Position	5	1000001480	8089
302.716	1156.11	0.32285	um	Spot	Position	5	1000001505	8109
343.803	1013.86	0.32285	um	Spot	Position	5	1000001523	8132
463.278	1015.27	0.32285	um	Spot	Position	5	1000001527	8134
611.575	1042.97	0.32285	um	Spot	Position	5	1000003173	8146
512.712	1047.21	0.32285	um	Spot	Position	5	1000001536	8147
369.337	1052.12	0.32285	um	Spot	Position	5	1000001540	8149
972.35	1030.72	0.32285	um	Spot	Position	5	1000001600	8207
820.11	1138.26	0.32285	um	Spot	Position	5	1000001622	8229
1125.8	1022.42	0.32285	um	Spot	Position	5	1000001646	8248
1089.77	1073.5	0.32285	um	Spot	Position	5	1000001658	8260
309.881	203.622	0.32285	um	Spot	Position	6	1000000059	8337
626.071	128.159	0.32285	um	Spot	Position	6	1000000176	8455
409.473	129.211	0.32285	um	Spot	Position	6	1000000180	8456
366.672	236.67	0.32285	um	Spot	Position	6	1000000210	8493
450.58	243.675	0.32285	um	Spot	Position	6	1000000208	8496
355.462	247.535	0.32285	um	Spot	Position	6	1000000212	8497
540.56	307.289	0.32285	um	Spot	Position	6	1000000237	8520
681.678	267.374	0.32285	um	Spot	Position	6	1000000318	8601
691.738	276.633	0.32285	um	Spot	Position	6	1000000323	8603
195.325	333.514	0.32285	um	Spot	Position	6	1000000334	8622
137.651	337.168	0.32285	um	Spot	Position	6	1000000137	8623
123.802	347.074	0.32285	um	Spot	Position	6	1000000343	8628
200.511	372.045	0.32285	um	Spot	Position	6	1000000346	8638
86.5156	388.153	0.32285	um	Spot	Position	6	1000000363	8644
257.248	429.112	0.32285	um	Spot	Position	6	1000000392	8684
227.949	477.982	0.32285	um	Spot	Position	6	1000000421	8719
146.629	485.263	0.32285	um	Spot	Position	6	1000007060	8724
73.9776	505.282	0.32285	um	Spot	Position	6	1000005412	8739
151.056	564.532	0.32285	um	Spot	Position	6	1000008772	8772
5.96652	582.546	0.32285	um	Spot	Position	6	1000005451	8782
106.232	605.095	0.32285	um	Spot	Position	6	1000000495	8795
523.001	361.706	0.32285	um	Spot	Position	6	1000000535	8840
536.865	478.416	0.32285	um	Spot	Position	6	1000000591	8894
406.312	487.908	0.32285	um	Spot	Position	6	1000000594	8898
344.582	496.23	0.32285	um	Spot	Position	6	1000003921	8903
366.478	519.248	0.32285	um	Spot	Position	6	1000000610	8914
562.51	525.744	0.32285	um	Spot	Position	6	1000000616	8918
502.327	532.282	0.32285	um	Spot	Position	6	1000000614	8920
505.921	591.062	0.32285	um	Spot	Position	6	1000000638	8942
552.27	596.224	0.32285	um	Spot	Position	6	1000000639	8947
530.729	618.6	0.32285	um	Spot	Position	6	1000000647	8958
489.375	625.538	0.32285	um	Spot	Position	6	1000000652	8960
431.995	632.58	0.32285	um	Spot	Position	6	1000000654	8961
866.468	353.516	0.32285	um	Spot	Position	6	1000000673	8980
956.18	355.398	0.32285	um	Spot	Position	6	1000000674	8982
894.054	417.534	0.32285	um	Spot	Position	6	1000000691	8996
840.438	431.563	0.32285	um	Spot	Position	6	1000000699	9001
854.817	451.589	0.32285	um	Spot	Position	6	1000009006	9006
789.846	477.518	0.32285	um	Spot	Position	6	1000000704	9016
857.015	506.975	0.32285	um	Spot	Position	6	1000000725	9025
962.672	516.154	0.32285	um	Spot	Position	6	1000000739	9028
884.234	586.073	0.32285	um	Spot	Position	6	1000004074	9050
1036.79	567.322	0.32285	um	Spot	Position	6	1000000815	9104
49.3706	691.565	0.32285	um	Spot	Position	6	1000000842	9128
211.715	762.378	0.32285	um	Spot	Position	6	1000000904	9181
88.5852	778.79	0.32285	um	Spot	Position	6	1000000916	9192
224.999	796.227	0.32285	um	Spot	Position	6	1000000931	9207
324.482	971.897	0.32285	um	Spot	Position	6	1000001045	9326
629.394	674.544	0.32285	um	Spot	Position	6	1000001062	9348
403.305	700.316	0.32285	um	Spot	Position	6	1000001073	9357
336.501	751.683	0.32285	um	Spot	Position	6	1000001099	9381
454.904	782.495	0.32285	um	Spot	Position	6	1000001121	9399
503.551	800.684	0.32285	um	Spot	Position	6	1000001125	9409
480.721	830.72	0.32285	um	Spot	Position	6	1000001148	9437
352.816	844.128	0.32285	um	Spot	Position	6	1000001154	9440
404.009	924.067	0.32285	um	Spot	Position	6	1000001182	9469
548.96	930.989	0.32285	um	Spot	Position	6	1000001188	9472
421.331	942.566	0.32285	um	Spot	Position	6	1000001191	9477
511.481	948.489	0.32285	um	Spot	Position	6	1000001192	9479
396.408	954.525	0.32285	um	Spot	Position	6	1000001196	9480
333.64	981.777	0.32285	um	Spot	Position	6	1000001201	9486
830.481	675.618	0.32285	um	Spot	Position	6	1000001211	9495
837.9	708.921	0.32285	um	Spot	Position	6	1000001226	9509
770.01	724.736	0.32285	um	Spot	Position	6	1000001229	9514
752.191	777.943	0.32285	um	Spot	Position	6	1000001248	9534
791.794	780.166	0.32285	um	Spot	Position	6	1000001253	9536
931.973	867.367	0.32285	um	Spot	Position	6	1000001304	9577
684.879	868.374	0.32285	um	Spot	Position	6	1000001295	9578
772.919	878.557	0.32285	um	Spot	Position	6	1000001303	9583
924.107	922.124	0.32285	um	Spot	Position	6	1000001328	9608
1067.6	730.096	0.32285	um	Spot	Position	6	1000001362	9633
1086.3	729.688	0.32285	um	Spot	Position	6	1000001360	9634
1005.13	800.504	0.32285	um	Spot	Position	6	1000001368	9640
1053.68	814.16	0.32285	um	Spot	Position	6	1000006321	9644
999.224	817.6	0.32285	um	Spot	Position	6	1000001375	9645
1079.47	823.814	0.32285	um	Spot	Position	6	1000001374	9648
82.1657	1012.97	0.32285	um	Spot	Position	6	1000001442	9711
160.128	1028.54	0.32285	um	Spot	Position	6	1000008068	9728
297.132	1151.06	0.32285	um	Spot	Position	6	1000001505	9767
344.898	1011.21	0.32285	um	Spot	Position	6	1000001523	9791
463.29	1016.37	0.32285	um	Spot	Position	6	1000001527	9793
612.26	1043.61	0.32285	um	Spot	Position	6	1000003173	9805
514.92	1047.99	0.32285	um	Spot	Position	6	1000001536	9807
369.747	1051.79	0.32285	um	Spot	Position	6	1000001540	9809
972.188	1031.33	0.32285	um	Spot	Position	6	1000001600	9868
820.894	1141.43	0.32285	um	Spot	Position	6	1000001622	9896
1125.66	1015.87	0.32285	um	Spot	Position	6	1000001646	9912
1089.04	1072.75	0.32285	um	Spot	Position	6	1000001658	9923
309.773	203.547	0.32285	um	Spot	Position	7	1000000059	10005
298.189	320.041	0.32285	um	Spot	Position	7	1000000133	10076
411.631	128.452	0.32285	um	Spot	Position	7	1000000180	10118
620.91	128.39	0.32285	um	Spot	Position	7	1000000176	10120
366.936	235.89	0.32285	um	Spot	Position	7	1000000210	10153
355.239	248.492	0.32285	um	Spot	Position	7	1000000212	10157
456.499	247.983	0.32285	um	Spot	Position	7	1000000208	10158
541.295	308.171	0.32285	um	Spot	Position	7	1000000237	10183
681.375	267.446	0.32285	um	Spot	Position	7	1000000318	10270
692.588	276.408	0.32285	um	Spot	Position	7	1000000323	10272
194.966	333.764	0.32285	um	Spot	Position	7	1000000334	10290
136.417	340.671	0.32285	um	Spot	Position	7	1000000137	10293
123.411	344.898	0.32285	um	Spot	Position	7	1000000343	10295
199.484	372.273	0.32285	um	Spot	Position	7	1000000346	10309
86.2802	388.114	0.32285	um	Spot	Position	7	1000000363	10314
310.99	423.54	0.32285	um	Spot	Position	7	1000000386	10346
258.557	429.115	0.32285	um	Spot	Position	7	1000000392	10353
119.61	461.746	0.32285	um	Spot	Position	7	1000003733	10380
227.7	478.392	0.32285	um	Spot	Position	7	1000000421	10392
143.631	487.226	0.32285	um	Spot	Position	7	1000007060	10397
74.2872	505.476	0.32285	um	Spot	Position	7	1000005412	10408
150.623	564.267	0.32285	um	Spot	Position	7	1000008772	10445
93.9095	568.571	0.32285	um	Spot	Position	7	1000010447	10447
105.812	604.858	0.32285	um	Spot	Position	7	1000000495	10467
524.236	363.122	0.32285	um	Spot	Position	7	1000000535	10513
379.809	393.621	0.32285	um	Spot	Position	7	1000010533	10533
537.695	478.53	0.32285	um	Spot	Position	7	1000000591	10568
406.295	488.048	0.32285	um	Spot	Position	7	1000000594	10571
345.59	488.815	0.32285	um	Spot	Position	7	1000003921	10574
555.388	514.72	0.32285	um	Spot	Position	7	1000000616	10588
368.757	519.488	0.32285	um	Spot	Position	7	1000000610	10591
502.034	532.198	0.32285	um	Spot	Position	7	1000000614	10595
507.626	590.284	0.32285	um	Spot	Position	7	1000000638	10619
552.18	596.97	0.32285	um	Spot	Position	7	1000000639	10624
489.951	626.343	0.32285	um	Spot	Position	7	1000000652	10638
431.768	631.44	0.32285	um	Spot	Position	7	1000000654	10640
866.536	353.278	0.32285	um	Spot	Position	7	1000000673	10659
956.129	355.66	0.32285	um	Spot	Position	7	1000000674	10660
893.187	418.437	0.32285	um	Spot	Position	7	1000000691	10674
842.135	430.606	0.32285	um	Spot	Position	7	1000000699	10679
851.627	452.074	0.32285	um	Spot	Position	7	1000009006	10685
981.746	452.232	0.32285	um	Spot	Position	7	1000000724	10686
786.773	482.412	0.32285	um	Spot	Position	7	1000000704	10694
855.005	508.037	0.32285	um	Spot	Position	7	1000000725	10702
962.006	516.371	0.32285	um	Spot	Position	7	1000000739	10705
844.587	563.369	0.32285	um	Spot	Position	7	1000010722	10722
879.834	583.926	0.32285	um	Spot	Position	7	1000004074	10729
1035.67	568.358	0.32285	um	Spot	Position	7	1000000815	10782
51.0411	693.8	0.32285	um	Spot	Position	7	1000000842	10810
210.462	760.89	0.32285	um	Spot	Position	7	1000000904	10864
85.3006	777.173	0.32285	um	Spot	Position	7	1000000916	10876
224.851	793.998	0.32285	um	Spot	Position	7	1000000931	10892
326.28	971.6	0.32285	um	Spot	Position	7	1000001045	11011
629.015	675.007	0.32285	um	Spot	Position	7	1000001062	11034
403.609	700.98	0.32285	um	Spot	Position	7	1000001073	11045
337.05	751.466	0.32285	um	Spot	Position	7	1000001099	11066
454.091	779.665	0.32285	um	Spot	Position	7	1000001121	11084
504.418	802.283	0.32285	um	Spot	Position	7	1000001125	11097
339.997	812.241	0.32285	um	Spot	Position	7	1000011105	11105
481.581	831.749	0.32285	um	Spot	Position	7	1000001148	11121
353.299	844.057	0.32285	um	Spot	Position	7	1000001154	11125
506.578	869.825	0.32285	um	Spot	Position	7	1000007787	11132
405.304	924.049	0.32285	um	Spot	Position	7	1000001182	11153
550.6	932.455	0.32285	um	Spot	Position	7	1000001188	11157
422.058	943.268	0.32285	um	Spot	Position	7	1000001191	11161
512.059	948.942	0.32285	um	Spot	Position	7	1000001192	11163
396.541	954.509	0.32285	um	Spot	Position	7	1000001196	11164
333.265	982.581	0.32285	um	Spot	Position	7	1000001201	11174
830.721	676.414	0.32285	um	Spot	Position	7	1000001211	11181
768.116	725.193	0.32285	um	Spot	Position	7	1000001229	11204
746.598	778.914	0.32285	um	Spot	Position	7	1000001248	11227
792.743	782.471	0.32285	um	Spot	Position	7	1000001253	11229
930.87	866.01	0.32285	um	Spot	Position	7	1000001304	11269
684.404	869.465	0.32285	um	Spot	Position	7	1000001295	11270
773.221	877.824	0.32285	um	Spot	Position	7	1000001303	11272
922.814	921.444	0.32285	um	Spot	Position	7	1000001328	11292
1064.98	729.243	0.32285	um	Spot	Position	7	1000001362	11315
1084.16	729.046	0.32285	um	Spot	Position	7	1000001360	11316
1006.74	801.535	0.32285	um	Spot	Position	7	1000001368	11322
996.105	812.001	0.32285	um	Spot	Position	7	1000001375	11326
1052.67	814.1	0.32285	um	Spot	Position	7	1000006321	11327
1077.02	823.047	0.32285	um	Spot	Position	7	1000001374	11329
82.2264	1013.17	0.32285	um	Spot	Position	7	1000001442	11397
160.866	1028.23	0.32285	um	Spot	Position	7	1000008068	11415
291.591	1149.02	0.32285	um	Spot	Position	7	1000001505	11460
345.064	1010.23	0.32285	um	Spot	Position	7	1000001523	11486
463.108	1017.4	0.32285	um	Spot	Position	7	1000001527	11488
514.778	1046.64	0.32285	um	Spot	Position	7	1000001536	11500
616.403	1051.62	0.32285	um	Spot	Position	7	1000003173	11502
368.74	1052.36	0.32285	um	Spot	Position	7	1000001540	11503
972.15	1030.37	0.32285	um	Spot	Position	7	1000001600	11561
821.532	1142.21	0.32285	um	Spot	Position	7	1000001622	11588
1123.42	1013.27	0.32285	um	Spot	Position	7	1000001646	11605
1088.8	1071.96	0.32285	um	Spot	Position	7	1000001658	11618
309.9	203.55	0.32285	um	Spot	Position	8	1000000059	11697
219.159	248.954	0.32285	um	Spot	Position	8	1000011732	11732
296.721	319.783	0.32285	um	Spot	Position	8	1000000133	11763
630.047	107.512	0.32285	um	Spot	Position	8	1000011794	11794
419.374	115.008	0.32285	um	Spot	Position	8	1000000180	11798
610.768	130.813	0.32285	um	Spot	Position	8	1000000176	11807
455.038	212.371	0.32285	um	Spot	Position	8	1000011837	11837
367.053	234.783	0.32285	um	Spot	Position	8	1000000210	11842
355.779	248.427	0.32285	um	Spot	Position	8	1000000212	11847
468.44	254.382	0.32285	um	Spot	Position	8	1000000208	11849
541.553	309.806	0.32285	um	Spot	Position	8	1000000237	11871
681.4	268.13	0.32285	um	Spot	Position	8	1000000318	11953
696.876	277.68	0.32285	um	Spot	Position	8	1000000323	11957
194.714	333.918	0.32285	um	Spot	Position	8	1000000334	11972
123.457	341.916	0.32285	um	Spot	Position	8	1000000343	11975
138.655	346.338	0.32285	um	Spot	Position	8	1000000137	11978
199.66	373.411	0.32285	um	Spot	Position	8	1000000346	11989
86.4633	388.268	0.32285	um	Spot	Position	8	1000000363	11996
264.957	428.291	0.32285	um	Spot	Position	8	1000000392	12030
119.539	457.896	0.32285	um	Spot	Position	8	1000003733	12055
227.861	478.472	0.32285	um	Spot	Position	8	1000000421	12070
139.243	493.211	0.32285	um	Spot	Position	8	1000007060	12076
73.7406	506.003	0.32285	um	Spot	Position	8	1000005412	12089
150.764	564.493	0.32285	um	Spot	Position	8	1000008772	12123
93.582	568.54	0.32285	um	Spot	Position	8	1000010447	12126
16.3092	579.857	0.32285	um	Spot	Position	8	1000005451	12133
105.007	603.681	0.32285	um	Spot	Position	8	1000000495	12145
523.797	363.294	0.32285	um	Spot	Position	8	1000000535	12196
537.696	478.59	0.32285	um	Spot	Position	8	1000000591	12247
346.539	486.358	0.32285	um	Spot	Position	8	1000003921	12249
406.195	487.521	0.32285	um	Spot	Position	8	1000000594	12252
553.812	509.387	0.32285	um	Spot	Position	8	1000000616	12264
375.103	518.409	0.32285	um	Spot	Position	8	1000000610	12269
502.477	531.997	0.32285	um	Spot	Position	8	1000000614	12274
507.826	590.046	0.32285	um	Spot	Position	8	1000000638	12296
553.655	600.566	0.32285	um	Spot	Position	8	1000000639	12302
490.302	626.8	0.32285	um	Spot	Position	8	1000000652	12315
866.752	353.644	0.32285	um	Spot	Position	8	1000000673	12331
956.489	355.502	0.32285	um	Spot	Position	8	1000000674	12332
892.207	418.921	0.32285	um	Spot	Position	8	1000000691	12349
844.422	429.839	0.32285	um	Spot	Position	8	1000000699	12354
982.028	450.871	0.32285	um	Spot	Position	8	1000000724	12358
846.366	451.56	0.32285	um	Spot	Position	8	1000009006	12359
786.075	483.861	0.32285	um	Spot	Position	8	1000000704	12368
854.625	507.985	0.32285	um	Spot	Position	8	1000000725	12377
963.049	512.676	0.32285	um	Spot	Position	8	1000000739	12379
877.292	578.829	0.32285	um	Spot	Position	8	1000004074	12405
1035.04	568.405	0.32285	um	Spot	Position	8	1000000815	12462
51.114	694.275	0.32285	um	Spot	Position	8	1000000842	12493
208.973	760.005	0.32285	um	Spot	Position	8	1000000904	12543
83.2957	776.238	0.32285	um	Spot	Position	8	1000000916	12553
224.772	793.43	0.32285	um	Spot	Position	8	1000000931	12568
327.603	971.078	0.32285	um	Spot	Position	8	1000001045	12695
630.432	675.848	0.32285	um	Spot	Position	8	1000001062	12720
403.763	701.304	0.32285	um	Spot	Position	8	1000001073	12731
337.585	751.509	0.32285	um	Spot	Position	8	1000001099	12752
452.805	778.013	0.32285	um	Spot	Position	8	1000001121	12769
505.345	803.416	0.32285	um	Spot	Position	8	1000001125	12784
482.058	832.574	0.32285	um	Spot	Position	8	1000001148	12810
354.014	843.795	0.32285	um	Spot	Position	8	1000001154	12814
509.301	870.3	0.32285	um	Spot	Position	8	1000007787	12821
406.238	923.768	0.32285	um	Spot	Position	8	1000001182	12842
553.195	934.717	0.32285	um	Spot	Position	8	1000001188	12846
422.634	943.571	0.32285	um	Spot	Position	8	1000001191	12851
512.776	949.11	0.32285	um	Spot	Position	8	1000001192	12853
397.323	954.24	0.32285	um	Spot	Position	8	1000001196	12854
333.089	983.053	0.32285	um	Spot	Position	8	1000001201	12864
835.902	678.371	0.32285	um	Spot	Position	8	1000001211	12872
766.92	725.69	0.32285	um	Spot	Position	8	1000001229	12892
744.084	780.272	0.32285	um	Spot	Position	8	1000001248	12912
793.871	784.81	0.32285	um	Spot	Position	8	1000001253	12914
991.173	801.904	0.32285	um	Spot	Position	8	1000001375	12923
929.565	815.489	0.32285	um	Spot	Position	8	1000012932	12932
929.836	865.48	0.32285	um	Spot	Position	8	1000001304	12957
683.85	870.473	0.32285	um	Spot	Position	8	1000001295	12958
775.545	871.856	0.32285	um	Spot	Position	8	1000001303	12959
921.43	920.474	0.32285	um	Spot	Position	8	1000001328	12981
1063.35	728.84	0.32285	um	Spot	Position	8	1000001362	13004
1081.37	728.393	0.32285	um	Spot	Position	8	1000001360	13005
1008.28	802.352	0.32285	um	Spot	Position	8	1000001368	13012
1051.4	813.696	0.32285	um	Spot	Position	8	1000006321	13015
1075.35	822.549	0.32285	um	Spot	Position	8	1000001374	13017
1083.07	885.921	0.32285	um	Spot	Position	8	1000013030	13030
81.8172	1012.97	0.32285	um	Spot	Position	8	1000001442	13080
160.426	1027.64	0.32285	um	Spot	Position	8	1000008068	13098
308.657	1060.57	0.32285	um	Spot	Position	8	1000001480	13120
290.752	1148.96	0.32285	um	Spot	Position	8	1000001505	13142
527.228	1002.59	0.32285	um	Spot	Position	8	1000013161	13161
345.95	1010.04	0.32285	um	Spot	Position	8	1000001523	13167
463.506	1018.17	0.32285	um	Spot	Position	8	1000001527	13170
516.152	1046.62	0.32285	um	Spot	Position	8	1000001536	13180
370.082	1050.5	0.32285	um	Spot	Position	8	1000001540	13182
618.026	1054.4	0.32285	um	Spot	Position	8	1000003173	13183
972.73	1030.23	0.32285	um	Spot	Position	8	1000001600	13241
822.38	1142.91	0.32285	um	Spot	Position	8	1000001622	13270
1120.7	1010.1	0.32285	um	Spot	Position	8	1000001646	13286
1087.43	1071.43	0.32285	um	Spot	Position	8	1000001658	13299
310.011	203.501	0.32285	um	Spot	Position	9	1000000059	13378
219.149	246.925	0.32285	um	Spot	Position	9	1000011732	13413
296.763	320.153	0.32285	um	Spot	Position	9	1000000133	13450
630.273	108.725	0.32285	um	Spot	Position	9	1000011794	13477
421.96	114.645	0.32285	um	Spot	Position	9	1000000180	13480
605.601	130.036	0.32285	um	Spot	Position	9	1000000176	13488
455.632	212.572	0.32285	um	Spot	Position	9	1000011837	13517
367.268	234.101	0.32285	um	Spot	Position	9	1000000210	13521
356.321	247.93	0.32285	um	Spot	Position	9	1000000212	13528
479.611	257.155	0.32285	um	Spot	Position	9	1000000208	13532
541.765	311.062	0.32285	um	Spot	Position	9	1000000237	13555
681.514	268.604	0.32285	um	Spot	Position	9	1000000318	13642
701.842	277.669	0.32285	um	Spot	Position	9	1000000323	13644
125.104	332.436	0.32285	um	Spot	Position	9	1000000343	13660
195.023	333.951	0.32285	um	Spot	Position	9	1000000334	13662
139.776	351.219	0.32285	um	Spot	Position	9	1000000137	13670
198.686	373.225	0.32285	um	Spot	Position	9	1000000346	13680
87.3964	388.406	0.32285	um	Spot	Position	9	1000000363	13687
310.946	424	0.32285	um	Spot	Position	9	1000000386	13712
270.578	425.256	0.32285	um	Spot	Position	9	1000000392	13716
120.462	456.564	0.32285	um	Spot	Position	9	1000003733	13741
228.792	478.349	0.32285	um	Spot	Position	9	1000000421	13759
139.924	493.429	0.32285	um	Spot	Position	9	1000007060	13766
76.1232	510.945	0.32285	um	Spot	Position	9	1000005412	13781
150.998	564.296	0.32285	um	Spot	Position	9	1000008772	13803
93.2711	568.503	0.32285	um	Spot	Position	9	1000010447	13807
18.6148	579.008	0.32285	um	Spot	Position	9	1000005451	13812
104.48	603.64	0.32285	um	Spot	Position	9	1000000495	13824
523.353	363.221	0.32285	um	Spot	Position	9	1000000535	13872
379.553	394.53	0.32285	um	Spot	Position	9	1000010533	13889
536.726	478.647	0.32285	um	Spot	Position	9	1000000591	13925
347.934	484.885	0.32285	um	Spot	Position	9	1000003921	13929
406.864	487.9	0.32285	um	Spot	Position	9	1000000594	13931
551.958	505.999	0.32285	um	Spot	Position	9	1000000616	13940
374.298	518.744	0.32285	um	Spot	Position	9	1000000610	13947
502.265	531.87	0.32285	um	Spot	Position	9	1000000614	13950
508.361	589.998	0.32285	um	Spot	Position	9	1000000638	13969
555.941	604.718	0.32285	um	Spot	Position	9	1000000639	13978
490.427	627.256	0.32285	um	Spot	Position	9	1000000652	13990
541.521	628.607	0.32285	um	Spot	Position	9	1000000647	13991
866.634	353.864	0.32285	um	Spot	Position	9	1000000673	14007
956.497	355.923	0.32285	um	Spot	Position	9	1000000674	14008
892.12	419.413	0.32285	um	Spot	Position	9	1000000691	14024
847.399	428.523	0.32285	um	Spot	Position	9	1000000699	14028
983.392	444.5	0.32285	um	Spot	Position	9	1000000724	14033
838.4	452.471	0.32285	um	Spot	Position	9	1000009006	14038
783.575	486.549	0.32285	um	Spot	Position	9	1000000704	14043
961.954	510.779	0.32285	um	Spot	Position	9	1000000739	14051
852.734	511.879	0.32285	um	Spot	Position	9	1000000725	14052
851.62	575.156	0.32285	um	Spot	Position	9	1000010722	14072
875.46	576.482	0.32285	um	Spot	Position	9	1000004074	14073
1034.34	568.723	0.32285	um	Spot	Position	9	1000000815	14133
51.5804	694.31	0.32285	um	Spot	Position	9	1000000842	14163
207.855	759.221	0.32285	um	Spot	Position	9	1000000904	14222
77.6841	776.799	0.32285	um	Spot	Position	9	1000000916	14231
224.426	791.657	0.32285	um	Spot	Position	9	1000000931	14247
329.434	970.276	0.32285	um	Spot	Position	9	1000001045	14374
631.228	677.074	0.32285	um	Spot	Position	9	1000001062	14401
404.144	701.713	0.32285	um	Spot	Position	9	1000001073	14411
338.268	751.716	0.32285	um	Spot	Position	9	1000001099	14433
453.18	778.183	0.32285	um	Spot	Position	9	1000001121	14448
505.091	804.195	0.32285	um	Spot	Position	9	1000001125	14462
342.532	811.685	0.32285	um	Spot	Position	9	1000011105	14470
482.562	833.811	0.32285	um	Spot	Position	9	1000001148	14487
354.458	843.916	0.32285	um	Spot	Position	9	1000001154	14491
512.96	870.497	0.32285	um	Spot	Position	9	1000007787	14498
406.673	924.157	0.32285	um	Spot	Position	9	1000001182	14522
554.972	935.626	0.32285	um	Spot	Position	9	1000001188	14526
422.052	943.984	0.32285	um	Spot	Position	9	1000001191	14530
513.46	949.299	0.32285	um	Spot	Position	9	1000001192	14532
333.542	982.885	0.32285	um	Spot	Position	9	1000001201	14543
839.198	678.009	0.32285	um	Spot	Position	9	1000001211	14552
766.629	725.999	0.32285	um	Spot	Position	9	1000001229	14574
744.313	780.37	0.32285	um	Spot	Position	9	1000001248	14595
790.849	785.316	0.32285	um	Spot	Position	9	1000001253	14597
987.924	797.19	0.32285	um	Spot	Position	9	1000001375	14605
928.468	813.81	0.32285	um	Spot	Position	9	1000012932	14615
928.874	864.32	0.32285	um	Spot	Position	9	1000001304	14640
684.216	871.351	0.32285	um	Spot	Position	9	1000001295	14643
775.139	871.212	0.32285	um	Spot	Position	9	1000001303	14644
920.657	918.677	0.32285	um	Spot	Position	9	1000001328	14667
1079.28	727.7	0.32285	um	Spot	Position	9	1000001360	14692
1060.31	728.249	0.32285	um	Spot	Position	9	1000001362	14693
1008.18	802.809	0.32285	um	Spot	Position	9	1000001368	14699
1050.01	813.337	0.32285	um	Spot	Position	9	1000006321	14703
1072.86	821.664	0.32285	um	Spot	Position	9	1000001374	14705
81.4967	1012.99	0.32285	um	Spot	Position	9	1000001442	14768
160.637	1027.59	0.32285	um	Spot	Position	9	1000008068	14785
311.419	1059.12	0.32285	um	Spot	Position	9	1000001480	14805
290.116	1149.02	0.32285	um	Spot	Position	9	1000001505	14826
526.92	1003.06	0.32285	um	Spot	Position	9	1000013161	14843
347.313	1009.94	0.32285	um	Spot	Position	9	1000001523	14849
463.479	1017.67	0.32285	um	Spot	Position	9	1000001527	14852
517.592	1048.01	0.32285	um	Spot	Position	9	1000001536	14866
372.273	1052.09	0.32285	um	Spot	Position	9	1000001540	14867
617.01	1051.89	0.32285	um	Spot	Position	9	1000003173	14868
973.43	1028.58	0.32285	um	Spot	Position	9	1000001600	14927
822.849	1144.29	0.32285	um	Spot	Position	9	1000001622	14956
1117.08	1008.44	0.32285	um	Spot	Position	9	1000001646	14970
1086.41	1070.09	0.32285	um	Spot	Position	9	1000001658	14984
1110.98	1124.9	0.32285	um	Spot	Position	9	1000014987	14987
309.985	203.478	0.32285	um	Spot	Position	10	1000000059	15066
218.622	248.425	0.32285	um	Spot	Position	10	1000011732	15101
296.038	320.221	0.32285	um	Spot	Position	10	1000000133	15138
125.67	325.778	0.32285	um	Spot	Position	10	1000000343	15141
630.21	110.025	0.32285	um	Spot	Position	10	1000011794	15167
423.621	114.147	0.32285	um	Spot	Position	10	1000000180	15171
601.396	129.878	0.32285	um	Spot	Position	10	1000000176	15178
456.54	213.439	0.32285	um	Spot	Position	10	1000011837	15208
367.253	234.625	0.32285	um	Spot	Position	10	1000000210	15213
356.376	247.795	0.32285	um	Spot	Position	10	1000000212	15219
488.78	264.227	0.32285	um	Spot	Position	10	1000000208	15228
541.621	311.458	0.32285	um	Spot	Position	10	1000000237	15244
681.137	268.542	0.32285	um	Spot	Position	10	1000000318	15334
703.007	277.461	0.32285	um	Spot	Position	10	1000000323	15336
194.655	334.387	0.32285	um	Spot	Position	10	1000000334	15355
145.006	358.809	0.32285	um	Spot	Position	10	1000000137	15370
199.038	374.392	0.32285	um	Spot	Position	10	1000000346	15378
87.6411	388.271	0.32285	um	Spot	Position	10	1000000363	15386
256.138	410.158	0.32285	um	Spot	Position	10	1000015400	15400
273.392	422.586	0.32285	um	Spot	Position	10	1000000392	15408
120.914	451.014	0.32285	um	Spot	Position	10	1000003733	15435
228.427	478.431	0.32285	um	Spot	Position	10	1000000421	15456
141.291	492.892	0.32285	um	Spot	Position	10	1000007060	15465
77.9667	519.111	0.32285	um	Spot	Position	10	1000005412	15487
151.221	564.245	0.32285	um	Spot	Position	10	1000008772	15506
94.0097	569.328	0.32285	um	Spot	Position	10	1000010447	15512
27.1301	578.631	0.32285	um	Spot	Position	10	1000005451	15515
103.691	603.832	0.32285	um	Spot	Position	10	1000000495	15531
524.459	363.657	0.32285	um	Spot	Position	10	1000000535	15584
353.977	478.09	0.32285	um	Spot	Position	10	1000003921	15635
536.543	478.815	0.32285	um	Spot	Position	10	1000000591	15637
407.277	487.838	0.32285	um	Spot	Position	10	1000000594	15640
551.356	506.215	0.32285	um	Spot	Position	10	1000000616	15649
376.13	518.261	0.32285	um	Spot	Position	10	1000000610	15655
502.336	531.721	0.32285	um	Spot	Position	10	1000000614	15660
510.309	587.524	0.32285	um	Spot	Position	10	1000000638	15679
558.845	609.926	0.32285	um	Spot	Position	10	1000000639	15691
490.23	627.223	0.32285	um	Spot	Position	10	1000000652	15700
541.587	628.746	0.32285	um	Spot	Position	10	1000000647	15701
433.63	632.167	0.32285	um	Spot	Position	10	1000000654	15702
866.677	353.632	0.32285	um	Spot	Position	10	1000000673	15720
956.803	355.852	0.32285	um	Spot	Position	10	1000000674	15721
891.429	419.549	0.32285	um	Spot	Position	10	1000000691	15734
850.495	427.596	0.32285	um	Spot	Position	10	1000000699	15737
831.941	452.959	0.32285	um	Spot	Position	10	1000009006	15746
780.33	488.068	0.32285	um	Spot	Position	10	1000000704	15755
960.424	512.586	0.32285	um	Spot	Position	10	1000000739	15762
852.075	515.541	0.32285	um	Spot	Position	10	1000000725	15764
874.669	576.107	0.32285	um	Spot	Position	10	1000004074	15789
994.242	440.214	0.32285	um	Spot	Position	10	1000000724	15838
1033.6	569.325	0.32285	um	Spot	Position	10	1000000815	15845
51.0306	694.814	0.32285	um	Spot	Position	10	1000000842	15878
206.674	759.055	0.32285	um	Spot	Position	10	1000000904	15932
76.4204	776.654	0.32285	um	Spot	Position	10	1000000916	15943
223.999	790.514	0.32285	um	Spot	Position	10	1000000931	15953
630.39	677.599	0.32285	um	Spot	Position	10	1000001062	16102
404.2	702.193	0.32285	um	Spot	Position	10	1000001073	16112
338.386	751.968	0.32285	um	Spot	Position	10	1000001099	16133
453.072	777.799	0.32285	um	Spot	Position	10	1000001121	16148
506.875	804.007	0.32285	um	Spot	Position	10	1000001125	16165
343.09	811.616	0.32285	um	Spot	Position	10	1000011105	16172
483.021	834.712	0.32285	um	Spot	Position	10	1000001148	16189
355.103	844.291	0.32285	um	Spot	Position	10	1000001154	16193
517.051	870.262	0.32285	um	Spot	Position	10	1000007787	16200
407.451	924.227	0.32285	um	Spot	Position	10	1000001182	16221
554.442	935.724	0.32285	um	Spot	Position	10	1000001188	16226
422.569	944.064	0.32285	um	Spot	Position	10	1000001191	16229
513.943	949.878	0.32285	um	Spot	Position	10	1000001192	16231
391.984	957.207	0.32285	um	Spot	Position	10	1000001196	16234
332.392	968.935	0.32285	um	Spot	Position	10	1000001045	16237
334.184	982.33	0.32285	um	Spot	Position	10	1000001201	16242
845.534	679.456	0.32285	um	Spot	Position	10	1000001211	16256
842.136	711.778	0.32285	um	Spot	Position	10	1000001226	16269
765.62	726.026	0.32285	um	Spot	Position	10	1000001229	16277
743.708	781.627	0.32285	um	Spot	Position	10	1000001248	16299
791.204	786.058	0.32285	um	Spot	Position	10	1000001253	16302
985.453	794.904	0.32285	um	Spot	Position	10	1000001375	16309
928.833	813.504	0.32285	um	Spot	Position	10	1000012932	16320
927.84	864.253	0.32285	um	Spot	Position	10	1000001304	16342
775.887	870.899	0.32285	um	Spot	Position	10	1000001303	16345
685.28	873.955	0.32285	um	Spot	Position	10	1000001295	16346
919.616	915.583	0.32285	um	Spot	Position	10	1000001328	16367
1056.16	727.047	0.32285	um	Spot	Position	10	1000001362	16395
1077.54	727.208	0.32285	um	Spot	Position	10	1000001360	16396
1010.11	804.126	0.32285	um	Spot	Position	10	1000001368	16402
1048.39	812.626	0.32285	um	Spot	Position	10	1000006321	16404
1070.79	821.034	0.32285	um	Spot	Position	10	1000001374	16407
1079.04	884.938	0.32285	um	Spot	Position	10	1000013030	16423
81.7292	1012.86	0.32285	um	Spot	Position	10	1000001442	16470
160.982	1027.36	0.32285	um	Spot	Position	10	1000008068	16487
313.024	1058.21	0.32285	um	Spot	Position	10	1000001480	16505
189.389	1111.64	0.32285	um	Spot	Position	10	1000016521	16521
288.905	1149.14	0.32285	um	Spot	Position	10	1000001505	16533
526.845	1002.65	0.32285	um	Spot	Position	10	1000013161	16549
346.785	1012.12	0.32285	um	Spot	Position	10	1000001523	16557
463.528	1018.32	0.32285	um	Spot	Position	10	1000001527	16559
614.476	1047.97	0.32285	um	Spot	Position	10	1000003173	16569
518.248	1049.53	0.32285	um	Spot	Position	10	1000001536	16571
372.199	1051.55	0.32285	um	Spot	Position	10	1000001540	16572
974.475	1029.31	0.32285	um	Spot	Position	10	1000001600	16628
1111.83	1005.87	0.32285	um	Spot	Position	10	1000001646	16671
1084.75	1069.43	0.32285	um	Spot	Position	10	1000001658	16684
1111.18	1125.49	0.32285	um	Spot	Position	10	1000014987	16687
310.576	202.911	0.32285	um	Spot	Position	11	1000000059	16769
251.699	222.8	0.32285	um	Spot	Position	11	1000016783	16783
218.672	246.499	0.32285	um	Spot	Position	11	1000011732	16804
123.458	317.186	0.32285	um	Spot	Position	11	1000000343	16845
295.45	320.408	0.32285	um	Spot	Position	11	1000000133	16847
630.691	110.262	0.32285	um	Spot	Position	11	1000011794	16878
425.749	113.631	0.32285	um	Spot	Position	11	1000000180	16881
598.161	130.863	0.32285	um	Spot	Position	11	1000000176	16890
457.271	214.059	0.32285	um	Spot	Position	11	1000011837	16922
367.873	233.302	0.32285	um	Spot	Position	11	1000000210	16927
357.121	247.87	0.32285	um	Spot	Position	11	1000000212	16934
495.769	266.605	0.32285	um	Spot	Position	11	1000000208	16944
543.957	310.93	0.32285	um	Spot	Position	11	1000000237	16957
666.907	250.656	0.32285	um	Spot	Position	11	1000017047	17047
681.543	269.04	0.32285	um	Spot	Position	11	1000000318	17053
709.01	279.491	0.32285	um	Spot	Position	11	1000000323	17056
194.9	334.616	0.32285	um	Spot	Position	11	1000000334	17073
150.254	365.287	0.32285	um	Spot	Position	11	1000000137	17085
202.166	381.531	0.32285	um	Spot	Position	11	1000000346	17092
89.8871	387.695	0.32285	um	Spot	Position	11	1000000363	17095
214.488	402.49	0.32285	um	Spot	Position	11	1000017107	17107
252.084	408.393	0.32285	um	Spot	Position	11	1000015400	17111
275.2	421.988	0.32285	um	Spot	Position	11	1000000392	17119
312.147	424.39	0.32285	um	Spot	Position	11	1000000386	17120
228.636	478.061	0.32285	um	Spot	Position	11	1000000421	17164
141.574	492.738	0.32285	um	Spot	Position	11	1000007060	17171
78.0294	527.636	0.32285	um	Spot	Position	11	1000005412	17200
150.095	564.495	0.32285	um	Spot	Position	11	1000008772	17218
93.9498	569.428	0.32285	um	Spot	Position	11	1000010447	17222
29.1056	577.472	0.32285	um	Spot	Position	11	1000005451	17225
103	603.947	0.32285	um	Spot	Position	11	1000000495	17239
523.503	364.131	0.32285	um	Spot	Position	11	1000000535	17297
355.294	477.027	0.32285	um	Spot	Position	11	1000003921	17341
536.223	478.842	0.32285	um	Spot	Position	11	1000000591	17344
407.338	487.584	0.32285	um	Spot	Position	11	1000000594	17349
551.571	505.914	0.32285	um	Spot	Position	11	1000000616	17358
376.661	518.728	0.32285	um	Spot	Position	11	1000000610	17364
502.848	531.922	0.32285	um	Spot	Position	11	1000000614	17370
510.516	587.713	0.32285	um	Spot	Position	11	1000000638	17390
560.021	613.305	0.32285	um	Spot	Position	11	1000000639	17401
532.19	619.649	0.32285	um	Spot	Position	11	1000017406	17406
490.54	627.669	0.32285	um	Spot	Position	11	1000000652	17408
541.909	629.397	0.32285	um	Spot	Position	11	1000000647	17409
433.671	632.202	0.32285	um	Spot	Position	11	1000000654	17410
866.511	353.513	0.32285	um	Spot	Position	11	1000000673	17426
957.076	355.691	0.32285	um	Spot	Position	11	1000000674	17427
889.788	421.268	0.32285	um	Spot	Position	11	1000000691	17441
853.92	424.865	0.32285	um	Spot	Position	11	1000000699	17443
829.651	452.88	0.32285	um	Spot	Position	11	1000009006	17455
773.682	496.262	0.32285	um	Spot	Position	11	1000000704	17463
959.718	513.494	0.32285	um	Spot	Position	11	1000000739	17470
851.932	518.357	0.32285	um	Spot	Position	11	1000000725	17472
934.221	553.359	0.32285	um	Spot	Position	11	1000017484	17484
873.361	575.655	0.32285	um	Spot	Position	11	1000004074	17494
854.584	579.607	0.32285	um	Spot	Position	11	1000010722	17496
995.922	439.698	0.32285	um	Spot	Position	11	1000000724	17547
1032.91	569.179	0.32285	um	Spot	Position	11	1000000815	17555
50.9847	693.21	0.32285	um	Spot	Position	11	1000000842	17582
206.441	758.919	0.32285	um	Spot	Position	11	1000000904	17639
72.1544	778.622	0.32285	um	Spot	Position	11	1000000916	17651
224.082	791.379	0.32285	um	Spot	Position	11	1000000931	17664
627.646	678.036	0.32285	um	Spot	Position	11	1000001062	17822
401.515	702.605	0.32285	um	Spot	Position	11	1000001073	17831
338.842	752.067	0.32285	um	Spot	Position	11	1000001099	17850
452.577	774.73	0.32285	um	Spot	Position	11	1000001121	17868
507.652	804.962	0.32285	um	Spot	Position	11	1000001125	17885
342.55	811.951	0.32285	um	Spot	Position	11	1000011105	17892
483.725	835.59	0.32285	um	Spot	Position	11	1000001148	17907
355.821	843.985	0.32285	um	Spot	Position	11	1000001154	17913
521.004	870.575	0.32285	um	Spot	Position	11	1000007787	17921
408.015	924.495	0.32285	um	Spot	Position	11	1000001182	17941
555.333	937.456	0.32285	um	Spot	Position	11	1000001188	17947
422.742	944.379	0.32285	um	Spot	Position	11	1000001191	17950
514.328	949.798	0.32285	um	Spot	Position	11	1000001192	17952
391.883	957.959	0.32285	um	Spot	Position	11	1000001196	17956
335.258	968.446	0.32285	um	Spot	Position	11	1000001045	17960
335.005	982.29	0.32285	um	Spot	Position	11	1000001201	17965
850.429	679.773	0.32285	um	Spot	Position	11	1000001211	17979
765.135	726.462	0.32285	um	Spot	Position	11	1000001229	18004
741.045	783.039	0.32285	um	Spot	Position	11	1000001248	18027
789.876	785.83	0.32285	um	Spot	Position	11	1000001253	18029
984.591	793.967	0.32285	um	Spot	Position	11	1000001375	18036
927.677	813.314	0.32285	um	Spot	Position	11	1000012932	18047
926.296	863.117	0.32285	um	Spot	Position	11	1000001304	18070
778.164	869.376	0.32285	um	Spot	Position	11	1000001303	18072
686.026	876.515	0.32285	um	Spot	Position	11	1000001295	18076
919.194	913.501	0.32285	um	Spot	Position	11	1000001328	18094
1052.1	726.18	0.32285	um	Spot	Position	11	1000001362	18123
1075.33	726.851	0.32285	um	Spot	Position	11	1000001360	18124
1012.87	807.236	0.32285	um	Spot	Position	11	1000001368	18129
1045.23	811.77	0.32285	um	Spot	Position	11	1000006321	18131
1069.34	821.788	0.32285	um	Spot	Position	11	1000001374	18134
1055.63	872.472	0.32285	um	Spot	Position	11	1000018145	18145
81.9454	1012.13	0.32285	um	Spot	Position	11	1000001442	18199
161.596	1026.54	0.32285	um	Spot	Position	11	1000008068	18214
313.76	1058.56	0.32285	um	Spot	Position	11	1000001480	18236
288.024	1149.06	0.32285	um	Spot	Position	11	1000001505	18261
528.203	1002.95	0.32285	um	Spot	Position	11	1000013161	18276
348.085	1010.89	0.32285	um	Spot	Position	11	1000001523	18284
464.48	1015.59	0.32285	um	Spot	Position	11	1000001527	18285
613.861	1045.37	0.32285	um	Spot	Position	11	1000003173	18295
518.635	1049.09	0.32285	um	Spot	Position	11	1000001536	18297
373.919	1053.09	0.32285	um	Spot	Position	11	1000001540	18299
968.56	1033.45	0.32285	um	Spot	Position	11	1000018355	18355
978.249	1036.58	0.32285	um	Spot	Position	11	1000001600	18356
1109.46	1002.97	0.32285	um	Spot	Position	11	1000001646	18392
1083.76	1069.39	0.32285	um	Spot	Position	11	1000001658	18406
1110.72	1125.61	0.32285	um	Spot	Position	11	1000014987	18410
311.018	202.745	0.32285	um	Spot	Position	12	1000000059	18487
249.059	221.38	0.32285	um	Spot	Position	12	1000016783	18505
217.969	234.412	0.32285	um	Spot	Position	12	1000011732	18512
121.258	308.095	0.32285	um	Spot	Position	12	1000000343	18561
294.494	319.724	0.32285	um	Spot	Position	12	1000000133	18564
630.634	111.729	0.32285	um	Spot	Position	12	1000011794	18595
429.429	112.81	0.32285	um	Spot	Position	12	1000000180	18596
599.71	132.185	0.32285	um	Spot	Position	12	1000000176	18604
461.876	220.374	0.32285	um	Spot	Position	12	1000011837	18634
366.611	227.385	0.32285	um	Spot	Position	12	1000000210	18637
358.11	248.031	0.32285	um	Spot	Position	12	1000000212	18645
499.719	266.271	0.32285	um	Spot	Position	12	1000000208	18653
545.749	312.708	0.32285	um	Spot	Position	12	1000000237	18671
681.421	269.086	0.32285	um	Spot	Position	12	1000000318	18760
711.308	279.956	0.32285	um	Spot	Position	12	1000000323	18764
187.968	331.566	0.32285	um	Spot	Position	12	1000000334	18779
154.077	371.24	0.32285	um	Spot	Position	12	1000000137	18795
202.499	381.664	0.32285	um	Spot	Position	12	1000000346	18798
90.1107	387.881	0.32285	um	Spot	Position	12	1000000363	18801
246.473	406.15	0.32285	um	Spot	Position	12	1000015400	18816
272.882	424.094	0.32285	um	Spot	Position	12	1000000392	18825
312.277	425.906	0.32285	um	Spot	Position	12	1000000386	18828
122.979	447.927	0.32285	um	Spot	Position	12	1000003733	18844
228.627	477.839	0.32285	um	Spot	Position	12	1000000421	18867
142.827	491.232	0.32285	um	Spot	Position	12	1000007060	18874
78.1554	530.665	0.32285	um	Spot	Position	12	1000005412	18903
149.962	563.823	0.32285	um	Spot	Position	12	1000008772	18918
94.0546	570.028	0.32285	um	Spot	Position	12	1000010447	18921
38.1631	577.418	0.32285	um	Spot	Position	12	1000005451	18925
102.293	603.903	0.32285	um	Spot	Position	12	1000000495	18937
523.426	364.973	0.32285	um	Spot	Position	12	1000000535	18995
378.207	395.083	0.32285	um	Spot	Position	12	1000010533	19010
356.984	476.562	0.32285	um	Spot	Position	12	1000003921	19048
536.273	478.578	0.32285	um	Spot	Position	12	1000000591	19050
407.61	487.041	0.32285	um	Spot	Position	12	1000000594	19052
551.47	506.068	0.32285	um	Spot	Position	12	1000000616	19060
376.795	518.878	0.32285	um	Spot	Position	12	1000000610	19068
503.117	531.875	0.32285	um	Spot	Position	12	1000000614	19073
510.704	588.133	0.32285	um	Spot	Position	12	1000000638	19093
561.188	614.367	0.32285	um	Spot	Position	12	1000000639	19107
532.801	619.955	0.32285	um	Spot	Position	12	1000017406	19111
491.311	627.657	0.32285	um	Spot	Position	12	1000000652	19112
542.912	630.215	0.32285	um	Spot	Position	12	1000000647	19113
433.253	632.875	0.32285	um	Spot	Position	12	1000000654	19114
867.2	353.745	0.32285	um	Spot	Position	12	1000000673	19129
957.316	355.811	0.32285	um	Spot	Position	12	1000000674	19130
859.128	415.947	0.32285	um	Spot	Position	12	1000000699	19144
890.562	419.087	0.32285	um	Spot	Position	12	1000000691	19145
828.694	452.757	0.32285	um	Spot	Position	12	1000009006	19156
772.344	504.001	0.32285	um	Spot	Position	12	1000000704	19167
959.085	514.074	0.32285	um	Spot	Position	12	1000000739	19173
851.123	520.113	0.32285	um	Spot	Position	12	1000000725	19175
932.727	555.012	0.32285	um	Spot	Position	12	1000017484	19189
867.795	569.775	0.32285	um	Spot	Position	12	1000004074	19197
855.288	582.057	0.32285	um	Spot	Position	12	1000010722	19200
999.741	438.976	0.32285	um	Spot	Position	12	1000000724	19249
1031.95	570.366	0.32285	um	Spot	Position	12	1000000815	19258
50.3697	693.097	0.32285	um	Spot	Position	12	1000000842	19282
204.98	758.451	0.32285	um	Spot	Position	12	1000000904	19333
72.1409	778.444	0.32285	um	Spot	Position	12	1000000916	19346
224.183	793.848	0.32285	um	Spot	Position	12	1000000931	19359
628.882	678.727	0.32285	um	Spot	Position	12	1000001062	19515
398.683	702.513	0.32285	um	Spot	Position	12	1000001073	19523
339.051	752.417	0.32285	um	Spot	Position	12	1000001099	19548
452.522	766.498	0.32285	um	Spot	Position	12	1000001121	19555
508.404	806.246	0.32285	um	Spot	Position	12	1000001125	19583
344.063	811.671	0.32285	um	Spot	Position	12	1000011105	19589
484.236	836.518	0.32285	um	Spot	Position	12	1000001148	19603
356.302	844.542	0.32285	um	Spot	Position	12	1000001154	19609
524.057	870.501	0.32285	um	Spot	Position	12	1000007787	19618
408.362	924.705	0.32285	um	Spot	Position	12	1000001182	19637
557.293	938.404	0.32285	um	Spot	Position	12	1000001188	19643
423.018	943.866	0.32285	um	Spot	Position	12	1000001191	19646
514.883	950.254	0.32285	um	Spot	Position	12	1000001192	19648
391.345	957.739	0.32285	um	Spot	Position	12	1000001196	19651
337.816	966.722	0.32285	um	Spot	Position	12	1000001045	19654
334.393	980.416	0.32285	um	Spot	Position	12	1000001201	19658
853.948	679.352	0.32285	um	Spot	Position	12	1000001211	19674
842.722	714.269	0.32285	um	Spot	Position	12	1000001226	19692
764.445	726.232	0.32285	um	Spot	Position	12	1000001229	19700
741.255	783.703	0.32285	um	Spot	Position	12	1000001248	19721
789.383	786.498	0.32285	um	Spot	Position	12	1000001253	19724
901.784	790.045	0.32285	um	Spot	Position	12	1000019726	19726
981.86	794.582	0.32285	um	Spot	Position	12	1000001375	19730
927.526	812.907	0.32285	um	Spot	Position	12	1000012932	19741
925.807	862.399	0.32285	um	Spot	Position	12	1000001304	19768
778.087	869.494	0.32285	um	Spot	Position	12	1000001303	19771
690.469	879.63	0.32285	um	Spot	Position	12	1000001295	19775
918.439	910.735	0.32285	um	Spot	Position	12	1000001328	19793
1049.4	726.033	0.32285	um	Spot	Position	12	1000001362	19821
1073.41	727.131	0.32285	um	Spot	Position	12	1000001360	19822
1011.3	807.944	0.32285	um	Spot	Position	12	1000001368	19827
1044.86	811.374	0.32285	um	Spot	Position	12	1000006321	19829
1067.5	821.251	0.32285	um	Spot	Position	12	1000001374	19833
1054.6	868.722	0.32285	um	Spot	Position	12	1000018145	19844
82.9444	1013.21	0.32285	um	Spot	Position	12	1000001442	19897
161.719	1023.61	0.32285	um	Spot	Position	12	1000008068	19906
316.719	1057.91	0.32285	um	Spot	Position	12	1000001480	19932
287.027	1147.43	0.32285	um	Spot	Position	12	1000001505	19957
528.559	1003.67	0.32285	um	Spot	Position	12	1000013161	19974
346.752	1012.99	0.32285	um	Spot	Position	12	1000001523	19979
464.913	1015.22	0.32285	um	Spot	Position	12	1000001527	19980
615.065	1044.24	0.32285	um	Spot	Position	12	1000003173	19990
518.377	1048.51	0.32285	um	Spot	Position	12	1000001536	19992
373.728	1052.32	0.32285	um	Spot	Position	12	1000001540	19994
969.12	1036.3	0.32285	um	Spot	Position	12	1000018355	20051
981.635	1038.42	0.32285	um	Spot	Position	12	1000001600	20052
822.379	1152.31	0.32285	um	Spot	Position	12	1000001622	20080
1109.75	999.367	0.32285	um	Spot	Position	12	1000001646	20087
1083.69	1070.62	0.32285	um	Spot	Position	12	1000001658	20101
1110.78	1124.07	0.32285	um	Spot	Position	12	1000014987	20104
311.154	202.401	0.32285	um	Spot	Position	13	1000000059	20188
247.671	221.493	0.32285	um	Spot	Position	13	1000016783	20202
217.205	230.877	0.32285	um	Spot	Position	13	1000011732	20208
117.822	299.654	0.32285	um	Spot	Position	13	1000000343	20256
289.411	317.568	0.32285	um	Spot	Position	13	1000000133	20261
631.164	111.536	0.32285	um	Spot	Position	13	1000011794	20294
443.415	115.907	0.32285	um	Spot	Position	13	1000000180	20298
600.395	133.739	0.32285	um	Spot	Position	13	1000000176	20304
465.12	224.202	0.32285	um	Spot	Position	13	1000011837	20337
366.555	226.736	0.32285	um	Spot	Position	13	1000000210	20338
357.768	248.307	0.32285	um	Spot	Position	13	1000000212	20344
502.191	266.904	0.32285	um	Spot	Position	13	1000000208	20355
545.579	313.276	0.32285	um	Spot	Position	13	1000000237	20373
713.782	281.34	0.32285	um	Spot	Position	13	1000000323	20464
186.921	331.351	0.32285	um	Spot	Position	13	1000000334	20481
153.741	376.032	0.32285	um	Spot	Position	13	1000000137	20501
113.693	384.569	0.32285	um	Spot	Position	13	1000020504	20504
90.5641	387.908	0.32285	um	Spot	Position	13	1000000363	20508
203.689	390.37	0.32285	um	Spot	Position	13	1000000346	20510
242.781	402.747	0.32285	um	Spot	Position	13	1000015400	20520
271.878	426.873	0.32285	um	Spot	Position	13	1000000392	20536
312.846	427.438	0.32285	um	Spot	Position	13	1000000386	20537
123.885	448.421	0.32285	um	Spot	Position	13	1000003733	20551
229.765	477.365	0.32285	um	Spot	Position	13	1000000421	20573
144.535	490.222	0.32285	um	Spot	Position	13	1000007060	20581
77.8753	533.542	0.32285	um	Spot	Position	13	1000005412	20611
149.694	563.654	0.32285	um	Spot	Position	13	1000008772	20624
94.2213	569.613	0.32285	um	Spot	Position	13	1000010447	20628
44.9292	577.151	0.32285	um	Spot	Position	13	1000005451	20630
101.4	603.566	0.32285	um	Spot	Position	13	1000000495	20646
523.545	365.512	0.32285	um	Spot	Position	13	1000000535	20702
376.825	395.076	0.32285	um	Spot	Position	13	1000010533	20721
357.453	475.663	0.32285	um	Spot	Position	13	1000003921	20761
534.98	478.388	0.32285	um	Spot	Position	13	1000000591	20763
407.234	487.054	0.32285	um	Spot	Position	13	1000000594	20766
551.634	505.489	0.32285	um	Spot	Position	13	1000000616	20774
380.898	518.435	0.32285	um	Spot	Position	13	1000000610	20780
503.361	531.777	0.32285	um	Spot	Position	13	1000000614	20784
510.429	588.403	0.32285	um	Spot	Position	13	1000000638	20802
561.725	613.076	0.32285	um	Spot	Position	13	1000000639	20814
532.947	620.592	0.32285	um	Spot	Position	13	1000017406	20820
492.662	626.661	0.32285	um	Spot	Position	13	1000000652	20821
542.78	629.889	0.32285	um	Spot	Position	13	1000000647	20823
433.242	633.781	0.32285	um	Spot	Position	13	1000000654	20824
866.569	353.617	0.32285	um	Spot	Position	13	1000000673	20841
957.057	355.625	0.32285	um	Spot	Position	13	1000000674	20842
813.465	382.611	0.32285	um	Spot	Position	13	1000020849	20849
862.805	412.718	0.32285	um	Spot	Position	13	1000000699	20855
886.442	424.176	0.32285	um	Spot	Position	13	1000000691	20859
827.994	452.882	0.32285	um	Spot	Position	13	1000009006	20869
958.591	514.644	0.32285	um	Spot	Position	13	1000000739	20883
770.83	515.362	0.32285	um	Spot	Position	13	1000000704	20884
850.945	523.173	0.32285	um	Spot	Position	13	1000000725	20886
955.984	538.584	0.32285	um	Spot	Position	13	1000020892	20892
929.936	556.953	0.32285	um	Spot	Position	13	1000017484	20900
864.746	565.874	0.32285	um	Spot	Position	13	1000004074	20903
855.913	582.049	0.32285	um	Spot	Position	13	1000010722	20908
1002.08	438.855	0.32285	um	Spot	Position	13	1000000724	20959
1031.45	571.035	0.32285	um	Spot	Position	13	1000000815	20967
50.4481	691.953	0.32285	um	Spot	Position	13	1000000842	20996
206.09	758.339	0.32285	um	Spot	Position	13	1000000904	21051
68.7569	779.959	0.32285	um	Spot	Position	13	1000000916	21066
224.347	794.674	0.32285	um	Spot	Position	13	1000000931	21079
629.571	678.894	0.32285	um	Spot	Position	13	1000001062	21232
397.696	702.644	0.32285	um	Spot	Position	13	1000001073	21241
339.233	752.601	0.32285	um	Spot	Position	13	1000001099	21264
452.483	763.248	0.32285	um	Spot	Position	13	1000001121	21270
624.984	792.4	0.32285	um	Spot	Position	13	1000021292	21292
508.89	807.291	0.32285	um	Spot	Position	13	1000001125	21302
344.218	811.799	0.32285	um	Spot	Position	13	1000011105	21306
484.603	837.203	0.32285	um	Spot	Position	13	1000001148	21322
355.909	844.851	0.32285	um	Spot	Position	13	1000001154	21328
525.439	870.71	0.32285	um	Spot	Position	13	1000007787	21335
408.396	925.306	0.32285	um	Spot	Position	13	1000001182	21357
557.823	939.135	0.32285	um	Spot	Position	13	1000001188	21363
422.727	943.409	0.32285	um	Spot	Position	13	1000001191	21365
515.538	951.038	0.32285	um	Spot	Position	13	1000001192	21367
389.732	957.798	0.32285	um	Spot	Position	13	1000001196	21370
338.601	966.1	0.32285	um	Spot	Position	13	1000001045	21373
334.123	979.959	0.32285	um	Spot	Position	13	1000001201	21376
845.295	715.276	0.32285	um	Spot	Position	13	1000001226	21407
763.554	726.582	0.32285	um	Spot	Position	13	1000001229	21414
740.561	784.316	0.32285	um	Spot	Position	13	1000001248	21434
783.182	784.393	0.32285	um	Spot	Position	13	1000001253	21435
902.701	789.198	0.32285	um	Spot	Position	13	1000019726	21439
979.642	793.838	0.32285	um	Spot	Position	13	1000001375	21442
925.138	861.558	0.32285	um	Spot	Position	13	1000001304	21481
779.954	869.44	0.32285	um	Spot	Position	13	1000001303	21483
692.931	882.296	0.32285	um	Spot	Position	13	1000001295	21489
917.411	909.289	0.32285	um	Spot	Position	13	1000001328	21505
1047.55	725.567	0.32285	um	Spot	Position	13	1000001362	21531
1071.97	727.027	0.32285	um	Spot	Position	13	1000001360	21532
1044.15	810.989	0.32285	um	Spot	Position	13	1000006321	21541
1016.76	814.092	0.32285	um	Spot	Position	13	1000001368	21543
1065.51	820.929	0.32285	um	Spot	Position	13	1000001374	21545
1050.88	873.868	0.32285	um	Spot	Position	13	1000018145	21554
82.5405	1012.69	0.32285	um	Spot	Position	13	1000001442	21608
162.999	1020.13	0.32285	um	Spot	Position	13	1000008068	21612
318.562	1058.58	0.32285	um	Spot	Position	13	1000001480	21644
178.866	1115.39	0.32285	um	Spot	Position	13	1000016521	21661
285.631	1146.33	0.32285	um	Spot	Position	13	1000001505	21668
529.378	1004.35	0.32285	um	Spot	Position	13	1000013161	21688
346.426	1013.18	0.32285	um	Spot	Position	13	1000001523	21693
464.883	1016.27	0.32285	um	Spot	Position	13	1000001527	21694
517.534	1048.53	0.32285	um	Spot	Position	13	1000001536	21704
621.189	1049.62	0.32285	um	Spot	Position	13	1000003173	21706
374.134	1053.52	0.32285	um	Spot	Position	13	1000001540	21708
982.854	1037.56	0.32285	um	Spot	Position	13	1000001600	21765
969.203	1038.59	0.32285	um	Spot	Position	13	1000018355	21766
1107.83	997.325	0.32285	um	Spot	Position	13	1000001646	21800
1083.69	1071.89	0.32285	um	Spot	Position	13	1000001658	21815
1110.67	1123.42	0.32285	um	Spot	Position	13	1000014987	21820
310.877	202.476	0.32285	um	Spot	Position	14	1000000059	21897
248.246	222.957	0.32285	um	Spot	Position	14	1000016783	21912
217.003	223.829	0.32285	um	Spot	Position	14	1000011732	21915
115.802	296.574	0.32285	um	Spot	Position	14	1000000343	21966
289.543	318.134	0.32285	um	Spot	Position	14	1000000133	21976
631.3	112.275	0.32285	um	Spot	Position	14	1000011794	22006
444.657	116.547	0.32285	um	Spot	Position	14	1000000180	22008
599.888	134.611	0.32285	um	Spot	Position	14	1000000176	22016
365.483	224.332	0.32285	um	Spot	Position	14	1000000210	22047
467.047	225.653	0.32285	um	Spot	Position	14	1000011837	22048
360.714	248.4	0.32285	um	Spot	Position	14	1000000212	22053
504.03	267.291	0.32285	um	Spot	Position	14	1000000208	22060
546.876	313.144	0.32285	um	Spot	Position	14	1000000237	22079
675.837	265.017	0.32285	um	Spot	Position	14	1000000318	22158
716.76	285.148	0.32285	um	Spot	Position	14	1000000323	22163
187.136	331.84	0.32285	um	Spot	Position	14	1000000334	22175
154.356	378.002	0.32285	um	Spot	Position	14	1000000137	22195
113.497	384.984	0.32285	um	Spot	Position	14	1000020504	22200
91.5624	387.868	0.32285	um	Spot	Position	14	1000000363	22201
200.326	397.124	0.32285	um	Spot	Position	14	1000000346	22209
241.876	402.717	0.32285	um	Spot	Position	14	1000015400	22215
272.312	427.289	0.32285	um	Spot	Position	14	1000000392	22231
125.684	439.298	0.32285	um	Spot	Position	14	1000003733	22242
230.595	476.972	0.32285	um	Spot	Position	14	1000000421	22267
148.228	488.151	0.32285	um	Spot	Position	14	1000007060	22275
77.7914	537.911	0.32285	um	Spot	Position	14	1000005412	22306
149.617	564.855	0.32285	um	Spot	Position	14	1000008772	22319
94.6558	570.355	0.32285	um	Spot	Position	14	1000010447	22322
50.7597	575.937	0.32285	um	Spot	Position	14	1000005451	22325
100.758	603.474	0.32285	um	Spot	Position	14	1000000495	22340
525.337	365.853	0.32285	um	Spot	Position	14	1000000535	22393
376.365	395.412	0.32285	um	Spot	Position	14	1000010533	22411
360.803	473.109	0.32285	um	Spot	Position	14	1000003921	22454
535.248	478.268	0.32285	um	Spot	Position	14	1000000591	22458
407.483	487.027	0.32285	um	Spot	Position	14	1000000594	22462
551.905	505.712	0.32285	um	Spot	Position	14	1000000616	22470
378.92	518.65	0.32285	um	Spot	Position	14	1000000610	22477
503.875	531.961	0.32285	um	Spot	Position	14	1000000614	22480
510.599	588.288	0.32285	um	Spot	Position	14	1000000638	22500
562.556	612.885	0.32285	um	Spot	Position	14	1000000639	22515
533.422	620.7	0.32285	um	Spot	Position	14	1000017406	22520
493.664	626.095	0.32285	um	Spot	Position	14	1000000652	22523
543.775	630.043	0.32285	um	Spot	Position	14	1000000647	22525
433.345	634.101	0.32285	um	Spot	Position	14	1000000654	22527
867.072	353.945	0.32285	um	Spot	Position	14	1000000673	22545
957.057	355.897	0.32285	um	Spot	Position	14	1000000674	22546
813.297	383.05	0.32285	um	Spot	Position	14	1000020849	22552
866.656	410.122	0.32285	um	Spot	Position	14	1000000699	22558
886.183	424.796	0.32285	um	Spot	Position	14	1000000691	22561
826.528	453.449	0.32285	um	Spot	Position	14	1000009006	22571
958.922	515.417	0.32285	um	Spot	Position	14	1000000739	22586
849.598	523.966	0.32285	um	Spot	Position	14	1000000725	22587
772.215	530.081	0.32285	um	Spot	Position	14	1000000704	22590
959.353	535.665	0.32285	um	Spot	Position	14	1000020892	22591
927.747	557.283	0.32285	um	Spot	Position	14	1000017484	22601
864.743	566.441	0.32285	um	Spot	Position	14	1000004074	22605
855.185	582.749	0.32285	um	Spot	Position	14	1000010722	22610
743.67	602.863	0.32285	um	Spot	Position	14	1000022617	22617
1003.26	438.8	0.32285	um	Spot	Position	14	1000000724	22652
1031.18	570.913	0.32285	um	Spot	Position	14	1000000815	22660
50.2694	691.98	0.32285	um	Spot	Position	14	1000000842	22689
206.076	757.673	0.32285	um	Spot	Position	14	1000000904	22743
67.7183	780.876	0.32285	um	Spot	Position	14	1000000916	22759
224.548	794.687	0.32285	um	Spot	Position	14	1000000931	22772
132.296	894.258	0.32285	um	Spot	Position	14	1000022841	22841
628.419	677.895	0.32285	um	Spot	Position	14	1000001062	22919
398.045	702.397	0.32285	um	Spot	Position	14	1000001073	22928
340.046	752.912	0.32285	um	Spot	Position	14	1000001099	22953
453.48	761.33	0.32285	um	Spot	Position	14	1000001121	22958
625.816	792.33	0.32285	um	Spot	Position	14	1000021292	22979
509.513	807.431	0.32285	um	Spot	Position	14	1000001125	22989
345.539	812.207	0.32285	um	Spot	Position	14	1000011105	22993
485.337	837.016	0.32285	um	Spot	Position	14	1000001148	23007
356.105	846.005	0.32285	um	Spot	Position	14	1000001154	23012
527.912	869.249	0.32285	um	Spot	Position	14	1000007787	23018
408.371	925.382	0.32285	um	Spot	Position	14	1000001182	23040
559.723	940.609	0.32285	um	Spot	Position	14	1000001188	23047
422.188	942.704	0.32285	um	Spot	Position	14	1000001191	23048
516.667	951.87	0.32285	um	Spot	Position	14	1000001192	23050
389.772	958.074	0.32285	um	Spot	Position	14	1000001196	23054
340.132	964.477	0.32285	um	Spot	Position	14	1000001045	23056
334.433	980.571	0.32285	um	Spot	Position	14	1000001201	23060
864.398	677.077	0.32285	um	Spot	Position	14	1000001211	23074
763.646	726.955	0.32285	um	Spot	Position	14	1000001229	23102
742.127	783.043	0.32285	um	Spot	Position	14	1000001248	23122
782.911	785.36	0.32285	um	Spot	Position	14	1000001253	23124
902.719	788.665	0.32285	um	Spot	Position	14	1000019726	23127
976.658	791.839	0.32285	um	Spot	Position	14	1000001375	23130
924.569	860.233	0.32285	um	Spot	Position	14	1000001304	23165
781.119	868.882	0.32285	um	Spot	Position	14	1000001303	23170
693.532	884.857	0.32285	um	Spot	Position	14	1000001295	23176
916.726	908.959	0.32285	um	Spot	Position	14	1000001328	23188
1046.32	725.147	0.32285	um	Spot	Position	14	1000001362	23218
1071.13	726.826	0.32285	um	Spot	Position	14	1000001360	23219
1041.94	810.495	0.32285	um	Spot	Position	14	1000006321	23227
1016.23	813.921	0.32285	um	Spot	Position	14	1000001368	23229
1064.78	820.402	0.32285	um	Spot	Position	14	1000001374	23231
1044.9	876.801	0.32285	um	Spot	Position	14	1000018145	23239
1073.64	877.116	0.32285	um	Spot	Position	14	1000013030	23240
81.9225	1012.44	0.32285	um	Spot	Position	14	1000001442	23295
163.787	1018.39	0.32285	um	Spot	Position	14	1000008068	23300
178.069	1116.22	0.32285	um	Spot	Position	14	1000016521	23344
277.706	1144.5	0.32285	um	Spot	Position	14	1000001505	23352
529.774	1004.81	0.32285	um	Spot	Position	14	1000013161	23367
346.792	1014.11	0.32285	um	Spot	Position	14	1000001523	23372
466.171	1014.15	0.32285	um	Spot	Position	14	1000001527	23373
517.825	1049.32	0.32285	um	Spot	Position	14	1000001536	23387
373.348	1051.32	0.32285	um	Spot	Position	14	1000001540	23389
630.024	1056.95	0.32285	um	Spot	Position	14	1000003173	23390
336.113	1107.33	0.32285	um	Spot	Position	14	1000023401	23401
982.973	1038.32	0.32285	um	Spot	Position	14	1000001600	23441
968.827	1039.5	0.32285	um	Spot	Position	14	1000018355	23442
822.978	1153.82	0.32285	um	Spot	Position	14	1000001622	23471
1105.25	996.106	0.32285	um	Spot	Position	14	1000001646	23477
1081.19	1069.64	0.32285	um	Spot	Position	14	1000001658	23489
1111.03	1123.19	0.32285	um	Spot	Position	14	1000014987	23493
311.226	202.558	0.32285	um	Spot	Position	15	1000000059	23573
246.528	221.725	0.32285	um	Spot	Position	15	1000016783	23586
216.316	222.493	0.32285	um	Spot	Position	15	1000011732	23587
110.94	291.156	0.32285	um	Spot	Position	15	1000000343	23633
287.272	318.091	0.32285	um	Spot	Position	15	1000000133	23646
180.533	325.702	0.32285	um	Spot	Position	15	1000000334	23649
631.41	112.734	0.32285	um	Spot	Position	15	1000011794	23675
445.389	116.88	0.32285	um	Spot	Position	15	1000000180	23678
599.409	135.123	0.32285	um	Spot	Position	15	1000000176	23685
365.263	223.177	0.32285	um	Spot	Position	15	1000000210	23714
468.465	227.722	0.32285	um	Spot	Position	15	1000011837	23715
367.029	252.751	0.32285	um	Spot	Position	15	1000000212	23722
511.352	268.438	0.32285	um	Spot	Position	15	1000000208	23729
547.764	313.553	0.32285	um	Spot	Position	15	1000000237	23749
665.382	254.502	0.32285	um	Spot	Position	15	1000017047	23823
675.163	264.982	0.32285	um	Spot	Position	15	1000000318	23826
721.365	289.797	0.32285	um	Spot	Position	15	1000000323	23834
113.764	385.483	0.32285	um	Spot	Position	15	1000020504	23865
92.6669	387.861	0.32285	um	Spot	Position	15	1000000363	23866
214.161	400.091	0.32285	um	Spot	Position	15	1000017107	23874
240.971	400.575	0.32285	um	Spot	Position	15	1000015400	23876
198.072	401.224	0.32285	um	Spot	Position	15	1000000346	23877
272.067	427.418	0.32285	um	Spot	Position	15	1000000392	23893
311.346	432.987	0.32285	um	Spot	Position	15	1000000386	23898
126.049	441.092	0.32285	um	Spot	Position	15	1000003733	23903
230.243	477.549	0.32285	um	Spot	Position	15	1000000421	23927
151.037	485.978	0.32285	um	Spot	Position	15	1000007060	23936
78.2777	541.906	0.32285	um	Spot	Position	15	1000005412	23970
149.482	565.654	0.32285	um	Spot	Position	15	1000008772	23982
94.4668	570.362	0.32285	um	Spot	Position	15	1000010447	23985
54.3727	574.861	0.32285	um	Spot	Position	15	1000005451	23989
100.76	603.106	0.32285	um	Spot	Position	15	1000000495	24005
526.535	366.705	0.32285	um	Spot	Position	15	1000000535	24055
361.613	472.297	0.32285	um	Spot	Position	15	1000003921	24118
535.719	478.291	0.32285	um	Spot	Position	15	1000000591	24122
407.486	486.895	0.32285	um	Spot	Position	15	1000000594	24125
552.594	505.719	0.32285	um	Spot	Position	15	1000000616	24135
504.561	531.838	0.32285	um	Spot	Position	15	1000000614	24147
511.211	587.857	0.32285	um	Spot	Position	15	1000000638	24164
563.096	613.034	0.32285	um	Spot	Position	15	1000000639	24177
533.654	620.421	0.32285	um	Spot	Position	15	1000017406	24182
494.016	626.254	0.32285	um	Spot	Position	15	1000000652	24185
544.643	630.279	0.32285	um	Spot	Position	15	1000000647	24187
433.319	633.6	0.32285	um	Spot	Position	15	1000000654	24188
771.15	351.816	0.32285	um	Spot	Position	15	1000024203	24203
866.779	353.87	0.32285	um	Spot	Position	15	1000000673	24204
957.407	356.387	0.32285	um	Spot	Position	15	1000000674	24205
884.686	425.791	0.32285	um	Spot	Position	15	1000000691	24222
826.986	454.427	0.32285	um	Spot	Position	15	1000009006	24229
959.275	515.242	0.32285	um	Spot	Position	15	1000000739	24250
848.036	525.096	0.32285	um	Spot	Position	15	1000000725	24252
961.016	532.856	0.32285	um	Spot	Position	15	1000020892	24253
768.992	534.997	0.32285	um	Spot	Position	15	1000000704	24254
856.43	588.854	0.32285	um	Spot	Position	15	1000010722	24280
744.902	602.061	0.32285	um	Spot	Position	15	1000022617	24282
847.103	650.853	0.32285	um	Spot	Position	15	1000024300	24300
1003.53	439.069	0.32285	um	Spot	Position	15	1000000724	24320
1031.07	570.962	0.32285	um	Spot	Position	15	1000000815	24329
49.3951	691.503	0.32285	um	Spot	Position	15	1000000842	24357
205.683	755.956	0.32285	um	Spot	Position	15	1000000904	24408
67.1799	781.024	0.32285	um	Spot	Position	15	1000000916	24426
224.201	793.886	0.32285	um	Spot	Position	15	1000000931	24438
135.661	887.575	0.32285	um	Spot	Position	15	1000022841	24504
628.189	677.799	0.32285	um	Spot	Position	15	1000001062	24585
397.39	702.776	0.32285	um	Spot	Position	15	1000001073	24593
340.43	751.909	0.32285	um	Spot	Position	15	1000001099	24615
453.289	760.848	0.32285	um	Spot	Position	15	1000001121	24622
454.41	780.638	0.32285	um	Spot	Position	15	1000024637	24637
627.869	791.476	0.32285	um	Spot	Position	15	1000021292	24644
509.436	808.146	0.32285	um	Spot	Position	15	1000001125	24655
345.2	812.471	0.32285	um	Spot	Position	15	1000011105	24659
485.818	837.249	0.32285	um	Spot	Position	15	1000001148	24676
356.444	846.116	0.32285	um	Spot	Position	15	1000001154	24681
530.05	868.11	0.32285	um	Spot	Position	15	1000007787	24687
395.969	905.966	0.32285	um	Spot	Position	15	1000024704	24704
408.471	925.595	0.32285	um	Spot	Position	15	1000001182	24709
559.024	940.512	0.32285	um	Spot	Position	15	1000001188	24715
421.844	942.255	0.32285	um	Spot	Position	15	1000001191	24717
516.288	951.184	0.32285	um	Spot	Position	15	1000001192	24719
389.617	958.476	0.32285	um	Spot	Position	15	1000001196	24723
341.748	963.212	0.32285	um	Spot	Position	15	1000001045	24724
334.514	974.671	0.32285	um	Spot	Position	15	1000001201	24726
870.629	675.826	0.32285	um	Spot	Position	15	1000001211	24742
853.99	718.586	0.32285	um	Spot	Position	15	1000001226	24764
763.467	727.591	0.32285	um	Spot	Position	15	1000001229	24769
742.657	783.084	0.32285	um	Spot	Position	15	1000001248	24787
784.199	784.665	0.32285	um	Spot	Position	15	1000001253	24789
902.358	789.131	0.32285	um	Spot	Position	15	1000019726	24792
975.957	792.267	0.32285	um	Spot	Position	15	1000001375	24794
924.41	858.719	0.32285	um	Spot	Position	15	1000001304	24832
783.554	868.683	0.32285	um	Spot	Position	15	1000001303	24839
693.312	886.649	0.32285	um	Spot	Position	15	1000001295	24846
917.216	907.549	0.32285	um	Spot	Position	15	1000001328	24852
1043.95	724.848	0.32285	um	Spot	Position	15	1000001362	24887
1069.47	726.827	0.32285	um	Spot	Position	15	1000001360	24888
1040.68	810.254	0.32285	um	Spot	Position	15	1000006321	24895
1016.22	814.404	0.32285	um	Spot	Position	15	1000001368	24897
1063.57	819.467	0.32285	um	Spot	Position	15	1000001374	24899
1074.13	863.08	0.32285	um	Spot	Position	15	1000013030	24904
1040.44	877.221	0.32285	um	Spot	Position	15	1000018145	24907
163.76	1018.98	0.32285	um	Spot	Position	15	1000008068	24966
323.913	1059.71	0.32285	um	Spot	Position	15	1000001480	24996
177.307	1116.74	0.32285	um	Spot	Position	15	1000016521	25010
272.997	1145.24	0.32285	um	Spot	Position	15	1000001505	25018
530.417	1005.52	0.32285	um	Spot	Position	15	1000013161	25033
471.597	1007.06	0.32285	um	Spot	Position	15	1000001527	25035
345.295	1018.8	0.32285	um	Spot	Position	15	1000001523	25039
519.026	1051.56	0.32285	um	Spot	Position	15	1000001536	25049
373.014	1052.99	0.32285	um	Spot	Position	15	1000001540	25050
638.092	1062.66	0.32285	um	Spot	Position	15	1000003173	25051
334.225	1109.72	0.32285	um	Spot	Position	15	1000023401	25065
983.023	1038.71	0.32285	um	Spot	Position	15	1000001600	25106
969.156	1039.36	0.32285	um	Spot	Position	15	1000018355	25107
823.499	1154.5	0.32285	um	Spot	Position	15	1000001622	25134
1101.84	996.91	0.32285	um	Spot	Position	15	1000001646	25143
1081.23	1066.17	0.32285	um	Spot	Position	15	1000001658	25157
1109.73	1124.84	0.32285	um	Spot	Position	15	1000014987	25162
311.488	202.736	0.32285	um	Spot	Position	16	1000000059	25242
215.808	219.017	0.32285	um	Spot	Position	16	1000011732	25253
246.951	222.924	0.32285	um	Spot	Position	16	1000016783	25255
103.64	286.485	0.32285	um	Spot	Position	16	1000000343	25305
284.422	317.873	0.32285	um	Spot	Position	16	1000000133	25320
178.609	322.83	0.32285	um	Spot	Position	16	1000000334	25322
630.615	113.931	0.32285	um	Spot	Position	16	1000011794	25354
444.905	117.381	0.32285	um	Spot	Position	16	1000000180	25357
602.042	136.001	0.32285	um	Spot	Position	16	1000000176	25361
365.385	222.871	0.32285	um	Spot	Position	16	1000000210	25391
470.462	229.061	0.32285	um	Spot	Position	16	1000011837	25393
372.886	255.642	0.32285	um	Spot	Position	16	1000000212	25399
513.261	268.778	0.32285	um	Spot	Position	16	1000000208	25405
548.085	312.803	0.32285	um	Spot	Position	16	1000000237	25425
664.122	255.066	0.32285	um	Spot	Position	16	1000017047	25502
674.268	264.823	0.32285	um	Spot	Position	16	1000000318	25504
726.318	292.204	0.32285	um	Spot	Position	16	1000000323	25515
92.1427	388.466	0.32285	um	Spot	Position	16	1000000363	25545
218.38	394.712	0.32285	um	Spot	Position	16	1000017107	25550
239.434	400.12	0.32285	um	Spot	Position	16	1000015400	25554
197.998	402.681	0.32285	um	Spot	Position	16	1000000346	25557
272.187	428.155	0.32285	um	Spot	Position	16	1000000392	25574
311.636	434.232	0.32285	um	Spot	Position	16	1000000386	25580
126.396	441.469	0.32285	um	Spot	Position	16	1000003733	25584
229.991	477.673	0.32285	um	Spot	Position	16	1000000421	25608
151.892	485.498	0.32285	um	Spot	Position	16	1000007060	25613
78.9532	544.288	0.32285	um	Spot	Position	16	1000005412	25651
149.599	566.251	0.32285	um	Spot	Position	16	1000008772	25664
94.6737	570.576	0.32285	um	Spot	Position	16	1000010447	25667
55.5738	574.437	0.32285	um	Spot	Position	16	1000005451	25671
100.662	603.097	0.32285	um	Spot	Position	16	1000000495	25690
529.044	366.956	0.32285	um	Spot	Position	16	1000000535	25740
371.779	392.897	0.32285	um	Spot	Position	16	1000010533	25755
364.648	470.145	0.32285	um	Spot	Position	16	1000003921	25798
536.134	478.104	0.32285	um	Spot	Position	16	1000000591	25802
406.685	486.835	0.32285	um	Spot	Position	16	1000000594	25804
552.746	504.665	0.32285	um	Spot	Position	16	1000000616	25814
383.957	516.163	0.32285	um	Spot	Position	16	1000000610	25824
504.987	531.446	0.32285	um	Spot	Position	16	1000000614	25826
511.636	588.164	0.32285	um	Spot	Position	16	1000000638	25845
562.784	611.898	0.32285	um	Spot	Position	16	1000000639	25857
533.998	620.684	0.32285	um	Spot	Position	16	1000017406	25864
494.04	626.631	0.32285	um	Spot	Position	16	1000000652	25866
544.639	630.837	0.32285	um	Spot	Position	16	1000000647	25868
782.882	342.04	0.32285	um	Spot	Position	16	1000024203	25884
867.13	353.654	0.32285	um	Spot	Position	16	1000000673	25886
957.304	356.724	0.32285	um	Spot	Position	16	1000000674	25887
810.756	381.707	0.32285	um	Spot	Position	16	1000020849	25894
876.048	406.085	0.32285	um	Spot	Position	16	1000000699	25900
882.853	427.513	0.32285	um	Spot	Position	16	1000000691	25905
823.908	453.961	0.32285	um	Spot	Position	16	1000009006	25913
959.238	515.634	0.32285	um	Spot	Position	16	1000000739	25927
846.827	533.876	0.32285	um	Spot	Position	16	1000000725	25930
960.304	534.193	0.32285	um	Spot	Position	16	1000020892	25931
918.245	561.466	0.32285	um	Spot	Position	16	1000017484	25942
864.259	567.308	0.32285	um	Spot	Position	16	1000004074	25946
863.071	591.122	0.32285	um	Spot	Position	16	1000010722	25956
744.976	601.976	0.32285	um	Spot	Position	16	1000022617	25959
1004.79	438.576	0.32285	um	Spot	Position	16	1000000724	25997
1030.4	571.338	0.32285	um	Spot	Position	16	1000000815	26004
48.6024	690.838	0.32285	um	Spot	Position	16	1000000842	26032
206.608	755.943	0.32285	um	Spot	Position	16	1000000904	26083
66.675	781.554	0.32285	um	Spot	Position	16	1000000916	26100
223.961	793.275	0.32285	um	Spot	Position	16	1000000931	26109
241.753	878.608	0.32285	um	Spot	Position	16	1000026168	26168
136.689	883.417	0.32285	um	Spot	Position	16	1000022841	26174
630.523	678.124	0.32285	um	Spot	Position	16	1000001062	26256
396.166	702.757	0.32285	um	Spot	Position	16	1000001073	26264
341.382	751.447	0.32285	um	Spot	Position	16	1000001099	26284
453.46	760.543	0.32285	um	Spot	Position	16	1000001121	26290
455.782	780.603	0.32285	um	Spot	Position	16	1000024637	26306
632.045	789.159	0.32285	um	Spot	Position	16	1000021292	26313
509.698	808.342	0.32285	um	Spot	Position	16	1000001125	26326
345.879	812.623	0.32285	um	Spot	Position	16	1000011105	26329
634.405	825.675	0.32285	um	Spot	Position	16	1000026338	26338
486.161	837.342	0.32285	um	Spot	Position	16	1000001148	26345
356.757	845.6	0.32285	um	Spot	Position	16	1000001154	26350
531.75	867.136	0.32285	um	Spot	Position	16	1000007787	26357
396.783	906.141	0.32285	um	Spot	Position	16	1000024704	26375
408.534	925.441	0.32285	um	Spot	Position	16	1000001182	26380
558.175	940.412	0.32285	um	Spot	Position	16	1000001188	26387
421.388	942.35	0.32285	um	Spot	Position	16	1000001191	26388
516.486	952.226	0.32285	um	Spot	Position	16	1000001192	26390
389.509	959.016	0.32285	um	Spot	Position	16	1000001196	26394
341.483	963.743	0.32285	um	Spot	Position	16	1000001045	26395
334.471	974.671	0.32285	um	Spot	Position	16	1000001201	26397
875.705	675.446	0.32285	um	Spot	Position	16	1000001211	26411
855.086	718.271	0.32285	um	Spot	Position	16	1000001226	26434
762.253	727.272	0.32285	um	Spot	Position	16	1000001229	26440
743.516	782.719	0.32285	um	Spot	Position	16	1000001248	26462
785.187	785.998	0.32285	um	Spot	Position	16	1000001253	26464
902.543	788.956	0.32285	um	Spot	Position	16	1000019726	26467
974.933	791.063	0.32285	um	Spot	Position	16	1000001375	26469
931.532	812.46	0.32285	um	Spot	Position	16	1000012932	26483
923.615	858.601	0.32285	um	Spot	Position	16	1000001304	26514
787.36	867.651	0.32285	um	Spot	Position	16	1000001303	26519
692.818	887.548	0.32285	um	Spot	Position	16	1000001295	26526
916.626	908.77	0.32285	um	Spot	Position	16	1000001328	26535
1043.07	724.9	0.32285	um	Spot	Position	16	1000001362	26567
1068.34	726.725	0.32285	um	Spot	Position	16	1000001360	26568
1039.53	810.275	0.32285	um	Spot	Position	16	1000006321	26575
1015.45	815.372	0.32285	um	Spot	Position	16	1000001368	26576
1061.26	818.335	0.32285	um	Spot	Position	16	1000001374	26578
1075.88	852.766	0.32285	um	Spot	Position	16	1000013030	26585
1036.79	876.141	0.32285	um	Spot	Position	16	1000018145	26588
82.2236	1010.32	0.32285	um	Spot	Position	16	1000001442	26639
164.283	1016.8	0.32285	um	Spot	Position	16	1000008068	26645
177.096	1116.9	0.32285	um	Spot	Position	16	1000016521	26690
268.63	1145.93	0.32285	um	Spot	Position	16	1000001505	26697
472.96	1006.29	0.32285	um	Spot	Position	16	1000001527	26711
531.191	1006.39	0.32285	um	Spot	Position	16	1000013161	26712
346.058	1018.75	0.32285	um	Spot	Position	16	1000001523	26717
519.913	1052.8	0.32285	um	Spot	Position	16	1000001536	26730
373.542	1053.52	0.32285	um	Spot	Position	16	1000001540	26731
646.098	1073.85	0.32285	um	Spot	Position	16	1000003173	26736
331.643	1111.52	0.32285	um	Spot	Position	16	1000023401	26746
718.017	992.037	0.32285	um	Spot	Position	16	1000026774	26774
983.261	1038.15	0.32285	um	Spot	Position	16	1000001600	26788
969.237	1039.08	0.32285	um	Spot	Position	16	1000018355	26789
799.092	1095.37	0.32285	um	Spot	Position	16	1000026803	26803
823.969	1155.25	0.32285	um	Spot	Position	16	1000001622	26815
1100.53	998.166	0.32285	um	Spot	Position	16	1000001646	26821
1081.77	1061.37	0.32285	um	Spot	Position	16	1000001658	26834
1109.64	1123.59	0.32285	um	Spot	Position	16	1000014987	26840
311.445	203.518	0.32285	um	Spot	Position	17	1000000059	26922
216.675	209.215	0.32285	um	Spot	Position	17	1000011732	26926
247.21	223.121	0.32285	um	Spot	Position	17	1000016783	26934
109.147	283.364	0.32285	um	Spot	Position	17	1000000343	26980
174.916	315.036	0.32285	um	Spot	Position	17	1000000334	26998
277.095	314.574	0.32285	um	Spot	Position	17	1000000133	26999
446.253	118.292	0.32285	um	Spot	Position	17	1000000180	27038
627.274	119.319	0.32285	um	Spot	Position	17	1000011794	27039
605.054	136.042	0.32285	um	Spot	Position	17	1000000176	27043
365.559	223.154	0.32285	um	Spot	Position	17	1000000210	27073
471.702	231.152	0.32285	um	Spot	Position	17	1000011837	27074
378.296	257.484	0.32285	um	Spot	Position	17	1000000212	27080
514.836	269.475	0.32285	um	Spot	Position	17	1000000208	27088
548.895	316.18	0.32285	um	Spot	Position	17	1000000237	27111
673.105	264.535	0.32285	um	Spot	Position	17	1000000318	27185
729.357	296.247	0.32285	um	Spot	Position	17	1000000323	27196
106.092	383.938	0.32285	um	Spot	Position	17	1000020504	27227
91.9933	388.83	0.32285	um	Spot	Position	17	1000000363	27230
219.921	393.908	0.32285	um	Spot	Position	17	1000017107	27234
197.148	402.244	0.32285	um	Spot	Position	17	1000000346	27239
239.069	402.025	0.32285	um	Spot	Position	17	1000015400	27240
272.017	428.234	0.32285	um	Spot	Position	17	1000000392	27262
312.42	435.292	0.32285	um	Spot	Position	17	1000000386	27266
128.055	440.235	0.32285	um	Spot	Position	17	1000003733	27269
229.842	477.663	0.32285	um	Spot	Position	17	1000000421	27293
152.015	486.007	0.32285	um	Spot	Position	17	1000007060	27299
79.5067	545.204	0.32285	um	Spot	Position	17	1000005412	27333
149.922	566.298	0.32285	um	Spot	Position	17	1000008772	27347
97.4401	572.266	0.32285	um	Spot	Position	17	1000010447	27354
57.6664	575.319	0.32285	um	Spot	Position	17	1000005451	27357
100.771	602.791	0.32285	um	Spot	Position	17	1000000495	27373
529.821	366.947	0.32285	um	Spot	Position	17	1000000535	27427
370.464	392.197	0.32285	um	Spot	Position	17	1000010533	27441
367.841	468.298	0.32285	um	Spot	Position	17	1000003921	27480
536.683	478.178	0.32285	um	Spot	Position	17	1000000591	27485
406.501	486.897	0.32285	um	Spot	Position	17	1000000594	27488
552.428	504.052	0.32285	um	Spot	Position	17	1000000616	27497
385.017	515.573	0.32285	um	Spot	Position	17	1000000610	27507
505.455	532.508	0.32285	um	Spot	Position	17	1000000614	27512
511.48	588.289	0.32285	um	Spot	Position	17	1000000638	27530
562.954	612.265	0.32285	um	Spot	Position	17	1000000639	27543
493.293	626.915	0.32285	um	Spot	Position	17	1000000652	27552
545.091	630.804	0.32285	um	Spot	Position	17	1000000647	27554
787.541	337.944	0.32285	um	Spot	Position	17	1000024203	27569
866.863	353.633	0.32285	um	Spot	Position	17	1000000673	27572
957.318	356.68	0.32285	um	Spot	Position	17	1000000674	27573
811.642	382.385	0.32285	um	Spot	Position	17	1000020849	27583
876.338	406.205	0.32285	um	Spot	Position	17	1000000699	27589
874.106	434.621	0.32285	um	Spot	Position	17	1000000691	27596
822.333	455.097	0.32285	um	Spot	Position	17	1000009006	27600
958.99	516.062	0.32285	um	Spot	Position	17	1000000739	27619
961.629	529.648	0.32285	um	Spot	Position	17	1000020892	27622
844.205	537.545	0.32285	um	Spot	Position	17	1000000725	27624
757.396	544.146	0.32285	um	Spot	Position	17	1000000704	27626
916.208	562.697	0.32285	um	Spot	Position	17	1000017484	27631
863.92	568.313	0.32285	um	Spot	Position	17	1000004074	27636
865.357	593.565	0.32285	um	Spot	Position	17	1000010722	27644
747.147	601.483	0.32285	um	Spot	Position	17	1000022617	27647
1005.54	440.01	0.32285	um	Spot	Position	17	1000000724	27684
1029.26	572.763	0.32285	um	Spot	Position	17	1000000815	27692
48.1057	690.859	0.32285	um	Spot	Position	17	1000000842	27719
208.881	759.34	0.32285	um	Spot	Position	17	1000000904	27772
67.5297	780.152	0.32285	um	Spot	Position	17	1000000916	27785
222.942	792.045	0.32285	um	Spot	Position	17	1000000931	27797
241.615	877.533	0.32285	um	Spot	Position	17	1000026168	27860
136.749	881.97	0.32285	um	Spot	Position	17	1000022841	27863
630.609	677.972	0.32285	um	Spot	Position	17	1000001062	27950
395.738	702.795	0.32285	um	Spot	Position	17	1000001073	27959
343.348	750.2	0.32285	um	Spot	Position	17	1000001099	27980
453.77	760.173	0.32285	um	Spot	Position	17	1000001121	27986
461.859	776.892	0.32285	um	Spot	Position	17	1000024637	27999
635.126	788.721	0.32285	um	Spot	Position	17	1000021292	28007
510.071	808.331	0.32285	um	Spot	Position	17	1000001125	28021
345.529	812.445	0.32285	um	Spot	Position	17	1000011105	28026
634.147	826.088	0.32285	um	Spot	Position	17	1000026338	28036
486.208	837.588	0.32285	um	Spot	Position	17	1000001148	28044
356.398	846.629	0.32285	um	Spot	Position	17	1000001154	28050
397.13	904.293	0.32285	um	Spot	Position	17	1000024704	28076
407.669	926.598	0.32285	um	Spot	Position	17	1000001182	28079
558.291	940.175	0.32285	um	Spot	Position	17	1000001188	28086
419.874	942.564	0.32285	um	Spot	Position	17	1000001191	28087
516.881	953.866	0.32285	um	Spot	Position	17	1000001192	28090
389.178	959.365	0.32285	um	Spot	Position	17	1000001196	28093
341.052	964.478	0.32285	um	Spot	Position	17	1000001045	28094
333.77	973.464	0.32285	um	Spot	Position	17	1000001201	28096
880.761	676.264	0.32285	um	Spot	Position	17	1000001211	28113
762.043	727.147	0.32285	um	Spot	Position	17	1000001229	28139
751.054	782.537	0.32285	um	Spot	Position	17	1000001248	28161
786.02	786.065	0.32285	um	Spot	Position	17	1000001253	28164
902.727	788.32	0.32285	um	Spot	Position	17	1000019726	28165
973.25	789.78	0.32285	um	Spot	Position	17	1000001375	28168
928.846	810.431	0.32285	um	Spot	Position	17	1000012932	28180
923.131	858.095	0.32285	um	Spot	Position	17	1000001304	28208
791.195	865.738	0.32285	um	Spot	Position	17	1000001303	28216
692.296	887.735	0.32285	um	Spot	Position	17	1000001295	28224
916.308	909.588	0.32285	um	Spot	Position	17	1000001328	28232
1041.83	725.361	0.32285	um	Spot	Position	17	1000001362	28263
1066.23	726.811	0.32285	um	Spot	Position	17	1000001360	28264
1037.98	810.762	0.32285	um	Spot	Position	17	1000006321	28273
1013.79	815.898	0.32285	um	Spot	Position	17	1000001368	28274
1059.47	817.875	0.32285	um	Spot	Position	17	1000001374	28275
1074.94	847.004	0.32285	um	Spot	Position	17	1000013030	28282
1030.02	874.846	0.32285	um	Spot	Position	17	1000018145	28285
168.397	1008.8	0.32285	um	Spot	Position	17	1000008068	28336
82.2953	1009.61	0.32285	um	Spot	Position	17	1000001442	28337
170.847	1026.39	0.32285	um	Spot	Position	17	1000028349	28349
323.676	1059.95	0.32285	um	Spot	Position	17	1000001480	28373
177.677	1117.67	0.32285	um	Spot	Position	17	1000016521	28387
269.706	1146.09	0.32285	um	Spot	Position	17	1000001505	28396
473.169	1006.27	0.32285	um	Spot	Position	17	1000001527	28414
531.179	1006.97	0.32285	um	Spot	Position	17	1000013161	28415
343.759	1020.49	0.32285	um	Spot	Position	17	1000001523	28420
372.794	1051.33	0.32285	um	Spot	Position	17	1000001540	28427
519.018	1051.72	0.32285	um	Spot	Position	17	1000001536	28428
647.42	1079.86	0.32285	um	Spot	Position	17	1000003173	28435
331	1111.98	0.32285	um	Spot	Position	17	1000023401	28444
719.186	992.735	0.32285	um	Spot	Position	17	1000026774	28472
983.161	1037.78	0.32285	um	Spot	Position	17	1000001600	28486
968.99	1038.64	0.32285	um	Spot	Position	17	1000018355	28487
824.336	1155.75	0.32285	um	Spot	Position	17	1000001622	28511
682.203	1156.83	0.32285	um	Spot	Position	17	1000028513	28513
1098.14	998.711	0.32285	um	Spot	Position	17	1000001646	28520
1083.63	1057.13	0.32285	um	Spot	Position	17	1000001658	28532
1109.72	1122.25	0.32285	um	Spot	Position	17	1000014987	28537
311.784	203.562	0.32285	um	Spot	Position	18	1000000059	28618
217.352	206.648	0.32285	um	Spot	Position	18	1000011732	28620
245.994	221.646	0.32285	um	Spot	Position	18	1000016783	28629
173.883	303.277	0.32285	um	Spot	Position	18	1000000334	28682
276.257	314.244	0.32285	um	Spot	Position	18	1000000133	28687
446.211	118.032	0.32285	um	Spot	Position	18	1000000180	28723
624.626	124.691	0.32285	um	Spot	Position	18	1000011794	28724
602.852	139.423	0.32285	um	Spot	Position	18	1000000176	28729
366.129	223.527	0.32285	um	Spot	Position	18	1000000210	28760
482.53	237.134	0.32285	um	Spot	Position	18	1000011837	28763
380.002	258.015	0.32285	um	Spot	Position	18	1000000212	28767
515.534	270.022	0.32285	um	Spot	Position	18	1000000208	28775
550.026	317.103	0.32285	um	Spot	Position	18	1000000237	28800
671.372	262.189	0.32285	um	Spot	Position	18	1000000318	28877
731.7	302.86	0.32285	um	Spot	Position	18	1000000323	28891
794.603	328.599	0.32285	um	Spot	Position	18	1000024203	28897
106.241	383.594	0.32285	um	Spot	Position	18	1000020504	28923
92.7397	389.123	0.32285	um	Spot	Position	18	1000000363	28928
220.95	394.494	0.32285	um	Spot	Position	18	1000017107	28932
238.316	402.868	0.32285	um	Spot	Position	18	1000015400	28936
196.992	403.26	0.32285	um	Spot	Position	18	1000000346	28938
272.745	427.539	0.32285	um	Spot	Position	18	1000000392	28956
314.443	434.792	0.32285	um	Spot	Position	18	1000000386	28962
128.573	435.799	0.32285	um	Spot	Position	18	1000003733	28964
229.051	477.896	0.32285	um	Spot	Position	18	1000000421	28994
151.997	486.709	0.32285	um	Spot	Position	18	1000007060	28999
79.9324	546.41	0.32285	um	Spot	Position	18	1000005412	29032
150.229	565.895	0.32285	um	Spot	Position	18	1000008772	29045
96.484	572.171	0.32285	um	Spot	Position	18	1000010447	29051
100.69	602.107	0.32285	um	Spot	Position	18	1000000495	29069
530.303	367.241	0.32285	um	Spot	Position	18	1000000535	29125
365.751	387.478	0.32285	um	Spot	Position	18	1000010533	29137
371.361	466.658	0.32285	um	Spot	Position	18	1000003921	29180
536.788	478.254	0.32285	um	Spot	Position	18	1000000591	29186
406.956	486.588	0.32285	um	Spot	Position	18	1000000594	29188
552.277	503.571	0.32285	um	Spot	Position	18	1000000616	29199
529.956	509.525	0.32285	um	Spot	Position	18	1000029203	29203
391.59	513.984	0.32285	um	Spot	Position	18	1000000610	29206
505.547	533.027	0.32285	um	Spot	Position	18	1000000614	29214
512.34	587.925	0.32285	um	Spot	Position	18	1000000638	29229
563.247	612.946	0.32285	um	Spot	Position	18	1000000639	29242
492.199	626.15	0.32285	um	Spot	Position	18	1000000652	29250
545.141	630.862	0.32285	um	Spot	Position	18	1000000647	29252
867.357	354.101	0.32285	um	Spot	Position	18	1000000673	29269
956.935	357.132	0.32285	um	Spot	Position	18	1000000674	29270
809.939	382.104	0.32285	um	Spot	Position	18	1000020849	29277
875.945	407.001	0.32285	um	Spot	Position	18	1000000699	29284
863.76	442.799	0.32285	um	Spot	Position	18	1000000691	29292
789.051	443.046	0.32285	um	Spot	Position	18	1000029293	29293
822.163	456.637	0.32285	um	Spot	Position	18	1000009006	29296
958.743	516.014	0.32285	um	Spot	Position	18	1000000739	29318
965.82	523.85	0.32285	um	Spot	Position	18	1000020892	29320
757.016	545.25	0.32285	um	Spot	Position	18	1000000704	29325
916.788	562.628	0.32285	um	Spot	Position	18	1000017484	29330
864.178	568.484	0.32285	um	Spot	Position	18	1000004074	29335
870.114	595.032	0.32285	um	Spot	Position	18	1000010722	29343
747.583	600.246	0.32285	um	Spot	Position	18	1000022617	29346
847.848	653.078	0.32285	um	Spot	Position	18	1000024300	29365
1006.93	440.583	0.32285	um	Spot	Position	18	1000000724	29385
1028.4	574.392	0.32285	um	Spot	Position	18	1000000815	29395
49.0429	692.643	0.32285	um	Spot	Position	18	1000000842	29422
209.892	760.542	0.32285	um	Spot	Position	18	1000000904	29478
64.173	782.631	0.32285	um	Spot	Position	18	1000000916	29494
221.763	790.424	0.32285	um	Spot	Position	18	1000000931	29503
242.146	876.997	0.32285	um	Spot	Position	18	1000026168	29566
136.911	880.848	0.32285	um	Spot	Position	18	1000022841	29569
631.021	678.231	0.32285	um	Spot	Position	18	1000001062	29654
395.391	702.77	0.32285	um	Spot	Position	18	1000001073	29663
344.441	748.508	0.32285	um	Spot	Position	18	1000001099	29685
453.843	759.876	0.32285	um	Spot	Position	18	1000001121	29691
465.667	774.932	0.32285	um	Spot	Position	18	1000024637	29703
635.147	788.952	0.32285	um	Spot	Position	18	1000021292	29711
510.904	808.359	0.32285	um	Spot	Position	18	1000001125	29726
345.22	812.463	0.32285	um	Spot	Position	18	1000011105	29731
633.19	826.472	0.32285	um	Spot	Position	18	1000026338	29741
486.996	837.378	0.32285	um	Spot	Position	18	1000001148	29748
356.776	846.705	0.32285	um	Spot	Position	18	1000001154	29755
540.875	861.362	0.32285	um	Spot	Position	18	1000007787	29761
397.501	904.551	0.32285	um	Spot	Position	18	1000024704	29780
407.53	927.625	0.32285	um	Spot	Position	18	1000001182	29785
558.371	940.321	0.32285	um	Spot	Position	18	1000001188	29791
418.651	941.139	0.32285	um	Spot	Position	18	1000001191	29792
518.248	955.084	0.32285	um	Spot	Position	18	1000001192	29797
389.263	959.383	0.32285	um	Spot	Position	18	1000001196	29800
339.321	965.335	0.32285	um	Spot	Position	18	1000001045	29802
334.422	974.218	0.32285	um	Spot	Position	18	1000001201	29806
878.535	676.608	0.32285	um	Spot	Position	18	1000001211	29818
866.403	725.155	0.32285	um	Spot	Position	18	1000001226	29843
761.378	727.329	0.32285	um	Spot	Position	18	1000001229	29844
750.256	782.143	0.32285	um	Spot	Position	18	1000001248	29863
903.246	784.436	0.32285	um	Spot	Position	18	1000019726	29864
785.265	786.198	0.32285	um	Spot	Position	18	1000001253	29867
970.862	789.624	0.32285	um	Spot	Position	18	1000001375	29871
933.461	811.709	0.32285	um	Spot	Position	18	1000012932	29887
919.928	852.218	0.32285	um	Spot	Position	18	1000001304	29912
790.792	866.013	0.32285	um	Spot	Position	18	1000001303	29923
693.008	888.318	0.32285	um	Spot	Position	18	1000001295	29929
915.734	908.456	0.32285	um	Spot	Position	18	1000001328	29941
1040.19	725.334	0.32285	um	Spot	Position	18	1000001362	29975
1064.71	726.812	0.32285	um	Spot	Position	18	1000001360	29976
1036.54	810.861	0.32285	um	Spot	Position	18	1000006321	29985
1013.28	816.919	0.32285	um	Spot	Position	18	1000001368	29986
1058.87	818.225	0.32285	um	Spot	Position	18	1000001374	29988
1074.2	846.566	0.32285	um	Spot	Position	18	1000013030	29993
1027.97	872.539	0.32285	um	Spot	Position	18	1000018145	29996
169.919	1006.34	0.32285	um	Spot	Position	18	1000008068	30048
170.878	1025.73	0.32285	um	Spot	Position	18	1000028349	30064
324.301	1060.54	0.32285	um	Spot	Position	18	1000001480	30086
330.338	1112.93	0.32285	um	Spot	Position	18	1000023401	30100
177.665	1117.45	0.32285	um	Spot	Position	18	1000016521	30103
269.267	1146.17	0.32285	um	Spot	Position	18	1000001505	30111
473.6	1006.23	0.32285	um	Spot	Position	18	1000001527	30126
531.356	1007.21	0.32285	um	Spot	Position	18	1000013161	30128
343.957	1020.48	0.32285	um	Spot	Position	18	1000001523	30135
372.15	1049.89	0.32285	um	Spot	Position	18	1000001540	30144
519.658	1053.15	0.32285	um	Spot	Position	18	1000001536	30147
648.605	1086.33	0.32285	um	Spot	Position	18	1000003173	30155
721.31	993.221	0.32285	um	Spot	Position	18	1000026774	30190
969.273	1038.41	0.32285	um	Spot	Position	18	1000018355	30205
984.156	1038.45	0.32285	um	Spot	Position	18	1000001600	30206
805.009	1084.72	0.32285	um	Spot	Position	18	1000026803	30216
824.566	1156.2	0.32285	um	Spot	Position	18	1000001622	30229
682.765	1157.39	0.32285	um	Spot	Position	18	1000028513	30231
1095.24	997.312	0.32285	um	Spot	Position	18	1000001646	30237
1085.27	1050.7	0.32285	um	Spot	Position	18	1000001658	30253
1110.68	1118.93	0.32285	um	Spot	Position	18	1000014987	30261
311.759	203.977	0.32285	um	Spot	Position	19	1000000059	30339
217.566	205.631	0.32285	um	Spot	Position	19	1000011732	30341
244.675	221.017	0.32285	um	Spot	Position	19	1000016783	30349
173.82	298.746	0.32285	um	Spot	Position	19	1000000334	30402
447.043	119.048	0.32285	um	Spot	Position	19	1000000180	30442
623.773	126.266	0.32285	um	Spot	Position	19	1000011794	30444
366.139	223.872	0.32285	um	Spot	Position	19	1000000210	30476
493.268	241.093	0.32285	um	Spot	Position	19	1000011837	30479
654.412	257.612	0.32285	um	Spot	Position	19	1000017047	30483
380.618	258.647	0.32285	um	Spot	Position	19	1000000212	30484
549.641	317.657	0.32285	um	Spot	Position	19	1000000237	30513
666.086	255.224	0.32285	um	Spot	Position	19	1000000318	30584
732.808	307.969	0.32285	um	Spot	Position	19	1000000323	30598
807.594	317.815	0.32285	um	Spot	Position	19	1000024203	30599
105.727	383.138	0.32285	um	Spot	Position	19	1000020504	30627
93.0038	389.337	0.32285	um	Spot	Position	19	1000000363	30631
221.545	393.469	0.32285	um	Spot	Position	19	1000017107	30635
197.908	403.072	0.32285	um	Spot	Position	19	1000000346	30644
238.054	403.521	0.32285	um	Spot	Position	19	1000015400	30645
272.733	428.145	0.32285	um	Spot	Position	19	1000000392	30663
314.122	435.837	0.32285	um	Spot	Position	19	1000000386	30669
228.896	478.027	0.32285	um	Spot	Position	19	1000000421	30698
151.87	487.503	0.32285	um	Spot	Position	19	1000007060	30703
81.2031	546.175	0.32285	um	Spot	Position	19	1000005412	30737
96.2577	572.429	0.32285	um	Spot	Position	19	1000010447	30758
100.067	601.365	0.32285	um	Spot	Position	19	1000000495	30778
529.992	367.796	0.32285	um	Spot	Position	19	1000000535	30828
366.668	389.04	0.32285	um	Spot	Position	19	1000010533	30837
380.12	461.993	0.32285	um	Spot	Position	19	1000003921	30878
537.697	478.005	0.32285	um	Spot	Position	19	1000000591	30883
407.179	486.901	0.32285	um	Spot	Position	19	1000000594	30885
551.627	503.508	0.32285	um	Spot	Position	19	1000000616	30895
530.906	508.942	0.32285	um	Spot	Position	19	1000029203	30898
391.125	514.425	0.32285	um	Spot	Position	19	1000000610	30901
585.191	520.001	0.32285	um	Spot	Position	19	1000030905	30905
505.524	533.28	0.32285	um	Spot	Position	19	1000000614	30910
512.133	588.659	0.32285	um	Spot	Position	19	1000000638	30927
563.076	613.321	0.32285	um	Spot	Position	19	1000000639	30940
429.855	618.277	0.32285	um	Spot	Position	19	1000000654	30943
533.922	621.959	0.32285	um	Spot	Position	19	1000017406	30946
492.321	626.38	0.32285	um	Spot	Position	19	1000000652	30949
545.244	630.425	0.32285	um	Spot	Position	19	1000000647	30950
867.273	354.084	0.32285	um	Spot	Position	19	1000000673	30967
957.094	357.297	0.32285	um	Spot	Position	19	1000000674	30968
809.893	382.211	0.32285	um	Spot	Position	19	1000020849	30977
872.936	408.703	0.32285	um	Spot	Position	19	1000000699	30984
789.476	444.966	0.32285	um	Spot	Position	19	1000029293	30993
821.816	456.647	0.32285	um	Spot	Position	19	1000009006	30998
959.35	515.818	0.32285	um	Spot	Position	19	1000000739	31014
964.778	525.829	0.32285	um	Spot	Position	19	1000020892	31016
759.331	547.332	0.32285	um	Spot	Position	19	1000000704	31019
916.826	562.588	0.32285	um	Spot	Position	19	1000017484	31026
864.157	568.517	0.32285	um	Spot	Position	19	1000004074	31032
751.52	595.185	0.32285	um	Spot	Position	19	1000022617	31038
876.045	594.874	0.32285	um	Spot	Position	19	1000010722	31039
844.727	653.464	0.32285	um	Spot	Position	19	1000024300	31063
1007.25	441.088	0.32285	um	Spot	Position	19	1000000724	31079
1027.18	575.965	0.32285	um	Spot	Position	19	1000000815	31086
50.2805	695.724	0.32285	um	Spot	Position	19	1000000842	31117
209.152	759.464	0.32285	um	Spot	Position	19	1000000904	31166
65.9798	779.705	0.32285	um	Spot	Position	19	1000000916	31180
220.273	787.749	0.32285	um	Spot	Position	19	1000000931	31187
242.624	876.891	0.32285	um	Spot	Position	19	1000026168	31255
137.563	879.691	0.32285	um	Spot	Position	19	1000022841	31256
632.062	678.377	0.32285	um	Spot	Position	19	1000001062	31343
394.039	702.836	0.32285	um	Spot	Position	19	1000001073	31353
345.103	747.351	0.32285	um	Spot	Position	19	1000001099	31375
453.641	760.063	0.32285	um	Spot	Position	19	1000001121	31380
471.273	769.432	0.32285	um	Spot	Position	19	1000024637	31386
636.592	788.706	0.32285	um	Spot	Position	19	1000021292	31398
511.169	808.642	0.32285	um	Spot	Position	19	1000001125	31412
344.988	813.341	0.32285	um	Spot	Position	19	1000011105	31416
487.218	837.339	0.32285	um	Spot	Position	19	1000001148	31434
356.999	846.859	0.32285	um	Spot	Position	19	1000001154	31439
545.28	857.421	0.32285	um	Spot	Position	19	1000007787	31442
397.711	904.727	0.32285	um	Spot	Position	19	1000024704	31466
407.28	928.292	0.32285	um	Spot	Position	19	1000001182	31471
418.207	939.711	0.32285	um	Spot	Position	19	1000001191	31476
518.755	956.374	0.32285	um	Spot	Position	19	1000001192	31481
389.118	959.58	0.32285	um	Spot	Position	19	1000001196	31483
338.801	965.988	0.32285	um	Spot	Position	19	1000001045	31485
334.809	975.998	0.32285	um	Spot	Position	19	1000001201	31490
883.759	676.255	0.32285	um	Spot	Position	19	1000001211	31503
760.496	727.25	0.32285	um	Spot	Position	19	1000001229	31530
869.419	729.979	0.32285	um	Spot	Position	19	1000001226	31534
905.305	776.552	0.32285	um	Spot	Position	19	1000019726	31547
751.172	782.168	0.32285	um	Spot	Position	19	1000001248	31549
787.606	787.213	0.32285	um	Spot	Position	19	1000001253	31551
971.55	792.461	0.32285	um	Spot	Position	19	1000001375	31555
932.71	811.907	0.32285	um	Spot	Position	19	1000012932	31570
919.145	850.176	0.32285	um	Spot	Position	19	1000001304	31594
790.804	866.569	0.32285	um	Spot	Position	19	1000001303	31605
693.479	888.535	0.32285	um	Spot	Position	19	1000001295	31613
915.743	910.782	0.32285	um	Spot	Position	19	1000001328	31626
1039.63	725.587	0.32285	um	Spot	Position	19	1000001362	31656
1063.78	726.829	0.32285	um	Spot	Position	19	1000001360	31657
1033.87	810.778	0.32285	um	Spot	Position	19	1000006321	31666
1011.73	816.791	0.32285	um	Spot	Position	19	1000001368	31667
1057.66	817.931	0.32285	um	Spot	Position	19	1000001374	31669
1073.86	847.028	0.32285	um	Spot	Position	19	1000013030	31674
1020.71	874.129	0.32285	um	Spot	Position	19	1000018145	31678
171.843	999.803	0.32285	um	Spot	Position	19	1000008068	31722
82.3114	1006.38	0.32285	um	Spot	Position	19	1000001442	31726
171.281	1025.85	0.32285	um	Spot	Position	19	1000028349	31739
325.086	1060.54	0.32285	um	Spot	Position	19	1000001480	31761
329.917	1112.85	0.32285	um	Spot	Position	19	1000023401	31774
177.895	1118.03	0.32285	um	Spot	Position	19	1000016521	31777
272.232	1146.22	0.32285	um	Spot	Position	19	1000001505	31785
475.544	1004.19	0.32285	um	Spot	Position	19	1000001527	31801
531.417	1007.15	0.32285	um	Spot	Position	19	1000013161	31802
345.691	1018.28	0.32285	um	Spot	Position	19	1000001523	31810
372.83	1052.25	0.32285	um	Spot	Position	19	1000001540	31819
519.566	1053.52	0.32285	um	Spot	Position	19	1000001536	31821
649.46	1087.84	0.32285	um	Spot	Position	19	1000003173	31829
721.842	993.486	0.32285	um	Spot	Position	19	1000026774	31866
969.286	1038.34	0.32285	um	Spot	Position	19	1000018355	31881
984.63	1038.9	0.32285	um	Spot	Position	19	1000001600	31882
806.379	1080.42	0.32285	um	Spot	Position	19	1000026803	31891
825.087	1156.55	0.32285	um	Spot	Position	19	1000001622	31905
684.632	1157.97	0.32285	um	Spot	Position	19	1000028513	31907
1094.01	999.217	0.32285	um	Spot	Position	19	1000001646	31912
1086.75	1041.52	0.32285	um	Spot	Position	19	1000001658	31924
1110.85	1117.21	0.32285	um	Spot	Position	19	1000014987	31935
218.835	201.651	0.32285	um	Spot	Position	20	1000011732	32012
311.848	203.905	0.32285	um	Spot	Position	20	1000000059	32015
245.211	222.031	0.32285	um	Spot	Position	20	1000016783	32025
108.179	282.505	0.32285	um	Spot	Position	20	1000000343	32071
173.973	294.93	0.32285	um	Spot	Position	20	1000000334	32076
268.791	310.871	0.32285	um	Spot	Position	20	1000000133	32086
447.076	119.077	0.32285	um	Spot	Position	20	1000000180	32121
624.465	126.07	0.32285	um	Spot	Position	20	1000011794	32123
600.445	141.925	0.32285	um	Spot	Position	20	1000000176	32128
366.65	223.534	0.32285	um	Spot	Position	20	1000000210	32152
495.443	242.335	0.32285	um	Spot	Position	20	1000011837	32155
385.384	260.886	0.32285	um	Spot	Position	20	1000000212	32161
645.373	267.929	0.32285	um	Spot	Position	20	1000017047	32165
550.503	317.277	0.32285	um	Spot	Position	20	1000000237	32189
663.647	253.372	0.32285	um	Spot	Position	20	1000000318	32267
854.787	287.163	0.32285	um	Spot	Position	20	1000032277	32277
732.241	313.276	0.32285	um	Spot	Position	20	1000000323	32280
814.084	314.263	0.32285	um	Spot	Position	20	1000024203	32281
105.882	383.373	0.32285	um	Spot	Position	20	1000020504	32312
93.4308	389.645	0.32285	um	Spot	Position	20	1000000363	32317
197.321	402.038	0.32285	um	Spot	Position	20	1000000346	32329
238.435	403.578	0.32285	um	Spot	Position	20	1000015400	32332
271.935	429.541	0.32285	um	Spot	Position	20	1000000392	32351
313.711	436.598	0.32285	um	Spot	Position	20	1000000386	32355
228.514	478.235	0.32285	um	Spot	Position	20	1000000421	32384
152.067	487.528	0.32285	um	Spot	Position	20	1000007060	32391
81.8115	545.856	0.32285	um	Spot	Position	20	1000005412	32428
102.557	574.09	0.32285	um	Spot	Position	20	1000010447	32446
99.6234	600.633	0.32285	um	Spot	Position	20	1000000495	32460
[truncated: 28,194 more rows]
