# Supplementary material for: Neurotransmitter signaling regulates distinct phases of multimodal human interneuron migration
Source: EMBO J. 2021 Oct 18;40(23):e108714. doi: 10.15252/embj.2021108714 (PMC8634123; doi:10.15252/embj.2021108714)
Supplement: Supplementary file 13 — Software EV1 [file EMBJ-40-e108714-s017.zip › Supplementary_Software/track-analysis-using-trackpal/DATA_RAW/0612_Dlxi56_GFP_WT1_confGFP_tstack_s1_stackreg_badj_Position_control.csv]

Position
====================
Position X	Position Y	Position Z	Unit	Category	Collection	Time	TrackID	ID
101.46	221.829	2.5	um	Spot	Position	1	1000229509	229509
282.926	250.852	2.5	um	Spot	Position	1	1000229522	229522
146.156	343.788	2.5	um	Spot	Position	1	1000229901	229901
101.37	221.337	2.5	um	Spot	Position	2	1000229509	230334
283.31	251.162	2.5	um	Spot	Position	2	1000229522	230351
150.112	341.075	2.5	um	Spot	Position	2	1000229901	230713
100.866	221.267	2.5	um	Spot	Position	3	1000229509	231342
283.211	251.351	2.5	um	Spot	Position	3	1000229522	231359
149.853	340.067	2.5	um	Spot	Position	3	1000229901	231740
100.529	221.599	2.5	um	Spot	Position	4	1000229509	232370
282.641	251.677	2.5	um	Spot	Position	4	1000229522	232384
149.087	339.226	2.5	um	Spot	Position	4	1000229901	232743
99.798	221.933	2.5	um	Spot	Position	5	1000229509	233347
282.301	251.594	2.5	um	Spot	Position	5	1000229522	233357
149.58	338.06	2.5	um	Spot	Position	5	1000229901	233746
100.534	221.302	2.5	um	Spot	Position	6	1000229509	234383
280.887	251.535	2.5	um	Spot	Position	6	1000229522	234397
151.022	337.421	2.5	um	Spot	Position	6	1000229901	234783
100.985	219.642	2.5	um	Spot	Position	7	1000229509	235362
279.451	251.451	2.5	um	Spot	Position	7	1000229522	235369
152.206	337.384	2.5	um	Spot	Position	7	1000229901	235524
105.931	215.93	2.5	um	Spot	Position	8	1000229509	235896
279.387	251.646	2.5	um	Spot	Position	8	1000229522	235913
151.904	337.853	2.5	um	Spot	Position	8	1000229901	236300
152.646	428.545	2.5	um	Spot	Position	8	1000236334	236334
108.509	214.587	2.5	um	Spot	Position	9	1000229509	236964
279.503	251.635	2.5	um	Spot	Position	9	1000229522	236983
152.015	337.909	2.5	um	Spot	Position	9	1000229901	237340
153.424	427.928	2.5	um	Spot	Position	9	1000236334	237379
109.591	213.287	2.5	um	Spot	Position	10	1000229509	237964
278.826	251.55	2.5	um	Spot	Position	10	1000229522	237977
151.663	337.97	2.5	um	Spot	Position	10	1000229901	238288
155.861	426.171	2.5	um	Spot	Position	10	1000236334	238315
109.26	213.06	2.5	um	Spot	Position	11	1000229509	238814
278.919	251.543	2.5	um	Spot	Position	11	1000229522	238836
158.185	424.607	2.5	um	Spot	Position	11	1000236334	239184
279.52	251.544	2.5	um	Spot	Position	12	1000229522	239807
151.073	338.766	2.5	um	Spot	Position	12	1000229901	240213
165.127	423.787	2.5	um	Spot	Position	12	1000236334	240259
280.263	251.46	2.5	um	Spot	Position	13	1000229522	240924
152.634	339.498	2.5	um	Spot	Position	13	1000229901	241253
168.506	423.402	2.5	um	Spot	Position	13	1000236334	241286
115.606	196.328	2.5	um	Spot	Position	14	1000241869	241869
281.117	251.307	2.5	um	Spot	Position	14	1000229522	241909
149.581	338	2.5	um	Spot	Position	14	1000229901	242304
171.659	422.024	2.5	um	Spot	Position	14	1000236334	242346
114.937	196.843	2.5	um	Spot	Position	15	1000241869	243001
284.168	250.841	2.5	um	Spot	Position	15	1000229522	243034
169.886	332.641	2.5	um	Spot	Position	15	1000243371	243371
148.853	337.699	2.5	um	Spot	Position	15	1000229901	243374
175.375	420.798	2.5	um	Spot	Position	15	1000236334	243406
114.318	197.052	2.5	um	Spot	Position	16	1000241869	243994
285.033	250.502	2.5	um	Spot	Position	16	1000229522	244021
168.732	331.687	2.5	um	Spot	Position	16	1000243371	244382
148.17	337.607	2.5	um	Spot	Position	16	1000229901	244386
179.412	418.994	2.5	um	Spot	Position	16	1000236334	244410
113.97	197.144	2.5	um	Spot	Position	17	1000241869	245007
283.755	250.829	2.5	um	Spot	Position	17	1000229522	245034
169.072	332.753	2.5	um	Spot	Position	17	1000243371	245367
148.708	336.653	2.5	um	Spot	Position	17	1000229901	245368
190.197	419.509	2.5	um	Spot	Position	17	1000236334	245402
113.591	197.125	2.5	um	Spot	Position	18	1000241869	245974
284.244	250.767	2.5	um	Spot	Position	18	1000229522	246006
169.04	332.991	2.5	um	Spot	Position	18	1000243371	246321
147.587	335.627	2.5	um	Spot	Position	18	1000229901	246324
190.429	420.24	2.5	um	Spot	Position	18	1000236334	246353
113.56	197.3	2.5	um	Spot	Position	19	1000241869	246892
283.656	250.64	2.5	um	Spot	Position	19	1000229522	246910
169.518	334.096	2.5	um	Spot	Position	19	1000243371	247118
147.595	334.942	2.5	um	Spot	Position	19	1000229901	247119
190.554	420.393	2.5	um	Spot	Position	19	1000236334	247138
112.816	197.442	2.5	um	Spot	Position	20	1000241869	247545
284.574	250.791	2.5	um	Spot	Position	20	1000229522	247574
169.48	334.889	2.5	um	Spot	Position	20	1000243371	247899
147.51	335.984	2.5	um	Spot	Position	20	1000229901	247901
190.884	420.42	2.5	um	Spot	Position	20	1000236334	247931
111.515	198.523	2.5	um	Spot	Position	21	1000241869	248490
284.665	250.685	2.5	um	Spot	Position	21	1000229522	248519
146.648	335.252	2.5	um	Spot	Position	21	1000229901	248859
175.655	343.244	2.5	um	Spot	Position	21	1000243371	248863
190.266	420.73	2.5	um	Spot	Position	21	1000236334	248891
284.238	251.116	2.5	um	Spot	Position	22	1000229522	249474
145.766	335.458	2.5	um	Spot	Position	22	1000229901	249781
179.114	347.37	2.5	um	Spot	Position	22	1000243371	249784
190.735	421.243	2.5	um	Spot	Position	22	1000236334	249809
110.246	201.472	2.5	um	Spot	Position	23	1000241869	250324
283.044	251.444	2.5	um	Spot	Position	23	1000229522	250349
146.067	335.324	2.5	um	Spot	Position	23	1000229901	250610
184.511	349.259	2.5	um	Spot	Position	23	1000243371	250613
191.904	421.212	2.5	um	Spot	Position	23	1000236334	250629
281.447	252.527	2.5	um	Spot	Position	24	1000229522	251098
146.045	335.502	2.5	um	Spot	Position	24	1000229901	251388
194.043	420.785	2.5	um	Spot	Position	24	1000236334	251415
603.407	335.957	2.5	um	Spot	Position	24	1000251532	251532
281.45	252.588	2.5	um	Spot	Position	25	1000229522	251892
145.27	335.342	2.5	um	Spot	Position	25	1000229901	252177
195.616	419.663	2.5	um	Spot	Position	25	1000236334	252202
281.549	252.561	2.5	um	Spot	Position	26	1000229522	252762
145.202	335.436	2.5	um	Spot	Position	26	1000229901	253123
283.104	251.735	2.5	um	Spot	Position	27	1000229522	253785
144.881	336.33	2.5	um	Spot	Position	27	1000229901	254097
603.407	334.368	2.5	um	Spot	Position	27	1000251532	254282
284.028	251.562	2.5	um	Spot	Position	28	1000229522	254662
144.275	336.181	2.5	um	Spot	Position	28	1000229901	254950
603.407	334.557	2.5	um	Spot	Position	28	1000251532	255133
282.66	251.9	2.5	um	Spot	Position	29	1000229522	255469
518.702	217.671	2.5	um	Spot	Position	29	1000255697	255697
145.009	335.337	2.5	um	Spot	Position	29	1000229901	255770
603.407	334.762	2.5	um	Spot	Position	29	1000251532	255946
283.457	251.891	2.5	um	Spot	Position	30	1000229522	256305
518.362	216.886	2.5	um	Spot	Position	30	1000255697	256581
144.908	335.771	2.5	um	Spot	Position	30	1000229901	256671
200.554	417.468	2.5	um	Spot	Position	30	1000236334	256700
281.422	252.52	2.5	um	Spot	Position	31	1000229522	257247
519.566	216.516	2.5	um	Spot	Position	31	1000255697	257471
145.158	335.262	2.5	um	Spot	Position	31	1000229901	257536
201.4	417.032	2.5	um	Spot	Position	31	1000236334	257556
603.407	333.198	2.5	um	Spot	Position	31	1000251532	257689
281.348	253.434	2.5	um	Spot	Position	32	1000229522	258010
519.761	215.218	2.5	um	Spot	Position	32	1000255697	258212
143.822	334.623	2.5	um	Spot	Position	32	1000229901	258284
198.771	418.009	2.5	um	Spot	Position	32	1000236334	258306
274.72	256.613	2.5	um	Spot	Position	33	1000229522	258791
520.136	215.215	2.5	um	Spot	Position	33	1000255697	259005
198.128	418.886	2.5	um	Spot	Position	33	1000236334	259090
0.32285	153.838	2.5	um	Spot	Position	34	1000259572	259572
261.99	264.267	2.5	um	Spot	Position	34	1000229522	259641
143.488	334.533	2.5	um	Spot	Position	34	1000229901	260072
192.322	400.58	2.5	um	Spot	Position	34	1000260097	260097
199.042	418.417	2.5	um	Spot	Position	34	1000236334	260109
0.32285	153.876	2.5	um	Spot	Position	35	1000259572	260828
143.094	334.437	2.5	um	Spot	Position	35	1000229901	261368
190.518	407.701	2.5	um	Spot	Position	35	1000260097	261411
199.137	418.818	2.5	um	Spot	Position	35	1000236334	261418
0.32285	153.889	2.5	um	Spot	Position	36	1000259572	262159
143.446	334.453	2.5	um	Spot	Position	36	1000229901	262751
190.823	411.492	2.5	um	Spot	Position	36	1000260097	262803
198.505	418.719	2.5	um	Spot	Position	36	1000236334	262813
0.32285	154.432	2.5	um	Spot	Position	37	1000259572	263616
521.212	214.084	2.5	um	Spot	Position	37	1000255697	264074
142.724	335.047	2.5	um	Spot	Position	37	1000229901	264203
189.953	414.205	2.5	um	Spot	Position	37	1000260097	264262
201.007	417.723	2.5	um	Spot	Position	37	1000236334	264266
0.32285	154.15	2.5	um	Spot	Position	38	1000259572	265035
520.723	212.293	2.5	um	Spot	Position	38	1000255697	265437
142.142	335.508	2.5	um	Spot	Position	38	1000229901	265555
201.304	417.223	2.5	um	Spot	Position	38	1000236334	265596
189.904	427.627	2.5	um	Spot	Position	38	1000260097	265606
0.32285	154.938	2.5	um	Spot	Position	39	1000259572	266246
141.155	337.134	2.5	um	Spot	Position	39	1000229901	266595
199.026	415.948	2.5	um	Spot	Position	39	1000236334	266621
190.488	431.066	2.5	um	Spot	Position	39	1000260097	266629
0.32285	154.959	2.5	um	Spot	Position	40	1000259572	267111
194.339	413.18	2.5	um	Spot	Position	40	1000236334	267498
190.118	433.689	2.5	um	Spot	Position	40	1000260097	267505
141.926	335.459	2.5	um	Spot	Position	41	1000229901	268313
189.303	410.801	2.5	um	Spot	Position	41	1000236334	268332
190.428	433.684	2.5	um	Spot	Position	41	1000260097	268341
0.32285	155.978	2.5	um	Spot	Position	42	1000259572	268785
140.959	335.969	2.5	um	Spot	Position	42	1000229901	269100
188.269	409.459	2.5	um	Spot	Position	42	1000236334	269118
102.424	429.011	2.5	um	Spot	Position	42	1000269126	269126
191.515	441.073	2.5	um	Spot	Position	42	1000260097	269136
0.32285	154.826	2.5	um	Spot	Position	43	1000259572	269551
140.306	336.585	2.5	um	Spot	Position	43	1000229901	269870
181.733	399.357	2.5	um	Spot	Position	43	1000236334	269881
103.712	427.84	2.5	um	Spot	Position	43	1000269126	269889
191.702	442.452	2.5	um	Spot	Position	43	1000260097	269894
0.32285	155.89	2.5	um	Spot	Position	44	1000259572	270312
524.275	213.277	2.5	um	Spot	Position	44	1000255697	270601
140.277	335.871	2.5	um	Spot	Position	44	1000229901	270655
181.112	397.846	2.5	um	Spot	Position	44	1000236334	270669
103.041	426.999	2.5	um	Spot	Position	44	1000269126	270677
190.345	445.718	2.5	um	Spot	Position	44	1000260097	270688
0.32285	153.826	2.5	um	Spot	Position	45	1000259572	271114
523.742	212.664	2.5	um	Spot	Position	45	1000255697	271393
140.376	336.03	2.5	um	Spot	Position	45	1000229901	271454
174.276	385.911	2.5	um	Spot	Position	45	1000236334	271464
102.037	425.152	2.5	um	Spot	Position	45	1000269126	271481
190.835	445.709	2.5	um	Spot	Position	45	1000260097	271495
141.399	335.179	2.5	um	Spot	Position	46	1000229901	272373
171.039	382.247	2.5	um	Spot	Position	46	1000236334	272386
102.862	425.406	2.5	um	Spot	Position	46	1000269126	272407
191.155	444.393	2.5	um	Spot	Position	46	1000260097	272415
0.32285	155.674	2.5	um	Spot	Position	47	1000259572	272930
522.83	211.434	2.5	um	Spot	Position	47	1000255697	273209
141.165	334.317	2.5	um	Spot	Position	47	1000229901	273274
162.499	378.73	2.5	um	Spot	Position	47	1000236334	273282
230.175	393.41	2.5	um	Spot	Position	47	1000273286	273286
104.649	426.086	2.5	um	Spot	Position	47	1000269126	273298
191.987	442.75	2.5	um	Spot	Position	47	1000260097	273307
141.519	334.515	2.5	um	Spot	Position	48	1000229901	274120
159.968	375.547	2.5	um	Spot	Position	48	1000236334	274125
109.617	430.734	2.5	um	Spot	Position	48	1000269126	274149
198.56	437.419	2.5	um	Spot	Position	48	1000260097	274151
523.401	212.104	2.5	um	Spot	Position	49	1000255697	275091
158.805	375.85	2.5	um	Spot	Position	49	1000236334	275250
230.033	393.786	2.5	um	Spot	Position	49	1000273286	275262
109.999	430.047	2.5	um	Spot	Position	49	1000269126	275293
201.951	434.265	2.5	um	Spot	Position	49	1000260097	275296
4.22269	158.877	2.5	um	Spot	Position	50	1000259572	275956
523.779	212.031	2.5	um	Spot	Position	50	1000255697	276214
141.496	335.087	2.5	um	Spot	Position	50	1000229901	276283
159.296	375.894	2.5	um	Spot	Position	50	1000236334	276287
110.064	429.669	2.5	um	Spot	Position	50	1000269126	276310
203.361	433.122	2.5	um	Spot	Position	50	1000260097	276314
12.8583	160.783	2.5	um	Spot	Position	51	1000259572	276776
523.766	211.568	2.5	um	Spot	Position	51	1000255697	277046
140.79	335.335	2.5	um	Spot	Position	51	1000229901	277117
159.107	375.961	2.5	um	Spot	Position	51	1000236334	277128
210.614	431.957	2.5	um	Spot	Position	51	1000260097	277152
13.9314	160.877	2.5	um	Spot	Position	52	1000259572	277609
523.959	211.523	2.5	um	Spot	Position	52	1000255697	277850
139.573	334.975	2.5	um	Spot	Position	52	1000229901	277911
158.803	374.878	2.5	um	Spot	Position	52	1000236334	277920
217.376	431.107	2.5	um	Spot	Position	52	1000260097	277940
113.339	433.375	2.5	um	Spot	Position	52	1000269126	277942
26.6596	165.59	2.5	um	Spot	Position	53	1000259572	278339
139.26	336.051	2.5	um	Spot	Position	53	1000229901	278486
157.324	369.213	2.5	um	Spot	Position	53	1000236334	278488
228.191	392.505	2.5	um	Spot	Position	53	1000273286	278490
218.944	431.371	2.5	um	Spot	Position	53	1000260097	278497
115.621	435.507	2.5	um	Spot	Position	53	1000269126	278498
27.6634	165.677	2.5	um	Spot	Position	54	1000259572	278769
524.044	211.419	2.5	um	Spot	Position	54	1000255697	279062
140.37	335.987	2.5	um	Spot	Position	54	1000229901	279140
154.404	362.715	2.5	um	Spot	Position	54	1000236334	279146
226.752	390.814	2.5	um	Spot	Position	54	1000273286	279154
219.599	431.859	2.5	um	Spot	Position	54	1000260097	279175
114.962	434.319	2.5	um	Spot	Position	54	1000269126	279179
27.9468	166.508	2.5	um	Spot	Position	55	1000259572	279730
523.699	211.635	2.5	um	Spot	Position	55	1000255697	280006
153.728	352.35	2.5	um	Spot	Position	55	1000236334	280087
227.662	392.018	2.5	um	Spot	Position	55	1000273286	280098
219.621	431.989	2.5	um	Spot	Position	55	1000260097	280114
117.319	436.223	2.5	um	Spot	Position	55	1000269126	280115
28.2466	167.052	2.5	um	Spot	Position	56	1000259572	280632
523.374	212.237	2.5	um	Spot	Position	56	1000255697	280911
152.708	348.623	2.5	um	Spot	Position	56	1000236334	281004
226.936	391.872	2.5	um	Spot	Position	56	1000273286	281018
219.492	432.124	2.5	um	Spot	Position	56	1000260097	281039
27.7737	166.893	2.5	um	Spot	Position	57	1000259572	281578
523.127	211.979	2.5	um	Spot	Position	57	1000255697	281874
152.696	345.608	2.5	um	Spot	Position	57	1000236334	281961
227.001	391.797	2.5	um	Spot	Position	57	1000273286	281974
218.414	432.364	2.5	um	Spot	Position	57	1000260097	281989
27.7402	166.956	2.5	um	Spot	Position	58	1000259572	282542
210.373	330.107	2.5	um	Spot	Position	58	1000282617	282617
523.47	211.648	2.5	um	Spot	Position	58	1000255697	282815
151.633	342.223	2.5	um	Spot	Position	58	1000236334	282884
227.991	392.773	2.5	um	Spot	Position	58	1000273286	282899
218.351	432.69	2.5	um	Spot	Position	58	1000260097	282919
27.711	166.817	2.5	um	Spot	Position	59	1000259572	283408
210.519	330.165	2.5	um	Spot	Position	59	1000282617	283483
524.437	211.156	2.5	um	Spot	Position	59	1000255697	283660
151.659	344.93	2.5	um	Spot	Position	59	1000236334	283743
218.63	432.618	2.5	um	Spot	Position	59	1000260097	283769
27.4574	166.867	2.5	um	Spot	Position	60	1000259572	284275
211.186	329.725	2.5	um	Spot	Position	60	1000282617	284332
524.669	211.571	2.5	um	Spot	Position	60	1000255697	284512
150.629	338.755	2.5	um	Spot	Position	60	1000236334	284577
217.698	385.251	2.5	um	Spot	Position	60	1000273286	284587
218.558	432.801	2.5	um	Spot	Position	60	1000260097	284602
27.8817	167.151	2.5	um	Spot	Position	61	1000259572	285019
212.786	329.119	2.5	um	Spot	Position	61	1000282617	285083
524.761	211.069	2.5	um	Spot	Position	61	1000255697	285268
149.651	337.74	2.5	um	Spot	Position	61	1000236334	285338
211.337	434.345	2.5	um	Spot	Position	61	1000260097	285366
27.982	166.969	2.5	um	Spot	Position	62	1000259572	285839
214.762	328.306	2.5	um	Spot	Position	62	1000282617	285927
524.928	211.313	2.5	um	Spot	Position	62	1000255697	286141
149.562	336.992	2.5	um	Spot	Position	62	1000236334	286239
210.293	434.434	2.5	um	Spot	Position	62	1000260097	286280
28.0978	167.278	2.5	um	Spot	Position	63	1000259572	286866
217.145	326.9	2.5	um	Spot	Position	63	1000282617	286933
525.167	211.134	2.5	um	Spot	Position	63	1000255697	287123
148.416	337.159	2.5	um	Spot	Position	63	1000236334	287208
196.743	433.748	2.5	um	Spot	Position	63	1000260097	287238
27.7957	167.658	2.5	um	Spot	Position	64	1000259572	287769
188.977	277.952	2.5	um	Spot	Position	64	1000287818	287818
218.037	326.579	2.5	um	Spot	Position	64	1000282617	287829
524.947	210.394	2.5	um	Spot	Position	64	1000255697	288010
148.827	336.894	2.5	um	Spot	Position	64	1000236334	288077
186.205	431.55	2.5	um	Spot	Position	64	1000260097	288106
27.6303	167.754	2.5	um	Spot	Position	65	1000259572	288628
188.997	276.703	2.5	um	Spot	Position	65	1000287818	288681
220.633	326.354	2.5	um	Spot	Position	65	1000282617	288695
525.032	210.253	2.5	um	Spot	Position	65	1000255697	288905
148.434	337.264	2.5	um	Spot	Position	65	1000236334	288994
177.317	429.21	2.5	um	Spot	Position	65	1000260097	289027
28.0136	167.4	2.5	um	Spot	Position	66	1000259572	289564
188.49	277.209	2.5	um	Spot	Position	66	1000287818	289624
229.891	323.756	2.5	um	Spot	Position	66	1000282617	289646
525.07	210.256	2.5	um	Spot	Position	66	1000255697	289869
148.383	336.282	2.5	um	Spot	Position	66	1000236334	289964
174.395	428.367	2.5	um	Spot	Position	66	1000260097	289999
27.4235	167.606	2.5	um	Spot	Position	67	1000259572	290568
188.713	277.212	2.5	um	Spot	Position	67	1000287818	290607
231.931	324.132	2.5	um	Spot	Position	67	1000282617	290622
525.195	210.367	2.5	um	Spot	Position	67	1000255697	290807
147.941	336.416	2.5	um	Spot	Position	67	1000236334	290873
173.292	428.033	2.5	um	Spot	Position	67	1000260097	290900
27.3942	167.809	2.5	um	Spot	Position	68	1000259572	291354
188.972	276.455	2.5	um	Spot	Position	68	1000287818	291384
233.47	325.217	2.5	um	Spot	Position	68	1000282617	291395
524.538	211.136	2.5	um	Spot	Position	68	1000255697	291519
148.415	335.613	2.5	um	Spot	Position	68	1000236334	291563
171.806	428.526	2.5	um	Spot	Position	68	1000260097	291579
27.4608	167.751	2.5	um	Spot	Position	69	1000259572	291980
188.916	275.686	2.5	um	Spot	Position	69	1000287818	292030
233.706	326.039	2.5	um	Spot	Position	69	1000282617	292044
525.137	211.6	2.5	um	Spot	Position	69	1000255697	292239
147.911	336.679	2.5	um	Spot	Position	69	1000236334	292332
172.029	428.042	2.5	um	Spot	Position	69	1000260097	292371
27.5428	167.632	2.5	um	Spot	Position	70	1000259572	292888
189.022	266.973	2.5	um	Spot	Position	70	1000287818	292929
234.349	326.457	2.5	um	Spot	Position	70	1000282617	292953
525.177	211.8	2.5	um	Spot	Position	70	1000255697	293158
147.772	337.454	2.5	um	Spot	Position	70	1000236334	293240
136.533	337.858	2.5	um	Spot	Position	70	1000293242	293242
172.586	426.973	2.5	um	Spot	Position	70	1000260097	293277
27.6567	168.003	2.5	um	Spot	Position	71	1000259572	293795
189.235	264.002	2.5	um	Spot	Position	71	1000287818	293825
525.291	212.007	2.5	um	Spot	Position	71	1000255697	294056
136.538	337.632	2.5	um	Spot	Position	71	1000293242	294140
146.859	338.402	2.5	um	Spot	Position	71	1000236334	294141
168.375	421.974	2.5	um	Spot	Position	71	1000260097	294171
28.0602	168.224	2.5	um	Spot	Position	72	1000259572	294687
192.399	243.469	2.5	um	Spot	Position	72	1000287818	294718
525.277	211.618	2.5	um	Spot	Position	72	1000255697	294969
135.358	337.259	2.5	um	Spot	Position	72	1000293242	295062
147.176	338.597	2.5	um	Spot	Position	72	1000236334	295063
28.0612	168.234	2.5	um	Spot	Position	73	1000259572	295672
135.359	336.702	2.5	um	Spot	Position	73	1000293242	296006
146.751	339.192	2.5	um	Spot	Position	73	1000236334	296008
27.7909	168.239	2.5	um	Spot	Position	74	1000259572	296561
135.165	337.036	2.5	um	Spot	Position	74	1000293242	296939
148.577	340.679	2.5	um	Spot	Position	74	1000236334	296940
160.825	416.725	2.5	um	Spot	Position	74	1000260097	296976
286.171	436.509	2.5	um	Spot	Position	74	1000296985	296985
27.9592	168.686	2.5	um	Spot	Position	75	1000259572	297573
524.366	212.383	2.5	um	Spot	Position	75	1000255697	297902
153.688	349.872	2.5	um	Spot	Position	75	1000236334	298019
27.8095	168.831	2.5	um	Spot	Position	76	1000259572	298692
136.136	336.481	2.5	um	Spot	Position	76	1000229901	299067
27.5079	168.838	2.5	um	Spot	Position	77	1000259572	299699
136.711	336.499	2.5	um	Spot	Position	77	1000229901	300103
162.15	365.447	2.5	um	Spot	Position	77	1000236334	300114
285.315	435.828	2.5	um	Spot	Position	77	1000296985	300151
28.1116	168.708	2.5	um	Spot	Position	78	1000259572	300718
165.581	375.471	2.5	um	Spot	Position	78	1000236334	301160
130.098	393.796	2.5	um	Spot	Position	78	1000260097	301171
35.884	171.788	2.5	um	Spot	Position	79	1000259572	301774
285.002	435.61	2.5	um	Spot	Position	79	1000296985	302203
37.9772	171.165	2.5	um	Spot	Position	80	1000259572	302777
137.116	336.512	2.5	um	Spot	Position	80	1000229901	303121
123.202	381.783	2.5	um	Spot	Position	80	1000260097	303134
285.686	435.065	2.5	um	Spot	Position	80	1000296985	303166
37.844	171.45	2.5	um	Spot	Position	81	1000259572	303687
136.738	336.895	2.5	um	Spot	Position	81	1000229901	303940
119.613	379.395	2.5	um	Spot	Position	81	1000260097	303946
168.106	407.826	2.5	um	Spot	Position	81	1000236334	303953
37.9066	171.343	2.5	um	Spot	Position	82	1000259572	304398
112.1	371.89	2.5	um	Spot	Position	82	1000260097	304740
169.554	421.104	2.5	um	Spot	Position	82	1000236334	304752
39.4074	170.442	2.5	um	Spot	Position	83	1000259572	305273
135.705	337.643	2.5	um	Spot	Position	83	1000229901	305568
109.338	369.846	2.5	um	Spot	Position	83	1000260097	305578
174.013	429.441	2.5	um	Spot	Position	83	1000236334	305603
287.017	435.117	2.5	um	Spot	Position	83	1000296985	305608
135.404	336.772	2.5	um	Spot	Position	84	1000229901	306342
107.862	368.246	2.5	um	Spot	Position	84	1000260097	306348
174.609	433.624	2.5	um	Spot	Position	84	1000236334	306372
287.863	435.865	2.5	um	Spot	Position	84	1000296985	306374
106.904	367.386	2.5	um	Spot	Position	85	1000260097	307104
288.58	434.205	2.5	um	Spot	Position	85	1000296985	307133
174.069	434.671	2.5	um	Spot	Position	85	1000236334	307134
522.724	213.228	2.5	um	Spot	Position	86	1000255697	307993
106.183	366.511	2.5	um	Spot	Position	86	1000260097	308104
287.819	433.923	2.5	um	Spot	Position	86	1000296985	308142
174.298	434.676	2.5	um	Spot	Position	86	1000236334	308143
522.339	213.078	2.5	um	Spot	Position	87	1000255697	309281
106.335	366.912	2.5	um	Spot	Position	87	1000260097	309444
174.193	434.197	2.5	um	Spot	Position	87	1000236334	309490
287.296	434.012	2.5	um	Spot	Position	87	1000296985	309491
522.007	213.128	2.5	um	Spot	Position	88	1000255697	310467
105.377	366.151	2.5	um	Spot	Position	88	1000260097	310560
286.928	434.358	2.5	um	Spot	Position	88	1000296985	310591
178.34	436.897	2.5	um	Spot	Position	88	1000236334	310592
521.517	213.784	2.5	um	Spot	Position	89	1000255697	311480
104.606	365.244	2.5	um	Spot	Position	89	1000260097	311594
135.422	399.228	2.5	um	Spot	Position	89	1000311614	311614
293.977	429.852	2.5	um	Spot	Position	89	1000296985	311637
185.411	444.085	2.5	um	Spot	Position	89	1000236334	311645
104.658	364.575	2.5	um	Spot	Position	90	1000260097	312586
135.499	399.275	2.5	um	Spot	Position	90	1000311614	312598
294.165	429.99	2.5	um	Spot	Position	90	1000296985	312614
105.945	171.89	2.5	um	Spot	Position	91	1000259572	313116
521.298	212.996	2.5	um	Spot	Position	91	1000255697	313330
105.217	364.939	2.5	um	Spot	Position	91	1000260097	313401
134.878	398.847	2.5	um	Spot	Position	91	1000311614	313412
294.18	429.18	2.5	um	Spot	Position	91	1000296985	313424
521.273	213.392	2.5	um	Spot	Position	92	1000255697	314055
105.526	365.938	2.5	um	Spot	Position	92	1000260097	314119
135.189	398.17	2.5	um	Spot	Position	92	1000311614	314127
294.861	431.351	2.5	um	Spot	Position	92	1000296985	314141
108.214	170.491	2.5	um	Spot	Position	93	1000259572	314598
212.915	234.51	2.5	um	Spot	Position	93	1000314631	314631
521.691	213.411	2.5	um	Spot	Position	93	1000255697	314887
105.98	367.384	2.5	um	Spot	Position	93	1000260097	314973
136.886	169.215	2.5	um	Spot	Position	94	1000259572	315541
212.716	235.226	2.5	um	Spot	Position	94	1000314631	315588
521.8	212.258	2.5	um	Spot	Position	94	1000255697	315882
104.93	366.576	2.5	um	Spot	Position	94	1000260097	316007
303.107	431.186	2.5	um	Spot	Position	94	1000296985	316052
137.667	169.397	2.5	um	Spot	Position	95	1000259572	316683
212.681	235.461	2.5	um	Spot	Position	95	1000314631	316714
521.722	212.062	2.5	um	Spot	Position	95	1000255697	316964
104.598	365.845	2.5	um	Spot	Position	95	1000260097	317056
136.934	168.896	2.5	um	Spot	Position	96	1000259572	317639
212.699	235.515	2.5	um	Spot	Position	96	1000314631	317664
521.043	212.268	2.5	um	Spot	Position	96	1000255697	317859
105.155	367.036	2.5	um	Spot	Position	96	1000260097	317914
134.965	398.447	2.5	um	Spot	Position	96	1000311614	317922
135.102	168.389	2.5	um	Spot	Position	97	1000259572	318348
213.276	236.259	2.5	um	Spot	Position	97	1000314631	318373
520.71	212.25	2.5	um	Spot	Position	97	1000255697	318588
105.336	367.131	2.5	um	Spot	Position	97	1000260097	318652
136.392	168.661	2.5	um	Spot	Position	98	1000259572	319123
215.134	242.711	2.5	um	Spot	Position	98	1000314631	319151
520.952	211.839	2.5	um	Spot	Position	98	1000255697	319355
104.81	366.534	2.5	um	Spot	Position	98	1000260097	319427
136.664	168.869	2.5	um	Spot	Position	99	1000259572	319902
215.28	242.76	2.5	um	Spot	Position	99	1000314631	319951
521.063	211.973	2.5	um	Spot	Position	99	1000255697	320261
104.282	366.188	2.5	um	Spot	Position	99	1000260097	320359
137.854	169.257	2.5	um	Spot	Position	100	1000259572	321059
215.35	242.624	2.5	um	Spot	Position	100	1000314631	321098
520.587	210.986	2.5	um	Spot	Position	100	1000255697	321380
104.386	366.306	2.5	um	Spot	Position	100	1000260097	321468
139.22	169.63	2.5	um	Spot	Position	101	1000259572	322073
215.492	243.582	2.5	um	Spot	Position	101	1000314631	322102
520.222	211.629	2.5	um	Spot	Position	101	1000255697	322303
104.295	365.905	2.5	um	Spot	Position	101	1000260097	322354
148.911	168.865	2.5	um	Spot	Position	102	1000259572	322781
217.138	247.936	2.5	um	Spot	Position	102	1000314631	322803
519.883	211.666	2.5	um	Spot	Position	102	1000255697	322992
103.389	361.139	2.5	um	Spot	Position	102	1000260097	323037
149.289	168.644	2.5	um	Spot	Position	103	1000259572	323436
217.05	249.582	2.5	um	Spot	Position	103	1000314631	323463
520.049	211.066	2.5	um	Spot	Position	103	1000255697	323643
103.285	359.3	2.5	um	Spot	Position	103	1000260097	323689
163.751	162.548	2.5	um	Spot	Position	104	1000259572	324064
216.646	250.268	2.5	um	Spot	Position	104	1000314631	324088
519.506	210.854	2.5	um	Spot	Position	104	1000255697	324317
104.195	357.483	2.5	um	Spot	Position	104	1000260097	324374
166.153	161.864	2.5	um	Spot	Position	105	1000259572	324790
215.966	250.098	2.5	um	Spot	Position	105	1000314631	324833
518.565	210.959	2.5	um	Spot	Position	105	1000255697	325117
103.805	356.962	2.5	um	Spot	Position	105	1000260097	325214
305.458	499.184	2.5	um	Spot	Position	105	1000325319	325319
167.027	161.336	2.5	um	Spot	Position	106	1000259572	325837
216.128	250.713	2.5	um	Spot	Position	106	1000314631	325865
104.258	356.664	2.5	um	Spot	Position	106	1000260097	326135
305.719	498.331	2.5	um	Spot	Position	106	1000325319	326194
174.298	158.565	2.5	um	Spot	Position	107	1000259572	326518
215.747	250.381	2.5	um	Spot	Position	107	1000314631	326544
104.07	357.37	2.5	um	Spot	Position	107	1000260097	326802
306.893	498.163	2.5	um	Spot	Position	107	1000325319	326859
175.063	158.473	2.5	um	Spot	Position	108	1000259572	327175
215.318	250.664	2.5	um	Spot	Position	108	1000314631	327214
104.118	357.12	2.5	um	Spot	Position	108	1000260097	327506
19.117	370.83	2.5	um	Spot	Position	108	1000327511	327511
174.51	158.666	2.5	um	Spot	Position	109	1000259572	327934
215.486	250.599	2.5	um	Spot	Position	109	1000314631	327981
151.206	406.824	2.5	um	Spot	Position	109	1000328383	328383
331.516	483.024	2.5	um	Spot	Position	109	1000325319	328708
175.03	158.685	2.5	um	Spot	Position	110	1000259572	328919
215.18	250.388	2.5	um	Spot	Position	110	1000314631	328949
516.753	211.975	2.5	um	Spot	Position	110	1000255697	329143
153.489	406.142	2.5	um	Spot	Position	110	1000328383	329187
188.454	155.09	2.5	um	Spot	Position	111	1000259572	329495
215.272	250.379	2.5	um	Spot	Position	111	1000314631	329536
29.7259	340.059	2.5	um	Spot	Position	111	1000327511	329824
340.077	478.36	2.5	um	Spot	Position	111	1000325319	330042
188.823	154.951	2.5	um	Spot	Position	112	1000259572	330228
218.738	255.926	2.5	um	Spot	Position	112	1000314631	330263
132.006	338.531	2.5	um	Spot	Position	112	1000229901	330525
165.292	403.738	2.5	um	Spot	Position	112	1000328383	330540
339.917	477.995	2.5	um	Spot	Position	112	1000325319	330700
196.298	155.121	2.5	um	Spot	Position	113	1000259572	330874
218.466	256.73	2.5	um	Spot	Position	113	1000314631	330908
16.5333	313.221	2.5	um	Spot	Position	113	1000327511	330923
131.901	338.608	2.5	um	Spot	Position	113	1000229901	331186
341.219	478.422	2.5	um	Spot	Position	113	1000325319	331383
198.136	155.133	2.5	um	Spot	Position	114	1000259572	331546
218.787	264.003	2.5	um	Spot	Position	114	1000314631	331582
516.108	211.065	2.5	um	Spot	Position	114	1000255697	331807
131.27	338.403	2.5	um	Spot	Position	114	1000229901	331860
341.343	478.058	2.5	um	Spot	Position	114	1000325319	332092
206.26	151.327	2.5	um	Spot	Position	115	1000259572	332268
219.149	264.394	2.5	um	Spot	Position	115	1000314631	332307
516.632	211.246	2.5	um	Spot	Position	115	1000255697	332508
131.269	338.26	2.5	um	Spot	Position	115	1000229901	332555
192.42	400.923	2.5	um	Spot	Position	115	1000328383	332564
354.978	474.136	2.5	um	Spot	Position	115	1000325319	332723
206.649	151.116	2.5	um	Spot	Position	116	1000259572	332896
218.716	265.824	2.5	um	Spot	Position	116	1000314631	332939
515.999	211.34	2.5	um	Spot	Position	116	1000255697	333164
129.671	338.541	2.5	um	Spot	Position	116	1000229901	333225
110.543	339.718	2.5	um	Spot	Position	116	1000260097	333226
194.007	400.202	2.5	um	Spot	Position	116	1000328383	333239
213.141	148.758	2.5	um	Spot	Position	117	1000259572	333596
28.1539	244.686	2.5	um	Spot	Position	117	1000333639	333639
220.887	281.693	2.5	um	Spot	Position	117	1000314631	333651
5.90052	284.594	2.5	um	Spot	Position	117	1000327511	333652
515.731	211.234	2.5	um	Spot	Position	117	1000255697	333887
131.031	338.149	2.5	um	Spot	Position	117	1000229901	333953
110.42	339.791	2.5	um	Spot	Position	117	1000260097	333954
376.98	462.002	2.5	um	Spot	Position	117	1000325319	334161
213.648	148.422	2.5	um	Spot	Position	118	1000259572	334362
29.0318	246.037	2.5	um	Spot	Position	118	1000333639	334419
222.112	287.765	2.5	um	Spot	Position	118	1000314631	334442
515.537	211.679	2.5	um	Spot	Position	118	1000255697	334742
130.99	338.069	2.5	um	Spot	Position	118	1000229901	334861
110.806	340.388	2.5	um	Spot	Position	118	1000260097	334862
543.591	483.646	2.5	um	Spot	Position	118	1000335275	335275
76.1285	105.506	2.5	um	Spot	Position	119	1000335504	335504
213.358	148.848	2.5	um	Spot	Position	119	1000259572	335530
34.544	247.755	2.5	um	Spot	Position	119	1000333639	335570
225.054	300.704	2.5	um	Spot	Position	119	1000314631	335597
515.541	211.214	2.5	um	Spot	Position	119	1000255697	335839
132.036	338.539	2.5	um	Spot	Position	119	1000229901	335905
110.646	340.827	2.5	um	Spot	Position	119	1000260097	335906
386.304	456.859	2.5	um	Spot	Position	119	1000325319	336144
543.227	482.183	2.5	um	Spot	Position	119	1000335275	336159
212.764	149.068	2.5	um	Spot	Position	120	1000259572	336362
32.0536	247.747	2.5	um	Spot	Position	120	1000333639	336416
515.839	211.349	2.5	um	Spot	Position	120	1000255697	336691
110.873	340.52	2.5	um	Spot	Position	120	1000260097	336802
387.262	456.684	2.5	um	Spot	Position	120	1000325319	337148
543.328	481.618	2.5	um	Spot	Position	120	1000335275	337168
76.6357	110.183	2.5	um	Spot	Position	121	1000335504	337413
212.365	148.957	2.5	um	Spot	Position	121	1000259572	337432
33.5824	248.038	2.5	um	Spot	Position	121	1000333639	337489
515.934	211.247	2.5	um	Spot	Position	121	1000255697	337789
110.494	340.264	2.5	um	Spot	Position	121	1000260097	337894
198.327	398.471	2.5	um	Spot	Position	121	1000328383	337925
387.19	456.297	2.5	um	Spot	Position	121	1000325319	338254
542.023	470.359	2.5	um	Spot	Position	121	1000335275	338265
222.026	148.626	2.5	um	Spot	Position	122	1000259572	338536
33.2303	248.147	2.5	um	Spot	Position	122	1000333639	338599
515.25	211.677	2.5	um	Spot	Position	122	1000255697	338907
110.208	340.416	2.5	um	Spot	Position	122	1000260097	339010
198.021	398.55	2.5	um	Spot	Position	122	1000328383	339036
388.557	456.028	2.5	um	Spot	Position	122	1000325319	339381
222.282	148.566	2.5	um	Spot	Position	123	1000259572	339669
35.185	249.216	2.5	um	Spot	Position	123	1000333639	339723
514.938	211.43	2.5	um	Spot	Position	123	1000255697	340023
132.193	339.315	2.5	um	Spot	Position	123	1000229901	340127
110.051	340.006	2.5	um	Spot	Position	123	1000260097	340128
198.274	398.671	2.5	um	Spot	Position	123	1000328383	340156
388.968	456.702	2.5	um	Spot	Position	123	1000325319	340531
78.6529	117.223	2.5	um	Spot	Position	124	1000335504	340799
222.314	148.403	2.5	um	Spot	Position	124	1000259572	340817
36.924	249.691	2.5	um	Spot	Position	124	1000333639	340878
514.545	211.394	2.5	um	Spot	Position	124	1000255697	341185
132.066	338.966	2.5	um	Spot	Position	124	1000229901	341299
109.64	341.115	2.5	um	Spot	Position	124	1000260097	341301
197.666	398.626	2.5	um	Spot	Position	124	1000328383	341334
397.835	374.003	2.5	um	Spot	Position	124	1000341627	341627
544.65	458.016	2.5	um	Spot	Position	124	1000335275	341689
78.622	117.612	2.5	um	Spot	Position	125	1000335504	341955
223.045	148.034	2.5	um	Spot	Position	125	1000259572	341977
37.1094	249.53	2.5	um	Spot	Position	125	1000333639	342037
514.579	211.325	2.5	um	Spot	Position	125	1000255697	342361
133.47	339.178	2.5	um	Spot	Position	125	1000229901	342466
109.51	341.758	2.5	um	Spot	Position	125	1000260097	342469
196.304	398.603	2.5	um	Spot	Position	125	1000328383	342505
399.918	374.345	2.5	um	Spot	Position	125	1000341627	342797
410.97	444.887	2.5	um	Spot	Position	125	1000325319	342847
546.49	456.972	2.5	um	Spot	Position	125	1000335275	342850
78.9221	116.773	2.5	um	Spot	Position	126	1000335504	343145
46.3814	253.321	2.5	um	Spot	Position	126	1000333639	343223
131.981	338.721	2.5	um	Spot	Position	126	1000229901	343638
195.946	398.908	2.5	um	Spot	Position	126	1000328383	343667
410.103	370.237	2.5	um	Spot	Position	126	1000341627	343945
426.348	436.624	2.5	um	Spot	Position	126	1000325319	343982
548.421	455.669	2.5	um	Spot	Position	126	1000335275	343987
237.74	148.644	2.5	um	Spot	Position	127	1000259572	344263
51.4104	255.505	2.5	um	Spot	Position	127	1000333639	344328
514.525	210.783	2.5	um	Spot	Position	127	1000255697	344637
127.428	337.935	2.5	um	Spot	Position	127	1000229901	344744
101.593	352.855	2.5	um	Spot	Position	127	1000260097	344751
451.482	346.228	2.5	um	Spot	Position	127	1000345066	345066
425.981	436.024	2.5	um	Spot	Position	127	1000325319	345123
237.666	148.538	2.5	um	Spot	Position	128	1000259572	345404
55.7379	257.214	2.5	um	Spot	Position	128	1000333639	345444
514.356	211.121	2.5	um	Spot	Position	128	1000255697	345665
127.444	338.31	2.5	um	Spot	Position	128	1000229901	345705
101.194	352.562	2.5	um	Spot	Position	128	1000260097	345707
195.317	397.772	2.5	um	Spot	Position	128	1000328383	345718
420.207	363.082	2.5	um	Spot	Position	128	1000341627	345855
425.084	436.373	2.5	um	Spot	Position	128	1000325319	345874
78.1596	119.628	2.5	um	Spot	Position	129	1000335504	346059
238.669	148.069	2.5	um	Spot	Position	129	1000259572	346081
57.2155	257.524	2.5	um	Spot	Position	129	1000333639	346149
514.54	211.268	2.5	um	Spot	Position	129	1000255697	346469
125.952	337.975	2.5	um	Spot	Position	129	1000229901	346574
101.877	352.352	2.5	um	Spot	Position	129	1000260097	346581
198.178	390.632	2.5	um	Spot	Position	129	1000328383	346599
458.201	354.123	2.5	um	Spot	Position	129	1000345066	346884
420.856	362.437	2.5	um	Spot	Position	129	1000341627	346888
434.139	424.984	2.5	um	Spot	Position	129	1000325319	346928
78.1823	120.193	2.5	um	Spot	Position	130	1000335504	347232
61.8309	257.79	2.5	um	Spot	Position	130	1000333639	347307
513.841	211.265	2.5	um	Spot	Position	130	1000255697	347586
123.069	338.076	2.5	um	Spot	Position	130	1000229901	347683
103.12	351.676	2.5	um	Spot	Position	130	1000260097	347693
435.447	354.877	2.5	um	Spot	Position	130	1000341627	347964
457.009	355.16	2.5	um	Spot	Position	130	1000345066	347965
434.52	425.427	2.5	um	Spot	Position	130	1000325319	348007
549.213	454.899	2.5	um	Spot	Position	130	1000335275	348027
75.7449	257.616	2.5	um	Spot	Position	131	1000333639	348344
514.29	211.317	2.5	um	Spot	Position	131	1000255697	348638
102.137	351.92	2.5	um	Spot	Position	131	1000260097	348734
203.108	382.823	2.5	um	Spot	Position	131	1000328383	348740
440.775	353.02	2.5	um	Spot	Position	131	1000341627	348987
457.976	357.697	2.5	um	Spot	Position	131	1000345066	348988
546.234	456.362	2.5	um	Spot	Position	131	1000335275	349049
514.457	210.334	2.5	um	Spot	Position	132	1000255697	349677
123.783	338.225	2.5	um	Spot	Position	132	1000229901	349781
101.6	352.359	2.5	um	Spot	Position	132	1000260097	349788
441.383	352.512	2.5	um	Spot	Position	132	1000341627	350080
456.475	362.96	2.5	um	Spot	Position	132	1000345066	350087
448.462	414.147	2.5	um	Spot	Position	132	1000325319	350117
514.592	209.966	2.5	um	Spot	Position	133	1000255697	350801
124.519	338.559	2.5	um	Spot	Position	133	1000229901	350893
100.976	352.081	2.5	um	Spot	Position	133	1000260097	350899
215.916	371.785	2.5	um	Spot	Position	133	1000328383	350906
443.803	348.835	2.5	um	Spot	Position	133	1000341627	351204
454.784	368.03	2.5	um	Spot	Position	133	1000345066	351217
31.6641	134.239	2.5	um	Spot	Position	134	1000351569	351569
71.9524	292.138	2.5	um	Spot	Position	134	1000351659	351659
123.34	338.566	2.5	um	Spot	Position	134	1000229901	352049
97.6539	348.912	2.5	um	Spot	Position	134	1000260097	352054
453.898	343.624	2.5	um	Spot	Position	134	1000341627	352337
455.176	369.391	2.5	um	Spot	Position	134	1000345066	352351
30.4713	133.739	2.5	um	Spot	Position	135	1000351569	352703
122.448	339.605	2.5	um	Spot	Position	135	1000229901	353182
99.2718	350.097	2.5	um	Spot	Position	135	1000260097	353188
222.038	367.296	2.5	um	Spot	Position	135	1000328383	353194
461.159	340.926	2.5	um	Spot	Position	135	1000341627	353460
454.132	372.475	2.5	um	Spot	Position	135	1000345066	353479
122.229	339.166	2.5	um	Spot	Position	136	1000229901	354163
99.3707	349.967	2.5	um	Spot	Position	136	1000260097	354165
224.762	367.493	2.5	um	Spot	Position	136	1000328383	354171
468.504	336.298	2.5	um	Spot	Position	136	1000341627	354377
454.199	372.474	2.5	um	Spot	Position	136	1000345066	354393
71.4809	291.045	2.5	um	Spot	Position	137	1000351659	354736
123.387	339.245	2.5	um	Spot	Position	137	1000229901	355125
99.5981	350.493	2.5	um	Spot	Position	137	1000260097	355130
471.509	334.774	2.5	um	Spot	Position	137	1000341627	355431
453.638	371.925	2.5	um	Spot	Position	137	1000345066	355455
468.425	392.751	2.5	um	Spot	Position	137	1000325319	355470
72.0166	289.825	2.5	um	Spot	Position	138	1000351659	355886
123.758	339.421	2.5	um	Spot	Position	138	1000229901	356249
232.045	362.951	2.5	um	Spot	Position	138	1000328383	356256
452.118	373.449	2.5	um	Spot	Position	138	1000345066	356554
468.496	392.929	2.5	um	Spot	Position	138	1000325319	356564
23.6468	119.548	2.5	um	Spot	Position	139	1000351569	356886
71.7304	290.888	2.5	um	Spot	Position	139	1000351659	357008
231.882	361.844	2.5	um	Spot	Position	139	1000328383	357413
451.349	374.934	2.5	um	Spot	Position	139	1000345066	357745
23.6047	119.667	2.5	um	Spot	Position	140	1000351569	358072
71.7968	289.71	2.5	um	Spot	Position	140	1000351659	358170
123.926	339.835	2.5	um	Spot	Position	140	1000229901	358520
232.075	360.207	2.5	um	Spot	Position	140	1000328383	358529
451.5	374.086	2.5	um	Spot	Position	140	1000345066	358839
23.631	119.277	2.5	um	Spot	Position	141	1000351569	359141
70.8838	289.98	2.5	um	Spot	Position	141	1000351659	359237
123.33	339.792	2.5	um	Spot	Position	141	1000229901	359573
233.438	359.839	2.5	um	Spot	Position	141	1000328383	359581
451.091	373.663	2.5	um	Spot	Position	141	1000345066	359835
477.611	384.289	2.5	um	Spot	Position	141	1000325319	359841
122.124	339.07	2.5	um	Spot	Position	142	1000229901	360592
248.023	352.346	2.5	um	Spot	Position	142	1000328383	360598
450.453	373.89	2.5	um	Spot	Position	142	1000345066	360893
478.02	384.779	2.5	um	Spot	Position	142	1000325319	360899
404.302	407.9	2.5	um	Spot	Position	142	1000360915	360915
12.1732	103.061	2.5	um	Spot	Position	143	1000351569	361184
122.013	339.1	2.5	um	Spot	Position	143	1000229901	361633
248.873	350.864	2.5	um	Spot	Position	143	1000328383	361637
450.602	372.807	2.5	um	Spot	Position	143	1000345066	361924
407.834	409.353	2.5	um	Spot	Position	143	1000360915	361943
12.0084	102.224	2.5	um	Spot	Position	144	1000351569	362220
259.633	338.298	2.5	um	Spot	Position	144	1000328383	362738
121.918	338.814	2.5	um	Spot	Position	144	1000229901	362739
451.126	371.824	2.5	um	Spot	Position	144	1000345066	363057
489.107	371.59	2.5	um	Spot	Position	144	1000325319	363058
428.57	398.17	2.5	um	Spot	Position	144	1000360915	363077
11.5335	102.73	2.5	um	Spot	Position	145	1000351569	363344
121.429	338.698	2.5	um	Spot	Position	145	1000229901	363673
450.833	369.933	2.5	um	Spot	Position	145	1000345066	363865
75.7303	115.104	2.5	um	Spot	Position	146	1000335504	364105
121.024	339.24	2.5	um	Spot	Position	146	1000229901	364592
496.403	367.41	2.5	um	Spot	Position	146	1000325319	364902
450.634	368.5	2.5	um	Spot	Position	146	1000345066	364903
446.694	389.228	2.5	um	Spot	Position	146	1000360915	364915
76.4205	117.55	2.5	um	Spot	Position	147	1000335504	365233
120.012	339.318	2.5	um	Spot	Position	147	1000229901	365755
292.783	448.98	2.5	um	Spot	Position	147	1000365840	365840
451.102	367.55	2.5	um	Spot	Position	147	1000345066	366090
496.88	367.404	2.5	um	Spot	Position	147	1000325319	366091
447.274	388.941	2.5	um	Spot	Position	147	1000360915	366107
11.0205	101.475	2.5	um	Spot	Position	148	1000351569	366387
76.2911	119.136	2.5	um	Spot	Position	148	1000335504	366396
292.858	448.769	2.5	um	Spot	Position	148	1000365840	366734
498.262	367.132	2.5	um	Spot	Position	148	1000325319	366846
453.547	388.388	2.5	um	Spot	Position	148	1000360915	366851
76.1475	120.043	2.5	um	Spot	Position	149	1000335504	367054
117.749	339.716	2.5	um	Spot	Position	149	1000229901	367586
294.166	448.971	2.5	um	Spot	Position	149	1000365840	367689
497.702	366.235	2.5	um	Spot	Position	149	1000325319	367960
118.366	340.393	2.5	um	Spot	Position	150	1000229901	368847
451.017	366.485	2.5	um	Spot	Position	150	1000345066	369196
116.429	340.232	2.5	um	Spot	Position	151	1000229901	370077
295.613	449.443	2.5	um	Spot	Position	151	1000365840	370150
451.949	367.588	2.5	um	Spot	Position	151	1000345066	370396
476.499	382.855	2.5	um	Spot	Position	151	1000360915	370403
116.562	340.666	2.5	um	Spot	Position	152	1000229901	371268
452.893	367.723	2.5	um	Spot	Position	152	1000345066	371599
478.379	382.139	2.5	um	Spot	Position	152	1000360915	371606
498.879	421.72	2.5	um	Spot	Position	152	1000371632	371632
74.4218	115.253	2.5	um	Spot	Position	153	1000335504	371950
116.25	340.579	2.5	um	Spot	Position	153	1000229901	372451
452.581	367.753	2.5	um	Spot	Position	153	1000345066	372784
498.093	420.598	2.5	um	Spot	Position	153	1000371632	372816
375.467	432.326	2.5	um	Spot	Position	153	1000372820	372820
74.8422	117.299	2.5	um	Spot	Position	154	1000335504	373147
452.13	369.052	2.5	um	Spot	Position	154	1000345066	374077
498.355	419.822	2.5	um	Spot	Position	154	1000371632	374125
115.83	340.611	2.5	um	Spot	Position	155	1000229901	374954
258.515	424.856	2.5	um	Spot	Position	155	1000375028	375028
293.675	448.641	2.5	um	Spot	Position	155	1000365840	375051
451.965	370.908	2.5	um	Spot	Position	155	1000345066	375318
497.556	420.271	2.5	um	Spot	Position	155	1000371632	375351
451.597	371.548	2.5	um	Spot	Position	156	1000345066	376453
498.177	419.944	2.5	um	Spot	Position	156	1000371632	376478
366.517	445.329	2.5	um	Spot	Position	156	1000372820	376497
9.74817	99.7866	2.5	um	Spot	Position	157	1000376769	376769
294.204	449.168	2.5	um	Spot	Position	157	1000365840	377372
451.16	371.339	2.5	um	Spot	Position	157	1000345066	377644
497.974	419.469	2.5	um	Spot	Position	157	1000371632	377678
116.199	340.281	2.5	um	Spot	Position	158	1000229901	378455
233.998	425.872	2.5	um	Spot	Position	158	1000375028	378516
293.58	448.227	2.5	um	Spot	Position	158	1000365840	378535
451.237	374.545	2.5	um	Spot	Position	158	1000345066	378796
498.817	420.7	2.5	um	Spot	Position	158	1000371632	378831
451.002	375.741	2.5	um	Spot	Position	159	1000345066	379849
497.435	421.341	2.5	um	Spot	Position	159	1000371632	379876
363.152	467.15	2.5	um	Spot	Position	159	1000372820	379901
8.52725	99.7915	2.5	um	Spot	Position	160	1000376769	380117
451.724	374.271	2.5	um	Spot	Position	160	1000345066	380608
362.072	470.072	2.5	um	Spot	Position	160	1000372820	380640
450.761	377.658	2.5	um	Spot	Position	161	1000345066	381634
499.401	419.639	2.5	um	Spot	Position	161	1000371632	381670
198.911	422.593	2.5	um	Spot	Position	162	1000375028	382512
451.015	381.334	2.5	um	Spot	Position	162	1000345066	382793
499.595	419.17	2.5	um	Spot	Position	162	1000371632	382817
8.78966	99.7207	2.5	um	Spot	Position	163	1000376769	383118
450.263	381.078	2.5	um	Spot	Position	163	1000345066	383917
500.671	418.354	2.5	um	Spot	Position	163	1000371632	383937
334.471	314.502	2.5	um	Spot	Position	164	1000384730	384730
450.737	381.308	2.5	um	Spot	Position	164	1000345066	385114
9.31367	99.9024	2.5	um	Spot	Position	165	1000376769	385453
178.268	423.518	2.5	um	Spot	Position	165	1000375028	386010
291.669	447.199	2.5	um	Spot	Position	165	1000386032	386032
449.559	382.947	2.5	um	Spot	Position	165	1000345066	386278
500.643	416.019	2.5	um	Spot	Position	165	1000371632	386299
8.936	99.5368	2.5	um	Spot	Position	166	1000376769	386577
113.937	350.837	2.5	um	Spot	Position	166	1000387065	387065
290.67	447.674	2.5	um	Spot	Position	166	1000386032	387147
448.102	386.342	2.5	um	Spot	Position	166	1000345066	387392
8.86661	99.6487	2.5	um	Spot	Position	167	1000376769	387699
114.959	350.815	2.5	um	Spot	Position	167	1000387065	388147
290.226	447.317	2.5	um	Spot	Position	167	1000386032	388218
445.952	390.005	2.5	um	Spot	Position	167	1000345066	388452
502.018	415.975	2.5	um	Spot	Position	167	1000371632	388468
9.20707	99.8959	2.5	um	Spot	Position	168	1000376769	388702
360.359	320.77	2.5	um	Spot	Position	168	1000384730	389019
114.873	350.063	2.5	um	Spot	Position	168	1000387065	389025
289.543	447.06	2.5	um	Spot	Position	168	1000386032	389062
312.112	464.836	2.5	um	Spot	Position	168	1000389069	389069
446.551	390.223	2.5	um	Spot	Position	168	1000345066	389160
502.187	416.462	2.5	um	Spot	Position	168	1000371632	389170
9.4882	99.8742	2.5	um	Spot	Position	169	1000376769	389312
360.447	320.1	2.5	um	Spot	Position	169	1000384730	389658
119.864	355.436	2.5	um	Spot	Position	169	1000387065	389667
289.15	446.865	2.5	um	Spot	Position	169	1000386032	389712
446.221	390.623	2.5	um	Spot	Position	169	1000345066	389857
501.645	417.268	2.5	um	Spot	Position	169	1000371632	389866
9.49938	99.5895	2.5	um	Spot	Position	170	1000376769	390063
359.49	320.339	2.5	um	Spot	Position	170	1000384730	390511
119.564	355.647	2.5	um	Spot	Position	170	1000387065	390527
289.984	446.914	2.5	um	Spot	Position	170	1000386032	390604
446.181	391.007	2.5	um	Spot	Position	170	1000345066	390857
9.61351	99.5412	2.5	um	Spot	Position	171	1000376769	391155
370.706	325.544	2.5	um	Spot	Position	171	1000384730	391586
119.574	355.958	2.5	um	Spot	Position	171	1000387065	391599
290.435	447.523	2.5	um	Spot	Position	171	1000386032	391674
317.21	471.195	2.5	um	Spot	Position	171	1000389069	391699
9.50416	99.5984	2.5	um	Spot	Position	172	1000376769	392220
372.773	326.424	2.5	um	Spot	Position	172	1000384730	392709
120.327	356.151	2.5	um	Spot	Position	172	1000387065	392728
290.215	448.018	2.5	um	Spot	Position	172	1000386032	392806
316.83	471.344	2.5	um	Spot	Position	172	1000389069	392831
446.266	391.005	2.5	um	Spot	Position	172	1000345066	393076
9.60891	99.2221	2.5	um	Spot	Position	173	1000376769	393390
376.231	328.578	2.5	um	Spot	Position	173	1000384730	393878
120.188	355.993	2.5	um	Spot	Position	173	1000387065	393894
291.056	447.854	2.5	um	Spot	Position	173	1000386032	393978
316.405	471.7	2.5	um	Spot	Position	173	1000389069	393999
447.466	390.89	2.5	um	Spot	Position	173	1000345066	394227
9.48874	99.3739	2.5	um	Spot	Position	174	1000376769	394529
377.881	330.124	2.5	um	Spot	Position	174	1000384730	394980
120.548	356.107	2.5	um	Spot	Position	174	1000387065	394992
294.145	448.007	2.5	um	Spot	Position	174	1000386032	395061
444.749	406.888	2.5	um	Spot	Position	174	1000345066	395302
9.27343	98.9388	2.5	um	Spot	Position	175	1000376769	395577
377.932	330.072	2.5	um	Spot	Position	175	1000384730	396088
121.16	358.302	2.5	um	Spot	Position	175	1000387065	396099
294.139	448.081	2.5	um	Spot	Position	175	1000386032	396176
442.298	413.095	2.5	um	Spot	Position	175	1000345066	396467
117.525	341.548	2.5	um	Spot	Position	176	1000397049	397049
127.107	368.224	2.5	um	Spot	Position	176	1000387065	397055
293.306	447.287	2.5	um	Spot	Position	176	1000386032	397082
329.832	476.02	2.5	um	Spot	Position	176	1000389069	397096
442.947	413.158	2.5	um	Spot	Position	176	1000345066	397224
116.78	342.6	2.5	um	Spot	Position	177	1000397049	397718
129.7	369.822	2.5	um	Spot	Position	177	1000387065	397725
291.471	446.869	2.5	um	Spot	Position	177	1000386032	397753
330.183	476.467	2.5	um	Spot	Position	177	1000389069	397766
395.017	339.385	2.5	um	Spot	Position	177	1000384730	397862
442.659	412.837	2.5	um	Spot	Position	177	1000345066	397880
116.635	341.875	2.5	um	Spot	Position	178	1000397049	398582
129.697	369.492	2.5	um	Spot	Position	178	1000387065	398597
289.833	446.693	2.5	um	Spot	Position	178	1000386032	398666
329.701	475.574	2.5	um	Spot	Position	178	1000389069	398692
397.523	340.82	2.5	um	Spot	Position	178	1000384730	398898
443.266	411.786	2.5	um	Spot	Position	178	1000345066	398948
116.242	342.457	2.5	um	Spot	Position	179	1000397049	399587
139.616	373.944	2.5	um	Spot	Position	179	1000387065	399593
289.424	445.497	2.5	um	Spot	Position	179	1000386032	399624
399.659	341.813	2.5	um	Spot	Position	179	1000384730	399758
444.327	410.212	2.5	um	Spot	Position	179	1000345066	399774
330.813	475.981	2.5	um	Spot	Position	179	1000389069	399792
115.753	342.572	2.5	um	Spot	Position	180	1000397049	400294
140.782	374.387	2.5	um	Spot	Position	180	1000387065	400298
287.407	445.114	2.5	um	Spot	Position	180	1000386032	400323
401.921	348.178	2.5	um	Spot	Position	180	1000384730	400440
445.595	406.667	2.5	um	Spot	Position	180	1000345066	400454
337.802	480.04	2.5	um	Spot	Position	180	1000389069	400474
115.538	342.31	2.5	um	Spot	Position	181	1000397049	401081
154.644	375.868	2.5	um	Spot	Position	181	1000387065	401097
287.996	445.024	2.5	um	Spot	Position	181	1000386032	401155
402.443	348.626	2.5	um	Spot	Position	181	1000384730	401376
341.284	483.457	2.5	um	Spot	Position	181	1000389069	401452
115.052	342.682	2.5	um	Spot	Position	182	1000397049	402109
160.745	377.334	2.5	um	Spot	Position	182	1000387065	402122
289.238	444.934	2.5	um	Spot	Position	182	1000386032	402181
452.817	390.045	2.5	um	Spot	Position	182	1000345066	402422
344.644	485.606	2.5	um	Spot	Position	182	1000389069	402483
114.74	342.162	2.5	um	Spot	Position	183	1000397049	403174
171.777	379.714	2.5	um	Spot	Position	183	1000387065	403188
288.878	444.739	2.5	um	Spot	Position	183	1000386032	403234
405.09	354.856	2.5	um	Spot	Position	183	1000384730	403471
455.939	384.849	2.5	um	Spot	Position	183	1000345066	403484
345.507	485.879	2.5	um	Spot	Position	183	1000389069	403556
113.854	342.698	2.5	um	Spot	Position	184	1000397049	404070
178.067	342.531	2.5	um	Spot	Position	184	1000404071	404071
171.122	379.725	2.5	um	Spot	Position	184	1000387065	404076
289.275	444.474	2.5	um	Spot	Position	184	1000386032	404101
405.309	354.852	2.5	um	Spot	Position	184	1000384730	404224
456.417	383.642	2.5	um	Spot	Position	184	1000345066	404231
345.769	486.362	2.5	um	Spot	Position	184	1000389069	404260
171.413	379.791	2.5	um	Spot	Position	185	1000387065	404725
288.26	444.752	2.5	um	Spot	Position	185	1000386032	404747
457.288	382.121	2.5	um	Spot	Position	185	1000345066	404874
346.4	486.128	2.5	um	Spot	Position	185	1000389069	404902
257.223	167.898	2.5	um	Spot	Position	186	1000405085	405085
185.929	385.538	2.5	um	Spot	Position	186	1000387065	405547
286.029	444.464	2.5	um	Spot	Position	186	1000386032	405586
411.61	362.42	2.5	um	Spot	Position	186	1000384730	405823
458.331	380.251	2.5	um	Spot	Position	186	1000345066	405829
346.607	486.867	2.5	um	Spot	Position	186	1000389069	405884
257.186	167.765	2.5	um	Spot	Position	187	1000405085	406107
112.492	343.441	2.5	um	Spot	Position	187	1000397049	406422
190.678	386.669	2.5	um	Spot	Position	187	1000387065	406428
286.384	444.341	2.5	um	Spot	Position	187	1000386032	406449
412.474	365.69	2.5	um	Spot	Position	187	1000384730	406570
458.101	379.642	2.5	um	Spot	Position	187	1000345066	406574
356.4	492.453	2.5	um	Spot	Position	187	1000389069	406606
257.147	167.891	2.5	um	Spot	Position	188	1000405085	406752
112.609	343.816	2.5	um	Spot	Position	188	1000397049	407051
175.814	346.823	2.5	um	Spot	Position	188	1000404071	407052
191.062	386.645	2.5	um	Spot	Position	188	1000387065	407058
287.004	444.383	2.5	um	Spot	Position	188	1000386032	407078
458.384	379.064	2.5	um	Spot	Position	188	1000345066	407193
356.952	492.582	2.5	um	Spot	Position	188	1000389069	407219
257.28	167.896	2.5	um	Spot	Position	189	1000405085	407359
201.632	389.855	2.5	um	Spot	Position	189	1000387065	407716
285.895	443.508	2.5	um	Spot	Position	189	1000386032	407739
465.267	373.36	2.5	um	Spot	Position	189	1000345066	407887
356.276	492.078	2.5	um	Spot	Position	189	1000389069	407934
256.894	167.748	2.5	um	Spot	Position	190	1000405085	408093
113.454	343.184	2.5	um	Spot	Position	190	1000397049	408423
210.218	391.533	2.5	um	Spot	Position	190	1000387065	408437
284.972	443.684	2.5	um	Spot	Position	190	1000386032	408454
465.42	371.304	2.5	um	Spot	Position	190	1000345066	408572
440.979	447.434	2.5	um	Spot	Position	190	1000408596	408596
355.89	491.965	2.5	um	Spot	Position	190	1000389069	408614
257.157	167.796	2.5	um	Spot	Position	191	1000405085	408752
114.083	343.231	2.5	um	Spot	Position	191	1000397049	409062
172.433	353.302	2.5	um	Spot	Position	191	1000404071	409063
211.287	391.878	2.5	um	Spot	Position	191	1000387065	409076
284.195	443.88	2.5	um	Spot	Position	191	1000386032	409093
465.229	371.488	2.5	um	Spot	Position	191	1000345066	409212
439.658	448.165	2.5	um	Spot	Position	191	1000408596	409231
355.645	491.372	2.5	um	Spot	Position	191	1000389069	409244
256.923	167.898	2.5	um	Spot	Position	192	1000405085	409385
113.955	343.264	2.5	um	Spot	Position	192	1000397049	409679
171.646	354.315	2.5	um	Spot	Position	192	1000404071	409680
211.629	392.16	2.5	um	Spot	Position	192	1000387065	409686
284.345	444.105	2.5	um	Spot	Position	192	1000386032	409708
467.432	369.325	2.5	um	Spot	Position	192	1000345066	409819
439.019	447.848	2.5	um	Spot	Position	192	1000408596	409838
354.54	491.532	2.5	um	Spot	Position	192	1000389069	409851
257.151	168.161	2.5	um	Spot	Position	193	1000405085	410019
170.909	354.259	2.5	um	Spot	Position	193	1000404071	410432
221.082	394.039	2.5	um	Spot	Position	193	1000387065	410456
284.307	443.52	2.5	um	Spot	Position	193	1000386032	410497
468.49	367.571	2.5	um	Spot	Position	193	1000345066	410726
438.35	447.199	2.5	um	Spot	Position	193	1000408596	410769
353.788	491.527	2.5	um	Spot	Position	193	1000389069	410802
257.173	168.325	2.5	um	Spot	Position	194	1000405085	411033
113.873	343.874	2.5	um	Spot	Position	194	1000397049	411382
170.46	354.61	2.5	um	Spot	Position	194	1000404071	411384
225.742	394.906	2.5	um	Spot	Position	194	1000387065	411396
284.346	443.146	2.5	um	Spot	Position	194	1000386032	411415
468.81	367.048	2.5	um	Spot	Position	194	1000345066	411586
436.059	447.29	2.5	um	Spot	Position	194	1000408596	411618
257.004	168.486	2.5	um	Spot	Position	195	1000405085	411820
113.289	344.871	2.5	um	Spot	Position	195	1000397049	412149
169.949	356.308	2.5	um	Spot	Position	195	1000404071	412152
234.896	395.781	2.5	um	Spot	Position	195	1000387065	412164
284.613	442.547	2.5	um	Spot	Position	195	1000386032	412186
468.997	365.593	2.5	um	Spot	Position	195	1000345066	412310
435.966	444.911	2.5	um	Spot	Position	195	1000408596	412330
370.129	497.379	2.5	um	Spot	Position	195	1000389069	412343
257.01	168.562	2.5	um	Spot	Position	196	1000405085	412499
112.677	344.607	2.5	um	Spot	Position	196	1000397049	412893
234.603	395.795	2.5	um	Spot	Position	196	1000387065	412916
468.759	363.783	2.5	um	Spot	Position	196	1000345066	413156
370.565	497.6	2.5	um	Spot	Position	196	1000389069	413220
256.799	168.574	2.5	um	Spot	Position	197	1000405085	413425
112.38	344.299	2.5	um	Spot	Position	197	1000397049	413723
168.148	356.915	2.5	um	Spot	Position	197	1000404071	413724
234.742	395.868	2.5	um	Spot	Position	197	1000387065	413735
469.897	363.367	2.5	um	Spot	Position	197	1000345066	413870
369.478	497.244	2.5	um	Spot	Position	197	1000389069	413907
256.36	168.636	2.5	um	Spot	Position	198	1000405085	414061
111.049	345.406	2.5	um	Spot	Position	198	1000397049	414408
237.886	395.009	2.5	um	Spot	Position	198	1000387065	414423
470.329	363.844	2.5	um	Spot	Position	198	1000345066	414561
368.438	496.692	2.5	um	Spot	Position	198	1000389069	414599
256.305	168.79	2.5	um	Spot	Position	199	1000405085	414791
112.654	345.795	2.5	um	Spot	Position	199	1000397049	415238
167.615	355.682	2.5	um	Spot	Position	199	1000404071	415242
254.916	393.109	2.5	um	Spot	Position	199	1000387065	415261
470.822	363.721	2.5	um	Spot	Position	199	1000345066	415549
428.758	445.896	2.5	um	Spot	Position	199	1000408596	415605
256.048	168.561	2.5	um	Spot	Position	200	1000405085	415904
112.888	345.374	2.5	um	Spot	Position	200	1000397049	416342
256.564	392.409	2.5	um	Spot	Position	200	1000387065	416369
470.857	364.14	2.5	um	Spot	Position	200	1000345066	416658
429.604	444.196	2.5	um	Spot	Position	200	1000408596	416704
255.811	168.518	2.5	um	Spot	Position	201	1000405085	416988
265.19	392.141	2.5	um	Spot	Position	201	1000387065	417422
470.183	365.037	2.5	um	Spot	Position	201	1000345066	417681
255.67	168.445	2.5	um	Spot	Position	202	1000405085	417993
112.442	349.065	2.5	um	Spot	Position	202	1000397049	418455
267.238	391.953	2.5	um	Spot	Position	202	1000387065	418475
469.06	365.39	2.5	um	Spot	Position	202	1000345066	418739
427.744	443.719	2.5	um	Spot	Position	202	1000408596	418775
255.661	168.433	2.5	um	Spot	Position	203	1000405085	419063
112.392	348.807	2.5	um	Spot	Position	203	1000397049	419480
469.255	366.233	2.5	um	Spot	Position	203	1000345066	419818
427.482	442.896	2.5	um	Spot	Position	203	1000408596	419866
255.718	168.504	2.5	um	Spot	Position	204	1000405085	420146
112.191	349.422	2.5	um	Spot	Position	204	1000397049	420564
469.923	366.159	2.5	um	Spot	Position	204	1000345066	420860
425.825	442.65	2.5	um	Spot	Position	204	1000408596	420906
255.605	168.496	2.5	um	Spot	Position	205	1000405085	421181
111.496	350.298	2.5	um	Spot	Position	205	1000397049	421607
470.592	368.056	2.5	um	Spot	Position	205	1000345066	421895
426.247	441.798	2.5	um	Spot	Position	205	1000408596	421936
431.262	474.405	2.5	um	Spot	Position	205	1000421955	421955
255.774	168.635	2.5	um	Spot	Position	206	1000405085	422221
563.832	245.878	2.5	um	Spot	Position	206	1000422568	422568
111.798	350.495	2.5	um	Spot	Position	206	1000397049	422621
469.929	367.426	2.5	um	Spot	Position	206	1000345066	422897
425.635	441.182	2.5	um	Spot	Position	206	1000408596	422931
432.018	471.086	2.5	um	Spot	Position	206	1000421955	422950
255.781	169.081	2.5	um	Spot	Position	207	1000405085	423195
563.358	246.788	2.5	um	Spot	Position	207	1000422568	423524
111.567	350.379	2.5	um	Spot	Position	207	1000397049	423580
470.612	366.531	2.5	um	Spot	Position	207	1000345066	423826
335.096	397.752	2.5	um	Spot	Position	207	1000387065	423834
437.599	462.994	2.5	um	Spot	Position	207	1000421955	423872
255.508	168.952	2.5	um	Spot	Position	208	1000405085	424108
563.615	246.539	2.5	um	Spot	Position	208	1000422568	424452
110.733	350.553	2.5	um	Spot	Position	208	1000397049	424506
470.335	366.11	2.5	um	Spot	Position	208	1000345066	424784
334.914	397.598	2.5	um	Spot	Position	208	1000387065	424797
442.233	452.226	2.5	um	Spot	Position	208	1000421955	424834
255.447	169.055	2.5	um	Spot	Position	209	1000405085	425089
109.952	349.923	2.5	um	Spot	Position	209	1000397049	425527
469.827	366.809	2.5	um	Spot	Position	209	1000345066	425834
335.174	397.161	2.5	um	Spot	Position	209	1000387065	425845
445.689	451.541	2.5	um	Spot	Position	209	1000421955	425878
255.209	168.996	2.5	um	Spot	Position	210	1000405085	426157
563.968	246.235	2.5	um	Spot	Position	210	1000422568	426513
109.903	349.466	2.5	um	Spot	Position	210	1000397049	426571
469.632	365.922	2.5	um	Spot	Position	210	1000345066	426828
428.518	421.97	2.5	um	Spot	Position	210	1000426854	426854
414.273	441.692	2.5	um	Spot	Position	210	1000408596	426864
447.702	446.775	2.5	um	Spot	Position	210	1000421955	426866
255.12	169.472	2.5	um	Spot	Position	211	1000405085	427111
563.297	246.805	2.5	um	Spot	Position	211	1000422568	427465
110.49	350.339	2.5	um	Spot	Position	211	1000397049	427524
325.868	397.016	2.5	um	Spot	Position	211	1000387065	427547
469.9	367.647	2.5	um	Spot	Position	211	1000345066	427795
429.239	421.098	2.5	um	Spot	Position	211	1000426854	427819
459.805	432.927	2.5	um	Spot	Position	211	1000421955	427826
413.086	441.582	2.5	um	Spot	Position	211	1000408596	427831
255.311	169.341	2.5	um	Spot	Position	212	1000405085	428072
562.922	246.964	2.5	um	Spot	Position	212	1000422568	428411
111.363	349.711	2.5	um	Spot	Position	212	1000397049	428464
326.445	397.028	2.5	um	Spot	Position	212	1000387065	428483
470.534	368.667	2.5	um	Spot	Position	212	1000345066	428731
429.394	419.013	2.5	um	Spot	Position	212	1000426854	428754
466.421	422.423	2.5	um	Spot	Position	212	1000421955	428756
414.034	440.917	2.5	um	Spot	Position	212	1000408596	428766
254.731	169.261	2.5	um	Spot	Position	213	1000405085	428989
562.824	247.26	2.5	um	Spot	Position	213	1000422568	429258
111.459	350.64	2.5	um	Spot	Position	213	1000397049	429297
327.056	396.996	2.5	um	Spot	Position	213	1000387065	429308
472.382	368.73	2.5	um	Spot	Position	213	1000345066	429445
429.518	418.458	2.5	um	Spot	Position	213	1000426854	429462
412.811	440.73	2.5	um	Spot	Position	213	1000408596	429474
254.971	169.116	2.5	um	Spot	Position	214	1000405085	429645
562.256	247.549	2.5	um	Spot	Position	214	1000422568	429924
111.36	350.814	2.5	um	Spot	Position	214	1000397049	429955
472.371	369.48	2.5	um	Spot	Position	214	1000345066	430102
336.634	397.579	2.5	um	Spot	Position	214	1000387065	430109
480.384	404.527	2.5	um	Spot	Position	214	1000421955	430113
429.257	418.138	2.5	um	Spot	Position	214	1000426854	430116
413.047	440.676	2.5	um	Spot	Position	214	1000408596	430125
255.384	169.322	2.5	um	Spot	Position	215	1000405085	430290
562.191	247.404	2.5	um	Spot	Position	215	1000422568	430572
112.105	350.605	2.5	um	Spot	Position	215	1000397049	430605
473.533	369.299	2.5	um	Spot	Position	215	1000345066	430751
487.189	396.52	2.5	um	Spot	Position	215	1000421955	430757
336.467	397.44	2.5	um	Spot	Position	215	1000387065	430758
412.796	440.589	2.5	um	Spot	Position	215	1000408596	430777
254.996	169.486	2.5	um	Spot	Position	216	1000405085	430951
561.921	248.702	2.5	um	Spot	Position	216	1000422568	431220
111.824	351.623	2.5	um	Spot	Position	216	1000397049	431254
472.516	367.849	2.5	um	Spot	Position	216	1000345066	431405
491.088	390.492	2.5	um	Spot	Position	216	1000421955	431412
336.789	397.663	2.5	um	Spot	Position	216	1000387065	431414
426.59	409.549	2.5	um	Spot	Position	216	1000426854	431420
412.469	440.628	2.5	um	Spot	Position	216	1000408596	431433
254.854	169.724	2.5	um	Spot	Position	217	1000405085	431636
67.9003	332.683	2.5	um	Spot	Position	217	1000432003	432003
112.076	351.972	2.5	um	Spot	Position	217	1000397049	432007
473.798	367.377	2.5	um	Spot	Position	217	1000345066	432227
494.348	378.795	2.5	um	Spot	Position	217	1000421955	432231
336.722	397.62	2.5	um	Spot	Position	217	1000387065	432237
426.088	410.272	2.5	um	Spot	Position	217	1000426854	432241
412.133	440.188	2.5	um	Spot	Position	217	1000408596	432255
254.975	169.847	2.5	um	Spot	Position	218	1000405085	432464
562.085	247.603	2.5	um	Spot	Position	218	1000422568	432744
67.6158	334.377	2.5	um	Spot	Position	218	1000432003	432777
112.789	352.208	2.5	um	Spot	Position	218	1000397049	432779
472.789	367.561	2.5	um	Spot	Position	218	1000345066	432908
496.145	375.258	2.5	um	Spot	Position	218	1000421955	432912
336.76	397.597	2.5	um	Spot	Position	218	1000387065	432918
426.436	409.493	2.5	um	Spot	Position	218	1000426854	432920
410.626	440.178	2.5	um	Spot	Position	218	1000408596	432931
255.243	169.95	2.5	um	Spot	Position	219	1000405085	433074
67.4073	335.546	2.5	um	Spot	Position	219	1000432003	433389
111.889	352.768	2.5	um	Spot	Position	219	1000397049	433390
473.7	368.455	2.5	um	Spot	Position	219	1000345066	433548
496.801	373.884	2.5	um	Spot	Position	219	1000421955	433550
337.345	397.746	2.5	um	Spot	Position	219	1000387065	433554
426.355	408.878	2.5	um	Spot	Position	219	1000426854	433558
541.403	429.251	2.5	um	Spot	Position	219	1000433564	433564
411.046	439.804	2.5	um	Spot	Position	219	1000408596	433569
255.374	170.273	2.5	um	Spot	Position	220	1000405085	433726
66.7041	336.506	2.5	um	Spot	Position	220	1000432003	434040
110.489	353.771	2.5	um	Spot	Position	220	1000397049	434043
473.222	367.91	2.5	um	Spot	Position	220	1000345066	434172
497.181	372.988	2.5	um	Spot	Position	220	1000421955	434174
337.67	397.956	2.5	um	Spot	Position	220	1000387065	434179
424.823	409.928	2.5	um	Spot	Position	220	1000426854	434184
410.224	439.741	2.5	um	Spot	Position	220	1000408596	434193
255.819	170.418	2.5	um	Spot	Position	221	1000405085	434338
66.4039	337.905	2.5	um	Spot	Position	221	1000432003	434645
109.616	353.475	2.5	um	Spot	Position	221	1000397049	434649
472.907	367.711	2.5	um	Spot	Position	221	1000345066	434777
497.627	373.345	2.5	um	Spot	Position	221	1000421955	434781
337.868	397.996	2.5	um	Spot	Position	221	1000387065	434783
256.407	170.542	2.5	um	Spot	Position	222	1000405085	435003
66.5399	338.224	2.5	um	Spot	Position	222	1000432003	435423
110.065	353.585	2.5	um	Spot	Position	222	1000397049	435430
471.7	366.408	2.5	um	Spot	Position	222	1000345066	435716
496.626	372.182	2.5	um	Spot	Position	222	1000421955	435717
337.948	397.809	2.5	um	Spot	Position	222	1000387065	435723
535.669	437.469	2.5	um	Spot	Position	222	1000433564	435745
400.689	439.39	2.5	um	Spot	Position	222	1000408596	435746
256.185	170.696	2.5	um	Spot	Position	223	1000405085	435990
66.2043	338.563	2.5	um	Spot	Position	223	1000432003	436309
110.278	353.441	2.5	um	Spot	Position	223	1000397049	436311
500.808	360.223	2.5	um	Spot	Position	223	1000421955	436429
469.974	365.697	2.5	um	Spot	Position	223	1000345066	436430
338.219	397.798	2.5	um	Spot	Position	223	1000387065	436435
427.125	408.137	2.5	um	Spot	Position	223	1000426854	436442
400.29	439.217	2.5	um	Spot	Position	223	1000408596	436452
255.679	170.789	2.5	um	Spot	Position	224	1000405085	436600
66.4969	339.535	2.5	um	Spot	Position	224	1000432003	436945
110.029	354.477	2.5	um	Spot	Position	224	1000397049	436948
501.418	356.723	2.5	um	Spot	Position	224	1000421955	437167
468.65	363.404	2.5	um	Spot	Position	224	1000345066	437170
337.853	397.569	2.5	um	Spot	Position	224	1000387065	437181
427.554	407.586	2.5	um	Spot	Position	224	1000426854	437187
541.533	428.374	2.5	um	Spot	Position	224	1000433564	437194
255.839	170.974	2.5	um	Spot	Position	225	1000405085	437415
66.4279	339.599	2.5	um	Spot	Position	225	1000432003	437744
110.832	354.878	2.5	um	Spot	Position	225	1000397049	437747
501.19	351.9	2.5	um	Spot	Position	225	1000421955	437885
468.395	362.281	2.5	um	Spot	Position	225	1000345066	437889
337.884	397.33	2.5	um	Spot	Position	225	1000387065	437898
427.29	407.758	2.5	um	Spot	Position	225	1000426854	437904
255.726	171.195	2.5	um	Spot	Position	226	1000405085	438081
111.639	354.922	2.5	um	Spot	Position	226	1000397049	438400
468.184	361.177	2.5	um	Spot	Position	226	1000345066	438550
338.22	397.191	2.5	um	Spot	Position	226	1000387065	438562
426.467	407.701	2.5	um	Spot	Position	226	1000426854	438566
541.849	427.895	2.5	um	Spot	Position	226	1000433564	438570
256.261	171.363	2.5	um	Spot	Position	227	1000405085	438738
111.065	354.645	2.5	um	Spot	Position	227	1000397049	439075
467.073	360.92	2.5	um	Spot	Position	227	1000345066	439227
338.143	397.081	2.5	um	Spot	Position	227	1000387065	439235
427.414	406.869	2.5	um	Spot	Position	227	1000426854	439240
256.207	171.583	2.5	um	Spot	Position	228	1000405085	439439
111.357	354.7	2.5	um	Spot	Position	228	1000397049	439827
465.663	359.706	2.5	um	Spot	Position	228	1000345066	440088
338.481	396.998	2.5	um	Spot	Position	228	1000387065	440099
427.468	406.861	2.5	um	Spot	Position	228	1000426854	440106
255.728	171.537	2.5	um	Spot	Position	229	1000405085	440351
6.57658	244.529	2.5	um	Spot	Position	229	1000440373	440373
111.174	354.696	2.5	um	Spot	Position	229	1000397049	440654
466.093	362.242	2.5	um	Spot	Position	229	1000345066	440772
338.602	397.134	2.5	um	Spot	Position	229	1000387065	440779
427.347	406.543	2.5	um	Spot	Position	229	1000426854	440787
539.929	428.672	2.5	um	Spot	Position	229	1000433564	440792
255.39	171.425	2.5	um	Spot	Position	230	1000405085	440963
6.2148	245.105	2.5	um	Spot	Position	230	1000440373	440985
110.289	354.834	2.5	um	Spot	Position	230	1000397049	441285
466.559	363.795	2.5	um	Spot	Position	230	1000345066	441426
338.793	396.888	2.5	um	Spot	Position	230	1000387065	441430
427.484	405.518	2.5	um	Spot	Position	230	1000426854	441435
541.164	427.386	2.5	um	Spot	Position	230	1000433564	441441
255.664	171.391	2.5	um	Spot	Position	231	1000405085	441623
6.7527	245.154	2.5	um	Spot	Position	231	1000440373	441651
111.223	354.273	2.5	um	Spot	Position	231	1000397049	441956
467.471	366.108	2.5	um	Spot	Position	231	1000345066	442128
338.265	396.788	2.5	um	Spot	Position	231	1000387065	442134
426.786	406.338	2.5	um	Spot	Position	231	1000426854	442136
255.571	171.665	2.5	um	Spot	Position	232	1000405085	442318
111.389	354.921	2.5	um	Spot	Position	232	1000397049	442669
468.701	367.619	2.5	um	Spot	Position	232	1000345066	442837
338.542	396.92	2.5	um	Spot	Position	232	1000387065	442843
426.071	406.652	2.5	um	Spot	Position	232	1000426854	442846
539.861	428.105	2.5	um	Spot	Position	232	1000433564	442852
255.314	171.664	2.5	um	Spot	Position	233	1000405085	443042
11.3533	246.876	2.5	um	Spot	Position	233	1000440373	443071
110.65	355.194	2.5	um	Spot	Position	233	1000397049	443422
469.652	368.928	2.5	um	Spot	Position	233	1000345066	443674
338.505	396.727	2.5	um	Spot	Position	233	1000387065	443684
425.837	406.84	2.5	um	Spot	Position	233	1000426854	443688
542.664	424.859	2.5	um	Spot	Position	233	1000433564	443698
255.223	171.558	2.5	um	Spot	Position	234	1000405085	443931
11.0277	247.066	2.5	um	Spot	Position	234	1000440373	443951
111.065	354.31	2.5	um	Spot	Position	234	1000397049	444261
470.093	368.768	2.5	um	Spot	Position	234	1000345066	444409
338.565	396.672	2.5	um	Spot	Position	234	1000387065	444412
425.672	406.517	2.5	um	Spot	Position	234	1000426854	444415
539.061	426.715	2.5	um	Spot	Position	234	1000433564	444420
255.055	171.638	2.5	um	Spot	Position	235	1000405085	444584
10.3724	247.485	2.5	um	Spot	Position	235	1000440373	444607
111.34	354.227	2.5	um	Spot	Position	235	1000397049	444898
471.676	369.063	2.5	um	Spot	Position	235	1000345066	445055
338.488	396.777	2.5	um	Spot	Position	235	1000387065	445061
426.112	405.32	2.5	um	Spot	Position	235	1000426854	445066
539.229	426.52	2.5	um	Spot	Position	235	1000433564	445072
255.108	171.666	2.5	um	Spot	Position	236	1000405085	445246
13.3605	248.132	2.5	um	Spot	Position	236	1000440373	445267
111.59	353.918	2.5	um	Spot	Position	236	1000397049	445552
471.06	368.726	2.5	um	Spot	Position	236	1000345066	445676
338.634	396.678	2.5	um	Spot	Position	236	1000387065	445682
537.621	427.711	2.5	um	Spot	Position	236	1000433564	445693
255.284	171.665	2.5	um	Spot	Position	237	1000405085	445849
110.829	354.067	2.5	um	Spot	Position	237	1000397049	446171
470.798	369.076	2.5	um	Spot	Position	237	1000345066	446325
338.946	396.868	2.5	um	Spot	Position	237	1000387065	446331
538.287	426.102	2.5	um	Spot	Position	237	1000433564	446343
254.997	171.706	2.5	um	Spot	Position	238	1000405085	446535
110.914	353.731	2.5	um	Spot	Position	238	1000397049	446851
469.897	369.098	2.5	um	Spot	Position	238	1000345066	447009
339.151	397.318	2.5	um	Spot	Position	238	1000387065	447014
540.944	424.16	2.5	um	Spot	Position	238	1000433564	447026
255.331	171.992	2.5	um	Spot	Position	239	1000405085	447213
16.1286	249.032	2.5	um	Spot	Position	239	1000440373	447238
111.53	353.236	2.5	um	Spot	Position	239	1000397049	447556
470.554	368.817	2.5	um	Spot	Position	239	1000345066	447706
338.883	397.411	2.5	um	Spot	Position	239	1000387065	447710
539.327	424.783	2.5	um	Spot	Position	239	1000433564	447720
255.552	172.305	2.5	um	Spot	Position	240	1000405085	447898
111.933	353.028	2.5	um	Spot	Position	240	1000397049	448234
469.887	368.282	2.5	um	Spot	Position	240	1000345066	448399
339.037	397.262	2.5	um	Spot	Position	240	1000387065	448405
538.836	424.922	2.5	um	Spot	Position	240	1000433564	448418
255.002	172.448	2.5	um	Spot	Position	241	1000405085	448624
111.488	352.985	2.5	um	Spot	Position	241	1000397049	449040
470.018	367.887	2.5	um	Spot	Position	241	1000345066	449329
339.143	397.218	2.5	um	Spot	Position	241	1000387065	449345
539.147	424.154	2.5	um	Spot	Position	241	1000433564	449357
255.256	172.742	2.5	um	Spot	Position	242	1000405085	449618
17.6663	249.634	2.5	um	Spot	Position	242	1000440373	449641
110.705	353.421	2.5	um	Spot	Position	242	1000397049	449958
468.947	368.696	2.5	um	Spot	Position	242	1000345066	450109
339.63	397.233	2.5	um	Spot	Position	242	1000387065	450116
539.694	423.151	2.5	um	Spot	Position	242	1000433564	450122
255.048	172.757	2.5	um	Spot	Position	243	1000405085	450334
110.744	353.29	2.5	um	Spot	Position	243	1000397049	450739
466.965	367.747	2.5	um	Spot	Position	243	1000345066	451030
339.627	397.474	2.5	um	Spot	Position	243	1000387065	451042
539.651	422.894	2.5	um	Spot	Position	243	1000433564	451054
255.118	172.633	2.5	um	Spot	Position	244	1000405085	451301
110.537	353.93	2.5	um	Spot	Position	244	1000397049	451631
464.912	367.09	2.5	um	Spot	Position	244	1000345066	451803
340.176	397.374	2.5	um	Spot	Position	244	1000387065	451815
539.389	423.325	2.5	um	Spot	Position	244	1000433564	451824
254.969	172.636	2.5	um	Spot	Position	245	1000405085	451980
110.887	353.648	2.5	um	Spot	Position	245	1000397049	452295
463.689	366.278	2.5	um	Spot	Position	245	1000345066	452451
340.162	397.355	2.5	um	Spot	Position	245	1000387065	452461
538.375	424.691	2.5	um	Spot	Position	245	1000433564	452473
255.079	172.631	2.5	um	Spot	Position	246	1000405085	452631
111.182	353.873	2.5	um	Spot	Position	246	1000397049	452949
463.104	365.973	2.5	um	Spot	Position	246	1000345066	453056
340.238	397.422	2.5	um	Spot	Position	246	1000387065	453063
538.458	424.379	2.5	um	Spot	Position	246	1000433564	453072
254.705	172.874	2.5	um	Spot	Position	247	1000405085	453249
112.197	353.601	2.5	um	Spot	Position	247	1000397049	453569
465.078	366.305	2.5	um	Spot	Position	247	1000345066	453724
340.13	397.523	2.5	um	Spot	Position	247	1000387065	453733
535.616	426.402	2.5	um	Spot	Position	247	1000433564	453743
254.852	172.636	2.5	um	Spot	Position	248	1000405085	453908
112.335	353.315	2.5	um	Spot	Position	248	1000397049	454254
465.72	366.49	2.5	um	Spot	Position	248	1000345066	454427
340.156	397.268	2.5	um	Spot	Position	248	1000387065	454439
533.199	428.303	2.5	um	Spot	Position	248	1000433564	454447
254.697	172.549	2.5	um	Spot	Position	249	1000405085	454636
111.857	353.391	2.5	um	Spot	Position	249	1000397049	454974
465.643	366.491	2.5	um	Spot	Position	249	1000345066	455149
340.415	397.163	2.5	um	Spot	Position	249	1000387065	455155
533.573	428.018	2.5	um	Spot	Position	249	1000433564	455167
254.665	172.613	2.5	um	Spot	Position	250	1000405085	455388
112.297	352.907	2.5	um	Spot	Position	250	1000397049	455822
466.442	365.901	2.5	um	Spot	Position	250	1000345066	456130
340.963	397.082	2.5	um	Spot	Position	250	1000387065	456149
533.483	428.151	2.5	um	Spot	Position	250	1000433564	456167
254.5	172.788	2.5	um	Spot	Position	251	1000405085	456431
112.218	353.317	2.5	um	Spot	Position	251	1000397049	456740
466.44	366.803	2.5	um	Spot	Position	251	1000345066	456893
341.596	397.385	2.5	um	Spot	Position	251	1000387065	456898
532.887	428.834	2.5	um	Spot	Position	251	1000433564	456909
254.258	172.758	2.5	um	Spot	Position	252	1000405085	457108
112.427	353.896	2.5	um	Spot	Position	252	1000397049	457543
467.012	366.491	2.5	um	Spot	Position	252	1000345066	457856
341.673	397.558	2.5	um	Spot	Position	252	1000387065	457873
254.644	172.982	2.5	um	Spot	Position	253	1000405085	458163
112.801	354.06	2.5	um	Spot	Position	253	1000397049	458502
341.799	397.676	2.5	um	Spot	Position	253	1000387065	458685
