# Supplementary material for: Neurotransmitter signaling regulates distinct phases of multimodal human interneuron migration
Source: EMBO J. 2021 Oct 18;40(23):e108714. doi: 10.15252/embj.2021108714 (PMC8634123; doi:10.15252/embj.2021108714)
Supplement: Supplementary file 13 — Software EV1 [file EMBJ-40-e108714-s017.zip › Supplementary_Software/track-analysis-using-trackpal/DATA_RAW/0612_Dlxi56_GFP_WT1_confGFP_tstack_Ser_100nM_Area1_stackreg_crop_badj_Position_Serotonin.csv]

Position
====================
Position X	Position Y	Position Z	Unit	Category	Collection	Time	TrackID	ID
135.962	114.316	2.5	um	Spot	Position	1	1000000141	141
157.06	283.91	2.5	um	Spot	Position	1	1000000237	237
445.804	334.393	2.5	um	Spot	Position	1	1000000259	259
170.933	340.447	2.5	um	Spot	Position	1	1000000261	261
25.1828	361.637	2.5	um	Spot	Position	1	1000000268	268
342.181	373.532	2.5	um	Spot	Position	1	1000000271	271
243.372	454.815	2.5	um	Spot	Position	1	1000000299	299
134.379	114.775	2.5	um	Spot	Position	2	1000000141	773
154.556	284.188	2.5	um	Spot	Position	2	1000000237	891
446.56	334.381	2.5	um	Spot	Position	2	1000000259	911
170.209	340.298	2.5	um	Spot	Position	2	1000000261	913
26.7505	361.286	2.5	um	Spot	Position	2	1000000268	919
343.189	371.988	2.5	um	Spot	Position	2	1000000271	923
243.06	458.297	2.5	um	Spot	Position	2	1000000299	954
133.545	115.349	2.5	um	Spot	Position	3	1000000141	1486
150.416	284.61	2.5	um	Spot	Position	3	1000000237	1604
447.404	334.589	2.5	um	Spot	Position	3	1000000259	1618
169.644	340.554	2.5	um	Spot	Position	3	1000000261	1623
28.5044	360.882	2.5	um	Spot	Position	3	1000000268	1630
344.664	372.864	2.5	um	Spot	Position	3	1000000271	1633
242.866	461.13	2.5	um	Spot	Position	3	1000000299	1667
132.731	115.684	2.5	um	Spot	Position	4	1000000141	2238
148.247	284.979	2.5	um	Spot	Position	4	1000000237	2393
447.457	334.909	2.5	um	Spot	Position	4	1000000259	2421
169.022	341.124	2.5	um	Spot	Position	4	1000000261	2426
29.1566	359.941	2.5	um	Spot	Position	4	1000000268	2436
343.946	378.488	2.5	um	Spot	Position	4	1000000271	2443
240.99	471.596	2.5	um	Spot	Position	4	1000000299	2499
132.632	115.779	2.5	um	Spot	Position	5	1000000141	3180
146.112	287.429	2.5	um	Spot	Position	5	1000000237	3307
447.241	335.18	2.5	um	Spot	Position	5	1000000259	3323
169.148	340.425	2.5	um	Spot	Position	5	1000000261	3327
30.3337	360.199	2.5	um	Spot	Position	5	1000000268	3333
343.019	381.614	2.5	um	Spot	Position	5	1000000271	3338
240.091	483.807	2.5	um	Spot	Position	5	1000000299	3381
132.797	115.573	2.5	um	Spot	Position	6	1000000141	3922
150.622	289.767	2.5	um	Spot	Position	6	1000000237	4041
447.611	336.078	2.5	um	Spot	Position	6	1000000259	4061
168.72	339.735	2.5	um	Spot	Position	6	1000000261	4064
30.675	359.937	2.5	um	Spot	Position	6	1000000268	4069
341.06	388.796	2.5	um	Spot	Position	6	1000000271	4083
239.383	494.827	2.5	um	Spot	Position	6	1000000299	4125
133.104	115.259	2.5	um	Spot	Position	7	1000000141	4665
152.053	291.87	2.5	um	Spot	Position	7	1000000237	4797
447.12	336.022	2.5	um	Spot	Position	7	1000000259	4820
169.087	340.5	2.5	um	Spot	Position	7	1000000261	4822
30.8311	359.291	2.5	um	Spot	Position	7	1000000268	4828
338.551	394.513	2.5	um	Spot	Position	7	1000000271	4843
239.154	500.118	2.5	um	Spot	Position	7	1000000299	4895
132.431	116.188	2.5	um	Spot	Position	8	1000000141	5450
155.286	293.917	2.5	um	Spot	Position	8	1000000237	5579
446.566	336.17	2.5	um	Spot	Position	8	1000000259	5596
169.409	342.778	2.5	um	Spot	Position	8	1000000261	5600
31.2881	358.646	2.5	um	Spot	Position	8	1000000268	5606
336.854	396.206	2.5	um	Spot	Position	8	1000000271	5622
236.563	511.543	2.5	um	Spot	Position	8	1000000299	5685
135.085	121.092	2.5	um	Spot	Position	9	1000000141	6251
157.045	294.511	2.5	um	Spot	Position	9	1000000237	6365
445.898	336.332	2.5	um	Spot	Position	9	1000000259	6379
166.311	352.852	2.5	um	Spot	Position	9	1000000261	6386
32.2467	358.428	2.5	um	Spot	Position	9	1000000268	6388
333.538	400.024	2.5	um	Spot	Position	9	1000000271	6403
135.038	122.464	2.5	um	Spot	Position	10	1000000141	7000
156.016	293.555	2.5	um	Spot	Position	10	1000000237	7127
445.197	336.333	2.5	um	Spot	Position	10	1000000259	7156
165.72	355.493	2.5	um	Spot	Position	10	1000000261	7170
32.8963	358.423	2.5	um	Spot	Position	10	1000000268	7171
333.061	401.525	2.5	um	Spot	Position	10	1000000271	7195
233.1	533.674	2.5	um	Spot	Position	10	1000000299	7272
134.936	129.714	2.5	um	Spot	Position	11	1000000141	7891
156.795	294.048	2.5	um	Spot	Position	11	1000000237	7983
444.482	336.19	2.5	um	Spot	Position	11	1000000259	7998
165.597	356.392	2.5	um	Spot	Position	11	1000000261	8005
32.0091	356.885	2.5	um	Spot	Position	11	1000000268	8007
328.616	406.567	2.5	um	Spot	Position	11	1000000271	8027
232.645	537.928	2.5	um	Spot	Position	11	1000000299	8086
136.783	139.149	2.5	um	Spot	Position	12	1000000141	8657
163.806	299.985	2.5	um	Spot	Position	12	1000000237	8783
444.064	336.404	2.5	um	Spot	Position	12	1000000259	8802
32.5054	357.037	2.5	um	Spot	Position	12	1000000268	8810
165.637	356.507	2.5	um	Spot	Position	12	1000000261	8811
324.468	409.784	2.5	um	Spot	Position	12	1000000271	8837
232.396	538.287	2.5	um	Spot	Position	12	1000000299	8904
136.311	142.827	2.5	um	Spot	Position	13	1000000141	9524
176.148	324.805	2.5	um	Spot	Position	13	1000000237	9696
443.959	336.835	2.5	um	Spot	Position	13	1000000259	9700
33.4353	356.973	2.5	um	Spot	Position	13	1000000268	9710
165.231	358.124	2.5	um	Spot	Position	13	1000000261	9712
319.172	412.836	2.5	um	Spot	Position	13	1000000271	9742
138.641	159.017	2.5	um	Spot	Position	14	1000000141	10471
443.562	336.762	2.5	um	Spot	Position	14	1000000259	10556
180.729	339.621	2.5	um	Spot	Position	14	1000000237	10559
165.305	357.733	2.5	um	Spot	Position	14	1000000261	10565
36.5061	358.542	2.5	um	Spot	Position	14	1000000268	10566
315.61	415.123	2.5	um	Spot	Position	14	1000000271	10582
229.897	558.303	2.5	um	Spot	Position	14	1000000299	10639
139.525	163.408	2.5	um	Spot	Position	15	1000000141	11107
177.83	330.252	2.5	um	Spot	Position	15	1000000237	11182
443.011	336.563	2.5	um	Spot	Position	15	1000000259	11185
34.8257	357.536	2.5	um	Spot	Position	15	1000000268	11193
165.667	357.712	2.5	um	Spot	Position	15	1000000261	11194
314.18	415.703	2.5	um	Spot	Position	15	1000000271	11218
120.992	517.271	2.5	um	Spot	Position	15	1000011252	11252
229.993	561.364	2.5	um	Spot	Position	15	1000000299	11274
140.545	170.532	2.5	um	Spot	Position	16	1000000141	11768
177.988	327.157	2.5	um	Spot	Position	16	1000000237	11847
442.433	336.549	2.5	um	Spot	Position	16	1000000259	11851
33.911	356.438	2.5	um	Spot	Position	16	1000000268	11857
166.06	356.783	2.5	um	Spot	Position	16	1000000261	11858
307.804	418.532	2.5	um	Spot	Position	16	1000000271	11882
124.423	523.401	2.5	um	Spot	Position	16	1000011252	11921
229.254	572.288	2.5	um	Spot	Position	16	1000000299	11945
143.937	185.981	2.5	um	Spot	Position	17	1000000141	12404
178.726	328.824	2.5	um	Spot	Position	17	1000000237	12459
442.048	336.632	2.5	um	Spot	Position	17	1000000259	12464
34.5013	356.481	2.5	um	Spot	Position	17	1000000268	12469
165.839	356.832	2.5	um	Spot	Position	17	1000000261	12470
296.981	421.941	2.5	um	Spot	Position	17	1000000271	12488
127.262	529.51	2.5	um	Spot	Position	17	1000011252	12523
231.999	583.625	2.5	um	Spot	Position	17	1000000299	12548
144.185	189.576	2.5	um	Spot	Position	18	1000000141	13034
441.859	336.772	2.5	um	Spot	Position	18	1000000259	13099
183.1	341.339	2.5	um	Spot	Position	18	1000000237	13101
165.897	356.841	2.5	um	Spot	Position	18	1000000261	13105
37.6221	358.25	2.5	um	Spot	Position	18	1000000268	13106
286.179	421.371	2.5	um	Spot	Position	18	1000000271	13124
106.679	455.353	2.5	um	Spot	Position	18	1000013131	13131
127.724	532.301	2.5	um	Spot	Position	18	1000011252	13157
232.166	586.62	2.5	um	Spot	Position	18	1000000299	13188
441.409	336.7	2.5	um	Spot	Position	19	1000000259	13712
183.21	341.226	2.5	um	Spot	Position	19	1000000237	13714
165.704	357.513	2.5	um	Spot	Position	19	1000000261	13718
40.3277	359.286	2.5	um	Spot	Position	19	1000000268	13719
276.656	417.693	2.5	um	Spot	Position	19	1000000271	13732
127.727	534.67	2.5	um	Spot	Position	19	1000011252	13773
289.673	549.603	2.5	um	Spot	Position	19	1000013780	13780
237.458	600.93	2.5	um	Spot	Position	19	1000000299	13807
146.633	201.337	2.5	um	Spot	Position	20	1000000141	14277
179.661	331.83	2.5	um	Spot	Position	20	1000000237	14325
440.895	336.638	2.5	um	Spot	Position	20	1000000259	14326
162.542	364.952	2.5	um	Spot	Position	20	1000000261	14336
269.33	414.024	2.5	um	Spot	Position	20	1000000271	14350
107.242	455.325	2.5	um	Spot	Position	20	1000013131	14362
129.279	541.854	2.5	um	Spot	Position	20	1000011252	14395
241.788	614.553	2.5	um	Spot	Position	20	1000000299	14428
147.091	201.602	2.5	um	Spot	Position	21	1000000141	14919
177.22	323.775	2.5	um	Spot	Position	21	1000000237	14990
440.743	336.874	2.5	um	Spot	Position	21	1000000259	14999
39.6543	358.432	2.5	um	Spot	Position	21	1000000268	15009
161.304	365.585	2.5	um	Spot	Position	21	1000000261	15013
263.406	410.938	2.5	um	Spot	Position	21	1000000271	15033
107.094	455.075	2.5	um	Spot	Position	21	1000013131	15059
130.128	548.949	2.5	um	Spot	Position	21	1000011252	15114
290.01	549.39	2.5	um	Spot	Position	21	1000013780	15115
245.415	626.237	2.5	um	Spot	Position	21	1000000299	15167
176.062	316.687	2.5	um	Spot	Position	22	1000000237	15810
440.268	336.796	2.5	um	Spot	Position	22	1000000259	15821
39.7961	358.936	2.5	um	Spot	Position	22	1000000268	15830
153.34	382.18	2.5	um	Spot	Position	22	1000000261	15835
263.367	410.226	2.5	um	Spot	Position	22	1000000271	15855
107.273	454.553	2.5	um	Spot	Position	22	1000013131	15876
290.045	549.338	2.5	um	Spot	Position	22	1000013780	15931
245.467	626.115	2.5	um	Spot	Position	22	1000000299	15984
146.999	207.052	2.5	um	Spot	Position	23	1000000141	16575
173.191	303.094	2.5	um	Spot	Position	23	1000000237	16647
439.968	336.574	2.5	um	Spot	Position	23	1000000259	16671
37.5002	356.895	2.5	um	Spot	Position	23	1000000268	16683
153.536	381.642	2.5	um	Spot	Position	23	1000000261	16690
261.187	409.255	2.5	um	Spot	Position	23	1000000271	16713
107.461	454.372	2.5	um	Spot	Position	23	1000013131	16737
290.25	548.768	2.5	um	Spot	Position	23	1000013780	16800
249.179	638.704	2.5	um	Spot	Position	23	1000000299	16868
146.485	208.396	2.5	um	Spot	Position	24	1000000141	17479
171.598	298.311	2.5	um	Spot	Position	24	1000000237	17532
439.423	336.531	2.5	um	Spot	Position	24	1000000259	17558
35.0766	354.639	2.5	um	Spot	Position	24	1000000268	17568
153.196	382.386	2.5	um	Spot	Position	24	1000000261	17575
260.502	408.79	2.5	um	Spot	Position	24	1000000271	17594
108.65	454.503	2.5	um	Spot	Position	24	1000013131	17612
288.247	549.331	2.5	um	Spot	Position	24	1000013780	17657
249.496	638.653	2.5	um	Spot	Position	24	1000000299	17710
146.845	209.843	2.5	um	Spot	Position	25	1000000141	18251
166.098	287.989	2.5	um	Spot	Position	25	1000000237	18290
439.31	336.561	2.5	um	Spot	Position	25	1000000259	18313
34.5068	355.93	2.5	um	Spot	Position	25	1000000268	18323
143.115	397.619	2.5	um	Spot	Position	25	1000000261	18340
257.106	405.312	2.5	um	Spot	Position	25	1000000271	18349
109.898	454.009	2.5	um	Spot	Position	25	1000013131	18365
287.081	549.859	2.5	um	Spot	Position	25	1000013780	18403
249.621	638.891	2.5	um	Spot	Position	25	1000000299	18457
153.617	233.61	2.5	um	Spot	Position	26	1000000141	18961
164.215	284.822	2.5	um	Spot	Position	26	1000000237	18981
438.887	336.515	2.5	um	Spot	Position	26	1000000259	19000
34.3084	356.415	2.5	um	Spot	Position	26	1000000268	19008
252.588	401.289	2.5	um	Spot	Position	26	1000000271	19021
138.354	404.432	2.5	um	Spot	Position	26	1000000261	19025
287.403	549.432	2.5	um	Spot	Position	26	1000013780	19073
150.202	617.868	2.5	um	Spot	Position	26	1000011252	19107
250.993	640.875	2.5	um	Spot	Position	26	1000000299	19112
152.492	232.732	2.5	um	Spot	Position	27	1000000141	19590
164.956	286.294	2.5	um	Spot	Position	27	1000000237	19614
438.499	336.459	2.5	um	Spot	Position	27	1000000259	19637
34.6791	357.817	2.5	um	Spot	Position	27	1000000268	19648
242.132	392.237	2.5	um	Spot	Position	27	1000000271	19660
131.052	414.359	2.5	um	Spot	Position	27	1000000261	19669
287.849	549.105	2.5	um	Spot	Position	27	1000013780	19720
150.478	618.518	2.5	um	Spot	Position	27	1000011252	19756
251.066	642.575	2.5	um	Spot	Position	27	1000000299	19770
154.501	248.592	2.5	um	Spot	Position	28	1000000141	20248
165.618	288.169	2.5	um	Spot	Position	28	1000000237	20264
438.356	336.572	2.5	um	Spot	Position	28	1000000259	20285
34.0825	362.398	2.5	um	Spot	Position	28	1000000268	20294
236.501	383.84	2.5	um	Spot	Position	28	1000000271	20299
122.667	422.717	2.5	um	Spot	Position	28	1000000261	20312
117.022	456.584	2.5	um	Spot	Position	28	1000013131	20328
287.925	548.818	2.5	um	Spot	Position	28	1000013780	20369
151.582	621.605	2.5	um	Spot	Position	28	1000011252	20402
259.173	654.981	2.5	um	Spot	Position	28	1000000299	20411
155.051	255.176	2.5	um	Spot	Position	29	1000000141	20851
166.491	291.126	2.5	um	Spot	Position	29	1000000237	20864
437.809	336.454	2.5	um	Spot	Position	29	1000000259	20881
34.2349	363.303	2.5	um	Spot	Position	29	1000000268	20891
233.226	374.45	2.5	um	Spot	Position	29	1000000271	20896
111.589	430.536	2.5	um	Spot	Position	29	1000000261	20914
117.755	456.75	2.5	um	Spot	Position	29	1000013131	20922
288.414	548.276	2.5	um	Spot	Position	29	1000013780	20963
31.4816	552.671	2.5	um	Spot	Position	29	1000020968	20968
152.869	623.719	2.5	um	Spot	Position	29	1000011252	21001
263.66	662.571	2.5	um	Spot	Position	29	1000000299	21011
154.571	259.524	2.5	um	Spot	Position	30	1000000141	21488
168.852	298.147	2.5	um	Spot	Position	30	1000000237	21502
437.729	336.474	2.5	um	Spot	Position	30	1000000259	21518
34.5375	362.305	2.5	um	Spot	Position	30	1000000268	21530
232.464	368.853	2.5	um	Spot	Position	30	1000000271	21532
104.766	434.386	2.5	um	Spot	Position	30	1000000261	21554
118.613	457.079	2.5	um	Spot	Position	30	1000013131	21568
288.837	548.3	2.5	um	Spot	Position	30	1000013780	21604
31.1944	552.535	2.5	um	Spot	Position	30	1000020968	21609
153.65	624.095	2.5	um	Spot	Position	30	1000011252	21647
262.913	660.821	2.5	um	Spot	Position	30	1000000299	21661
157.137	267.675	2.5	um	Spot	Position	31	1000000141	22146
176.853	315.327	2.5	um	Spot	Position	31	1000000237	22167
186.872	336.398	2.5	um	Spot	Position	31	1000022176	22176
437.697	336.637	2.5	um	Spot	Position	31	1000000259	22177
34.4997	363.642	2.5	um	Spot	Position	31	1000000268	22187
233.097	363.672	2.5	um	Spot	Position	31	1000000271	22188
97.2534	439.353	2.5	um	Spot	Position	31	1000000261	22216
123.826	459.373	2.5	um	Spot	Position	31	1000013131	22230
288.935	548.172	2.5	um	Spot	Position	31	1000013780	22263
31.5422	551.349	2.5	um	Spot	Position	31	1000020968	22264
153.208	623.44	2.5	um	Spot	Position	31	1000011252	22299
261.445	657.074	2.5	um	Spot	Position	31	1000000299	22310
157.14	269.699	2.5	um	Spot	Position	32	1000000141	22778
437.535	336.681	2.5	um	Spot	Position	32	1000000259	22800
187.643	339.177	2.5	um	Spot	Position	32	1000022176	22801
34.3254	364.372	2.5	um	Spot	Position	32	1000000268	22809
219.705	412.021	2.5	um	Spot	Position	32	1000022828	22828
87.552	444.008	2.5	um	Spot	Position	32	1000000261	22838
129.537	462.379	2.5	um	Spot	Position	32	1000013131	22847
289.259	547.679	2.5	um	Spot	Position	32	1000013780	22881
32.3307	550.905	2.5	um	Spot	Position	32	1000020968	22882
153.233	623.42	2.5	um	Spot	Position	32	1000011252	22912
261.135	654.291	2.5	um	Spot	Position	32	1000000299	22927
156.824	281.92	2.5	um	Spot	Position	33	1000000141	23404
437.298	336.53	2.5	um	Spot	Position	33	1000000259	23430
191.746	350.822	2.5	um	Spot	Position	33	1000022176	23434
35.4005	363.814	2.5	um	Spot	Position	33	1000000268	23437
84.9685	445.348	2.5	um	Spot	Position	33	1000000261	23472
130.022	462.683	2.5	um	Spot	Position	33	1000013131	23481
293.226	537.966	2.5	um	Spot	Position	33	1000013780	23513
32.1285	552.1	2.5	um	Spot	Position	33	1000020968	23520
160.209	643.584	2.5	um	Spot	Position	33	1000011252	23563
262.528	657.079	2.5	um	Spot	Position	33	1000000299	23568
437.223	336.691	2.5	um	Spot	Position	34	1000000259	24089
192.351	354.285	2.5	um	Spot	Position	34	1000022176	24099
38.2144	361.752	2.5	um	Spot	Position	34	1000000268	24101
70.4139	450.292	2.5	um	Spot	Position	34	1000000261	24139
298.154	524.967	2.5	um	Spot	Position	34	1000013780	24170
32.6273	552.108	2.5	um	Spot	Position	34	1000020968	24184
160.901	645.304	2.5	um	Spot	Position	34	1000011252	24228
262.96	658.998	2.5	um	Spot	Position	34	1000000299	24233
436.977	336.326	2.5	um	Spot	Position	35	1000000259	24836
38.3965	361.852	2.5	um	Spot	Position	35	1000000268	24849
208.541	367.774	2.5	um	Spot	Position	35	1000022176	24850
249.934	426.77	2.5	um	Spot	Position	35	1000022828	24884
64.951	451.729	2.5	um	Spot	Position	35	1000000261	24896
419.747	475.586	2.5	um	Spot	Position	35	1000024908	24908
302.51	515.454	2.5	um	Spot	Position	35	1000013780	24927
33.1781	551.494	2.5	um	Spot	Position	35	1000020968	24949
160.883	644.424	2.5	um	Spot	Position	35	1000011252	25004
263.908	659.604	2.5	um	Spot	Position	35	1000000299	25015
436.921	336.245	2.5	um	Spot	Position	36	1000000259	25570
37.379	362.797	2.5	um	Spot	Position	36	1000000268	25581
224.367	375.78	2.5	um	Spot	Position	36	1000022176	25586
47.6543	459.013	2.5	um	Spot	Position	36	1000000261	25617
130.513	462.748	2.5	um	Spot	Position	36	1000013131	25620
305.446	509.976	2.5	um	Spot	Position	36	1000013780	25637
34.1362	551.677	2.5	um	Spot	Position	36	1000020968	25656
161.352	645.569	2.5	um	Spot	Position	36	1000011252	25697
263.951	659.717	2.5	um	Spot	Position	36	1000000299	25702
439.475	338.537	2.5	um	Spot	Position	37	1000000259	26186
37.5714	360.285	2.5	um	Spot	Position	37	1000000268	26193
242.195	385.387	2.5	um	Spot	Position	37	1000022176	26202
39.8399	463.34	2.5	um	Spot	Position	37	1000000261	26234
133.084	463.584	2.5	um	Spot	Position	37	1000013131	26235
426.925	478.47	2.5	um	Spot	Position	37	1000024908	26239
308.225	500.881	2.5	um	Spot	Position	37	1000013780	26248
31.5789	551.774	2.5	um	Spot	Position	37	1000020968	26276
165.368	654.307	2.5	um	Spot	Position	37	1000011252	26325
263.661	659.074	2.5	um	Spot	Position	37	1000000299	26328
440.05	339.632	2.5	um	Spot	Position	38	1000000259	26834
39.4294	348.488	2.5	um	Spot	Position	38	1000000268	26841
256.005	390.631	2.5	um	Spot	Position	38	1000022176	26856
138.36	466.432	2.5	um	Spot	Position	38	1000013131	26886
430.497	478.963	2.5	um	Spot	Position	38	1000024908	26888
311.746	490.931	2.5	um	Spot	Position	38	1000013780	26892
31.6493	550.584	2.5	um	Spot	Position	38	1000020968	26915
263.743	658.058	2.5	um	Spot	Position	38	1000000299	26967
170.499	663.194	2.5	um	Spot	Position	38	1000011252	26970
439.725	339.536	2.5	um	Spot	Position	39	1000000259	27463
37.9738	348.192	2.5	um	Spot	Position	39	1000000268	27468
265.311	393.679	2.5	um	Spot	Position	39	1000022176	27484
273.674	450.667	2.5	um	Spot	Position	39	1000022828	27508
139.588	466.898	2.5	um	Spot	Position	39	1000013131	27515
438.381	480.209	2.5	um	Spot	Position	39	1000024908	27520
317.048	482.44	2.5	um	Spot	Position	39	1000013780	27521
263.765	658.044	2.5	um	Spot	Position	39	1000000299	27598
170.417	662.624	2.5	um	Spot	Position	39	1000011252	27599
438.921	338.701	2.5	um	Spot	Position	40	1000000259	28082
35.3702	354.325	2.5	um	Spot	Position	40	1000000268	28087
268.122	393.983	2.5	um	Spot	Position	40	1000022176	28099
141.011	467.29	2.5	um	Spot	Position	40	1000013131	28129
443.825	481.57	2.5	um	Spot	Position	40	1000024908	28135
32.5401	553.402	2.5	um	Spot	Position	40	1000020968	28159
263.319	656.237	2.5	um	Spot	Position	40	1000000299	28203
170.171	662.307	2.5	um	Spot	Position	40	1000011252	28206
439.548	340.155	2.5	um	Spot	Position	41	1000000259	28713
32.7635	357.427	2.5	um	Spot	Position	41	1000000268	28720
268.208	393.872	2.5	um	Spot	Position	41	1000022176	28737
155.63	474.144	2.5	um	Spot	Position	41	1000013131	28774
446.882	482.659	2.5	um	Spot	Position	41	1000024908	28775
32.7367	553.5	2.5	um	Spot	Position	41	1000020968	28804
262.079	652.606	2.5	um	Spot	Position	41	1000000299	28854
171.846	666.055	2.5	um	Spot	Position	41	1000011252	28860
439.648	340.166	2.5	um	Spot	Position	42	1000000259	29377
32.2926	358.541	2.5	um	Spot	Position	42	1000000268	29382
269.375	428.667	2.5	um	Spot	Position	42	1000022828	29413
161.681	475.915	2.5	um	Spot	Position	42	1000013131	29433
452.001	485.003	2.5	um	Spot	Position	42	1000024908	29436
32.291	552.033	2.5	um	Spot	Position	42	1000020968	29461
261.652	650.554	2.5	um	Spot	Position	42	1000000299	29507
177.533	676.935	2.5	um	Spot	Position	42	1000011252	29516
439.215	339.715	2.5	um	Spot	Position	43	1000000259	29992
30.1849	361.363	2.5	um	Spot	Position	43	1000000268	29998
265.968	418.745	2.5	um	Spot	Position	43	1000022828	30020
457.038	487.013	2.5	um	Spot	Position	43	1000024908	30048
32.4744	552.588	2.5	um	Spot	Position	43	1000020968	30078
262.679	651.455	2.5	um	Spot	Position	43	1000000299	30130
181.1	685.794	2.5	um	Spot	Position	43	1000011252	30142
438.789	338.899	2.5	um	Spot	Position	44	1000000259	30631
30.4891	364.087	2.5	um	Spot	Position	44	1000000268	30644
264.654	416.447	2.5	um	Spot	Position	44	1000022828	30663
295.813	418.996	2.5	um	Spot	Position	44	1000022176	30664
459.255	489.92	2.5	um	Spot	Position	44	1000024908	30695
32.708	551.858	2.5	um	Spot	Position	44	1000020968	30717
268.666	660.416	2.5	um	Spot	Position	44	1000000299	30767
181.246	686.699	2.5	um	Spot	Position	44	1000011252	30778
420.621	332.635	2.5	um	Spot	Position	45	1000031264	31264
439.992	340.604	2.5	um	Spot	Position	45	1000000259	31269
30.2309	373.215	2.5	um	Spot	Position	45	1000000268	31279
262.44	411.016	2.5	um	Spot	Position	45	1000022828	31291
303.24	427.02	2.5	um	Spot	Position	45	1000022176	31299
460.39	492.406	2.5	um	Spot	Position	45	1000024908	31322
32.3713	551.228	2.5	um	Spot	Position	45	1000020968	31342
269.876	661.044	2.5	um	Spot	Position	45	1000000299	31382
181.522	687.089	2.5	um	Spot	Position	45	1000011252	31391
420.784	331.925	2.5	um	Spot	Position	46	1000031264	31867
436.707	337.152	2.5	um	Spot	Position	46	1000000259	31870
26.7527	386.502	2.5	um	Spot	Position	46	1000000268	31890
258.987	405.376	2.5	um	Spot	Position	46	1000022828	31897
306.699	431.254	2.5	um	Spot	Position	46	1000022176	31905
460.78	493.637	2.5	um	Spot	Position	46	1000024908	31936
25.9073	542.169	2.5	um	Spot	Position	46	1000020968	31960
277.768	667.605	2.5	um	Spot	Position	46	1000000299	32010
182.222	688.857	2.5	um	Spot	Position	46	1000011252	32019
420.134	331.915	2.5	um	Spot	Position	47	1000031264	32530
436.135	336.934	2.5	um	Spot	Position	47	1000000259	32535
259.419	405.516	2.5	um	Spot	Position	47	1000022828	32558
22.8705	406.402	2.5	um	Spot	Position	47	1000000268	32559
319.301	438.016	2.5	um	Spot	Position	47	1000022176	32569
460.981	494.374	2.5	um	Spot	Position	47	1000024908	32589
24.5404	536.7	2.5	um	Spot	Position	47	1000020968	32607
284.467	673.002	2.5	um	Spot	Position	47	1000000299	32668
182.508	689.195	2.5	um	Spot	Position	47	1000011252	32679
419.384	331.593	2.5	um	Spot	Position	48	1000031264	33180
437.536	338.363	2.5	um	Spot	Position	48	1000000259	33184
259.901	408.406	2.5	um	Spot	Position	48	1000022828	33210
20.0563	410.753	2.5	um	Spot	Position	48	1000000268	33212
460.352	494.032	2.5	um	Spot	Position	48	1000024908	33246
24.8597	535.938	2.5	um	Spot	Position	48	1000020968	33263
287.396	674.87	2.5	um	Spot	Position	48	1000000299	33311
183.506	690.616	2.5	um	Spot	Position	48	1000011252	33322
419.427	332.271	2.5	um	Spot	Position	49	1000031264	33805
435.388	336.929	2.5	um	Spot	Position	49	1000000259	33808
20.0677	412.396	2.5	um	Spot	Position	49	1000000268	33829
262.096	412.902	2.5	um	Spot	Position	49	1000022828	33830
460.045	493.249	2.5	um	Spot	Position	49	1000024908	33857
16.5803	525.827	2.5	um	Spot	Position	49	1000020968	33870
295.507	678.994	2.5	um	Spot	Position	49	1000000299	33940
185.27	695.05	2.5	um	Spot	Position	49	1000011252	33945
419.413	331.717	2.5	um	Spot	Position	50	1000031264	34402
435.563	337.37	2.5	um	Spot	Position	50	1000000259	34407
18.9942	413.952	2.5	um	Spot	Position	50	1000000268	34424
262.137	415.272	2.5	um	Spot	Position	50	1000022828	34426
460.021	493.077	2.5	um	Spot	Position	50	1000024908	34448
9.71299	517.814	2.5	um	Spot	Position	50	1000020968	34456
302.446	686.893	2.5	um	Spot	Position	50	1000000299	34515
188.706	700.03	2.5	um	Spot	Position	50	1000011252	34520
419.301	331.553	2.5	um	Spot	Position	51	1000031264	34998
435.23	337.226	2.5	um	Spot	Position	51	1000000259	35004
18.7725	414.512	2.5	um	Spot	Position	51	1000000268	35032
262.77	419.723	2.5	um	Spot	Position	51	1000022828	35037
460.046	492.766	2.5	um	Spot	Position	51	1000024908	35057
309.015	690.289	2.5	um	Spot	Position	51	1000000299	35151
419.531	332.042	2.5	um	Spot	Position	52	1000031264	35631
434.748	336.974	2.5	um	Spot	Position	52	1000000259	35632
263.176	420.486	2.5	um	Spot	Position	52	1000022828	35662
459.857	492.545	2.5	um	Spot	Position	52	1000024908	35688
318.213	690.779	2.5	um	Spot	Position	52	1000000299	35765
211.517	712.498	2.5	um	Spot	Position	52	1000011252	35775
418.718	331.776	2.5	um	Spot	Position	53	1000031264	36309
434.831	337.291	2.5	um	Spot	Position	53	1000000259	36313
263.303	421.97	2.5	um	Spot	Position	53	1000022828	36338
8.0446	422.775	2.5	um	Spot	Position	53	1000000268	36339
459.18	492.049	2.5	um	Spot	Position	53	1000024908	36370
322.648	689.524	2.5	um	Spot	Position	53	1000000299	36471
213.625	712.694	2.5	um	Spot	Position	53	1000011252	36483
418.623	331.526	2.5	um	Spot	Position	54	1000031264	37028
434.306	337.329	2.5	um	Spot	Position	54	1000000259	37033
263.734	424.695	2.5	um	Spot	Position	54	1000022828	37061
459.451	492.563	2.5	um	Spot	Position	54	1000024908	37093
464.693	500.326	2.5	um	Spot	Position	54	1000037098	37098
323.862	689.466	2.5	um	Spot	Position	54	1000000299	37192
219.229	713.618	2.5	um	Spot	Position	54	1000011252	37202
418.832	331.656	2.5	um	Spot	Position	55	1000031264	37692
435.284	338.765	2.5	um	Spot	Position	55	1000000259	37696
264.464	424.872	2.5	um	Spot	Position	55	1000022828	37722
460.142	493.244	2.5	um	Spot	Position	55	1000024908	37751
466.25	501.537	2.5	um	Spot	Position	55	1000037098	37754
324.943	689.306	2.5	um	Spot	Position	55	1000000299	37832
231.285	721.6	2.5	um	Spot	Position	55	1000011252	37842
417.784	331.806	2.5	um	Spot	Position	56	1000031264	38332
435.265	339.354	2.5	um	Spot	Position	56	1000000259	38337
263.715	423.179	2.5	um	Spot	Position	56	1000022828	38368
464.869	499.801	2.5	um	Spot	Position	56	1000024908	38404
321.786	688.955	2.5	um	Spot	Position	56	1000000299	38481
393.073	713.651	2.5	um	Spot	Position	56	1000038495	38495
239.97	727.74	2.5	um	Spot	Position	56	1000011252	38503
417.512	330.581	2.5	um	Spot	Position	57	1000031264	38988
436.07	341.184	2.5	um	Spot	Position	57	1000000259	38992
263.004	420.508	2.5	um	Spot	Position	57	1000022828	39015
465.309	500.457	2.5	um	Spot	Position	57	1000024908	39047
472.88	512.582	2.5	um	Spot	Position	57	1000037098	39051
311.038	690.076	2.5	um	Spot	Position	57	1000000299	39122
373.764	711.313	2.5	um	Spot	Position	57	1000038495	39131
242.729	730.231	2.5	um	Spot	Position	57	1000011252	39139
420.425	324.608	2.5	um	Spot	Position	58	1000031264	39618
436.5	342.556	2.5	um	Spot	Position	58	1000000259	39624
262.907	421.364	2.5	um	Spot	Position	58	1000022828	39651
469.553	508.15	2.5	um	Spot	Position	58	1000024908	39682
474.071	515.502	2.5	um	Spot	Position	58	1000037098	39684
324.905	532.87	2.5	um	Spot	Position	58	1000039692	39692
306.742	687.484	2.5	um	Spot	Position	58	1000000299	39762
373.772	710.874	2.5	um	Spot	Position	58	1000038495	39774
247.854	737.495	2.5	um	Spot	Position	58	1000011252	39786
420.043	325.002	2.5	um	Spot	Position	59	1000031264	40300
256.98	410.257	2.5	um	Spot	Position	59	1000022828	40335
234.859	485.821	2.5	um	Spot	Position	59	1000040369	40369
474.09	515.326	2.5	um	Spot	Position	59	1000037098	40375
324.666	533.507	2.5	um	Spot	Position	59	1000039692	40384
297.723	677.535	2.5	um	Spot	Position	59	1000000299	40453
373.618	711.238	2.5	um	Spot	Position	59	1000038495	40466
249.627	739.301	2.5	um	Spot	Position	59	1000011252	40487
423.951	311.693	2.5	um	Spot	Position	60	1000031264	41041
255.772	404.46	2.5	um	Spot	Position	60	1000022828	41075
232.134	473.461	2.5	um	Spot	Position	60	1000040369	41105
474.963	517.141	2.5	um	Spot	Position	60	1000037098	41123
323.745	532.734	2.5	um	Spot	Position	60	1000039692	41133
288.767	669.775	2.5	um	Spot	Position	60	1000000299	41197
373.98	711.131	2.5	um	Spot	Position	60	1000038495	41216
257.219	745.078	2.5	um	Spot	Position	60	1000011252	41233
423.537	311.699	2.5	um	Spot	Position	61	1000031264	41782
437.259	353.267	2.5	um	Spot	Position	61	1000000259	41802
256.268	395.936	2.5	um	Spot	Position	61	1000022828	41822
230.354	469.186	2.5	um	Spot	Position	61	1000040369	41853
475.756	518.2	2.5	um	Spot	Position	61	1000037098	41870
282.943	667.185	2.5	um	Spot	Position	61	1000000299	41955
344.308	703.619	2.5	um	Spot	Position	61	1000038495	41972
261.66	745.525	2.5	um	Spot	Position	61	1000011252	41992
423.113	311.874	2.5	um	Spot	Position	62	1000031264	42503
437.207	358.1	2.5	um	Spot	Position	62	1000000259	42525
256.127	395.618	2.5	um	Spot	Position	62	1000022828	42540
226.523	463.592	2.5	um	Spot	Position	62	1000040369	42567
476.315	518.838	2.5	um	Spot	Position	62	1000037098	42598
274.71	663.271	2.5	um	Spot	Position	62	1000000299	42665
345.007	702.784	2.5	um	Spot	Position	62	1000038495	42682
264.346	745.048	2.5	um	Spot	Position	62	1000011252	42702
423.102	314.183	2.5	um	Spot	Position	63	1000031264	43197
437.122	354.895	2.5	um	Spot	Position	63	1000000259	43212
253.818	400.131	2.5	um	Spot	Position	63	1000022828	43229
226.91	459.724	2.5	um	Spot	Position	63	1000040369	43245
476.793	519.713	2.5	um	Spot	Position	63	1000037098	43273
322.047	529.381	2.5	um	Spot	Position	63	1000039692	43278
261.291	655.581	2.5	um	Spot	Position	63	1000000299	43336
334.401	694.863	2.5	um	Spot	Position	63	1000038495	43358
265.052	744.728	2.5	um	Spot	Position	63	1000011252	43376
423.088	315.093	2.5	um	Spot	Position	64	1000031264	43824
436.977	356.774	2.5	um	Spot	Position	64	1000000259	43842
253.958	399.7	2.5	um	Spot	Position	64	1000022828	43859
224.173	443.471	2.5	um	Spot	Position	64	1000040369	43874
323.084	491.998	2.5	um	Spot	Position	64	1000039692	43889
477.147	518.881	2.5	um	Spot	Position	64	1000037098	43900
258.856	655.509	2.5	um	Spot	Position	64	1000000299	43947
326.355	686.641	2.5	um	Spot	Position	64	1000038495	43956
271.432	752.169	2.5	um	Spot	Position	64	1000011252	43973
422.98	315.625	2.5	um	Spot	Position	65	1000031264	44404
436.907	358.519	2.5	um	Spot	Position	65	1000000259	44422
252.861	400.28	2.5	um	Spot	Position	65	1000022828	44437
223.135	431.797	2.5	um	Spot	Position	65	1000040369	44446
322.573	491.878	2.5	um	Spot	Position	65	1000039692	44467
23.0057	495.822	2.5	um	Spot	Position	65	1000044468	44468
477.195	519.216	2.5	um	Spot	Position	65	1000037098	44478
258.775	654.781	2.5	um	Spot	Position	65	1000000299	44535
325.286	682.972	2.5	um	Spot	Position	65	1000038495	44547
272.207	760.589	2.5	um	Spot	Position	65	1000011252	44571
422.694	315.755	2.5	um	Spot	Position	66	1000031264	45015
436.828	359.848	2.5	um	Spot	Position	66	1000000259	45030
252.429	402.764	2.5	um	Spot	Position	66	1000022828	45047
221.675	427.32	2.5	um	Spot	Position	66	1000040369	45055
321.722	492.55	2.5	um	Spot	Position	66	1000039692	45084
29.5479	493.523	2.5	um	Spot	Position	66	1000044468	45085
476.734	519.472	2.5	um	Spot	Position	66	1000037098	45093
259.434	654.479	2.5	um	Spot	Position	66	1000000299	45146
318.303	673.06	2.5	um	Spot	Position	66	1000038495	45154
273.271	766.757	2.5	um	Spot	Position	66	1000011252	45197
422.474	315.59	2.5	um	Spot	Position	67	1000031264	45663
437.186	360.211	2.5	um	Spot	Position	67	1000000259	45678
251.318	403.439	2.5	um	Spot	Position	67	1000022828	45695
220.258	422.323	2.5	um	Spot	Position	67	1000040369	45704
322.632	490.723	2.5	um	Spot	Position	67	1000039692	45729
35.0164	493.165	2.5	um	Spot	Position	67	1000044468	45731
476.373	519.214	2.5	um	Spot	Position	67	1000037098	45738
253.499	648.644	2.5	um	Spot	Position	67	1000000299	45791
313.246	663.853	2.5	um	Spot	Position	67	1000038495	45797
273.045	768.909	2.5	um	Spot	Position	67	1000011252	45845
421.808	315.63	2.5	um	Spot	Position	68	1000031264	46303
436.911	360.2	2.5	um	Spot	Position	68	1000000259	46320
251.282	400.456	2.5	um	Spot	Position	68	1000022828	46336
216.767	414.005	2.5	um	Spot	Position	68	1000040369	46340
40.897	494.71	2.5	um	Spot	Position	68	1000044468	46371
476.381	519.445	2.5	um	Spot	Position	68	1000037098	46379
252.035	647.253	2.5	um	Spot	Position	68	1000000299	46436
275.518	770.306	2.5	um	Spot	Position	68	1000011252	46488
421.459	315.094	2.5	um	Spot	Position	69	1000031264	46967
436.635	360.333	2.5	um	Spot	Position	69	1000000259	46992
252.458	396.152	2.5	um	Spot	Position	69	1000022828	47002
214.858	405.971	2.5	um	Spot	Position	69	1000040369	47008
323.08	490.936	2.5	um	Spot	Position	69	1000039692	47049
475.666	519.632	2.5	um	Spot	Position	69	1000037098	47062
245.167	642.273	2.5	um	Spot	Position	69	1000000299	47120
278.504	771.68	2.5	um	Spot	Position	69	1000011252	47175
421.623	314.186	2.5	um	Spot	Position	70	1000031264	47624
436.606	360.336	2.5	um	Spot	Position	70	1000000259	47645
211.816	394.453	2.5	um	Spot	Position	70	1000040369	47652
251.824	395.335	2.5	um	Spot	Position	70	1000022828	47655
61.4746	514.276	2.5	um	Spot	Position	70	1000044468	47694
475.296	521.943	2.5	um	Spot	Position	70	1000037098	47698
243.605	641.146	2.5	um	Spot	Position	70	1000000299	47748
279.653	772.48	2.5	um	Spot	Position	70	1000011252	47803
421.624	314.675	2.5	um	Spot	Position	71	1000031264	48262
436.203	360.111	2.5	um	Spot	Position	71	1000000259	48279
207.845	377.265	2.5	um	Spot	Position	71	1000040369	48285
253.285	395.662	2.5	um	Spot	Position	71	1000022828	48292
66.591	519.094	2.5	um	Spot	Position	71	1000044468	48340
479.399	531.213	2.5	um	Spot	Position	71	1000037098	48347
225.43	627.51	2.5	um	Spot	Position	71	1000000299	48388
280.279	772.623	2.5	um	Spot	Position	71	1000011252	48442
6.78601	198.497	2.5	um	Spot	Position	72	1000048830	48830
436.234	360.71	2.5	um	Spot	Position	72	1000000259	48891
203.05	365.928	2.5	um	Spot	Position	72	1000040369	48892
254.013	398.684	2.5	um	Spot	Position	72	1000022828	48906
67.339	519.899	2.5	um	Spot	Position	72	1000044468	48953
481.628	534.747	2.5	um	Spot	Position	72	1000037098	48963
215.495	620.97	2.5	um	Spot	Position	72	1000000299	48999
279.545	771.961	2.5	um	Spot	Position	72	1000011252	49058
12.2933	196.798	2.5	um	Spot	Position	73	1000048830	49471
200.75	357.154	2.5	um	Spot	Position	73	1000040369	49553
435.998	361.128	2.5	um	Spot	Position	73	1000000259	49555
256.806	404.014	2.5	um	Spot	Position	73	1000022828	49570
67.6454	519.969	2.5	um	Spot	Position	73	1000044468	49620
483.741	537.943	2.5	um	Spot	Position	73	1000037098	49630
210.767	615.762	2.5	um	Spot	Position	73	1000000299	49663
280.088	772.433	2.5	um	Spot	Position	73	1000011252	49738
170.453	824.93	2.5	um	Spot	Position	73	1000049767	49767
14.2064	196.423	2.5	um	Spot	Position	74	1000048830	50200
420.024	301.476	2.5	um	Spot	Position	74	1000031264	50260
199.761	356.742	2.5	um	Spot	Position	74	1000040369	50286
435.3	360.71	2.5	um	Spot	Position	74	1000000259	50290
260.843	409.658	2.5	um	Spot	Position	74	1000022828	50308
67.6934	519.951	2.5	um	Spot	Position	74	1000044468	50348
484.608	540.155	2.5	um	Spot	Position	74	1000037098	50359
489.922	551.5	2.5	um	Spot	Position	74	1000050362	50362
202.578	608.188	2.5	um	Spot	Position	74	1000000299	50388
279.356	773.087	2.5	um	Spot	Position	74	1000011252	50466
176.208	827.678	2.5	um	Spot	Position	74	1000049767	50497
26.2711	195.341	2.5	um	Spot	Position	75	1000048830	50903
198.872	354.353	2.5	um	Spot	Position	75	1000040369	50999
435.138	360.904	2.5	um	Spot	Position	75	1000000259	51002
264.882	415.33	2.5	um	Spot	Position	75	1000022828	51020
67.702	519.908	2.5	um	Spot	Position	75	1000044468	51068
488.798	549.251	2.5	um	Spot	Position	75	1000037098	51080
202.704	607.903	2.5	um	Spot	Position	75	1000000299	51113
279.533	773.667	2.5	um	Spot	Position	75	1000011252	51195
179.368	828.648	2.5	um	Spot	Position	75	1000049767	51226
198.991	352.03	2.5	um	Spot	Position	76	1000040369	51662
435.581	361.823	2.5	um	Spot	Position	76	1000000259	51666
265.728	419.024	2.5	um	Spot	Position	76	1000022828	51684
68.1937	520.371	2.5	um	Spot	Position	76	1000044468	51723
490.887	553.986	2.5	um	Spot	Position	76	1000037098	51739
202.635	606.696	2.5	um	Spot	Position	76	1000000299	51761
203.416	714.324	2.5	um	Spot	Position	76	1000051804	51804
278.354	777.212	2.5	um	Spot	Position	76	1000011252	51831
180.279	830.316	2.5	um	Spot	Position	76	1000049767	51855
31.0803	193.823	2.5	um	Spot	Position	77	1000048830	52162
197.82	346.348	2.5	um	Spot	Position	77	1000040369	52226
435.48	362.237	2.5	um	Spot	Position	77	1000000259	52230
265.441	420.594	2.5	um	Spot	Position	77	1000022828	52245
67.7901	520.273	2.5	um	Spot	Position	77	1000044468	52287
491.08	553.464	2.5	um	Spot	Position	77	1000037098	52300
496.078	565.692	2.5	um	Spot	Position	77	1000050362	52305
202.054	606.427	2.5	um	Spot	Position	77	1000000299	52326
276.898	779.302	2.5	um	Spot	Position	77	1000011252	52377
176.052	831.12	2.5	um	Spot	Position	77	1000049767	52397
31.5303	193.76	2.5	um	Spot	Position	78	1000048830	52733
426.398	279.602	2.5	um	Spot	Position	78	1000031264	52767
202.801	333.805	2.5	um	Spot	Position	78	1000040369	52784
435.31	362.07	2.5	um	Spot	Position	78	1000000259	52795
263.452	419.26	2.5	um	Spot	Position	78	1000022828	52813
70.1026	521.468	2.5	um	Spot	Position	78	1000044468	52853
497.056	567.43	2.5	um	Spot	Position	78	1000050362	52872
279.932	777.768	2.5	um	Spot	Position	78	1000011252	52950
171.069	834.729	2.5	um	Spot	Position	78	1000049767	52982
30.5358	193.677	2.5	um	Spot	Position	79	1000048830	53327
423.763	285.901	2.5	um	Spot	Position	79	1000031264	53380
204.046	332.302	2.5	um	Spot	Position	79	1000040369	53399
435.81	363.019	2.5	um	Spot	Position	79	1000000259	53407
262.806	418.188	2.5	um	Spot	Position	79	1000022828	53422
71.1992	522.148	2.5	um	Spot	Position	79	1000044468	53459
499.029	578.819	2.5	um	Spot	Position	79	1000050362	53483
283.342	775.997	2.5	um	Spot	Position	79	1000011252	53548
170.234	831.071	2.5	um	Spot	Position	79	1000049767	53579
30.4104	193.896	2.5	um	Spot	Position	80	1000048830	53970
425.621	277.499	2.5	um	Spot	Position	80	1000031264	54007
202.984	333.526	2.5	um	Spot	Position	80	1000040369	54030
438.568	375.053	2.5	um	Spot	Position	80	1000000259	54044
261.762	420.954	2.5	um	Spot	Position	80	1000022828	54063
71.9275	522.502	2.5	um	Spot	Position	80	1000044468	54107
499.85	589.973	2.5	um	Spot	Position	80	1000050362	54136
179.739	681.35	2.5	um	Spot	Position	80	1000051804	54171
282.162	776.007	2.5	um	Spot	Position	80	1000011252	54206
171.418	829.437	2.5	um	Spot	Position	80	1000049767	54238
30.3895	193.622	2.5	um	Spot	Position	81	1000048830	54620
26.9798	258.805	2.5	um	Spot	Position	81	1000054659	54659
425.709	278.763	2.5	um	Spot	Position	81	1000031264	54668
201.854	334.499	2.5	um	Spot	Position	81	1000040369	54698
438.114	376.457	2.5	um	Spot	Position	81	1000000259	54711
260.996	421.961	2.5	um	Spot	Position	81	1000022828	54729
71.9235	522.698	2.5	um	Spot	Position	81	1000044468	54767
170.15	592.926	2.5	um	Spot	Position	81	1000000299	54795
500.755	595.212	2.5	um	Spot	Position	81	1000050362	54798
176.417	675.038	2.5	um	Spot	Position	81	1000051804	54833
282.783	775.626	2.5	um	Spot	Position	81	1000011252	54878
170.589	829.078	2.5	um	Spot	Position	81	1000049767	54908
30.1604	193.701	2.5	um	Spot	Position	82	1000048830	55319
31.4453	259.115	2.5	um	Spot	Position	82	1000054659	55364
425.847	270.002	2.5	um	Spot	Position	82	1000031264	55368
201.392	335.313	2.5	um	Spot	Position	82	1000040369	55395
436.737	382.943	2.5	um	Spot	Position	82	1000000259	55414
260.336	425.256	2.5	um	Spot	Position	82	1000022828	55431
71.3433	522.888	2.5	um	Spot	Position	82	1000044468	55470
167.03	591.742	2.5	um	Spot	Position	82	1000000299	55494
500.139	600.305	2.5	um	Spot	Position	82	1000050362	55501
174.2	671.499	2.5	um	Spot	Position	82	1000051804	55532
282.566	776.489	2.5	um	Spot	Position	82	1000011252	55579
171.618	829.829	2.5	um	Spot	Position	82	1000049767	55609
24.0143	195.076	2.5	um	Spot	Position	83	1000048830	55980
30.3212	259.015	2.5	um	Spot	Position	83	1000054659	56020
425.866	259.795	2.5	um	Spot	Position	83	1000031264	56022
200.757	336.548	2.5	um	Spot	Position	83	1000040369	56042
436.248	384.901	2.5	um	Spot	Position	83	1000000259	56059
258.968	431.41	2.5	um	Spot	Position	83	1000022828	56079
166.767	591.012	2.5	um	Spot	Position	83	1000000299	56149
499.675	601.321	2.5	um	Spot	Position	83	1000050362	56156
169.115	660.256	2.5	um	Spot	Position	83	1000051804	56181
285.618	772.513	2.5	um	Spot	Position	83	1000011252	56227
170.122	828.951	2.5	um	Spot	Position	83	1000049767	56250
16.5741	196.329	2.5	um	Spot	Position	84	1000048830	56639
427.654	257.055	2.5	um	Spot	Position	84	1000031264	56668
38.0259	259.79	2.5	um	Spot	Position	84	1000054659	56671
200.499	336.551	2.5	um	Spot	Position	84	1000040369	56696
436.201	385.084	2.5	um	Spot	Position	84	1000000259	56714
259.637	440.838	2.5	um	Spot	Position	84	1000022828	56732
166.303	591.278	2.5	um	Spot	Position	84	1000000299	56796
499.58	601.369	2.5	um	Spot	Position	84	1000050362	56803
163.438	651.016	2.5	um	Spot	Position	84	1000051804	56833
287.382	771.101	2.5	um	Spot	Position	84	1000011252	56888
167.727	829.016	2.5	um	Spot	Position	84	1000049767	56915
6.06363	199.194	2.5	um	Spot	Position	85	1000048830	57313
38.7803	259.7	2.5	um	Spot	Position	85	1000054659	57342
201.105	337.835	2.5	um	Spot	Position	85	1000040369	57370
432.491	394.816	2.5	um	Spot	Position	85	1000000259	57389
261.19	443.754	2.5	um	Spot	Position	85	1000022828	57408
142.462	587.747	2.5	um	Spot	Position	85	1000000299	57474
499.594	601.413	2.5	um	Spot	Position	85	1000050362	57484
161.514	647.829	2.5	um	Spot	Position	85	1000051804	57508
287.609	770.408	2.5	um	Spot	Position	85	1000011252	57565
155.806	832.862	2.5	um	Spot	Position	85	1000049767	57598
428.771	254.825	2.5	um	Spot	Position	86	1000031264	58023
38.8551	259.4	2.5	um	Spot	Position	86	1000054659	58027
200.864	337.374	2.5	um	Spot	Position	86	1000040369	58057
432.165	396.407	2.5	um	Spot	Position	86	1000000259	58073
262.345	443.882	2.5	um	Spot	Position	86	1000022828	58089
141.979	587.396	2.5	um	Spot	Position	86	1000000299	58154
500.106	601.457	2.5	um	Spot	Position	86	1000050362	58161
287.552	769.45	2.5	um	Spot	Position	86	1000011252	58231
251.74	813.103	2.5	um	Spot	Position	86	1000058246	58246
155.599	833.407	2.5	um	Spot	Position	86	1000049767	58259
39.7395	259.971	2.5	um	Spot	Position	87	1000054659	58676
203.097	333.731	2.5	um	Spot	Position	87	1000040369	58707
429.974	402.561	2.5	um	Spot	Position	87	1000000259	58729
141.859	586.87	2.5	um	Spot	Position	87	1000000299	58821
500.079	601.159	2.5	um	Spot	Position	87	1000050362	58829
285.619	761.463	2.5	um	Spot	Position	87	1000011252	58907
253.913	815.565	2.5	um	Spot	Position	87	1000058246	58931
50.1077	264.098	2.5	um	Spot	Position	88	1000054659	59346
203.248	331.785	2.5	um	Spot	Position	88	1000040369	59366
426.842	409.96	2.5	um	Spot	Position	88	1000000259	59393
119.872	580.666	2.5	um	Spot	Position	88	1000000299	59457
499.638	600.979	2.5	um	Spot	Position	88	1000050362	59468
151.895	616.683	2.5	um	Spot	Position	88	1000051804	59477
283.405	758.93	2.5	um	Spot	Position	88	1000011252	59532
255.872	818.218	2.5	um	Spot	Position	88	1000058246	59565
52.0115	265.05	2.5	um	Spot	Position	89	1000054659	59982
202.323	333.007	2.5	um	Spot	Position	89	1000040369	60004
425.385	412.126	2.5	um	Spot	Position	89	1000000259	60024
120.127	580.784	2.5	um	Spot	Position	89	1000000299	60090
150.271	610.918	2.5	um	Spot	Position	89	1000051804	60107
284.409	760.378	2.5	um	Spot	Position	89	1000011252	60166
255.537	819.82	2.5	um	Spot	Position	89	1000058246	60194
182.284	829.422	2.5	um	Spot	Position	89	1000049767	60197
53.3113	266.032	2.5	um	Spot	Position	90	1000054659	60600
202.278	334.669	2.5	um	Spot	Position	90	1000040369	60630
425.467	412.591	2.5	um	Spot	Position	90	1000000259	60656
119.785	580.649	2.5	um	Spot	Position	90	1000000299	60728
286.616	761.499	2.5	um	Spot	Position	90	1000011252	60806
252.117	820.668	2.5	um	Spot	Position	90	1000058246	60828
178.933	831.266	2.5	um	Spot	Position	90	1000049767	60834
53.0751	266.316	2.5	um	Spot	Position	91	1000054659	61210
201.752	334.288	2.5	um	Spot	Position	91	1000040369	61234
425.154	413.512	2.5	um	Spot	Position	91	1000000259	61251
119.252	580.54	2.5	um	Spot	Position	91	1000000299	61303
150.8	597.007	2.5	um	Spot	Position	91	1000051804	61312
289.508	762.347	2.5	um	Spot	Position	91	1000011252	61365
248.336	822.621	2.5	um	Spot	Position	91	1000058246	61393
173.721	832.359	2.5	um	Spot	Position	91	1000049767	61398
53.0391	266.566	2.5	um	Spot	Position	92	1000054659	61706
199.08	337.883	2.5	um	Spot	Position	92	1000040369	61733
425.198	413.509	2.5	um	Spot	Position	92	1000000259	61747
119.319	580.328	2.5	um	Spot	Position	92	1000000299	61798
151.211	594.053	2.5	um	Spot	Position	92	1000051804	61803
291.483	764.492	2.5	um	Spot	Position	92	1000011252	61854
246.338	822.576	2.5	um	Spot	Position	92	1000058246	61872
168.341	834.904	2.5	um	Spot	Position	92	1000049767	61880
114.602	117.627	2.5	um	Spot	Position	93	1000062137	62137
53.1595	266.467	2.5	um	Spot	Position	93	1000054659	62206
196.315	340.315	2.5	um	Spot	Position	93	1000040369	62234
423.511	417.977	2.5	um	Spot	Position	93	1000000259	62249
114.709	580.126	2.5	um	Spot	Position	93	1000000299	62305
151.455	591.112	2.5	um	Spot	Position	93	1000051804	62311
291.092	764.052	2.5	um	Spot	Position	93	1000011252	62371
244.616	824.383	2.5	um	Spot	Position	93	1000058246	62397
167.059	833.661	2.5	um	Spot	Position	93	1000049767	62404
117.851	117.21	2.5	um	Spot	Position	94	1000062137	62657
53.2243	266.387	2.5	um	Spot	Position	94	1000054659	62739
195.6	343.416	2.5	um	Spot	Position	94	1000040369	62762
423.416	417.656	2.5	um	Spot	Position	94	1000000259	62782
114.123	580.287	2.5	um	Spot	Position	94	1000000299	62844
151.894	588.067	2.5	um	Spot	Position	94	1000051804	62848
289.781	765.256	2.5	um	Spot	Position	94	1000011252	62917
239.626	826.034	2.5	um	Spot	Position	94	1000058246	62940
168.64	831.734	2.5	um	Spot	Position	94	1000049767	62946
118.979	117.269	2.5	um	Spot	Position	95	1000062137	63216
52.9432	266.282	2.5	um	Spot	Position	95	1000054659	63300
195.783	345.947	2.5	um	Spot	Position	95	1000040369	63322
423.154	417.383	2.5	um	Spot	Position	95	1000000259	63339
153.858	579.205	2.5	um	Spot	Position	95	1000051804	63403
114.031	580.313	2.5	um	Spot	Position	95	1000000299	63404
286.716	761.794	2.5	um	Spot	Position	95	1000011252	63478
236.524	825.181	2.5	um	Spot	Position	95	1000058246	63503
170.671	830.438	2.5	um	Spot	Position	95	1000049767	63506
116.839	118.634	2.5	um	Spot	Position	96	1000062137	63795
53.1502	266.216	2.5	um	Spot	Position	96	1000054659	63869
195.43	345.797	2.5	um	Spot	Position	96	1000040369	63901
422.933	417.993	2.5	um	Spot	Position	96	1000000259	63922
155.917	573.254	2.5	um	Spot	Position	96	1000051804	63979
104.31	580.328	2.5	um	Spot	Position	96	1000000299	63983
282.529	761.518	2.5	um	Spot	Position	96	1000011252	64041
242.874	825.357	2.5	um	Spot	Position	96	1000058246	64064
171.007	830.805	2.5	um	Spot	Position	96	1000049767	64069
118.462	117.389	2.5	um	Spot	Position	97	1000062137	64340
52.9601	266.116	2.5	um	Spot	Position	97	1000054659	64420
195.755	344.931	2.5	um	Spot	Position	97	1000040369	64448
283.291	356.007	2.5	um	Spot	Position	97	1000064451	64451
422.906	418.151	2.5	um	Spot	Position	97	1000000259	64474
156.726	568.762	2.5	um	Spot	Position	97	1000051804	64529
105.548	579.953	2.5	um	Spot	Position	97	1000000299	64534
277.034	762.468	2.5	um	Spot	Position	97	1000011252	64603
245.917	824.154	2.5	um	Spot	Position	97	1000058246	64631
167.608	830.904	2.5	um	Spot	Position	97	1000049767	64632
120.57	118.021	2.5	um	Spot	Position	98	1000062137	64914
51.8141	265.711	2.5	um	Spot	Position	98	1000054659	64998
326.311	270.174	2.5	um	Spot	Position	98	1000065004	65004
197.565	342.597	2.5	um	Spot	Position	98	1000040369	65028
423.2	417.854	2.5	um	Spot	Position	98	1000000259	65059
158.043	563.839	2.5	um	Spot	Position	98	1000051804	65113
106.582	580.033	2.5	um	Spot	Position	98	1000000299	65121
270.855	770.324	2.5	um	Spot	Position	98	1000011252	65199
249.298	821.58	2.5	um	Spot	Position	98	1000058246	65226
165.097	833.639	2.5	um	Spot	Position	98	1000049767	65232
118.628	118.173	2.5	um	Spot	Position	99	1000062137	65523
317.83	262.352	2.5	um	Spot	Position	99	1000065004	65597
51.4547	265.677	2.5	um	Spot	Position	99	1000054659	65599
198.298	341.427	2.5	um	Spot	Position	99	1000040369	65625
284.675	362.055	2.5	um	Spot	Position	99	1000064451	65636
423.221	418.293	2.5	um	Spot	Position	99	1000000259	65651
159.645	560.49	2.5	um	Spot	Position	99	1000051804	65711
106.784	580.09	2.5	um	Spot	Position	99	1000000299	65717
268.753	773.506	2.5	um	Spot	Position	99	1000011252	65790
250.25	820.589	2.5	um	Spot	Position	99	1000058246	65808
165.747	834.173	2.5	um	Spot	Position	99	1000049767	65816
100.786	93.9958	2.5	um	Spot	Position	100	1000062137	66081
307.747	251.86	2.5	um	Spot	Position	100	1000065004	66190
50.73	265.363	2.5	um	Spot	Position	100	1000054659	66196
198.279	342.488	2.5	um	Spot	Position	100	1000040369	66236
420.648	424.771	2.5	um	Spot	Position	100	1000000259	66259
162.173	553.331	2.5	um	Spot	Position	100	1000051804	66312
106.475	580.162	2.5	um	Spot	Position	100	1000000299	66325
267.193	773.542	2.5	um	Spot	Position	100	1000011252	66408
250.69	820.514	2.5	um	Spot	Position	100	1000058246	66429
171.479	830.452	2.5	um	Spot	Position	100	1000049767	66433
95.6673	89.1321	2.5	um	Spot	Position	101	1000062137	66697
297.108	240.251	2.5	um	Spot	Position	101	1000065004	66779
49.6033	265.096	2.5	um	Spot	Position	101	1000054659	66788
198.111	343.466	2.5	um	Spot	Position	101	1000040369	66821
419.394	431.103	2.5	um	Spot	Position	101	1000000259	66848
106.565	580.088	2.5	um	Spot	Position	101	1000000299	66899
266.362	773.466	2.5	um	Spot	Position	101	1000011252	66965
250.091	821.332	2.5	um	Spot	Position	101	1000058246	66990
173.633	829.322	2.5	um	Spot	Position	101	1000049767	66995
89.3977	81.4025	2.5	um	Spot	Position	102	1000062137	67235
48.8398	264.508	2.5	um	Spot	Position	102	1000054659	67347
198.336	342.963	2.5	um	Spot	Position	102	1000040369	67379
285.649	378.756	2.5	um	Spot	Position	102	1000064451	67392
419.342	430.967	2.5	um	Spot	Position	102	1000000259	67408
166.084	547.174	2.5	um	Spot	Position	102	1000051804	67447
107.681	580.09	2.5	um	Spot	Position	102	1000000299	67458
265.469	773.308	2.5	um	Spot	Position	102	1000011252	67539
250.533	820.973	2.5	um	Spot	Position	102	1000058246	67560
83.7842	76.4736	2.5	um	Spot	Position	103	1000062137	67795
50.0971	264.932	2.5	um	Spot	Position	103	1000054659	67895
198.468	342.821	2.5	um	Spot	Position	103	1000040369	67922
418.94	431.51	2.5	um	Spot	Position	103	1000000259	67950
108.095	580.284	2.5	um	Spot	Position	103	1000000299	68009
263.053	772.481	2.5	um	Spot	Position	103	1000011252	68087
253.023	820.787	2.5	um	Spot	Position	103	1000058246	68104
78.5381	69.1815	2.5	um	Spot	Position	104	1000062137	68350
265.983	216.022	2.5	um	Spot	Position	104	1000065004	68472
49.5538	263.947	2.5	um	Spot	Position	104	1000054659	68492
198.674	342.511	2.5	um	Spot	Position	104	1000040369	68525
284.94	397.372	2.5	um	Spot	Position	104	1000064451	68545
417.024	434.515	2.5	um	Spot	Position	104	1000000259	68562
107.982	580.19	2.5	um	Spot	Position	104	1000000299	68616
258.117	771.58	2.5	um	Spot	Position	104	1000011252	68699
198.978	820.677	2.5	um	Spot	Position	104	1000049767	68725
254.794	820.885	2.5	um	Spot	Position	104	1000058246	68727
72.4247	63.3697	2.5	um	Spot	Position	105	1000062137	68966
249.82	202.878	2.5	um	Spot	Position	105	1000065004	69053
47.6967	263.221	2.5	um	Spot	Position	105	1000054659	69075
198.341	344.64	2.5	um	Spot	Position	105	1000040369	69096
409.697	449.294	2.5	um	Spot	Position	105	1000000259	69128
107.8	580.184	2.5	um	Spot	Position	105	1000000299	69172
251.299	771.319	2.5	um	Spot	Position	105	1000011252	69241
253.055	819.849	2.5	um	Spot	Position	105	1000058246	69258
197.669	821.051	2.5	um	Spot	Position	105	1000049767	69259
62.4084	59.403	2.5	um	Spot	Position	106	1000062137	69479
58.9611	259.715	2.5	um	Spot	Position	106	1000054659	69618
197.722	346.622	2.5	um	Spot	Position	106	1000040369	69645
252.653	434.744	2.5	um	Spot	Position	106	1000069678	69678
406.04	455.215	2.5	um	Spot	Position	106	1000000259	69687
108.194	580.039	2.5	um	Spot	Position	106	1000000299	69741
241.582	770.833	2.5	um	Spot	Position	106	1000011252	69813
254.194	818.396	2.5	um	Spot	Position	106	1000058246	69838
54.6495	54.1531	2.5	um	Spot	Position	107	1000062137	70052
244.673	195.103	2.5	um	Spot	Position	107	1000065004	70166
64.9346	257.523	2.5	um	Spot	Position	107	1000054659	70192
196.691	349.579	2.5	um	Spot	Position	107	1000040369	70228
284.026	419.895	2.5	um	Spot	Position	107	1000064451	70249
265.886	422.737	2.5	um	Spot	Position	107	1000070250	70250
247.151	437.929	2.5	um	Spot	Position	107	1000069678	70256
403.879	457.783	2.5	um	Spot	Position	107	1000000259	70264
108.392	579.844	2.5	um	Spot	Position	107	1000000299	70312
239.816	770.627	2.5	um	Spot	Position	107	1000011252	70376
253.814	817.994	2.5	um	Spot	Position	107	1000058246	70395
16.1761	832.644	2.5	um	Spot	Position	107	1000070399	70399
59.7568	66.8239	2.5	um	Spot	Position	108	1000062137	70633
234.434	183.979	2.5	um	Spot	Position	108	1000065004	70723
67.0352	257.141	2.5	um	Spot	Position	108	1000054659	70764
190.869	365.365	2.5	um	Spot	Position	108	1000040369	70816
266.859	422.577	2.5	um	Spot	Position	108	1000070250	70837
244.061	439.974	2.5	um	Spot	Position	108	1000069678	70843
400.351	462.201	2.5	um	Spot	Position	108	1000000259	70854
108.751	579.693	2.5	um	Spot	Position	108	1000000299	70904
237.486	770.656	2.5	um	Spot	Position	108	1000011252	70987
253.589	819.089	2.5	um	Spot	Position	108	1000058246	71015
23.5924	827.588	2.5	um	Spot	Position	108	1000070399	71018
221.456	828.027	2.5	um	Spot	Position	108	1000049767	71019
59.2016	66.9165	2.5	um	Spot	Position	109	1000062137	71263
231.033	179.508	2.5	um	Spot	Position	109	1000065004	71339
71.0345	255.987	2.5	um	Spot	Position	109	1000054659	71374
188.874	375.076	2.5	um	Spot	Position	109	1000040369	71419
266.771	423.469	2.5	um	Spot	Position	109	1000070250	71428
283.726	438.488	2.5	um	Spot	Position	109	1000064451	71433
243.41	440.238	2.5	um	Spot	Position	109	1000069678	71434
394.704	473.556	2.5	um	Spot	Position	109	1000000259	71444
108.801	579.748	2.5	um	Spot	Position	109	1000000299	71483
232.793	771.189	2.5	um	Spot	Position	109	1000011252	71554
252.124	821.965	2.5	um	Spot	Position	109	1000058246	71574
32.1866	825.008	2.5	um	Spot	Position	109	1000070399	71575
225.237	827.863	2.5	um	Spot	Position	109	1000049767	71579
59.0797	66.9821	2.5	um	Spot	Position	110	1000062137	71806
225.629	168.349	2.5	um	Spot	Position	110	1000065004	71862
72.115	255.24	2.5	um	Spot	Position	110	1000054659	71911
188.023	377.975	2.5	um	Spot	Position	110	1000040369	71956
265.496	426.018	2.5	um	Spot	Position	110	1000070250	71969
394.793	476.024	2.5	um	Spot	Position	110	1000000259	71986
108.796	579.859	2.5	um	Spot	Position	110	1000000299	72026
228.759	771.536	2.5	um	Spot	Position	110	1000011252	72101
41.0242	822.286	2.5	um	Spot	Position	110	1000070399	72121
247.073	824.59	2.5	um	Spot	Position	110	1000058246	72122
228.299	827.708	2.5	um	Spot	Position	110	1000049767	72124
59.4803	67.5797	2.5	um	Spot	Position	111	1000062137	72350
223.263	159.718	2.5	um	Spot	Position	111	1000065004	72404
73.2867	254.366	2.5	um	Spot	Position	111	1000054659	72455
188.319	379.7	2.5	um	Spot	Position	111	1000040369	72501
261.808	429.602	2.5	um	Spot	Position	111	1000070250	72513
100.249	434.975	2.5	um	Spot	Position	111	1000072515	72515
386.815	488.493	2.5	um	Spot	Position	111	1000000259	72535
108.819	580.001	2.5	um	Spot	Position	111	1000000299	72575
227.788	771.587	2.5	um	Spot	Position	111	1000011252	72651
45.0822	821.584	2.5	um	Spot	Position	111	1000070399	72671
243.208	827.746	2.5	um	Spot	Position	111	1000058246	72673
228.042	828.805	2.5	um	Spot	Position	111	1000049767	72675
219.931	153.146	2.5	um	Spot	Position	112	1000065004	72957
76.7354	254.079	2.5	um	Spot	Position	112	1000054659	73008
188.317	379.672	2.5	um	Spot	Position	112	1000040369	73049
100.916	435.665	2.5	um	Spot	Position	112	1000072515	73064
252.479	435.389	2.5	um	Spot	Position	112	1000070250	73065
224.391	449.396	2.5	um	Spot	Position	112	1000069678	73068
381.964	496.235	2.5	um	Spot	Position	112	1000000259	73086
108.286	580.002	2.5	um	Spot	Position	112	1000000299	73116
230.709	770.149	2.5	um	Spot	Position	112	1000011252	73186
49.8724	822.472	2.5	um	Spot	Position	112	1000070399	73209
244.772	827.536	2.5	um	Spot	Position	112	1000058246	73211
227.46	828.948	2.5	um	Spot	Position	112	1000049767	73212
218.115	151.12	2.5	um	Spot	Position	113	1000065004	73473
91.3023	253.213	2.5	um	Spot	Position	113	1000054659	73516
187.596	380.847	2.5	um	Spot	Position	113	1000040369	73566
101.088	436.17	2.5	um	Spot	Position	113	1000072515	73584
246.643	437.424	2.5	um	Spot	Position	113	1000070250	73585
377.421	503.241	2.5	um	Spot	Position	113	1000000259	73609
108.126	580.198	2.5	um	Spot	Position	113	1000000299	73641
228.098	754.997	2.5	um	Spot	Position	113	1000011252	73702
70.7332	823.503	2.5	um	Spot	Position	113	1000070399	73724
229.425	829.02	2.5	um	Spot	Position	113	1000049767	73727
243.719	828.496	2.5	um	Spot	Position	113	1000058246	73728
216.006	149.703	2.5	um	Spot	Position	114	1000065004	73977
93.9287	252.565	2.5	um	Spot	Position	114	1000054659	74027
187.862	380.193	2.5	um	Spot	Position	114	1000040369	74074
101.164	436.172	2.5	um	Spot	Position	114	1000072515	74091
235.769	442.743	2.5	um	Spot	Position	114	1000070250	74092
376.336	504.177	2.5	um	Spot	Position	114	1000000259	74112
107.85	580.273	2.5	um	Spot	Position	114	1000000299	74138
221.658	744.674	2.5	um	Spot	Position	114	1000011252	74196
83.0187	824.609	2.5	um	Spot	Position	114	1000070399	74228
244.686	828.34	2.5	um	Spot	Position	114	1000058246	74230
230.585	828.699	2.5	um	Spot	Position	114	1000049767	74231
210.365	146.872	2.5	um	Spot	Position	115	1000065004	74481
95.7364	251.488	2.5	um	Spot	Position	115	1000054659	74532
187.698	379.083	2.5	um	Spot	Position	115	1000040369	74575
101.558	436.696	2.5	um	Spot	Position	115	1000072515	74592
230.274	446.964	2.5	um	Spot	Position	115	1000070250	74598
375.767	505.467	2.5	um	Spot	Position	115	1000000259	74618
108.25	580.25	2.5	um	Spot	Position	115	1000000299	74644
219.433	739.169	2.5	um	Spot	Position	115	1000011252	74699
87.0628	824.089	2.5	um	Spot	Position	115	1000070399	74730
231.539	828.1	2.5	um	Spot	Position	115	1000049767	74732
245.55	828.42	2.5	um	Spot	Position	115	1000058246	74733
200.942	142.104	2.5	um	Spot	Position	116	1000065004	75007
96.1526	250.246	2.5	um	Spot	Position	116	1000054659	75060
187.51	380.834	2.5	um	Spot	Position	116	1000040369	75108
101.902	436.782	2.5	um	Spot	Position	116	1000072515	75128
227.883	449.256	2.5	um	Spot	Position	116	1000070250	75132
71.205	499.714	2.5	um	Spot	Position	116	1000075154	75154
109.027	580.151	2.5	um	Spot	Position	116	1000000299	75189
216.426	734.179	2.5	um	Spot	Position	116	1000011252	75260
100.51	822.185	2.5	um	Spot	Position	116	1000070399	75302
249.697	826.585	2.5	um	Spot	Position	116	1000058246	75306
228.806	828.386	2.5	um	Spot	Position	116	1000049767	75307
198.529	138.87	2.5	um	Spot	Position	117	1000065004	75575
96.9409	248.891	2.5	um	Spot	Position	117	1000054659	75630
187.798	380.715	2.5	um	Spot	Position	117	1000040369	75687
102.275	437.353	2.5	um	Spot	Position	117	1000072515	75712
227.504	449.614	2.5	um	Spot	Position	117	1000070250	75718
369.739	512.954	2.5	um	Spot	Position	117	1000000259	75741
109.35	579.891	2.5	um	Spot	Position	117	1000000299	75772
212.829	725.138	2.5	um	Spot	Position	117	1000011252	75829
102.264	822.053	2.5	um	Spot	Position	117	1000070399	75868
254.797	824.12	2.5	um	Spot	Position	117	1000058246	75870
227.878	829.101	2.5	um	Spot	Position	117	1000049767	75872
198.257	138.583	2.5	um	Spot	Position	118	1000065004	76151
99.6151	246.858	2.5	um	Spot	Position	118	1000054659	76202
187.916	378.392	2.5	um	Spot	Position	118	1000040369	76255
102.225	437.028	2.5	um	Spot	Position	118	1000072515	76280
226.514	450.848	2.5	um	Spot	Position	118	1000070250	76289
368.271	514.115	2.5	um	Spot	Position	118	1000000259	76315
109.954	579.846	2.5	um	Spot	Position	118	1000000299	76346
210.75	715.257	2.5	um	Spot	Position	118	1000011252	76396
104.029	821.729	2.5	um	Spot	Position	118	1000070399	76437
258.591	822.41	2.5	um	Spot	Position	118	1000058246	76438
225.846	829.516	2.5	um	Spot	Position	118	1000049767	76440
197.823	138.366	2.5	um	Spot	Position	119	1000065004	76737
103.474	267.285	2.5	um	Spot	Position	119	1000054659	76807
188.134	377.725	2.5	um	Spot	Position	119	1000040369	76842
102.568	437.496	2.5	um	Spot	Position	119	1000072515	76870
226.269	451.049	2.5	um	Spot	Position	119	1000070250	76877
72.3824	503.395	2.5	um	Spot	Position	119	1000075154	76897
364.064	519.698	2.5	um	Spot	Position	119	1000000259	76906
109.892	579.976	2.5	um	Spot	Position	119	1000000299	76930
39.3039	675.529	2.5	um	Spot	Position	119	1000076973	76973
210.281	710.888	2.5	um	Spot	Position	119	1000011252	76987
112.673	817.249	2.5	um	Spot	Position	119	1000070399	77029
257.235	822.18	2.5	um	Spot	Position	119	1000058246	77032
191.516	134.745	2.5	um	Spot	Position	120	1000065004	77325
188.025	375.544	2.5	um	Spot	Position	120	1000040369	77431
102.361	437.116	2.5	um	Spot	Position	120	1000072515	77450
226.386	451.683	2.5	um	Spot	Position	120	1000070250	77458
72.088	502.611	2.5	um	Spot	Position	120	1000075154	77477
363.362	520.288	2.5	um	Spot	Position	120	1000000259	77488
109.752	579.907	2.5	um	Spot	Position	120	1000000299	77519
209.719	708.299	2.5	um	Spot	Position	120	1000011252	77575
120.756	812.405	2.5	um	Spot	Position	120	1000070399	77613
253.367	824.37	2.5	um	Spot	Position	120	1000058246	77621
230.128	831.963	2.5	um	Spot	Position	120	1000049767	77626
184.255	131.368	2.5	um	Spot	Position	121	1000065004	77890
188.202	374.745	2.5	um	Spot	Position	121	1000040369	77982
102.628	437.141	2.5	um	Spot	Position	121	1000072515	77998
227.431	450.426	2.5	um	Spot	Position	121	1000070250	78002
356.088	526.717	2.5	um	Spot	Position	121	1000000259	78035
110.244	579.963	2.5	um	Spot	Position	121	1000000299	78054
207.523	696.592	2.5	um	Spot	Position	121	1000011252	78097
43.6372	699.118	2.5	um	Spot	Position	121	1000076973	78099
135.946	801.675	2.5	um	Spot	Position	121	1000070399	78131
252.485	824.788	2.5	um	Spot	Position	121	1000058246	78142
234.262	834.081	2.5	um	Spot	Position	121	1000049767	78146
189.193	371.831	2.5	um	Spot	Position	122	1000040369	78532
102.171	437.131	2.5	um	Spot	Position	122	1000072515	78549
231.993	447.318	2.5	um	Spot	Position	122	1000070250	78553
349.698	530.754	2.5	um	Spot	Position	122	1000000259	78591
59.3759	540.878	2.5	um	Spot	Position	122	1000075154	78596
110.433	580.066	2.5	um	Spot	Position	122	1000000299	78611
207.57	695.854	2.5	um	Spot	Position	122	1000011252	78654
45.7147	704.047	2.5	um	Spot	Position	122	1000076973	78656
139.833	800.056	2.5	um	Spot	Position	122	1000070399	78696
255.816	823.526	2.5	um	Spot	Position	122	1000058246	78708
238.528	835.485	2.5	um	Spot	Position	122	1000049767	78713
320.596	318.728	2.5	um	Spot	Position	123	1000079095	79095
189.556	370.386	2.5	um	Spot	Position	123	1000040369	79118
102.636	437.05	2.5	um	Spot	Position	123	1000072515	79140
237.493	442.831	2.5	um	Spot	Position	123	1000070250	79145
62.897	533.738	2.5	um	Spot	Position	123	1000075154	79185
342.734	538.596	2.5	um	Spot	Position	123	1000000259	79189
110.688	579.833	2.5	um	Spot	Position	123	1000000299	79201
207.998	696.362	2.5	um	Spot	Position	123	1000011252	79244
47.2078	711.549	2.5	um	Spot	Position	123	1000076973	79251
142.071	798.782	2.5	um	Spot	Position	123	1000070399	79287
256.458	823.052	2.5	um	Spot	Position	123	1000058246	79303
241.313	836.605	2.5	um	Spot	Position	123	1000049767	79311
313.635	146.281	2.5	um	Spot	Position	124	1000079611	79611
320.513	318.14	2.5	um	Spot	Position	124	1000079095	79682
188.931	366.753	2.5	um	Spot	Position	124	1000040369	79701
102.735	436.996	2.5	um	Spot	Position	124	1000072515	79723
242.134	439.888	2.5	um	Spot	Position	124	1000070250	79725
60.0554	538.558	2.5	um	Spot	Position	124	1000075154	79771
338.928	542.765	2.5	um	Spot	Position	124	1000000259	79774
111.327	579.7	2.5	um	Spot	Position	124	1000000299	79784
208.344	695.946	2.5	um	Spot	Position	124	1000011252	79832
47.9338	713.284	2.5	um	Spot	Position	124	1000076973	79837
74.8195	721.376	2.5	um	Spot	Position	124	1000079841	79841
144.37	797.924	2.5	um	Spot	Position	124	1000070399	79869
256.163	823.359	2.5	um	Spot	Position	124	1000058246	79887
240.701	836.888	2.5	um	Spot	Position	124	1000049767	79895
314.227	147.394	2.5	um	Spot	Position	125	1000079611	80171
320.438	318.126	2.5	um	Spot	Position	125	1000079095	80254
189.146	363.408	2.5	um	Spot	Position	125	1000040369	80271
102.38	436.973	2.5	um	Spot	Position	125	1000072515	80288
243.845	438.966	2.5	um	Spot	Position	125	1000070250	80290
60.6622	539.761	2.5	um	Spot	Position	125	1000075154	80330
337.331	544.188	2.5	um	Spot	Position	125	1000000259	80331
111.705	579.622	2.5	um	Spot	Position	125	1000000299	80346
206.508	694.127	2.5	um	Spot	Position	125	1000011252	80387
48.043	714.382	2.5	um	Spot	Position	125	1000076973	80394
144.126	797.827	2.5	um	Spot	Position	125	1000070399	80427
250.837	826.334	2.5	um	Spot	Position	125	1000058246	80442
234.217	834.553	2.5	um	Spot	Position	125	1000049767	80444
320.832	317.366	2.5	um	Spot	Position	126	1000079095	80800
190.188	354.43	2.5	um	Spot	Position	126	1000040369	80815
454.739	362.049	2.5	um	Spot	Position	126	1000080818	80818
102.501	437.051	2.5	um	Spot	Position	126	1000072515	80839
244.002	438.175	2.5	um	Spot	Position	126	1000070250	80841
61.3253	540.009	2.5	um	Spot	Position	126	1000075154	80882
335.914	546.056	2.5	um	Spot	Position	126	1000000259	80884
111.605	579.842	2.5	um	Spot	Position	126	1000000299	80898
196.567	669.108	2.5	um	Spot	Position	126	1000011252	80929
77.7785	715.276	2.5	um	Spot	Position	126	1000079841	80943
48.7378	716.935	2.5	um	Spot	Position	126	1000076973	80944
144.504	797.861	2.5	um	Spot	Position	126	1000070399	80972
252.544	826.58	2.5	um	Spot	Position	126	1000058246	80987
226.466	835.961	2.5	um	Spot	Position	126	1000049767	80992
321.485	316.951	2.5	um	Spot	Position	127	1000079095	81340
191.279	352.869	2.5	um	Spot	Position	127	1000040369	81356
453.966	361.249	2.5	um	Spot	Position	127	1000080818	81362
247.074	435.93	2.5	um	Spot	Position	127	1000070250	81386
102.631	437.435	2.5	um	Spot	Position	127	1000072515	81387
62.2421	537.895	2.5	um	Spot	Position	127	1000075154	81427
334.562	547.627	2.5	um	Spot	Position	127	1000000259	81431
111.544	580.197	2.5	um	Spot	Position	127	1000000299	81446
192.807	661.04	2.5	um	Spot	Position	127	1000011252	81483
77.5682	715	2.5	um	Spot	Position	127	1000079841	81505
50.71	718.928	2.5	um	Spot	Position	127	1000076973	81507
143.925	798.218	2.5	um	Spot	Position	127	1000070399	81536
255.424	826.283	2.5	um	Spot	Position	127	1000058246	81556
220.015	834.78	2.5	um	Spot	Position	127	1000049767	81559
321.989	315.578	2.5	um	Spot	Position	128	1000079095	81941
193.889	341.844	2.5	um	Spot	Position	128	1000040369	81955
454.139	361.702	2.5	um	Spot	Position	128	1000080818	81963
255.764	426.858	2.5	um	Spot	Position	128	1000070250	81980
102.653	437.396	2.5	um	Spot	Position	128	1000072515	81988
61.4444	538.505	2.5	um	Spot	Position	128	1000075154	82032
333.768	548.308	2.5	um	Spot	Position	128	1000000259	82036
111.378	580.459	2.5	um	Spot	Position	128	1000000299	82054
192.806	660.856	2.5	um	Spot	Position	128	1000011252	82089
77.642	714.132	2.5	um	Spot	Position	128	1000079841	82108
53.4912	722.617	2.5	um	Spot	Position	128	1000076973	82113
143.081	798.66	2.5	um	Spot	Position	128	1000070399	82141
257.999	825.464	2.5	um	Spot	Position	128	1000058246	82153
221.171	835.506	2.5	um	Spot	Position	128	1000049767	82156
314.407	148.417	2.5	um	Spot	Position	129	1000079611	82428
313.826	328.315	2.5	um	Spot	Position	129	1000079095	82500
194.938	337.383	2.5	um	Spot	Position	129	1000040369	82501
454.808	361.995	2.5	um	Spot	Position	129	1000080818	82512
262.757	421.792	2.5	um	Spot	Position	129	1000070250	82534
102.576	437.639	2.5	um	Spot	Position	129	1000072515	82540
61.6469	537.669	2.5	um	Spot	Position	129	1000075154	82581
333.56	548.809	2.5	um	Spot	Position	129	1000000259	82584
111.09	580.59	2.5	um	Spot	Position	129	1000000299	82598
189.678	653.63	2.5	um	Spot	Position	129	1000011252	82628
78.11	713.901	2.5	um	Spot	Position	129	1000079841	82644
56.0889	727.275	2.5	um	Spot	Position	129	1000076973	82647
141.898	799.442	2.5	um	Spot	Position	129	1000070399	82671
258.957	824.619	2.5	um	Spot	Position	129	1000058246	82683
221.516	835.576	2.5	um	Spot	Position	129	1000049767	82690
314.102	148.559	2.5	um	Spot	Position	130	1000079611	82969
195.429	331.224	2.5	um	Spot	Position	130	1000040369	83048
311.079	332.074	2.5	um	Spot	Position	130	1000079095	83049
455.448	362.48	2.5	um	Spot	Position	130	1000080818	83058
266.841	417.259	2.5	um	Spot	Position	130	1000070250	83069
102.89	438.12	2.5	um	Spot	Position	130	1000072515	83076
66.0717	527.431	2.5	um	Spot	Position	130	1000075154	83110
332.546	550.178	2.5	um	Spot	Position	130	1000000259	83118
110.967	580.831	2.5	um	Spot	Position	130	1000000299	83127
186.53	645.872	2.5	um	Spot	Position	130	1000011252	83159
78.7504	714.348	2.5	um	Spot	Position	130	1000079841	83178
58.8848	735.027	2.5	um	Spot	Position	130	1000076973	83185
132.899	803.17	2.5	um	Spot	Position	130	1000070399	83210
257.493	824.861	2.5	um	Spot	Position	130	1000058246	83219
220.955	835.455	2.5	um	Spot	Position	130	1000049767	83224
318.564	151.931	2.5	um	Spot	Position	131	1000079611	83518
195.641	328.896	2.5	um	Spot	Position	131	1000040369	83608
306.772	341.302	2.5	um	Spot	Position	131	1000079095	83612
456.842	366.688	2.5	um	Spot	Position	131	1000080818	83627
269.916	414.369	2.5	um	Spot	Position	131	1000070250	83641
102.726	438.03	2.5	um	Spot	Position	131	1000072515	83649
70.0028	520.163	2.5	um	Spot	Position	131	1000075154	83688
332.021	550.863	2.5	um	Spot	Position	131	1000000259	83699
110.933	580.913	2.5	um	Spot	Position	131	1000000299	83713
186.491	645.42	2.5	um	Spot	Position	131	1000011252	83745
79.0504	714.36	2.5	um	Spot	Position	131	1000079841	83769
57.937	741.624	2.5	um	Spot	Position	131	1000076973	83778
131.501	802.763	2.5	um	Spot	Position	131	1000070399	83807
259.136	824.946	2.5	um	Spot	Position	131	1000058246	83822
220.08	836.367	2.5	um	Spot	Position	131	1000049767	83827
176.342	134.528	2.5	um	Spot	Position	132	1000084121	84121
319.543	153.964	2.5	um	Spot	Position	132	1000079611	84137
194.904	328.981	2.5	um	Spot	Position	132	1000040369	84217
306.284	343.714	2.5	um	Spot	Position	132	1000079095	84223
456.166	369.755	2.5	um	Spot	Position	132	1000080818	84235
270.062	412.461	2.5	um	Spot	Position	132	1000070250	84247
102.853	438.213	2.5	um	Spot	Position	132	1000072515	84257
72.399	514.094	2.5	um	Spot	Position	132	1000075154	84289
326.731	556.594	2.5	um	Spot	Position	132	1000000259	84306
110.993	581.029	2.5	um	Spot	Position	132	1000000299	84316
78.736	714.887	2.5	um	Spot	Position	132	1000079841	84378
57.0144	747.371	2.5	um	Spot	Position	132	1000076973	84392
131.275	802.364	2.5	um	Spot	Position	132	1000070399	84412
257.182	826.038	2.5	um	Spot	Position	132	1000058246	84426
222.47	836.923	2.5	um	Spot	Position	132	1000049767	84433
319.921	154.928	2.5	um	Spot	Position	133	1000079611	84736
194.8	328.606	2.5	um	Spot	Position	133	1000040369	84809
300.361	353.256	2.5	um	Spot	Position	133	1000079095	84818
456.505	370.278	2.5	um	Spot	Position	133	1000080818	84828
273.14	406.624	2.5	um	Spot	Position	133	1000070250	84840
103.113	438.627	2.5	um	Spot	Position	133	1000072515	84850
73.007	512.51	2.5	um	Spot	Position	133	1000075154	84882
323.469	560.057	2.5	um	Spot	Position	133	1000000259	84901
111.001	581.201	2.5	um	Spot	Position	133	1000000299	84909
184.091	640.454	2.5	um	Spot	Position	133	1000011252	84941
79.2401	714.673	2.5	um	Spot	Position	133	1000079841	84968
56.1469	759.662	2.5	um	Spot	Position	133	1000076973	84988
132.117	802.973	2.5	um	Spot	Position	133	1000070399	84999
253.944	827.564	2.5	um	Spot	Position	133	1000058246	85014
221.479	837.846	2.5	um	Spot	Position	133	1000049767	85022
326.675	162.276	2.5	um	Spot	Position	134	1000079611	85344
177.186	168.206	2.5	um	Spot	Position	134	1000084121	85349
194.777	329.136	2.5	um	Spot	Position	134	1000040369	85408
298.4	355.265	2.5	um	Spot	Position	134	1000079095	85415
455.466	371.457	2.5	um	Spot	Position	134	1000080818	85423
275.023	400.321	2.5	um	Spot	Position	134	1000070250	85432
103.105	438.635	2.5	um	Spot	Position	134	1000072515	85440
72.8315	513.707	2.5	um	Spot	Position	134	1000075154	85474
316.629	563.737	2.5	um	Spot	Position	134	1000000259	85497
302.754	570.297	2.5	um	Spot	Position	134	1000085502	85502
111.26	581.223	2.5	um	Spot	Position	134	1000000299	85507
185.617	624.744	2.5	um	Spot	Position	134	1000011252	85526
79.3071	715.691	2.5	um	Spot	Position	134	1000079841	85553
57.0191	764.854	2.5	um	Spot	Position	134	1000076973	85573
133.162	802.63	2.5	um	Spot	Position	134	1000070399	85586
254.029	827.976	2.5	um	Spot	Position	134	1000058246	85598
223.509	837.906	2.5	um	Spot	Position	134	1000049767	85605
177.554	167.551	2.5	um	Spot	Position	135	1000084121	85910
337.524	174.992	2.5	um	Spot	Position	135	1000079611	85915
194.691	329.627	2.5	um	Spot	Position	135	1000040369	85985
293.576	360.978	2.5	um	Spot	Position	135	1000079095	85995
454.711	372.675	2.5	um	Spot	Position	135	1000080818	85999
275.453	397.714	2.5	um	Spot	Position	135	1000070250	86008
102.652	438.69	2.5	um	Spot	Position	135	1000072515	86021
75.948	506.759	2.5	um	Spot	Position	135	1000075154	86050
312.226	568.289	2.5	um	Spot	Position	135	1000000259	86078
302.976	570.047	2.5	um	Spot	Position	135	1000085502	86080
111.045	581.321	2.5	um	Spot	Position	135	1000000299	86086
183.871	602.091	2.5	um	Spot	Position	135	1000011252	86094
79.2855	715.897	2.5	um	Spot	Position	135	1000079841	86151
57.0711	768.017	2.5	um	Spot	Position	135	1000076973	86173
141.814	801.55	2.5	um	Spot	Position	135	1000070399	86185
254.702	827.88	2.5	um	Spot	Position	135	1000058246	86199
221.791	838.312	2.5	um	Spot	Position	135	1000049767	86205
178.105	167.631	2.5	um	Spot	Position	136	1000084121	86523
194.791	329.304	2.5	um	Spot	Position	136	1000040369	86592
289.428	365.352	2.5	um	Spot	Position	136	1000079095	86601
452.967	374.773	2.5	um	Spot	Position	136	1000080818	86608
276.874	395.95	2.5	um	Spot	Position	136	1000070250	86617
102.712	438.776	2.5	um	Spot	Position	136	1000072515	86624
76.5985	504.395	2.5	um	Spot	Position	136	1000075154	86649
299.596	570.897	2.5	um	Spot	Position	136	1000085502	86674
111.211	581.363	2.5	um	Spot	Position	136	1000000299	86677
184.625	596.054	2.5	um	Spot	Position	136	1000011252	86683
79.3486	716.324	2.5	um	Spot	Position	136	1000079841	86732
53.8512	777.025	2.5	um	Spot	Position	136	1000076973	86759
141.611	801.587	2.5	um	Spot	Position	136	1000070399	86768
253.745	828.62	2.5	um	Spot	Position	136	1000058246	86783
219.597	838.808	2.5	um	Spot	Position	136	1000049767	86786
177.007	167.194	2.5	um	Spot	Position	137	1000084121	87060
194.875	330.55	2.5	um	Spot	Position	137	1000040369	87127
446.376	381.213	2.5	um	Spot	Position	137	1000080818	87145
280.595	390.061	2.5	um	Spot	Position	137	1000070250	87147
102.958	439.112	2.5	um	Spot	Position	137	1000072515	87159
80.8335	488.684	2.5	um	Spot	Position	137	1000075154	87174
293.985	568.879	2.5	um	Spot	Position	137	1000085502	87209
111.355	581.51	2.5	um	Spot	Position	137	1000000299	87216
185.834	593.385	2.5	um	Spot	Position	137	1000011252	87220
80.2836	716.213	2.5	um	Spot	Position	137	1000079841	87273
53.7401	785.299	2.5	um	Spot	Position	137	1000076973	87296
132.147	802.864	2.5	um	Spot	Position	137	1000070399	87300
255.431	829.153	2.5	um	Spot	Position	137	1000058246	87312
219.778	839.43	2.5	um	Spot	Position	137	1000049767	87318
177.193	167.682	2.5	um	Spot	Position	138	1000084121	87605
194.653	330.771	2.5	um	Spot	Position	138	1000040369	87671
444.135	383.706	2.5	um	Spot	Position	138	1000080818	87690
283.138	385.915	2.5	um	Spot	Position	138	1000070250	87691
103.367	439.62	2.5	um	Spot	Position	138	1000072515	87702
86.2805	466.441	2.5	um	Spot	Position	138	1000075154	87712
292.615	568.771	2.5	um	Spot	Position	138	1000085502	87754
111.354	581.728	2.5	um	Spot	Position	138	1000000299	87758
186.572	592.911	2.5	um	Spot	Position	138	1000011252	87762
80.3447	716.111	2.5	um	Spot	Position	138	1000079841	87804
49.9004	793.003	2.5	um	Spot	Position	138	1000076973	87830
130.617	803.411	2.5	um	Spot	Position	138	1000070399	87833
255.134	829.176	2.5	um	Spot	Position	138	1000058246	87844
223.834	839.105	2.5	um	Spot	Position	138	1000049767	87850
177.584	169.819	2.5	um	Spot	Position	139	1000084121	88110
194.447	331.406	2.5	um	Spot	Position	139	1000040369	88175
443.616	383.539	2.5	um	Spot	Position	139	1000080818	88187
284.204	384.559	2.5	um	Spot	Position	139	1000070250	88188
103.707	440.115	2.5	um	Spot	Position	139	1000072515	88203
86.8846	460.872	2.5	um	Spot	Position	139	1000075154	88208
292.462	568.448	2.5	um	Spot	Position	139	1000085502	88252
191.284	573.72	2.5	um	Spot	Position	139	1000011252	88255
111.201	581.897	2.5	um	Spot	Position	139	1000000299	88259
79.6303	716.688	2.5	um	Spot	Position	139	1000079841	88311
48.8887	798.495	2.5	um	Spot	Position	139	1000076973	88341
130.113	803.656	2.5	um	Spot	Position	139	1000070399	88343
255.937	828.478	2.5	um	Spot	Position	139	1000058246	88358
217.985	841.676	2.5	um	Spot	Position	139	1000049767	88366
177.075	177.594	2.5	um	Spot	Position	140	1000084121	88669
194.579	331.253	2.5	um	Spot	Position	140	1000040369	88736
99.4678	351.257	2.5	um	Spot	Position	140	1000088742	88742
284.414	384.315	2.5	um	Spot	Position	140	1000070250	88760
435.869	385.465	2.5	um	Spot	Position	140	1000080818	88761
103.792	439.928	2.5	um	Spot	Position	140	1000072515	88778
84.8479	471.986	2.5	um	Spot	Position	140	1000075154	88789
194.535	563.647	2.5	um	Spot	Position	140	1000011252	88827
292.816	568.968	2.5	um	Spot	Position	140	1000085502	88832
111.181	582.086	2.5	um	Spot	Position	140	1000000299	88836
79.8011	716.191	2.5	um	Spot	Position	140	1000079841	88882
46.5192	802.457	2.5	um	Spot	Position	140	1000076973	88916
138.266	802.984	2.5	um	Spot	Position	140	1000070399	88917
259.701	826.922	2.5	um	Spot	Position	140	1000058246	88927
215.383	845.035	2.5	um	Spot	Position	140	1000049767	88937
175.61	186.494	2.5	um	Spot	Position	141	1000084121	89217
118.485	326.57	2.5	um	Spot	Position	141	1000088742	89272
193.737	338.618	2.5	um	Spot	Position	141	1000040369	89276
283.76	384.514	2.5	um	Spot	Position	141	1000070250	89289
426.405	388.622	2.5	um	Spot	Position	141	1000080818	89290
104.329	440.34	2.5	um	Spot	Position	141	1000072515	89301
88.6384	458.911	2.5	um	Spot	Position	141	1000075154	89307
194.949	561.973	2.5	um	Spot	Position	141	1000011252	89350
293.186	569.283	2.5	um	Spot	Position	141	1000085502	89352
111.339	582.294	2.5	um	Spot	Position	141	1000000299	89356
80.0902	715.798	2.5	um	Spot	Position	141	1000079841	89405
141.264	802.224	2.5	um	Spot	Position	141	1000070399	89436
45.2794	806.507	2.5	um	Spot	Position	141	1000076973	89438
262.746	826.221	2.5	um	Spot	Position	141	1000058246	89449
211.14	847.465	2.5	um	Spot	Position	141	1000049767	89457
193.398	340.016	2.5	um	Spot	Position	142	1000040369	89786
283.992	384.583	2.5	um	Spot	Position	142	1000070250	89803
104.594	440.253	2.5	um	Spot	Position	142	1000072515	89819
89.1858	450.086	2.5	um	Spot	Position	142	1000075154	89821
194.087	555.008	2.5	um	Spot	Position	142	1000011252	89861
293.728	569.71	2.5	um	Spot	Position	142	1000085502	89867
110.867	582.381	2.5	um	Spot	Position	142	1000000299	89871
80.8037	711.87	2.5	um	Spot	Position	142	1000079841	89915
140.142	802.816	2.5	um	Spot	Position	142	1000070399	89939
44.1742	812.523	2.5	um	Spot	Position	142	1000076973	89943
265.066	827.781	2.5	um	Spot	Position	142	1000058246	89950
208.771	848.09	2.5	um	Spot	Position	142	1000049767	89962
125.195	293.57	2.5	um	Spot	Position	143	1000088742	90353
193.273	341.146	2.5	um	Spot	Position	143	1000040369	90371
417.944	370.637	2.5	um	Spot	Position	143	1000080818	90386
283.064	385.662	2.5	um	Spot	Position	143	1000070250	90393
89.7532	448.602	2.5	um	Spot	Position	143	1000075154	90416
193.221	539.791	2.5	um	Spot	Position	143	1000011252	90458
293.932	569.871	2.5	um	Spot	Position	143	1000085502	90471
111.004	582.227	2.5	um	Spot	Position	143	1000000299	90475
132.688	803.457	2.5	um	Spot	Position	143	1000070399	90575
42.3591	819.186	2.5	um	Spot	Position	143	1000076973	90584
264.609	823.641	2.5	um	Spot	Position	143	1000058246	90586
211.431	846.957	2.5	um	Spot	Position	143	1000049767	90597
171.924	204.296	2.5	um	Spot	Position	144	1000084121	90947
125.507	293.895	2.5	um	Spot	Position	144	1000088742	90988
191.782	348.119	2.5	um	Spot	Position	144	1000040369	91005
282.34	370.627	2.5	um	Spot	Position	144	1000091015	91015
283.252	385.16	2.5	um	Spot	Position	144	1000070250	91023
89.8715	448.244	2.5	um	Spot	Position	144	1000075154	91049
193.819	528.743	2.5	um	Spot	Position	144	1000011252	91080
294.139	569.92	2.5	um	Spot	Position	144	1000085502	91098
110.851	582.298	2.5	um	Spot	Position	144	1000000299	91102
88.9882	692.184	2.5	um	Spot	Position	144	1000079841	91144
132.368	803.688	2.5	um	Spot	Position	144	1000070399	91182
41.5007	820.759	2.5	um	Spot	Position	144	1000076973	91187
265.15	824.951	2.5	um	Spot	Position	144	1000058246	91192
216.095	845.993	2.5	um	Spot	Position	144	1000049767	91204
172.429	204.488	2.5	um	Spot	Position	145	1000084121	91548
125.976	293.904	2.5	um	Spot	Position	145	1000088742	91591
184.719	363.949	2.5	um	Spot	Position	145	1000040369	91615
289.371	363.936	2.5	um	Spot	Position	145	1000091015	91616
283.956	384.165	2.5	um	Spot	Position	145	1000070250	91627
95.3655	421.661	2.5	um	Spot	Position	145	1000075154	91639
105.205	441.926	2.5	um	Spot	Position	145	1000091651	91651
193.925	528.232	2.5	um	Spot	Position	145	1000011252	91689
294.154	570.142	2.5	um	Spot	Position	145	1000085502	91704
111.196	582.314	2.5	um	Spot	Position	145	1000000299	91708
91.1537	682.89	2.5	um	Spot	Position	145	1000079841	91752
138.909	803.362	2.5	um	Spot	Position	145	1000070399	91802
40.621	824.783	2.5	um	Spot	Position	145	1000076973	91813
264.18	827.67	2.5	um	Spot	Position	145	1000058246	91816
214.015	846.942	2.5	um	Spot	Position	145	1000049767	91823
168.561	211.858	2.5	um	Spot	Position	146	1000084121	92131
126.288	293.952	2.5	um	Spot	Position	146	1000088742	92163
299.941	359.466	2.5	um	Spot	Position	146	1000091015	92183
182.438	366.764	2.5	um	Spot	Position	146	1000040369	92186
283.664	384.689	2.5	um	Spot	Position	146	1000070250	92194
96.7518	416.868	2.5	um	Spot	Position	146	1000075154	92206
193.619	526.625	2.5	um	Spot	Position	146	1000011252	92245
295.625	570.436	2.5	um	Spot	Position	146	1000085502	92264
111.316	582.35	2.5	um	Spot	Position	146	1000000299	92269
139.752	803.158	2.5	um	Spot	Position	146	1000070399	92354
40.8877	827.414	2.5	um	Spot	Position	146	1000076973	92367
258.787	828.137	2.5	um	Spot	Position	146	1000058246	92369
212.375	849.453	2.5	um	Spot	Position	146	1000049767	92380
127.502	293.864	2.5	um	Spot	Position	147	1000088742	92760
307.829	353.034	2.5	um	Spot	Position	147	1000091015	92784
182.462	366.503	2.5	um	Spot	Position	147	1000040369	92794
282.581	387.704	2.5	um	Spot	Position	147	1000070250	92807
96.6805	416.31	2.5	um	Spot	Position	147	1000075154	92820
104.922	441.282	2.5	um	Spot	Position	147	1000091651	92828
7.20252	453.304	2.5	um	Spot	Position	147	1000092833	92833
193.808	518.444	2.5	um	Spot	Position	147	1000011252	92854
299.751	569.933	2.5	um	Spot	Position	147	1000085502	92879
111.408	582.275	2.5	um	Spot	Position	147	1000000299	92883
134.072	803.543	2.5	um	Spot	Position	147	1000070399	92963
254.098	827.316	2.5	um	Spot	Position	147	1000058246	92972
212.363	849.048	2.5	um	Spot	Position	147	1000049767	92983
158.402	225.508	2.5	um	Spot	Position	148	1000084121	93303
129.924	293.736	2.5	um	Spot	Position	148	1000088742	93337
313.9	349.605	2.5	um	Spot	Position	148	1000091015	93359
181.041	366.737	2.5	um	Spot	Position	148	1000040369	93368
281.808	393.277	2.5	um	Spot	Position	148	1000070250	93379
98.32	412.085	2.5	um	Spot	Position	148	1000075154	93387
194.032	506.294	2.5	um	Spot	Position	148	1000011252	93418
305.302	569.308	2.5	um	Spot	Position	148	1000085502	93445
111.287	582.482	2.5	um	Spot	Position	148	1000000299	93450
133.134	803.654	2.5	um	Spot	Position	148	1000070399	93539
251.677	828.799	2.5	um	Spot	Position	148	1000058246	93556
213.381	847.404	2.5	um	Spot	Position	148	1000049767	93568
158.512	225.181	2.5	um	Spot	Position	149	1000084121	93886
326.779	341.491	2.5	um	Spot	Position	149	1000091015	93934
178.738	369.571	2.5	um	Spot	Position	149	1000040369	93945
281.178	398.02	2.5	um	Spot	Position	149	1000070250	93955
97.4129	406.941	2.5	um	Spot	Position	149	1000075154	93957
522.394	432.551	2.5	um	Spot	Position	149	1000093965	93965
104.48	440.969	2.5	um	Spot	Position	149	1000091651	93968
192.423	497.188	2.5	um	Spot	Position	149	1000011252	93988
306.817	569.288	2.5	um	Spot	Position	149	1000085502	94020
111.167	582.359	2.5	um	Spot	Position	149	1000000299	94029
131.549	803.729	2.5	um	Spot	Position	149	1000070399	94117
250.731	829.155	2.5	um	Spot	Position	149	1000058246	94130
216.159	841.759	2.5	um	Spot	Position	149	1000049767	94139
158.219	226.183	2.5	um	Spot	Position	150	1000084121	94458
335.194	332.886	2.5	um	Spot	Position	150	1000091015	94498
175.405	373.862	2.5	um	Spot	Position	150	1000040369	94516
101.607	396.146	2.5	um	Spot	Position	150	1000075154	94524
280.393	402.968	2.5	um	Spot	Position	150	1000070250	94527
521.898	435.32	2.5	um	Spot	Position	150	1000093965	94534
9.94056	451.723	2.5	um	Spot	Position	150	1000092833	94539
310.501	568.72	2.5	um	Spot	Position	150	1000085502	94590
111.306	582.251	2.5	um	Spot	Position	150	1000000299	94597
131.077	803.955	2.5	um	Spot	Position	150	1000070399	94668
250.586	829.804	2.5	um	Spot	Position	150	1000058246	94682
215.834	842.526	2.5	um	Spot	Position	150	1000049767	94689
158.602	224.571	2.5	um	Spot	Position	151	1000084121	95010
142.118	258.608	2.5	um	Spot	Position	151	1000088742	95029
341.275	323.937	2.5	um	Spot	Position	151	1000091015	95056
175.023	373.928	2.5	um	Spot	Position	151	1000040369	95078
102.138	395.055	2.5	um	Spot	Position	151	1000075154	95089
279.423	405.561	2.5	um	Spot	Position	151	1000070250	95094
522.986	433.534	2.5	um	Spot	Position	151	1000093965	95100
104.676	441.225	2.5	um	Spot	Position	151	1000091651	95105
21.5195	445.264	2.5	um	Spot	Position	151	1000092833	95106
189.936	485.253	2.5	um	Spot	Position	151	1000011252	95119
318.115	565.823	2.5	um	Spot	Position	151	1000085502	95151
110.872	582.211	2.5	um	Spot	Position	151	1000000299	95157
131.657	803.927	2.5	um	Spot	Position	151	1000070399	95234
251.777	828.367	2.5	um	Spot	Position	151	1000058246	95247
215.001	844.995	2.5	um	Spot	Position	151	1000049767	95257
159.388	223.56	2.5	um	Spot	Position	152	1000084121	95571
344.777	321.006	2.5	um	Spot	Position	152	1000091015	95604
174.652	374.425	2.5	um	Spot	Position	152	1000040369	95628
279.048	406.434	2.5	um	Spot	Position	152	1000070250	95640
523.486	434.901	2.5	um	Spot	Position	152	1000093965	95647
105.292	441.794	2.5	um	Spot	Position	152	1000091651	95649
25.4418	443.511	2.5	um	Spot	Position	152	1000092833	95650
187.629	478.126	2.5	um	Spot	Position	152	1000011252	95659
321.673	565.305	2.5	um	Spot	Position	152	1000085502	95694
111.014	582.185	2.5	um	Spot	Position	152	1000000299	95703
131.455	803.82	2.5	um	Spot	Position	152	1000070399	95777
254.664	824.422	2.5	um	Spot	Position	152	1000058246	95787
210.965	849.218	2.5	um	Spot	Position	152	1000049767	95798
159.897	223.31	2.5	um	Spot	Position	153	1000084121	96131
354.346	309.631	2.5	um	Spot	Position	153	1000091015	96173
127.324	361.464	2.5	um	Spot	Position	153	1000075154	96197
175.324	373.642	2.5	um	Spot	Position	153	1000040369	96201
278.617	406.518	2.5	um	Spot	Position	153	1000070250	96213
523.138	439.636	2.5	um	Spot	Position	153	1000093965	96225
105.853	442.554	2.5	um	Spot	Position	153	1000091651	96226
25.1505	443.452	2.5	um	Spot	Position	153	1000092833	96227
187.753	478.046	2.5	um	Spot	Position	153	1000011252	96238
327.144	563.72	2.5	um	Spot	Position	153	1000085502	96271
111.232	582.141	2.5	um	Spot	Position	153	1000000299	96277
131.682	803.872	2.5	um	Spot	Position	153	1000070399	96357
256.751	820.619	2.5	um	Spot	Position	153	1000058246	96369
210.563	850.116	2.5	um	Spot	Position	153	1000049767	96386
356.147	306.933	2.5	um	Spot	Position	154	1000091015	96802
136.773	356.05	2.5	um	Spot	Position	154	1000075154	96826
175.527	374.611	2.5	um	Spot	Position	154	1000040369	96837
278.199	407.59	2.5	um	Spot	Position	154	1000070250	96845
523.068	435.922	2.5	um	Spot	Position	154	1000093965	96854
31.1974	439.306	2.5	um	Spot	Position	154	1000092833	96855
105.981	442.604	2.5	um	Spot	Position	154	1000091651	96858
187.868	477.737	2.5	um	Spot	Position	154	1000011252	96871
331.768	562.235	2.5	um	Spot	Position	154	1000085502	96908
111.231	582.204	2.5	um	Spot	Position	154	1000000299	96914
132.282	804.166	2.5	um	Spot	Position	154	1000070399	97009
257.072	819.235	2.5	um	Spot	Position	154	1000058246	97017
209.551	851.179	2.5	um	Spot	Position	154	1000049767	97032
356.256	306.897	2.5	um	Spot	Position	155	1000091015	97436
174.853	375.179	2.5	um	Spot	Position	155	1000040369	97467
277.342	408.874	2.5	um	Spot	Position	155	1000070250	97478
522.667	436.34	2.5	um	Spot	Position	155	1000093965	97485
32.345	437.646	2.5	um	Spot	Position	155	1000092833	97487
105.931	442.491	2.5	um	Spot	Position	155	1000091651	97489
187.362	476.879	2.5	um	Spot	Position	155	1000011252	97499
334.915	561.319	2.5	um	Spot	Position	155	1000085502	97531
111.665	582.046	2.5	um	Spot	Position	155	1000000299	97538
133.791	803.781	2.5	um	Spot	Position	155	1000070399	97625
256.724	819.945	2.5	um	Spot	Position	155	1000058246	97635
211.774	849.716	2.5	um	Spot	Position	155	1000049767	97650
169.392	209.614	2.5	um	Spot	Position	156	1000084121	98017
356.169	306.809	2.5	um	Spot	Position	156	1000091015	98069
155.015	344.112	2.5	um	Spot	Position	156	1000075154	98092
174.911	375.097	2.5	um	Spot	Position	156	1000040369	98107
277.366	408.856	2.5	um	Spot	Position	156	1000070250	98120
45.2185	423.351	2.5	um	Spot	Position	156	1000092833	98124
522.728	435.817	2.5	um	Spot	Position	156	1000093965	98131
105.966	442.401	2.5	um	Spot	Position	156	1000091651	98135
337.154	560.276	2.5	um	Spot	Position	156	1000085502	98182
111.732	581.997	2.5	um	Spot	Position	156	1000000299	98192
133.543	803.783	2.5	um	Spot	Position	156	1000070399	98305
253.114	826.629	2.5	um	Spot	Position	156	1000058246	98321
211.047	850.259	2.5	um	Spot	Position	156	1000049767	98331
355.971	307.063	2.5	um	Spot	Position	157	1000091015	98711
175.969	373.263	2.5	um	Spot	Position	157	1000040369	98742
513.539	403.191	2.5	um	Spot	Position	157	1000098749	98749
277.853	408.756	2.5	um	Spot	Position	157	1000070250	98751
48.1273	416.361	2.5	um	Spot	Position	157	1000092833	98755
523.147	435.822	2.5	um	Spot	Position	157	1000093965	98759
106.184	442.62	2.5	um	Spot	Position	157	1000091651	98762
338.058	559.811	2.5	um	Spot	Position	157	1000085502	98810
111.901	582.216	2.5	um	Spot	Position	157	1000000299	98821
134.016	803.747	2.5	um	Spot	Position	157	1000070399	98897
252.003	829.884	2.5	um	Spot	Position	157	1000058246	98910
204.56	855.666	2.5	um	Spot	Position	157	1000049767	98923
169.617	209.806	2.5	um	Spot	Position	158	1000084121	99234
356.047	307.416	2.5	um	Spot	Position	158	1000091015	99276
169.94	336.165	2.5	um	Spot	Position	158	1000075154	99290
176.33	372.365	2.5	um	Spot	Position	158	1000040369	99305
513.703	403.997	2.5	um	Spot	Position	158	1000098749	99319
277.184	409.202	2.5	um	Spot	Position	158	1000070250	99320
48.2584	415.591	2.5	um	Spot	Position	158	1000092833	99321
519.182	436.057	2.5	um	Spot	Position	158	1000093965	99325
106.216	442.592	2.5	um	Spot	Position	158	1000091651	99330
338.828	559.347	2.5	um	Spot	Position	158	1000085502	99374
112.706	582.222	2.5	um	Spot	Position	158	1000000299	99384
134.273	803.645	2.5	um	Spot	Position	158	1000070399	99466
252.083	828.704	2.5	um	Spot	Position	158	1000058246	99482
199.844	858.075	2.5	um	Spot	Position	158	1000049767	99496
169.026	210.693	2.5	um	Spot	Position	159	1000084121	99837
355.233	308.543	2.5	um	Spot	Position	159	1000091015	99879
170.125	335.893	2.5	um	Spot	Position	159	1000075154	99892
176.893	371.573	2.5	um	Spot	Position	159	1000040369	99909
513.816	404.179	2.5	um	Spot	Position	159	1000098749	99924
273.533	413.582	2.5	um	Spot	Position	159	1000070250	99927
48.4432	415.059	2.5	um	Spot	Position	159	1000092833	99928
517.861	436.091	2.5	um	Spot	Position	159	1000093965	99935
106.532	442.903	2.5	um	Spot	Position	159	1000091651	99939
340	557.924	2.5	um	Spot	Position	159	1000085502	99984
112.848	582.453	2.5	um	Spot	Position	159	1000000299	99995
133.229	803.65	2.5	um	Spot	Position	159	1000070399	100080
252.375	828.372	2.5	um	Spot	Position	159	1000058246	100093
197.861	859.768	2.5	um	Spot	Position	159	1000049767	100108
167.606	211.249	2.5	um	Spot	Position	160	1000084121	100495
344.841	316.435	2.5	um	Spot	Position	160	1000091015	100546
170.444	335.936	2.5	um	Spot	Position	160	1000075154	100556
176.694	372.267	2.5	um	Spot	Position	160	1000040369	100576
53.0612	402.169	2.5	um	Spot	Position	160	1000092833	100588
514.029	404.987	2.5	um	Spot	Position	160	1000098749	100590
270.834	415.364	2.5	um	Spot	Position	160	1000070250	100593
520.103	437.51	2.5	um	Spot	Position	160	1000093965	100600
106.151	442.169	2.5	um	Spot	Position	160	1000091651	100604
340.414	557.542	2.5	um	Spot	Position	160	1000085502	100649
113.017	582.609	2.5	um	Spot	Position	160	1000000299	100661
133.413	803.963	2.5	um	Spot	Position	160	1000070399	100760
252.611	827.247	2.5	um	Spot	Position	160	1000058246	100774
195.813	862.596	2.5	um	Spot	Position	160	1000049767	100793
167.018	210.964	2.5	um	Spot	Position	161	1000084121	101157
335.322	321.927	2.5	um	Spot	Position	161	1000091015	101202
170.708	335.674	2.5	um	Spot	Position	161	1000075154	101209
184.005	360.247	2.5	um	Spot	Position	161	1000040369	101218
58.6286	393.608	2.5	um	Spot	Position	161	1000092833	101232
514.149	405.568	2.5	um	Spot	Position	161	1000098749	101236
271.151	415.272	2.5	um	Spot	Position	161	1000070250	101237
106.437	442.717	2.5	um	Spot	Position	161	1000091651	101245
502.853	451.34	2.5	um	Spot	Position	161	1000093965	101251
340.516	557.389	2.5	um	Spot	Position	161	1000085502	101293
113.178	582.578	2.5	um	Spot	Position	161	1000000299	101306
133.414	803.725	2.5	um	Spot	Position	161	1000070399	101389
252.072	828.835	2.5	um	Spot	Position	161	1000058246	101402
185.57	869.521	2.5	um	Spot	Position	161	1000049767	101421
333.772	323.078	2.5	um	Spot	Position	162	1000091015	101795
171.368	334.724	2.5	um	Spot	Position	162	1000075154	101802
193.803	347.106	2.5	um	Spot	Position	162	1000040369	101806
61.1387	387.01	2.5	um	Spot	Position	162	1000092833	101821
514.249	406.169	2.5	um	Spot	Position	162	1000098749	101828
269.219	416.322	2.5	um	Spot	Position	162	1000070250	101831
106.331	442.766	2.5	um	Spot	Position	162	1000091651	101842
112.677	582.708	2.5	um	Spot	Position	162	1000000299	101896
133.666	804.048	2.5	um	Spot	Position	162	1000070399	101977
252.306	830.928	2.5	um	Spot	Position	162	1000058246	101990
151.957	987.887	2.5	um	Spot	Position	162	1000102093	102093
165.769	211.436	2.5	um	Spot	Position	163	1000084121	102266
179.08	323.661	2.5	um	Spot	Position	163	1000075154	102297
323.013	330.525	2.5	um	Spot	Position	163	1000091015	102301
195.573	344.331	2.5	um	Spot	Position	163	1000040369	102304
68.3204	358.257	2.5	um	Spot	Position	163	1000092833	102309
514.168	406.445	2.5	um	Spot	Position	163	1000098749	102325
268.993	416.411	2.5	um	Spot	Position	163	1000070250	102326
106.433	442.794	2.5	um	Spot	Position	163	1000091651	102334
112.664	582.735	2.5	um	Spot	Position	163	1000000299	102383
135.249	803.878	2.5	um	Spot	Position	163	1000070399	102442
251.548	828.938	2.5	um	Spot	Position	163	1000058246	102453
140.918	984.336	2.5	um	Spot	Position	163	1000102093	102530
311.823	335.949	2.5	um	Spot	Position	164	1000091015	102827
197.433	342.297	2.5	um	Spot	Position	164	1000040369	102831
68.3759	356.823	2.5	um	Spot	Position	164	1000092833	102838
515.469	413.099	2.5	um	Spot	Position	164	1000098749	102859
268.433	416.598	2.5	um	Spot	Position	164	1000070250	102860
106.227	442.734	2.5	um	Spot	Position	164	1000091651	102872
491.719	462.325	2.5	um	Spot	Position	164	1000093965	102881
112.813	582.749	2.5	um	Spot	Position	164	1000000299	102924
133.963	803.891	2.5	um	Spot	Position	164	1000070399	103015
252.438	829.553	2.5	um	Spot	Position	164	1000058246	103026
171.866	883.096	2.5	um	Spot	Position	164	1000049767	103061
160.771	217.599	2.5	um	Spot	Position	165	1000084121	103348
307.667	337.716	2.5	um	Spot	Position	165	1000091015	103385
197.463	341.969	2.5	um	Spot	Position	165	1000040369	103386
68.6003	357.497	2.5	um	Spot	Position	165	1000092833	103392
516.703	415.103	2.5	um	Spot	Position	165	1000098749	103411
269.427	416.25	2.5	um	Spot	Position	165	1000070250	103414
106.301	442.923	2.5	um	Spot	Position	165	1000091651	103424
488.233	463.053	2.5	um	Spot	Position	165	1000093965	103429
112.847	582.782	2.5	um	Spot	Position	165	1000000299	103472
133.347	804.419	2.5	um	Spot	Position	165	1000070399	103548
252.841	829.32	2.5	um	Spot	Position	165	1000058246	103557
170.908	884.901	2.5	um	Spot	Position	165	1000049767	103576
115.941	978.919	2.5	um	Spot	Position	165	1000102093	103634
159.583	217.798	2.5	um	Spot	Position	166	1000084121	103875
306.555	337.965	2.5	um	Spot	Position	166	1000091015	103929
196.669	342.205	2.5	um	Spot	Position	166	1000040369	103931
68.3524	357.19	2.5	um	Spot	Position	166	1000092833	103937
268.699	416.658	2.5	um	Spot	Position	166	1000070250	103952
518.04	418.27	2.5	um	Spot	Position	166	1000098749	103954
106.489	443.143	2.5	um	Spot	Position	166	1000091651	103960
113.063	583.108	2.5	um	Spot	Position	166	1000000299	104009
132.472	804.634	2.5	um	Spot	Position	166	1000070399	104095
253.859	828.725	2.5	um	Spot	Position	166	1000058246	104108
170.688	885.775	2.5	um	Spot	Position	166	1000049767	104128
112.138	969.98	2.5	um	Spot	Position	166	1000102093	104184
154.473	221.812	2.5	um	Spot	Position	167	1000084121	104361
298.297	340.666	2.5	um	Spot	Position	167	1000091015	104407
196.495	341.644	2.5	um	Spot	Position	167	1000040369	104408
68.5973	355.439	2.5	um	Spot	Position	167	1000092833	104414
268.868	416.003	2.5	um	Spot	Position	167	1000070250	104432
519.049	422.3	2.5	um	Spot	Position	167	1000098749	104435
106.686	443.304	2.5	um	Spot	Position	167	1000091651	104441
481.978	471.038	2.5	um	Spot	Position	167	1000093965	104453
113.284	583.12	2.5	um	Spot	Position	167	1000000299	104496
132.295	804.751	2.5	um	Spot	Position	167	1000070399	104560
254.483	826.358	2.5	um	Spot	Position	167	1000058246	104567
170.112	886.859	2.5	um	Spot	Position	167	1000049767	104590
102.032	961.623	2.5	um	Spot	Position	167	1000102093	104624
153.92	221.563	2.5	um	Spot	Position	168	1000084121	104852
71.5934	340.757	2.5	um	Spot	Position	168	1000092833	104906
196.864	341.287	2.5	um	Spot	Position	168	1000040369	104907
286.323	345.294	2.5	um	Spot	Position	168	1000091015	104908
269.554	415.447	2.5	um	Spot	Position	168	1000070250	104935
520.084	427.826	2.5	um	Spot	Position	168	1000098749	104939
106.944	443.691	2.5	um	Spot	Position	168	1000091651	104944
479.451	471.775	2.5	um	Spot	Position	168	1000093965	104953
113.296	583.189	2.5	um	Spot	Position	168	1000000299	104997
131.768	805.14	2.5	um	Spot	Position	168	1000070399	105070
253.525	824.761	2.5	um	Spot	Position	168	1000058246	105079
170.807	887.541	2.5	um	Spot	Position	168	1000049767	105112
95.4963	956.758	2.5	um	Spot	Position	168	1000102093	105156
146.986	224.367	2.5	um	Spot	Position	169	1000084121	105408
196.223	341.723	2.5	um	Spot	Position	169	1000040369	105462
266.813	348.633	2.5	um	Spot	Position	169	1000091015	105465
269.977	415.051	2.5	um	Spot	Position	169	1000070250	105497
519.102	433.025	2.5	um	Spot	Position	169	1000098749	105505
106.862	444	2.5	um	Spot	Position	169	1000091651	105510
477.399	471.569	2.5	um	Spot	Position	169	1000093965	105519
113.448	583.187	2.5	um	Spot	Position	169	1000000299	105563
131.83	805.324	2.5	um	Spot	Position	169	1000070399	105647
252.756	827.402	2.5	um	Spot	Position	169	1000058246	105661
171.816	886.91	2.5	um	Spot	Position	169	1000049767	105695
86.6541	951.094	2.5	um	Spot	Position	169	1000102093	105743
143.097	225.346	2.5	um	Spot	Position	170	1000084121	106029
76.836	322.043	2.5	um	Spot	Position	170	1000092833	106076
195.486	342.963	2.5	um	Spot	Position	170	1000040369	106084
251.816	346.569	2.5	um	Spot	Position	170	1000091015	106086
179.802	381.519	2.5	um	Spot	Position	170	1000011252	106104
270.766	414.553	2.5	um	Spot	Position	170	1000070250	106119
518.524	433.619	2.5	um	Spot	Position	170	1000098749	106124
106.995	443.826	2.5	um	Spot	Position	170	1000091651	106129
475.212	470.257	2.5	um	Spot	Position	170	1000093965	106138
113.521	583.368	2.5	um	Spot	Position	170	1000000299	106181
131.858	805.025	2.5	um	Spot	Position	170	1000070399	106267
253.342	830.499	2.5	um	Spot	Position	170	1000058246	106286
176.709	884.804	2.5	um	Spot	Position	170	1000049767	106312
80.6443	941.371	2.5	um	Spot	Position	170	1000102093	106359
135.448	227.792	2.5	um	Spot	Position	171	1000084121	106646
76.8199	322.41	2.5	um	Spot	Position	171	1000092833	106687
195.722	343.109	2.5	um	Spot	Position	171	1000040369	106696
244.689	344.707	2.5	um	Spot	Position	171	1000091015	106697
179.761	381.792	2.5	um	Spot	Position	171	1000011252	106714
271.08	414.295	2.5	um	Spot	Position	171	1000070250	106726
518.305	433.374	2.5	um	Spot	Position	171	1000098749	106734
107.008	443.875	2.5	um	Spot	Position	171	1000091651	106737
473.011	470.436	2.5	um	Spot	Position	171	1000093965	106751
113.393	583.468	2.5	um	Spot	Position	171	1000000299	106796
132.332	804.84	2.5	um	Spot	Position	171	1000070399	106874
254.731	827.087	2.5	um	Spot	Position	171	1000058246	106886
188.474	885.186	2.5	um	Spot	Position	171	1000049767	106914
68.1642	933.733	2.5	um	Spot	Position	171	1000102093	106947
126.31	230.039	2.5	um	Spot	Position	172	1000084121	107260
77.1434	326.393	2.5	um	Spot	Position	172	1000092833	107307
235.432	336.02	2.5	um	Spot	Position	172	1000091015	107310
195.929	342.373	2.5	um	Spot	Position	172	1000040369	107313
179.918	381.646	2.5	um	Spot	Position	172	1000011252	107329
271.105	414.552	2.5	um	Spot	Position	172	1000070250	107338
517.7	434.164	2.5	um	Spot	Position	172	1000098749	107343
107.26	444.289	2.5	um	Spot	Position	172	1000091651	107348
467.817	470.774	2.5	um	Spot	Position	172	1000093965	107359
113.808	583.4	2.5	um	Spot	Position	172	1000000299	107401
132.427	804.983	2.5	um	Spot	Position	172	1000070399	107494
255.199	828.203	2.5	um	Spot	Position	172	1000058246	107508
59.4571	925.238	2.5	um	Spot	Position	172	1000102093	107580
126.347	229.815	2.5	um	Spot	Position	173	1000084121	107884
77.3782	330.269	2.5	um	Spot	Position	173	1000092833	107934
229.588	330.694	2.5	um	Spot	Position	173	1000091015	107935
195.256	343.063	2.5	um	Spot	Position	173	1000040369	107940
271.404	414.064	2.5	um	Spot	Position	173	1000070250	107971
517.158	434.478	2.5	um	Spot	Position	173	1000098749	107978
107.296	444.53	2.5	um	Spot	Position	173	1000091651	107983
114.066	583.165	2.5	um	Spot	Position	173	1000000299	108033
133.292	804.796	2.5	um	Spot	Position	173	1000070399	108119
255.422	829.187	2.5	um	Spot	Position	173	1000058246	108132
217.679	878.031	2.5	um	Spot	Position	173	1000049767	108157
55.5969	921.516	2.5	um	Spot	Position	173	1000102093	108188
126.472	229.583	2.5	um	Spot	Position	174	1000084121	108476
221.005	323.535	2.5	um	Spot	Position	174	1000091015	108526
77.3141	330.716	2.5	um	Spot	Position	174	1000092833	108529
193.573	344.681	2.5	um	Spot	Position	174	1000040369	108536
180.772	383.815	2.5	um	Spot	Position	174	1000011252	108553
271.744	414.332	2.5	um	Spot	Position	174	1000070250	108565
513.064	437.892	2.5	um	Spot	Position	174	1000098749	108577
107.685	445.417	2.5	um	Spot	Position	174	1000091651	108581
113.781	583.135	2.5	um	Spot	Position	174	1000000299	108632
134.897	804.432	2.5	um	Spot	Position	174	1000070399	108718
254.365	833.394	2.5	um	Spot	Position	174	1000058246	108732
219.88	878.171	2.5	um	Spot	Position	174	1000049767	108751
50.8623	915.253	2.5	um	Spot	Position	174	1000102093	108780
125.178	230.015	2.5	um	Spot	Position	175	1000084121	109082
218.173	321.983	2.5	um	Spot	Position	175	1000091015	109120
77.2014	331.924	2.5	um	Spot	Position	175	1000092833	109124
193.822	344.347	2.5	um	Spot	Position	175	1000040369	109130
181.438	386.26	2.5	um	Spot	Position	175	1000011252	109149
272.104	414.289	2.5	um	Spot	Position	175	1000070250	109158
512.301	438.973	2.5	um	Spot	Position	175	1000098749	109166
109.094	447.141	2.5	um	Spot	Position	175	1000091651	109168
465.986	470.116	2.5	um	Spot	Position	175	1000093965	109178
113.841	583.008	2.5	um	Spot	Position	175	1000000299	109214
134.625	804.993	2.5	um	Spot	Position	175	1000070399	109285
254.296	834.303	2.5	um	Spot	Position	175	1000058246	109297
219.712	877.563	2.5	um	Spot	Position	175	1000049767	109316
50.7334	911.332	2.5	um	Spot	Position	175	1000102093	109335
122.019	231.406	2.5	um	Spot	Position	176	1000084121	109607
201.223	318.754	2.5	um	Spot	Position	176	1000091015	109642
77.0029	332.612	2.5	um	Spot	Position	176	1000092833	109647
193.552	345.186	2.5	um	Spot	Position	176	1000040369	109653
181.773	386.293	2.5	um	Spot	Position	176	1000011252	109667
272.301	413.732	2.5	um	Spot	Position	176	1000070250	109678
510.475	440.643	2.5	um	Spot	Position	176	1000098749	109686
111.672	450.604	2.5	um	Spot	Position	176	1000091651	109688
113.652	582.904	2.5	um	Spot	Position	176	1000000299	109738
133.683	804.809	2.5	um	Spot	Position	176	1000070399	109808
254.131	834.883	2.5	um	Spot	Position	176	1000058246	109827
218.754	877.11	2.5	um	Spot	Position	176	1000049767	109850
50.1393	899.925	2.5	um	Spot	Position	176	1000102093	109862
120.568	231.973	2.5	um	Spot	Position	177	1000084121	110150
74.9255	341.663	2.5	um	Spot	Position	177	1000092833	110194
193.973	344.9	2.5	um	Spot	Position	177	1000040369	110199
182.04	387.066	2.5	um	Spot	Position	177	1000011252	110217
272.518	413.874	2.5	um	Spot	Position	177	1000070250	110224
508.263	442.666	2.5	um	Spot	Position	177	1000098749	110234
112.084	450.67	2.5	um	Spot	Position	177	1000091651	110236
113.567	582.989	2.5	um	Spot	Position	177	1000000299	110290
132.745	804.505	2.5	um	Spot	Position	177	1000070399	110354
253.223	835.475	2.5	um	Spot	Position	177	1000058246	110369
218.239	876.722	2.5	um	Spot	Position	177	1000049767	110392
49.7523	897.591	2.5	um	Spot	Position	177	1000102093	110409
119.17	231.342	2.5	um	Spot	Position	178	1000084121	110695
74.8574	343.986	2.5	um	Spot	Position	178	1000092833	110734
192.76	346.122	2.5	um	Spot	Position	178	1000040369	110737
182.793	390.223	2.5	um	Spot	Position	178	1000011252	110756
272.716	413.616	2.5	um	Spot	Position	178	1000070250	110763
503.367	448.13	2.5	um	Spot	Position	178	1000098749	110772
444.583	476.971	2.5	um	Spot	Position	178	1000093965	110781
113.459	583.005	2.5	um	Spot	Position	178	1000000299	110816
131.917	804.471	2.5	um	Spot	Position	178	1000070399	110898
253.338	833.085	2.5	um	Spot	Position	178	1000058246	110918
218.39	876.128	2.5	um	Spot	Position	178	1000049767	110937
50.1731	886.477	2.5	um	Spot	Position	178	1000102093	110947
117.716	231.907	2.5	um	Spot	Position	179	1000084121	111220
74.8794	345.397	2.5	um	Spot	Position	179	1000092833	111257
189.942	349.87	2.5	um	Spot	Position	179	1000040369	111258
182.94	392.364	2.5	um	Spot	Position	179	1000011252	111272
272.468	413.416	2.5	um	Spot	Position	179	1000070250	111277
114.248	451.979	2.5	um	Spot	Position	179	1000091651	111286
499.288	452.359	2.5	um	Spot	Position	179	1000098749	111288
437.602	479.584	2.5	um	Spot	Position	179	1000093965	111296
113.114	583.047	2.5	um	Spot	Position	179	1000000299	111333
131.934	803.848	2.5	um	Spot	Position	179	1000070399	111412
253.682	831.467	2.5	um	Spot	Position	179	1000058246	111421
219.656	876.066	2.5	um	Spot	Position	179	1000049767	111442
51.5857	877.741	2.5	um	Spot	Position	179	1000102093	111443
116.359	232.649	2.5	um	Spot	Position	180	1000084121	111747
350.388	280.301	2.5	um	Spot	Position	180	1000111767	111767
75.8287	341.562	2.5	um	Spot	Position	180	1000092833	111788
182.725	360.297	2.5	um	Spot	Position	180	1000040369	111797
182.906	398.701	2.5	um	Spot	Position	180	1000011252	111809
272.79	413.361	2.5	um	Spot	Position	180	1000070250	111812
114.142	451.978	2.5	um	Spot	Position	180	1000091651	111825
494.459	456.713	2.5	um	Spot	Position	180	1000098749	111827
433.303	480.941	2.5	um	Spot	Position	180	1000093965	111834
112.991	583.205	2.5	um	Spot	Position	180	1000000299	111873
131.764	803.509	2.5	um	Spot	Position	180	1000070399	111945
254.936	829.29	2.5	um	Spot	Position	180	1000058246	111957
51.744	868.695	2.5	um	Spot	Position	180	1000102093	111973
219.963	877.421	2.5	um	Spot	Position	180	1000049767	111981
115.736	232.951	2.5	um	Spot	Position	181	1000084121	112257
349.497	280.676	2.5	um	Spot	Position	181	1000111767	112279
76.7414	339.031	2.5	um	Spot	Position	181	1000092833	112295
183.17	359.916	2.5	um	Spot	Position	181	1000040369	112303
178.5	405.922	2.5	um	Spot	Position	181	1000011252	112319
272.802	413.355	2.5	um	Spot	Position	181	1000070250	112321
114.656	453.372	2.5	um	Spot	Position	181	1000091651	112331
488.546	462.076	2.5	um	Spot	Position	181	1000098749	112334
427.589	480.585	2.5	um	Spot	Position	181	1000093965	112340
113.007	583.205	2.5	um	Spot	Position	181	1000000299	112383
132.047	803.353	2.5	um	Spot	Position	181	1000070399	112452
255.55	827.007	2.5	um	Spot	Position	181	1000058246	112463
51.7671	861.271	2.5	um	Spot	Position	181	1000102093	112476
220.871	876.387	2.5	um	Spot	Position	181	1000049767	112482
114.616	233.516	2.5	um	Spot	Position	182	1000084121	112759
84.9323	322.03	2.5	um	Spot	Position	182	1000092833	112796
181.722	361.286	2.5	um	Spot	Position	182	1000040369	112810
177.231	408.292	2.5	um	Spot	Position	182	1000011252	112824
272.788	413.026	2.5	um	Spot	Position	182	1000070250	112827
117.953	459.532	2.5	um	Spot	Position	182	1000091651	112840
482.128	465.78	2.5	um	Spot	Position	182	1000098749	112845
422.024	481.985	2.5	um	Spot	Position	182	1000093965	112851
113.229	583.359	2.5	um	Spot	Position	182	1000000299	112884
131.435	803.322	2.5	um	Spot	Position	182	1000070399	112946
255.574	826.25	2.5	um	Spot	Position	182	1000058246	112958
51.921	855.516	2.5	um	Spot	Position	182	1000102093	112967
221.32	875.535	2.5	um	Spot	Position	182	1000049767	112976
113.732	233.766	2.5	um	Spot	Position	183	1000084121	113278
338.876	282.042	2.5	um	Spot	Position	183	1000111767	113296
85.0597	321.505	2.5	um	Spot	Position	183	1000092833	113309
181.608	360.919	2.5	um	Spot	Position	183	1000040369	113324
172.716	412.886	2.5	um	Spot	Position	183	1000011252	113344
272.74	413.125	2.5	um	Spot	Position	183	1000070250	113345
118.63	461.427	2.5	um	Spot	Position	183	1000091651	113357
471.911	469.938	2.5	um	Spot	Position	183	1000098749	113361
419.541	482.26	2.5	um	Spot	Position	183	1000093965	113364
113.278	583.281	2.5	um	Spot	Position	183	1000000299	113407
131.609	803.381	2.5	um	Spot	Position	183	1000070399	113488
256.125	824.983	2.5	um	Spot	Position	183	1000058246	113499
51.6048	851.331	2.5	um	Spot	Position	183	1000102093	113508
116.247	232.7	2.5	um	Spot	Position	184	1000084121	113844
339.047	282.126	2.5	um	Spot	Position	184	1000111767	113868
88.9153	314.621	2.5	um	Spot	Position	184	1000092833	113877
181.557	361.267	2.5	um	Spot	Position	184	1000040369	113895
272.818	412.962	2.5	um	Spot	Position	184	1000070250	113917
170.442	414.832	2.5	um	Spot	Position	184	1000011252	113918
119.927	463.303	2.5	um	Spot	Position	184	1000091651	113931
476.748	468.368	2.5	um	Spot	Position	184	1000098749	113934
113.338	583.348	2.5	um	Spot	Position	184	1000000299	113983
131.661	803.048	2.5	um	Spot	Position	184	1000070399	114070
256.531	822.748	2.5	um	Spot	Position	184	1000058246	114079
51.9958	848.012	2.5	um	Spot	Position	184	1000102093	114091
220.564	875.512	2.5	um	Spot	Position	184	1000049767	114103
117.307	232.417	2.5	um	Spot	Position	185	1000084121	114409
181.761	361.173	2.5	um	Spot	Position	185	1000040369	114452
272.784	412.939	2.5	um	Spot	Position	185	1000070250	114467
170.58	414.472	2.5	um	Spot	Position	185	1000011252	114468
120.669	464.899	2.5	um	Spot	Position	185	1000091651	114483
113.421	583.347	2.5	um	Spot	Position	185	1000000299	114524
132.549	803.392	2.5	um	Spot	Position	185	1000070399	114609
256.048	824.115	2.5	um	Spot	Position	185	1000058246	114619
52.0791	845.897	2.5	um	Spot	Position	185	1000102093	114627
220.488	875.077	2.5	um	Spot	Position	185	1000049767	114642
119.741	231.306	2.5	um	Spot	Position	186	1000084121	115008
330.822	285.903	2.5	um	Spot	Position	186	1000111767	115038
96.3173	303.359	2.5	um	Spot	Position	186	1000092833	115047
10.2595	315.2	2.5	um	Spot	Position	186	1000115052	115052
182.163	360.782	2.5	um	Spot	Position	186	1000040369	115074
272.298	412.921	2.5	um	Spot	Position	186	1000070250	115094
169.335	415.618	2.5	um	Spot	Position	186	1000011252	115096
120.446	467.806	2.5	um	Spot	Position	186	1000091651	115115
458.765	474.683	2.5	um	Spot	Position	186	1000098749	115118
113.598	583.391	2.5	um	Spot	Position	186	1000000299	115172
134.911	803.348	2.5	um	Spot	Position	186	1000070399	115278
255.703	825.107	2.5	um	Spot	Position	186	1000058246	115288
52.9525	841.25	2.5	um	Spot	Position	186	1000102093	115296
220.203	875.602	2.5	um	Spot	Position	186	1000049767	115317
120.801	230.846	2.5	um	Spot	Position	187	1000084121	115624
330.918	285.931	2.5	um	Spot	Position	187	1000111767	115646
100.336	289.376	2.5	um	Spot	Position	187	1000092833	115647
13.3786	317.491	2.5	um	Spot	Position	187	1000115052	115652
182.657	360.685	2.5	um	Spot	Position	187	1000040369	115667
272.401	413.032	2.5	um	Spot	Position	187	1000070250	115688
167.8	416.737	2.5	um	Spot	Position	187	1000011252	115689
120.417	467.602	2.5	um	Spot	Position	187	1000091651	115700
456.884	475.229	2.5	um	Spot	Position	187	1000098749	115703
113.617	583.321	2.5	um	Spot	Position	187	1000000299	115744
131.541	803.215	2.5	um	Spot	Position	187	1000070399	115815
251.628	828.996	2.5	um	Spot	Position	187	1000058246	115826
56.7296	829.504	2.5	um	Spot	Position	187	1000102093	115827
219.924	875.613	2.5	um	Spot	Position	187	1000049767	115849
121.698	230.733	2.5	um	Spot	Position	188	1000084121	116127
116.568	252.87	2.5	um	Spot	Position	188	1000092833	116137
330.797	286.134	2.5	um	Spot	Position	188	1000111767	116151
16.8979	318.61	2.5	um	Spot	Position	188	1000115052	116159
182.598	360.944	2.5	um	Spot	Position	188	1000040369	116175
272.362	413.225	2.5	um	Spot	Position	188	1000070250	116194
167.568	417.47	2.5	um	Spot	Position	188	1000011252	116196
120.358	468.459	2.5	um	Spot	Position	188	1000091651	116205
457.018	475.161	2.5	um	Spot	Position	188	1000098749	116210
113.358	583.385	2.5	um	Spot	Position	188	1000000299	116250
131.075	803.011	2.5	um	Spot	Position	188	1000070399	116328
57.0698	828.289	2.5	um	Spot	Position	188	1000102093	116335
245.295	832.282	2.5	um	Spot	Position	188	1000058246	116336
219.838	875.389	2.5	um	Spot	Position	188	1000049767	116354
121.617	230.539	2.5	um	Spot	Position	189	1000084121	116661
29.7488	321.757	2.5	um	Spot	Position	189	1000115052	116691
183.02	359.95	2.5	um	Spot	Position	189	1000040369	116706
272.328	413.646	2.5	um	Spot	Position	189	1000070250	116721
167.276	417.603	2.5	um	Spot	Position	189	1000011252	116723
120.366	468.408	2.5	um	Spot	Position	189	1000091651	116738
457.021	475.059	2.5	um	Spot	Position	189	1000098749	116741
113.439	583.37	2.5	um	Spot	Position	189	1000000299	116785
131.087	803.174	2.5	um	Spot	Position	189	1000070399	116875
56.6877	827.429	2.5	um	Spot	Position	189	1000102093	116886
243.288	833.404	2.5	um	Spot	Position	189	1000058246	116887
219.244	876.503	2.5	um	Spot	Position	189	1000049767	116912
121.669	230.483	2.5	um	Spot	Position	190	1000084121	117172
44.4611	325.056	2.5	um	Spot	Position	190	1000115052	117210
183.894	358.646	2.5	um	Spot	Position	190	1000040369	117224
[truncated: 775 more rows]
