# Supplementary material for: Neurotransmitter signaling regulates distinct phases of multimodal human interneuron migration
Source: EMBO J. 2021 Oct 18;40(23):e108714. doi: 10.15252/embj.2021108714 (PMC8634123; doi:10.15252/embj.2021108714)
Supplement: Supplementary file 13 — Software EV1 [file EMBJ-40-e108714-s017.zip › Supplementary_Software/track-analysis-using-trackpal/DATA_RAW/0612_Dlxi56_GFP_WT1_confGFP_tstack_Ser_100nM_Area2_stackreg_crop_badj_Position_Serotonin.csv]

Position
====================
Position X	Position Y	Position Z	Unit	Category	Collection	Time	TrackID	ID
64.4544	103.77	2.5	um	Spot	Position	1	1000000036	36
102.791	212.873	2.5	um	Spot	Position	1	1000000052	52
200.612	251.753	2.5	um	Spot	Position	1	1000000061	61
289.502	270.355	2.5	um	Spot	Position	1	1000000065	65
633.383	35.6136	2.5	um	Spot	Position	1	1000000101	101
106.984	213.143	2.5	um	Spot	Position	2	1000000052	658
199.933	250.133	2.5	um	Spot	Position	2	1000000061	667
288.511	273.16	2.5	um	Spot	Position	2	1000000065	671
633.056	38.3676	2.5	um	Spot	Position	2	1000000101	720
363.336	212.133	2.5	um	Spot	Position	2	1000000753	753
450.885	224.883	2.5	um	Spot	Position	2	1000000754	754
111.582	213.488	2.5	um	Spot	Position	3	1000000052	1400
198.888	249.555	2.5	um	Spot	Position	3	1000000061	1404
289.038	276.337	2.5	um	Spot	Position	3	1000000065	1408
633.103	40.0411	2.5	um	Spot	Position	3	1000000101	1450
370.589	206.866	2.5	um	Spot	Position	3	1000000753	1471
449.398	218.979	2.5	um	Spot	Position	3	1000000754	1473
113.561	214.064	2.5	um	Spot	Position	4	1000000052	2078
198.671	248.082	2.5	um	Spot	Position	4	1000000061	2082
289.004	275.186	2.5	um	Spot	Position	4	1000000065	2086
632.091	43.7272	2.5	um	Spot	Position	4	1000000101	2129
376.886	201.523	2.5	um	Spot	Position	4	1000000753	2147
449.886	219.551	2.5	um	Spot	Position	4	1000000754	2149
81.7763	99.3401	2.5	um	Spot	Position	5	1000000036	2797
116.572	215.517	2.5	um	Spot	Position	5	1000000052	2813
197.863	247.214	2.5	um	Spot	Position	5	1000000061	2819
290.623	277.737	2.5	um	Spot	Position	5	1000000065	2823
631.057	44.7387	2.5	um	Spot	Position	5	1000000101	2867
381.767	197.747	2.5	um	Spot	Position	5	1000000753	2893
450.198	219.216	2.5	um	Spot	Position	5	1000000754	2897
117.439	215.631	2.5	um	Spot	Position	6	1000000052	3588
197.046	245.463	2.5	um	Spot	Position	6	1000000061	3593
299.683	276.142	2.5	um	Spot	Position	6	1000000065	3595
628.435	51.6636	2.5	um	Spot	Position	6	1000000101	3631
382.93	197.421	2.5	um	Spot	Position	6	1000000753	3646
451.169	220.076	2.5	um	Spot	Position	6	1000000754	3650
96.8657	89.4632	2.5	um	Spot	Position	7	1000000036	4181
119.451	216.294	2.5	um	Spot	Position	7	1000000052	4200
195.618	244.148	2.5	um	Spot	Position	7	1000000061	4204
302.438	273.542	2.5	um	Spot	Position	7	1000000065	4207
627.247	55.2517	2.5	um	Spot	Position	7	1000000101	4248
384.332	196.34	2.5	um	Spot	Position	7	1000000753	4266
395.159	280.576	2.5	um	Spot	Position	7	1000004285	4285
103.196	85.6543	2.5	um	Spot	Position	8	1000000036	4804
120.026	216.428	2.5	um	Spot	Position	8	1000000052	4825
195.594	243.942	2.5	um	Spot	Position	8	1000000061	4831
301.611	273.543	2.5	um	Spot	Position	8	1000000065	4834
625.381	58.3699	2.5	um	Spot	Position	8	1000000101	4874
388.377	194.073	2.5	um	Spot	Position	8	1000000753	4890
395.463	282.153	2.5	um	Spot	Position	8	1000004285	4910
104.862	85.3546	2.5	um	Spot	Position	9	1000000036	5556
118.245	216.664	2.5	um	Spot	Position	9	1000000052	5571
196.119	243.318	2.5	um	Spot	Position	9	1000000061	5572
302.869	272.375	2.5	um	Spot	Position	9	1000000065	5575
625.381	56.5946	2.5	um	Spot	Position	9	1000000101	5606
394.978	192.454	2.5	um	Spot	Position	9	1000000753	5619
396.218	286.603	2.5	um	Spot	Position	9	1000004285	5635
106.202	84.7342	2.5	um	Spot	Position	10	1000000036	6082
118.832	217.031	2.5	um	Spot	Position	10	1000000052	6097
196.152	243.083	2.5	um	Spot	Position	10	1000000061	6099
304.392	271.474	2.5	um	Spot	Position	10	1000000065	6103
623.832	59.8016	2.5	um	Spot	Position	10	1000000101	6142
397.471	191.662	2.5	um	Spot	Position	10	1000000753	6158
399.033	292.621	2.5	um	Spot	Position	10	1000004285	6175
121.988	78.7317	2.5	um	Spot	Position	11	1000000036	6707
119.043	217.033	2.5	um	Spot	Position	11	1000000052	6720
195.937	242.774	2.5	um	Spot	Position	11	1000000061	6724
305.432	270.943	2.5	um	Spot	Position	11	1000000065	6729
619.306	65.8797	2.5	um	Spot	Position	11	1000000101	6771
396.221	191.276	2.5	um	Spot	Position	11	1000000753	6787
402.772	300.462	2.5	um	Spot	Position	11	1000004285	6805
122.868	77.5202	2.5	um	Spot	Position	12	1000000036	7364
120.367	216.882	2.5	um	Spot	Position	12	1000000052	7380
196.39	243.399	2.5	um	Spot	Position	12	1000000061	7383
305.699	270.166	2.5	um	Spot	Position	12	1000000065	7387
621.649	64.2429	2.5	um	Spot	Position	12	1000000101	7426
398.562	189.944	2.5	um	Spot	Position	12	1000000753	7442
456.757	254.942	2.5	um	Spot	Position	12	1000000754	7452
404.661	304.346	2.5	um	Spot	Position	12	1000004285	7463
122.943	77.353	2.5	um	Spot	Position	13	1000000036	7964
120.925	217.307	2.5	um	Spot	Position	13	1000000052	7979
195.552	243.115	2.5	um	Spot	Position	13	1000000061	7983
307.728	270.231	2.5	um	Spot	Position	13	1000000065	7985
621.818	63.5565	2.5	um	Spot	Position	13	1000000101	8014
406.811	186.361	2.5	um	Spot	Position	13	1000000753	8026
451.259	268.893	2.5	um	Spot	Position	13	1000000754	8038
404.848	309.356	2.5	um	Spot	Position	13	1000004285	8046
747.265	55.7228	2.5	um	Spot	Position	13	1000008078	8078
190.481	68.634	2.5	um	Spot	Position	14	1000008521	8521
148.688	75.7816	2.5	um	Spot	Position	14	1000000036	8524
123.345	216.219	2.5	um	Spot	Position	14	1000000052	8543
195.518	242.096	2.5	um	Spot	Position	14	1000000061	8546
310.079	269.062	2.5	um	Spot	Position	14	1000000065	8548
621.569	63.7927	2.5	um	Spot	Position	14	1000000101	8584
418.312	178.464	2.5	um	Spot	Position	14	1000000753	8600
449.187	276.79	2.5	um	Spot	Position	14	1000000754	8618
402.826	309.787	2.5	um	Spot	Position	14	1000004285	8623
761.484	60.8055	2.5	um	Spot	Position	14	1000008078	8659
190.115	68.4481	2.5	um	Spot	Position	15	1000008521	9176
149.692	75.9944	2.5	um	Spot	Position	15	1000000036	9178
123.842	215.586	2.5	um	Spot	Position	15	1000000052	9195
195.351	242.131	2.5	um	Spot	Position	15	1000000061	9199
310.198	269.144	2.5	um	Spot	Position	15	1000000065	9202
622.182	63.1005	2.5	um	Spot	Position	15	1000000101	9241
418.998	178.469	2.5	um	Spot	Position	15	1000000753	9256
441.662	288.431	2.5	um	Spot	Position	15	1000000754	9267
402.53	310.187	2.5	um	Spot	Position	15	1000004285	9273
773.203	62.1283	2.5	um	Spot	Position	15	1000008078	9308
190.189	68.5395	2.5	um	Spot	Position	16	1000008521	9790
167.234	75.1934	2.5	um	Spot	Position	16	1000000036	9792
127.918	213.774	2.5	um	Spot	Position	16	1000000052	9808
193.069	240.443	2.5	um	Spot	Position	16	1000000061	9812
310.553	268.674	2.5	um	Spot	Position	16	1000000065	9817
619.822	65.5725	2.5	um	Spot	Position	16	1000000101	9853
420.735	177.212	2.5	um	Spot	Position	16	1000000753	9865
438.507	301.05	2.5	um	Spot	Position	16	1000000754	9879
401.72	309.211	2.5	um	Spot	Position	16	1000004285	9880
779.667	62.4367	2.5	um	Spot	Position	16	1000008078	9908
190.366	68.9227	2.5	um	Spot	Position	17	1000008521	10398
179.228	75.6832	2.5	um	Spot	Position	17	1000000036	10400
132.655	210.69	2.5	um	Spot	Position	17	1000000052	10420
184.713	235.7	2.5	um	Spot	Position	17	1000000061	10422
311.193	268.294	2.5	um	Spot	Position	17	1000000065	10429
619.662	66.2257	2.5	um	Spot	Position	17	1000000101	10462
338.803	278.64	2.5	um	Spot	Position	17	1000010487	10487
400.128	311.387	2.5	um	Spot	Position	17	1000004285	10494
433.988	325.869	2.5	um	Spot	Position	17	1000000754	10497
781.562	62.8317	2.5	um	Spot	Position	17	1000008078	10522
181.02	75.7834	2.5	um	Spot	Position	18	1000000036	10976
134.966	203.118	2.5	um	Spot	Position	18	1000000052	10993
175.225	228.916	2.5	um	Spot	Position	18	1000000061	10998
311.544	267.823	2.5	um	Spot	Position	18	1000000065	11001
622.983	62.4404	2.5	um	Spot	Position	18	1000000101	11038
429.379	193.129	2.5	um	Spot	Position	18	1000011056	11056
338.833	276.891	2.5	um	Spot	Position	18	1000010487	11067
397.52	317.524	2.5	um	Spot	Position	18	1000004285	11072
780.543	62.4151	2.5	um	Spot	Position	18	1000008078	11103
427.462	337.219	2.5	um	Spot	Position	18	1000000754	11302
189.952	69.3502	2.5	um	Spot	Position	19	1000008521	11599
138.614	194.922	2.5	um	Spot	Position	19	1000000052	11623
173.699	227.991	2.5	um	Spot	Position	19	1000000061	11629
312.226	267.956	2.5	um	Spot	Position	19	1000000065	11636
628.36	53.7913	2.5	um	Spot	Position	19	1000000101	11673
431.575	193.19	2.5	um	Spot	Position	19	1000011056	11700
339.259	272.977	2.5	um	Spot	Position	19	1000010487	11709
781.223	62.2604	2.5	um	Spot	Position	19	1000008078	11747
424.29	351.205	2.5	um	Spot	Position	19	1000000754	11986
190.145	69.6218	2.5	um	Spot	Position	20	1000008521	12283
183.198	76.6366	2.5	um	Spot	Position	20	1000000036	12286
139.249	190.567	2.5	um	Spot	Position	20	1000000052	12300
165.09	221.467	2.5	um	Spot	Position	20	1000000061	12305
312.671	267.291	2.5	um	Spot	Position	20	1000000065	12311
634.739	41.3862	2.5	um	Spot	Position	20	1000000101	12342
437.132	192.581	2.5	um	Spot	Position	20	1000011056	12364
337.484	266.794	2.5	um	Spot	Position	20	1000010487	12375
389.373	325.152	2.5	um	Spot	Position	20	1000004285	12382
783.666	62.5101	2.5	um	Spot	Position	20	1000008078	12414
420.87	368.939	2.5	um	Spot	Position	20	1000000754	12624
194.229	74.9097	2.5	um	Spot	Position	21	1000008521	12893
139.422	190.138	2.5	um	Spot	Position	21	1000000052	12910
159.003	217.572	2.5	um	Spot	Position	21	1000000061	12913
312.264	266.722	2.5	um	Spot	Position	21	1000000065	12919
635.982	37.737	2.5	um	Spot	Position	21	1000000101	12945
437.395	190.767	2.5	um	Spot	Position	21	1000011056	12962
387.833	327.703	2.5	um	Spot	Position	21	1000004285	12980
793.922	62.2629	2.5	um	Spot	Position	21	1000008078	13007
417.943	380.292	2.5	um	Spot	Position	21	1000000754	13195
141.367	184.077	2.5	um	Spot	Position	22	1000000052	13475
149.425	208.807	2.5	um	Spot	Position	22	1000000061	13477
312.647	266.495	2.5	um	Spot	Position	22	1000000065	13482
638.215	32.8791	2.5	um	Spot	Position	22	1000000101	13514
437.382	192.38	2.5	um	Spot	Position	22	1000011056	13536
386.96	326.775	2.5	um	Spot	Position	22	1000004285	13561
796.481	61.8681	2.5	um	Spot	Position	22	1000008078	13591
416.401	382.635	2.5	um	Spot	Position	22	1000000754	13814
189.57	70.4758	2.5	um	Spot	Position	23	1000008521	14108
141.625	177.672	2.5	um	Spot	Position	23	1000000052	14123
148.377	207.206	2.5	um	Spot	Position	23	1000000061	14128
312.922	266.696	2.5	um	Spot	Position	23	1000000065	14138
642.227	25.9213	2.5	um	Spot	Position	23	1000000101	14166
446.814	192.12	2.5	um	Spot	Position	23	1000011056	14189
796.401	61.3718	2.5	um	Spot	Position	23	1000008078	14244
415.44	385.026	2.5	um	Spot	Position	23	1000000754	14446
190.662	70.7839	2.5	um	Spot	Position	24	1000008521	14730
141.645	170.192	2.5	um	Spot	Position	24	1000000052	14745
141.326	203.082	2.5	um	Spot	Position	24	1000000061	14751
316.662	250.115	2.5	um	Spot	Position	24	1000010487	14754
312.971	266.711	2.5	um	Spot	Position	24	1000000065	14757
644.511	20.6878	2.5	um	Spot	Position	24	1000000101	14780
380.669	330.46	2.5	um	Spot	Position	24	1000004285	14816
797.262	61.3715	2.5	um	Spot	Position	24	1000008078	14846
414.17	390.515	2.5	um	Spot	Position	24	1000000754	15040
190.062	71.1537	2.5	um	Spot	Position	25	1000008521	15289
237.88	82.0158	2.5	um	Spot	Position	25	1000000036	15293
141.701	170.477	2.5	um	Spot	Position	25	1000000052	15304
310.551	245.241	2.5	um	Spot	Position	25	1000010487	15315
312.692	266.519	2.5	um	Spot	Position	25	1000000065	15318
644.075	22.027	2.5	um	Spot	Position	25	1000000101	15345
462.43	182.862	2.5	um	Spot	Position	25	1000011056	15375
381.301	330.309	2.5	um	Spot	Position	25	1000004285	15405
801.633	58.5269	2.5	um	Spot	Position	25	1000008078	15435
413.664	392.647	2.5	um	Spot	Position	25	1000000754	15642
189.887	70.9705	2.5	um	Spot	Position	26	1000008521	15936
239.251	81.2688	2.5	um	Spot	Position	26	1000000036	15942
141.031	169.47	2.5	um	Spot	Position	26	1000000052	15956
132.779	198.519	2.5	um	Spot	Position	26	1000000061	15961
308.502	243.842	2.5	um	Spot	Position	26	1000010487	15967
313.718	267.494	2.5	um	Spot	Position	26	1000000065	15968
652.177	14.0742	2.5	um	Spot	Position	26	1000000101	15993
465.32	144.341	2.5	um	Spot	Position	26	1000016012	16012
470.533	171.68	2.5	um	Spot	Position	26	1000011056	16017
802.287	57.9387	2.5	um	Spot	Position	26	1000008078	16071
413.162	392.68	2.5	um	Spot	Position	26	1000000754	16268
189.676	71.1678	2.5	um	Spot	Position	27	1000008521	16548
242.669	80.6728	2.5	um	Spot	Position	27	1000000036	16550
140.618	169.066	2.5	um	Spot	Position	27	1000000052	16561
128.85	195.888	2.5	um	Spot	Position	27	1000000061	16566
306.167	242.747	2.5	um	Spot	Position	27	1000010487	16570
313.691	267.498	2.5	um	Spot	Position	27	1000000065	16573
655.488	10.6027	2.5	um	Spot	Position	27	1000000101	16590
467.042	149.166	2.5	um	Spot	Position	27	1000016012	16609
480.407	161.082	2.5	um	Spot	Position	27	1000011056	16610
802.035	57.4251	2.5	um	Spot	Position	27	1000008078	16656
413.302	393.071	2.5	um	Spot	Position	27	1000000754	16843
189.83	71.2727	2.5	um	Spot	Position	28	1000008521	17073
244.252	80.3483	2.5	um	Spot	Position	28	1000000036	17078
140.25	168.262	2.5	um	Spot	Position	28	1000000052	17087
118.331	190.026	2.5	um	Spot	Position	28	1000000061	17091
130.802	201.834	2.5	um	Spot	Position	28	1000017093	17093
291.984	233.092	2.5	um	Spot	Position	28	1000010487	17096
314.923	267.616	2.5	um	Spot	Position	28	1000000065	17098
468.116	146.426	2.5	um	Spot	Position	28	1000016012	17137
483.172	158.751	2.5	um	Spot	Position	28	1000011056	17140
801.539	57.2627	2.5	um	Spot	Position	28	1000008078	17193
374.04	333.077	2.5	um	Spot	Position	28	1000004285	17367
413.137	393.435	2.5	um	Spot	Position	28	1000000754	17377
189.461	71.636	2.5	um	Spot	Position	29	1000008521	17633
245.276	80.3985	2.5	um	Spot	Position	29	1000000036	17637
139.71	166.225	2.5	um	Spot	Position	29	1000000052	17650
117.321	189.933	2.5	um	Spot	Position	29	1000000061	17655
130.971	200.922	2.5	um	Spot	Position	29	1000017093	17658
281.075	222.238	2.5	um	Spot	Position	29	1000010487	17662
315.787	267.601	2.5	um	Spot	Position	29	1000000065	17666
464.098	147.679	2.5	um	Spot	Position	29	1000016012	17708
483.175	157.62	2.5	um	Spot	Position	29	1000011056	17710
801.173	56.9991	2.5	um	Spot	Position	29	1000008078	17774
373.306	335.675	2.5	um	Spot	Position	29	1000004285	17982
189.983	71.9296	2.5	um	Spot	Position	30	1000008521	18264
244.309	80.7387	2.5	um	Spot	Position	30	1000000036	18267
221.073	95.4715	2.5	um	Spot	Position	30	1000018271	18271
138.887	166.336	2.5	um	Spot	Position	30	1000000052	18280
109.611	182.039	2.5	um	Spot	Position	30	1000000061	18283
130.69	200.313	2.5	um	Spot	Position	30	1000017093	18286
280.746	221.584	2.5	um	Spot	Position	30	1000010487	18288
315.615	268.735	2.5	um	Spot	Position	30	1000000065	18293
459.989	148.986	2.5	um	Spot	Position	30	1000016012	18335
483.098	158.301	2.5	um	Spot	Position	30	1000011056	18337
800.959	57.1671	2.5	um	Spot	Position	30	1000008078	18407
189.97	71.5122	2.5	um	Spot	Position	31	1000008521	18910
242.866	81.3153	2.5	um	Spot	Position	31	1000000036	18912
220.967	96.2359	2.5	um	Spot	Position	31	1000018271	18916
139.401	167.077	2.5	um	Spot	Position	31	1000000052	18922
108.306	180.584	2.5	um	Spot	Position	31	1000000061	18926
274	217.408	2.5	um	Spot	Position	31	1000010487	18930
316.217	268.436	2.5	um	Spot	Position	31	1000000065	18934
465.007	144.78	2.5	um	Spot	Position	31	1000016012	18977
483.111	157.625	2.5	um	Spot	Position	31	1000011056	18981
801.225	56.9938	2.5	um	Spot	Position	31	1000008078	19031
190.375	71.355	2.5	um	Spot	Position	32	1000008521	19426
242.754	81.3987	2.5	um	Spot	Position	32	1000000036	19428
220.668	98.0763	2.5	um	Spot	Position	32	1000018271	19431
139.465	167.066	2.5	um	Spot	Position	32	1000000052	19439
105.058	177.841	2.5	um	Spot	Position	32	1000000061	19443
268.501	214.169	2.5	um	Spot	Position	32	1000010487	19446
316.963	267.654	2.5	um	Spot	Position	32	1000000065	19452
465.152	145.447	2.5	um	Spot	Position	32	1000016012	19492
483.396	156.321	2.5	um	Spot	Position	32	1000011056	19496
627.825	240.072	2.5	um	Spot	Position	32	1000019511	19511
800.774	57.0716	2.5	um	Spot	Position	32	1000008078	19552
190.381	71.6379	2.5	um	Spot	Position	33	1000008521	19965
244.201	81.1316	2.5	um	Spot	Position	33	1000000036	19967
218.434	110.506	2.5	um	Spot	Position	33	1000018271	19974
138.009	164.431	2.5	um	Spot	Position	33	1000000052	19980
99.4085	174.822	2.5	um	Spot	Position	33	1000000061	19983
138.812	205.924	2.5	um	Spot	Position	33	1000017093	19988
262.739	210.86	2.5	um	Spot	Position	33	1000010487	19989
316.334	266.802	2.5	um	Spot	Position	33	1000000065	19996
464.331	145.209	2.5	um	Spot	Position	33	1000016012	20047
487.482	152.066	2.5	um	Spot	Position	33	1000011056	20049
631.453	241.23	2.5	um	Spot	Position	33	1000019511	20070
800.609	56.8418	2.5	um	Spot	Position	33	1000008078	20108
190.187	71.8514	2.5	um	Spot	Position	34	1000008521	20600
247.383	80.6032	2.5	um	Spot	Position	34	1000000036	20603
216.336	117.531	2.5	um	Spot	Position	34	1000018271	20609
137.891	163.551	2.5	um	Spot	Position	34	1000000052	20614
88.3839	168.151	2.5	um	Spot	Position	34	1000000061	20615
138.912	206.226	2.5	um	Spot	Position	34	1000017093	20622
258.573	209.162	2.5	um	Spot	Position	34	1000010487	20623
317.243	266.637	2.5	um	Spot	Position	34	1000000065	20632
465.391	145.557	2.5	um	Spot	Position	34	1000016012	20668
492.582	149.416	2.5	um	Spot	Position	34	1000011056	20669
634.054	241.107	2.5	um	Spot	Position	34	1000019511	20689
800.695	56.2218	2.5	um	Spot	Position	34	1000008078	20730
189.806	71.6651	2.5	um	Spot	Position	35	1000008521	21225
250.35	79.5781	2.5	um	Spot	Position	35	1000000036	21227
215.742	124.41	2.5	um	Spot	Position	35	1000018271	21236
137.432	163.667	2.5	um	Spot	Position	35	1000000052	21242
86.7833	167.532	2.5	um	Spot	Position	35	1000000061	21243
257.27	208.208	2.5	um	Spot	Position	35	1000010487	21250
317.888	266.92	2.5	um	Spot	Position	35	1000000065	21253
465.917	147.144	2.5	um	Spot	Position	35	1000016012	21287
495.062	147.199	2.5	um	Spot	Position	35	1000011056	21288
640.845	239.168	2.5	um	Spot	Position	35	1000019511	21302
800.704	55.7239	2.5	um	Spot	Position	35	1000008078	21336
189.354	71.4379	2.5	um	Spot	Position	36	1000008521	21791
265.383	77.1165	2.5	um	Spot	Position	36	1000000036	21792
213.699	130.092	2.5	um	Spot	Position	36	1000018271	21805
137.54	163.773	2.5	um	Spot	Position	36	1000000052	21811
86.33	167.609	2.5	um	Spot	Position	36	1000000061	21812
257.698	207.994	2.5	um	Spot	Position	36	1000010487	21817
318.32	266.686	2.5	um	Spot	Position	36	1000000065	21825
498.893	143.038	2.5	um	Spot	Position	36	1000011056	21874
466.453	148.352	2.5	um	Spot	Position	36	1000016012	21875
647.065	235.22	2.5	um	Spot	Position	36	1000019511	21896
801.413	54.5686	2.5	um	Spot	Position	36	1000008078	21931
189.668	71.6957	2.5	um	Spot	Position	37	1000008521	22439
266.51	77.4548	2.5	um	Spot	Position	37	1000000036	22441
210.344	134.401	2.5	um	Spot	Position	37	1000018271	22453
136.454	162.452	2.5	um	Spot	Position	37	1000000052	22455
86.264	167.65	2.5	um	Spot	Position	37	1000000061	22456
257.927	208.264	2.5	um	Spot	Position	37	1000010487	22463
321.049	266.686	2.5	um	Spot	Position	37	1000000065	22466
509.594	132.303	2.5	um	Spot	Position	37	1000011056	22511
465.618	150.666	2.5	um	Spot	Position	37	1000016012	22515
654.945	231.395	2.5	um	Spot	Position	37	1000019511	22532
802.288	53.3918	2.5	um	Spot	Position	37	1000008078	22567
397.381	382.745	2.5	um	Spot	Position	37	1000022774	22774
189.618	71.8311	2.5	um	Spot	Position	38	1000008521	23041
265.88	77.2014	2.5	um	Spot	Position	38	1000000036	23042
210.652	134.829	2.5	um	Spot	Position	38	1000018271	23050
135.278	161.449	2.5	um	Spot	Position	38	1000000052	23054
86.9229	167.304	2.5	um	Spot	Position	38	1000000061	23056
259.251	208.986	2.5	um	Spot	Position	38	1000010487	23062
153.998	212.873	2.5	um	Spot	Position	38	1000017093	23063
323.186	267.012	2.5	um	Spot	Position	38	1000000065	23070
514.629	120.237	2.5	um	Spot	Position	38	1000011056	23114
459.617	152.573	2.5	um	Spot	Position	38	1000016012	23117
803.882	51.973	2.5	um	Spot	Position	38	1000008078	23171
664.922	224.319	2.5	um	Spot	Position	38	1000019511	23209
189.583	71.5402	2.5	um	Spot	Position	39	1000008521	23674
266.492	77.3739	2.5	um	Spot	Position	39	1000000036	23675
211.998	137.41	2.5	um	Spot	Position	39	1000018271	23686
133.621	160.395	2.5	um	Spot	Position	39	1000000052	23687
86.5616	167.301	2.5	um	Spot	Position	39	1000000061	23688
263.205	210.145	2.5	um	Spot	Position	39	1000010487	23694
155.858	213.862	2.5	um	Spot	Position	39	1000017093	23695
324.013	265.605	2.5	um	Spot	Position	39	1000000065	23701
520.05	115.567	2.5	um	Spot	Position	39	1000011056	23748
458.321	154.744	2.5	um	Spot	Position	39	1000016012	23753
401.282	198.813	2.5	um	Spot	Position	39	1000023761	23761
804.478	51.3744	2.5	um	Spot	Position	39	1000008078	23796
671.059	222.723	2.5	um	Spot	Position	39	1000019511	23829
404.183	383.659	2.5	um	Spot	Position	39	1000022774	23974
270.823	78.6838	2.5	um	Spot	Position	40	1000000036	24206
211.357	139.139	2.5	um	Spot	Position	40	1000018271	24215
135.007	160.535	2.5	um	Spot	Position	40	1000000052	24216
86.0978	167.071	2.5	um	Spot	Position	40	1000000061	24217
265.988	211.419	2.5	um	Spot	Position	40	1000010487	24223
323.932	266.074	2.5	um	Spot	Position	40	1000000065	24230
519.483	115.581	2.5	um	Spot	Position	40	1000011056	24259
457.11	157.433	2.5	um	Spot	Position	40	1000016012	24264
400.252	200.569	2.5	um	Spot	Position	40	1000023761	24270
804.658	50.6403	2.5	um	Spot	Position	40	1000008078	24301
679.585	220.088	2.5	um	Spot	Position	40	1000019511	24324
406.436	382.513	2.5	um	Spot	Position	40	1000022774	24426
188.691	71.2816	2.5	um	Spot	Position	41	1000008521	24611
273.088	78.6736	2.5	um	Spot	Position	41	1000000036	24612
134.84	161.911	2.5	um	Spot	Position	41	1000000052	24627
84.796	167.161	2.5	um	Spot	Position	41	1000000061	24628
269.241	213.176	2.5	um	Spot	Position	41	1000010487	24636
326.214	266.922	2.5	um	Spot	Position	41	1000000065	24643
521.814	115.356	2.5	um	Spot	Position	41	1000011056	24677
452.288	162.354	2.5	um	Spot	Position	41	1000016012	24683
390.449	204.609	2.5	um	Spot	Position	41	1000023761	24691
804.623	50.1339	2.5	um	Spot	Position	41	1000008078	24731
684.202	218.367	2.5	um	Spot	Position	41	1000019511	24768
274.579	78.8401	2.5	um	Spot	Position	42	1000000036	25210
209.792	139.546	2.5	um	Spot	Position	42	1000018271	25222
135.325	161.953	2.5	um	Spot	Position	42	1000000052	25225
82.9416	168.873	2.5	um	Spot	Position	42	1000000061	25226
275.804	216.536	2.5	um	Spot	Position	42	1000010487	25234
330.184	267.21	2.5	um	Spot	Position	42	1000000065	25238
525.217	112.272	2.5	um	Spot	Position	42	1000011056	25274
477.388	167.161	2.5	um	Spot	Position	42	1000025279	25279
390.685	204.793	2.5	um	Spot	Position	42	1000023761	25285
805.08	49.4496	2.5	um	Spot	Position	42	1000008078	25309
690.81	215.931	2.5	um	Spot	Position	42	1000019511	25346
188.86	71.3766	2.5	um	Spot	Position	43	1000008521	25727
280.732	81.6576	2.5	um	Spot	Position	43	1000000036	25729
214.611	141.842	2.5	um	Spot	Position	43	1000018271	25737
135.503	159.581	2.5	um	Spot	Position	43	1000000052	25740
81.2816	169.801	2.5	um	Spot	Position	43	1000000061	25742
275.156	216.515	2.5	um	Spot	Position	43	1000010487	25749
180.122	226.313	2.5	um	Spot	Position	43	1000017093	25750
529.292	108.418	2.5	um	Spot	Position	43	1000011056	25786
477.633	166.88	2.5	um	Spot	Position	43	1000025279	25792
388.392	207.069	2.5	um	Spot	Position	43	1000023761	25801
334.16	267.365	2.5	um	Spot	Position	43	1000000065	25809
805.13	49.2185	2.5	um	Spot	Position	43	1000008078	25838
698.838	213.624	2.5	um	Spot	Position	43	1000019511	25876
390.633	377.606	2.5	um	Spot	Position	43	1000022774	26018
188.499	71.2816	2.5	um	Spot	Position	44	1000008521	26271
290.318	85.5531	2.5	um	Spot	Position	44	1000000036	26274
223.37	150.315	2.5	um	Spot	Position	44	1000018271	26283
135.322	160.134	2.5	um	Spot	Position	44	1000000052	26284
81.5561	170.78	2.5	um	Spot	Position	44	1000000061	26286
185.662	227.374	2.5	um	Spot	Position	44	1000017093	26295
289.808	229.88	2.5	um	Spot	Position	44	1000010487	26296
535.041	104.248	2.5	um	Spot	Position	44	1000011056	26338
477.844	167.216	2.5	um	Spot	Position	44	1000025279	26341
444.282	176.307	2.5	um	Spot	Position	44	1000016012	26345
387.676	208.152	2.5	um	Spot	Position	44	1000023761	26348
336.092	266.204	2.5	um	Spot	Position	44	1000000065	26355
805.976	48.1867	2.5	um	Spot	Position	44	1000008078	26383
704.754	210.472	2.5	um	Spot	Position	44	1000019511	26404
384.06	376.313	2.5	um	Spot	Position	44	1000022774	26543
188.99	71.2283	2.5	um	Spot	Position	45	1000008521	26786
297.85	91.3443	2.5	um	Spot	Position	45	1000000036	26790
232.638	157.258	2.5	um	Spot	Position	45	1000018271	26800
135.786	162.079	2.5	um	Spot	Position	45	1000000052	26801
80.5304	172.913	2.5	um	Spot	Position	45	1000000061	26803
185.472	227.493	2.5	um	Spot	Position	45	1000017093	26809
294.235	232.735	2.5	um	Spot	Position	45	1000010487	26810
541.586	100.506	2.5	um	Spot	Position	45	1000011056	26845
478.351	166.339	2.5	um	Spot	Position	45	1000025279	26850
434.298	184.621	2.5	um	Spot	Position	45	1000016012	26854
387.208	209.784	2.5	um	Spot	Position	45	1000023761	26859
336.903	265.123	2.5	um	Spot	Position	45	1000000065	26870
813.697	42.6856	2.5	um	Spot	Position	45	1000008078	26907
705.102	210.161	2.5	um	Spot	Position	45	1000019511	26943
382.099	375.495	2.5	um	Spot	Position	45	1000022774	27088
313.747	96.7756	2.5	um	Spot	Position	46	1000000036	27369
135.72	161.937	2.5	um	Spot	Position	46	1000000052	27379
241.66	163.044	2.5	um	Spot	Position	46	1000018271	27381
80.4751	174.559	2.5	um	Spot	Position	46	1000000061	27382
187.523	228	2.5	um	Spot	Position	46	1000017093	27390
307.057	248.036	2.5	um	Spot	Position	46	1000010487	27392
554.585	92.6416	2.5	um	Spot	Position	46	1000011056	27433
478.822	165.736	2.5	um	Spot	Position	46	1000025279	27436
412.655	193.34	2.5	um	Spot	Position	46	1000016012	27440
387.235	210.463	2.5	um	Spot	Position	46	1000023761	27443
337.833	264.432	2.5	um	Spot	Position	46	1000000065	27451
369.447	319.661	2.5	um	Spot	Position	46	1000027460	27460
828.196	31.8781	2.5	um	Spot	Position	46	1000008078	27480
707.145	208.137	2.5	um	Spot	Position	46	1000019511	27510
381.728	374.782	2.5	um	Spot	Position	46	1000022774	27658
136.194	162.075	2.5	um	Spot	Position	47	1000000052	27930
243.316	164.581	2.5	um	Spot	Position	47	1000018271	27931
81.5506	176.757	2.5	um	Spot	Position	47	1000000061	27934
315.432	254.523	2.5	um	Spot	Position	47	1000010487	27942
564.59	82.1027	2.5	um	Spot	Position	47	1000011056	27980
478.868	165.299	2.5	um	Spot	Position	47	1000025279	27986
407.741	195.614	2.5	um	Spot	Position	47	1000016012	27991
385.869	210.84	2.5	um	Spot	Position	47	1000023761	27992
349.659	261.198	2.5	um	Spot	Position	47	1000000065	28002
381.487	323.888	2.5	um	Spot	Position	47	1000027460	28015
840.143	27.1587	2.5	um	Spot	Position	47	1000008078	28035
708.053	207.498	2.5	um	Spot	Position	47	1000019511	28079
379.334	373.754	2.5	um	Spot	Position	47	1000022774	28244
392.616	497.186	2.5	um	Spot	Position	47	1000028273	28273
189.767	71.0701	2.5	um	Spot	Position	48	1000008521	28539
244.758	165.219	2.5	um	Spot	Position	48	1000018271	28555
139.323	170.349	2.5	um	Spot	Position	48	1000000052	28557
81.4674	177.474	2.5	um	Spot	Position	48	1000000061	28560
324.267	266.18	2.5	um	Spot	Position	48	1000010487	28570
575.181	67.1117	2.5	um	Spot	Position	48	1000011056	28600
331.56	101.66	2.5	um	Spot	Position	48	1000000036	28604
477.048	161.529	2.5	um	Spot	Position	48	1000025279	28610
407.494	195.54	2.5	um	Spot	Position	48	1000016012	28616
386.178	211.704	2.5	um	Spot	Position	48	1000023761	28617
340.579	258.802	2.5	um	Spot	Position	48	1000000065	28627
847.345	22.4472	2.5	um	Spot	Position	48	1000008078	28654
707.768	206.199	2.5	um	Spot	Position	48	1000019511	28688
400.777	330.727	2.5	um	Spot	Position	48	1000027460	28818
377.109	372.677	2.5	um	Spot	Position	48	1000022774	28822
386.178	468.061	2.5	um	Spot	Position	48	1000028273	28843
189.749	70.9145	2.5	um	Spot	Position	49	1000008521	29077
139.236	175.167	2.5	um	Spot	Position	49	1000000052	29092
81.2755	178.11	2.5	um	Spot	Position	49	1000000061	29094
185.212	226.484	2.5	um	Spot	Position	49	1000017093	29100
587.204	55.2584	2.5	um	Spot	Position	49	1000011056	29137
472.754	159.466	2.5	um	Spot	Position	49	1000025279	29142
412.484	194.793	2.5	um	Spot	Position	49	1000016012	29148
386.822	213.403	2.5	um	Spot	Position	49	1000023761	29150
350.042	259.982	2.5	um	Spot	Position	49	1000000065	29160
857.013	18.1002	2.5	um	Spot	Position	49	1000008078	29181
707.854	205.606	2.5	um	Spot	Position	49	1000019511	29209
408.186	336.91	2.5	um	Spot	Position	49	1000027460	29339
373.486	370.834	2.5	um	Spot	Position	49	1000022774	29342
386.887	462.857	2.5	um	Spot	Position	49	1000028273	29362
139.75	175.919	2.5	um	Spot	Position	50	1000000052	29582
79.9397	176.893	2.5	um	Spot	Position	50	1000000061	29584
186.108	226.394	2.5	um	Spot	Position	50	1000017093	29591
591.062	53.0817	2.5	um	Spot	Position	50	1000011056	29622
338.282	102.43	2.5	um	Spot	Position	50	1000000036	29626
471.915	159.739	2.5	um	Spot	Position	50	1000025279	29630
431.248	190.861	2.5	um	Spot	Position	50	1000016012	29634
386.964	232.681	2.5	um	Spot	Position	50	1000023761	29639
350.896	259.667	2.5	um	Spot	Position	50	1000000065	29645
331.552	271.988	2.5	um	Spot	Position	50	1000010487	29647
872.761	7.59311	2.5	um	Spot	Position	50	1000008078	29666
707.714	205.055	2.5	um	Spot	Position	50	1000019511	29705
410.892	342.059	2.5	um	Spot	Position	50	1000027460	29845
370.878	369.478	2.5	um	Spot	Position	50	1000022774	29848
387.395	461.267	2.5	um	Spot	Position	50	1000028273	29867
246.88	166.356	2.5	um	Spot	Position	51	1000018271	30093
79.4223	176.781	2.5	um	Spot	Position	51	1000000061	30096
140.193	178.164	2.5	um	Spot	Position	51	1000000052	30098
186.662	226.441	2.5	um	Spot	Position	51	1000017093	30105
604.137	44.3638	2.5	um	Spot	Position	51	1000011056	30140
341.847	103.023	2.5	um	Spot	Position	51	1000000036	30148
471.51	160.123	2.5	um	Spot	Position	51	1000025279	30157
439.226	188.64	2.5	um	Spot	Position	51	1000016012	30161
389.147	243.324	2.5	um	Spot	Position	51	1000023761	30169
350.861	259.67	2.5	um	Spot	Position	51	1000000065	30171
335.094	279.097	2.5	um	Spot	Position	51	1000010487	30176
707.397	204.557	2.5	um	Spot	Position	51	1000019511	30252
411.693	343.614	2.5	um	Spot	Position	51	1000027460	30408
366.398	364.291	2.5	um	Spot	Position	51	1000022774	30413
388.466	458.738	2.5	um	Spot	Position	51	1000028273	30434
80.0944	176.553	2.5	um	Spot	Position	52	1000000061	30737
139.939	179.602	2.5	um	Spot	Position	52	1000000052	30738
186.7	226.216	2.5	um	Spot	Position	52	1000017093	30745
619.152	34.0882	2.5	um	Spot	Position	52	1000011056	30773
343.367	103.768	2.5	um	Spot	Position	52	1000000036	30779
470.955	160.827	2.5	um	Spot	Position	52	1000025279	30787
440.64	188.381	2.5	um	Spot	Position	52	1000016012	30790
388.32	258.619	2.5	um	Spot	Position	52	1000023761	30801
351.603	259.139	2.5	um	Spot	Position	52	1000000065	30802
706.644	203.488	2.5	um	Spot	Position	52	1000019511	30867
413.199	345.209	2.5	um	Spot	Position	52	1000027460	31004
364.621	362.817	2.5	um	Spot	Position	52	1000022774	31008
388.734	456.504	2.5	um	Spot	Position	52	1000028273	31025
78.8516	175.826	2.5	um	Spot	Position	53	1000000061	31287
139.812	181.274	2.5	um	Spot	Position	53	1000000052	31288
186.964	226.069	2.5	um	Spot	Position	53	1000017093	31295
641.204	21.7841	2.5	um	Spot	Position	53	1000011056	31323
470.425	161.797	2.5	um	Spot	Position	53	1000025279	31333
445.215	190.246	2.5	um	Spot	Position	53	1000016012	31337
352.362	258.262	2.5	um	Spot	Position	53	1000000065	31343
388.781	263.579	2.5	um	Spot	Position	53	1000023761	31346
706.184	202.844	2.5	um	Spot	Position	53	1000019511	31396
414.166	346.233	2.5	um	Spot	Position	53	1000027460	31533
362.813	358.552	2.5	um	Spot	Position	53	1000022774	31537
388.477	454.86	2.5	um	Spot	Position	53	1000028273	31555
71.83	173.419	2.5	um	Spot	Position	54	1000000061	31772
142.714	192.041	2.5	um	Spot	Position	54	1000000052	31779
186.382	226.133	2.5	um	Spot	Position	54	1000017093	31781
471.05	162.091	2.5	um	Spot	Position	54	1000025279	31840
445.723	187.205	2.5	um	Spot	Position	54	1000016012	31844
351.783	257.572	2.5	um	Spot	Position	54	1000000065	31855
387.061	268.507	2.5	um	Spot	Position	54	1000023761	31859
705.786	203.627	2.5	um	Spot	Position	54	1000019511	31933
413.742	346.318	2.5	um	Spot	Position	54	1000027460	32114
361.671	350.721	2.5	um	Spot	Position	54	1000022774	32115
388.247	453.799	2.5	um	Spot	Position	54	1000028273	32138
60.6195	175.495	2.5	um	Spot	Position	55	1000000061	32422
147.445	207.517	2.5	um	Spot	Position	55	1000000052	32427
186.607	226.22	2.5	um	Spot	Position	55	1000017093	32430
445.217	186.255	2.5	um	Spot	Position	55	1000016012	32485
350.869	256.921	2.5	um	Spot	Position	55	1000000065	32493
383.119	278.873	2.5	um	Spot	Position	55	1000023761	32499
340.972	282.645	2.5	um	Spot	Position	55	1000032500	32500
705.987	202.652	2.5	um	Spot	Position	55	1000019511	32567
360.729	342.193	2.5	um	Spot	Position	55	1000022774	32735
413.751	345.731	2.5	um	Spot	Position	55	1000027460	32736
388.487	452.313	2.5	um	Spot	Position	55	1000028273	32759
324.166	93.2899	2.5	um	Spot	Position	56	1000033041	33041
57.9901	176.141	2.5	um	Spot	Position	56	1000000061	33053
149.99	215.101	2.5	um	Spot	Position	56	1000000052	33062
445.572	186.723	2.5	um	Spot	Position	56	1000016012	33107
350.305	254.695	2.5	um	Spot	Position	56	1000000065	33115
376.371	295.53	2.5	um	Spot	Position	56	1000023761	33122
705.934	193.411	2.5	um	Spot	Position	56	1000019511	33184
359.25	338.783	2.5	um	Spot	Position	56	1000022774	33312
414.207	345.75	2.5	um	Spot	Position	56	1000027460	33314
388.013	452.871	2.5	um	Spot	Position	56	1000028273	33332
47.4479	181.161	2.5	um	Spot	Position	57	1000000061	33568
152.701	226.323	2.5	um	Spot	Position	57	1000000052	33576
453.622	164.342	2.5	um	Spot	Position	57	1000025279	33617
446.373	189.528	2.5	um	Spot	Position	57	1000016012	33620
349.561	253.21	2.5	um	Spot	Position	57	1000000065	33628
369.676	307.713	2.5	um	Spot	Position	57	1000023761	33635
705.484	188.105	2.5	um	Spot	Position	57	1000019511	33690
358.71	337.124	2.5	um	Spot	Position	57	1000022774	33843
413.077	344.59	2.5	um	Spot	Position	57	1000027460	33845
387.765	451.915	2.5	um	Spot	Position	57	1000028273	33864
47.4287	181.891	2.5	um	Spot	Position	58	1000000061	34147
153.058	229.519	2.5	um	Spot	Position	58	1000000052	34158
435.791	141.244	2.5	um	Spot	Position	58	1000025279	34198
448.707	186.574	2.5	um	Spot	Position	58	1000016012	34206
348.394	252.356	2.5	um	Spot	Position	58	1000000065	34215
347.73	287.269	2.5	um	Spot	Position	58	1000032500	34219
369.044	307.97	2.5	um	Spot	Position	58	1000023761	34223
704.886	185.139	2.5	um	Spot	Position	58	1000019511	34286
358.642	335.497	2.5	um	Spot	Position	58	1000022774	34429
414.54	345.824	2.5	um	Spot	Position	58	1000027460	34432
387.733	450.469	2.5	um	Spot	Position	58	1000028273	34460
304.273	116.123	2.5	um	Spot	Position	59	1000033041	34717
46.5255	182.612	2.5	um	Spot	Position	59	1000000061	34728
154.595	236.263	2.5	um	Spot	Position	59	1000000052	34739
430.886	133.69	2.5	um	Spot	Position	59	1000025279	34785
449.019	186.67	2.5	um	Spot	Position	59	1000016012	34793
346.128	249.97	2.5	um	Spot	Position	59	1000000065	34801
348.445	287.723	2.5	um	Spot	Position	59	1000032500	34808
363.517	312.912	2.5	um	Spot	Position	59	1000023761	34812
704.771	183.946	2.5	um	Spot	Position	59	1000019511	34871
358.276	332.561	2.5	um	Spot	Position	59	1000022774	35050
415.092	345.483	2.5	um	Spot	Position	59	1000027460	35055
387.568	451.244	2.5	um	Spot	Position	59	1000028273	35077
297.326	128.483	2.5	um	Spot	Position	60	1000033041	35341
45.4981	183.179	2.5	um	Spot	Position	60	1000000061	35353
155.202	246.188	2.5	um	Spot	Position	60	1000000052	35363
426.254	123.286	2.5	um	Spot	Position	60	1000025279	35409
448.416	187.254	2.5	um	Spot	Position	60	1000016012	35421
340.595	242.622	2.5	um	Spot	Position	60	1000000065	35431
364.045	312.988	2.5	um	Spot	Position	60	1000023761	35445
357.017	329.763	2.5	um	Spot	Position	60	1000022774	35449
705.322	180.556	2.5	um	Spot	Position	60	1000019511	35501
415.775	345.292	2.5	um	Spot	Position	60	1000027460	35676
387.635	450.559	2.5	um	Spot	Position	60	1000028273	35701
288.807	142.858	2.5	um	Spot	Position	61	1000033041	35997
44.9364	183.412	2.5	um	Spot	Position	61	1000000061	36006
155.077	249.475	2.5	um	Spot	Position	61	1000000052	36018
449.149	186.413	2.5	um	Spot	Position	61	1000016012	36060
341.932	236.558	2.5	um	Spot	Position	61	1000000065	36068
362.916	313.548	2.5	um	Spot	Position	61	1000023761	36076
356.187	330.273	2.5	um	Spot	Position	61	1000022774	36077
703.928	176.797	2.5	um	Spot	Position	61	1000019511	36113
415.439	345.386	2.5	um	Spot	Position	61	1000027460	36243
464.361	377.16	2.5	um	Spot	Position	61	1000036246	36246
387.342	449.194	2.5	um	Spot	Position	61	1000028273	36259
43.7696	185.016	2.5	um	Spot	Position	62	1000000061	36505
211.892	278.851	2.5	um	Spot	Position	62	1000036521	36521
415.556	101.707	2.5	um	Spot	Position	62	1000025279	36557
450.26	186.871	2.5	um	Spot	Position	62	1000016012	36571
342.162	234.31	2.5	um	Spot	Position	62	1000000065	36578
353.308	291.501	2.5	um	Spot	Position	62	1000032500	36586
361.938	314.346	2.5	um	Spot	Position	62	1000023761	36592
355.365	329.746	2.5	um	Spot	Position	62	1000022774	36594
702.828	176.385	2.5	um	Spot	Position	62	1000019511	36645
415.466	345.963	2.5	um	Spot	Position	62	1000027460	36853
463.749	376.65	2.5	um	Spot	Position	62	1000036246	36858
387.229	448.363	2.5	um	Spot	Position	62	1000028273	36877
262.557	165.222	2.5	um	Spot	Position	63	1000033041	37202
44.3249	184.072	2.5	um	Spot	Position	63	1000000061	37206
187.57	222.288	2.5	um	Spot	Position	63	1000037213	37213
216.837	275.165	2.5	um	Spot	Position	63	1000036521	37224
415.43	99.5203	2.5	um	Spot	Position	63	1000025279	37256
449.975	187.551	2.5	um	Spot	Position	63	1000016012	37269
342.281	233.011	2.5	um	Spot	Position	63	1000000065	37276
356.267	294.703	2.5	um	Spot	Position	63	1000032500	37287
361.718	314.705	2.5	um	Spot	Position	63	1000023761	37295
355.396	327.733	2.5	um	Spot	Position	63	1000022774	37296
700.645	166.828	2.5	um	Spot	Position	63	1000019511	37356
418.756	350.119	2.5	um	Spot	Position	63	1000027460	37525
463.879	376.313	2.5	um	Spot	Position	63	1000036246	37528
387.064	447.278	2.5	um	Spot	Position	63	1000028273	37543
45.1023	184.55	2.5	um	Spot	Position	64	1000000061	37855
179.195	218.835	2.5	um	Spot	Position	64	1000037213	37864
157.876	259.94	2.5	um	Spot	Position	64	1000000052	37870
545.946	94.5879	2.5	um	Spot	Position	64	1000037910	37910
414.491	97.7775	2.5	um	Spot	Position	64	1000025279	37911
449.097	187.493	2.5	um	Spot	Position	64	1000016012	37924
342.513	224.936	2.5	um	Spot	Position	64	1000000065	37932
369.19	302.614	2.5	um	Spot	Position	64	1000032500	37954
699.799	153.584	2.5	um	Spot	Position	64	1000019511	38023
419.999	350.774	2.5	um	Spot	Position	64	1000027460	38243
464.279	376.005	2.5	um	Spot	Position	64	1000036246	38246
387.319	446.806	2.5	um	Spot	Position	64	1000028273	38261
125.164	151.446	2.5	um	Spot	Position	65	1000038587	38587
44.5212	185.148	2.5	um	Spot	Position	65	1000000061	38591
156.534	279.791	2.5	um	Spot	Position	65	1000000052	38605
208.651	279.913	2.5	um	Spot	Position	65	1000036521	38606
409.8	90.347	2.5	um	Spot	Position	65	1000025279	38637
531.078	104.593	2.5	um	Spot	Position	65	1000037910	38638
448.887	188.041	2.5	um	Spot	Position	65	1000016012	38648
343.617	225.167	2.5	um	Spot	Position	65	1000000065	38655
381.541	306.54	2.5	um	Spot	Position	65	1000032500	38669
361.802	311.772	2.5	um	Spot	Position	65	1000023761	38672
699.462	151.722	2.5	um	Spot	Position	65	1000019511	38721
464.243	375.593	2.5	um	Spot	Position	65	1000036246	38912
387.074	445.266	2.5	um	Spot	Position	65	1000028273	38927
125.299	151.164	2.5	um	Spot	Position	66	1000038587	39239
44.6426	185.68	2.5	um	Spot	Position	66	1000000061	39244
167.163	201.983	2.5	um	Spot	Position	66	1000037213	39245
129.051	230.428	2.5	um	Spot	Position	66	1000039252	39252
214.806	276.33	2.5	um	Spot	Position	66	1000036521	39258
155.776	293.191	2.5	um	Spot	Position	66	1000000052	39261
521.938	107.644	2.5	um	Spot	Position	66	1000037910	39293
447.878	187.16	2.5	um	Spot	Position	66	1000016012	39301
362.925	312.498	2.5	um	Spot	Position	66	1000023761	39324
394.187	315.708	2.5	um	Spot	Position	66	1000032500	39327
411.763	327.394	2.5	um	Spot	Position	66	1000027460	39330
701.786	148.643	2.5	um	Spot	Position	66	1000019511	39376
464.507	374.823	2.5	um	Spot	Position	66	1000036246	39550
385.987	441.215	2.5	um	Spot	Position	66	1000028273	39566
116.932	137.976	2.5	um	Spot	Position	67	1000038587	39849
44.4759	185.34	2.5	um	Spot	Position	67	1000000061	39857
129.791	231.739	2.5	um	Spot	Position	67	1000039252	39863
216.145	274.876	2.5	um	Spot	Position	67	1000036521	39870
156.066	297.216	2.5	um	Spot	Position	67	1000000052	39874
510.294	105.61	2.5	um	Spot	Position	67	1000037910	39898
445.88	189.441	2.5	um	Spot	Position	67	1000016012	39906
356.785	214.781	2.5	um	Spot	Position	67	1000000065	39909
363.68	310.276	2.5	um	Spot	Position	67	1000023761	39928
394.511	316.813	2.5	um	Spot	Position	67	1000027460	39930
401.047	320.044	2.5	um	Spot	Position	67	1000032500	39932
702.839	147.82	2.5	um	Spot	Position	67	1000019511	39983
464.604	374.266	2.5	um	Spot	Position	67	1000036246	40192
385.038	439.736	2.5	um	Spot	Position	67	1000028273	40206
116.126	128.791	2.5	um	Spot	Position	68	1000038587	40505
221.768	181.13	2.5	um	Spot	Position	68	1000033041	40512
43.876	185.774	2.5	um	Spot	Position	68	1000000061	40514
155.679	191.369	2.5	um	Spot	Position	68	1000037213	40515
216.674	274.523	2.5	um	Spot	Position	68	1000036521	40528
155.623	297.43	2.5	um	Spot	Position	68	1000000052	40533
511.672	102.942	2.5	um	Spot	Position	68	1000037910	40561
441.952	188.373	2.5	um	Spot	Position	68	1000016012	40573
363.539	215.938	2.5	um	Spot	Position	68	1000000065	40578
364.991	308.762	2.5	um	Spot	Position	68	1000023761	40594
402.522	320.489	2.5	um	Spot	Position	68	1000032500	40596
705.525	147.251	2.5	um	Spot	Position	68	1000019511	40648
465.055	373.459	2.5	um	Spot	Position	68	1000036246	40838
385.092	439.84	2.5	um	Spot	Position	68	1000028273	40854
117.277	123.784	2.5	um	Spot	Position	69	1000038587	41130
216.533	179.586	2.5	um	Spot	Position	69	1000033041	41137
44.2851	185.465	2.5	um	Spot	Position	69	1000000061	41139
216.532	273.664	2.5	um	Spot	Position	69	1000036521	41152
156.213	298.291	2.5	um	Spot	Position	69	1000000052	41156
510.383	97.2536	2.5	um	Spot	Position	69	1000037910	41184
441.113	187.591	2.5	um	Spot	Position	69	1000016012	41190
367.884	216.572	2.5	um	Spot	Position	69	1000000065	41194
369.054	300.649	2.5	um	Spot	Position	69	1000023761	41207
345.591	303.507	2.5	um	Spot	Position	69	1000041208	41208
404.706	321.981	2.5	um	Spot	Position	69	1000032500	41211
706.248	147.023	2.5	um	Spot	Position	69	1000019511	41257
465.088	373.472	2.5	um	Spot	Position	69	1000036246	41414
384.929	439.62	2.5	um	Spot	Position	69	1000028273	41425
116.374	120.233	2.5	um	Spot	Position	70	1000038587	41689
203.602	175.424	2.5	um	Spot	Position	70	1000033041	41696
44.5584	184.986	2.5	um	Spot	Position	70	1000000061	41698
161.117	241.668	2.5	um	Spot	Position	70	1000039252	41708
202.403	281.27	2.5	um	Spot	Position	70	1000036521	41715
155.72	298.355	2.5	um	Spot	Position	70	1000000052	41718
507.549	75.7135	2.5	um	Spot	Position	70	1000037910	41745
443.018	190.058	2.5	um	Spot	Position	70	1000016012	41754
369.724	216.942	2.5	um	Spot	Position	70	1000000065	41759
375.596	279.669	2.5	um	Spot	Position	70	1000023761	41767
342.04	293.683	2.5	um	Spot	Position	70	1000041208	41769
404.761	321.634	2.5	um	Spot	Position	70	1000032500	41774
705.793	146.798	2.5	um	Spot	Position	70	1000019511	41822
464.769	372.751	2.5	um	Spot	Position	70	1000036246	41990
384.546	438.587	2.5	um	Spot	Position	70	1000028273	41998
117.899	116.018	2.5	um	Spot	Position	71	1000038587	42231
193.055	173.101	2.5	um	Spot	Position	71	1000033041	42241
44.6274	185.025	2.5	um	Spot	Position	71	1000000061	42242
151.328	185.77	2.5	um	Spot	Position	71	1000037213	42243
192.618	286.062	2.5	um	Spot	Position	71	1000036521	42260
155.786	298.039	2.5	um	Spot	Position	71	1000000052	42262
454.155	191.962	2.5	um	Spot	Position	71	1000016012	42303
371.348	217.239	2.5	um	Spot	Position	71	1000000065	42308
377.38	273.426	2.5	um	Spot	Position	71	1000023761	42316
341.421	286.361	2.5	um	Spot	Position	71	1000041208	42318
404.886	321.489	2.5	um	Spot	Position	71	1000032500	42325
706.011	146.451	2.5	um	Spot	Position	71	1000019511	42374
465.015	373.311	2.5	um	Spot	Position	71	1000036246	42547
384.467	438.245	2.5	um	Spot	Position	71	1000028273	42556
117.285	104.388	2.5	um	Spot	Position	72	1000038587	42825
187.286	173.614	2.5	um	Spot	Position	72	1000033041	42834
44.8795	184.874	2.5	um	Spot	Position	72	1000000061	42835
175.207	250.327	2.5	um	Spot	Position	72	1000039252	42844
187.473	291.218	2.5	um	Spot	Position	72	1000036521	42851
156.103	297.705	2.5	um	Spot	Position	72	1000000052	42852
507.193	51.7288	2.5	um	Spot	Position	72	1000037910	42877
459.932	187.361	2.5	um	Spot	Position	72	1000016012	42882
371.458	218.286	2.5	um	Spot	Position	72	1000000065	42886
378.49	271.675	2.5	um	Spot	Position	72	1000023761	42892
342.498	275.538	2.5	um	Spot	Position	72	1000041208	42893
406.402	324.137	2.5	um	Spot	Position	72	1000032500	42902
706.061	146.376	2.5	um	Spot	Position	72	1000019511	42950
464.991	372.854	2.5	um	Spot	Position	72	1000036246	43113
384.382	437.651	2.5	um	Spot	Position	72	1000028273	43124
175.897	175.577	2.5	um	Spot	Position	73	1000033041	43381
44.7642	185.105	2.5	um	Spot	Position	73	1000000061	43382
152.962	188.622	2.5	um	Spot	Position	73	1000037213	43383
183.049	253.257	2.5	um	Spot	Position	73	1000039252	43388
186.972	291.269	2.5	um	Spot	Position	73	1000036521	43394
156.326	297.336	2.5	um	Spot	Position	73	1000000052	43395
508.358	39.7085	2.5	um	Spot	Position	73	1000037910	43418
461.167	185.846	2.5	um	Spot	Position	73	1000016012	43425
373.222	220.286	2.5	um	Spot	Position	73	1000000065	43428
378.953	269.621	2.5	um	Spot	Position	73	1000023761	43435
342.2	273.605	2.5	um	Spot	Position	73	1000041208	43437
705.514	146.402	2.5	um	Spot	Position	73	1000019511	43475
464.572	372.029	2.5	um	Spot	Position	73	1000036246	43608
384.505	438.275	2.5	um	Spot	Position	73	1000028273	43617
120.222	86.6471	2.5	um	Spot	Position	74	1000038587	43839
156.804	180.355	2.5	um	Spot	Position	74	1000033041	43851
44.5144	185.526	2.5	um	Spot	Position	74	1000000061	43852
191.733	257.535	2.5	um	Spot	Position	74	1000039252	43860
179.627	293.577	2.5	um	Spot	Position	74	1000036521	43866
156.136	296.933	2.5	um	Spot	Position	74	1000000052	43867
512.032	35.9352	2.5	um	Spot	Position	74	1000037910	43896
461.498	185.994	2.5	um	Spot	Position	74	1000016012	43910
376.073	221.601	2.5	um	Spot	Position	74	1000000065	43915
377.734	265.159	2.5	um	Spot	Position	74	1000023761	43921
704.916	146.092	2.5	um	Spot	Position	74	1000019511	43977
464.546	372.297	2.5	um	Spot	Position	74	1000036246	44146
384.52	437.684	2.5	um	Spot	Position	74	1000028273	44154
119.939	85.8009	2.5	um	Spot	Position	75	1000038587	44416
44.0814	185.5	2.5	um	Spot	Position	75	1000000061	44432
198.757	265.415	2.5	um	Spot	Position	75	1000039252	44440
163.757	300.661	2.5	um	Spot	Position	75	1000036521	44445
462.396	185.178	2.5	um	Spot	Position	75	1000016012	44486
378.525	221.892	2.5	um	Spot	Position	75	1000000065	44493
377.842	263.801	2.5	um	Spot	Position	75	1000023761	44500
340.473	270.928	2.5	um	Spot	Position	75	1000041208	44502
704.149	145.755	2.5	um	Spot	Position	75	1000019511	44553
463.936	371.754	2.5	um	Spot	Position	75	1000036246	44722
383.571	436.81	2.5	um	Spot	Position	75	1000028273	44731
119.361	85.4463	2.5	um	Spot	Position	76	1000038587	44997
44.3703	185.75	2.5	um	Spot	Position	76	1000000061	45013
200.123	266.337	2.5	um	Spot	Position	76	1000039252	45018
162.302	300.684	2.5	um	Spot	Position	76	1000036521	45022
463.596	183.045	2.5	um	Spot	Position	76	1000016012	45062
380.911	221.446	2.5	um	Spot	Position	76	1000000065	45070
376.889	259.407	2.5	um	Spot	Position	76	1000023761	45078
703.64	146.1	2.5	um	Spot	Position	76	1000019511	45147
464.168	371.917	2.5	um	Spot	Position	76	1000036246	45360
382.603	435.294	2.5	um	Spot	Position	76	1000028273	45373
44.1109	186.167	2.5	um	Spot	Position	77	1000000061	45700
143.941	187.319	2.5	um	Spot	Position	77	1000033041	45702
152.358	307.106	2.5	um	Spot	Position	77	1000036521	45719
462.931	182.18	2.5	um	Spot	Position	77	1000016012	45765
377.143	258.114	2.5	um	Spot	Position	77	1000023761	45781
704.088	146.454	2.5	um	Spot	Position	77	1000019511	45859
464.309	371.631	2.5	um	Spot	Position	77	1000036246	46084
381.528	433.561	2.5	um	Spot	Position	77	1000028273	46093
143.893	185.299	2.5	um	Spot	Position	78	1000033041	46411
37.758	186.467	2.5	um	Spot	Position	78	1000000061	46412
156.583	297.493	2.5	um	Spot	Position	78	1000000052	46424
143.214	314.107	2.5	um	Spot	Position	78	1000036521	46426
462.517	183.597	2.5	um	Spot	Position	78	1000016012	46466
396.078	221.303	2.5	um	Spot	Position	78	1000000065	46473
373.715	250.385	2.5	um	Spot	Position	78	1000041208	46480
376.561	256.991	2.5	um	Spot	Position	78	1000023761	46483
704.245	145.93	2.5	um	Spot	Position	78	1000019511	46546
464.327	370.861	2.5	um	Spot	Position	78	1000036246	46752
381.134	432.418	2.5	um	Spot	Position	78	1000028273	46764
119.454	82.4697	2.5	um	Spot	Position	79	1000038587	47080
124.908	186.036	2.5	um	Spot	Position	79	1000033041	47099
33.9725	187.497	2.5	um	Spot	Position	79	1000000061	47100
156.988	299.892	2.5	um	Spot	Position	79	1000000052	47110
137.784	317.957	2.5	um	Spot	Position	79	1000036521	47111
465.244	178.237	2.5	um	Spot	Position	79	1000016012	47156
374.116	248.748	2.5	um	Spot	Position	79	1000023761	47168
704.314	145.812	2.5	um	Spot	Position	79	1000019511	47255
464.582	371.143	2.5	um	Spot	Position	79	1000036246	47499
380.149	431.165	2.5	um	Spot	Position	79	1000028273	47510
118.992	82.6008	2.5	um	Spot	Position	80	1000038587	47835
118.117	185.014	2.5	um	Spot	Position	80	1000033041	47853
32.1443	188.74	2.5	um	Spot	Position	80	1000000061	47854
207.727	265.681	2.5	um	Spot	Position	80	1000039252	47861
157.214	302.737	2.5	um	Spot	Position	80	1000000052	47866
130.444	319.975	2.5	um	Spot	Position	80	1000036521	47867
466.951	175.987	2.5	um	Spot	Position	80	1000016012	47906
405.999	226.297	2.5	um	Spot	Position	80	1000000065	47915
363.811	239.888	2.5	um	Spot	Position	80	1000023761	47918
704.1	145.352	2.5	um	Spot	Position	80	1000019511	48008
464.433	370.969	2.5	um	Spot	Position	80	1000036246	48233
376.853	427.917	2.5	um	Spot	Position	80	1000028273	48239
31.8582	188.744	2.5	um	Spot	Position	81	1000000061	48591
95.5835	190.558	2.5	um	Spot	Position	81	1000033041	48592
157.653	303.336	2.5	um	Spot	Position	81	1000000052	48604
119.223	322.488	2.5	um	Spot	Position	81	1000036521	48607
467.794	174.385	2.5	um	Spot	Position	81	1000016012	48649
406.408	225.755	2.5	um	Spot	Position	81	1000000065	48652
350.263	228.915	2.5	um	Spot	Position	81	1000023761	48654
703.853	145.125	2.5	um	Spot	Position	81	1000019511	48717
463.883	369.776	2.5	um	Spot	Position	81	1000036246	48923
374.973	426.891	2.5	um	Spot	Position	81	1000028273	48932
118.847	82.4518	2.5	um	Spot	Position	82	1000038587	49228
31.3916	189.041	2.5	um	Spot	Position	82	1000000061	49242
91.495	192.124	2.5	um	Spot	Position	82	1000033041	49243
105.405	327.109	2.5	um	Spot	Position	82	1000036521	49259
468.312	174.35	2.5	um	Spot	Position	82	1000016012	49301
407.841	225.647	2.5	um	Spot	Position	82	1000000065	49310
703.446	144.43	2.5	um	Spot	Position	82	1000019511	49382
463.661	368.789	2.5	um	Spot	Position	82	1000036246	49590
370.259	422.168	2.5	um	Spot	Position	82	1000028273	49600
117.771	82.236	2.5	um	Spot	Position	83	1000038587	49897
31.2411	189.198	2.5	um	Spot	Position	83	1000000061	49909
86.576	192.763	2.5	um	Spot	Position	83	1000033041	49910
208.157	258.255	2.5	um	Spot	Position	83	1000039252	49921
158.243	303.317	2.5	um	Spot	Position	83	1000000052	49925
469.343	174.486	2.5	um	Spot	Position	83	1000016012	49963
410.456	224.754	2.5	um	Spot	Position	83	1000000065	49970
702.396	144.034	2.5	um	Spot	Position	83	1000019511	50032
95.0744	331.052	2.5	um	Spot	Position	83	1000036521	50093
462.706	364.522	2.5	um	Spot	Position	83	1000036246	50218
370.985	402.774	2.5	um	Spot	Position	83	1000028273	50224
117.969	81.6211	2.5	um	Spot	Position	84	1000038587	50516
30.2261	190.091	2.5	um	Spot	Position	84	1000000061	50527
86.2782	192.859	2.5	um	Spot	Position	84	1000033041	50528
207.951	258.14	2.5	um	Spot	Position	84	1000039252	50541
470.391	173.798	2.5	um	Spot	Position	84	1000016012	50577
418.857	221.855	2.5	um	Spot	Position	84	1000000065	50580
94.0439	332.725	2.5	um	Spot	Position	84	1000036521	50681
462.645	363.061	2.5	um	Spot	Position	84	1000036246	50785
371.695	383.992	2.5	um	Spot	Position	84	1000028273	50788
118.313	81.3597	2.5	um	Spot	Position	85	1000038587	51045
313.942	189.537	2.5	um	Spot	Position	85	1000023761	51056
87.3212	192.28	2.5	um	Spot	Position	85	1000033041	51057
22.2679	195.596	2.5	um	Spot	Position	85	1000000061	51058
479.874	168.44	2.5	um	Spot	Position	85	1000016012	51102
417.446	221.959	2.5	um	Spot	Position	85	1000000065	51109
701.938	142.483	2.5	um	Spot	Position	85	1000019511	51164
92.923	335.506	2.5	um	Spot	Position	85	1000036521	51217
462.885	362.696	2.5	um	Spot	Position	85	1000036246	51336
373.195	365.159	2.5	um	Spot	Position	85	1000028273	51338
119.117	81.5448	2.5	um	Spot	Position	86	1000038587	51621
304.408	181.601	2.5	um	Spot	Position	86	1000023761	51638
93.1602	190.629	2.5	um	Spot	Position	86	1000033041	51639
20.8807	196.364	2.5	um	Spot	Position	86	1000000061	51640
207.545	254.354	2.5	um	Spot	Position	86	1000039252	51647
158.282	304.479	2.5	um	Spot	Position	86	1000000052	51653
475.446	169.427	2.5	um	Spot	Position	86	1000016012	51690
417.029	221.782	2.5	um	Spot	Position	86	1000000065	51696
92.8715	335.779	2.5	um	Spot	Position	86	1000036521	51800
378.69	352.141	2.5	um	Spot	Position	86	1000028273	51906
463.354	361.066	2.5	um	Spot	Position	86	1000036246	51909
119.595	80.7638	2.5	um	Spot	Position	87	1000038587	52177
292.504	169.081	2.5	um	Spot	Position	87	1000023761	52193
19.7935	197.034	2.5	um	Spot	Position	87	1000000061	52198
207.824	254.708	2.5	um	Spot	Position	87	1000039252	52208
158.38	304.708	2.5	um	Spot	Position	87	1000000052	52213
471.171	172.488	2.5	um	Spot	Position	87	1000016012	52256
424.517	220.858	2.5	um	Spot	Position	87	1000000065	52260
700.849	135.419	2.5	um	Spot	Position	87	1000019511	52324
92.637	338.37	2.5	um	Spot	Position	87	1000036521	52394
385.784	335.074	2.5	um	Spot	Position	87	1000028273	52522
468.168	352.143	2.5	um	Spot	Position	87	1000036246	52524
119.712	80.3279	2.5	um	Spot	Position	88	1000038587	52842
288.371	163.067	2.5	um	Spot	Position	88	1000023761	52855
18.4243	197.771	2.5	um	Spot	Position	88	1000000061	52862
207.283	254.806	2.5	um	Spot	Position	88	1000039252	52869
158.956	315.672	2.5	um	Spot	Position	88	1000000052	52879
468.704	175.142	2.5	um	Spot	Position	88	1000016012	52911
437.018	219.599	2.5	um	Spot	Position	88	1000000065	52916
389.045	326.615	2.5	um	Spot	Position	88	1000028273	52928
700.686	133.17	2.5	um	Spot	Position	88	1000019511	52963
89.8511	347.239	2.5	um	Spot	Position	88	1000036521	53025
476.033	338.041	2.5	um	Spot	Position	88	1000036246	53136
119.392	80.0975	2.5	um	Spot	Position	89	1000038587	53425
289.939	164.872	2.5	um	Spot	Position	89	1000023761	53436
117.733	180.203	2.5	um	Spot	Position	89	1000033041	53439
16.8663	198.663	2.5	um	Spot	Position	89	1000000061	53442
207.81	254.734	2.5	um	Spot	Position	89	1000039252	53448
461.932	177.375	2.5	um	Spot	Position	89	1000016012	53490
441.016	217.174	2.5	um	Spot	Position	89	1000000065	53492
392.18	318.548	2.5	um	Spot	Position	89	1000028273	53506
487.404	324.134	2.5	um	Spot	Position	89	1000036246	53507
700.136	131.715	2.5	um	Spot	Position	89	1000019511	53538
89.5992	347.897	2.5	um	Spot	Position	89	1000036521	53604
119.408	79.5316	2.5	um	Spot	Position	90	1000038587	53996
287.521	161.688	2.5	um	Spot	Position	90	1000023761	54007
131.697	173.588	2.5	um	Spot	Position	90	1000033041	54010
16.04	199.397	2.5	um	Spot	Position	90	1000000061	54013
208.009	254.386	2.5	um	Spot	Position	90	1000039252	54019
155.488	328.81	2.5	um	Spot	Position	90	1000000052	54027
445.974	184.788	2.5	um	Spot	Position	90	1000016012	54065
447.454	213.924	2.5	um	Spot	Position	90	1000000065	54067
393.527	310.908	2.5	um	Spot	Position	90	1000028273	54080
494.212	313.74	2.5	um	Spot	Position	90	1000036246	54081
699.516	132.001	2.5	um	Spot	Position	90	1000019511	54112
89.2994	346.931	2.5	um	Spot	Position	90	1000036521	54182
119.477	79.2951	2.5	um	Spot	Position	91	1000038587	54601
286.817	161.138	2.5	um	Spot	Position	91	1000023761	54613
145.018	170.408	2.5	um	Spot	Position	91	1000033041	54614
16.4211	199.658	2.5	um	Spot	Position	91	1000000061	54617
208.574	255.37	2.5	um	Spot	Position	91	1000039252	54623
435.978	189.872	2.5	um	Spot	Position	91	1000016012	54652
454.759	208.826	2.5	um	Spot	Position	91	1000000065	54654
394.096	302.491	2.5	um	Spot	Position	91	1000028273	54663
494.889	312.226	2.5	um	Spot	Position	91	1000036246	54664
699.576	132.112	2.5	um	Spot	Position	91	1000019511	54687
155.275	335.233	2.5	um	Spot	Position	91	1000000052	54728
88.4379	346.027	2.5	um	Spot	Position	91	1000036521	54731
116.377	71.9078	2.5	um	Spot	Position	92	1000038587	54958
286.859	161.576	2.5	um	Spot	Position	92	1000023761	54967
165.428	170.184	2.5	um	Spot	Position	92	1000033041	54968
16.229	200.23	2.5	um	Spot	Position	92	1000000061	54971
208.837	253.551	2.5	um	Spot	Position	92	1000039252	54977
434.928	189.702	2.5	um	Spot	Position	92	1000016012	55011
454.733	210.002	2.5	um	Spot	Position	92	1000000065	55012
398.457	292.852	2.5	um	Spot	Position	92	1000028273	55020
495.652	311.482	2.5	um	Spot	Position	92	1000036246	55021
699.589	129.666	2.5	um	Spot	Position	92	1000019511	55050
155.277	341.286	2.5	um	Spot	Position	92	1000000052	55098
87.7735	345.456	2.5	um	Spot	Position	92	1000036521	55101
116.668	71.2598	2.5	um	Spot	Position	93	1000038587	55388
286.449	161.114	2.5	um	Spot	Position	93	1000023761	55401
178.399	172.134	2.5	um	Spot	Position	93	1000033041	55402
16.4379	200.261	2.5	um	Spot	Position	93	1000000061	55406
434.824	189.381	2.5	um	Spot	Position	93	1000016012	55469
455.18	209.952	2.5	um	Spot	Position	93	1000000065	55474
401.924	285.721	2.5	um	Spot	Position	93	1000028273	55485
496.32	311.11	2.5	um	Spot	Position	93	1000036246	55488
699.438	128.89	2.5	um	Spot	Position	93	1000019511	55539
86.4986	345.162	2.5	um	Spot	Position	93	1000036521	55616
155.202	348.343	2.5	um	Spot	Position	93	1000000052	55618
117.282	69.5176	2.5	um	Spot	Position	94	1000038587	56110
285.839	160.494	2.5	um	Spot	Position	94	1000023761	56128
16.8155	200.328	2.5	um	Spot	Position	94	1000000061	56133
209.839	253.168	2.5	um	Spot	Position	94	1000039252	56138
332.675	148.201	2.5	um	Spot	Position	94	1000056182	56182
434.256	190.221	2.5	um	Spot	Position	94	1000016012	56191
460.08	201.589	2.5	um	Spot	Position	94	1000000065	56192
403.626	277.192	2.5	um	Spot	Position	94	1000028273	56200
496.789	310.473	2.5	um	Spot	Position	94	1000036246	56206
699.378	128.623	2.5	um	Spot	Position	94	1000019511	56243
86.577	345.46	2.5	um	Spot	Position	94	1000036521	56308
155.056	350.494	2.5	um	Spot	Position	94	1000000052	56309
114.387	61.7325	2.5	um	Spot	Position	95	1000038587	56701
282.945	156.63	2.5	um	Spot	Position	95	1000023761	56713
202.668	185.129	2.5	um	Spot	Position	95	1000033041	56716
16.4186	200.531	2.5	um	Spot	Position	95	1000000061	56719
209.397	252.706	2.5	um	Spot	Position	95	1000039252	56727
337.831	142.918	2.5	um	Spot	Position	95	1000056182	56770
430.388	192.137	2.5	um	Spot	Position	95	1000016012	56779
466.064	200.311	2.5	um	Spot	Position	95	1000000065	56781
406.495	266.367	2.5	um	Spot	Position	95	1000028273	56786
497.123	310.318	2.5	um	Spot	Position	95	1000036246	56791
699.278	127.529	2.5	um	Spot	Position	95	1000019511	56819
880.374	183.904	2.5	um	Spot	Position	95	1000056833	56833
79.2637	340.515	2.5	um	Spot	Position	95	1000036521	56881
155.132	353.755	2.5	um	Spot	Position	95	1000000052	56884
112.431	60.1565	2.5	um	Spot	Position	96	1000038587	57227
281	152.547	2.5	um	Spot	Position	96	1000023761	57240
206.921	186.513	2.5	um	Spot	Position	96	1000033041	57243
15.9759	200.973	2.5	um	Spot	Position	96	1000000061	57245
209.119	251.784	2.5	um	Spot	Position	96	1000039252	57254
59.3022	323.552	2.5	um	Spot	Position	96	1000036521	57263
471.195	49.9683	2.5	um	Spot	Position	96	1000057285	57285
339.315	141.54	2.5	um	Spot	Position	96	1000056182	57297
430.055	192.114	2.5	um	Spot	Position	96	1000016012	57306
467.89	198.885	2.5	um	Spot	Position	96	1000000065	57308
405.385	259.569	2.5	um	Spot	Position	96	1000028273	57321
497.832	309.624	2.5	um	Spot	Position	96	1000036246	57329
697.739	122.441	2.5	um	Spot	Position	96	1000019511	57367
880.304	183.946	2.5	um	Spot	Position	96	1000056833	57386
155.81	355.92	2.5	um	Spot	Position	96	1000000052	57443
280.235	150.049	2.5	um	Spot	Position	97	1000023761	57859
226.949	195.016	2.5	um	Spot	Position	97	1000033041	57863
15.5915	201.285	2.5	um	Spot	Position	97	1000000061	57864
45.0115	313.599	2.5	um	Spot	Position	97	1000036521	57882
475.927	53.5098	2.5	um	Spot	Position	97	1000057285	57913
347.606	136.983	2.5	um	Spot	Position	97	1000056182	57924
430.064	192.136	2.5	um	Spot	Position	97	1000016012	57936
469.099	197.432	2.5	um	Spot	Position	97	1000000065	57938
408.023	245.534	2.5	um	Spot	Position	97	1000028273	57945
500.788	305.115	2.5	um	Spot	Position	97	1000036246	57956
697.496	121.662	2.5	um	Spot	Position	97	1000019511	58006
880.163	183.922	2.5	um	Spot	Position	97	1000056833	58022
156.042	363.14	2.5	um	Spot	Position	97	1000000052	58091
92.5248	40.5236	2.5	um	Spot	Position	98	1000038587	58540
279.024	149.088	2.5	um	Spot	Position	98	1000023761	58560
43.4599	312.045	2.5	um	Spot	Position	98	1000036521	58588
480.255	57.7484	2.5	um	Spot	Position	98	1000057285	58622
349.116	136.569	2.5	um	Spot	Position	98	1000056182	58639
476.443	188.235	2.5	um	Spot	Position	98	1000000065	58649
430.643	191.764	2.5	um	Spot	Position	98	1000016012	58651
407.677	239.266	2.5	um	Spot	Position	98	1000028273	58660
501.648	302.744	2.5	um	Spot	Position	98	1000036246	58670
696.796	113.649	2.5	um	Spot	Position	98	1000019511	58713
879.876	183.814	2.5	um	Spot	Position	98	1000056833	58736
156.565	364.862	2.5	um	Spot	Position	98	1000000052	58802
279.84	151.14	2.5	um	Spot	Position	99	1000023761	59290
209.482	251.127	2.5	um	Spot	Position	99	1000039252	59306
13.1443	292.722	2.5	um	Spot	Position	99	1000036521	59311
350.827	136.026	2.5	um	Spot	Position	99	1000056182	59355
477.626	187.45	2.5	um	Spot	Position	99	1000000065	59366
430.886	191.837	2.5	um	Spot	Position	99	1000016012	59367
404.866	232.305	2.5	um	Spot	Position	99	1000028273	59377
502.379	299.935	2.5	um	Spot	Position	99	1000036246	59384
695.838	105.813	2.5	um	Spot	Position	99	1000019511	59421
880.029	183.721	2.5	um	Spot	Position	99	1000056833	59438
156.505	364.304	2.5	um	Spot	Position	99	1000000052	59496
288.083	163.402	2.5	um	Spot	Position	100	1000023761	59918
248.686	205.363	2.5	um	Spot	Position	100	1000033041	59925
209.713	250.046	2.5	um	Spot	Position	100	1000039252	59933
13.1037	292.88	2.5	um	Spot	Position	100	1000036521	59939
499.246	73.411	2.5	um	Spot	Position	100	1000057285	59978
484.622	180.291	2.5	um	Spot	Position	100	1000000065	59994
431.632	191.003	2.5	um	Spot	Position	100	1000016012	59996
401.938	221.304	2.5	um	Spot	Position	100	1000028273	59999
383.374	233.82	2.5	um	Spot	Position	100	1000060003	60003
502.421	296.821	2.5	um	Spot	Position	100	1000036246	60006
695.398	100.482	2.5	um	Spot	Position	100	1000019511	60036
879.995	183.655	2.5	um	Spot	Position	100	1000056833	60052
156.164	363.832	2.5	um	Spot	Position	100	1000000052	60104
289.955	164.816	2.5	um	Spot	Position	101	1000023761	60490
255.038	208.634	2.5	um	Spot	Position	101	1000033041	60498
209.423	250.56	2.5	um	Spot	Position	101	1000039252	60504
8.44286	290.662	2.5	um	Spot	Position	101	1000036521	60511
506.369	82.0436	2.5	um	Spot	Position	101	1000057285	60545
352.859	135.433	2.5	um	Spot	Position	101	1000056182	60551
483.768	180.593	2.5	um	Spot	Position	101	1000000065	60559
431.897	191.021	2.5	um	Spot	Position	101	1000016012	60561
398.385	214.149	2.5	um	Spot	Position	101	1000028273	60564
502.75	291.625	2.5	um	Spot	Position	101	1000036246	60571
695.888	98.7062	2.5	um	Spot	Position	101	1000019511	60600
880.115	183.769	2.5	um	Spot	Position	101	1000056833	60613
156.25	363.854	2.5	um	Spot	Position	101	1000000052	60660
293.288	168.955	2.5	um	Spot	Position	102	1000023761	60997
209.398	249.887	2.5	um	Spot	Position	102	1000039252	61009
8.14067	290.37	2.5	um	Spot	Position	102	1000036521	61015
516.228	96.0115	2.5	um	Spot	Position	102	1000057285	61048
357.304	132.414	2.5	um	Spot	Position	102	1000056182	61053
484.331	180.17	2.5	um	Spot	Position	102	1000000065	61061
432.308	191.003	2.5	um	Spot	Position	102	1000016012	61065
396.905	214.193	2.5	um	Spot	Position	102	1000028273	61070
508.352	269.065	2.5	um	Spot	Position	102	1000036246	61076
879.817	183.847	2.5	um	Spot	Position	102	1000056833	61142
155.888	362.946	2.5	um	Spot	Position	102	1000000052	61200
294.713	169.997	2.5	um	Spot	Position	103	1000023761	61601
209.424	250.501	2.5	um	Spot	Position	103	1000039252	61612
521.325	103.841	2.5	um	Spot	Position	103	1000057285	61655
364.638	130.399	2.5	um	Spot	Position	103	1000056182	61660
482.656	182.355	2.5	um	Spot	Position	103	1000000065	61670
432.313	191.044	2.5	um	Spot	Position	103	1000016012	61676
394.629	210.637	2.5	um	Spot	Position	103	1000028273	61679
408.735	240.091	2.5	um	Spot	Position	103	1000060003	61684
513.234	250.713	2.5	um	Spot	Position	103	1000036246	61685
879.874	183.61	2.5	um	Spot	Position	103	1000056833	61746
155.93	362.537	2.5	um	Spot	Position	103	1000000052	61795
297.454	173.173	2.5	um	Spot	Position	104	1000023761	62215
277.509	229.537	2.5	um	Spot	Position	104	1000033041	62221
209.427	251.647	2.5	um	Spot	Position	104	1000039252	62225
523.598	120.246	2.5	um	Spot	Position	104	1000057285	62265
366.387	129.82	2.5	um	Spot	Position	104	1000056182	62268
482.505	181.391	2.5	um	Spot	Position	104	1000000065	62278
432.293	190.666	2.5	um	Spot	Position	104	1000016012	62281
414.255	192.866	2.5	um	Spot	Position	104	1000028273	62282
394.01	207.521	2.5	um	Spot	Position	104	1000060003	62285
517.484	238.891	2.5	um	Spot	Position	104	1000036246	62289
696.257	79.3975	2.5	um	Spot	Position	104	1000019511	62325
879.994	183.74	2.5	um	Spot	Position	104	1000056833	62350
155.371	361.933	2.5	um	Spot	Position	104	1000000052	62400
297.455	177.624	2.5	um	Spot	Position	105	1000023761	62797
280.304	233.994	2.5	um	Spot	Position	105	1000033041	62803
372.127	127.197	2.5	um	Spot	Position	105	1000056182	62849
527.085	141.748	2.5	um	Spot	Position	105	1000057285	62851
482.149	182.289	2.5	um	Spot	Position	105	1000000065	62857
431.801	190.178	2.5	um	Spot	Position	105	1000016012	62859
412.993	196.426	2.5	um	Spot	Position	105	1000028273	62862
391.177	200.278	2.5	um	Spot	Position	105	1000060003	62863
694.656	69.6484	2.5	um	Spot	Position	105	1000019511	62896
879.785	183.918	2.5	um	Spot	Position	105	1000056833	62917
155.777	360.175	2.5	um	Spot	Position	105	1000000052	62964
300.318	184.775	2.5	um	Spot	Position	106	1000023761	63318
281.145	234.082	2.5	um	Spot	Position	106	1000033041	63326
373.335	126.647	2.5	um	Spot	Position	106	1000056182	63381
527.665	149.593	2.5	um	Spot	Position	106	1000057285	63384
404.985	174.9	2.5	um	Spot	Position	106	1000063390	63390
481.09	184.828	2.5	um	Spot	Position	106	1000000065	63392
432.152	189.945	2.5	um	Spot	Position	106	1000016012	63394
392.557	195.779	2.5	um	Spot	Position	106	1000060003	63395
409.798	200.412	2.5	um	Spot	Position	106	1000028273	63398
528.492	203.287	2.5	um	Spot	Position	106	1000036246	63400
879.627	183.784	2.5	um	Spot	Position	106	1000056833	63501
155.674	346.961	2.5	um	Spot	Position	106	1000000052	63566
302.329	187.914	2.5	um	Spot	Position	107	1000023761	64015
281.239	235.238	2.5	um	Spot	Position	107	1000033041	64024
539.359	159.194	2.5	um	Spot	Position	107	1000057285	64073
534.597	184.036	2.5	um	Spot	Position	107	1000036246	64079
431.788	190.099	2.5	um	Spot	Position	107	1000016012	64080
395.702	192.06	2.5	um	Spot	Position	107	1000060003	64082
407.432	205.585	2.5	um	Spot	Position	107	1000028273	64086
693.81	60.4585	2.5	um	Spot	Position	107	1000019511	64120
879.966	183.612	2.5	um	Spot	Position	107	1000056833	64136
155.933	333.566	2.5	um	Spot	Position	107	1000000052	64176
308.581	199.443	2.5	um	Spot	Position	108	1000023761	64479
282.877	239.396	2.5	um	Spot	Position	108	1000033041	64490
208.476	252.32	2.5	um	Spot	Position	108	1000039252	64491
157.758	317.968	2.5	um	Spot	Position	108	1000000052	64501
372.705	127.57	2.5	um	Spot	Position	108	1000056182	64536
539.414	155.751	2.5	um	Spot	Position	108	1000057285	64540
535.375	177.706	2.5	um	Spot	Position	108	1000036246	64544
480.3	185.897	2.5	um	Spot	Position	108	1000000065	64545
431.702	190.331	2.5	um	Spot	Position	108	1000016012	64547
396.072	191.491	2.5	um	Spot	Position	108	1000060003	64548
405.796	207.058	2.5	um	Spot	Position	108	1000028273	64553
694.086	59.7433	2.5	um	Spot	Position	108	1000019511	64582
880.032	183.401	2.5	um	Spot	Position	108	1000056833	64601
312.428	207.738	2.5	um	Spot	Position	109	1000023761	64981
208.679	251.417	2.5	um	Spot	Position	109	1000039252	64984
158.939	314.306	2.5	um	Spot	Position	109	1000000052	64995
373.42	127.933	2.5	um	Spot	Position	109	1000056182	65035
552.797	156.086	2.5	um	Spot	Position	109	1000057285	65041
538.273	167.672	2.5	um	Spot	Position	109	1000036246	65044
431.384	189.646	2.5	um	Spot	Position	109	1000016012	65049
477.005	193.253	2.5	um	Spot	Position	109	1000000065	65050
404.99	210.172	2.5	um	Spot	Position	109	1000028273	65054
880.146	183.57	2.5	um	Spot	Position	109	1000056833	65139
324.884	220.398	2.5	um	Spot	Position	110	1000023761	65637
159.427	305.854	2.5	um	Spot	Position	110	1000000052	65650
372.744	128.187	2.5	um	Spot	Position	110	1000056182	65683
540.652	157.433	2.5	um	Spot	Position	110	1000036246	65688
561.703	157.485	2.5	um	Spot	Position	110	1000057285	65689
407.276	170.933	2.5	um	Spot	Position	110	1000060003	65692
422.467	181.8	2.5	um	Spot	Position	110	1000063390	65693
431.697	189.917	2.5	um	Spot	Position	110	1000016012	65695
472.963	199.18	2.5	um	Spot	Position	110	1000000065	65697
404.397	212.13	2.5	um	Spot	Position	110	1000028273	65699
880.572	183.353	2.5	um	Spot	Position	110	1000056833	65765
160.418	298	2.5	um	Spot	Position	111	1000000052	66152
373.044	127.121	2.5	um	Spot	Position	111	1000056182	66191
413.805	153.278	2.5	um	Spot	Position	111	1000060003	66196
564.322	157.311	2.5	um	Spot	Position	111	1000057285	66197
538.742	164.88	2.5	um	Spot	Position	111	1000036246	66199
431.955	189.338	2.5	um	Spot	Position	111	1000016012	66201
471.968	200.626	2.5	um	Spot	Position	111	1000000065	66203
401.369	216.323	2.5	um	Spot	Position	111	1000028273	66205
333.359	229.271	2.5	um	Spot	Position	111	1000023761	66208
880.608	183.491	2.5	um	Spot	Position	111	1000056833	66272
208.752	250.887	2.5	um	Spot	Position	112	1000039252	66759
295.678	272.822	2.5	um	Spot	Position	112	1000033041	66762
159.663	296.896	2.5	um	Spot	Position	112	1000000052	66765
413.566	148.144	2.5	um	Spot	Position	112	1000060003	66813
538.117	166.995	2.5	um	Spot	Position	112	1000036246	66816
429.412	181.091	2.5	um	Spot	Position	112	1000063390	66818
432.897	189.683	2.5	um	Spot	Position	112	1000016012	66819
470.947	207.088	2.5	um	Spot	Position	112	1000000065	66822
397.911	223.586	2.5	um	Spot	Position	112	1000028273	66828
880.878	183.484	2.5	um	Spot	Position	112	1000056833	66898
159.529	296.992	2.5	um	Spot	Position	113	1000000052	67345
372.369	126.598	2.5	um	Spot	Position	113	1000056182	67381
413.609	134.021	2.5	um	Spot	Position	113	1000060003	67383
576.019	159.896	2.5	um	Spot	Position	113	1000057285	67388
537.43	170.128	2.5	um	Spot	Position	113	1000036246	67390
433.209	189.056	2.5	um	Spot	Position	113	1000016012	67391
462.435	189.434	2.5	um	Spot	Position	113	1000063390	67392
468.519	209.285	2.5	um	Spot	Position	113	1000000065	67395
390.89	235.311	2.5	um	Spot	Position	113	1000028273	67399
354.658	253.93	2.5	um	Spot	Position	113	1000023761	67401
881.069	183.632	2.5	um	Spot	Position	113	1000056833	67456
9.8831	188.566	2.5	um	Spot	Position	114	1000067838	67838
159.63	296.316	2.5	um	Spot	Position	114	1000000052	67851
373.671	125.98	2.5	um	Spot	Position	114	1000056182	67896
416.417	129.562	2.5	um	Spot	Position	114	1000060003	67897
577.454	159.573	2.5	um	Spot	Position	114	1000057285	67905
536.734	178.806	2.5	um	Spot	Position	114	1000036246	67908
431.357	188.034	2.5	um	Spot	Position	114	1000016012	67909
460.605	191.716	2.5	um	Spot	Position	114	1000063390	67911
465.466	212.187	2.5	um	Spot	Position	114	1000000065	67913
388.989	239.964	2.5	um	Spot	Position	114	1000028273	67919
364.544	264.805	2.5	um	Spot	Position	114	1000023761	67922
881.257	183.623	2.5	um	Spot	Position	114	1000056833	67988
209.22	250.432	2.5	um	Spot	Position	115	1000039252	68460
159.941	295.891	2.5	um	Spot	Position	115	1000000052	68465
415.885	124.728	2.5	um	Spot	Position	115	1000060003	68506
374.132	126.308	2.5	um	Spot	Position	115	1000056182	68507
578.147	159.322	2.5	um	Spot	Position	115	1000057285	68511
535.045	186.231	2.5	um	Spot	Position	115	1000036246	68514
431.992	188.681	2.5	um	Spot	Position	115	1000016012	68516
464.681	212.572	2.5	um	Spot	Position	115	1000000065	68519
388.5	243.326	2.5	um	Spot	Position	115	1000028273	68524
374.317	270.767	2.5	um	Spot	Position	115	1000023761	68530
881.307	183.535	2.5	um	Spot	Position	115	1000056833	68595
62.6652	132.803	2.5	um	Spot	Position	116	1000069004	69004
160.67	294.319	2.5	um	Spot	Position	116	1000000052	69024
416.464	123.455	2.5	um	Spot	Position	116	1000060003	69069
578.359	158.657	2.5	um	Spot	Position	116	1000057285	69073
432.446	188.309	2.5	um	Spot	Position	116	1000016012	69076
532.454	190.657	2.5	um	Spot	Position	116	1000036246	69078
461.806	191.553	2.5	um	Spot	Position	116	1000063390	69079
463.707	212.801	2.5	um	Spot	Position	116	1000000065	69082
388.213	245.523	2.5	um	Spot	Position	116	1000028273	69088
393.566	283.032	2.5	um	Spot	Position	116	1000023761	69093
881.131	183.465	2.5	um	Spot	Position	116	1000056833	69158
61.9665	143.387	2.5	um	Spot	Position	117	1000069004	69600
161.007	290.588	2.5	um	Spot	Position	117	1000000052	69627
419.287	116.239	2.5	um	Spot	Position	117	1000060003	69660
372.643	125.822	2.5	um	Spot	Position	117	1000056182	69662
578.161	158.535	2.5	um	Spot	Position	117	1000057285	69666
433.691	186.822	2.5	um	Spot	Position	117	1000016012	69670
529.913	194.16	2.5	um	Spot	Position	117	1000036246	69673
468.304	194.464	2.5	um	Spot	Position	117	1000063390	69674
462.366	213.008	2.5	um	Spot	Position	117	1000000065	69676
387.518	245.582	2.5	um	Spot	Position	117	1000028273	69684
405.069	294.151	2.5	um	Spot	Position	117	1000023761	69691
881.125	183.55	2.5	um	Spot	Position	117	1000056833	69750
61.5934	148.069	2.5	um	Spot	Position	118	1000069004	70209
13.8065	174.769	2.5	um	Spot	Position	118	1000067838	70212
161.117	290.821	2.5	um	Spot	Position	118	1000000052	70231
422.499	85.1066	2.5	um	Spot	Position	118	1000060003	70263
578.253	158.467	2.5	um	Spot	Position	118	1000057285	70275
432.708	186.413	2.5	um	Spot	Position	118	1000016012	70278
479.221	194.018	2.5	um	Spot	Position	118	1000063390	70281
519.983	209.289	2.5	um	Spot	Position	118	1000036246	70284
462.361	213.084	2.5	um	Spot	Position	118	1000000065	70287
384.179	253.024	2.5	um	Spot	Position	118	1000028273	70294
415.33	297.901	2.5	um	Spot	Position	118	1000023761	70298
881.409	183.448	2.5	um	Spot	Position	118	1000056833	70346
62.3079	151.253	2.5	um	Spot	Position	119	1000069004	70730
13.9251	174.468	2.5	um	Spot	Position	119	1000067838	70732
221.27	234.992	2.5	um	Spot	Position	119	1000039252	70742
421.9	76.1488	2.5	um	Spot	Position	119	1000060003	70780
579.767	159.695	2.5	um	Spot	Position	119	1000057285	70792
482.904	191.029	2.5	um	Spot	Position	119	1000063390	70797
421.446	201.486	2.5	um	Spot	Position	119	1000016012	70798
462.921	212.084	2.5	um	Spot	Position	119	1000000065	70800
514.636	224.825	2.5	um	Spot	Position	119	1000036246	70803
375.992	269.144	2.5	um	Spot	Position	119	1000028273	70815
423.364	299.76	2.5	um	Spot	Position	119	1000023761	70817
881.151	183.558	2.5	um	Spot	Position	119	1000056833	70882
62.6796	158.182	2.5	um	Spot	Position	120	1000069004	71376
222.085	234.296	2.5	um	Spot	Position	120	1000039252	71389
161.023	288.884	2.5	um	Spot	Position	120	1000000052	71396
422.397	72.9575	2.5	um	Spot	Position	120	1000060003	71427
587.073	166.412	2.5	um	Spot	Position	120	1000057285	71436
481.057	190.598	2.5	um	Spot	Position	120	1000063390	71440
415.427	211.898	2.5	um	Spot	Position	120	1000016012	71444
462.651	212.584	2.5	um	Spot	Position	120	1000000065	71445
512.497	226.903	2.5	um	Spot	Position	120	1000036246	71447
369.414	277.034	2.5	um	Spot	Position	120	1000028273	71454
426.753	300.651	2.5	um	Spot	Position	120	1000023761	71458
881.076	182.99	2.5	um	Spot	Position	120	1000056833	71497
62.7098	162.831	2.5	um	Spot	Position	121	1000069004	71898
14.4751	174.198	2.5	um	Spot	Position	121	1000067838	71900
421.906	72.2506	2.5	um	Spot	Position	121	1000060003	71948
590.791	171.049	2.5	um	Spot	Position	121	1000057285	71957
476.322	192.289	2.5	um	Spot	Position	121	1000063390	71961
336.207	200.663	2.5	um	Spot	Position	121	1000071963	71963
411.832	216.197	2.5	um	Spot	Position	121	1000016012	71966
450.465	220.407	2.5	um	Spot	Position	121	1000000065	71967
507.791	238.254	2.5	um	Spot	Position	121	1000036246	71972
360.487	281.028	2.5	um	Spot	Position	121	1000028273	71975
442.71	301.238	2.5	um	Spot	Position	121	1000023761	71978
881.387	182.999	2.5	um	Spot	Position	121	1000056833	72031
62.0874	167.52	2.5	um	Spot	Position	122	1000069004	72449
14.7828	173.923	2.5	um	Spot	Position	122	1000067838	72451
421.307	71.7953	2.5	um	Spot	Position	122	1000060003	72499
592.367	174.224	2.5	um	Spot	Position	122	1000057285	72512
474.096	192.815	2.5	um	Spot	Position	122	1000063390	72516
337.417	203.74	2.5	um	Spot	Position	122	1000071963	72517
398.447	226.98	2.5	um	Spot	Position	122	1000016012	72521
441.917	226.89	2.5	um	Spot	Position	122	1000000065	72522
506.963	240.828	2.5	um	Spot	Position	122	1000036246	72525
355.069	287.966	2.5	um	Spot	Position	122	1000028273	72530
449.044	301.801	2.5	um	Spot	Position	122	1000023761	72533
881.624	182.819	2.5	um	Spot	Position	122	1000056833	72581
15.2032	174.24	2.5	um	Spot	Position	123	1000067838	73010
60.932	176.035	2.5	um	Spot	Position	123	1000069004	73011
421.065	70.9183	2.5	um	Spot	Position	123	1000060003	73059
473.419	193.991	2.5	um	Spot	Position	123	1000063390	73079
341.611	211.287	2.5	um	Spot	Position	123	1000071963	73082
439.829	227.481	2.5	um	Spot	Position	123	1000000065	73085
386.779	235.298	2.5	um	Spot	Position	123	1000016012	73086
581.542	238.313	2.5	um	Spot	Position	123	1000073088	73088
509.722	252.97	2.5	um	Spot	Position	123	1000036246	73090
353.204	288.746	2.5	um	Spot	Position	123	1000028273	73093
450.534	301.903	2.5	um	Spot	Position	123	1000023761	73096
882.045	182.894	2.5	um	Spot	Position	123	1000056833	73150
15.1168	174.089	2.5	um	Spot	Position	124	1000067838	73610
59.4693	185.897	2.5	um	Spot	Position	124	1000069004	73612
473.198	194.567	2.5	um	Spot	Position	124	1000063390	73663
342.349	213.171	2.5	um	Spot	Position	124	1000071963	73667
439.349	228.066	2.5	um	Spot	Position	124	1000000065	73669
581.52	238.28	2.5	um	Spot	Position	124	1000073088	73672
371.03	249.269	2.5	um	Spot	Position	124	1000016012	73673
510.894	254.981	2.5	um	Spot	Position	124	1000036246	73674
349.525	287.964	2.5	um	Spot	Position	124	1000028273	73677
451.598	301.932	2.5	um	Spot	Position	124	1000023761	73679
882.221	182.701	2.5	um	Spot	Position	124	1000056833	73726
15.7567	174.133	2.5	um	Spot	Position	125	1000067838	74123
55.0657	192.325	2.5	um	Spot	Position	125	1000069004	74126
472.54	195.234	2.5	um	Spot	Position	125	1000063390	74178
343.704	216.206	2.5	um	Spot	Position	125	1000071963	74182
438.447	228.607	2.5	um	Spot	Position	125	1000000065	74184
581.591	237.99	2.5	um	Spot	Position	125	1000073088	74186
362.671	261.974	2.5	um	Spot	Position	125	1000016012	74189
517.597	275.785	2.5	um	Spot	Position	125	1000036246	74190
344.481	286.598	2.5	um	Spot	Position	125	1000028273	74191
451.364	301.629	2.5	um	Spot	Position	125	1000023761	74192
882.735	182.924	2.5	um	Spot	Position	125	1000056833	74241
15.7221	174.66	2.5	um	Spot	Position	126	1000067838	74603
54.6548	195.763	2.5	um	Spot	Position	126	1000069004	74606
471.4	193.081	2.5	um	Spot	Position	126	1000063390	74665
343.319	222.176	2.5	um	Spot	Position	126	1000071963	74669
438.534	228.3	2.5	um	Spot	Position	126	1000000065	74670
582.052	237.546	2.5	um	Spot	Position	126	1000073088	74672
359.748	263.44	2.5	um	Spot	Position	126	1000016012	74674
336.82	285.795	2.5	um	Spot	Position	126	1000028273	74676
518.623	290.23	2.5	um	Spot	Position	126	1000036246	74678
454.415	302.834	2.5	um	Spot	Position	126	1000023761	74679
882.936	182.783	2.5	um	Spot	Position	126	1000056833	74732
54.6646	199.389	2.5	um	Spot	Position	127	1000069004	75144
374.888	126.86	2.5	um	Spot	Position	127	1000056182	75197
468.703	190.568	2.5	um	Spot	Position	127	1000063390	75201
345.142	224.969	2.5	um	Spot	Position	127	1000071963	75204
439.598	228.22	2.5	um	Spot	Position	127	1000000065	75205
581.472	237.328	2.5	um	Spot	Position	127	1000073088	75207
363.033	257.365	2.5	um	Spot	Position	127	1000016012	75209
332.844	284.723	2.5	um	Spot	Position	127	1000028273	75211
519.259	294.488	2.5	um	Spot	Position	127	1000036246	75213
459.046	304.484	2.5	um	Spot	Position	127	1000023761	75214
882.279	182.634	2.5	um	Spot	Position	127	1000056833	75258
19.9159	170.188	2.5	um	Spot	Position	128	1000067838	75659
56.5567	203.311	2.5	um	Spot	Position	128	1000069004	75662
372.982	128.106	2.5	um	Spot	Position	128	1000056182	75719
465.299	187.86	2.5	um	Spot	Position	128	1000063390	75726
439.742	228.884	2.5	um	Spot	Position	128	1000000065	75731
576.611	245.309	2.5	um	Spot	Position	128	1000073088	75735
369.844	247.251	2.5	um	Spot	Position	128	1000016012	75736
330.769	285.42	2.5	um	Spot	Position	128	1000028273	75739
520.281	296.847	2.5	um	Spot	Position	128	1000036246	75741
460.541	304.84	2.5	um	Spot	Position	128	1000023761	75742
882.401	182.457	2.5	um	Spot	Position	128	1000056833	75800
19.9074	170.238	2.5	um	Spot	Position	129	1000067838	76224
61.4291	211.615	2.5	um	Spot	Position	129	1000069004	76228
329.833	286.751	2.5	um	Spot	Position	129	1000028273	76241
369.691	130.919	2.5	um	Spot	Position	129	1000056182	76279
461.383	184.32	2.5	um	Spot	Position	129	1000063390	76284
443.568	243.208	2.5	um	Spot	Position	129	1000000065	76294
372.683	243.492	2.5	um	Spot	Position	129	1000016012	76295
576.522	245.447	2.5	um	Spot	Position	129	1000073088	76296
520.795	297.823	2.5	um	Spot	Position	129	1000036246	76301
460.342	304.85	2.5	um	Spot	Position	129	1000023761	76303
882.546	182.318	2.5	um	Spot	Position	129	1000056833	76361
19.7979	170.286	2.5	um	Spot	Position	130	1000067838	76802
62.6035	212.881	2.5	um	Spot	Position	130	1000069004	76806
327.287	287.952	2.5	um	Spot	Position	130	1000028273	76818
460.179	181.967	2.5	um	Spot	Position	130	1000063390	76870
377.518	238.89	2.5	um	Spot	Position	130	1000016012	76879
576.253	245.438	2.5	um	Spot	Position	130	1000073088	76881
447.077	253.435	2.5	um	Spot	Position	130	1000000065	76883
520.965	298.549	2.5	um	Spot	Position	130	1000036246	76886
460.255	304.463	2.5	um	Spot	Position	130	1000023761	76887
882.674	182.436	2.5	um	Spot	Position	130	1000056833	76933
62.8911	213.052	2.5	um	Spot	Position	131	1000069004	77309
495.778	165.34	2.5	um	Spot	Position	131	1000063390	77372
378.663	238.208	2.5	um	Spot	Position	131	1000016012	77382
576.05	245.029	2.5	um	Spot	Position	131	1000073088	77384
354.933	253.15	2.5	um	Spot	Position	131	1000071963	77385
447.392	254.587	2.5	um	Spot	Position	131	1000000065	77386
459.008	303.31	2.5	um	Spot	Position	131	1000023761	77388
523.928	304.002	2.5	um	Spot	Position	131	1000036246	77389
882.597	182.458	2.5	um	Spot	Position	131	1000056833	77441
26.4704	157.801	2.5	um	Spot	Position	132	1000067838	77852
63.2948	214.313	2.5	um	Spot	Position	132	1000069004	77857
325.626	292.734	2.5	um	Spot	Position	132	1000028273	77873
357.525	141.053	2.5	um	Spot	Position	132	1000056182	77918
493.362	165.238	2.5	um	Spot	Position	132	1000063390	77922
378.869	235.961	2.5	um	Spot	Position	132	1000016012	77933
576.08	245.151	2.5	um	Spot	Position	132	1000073088	77936
447.798	255.592	2.5	um	Spot	Position	132	1000000065	77938
455.364	297.316	2.5	um	Spot	Position	132	1000023761	77944
526.478	315.704	2.5	um	Spot	Position	132	1000036246	77946
882.63	182.44	2.5	um	Spot	Position	132	1000056833	77998
26.9552	157.21	2.5	um	Spot	Position	133	1000067838	78430
62.9537	214.275	2.5	um	Spot	Position	133	1000069004	78434
130.592	270.44	2.5	um	Spot	Position	133	1000078446	78446
323.221	303.729	2.5	um	Spot	Position	133	1000028273	78455
347.786	145.018	2.5	um	Spot	Position	133	1000056182	78499
491.917	164.861	2.5	um	Spot	Position	133	1000063390	78502
380.23	222.036	2.5	um	Spot	Position	133	1000016012	78507
575.938	245.274	2.5	um	Spot	Position	133	1000073088	78514
448.712	257.891	2.5	um	Spot	Position	133	1000000065	78515
454.396	295.339	2.5	um	Spot	Position	133	1000023761	78521
27.6242	156.498	2.5	um	Spot	Position	134	1000067838	78978
70.7139	219.736	2.5	um	Spot	Position	134	1000069004	78982
129.407	270.941	2.5	um	Spot	Position	134	1000078446	78991
325.134	317.593	2.5	um	Spot	Position	134	1000028273	79004
384.088	197.908	2.5	um	Spot	Position	134	1000016012	79050
576.011	245.154	2.5	um	Spot	Position	134	1000073088	79058
450.583	261.069	2.5	um	Spot	Position	134	1000000065	79059
356.598	265.291	2.5	um	Spot	Position	134	1000071963	79060
451.904	292.933	2.5	um	Spot	Position	134	1000023761	79065
882.729	182.831	2.5	um	Spot	Position	134	1000056833	79117
27.9682	156.205	2.5	um	Spot	Position	135	1000067838	79521
74.3273	222.532	2.5	um	Spot	Position	135	1000069004	79524
148.382	268.543	2.5	um	Spot	Position	135	1000078446	79529
326.631	326.401	2.5	um	Spot	Position	135	1000028273	79543
332.531	149.383	2.5	um	Spot	Position	135	1000056182	79592
395.493	184.783	2.5	um	Spot	Position	135	1000016012	79594
576.164	245.085	2.5	um	Spot	Position	135	1000073088	79604
452.062	259.274	2.5	um	Spot	Position	135	1000000065	79605
355.074	275.042	2.5	um	Spot	Position	135	1000071963	79608
435.764	283.315	2.5	um	Spot	Position	135	1000023761	79609
882.601	182.62	2.5	um	Spot	Position	135	1000056833	79673
323.151	154.22	2.5	um	Spot	Position	136	1000056182	80116
27.3834	157.146	2.5	um	Spot	Position	136	1000067838	80117
80.2044	225.219	2.5	um	Spot	Position	136	1000069004	80126
155.881	269.437	2.5	um	Spot	Position	136	1000078446	80129
325.976	328.004	2.5	um	Spot	Position	136	1000028273	80139
411.022	175.976	2.5	um	Spot	Position	136	1000016012	80174
576.091	244.911	2.5	um	Spot	Position	136	1000073088	80184
452.527	258.745	2.5	um	Spot	Position	136	1000000065	80186
425.183	279.913	2.5	um	Spot	Position	136	1000023761	80187
355.251	280.785	2.5	um	Spot	Position	136	1000071963	80188
882.753	182.595	2.5	um	Spot	Position	136	1000056833	80241
28.3502	156.702	2.5	um	Spot	Position	137	1000067838	80642
316.417	156.397	2.5	um	Spot	Position	137	1000056182	80643
86.8734	228.006	2.5	um	Spot	Position	137	1000069004	80652
156.235	269.472	2.5	um	Spot	Position	137	1000078446	80659
326.675	330.471	2.5	um	Spot	Position	137	1000028273	80671
423.062	173.73	2.5	um	Spot	Position	137	1000016012	80711
576.143	244.862	2.5	um	Spot	Position	137	1000073088	80721
453.673	257.128	2.5	um	Spot	Position	137	1000000065	80723
421.595	278.553	2.5	um	Spot	Position	137	1000023761	80726
351.309	290.876	2.5	um	Spot	Position	137	1000071963	80728
882.853	182.511	2.5	um	Spot	Position	137	1000056833	80777
28.6324	156.647	2.5	um	Spot	Position	138	1000067838	81196
313.401	156.793	2.5	um	Spot	Position	138	1000056182	81197
56.647	185.427	2.5	um	Spot	Position	138	1000081199	81199
99.0619	234.317	2.5	um	Spot	Position	138	1000069004	81204
183.181	242.45	2.5	um	Spot	Position	138	1000081205	81205
155.62	269.178	2.5	um	Spot	Position	138	1000078446	81207
483.261	34.6959	2.5	um	Spot	Position	138	1000081234	81234
431.725	169.052	2.5	um	Spot	Position	138	1000016012	81245
576.004	245.016	2.5	um	Spot	Position	138	1000073088	81256
455.285	255.438	2.5	um	Spot	Position	138	1000000065	81257
411.738	271.324	2.5	um	Spot	Position	138	1000023761	81260
350.682	293.774	2.5	um	Spot	Position	138	1000071963	81261
882.887	182.544	2.5	um	Spot	Position	138	1000056833	81309
327.217	331.965	2.5	um	Spot	Position	138	1000028273	81346
28.4981	156.472	2.5	um	Spot	Position	139	1000067838	81646
312.16	157.3	2.5	um	Spot	Position	139	1000056182	81647
68.5829	191.376	2.5	um	Spot	Position	139	1000081199	81650
181.676	243.275	2.5	um	Spot	Position	139	1000081205	81656
155.326	268.705	2.5	um	Spot	Position	139	1000078446	81660
436.03	167.642	2.5	um	Spot	Position	139	1000016012	81703
575.43	245.079	2.5	um	Spot	Position	139	1000073088	81714
456.807	254.498	2.5	um	Spot	Position	139	1000000065	81716
399.532	265.913	2.5	um	Spot	Position	139	1000023761	81718
349.663	300.686	2.5	um	Spot	Position	139	1000071963	81720
882.397	182.663	2.5	um	Spot	Position	139	1000056833	81769
327.535	332.605	2.5	um	Spot	Position	139	1000028273	81807
28.0055	157.01	2.5	um	Spot	Position	140	1000067838	82163
310.036	157.634	2.5	um	Spot	Position	140	1000056182	82164
79.119	198.045	2.5	um	Spot	Position	140	1000081199	82171
180.604	243.604	2.5	um	Spot	Position	140	1000081205	82176
158.355	269.023	2.5	um	Spot	Position	140	1000078446	82180
484.729	34.1195	2.5	um	Spot	Position	140	1000081234	82210
445.982	164.62	2.5	um	Spot	Position	140	1000016012	82224
575.253	244.868	2.5	um	Spot	Position	140	1000073088	82238
381.402	252.402	2.5	um	Spot	Position	140	1000023761	82239
457.152	253.274	2.5	um	Spot	Position	140	1000000065	82240
349.828	302.244	2.5	um	Spot	Position	140	1000071963	82243
882.373	182.563	2.5	um	Spot	Position	140	1000056833	82280
28.1154	157.203	2.5	um	Spot	Position	141	1000067838	82651
303.972	158.326	2.5	um	Spot	Position	141	1000056182	82652
90.4844	207.314	2.5	um	Spot	Position	141	1000081199	82658
178.007	244.305	2.5	um	Spot	Position	141	1000081205	82662
158.033	269.055	2.5	um	Spot	Position	141	1000078446	82665
484.817	33.9656	2.5	um	Spot	Position	141	1000081234	82698
447.857	163.756	2.5	um	Spot	Position	141	1000016012	82710
371.939	244.316	2.5	um	Spot	Position	141	1000023761	82723
574.945	244.743	2.5	um	Spot	Position	141	1000073088	82724
457.412	254.057	2.5	um	Spot	Position	141	1000000065	82725
349.655	300.822	2.5	um	Spot	Position	141	1000071963	82730
882.265	182.586	2.5	um	Spot	Position	141	1000056833	82772
27.5251	157.895	2.5	um	Spot	Position	142	1000067838	83106
302.01	159.474	2.5	um	Spot	Position	142	1000056182	83108
97.1617	212.994	2.5	um	Spot	Position	142	1000081199	83114
178.35	245.445	2.5	um	Spot	Position	142	1000081205	83118
156.269	268.834	2.5	um	Spot	Position	142	1000078446	83119
485.546	33.6923	2.5	um	Spot	Position	142	1000081234	83156
448.384	163.843	2.5	um	Spot	Position	142	1000016012	83169
370.324	242.946	2.5	um	Spot	Position	142	1000023761	83182
575.15	244.684	2.5	um	Spot	Position	142	1000073088	83184
456.483	253.932	2.5	um	Spot	Position	142	1000000065	83186
348.577	301.54	2.5	um	Spot	Position	142	1000071963	83190
882.329	182.608	2.5	um	Spot	Position	142	1000056833	83244
26.2339	158.567	2.5	um	Spot	Position	143	1000067838	83653
292.014	162.685	2.5	um	Spot	Position	143	1000056182	83654
101.711	216.263	2.5	um	Spot	Position	143	1000081199	83660
179.514	247.391	2.5	um	Spot	Position	143	1000081205	83663
149.993	269.319	2.5	um	Spot	Position	143	1000078446	83665
201.525	284.953	2.5	um	Spot	Position	143	1000083667	83667
485.287	33.4901	2.5	um	Spot	Position	143	1000081234	83702
449.446	166.175	2.5	um	Spot	Position	143	1000016012	83720
369.299	242.278	2.5	um	Spot	Position	143	1000023761	83733
454.324	245.799	2.5	um	Spot	Position	143	1000000065	83734
574.984	245.765	2.5	um	Spot	Position	143	1000073088	83735
349.051	300.912	2.5	um	Spot	Position	143	1000071963	83741
24.9759	160.002	2.5	um	Spot	Position	144	1000067838	84204
286.359	163.957	2.5	um	Spot	Position	144	1000056182	84205
106.79	219.67	2.5	um	Spot	Position	144	1000081199	84214
183.1	249.887	2.5	um	Spot	Position	144	1000081205	84218
148.644	269.365	2.5	um	Spot	Position	144	1000078446	84221
201.537	285.449	2.5	um	Spot	Position	144	1000083667	84227
485.058	33.4503	2.5	um	Spot	Position	144	1000081234	84256
450.217	167.564	2.5	um	Spot	Position	144	1000016012	84268
452.259	238.466	2.5	um	Spot	Position	144	1000000065	84280
574.965	246.21	2.5	um	Spot	Position	144	1000073088	84282
348.758	302.641	2.5	um	Spot	Position	144	1000071963	84291
882.081	182.475	2.5	um	Spot	Position	144	1000056833	84337
58.7517	8.47581	2.5	um	Spot	Position	145	1000084729	84729
25.5445	160.216	2.5	um	Spot	Position	145	1000067838	84749
274.614	167.579	2.5	um	Spot	Position	145	1000056182	84750
114.057	224.091	2.5	um	Spot	Position	145	1000081199	84754
186.771	250.389	2.5	um	Spot	Position	145	1000081205	84755
145.943	269.15	2.5	um	Spot	Position	145	1000078446	84758
202.81	284.99	2.5	um	Spot	Position	145	1000083667	84763
489.901	33.3854	2.5	um	Spot	Position	145	1000081234	84795
449.487	169.996	2.5	um	Spot	Position	145	1000016012	84806
451.214	235.075	2.5	um	Spot	Position	145	1000000065	84819
367.606	237.892	2.5	um	Spot	Position	145	1000023761	84820
575.541	245.805	2.5	um	Spot	Position	145	1000073088	84821
349.766	302.998	2.5	um	Spot	Position	145	1000071963	84828
881.978	182.533	2.5	um	Spot	Position	145	1000056833	84873
57.5726	10.2576	2.5	um	Spot	Position	146	1000084729	85239
25.6388	160.29	2.5	um	Spot	Position	146	1000067838	85253
264.451	171.163	2.5	um	Spot	Position	146	1000056182	85256
119.381	226.962	2.5	um	Spot	Position	146	1000081199	85261
187.149	249.91	2.5	um	Spot	Position	146	1000081205	85263
140.798	270.19	2.5	um	Spot	Position	146	1000078446	85267
203.079	283.868	2.5	um	Spot	Position	146	1000083667	85270
490.742	33.2827	2.5	um	Spot	Position	146	1000081234	85297
449.397	172.594	2.5	um	Spot	Position	146	1000016012	85309
540.763	191.265	2.5	um	Spot	Position	146	1000085314	85314
445.384	227.988	2.5	um	Spot	Position	146	1000000065	85322
360.005	233.836	2.5	um	Spot	Position	146	1000023761	85324
575.25	246.526	2.5	um	Spot	Position	146	1000073088	85327
350.338	300.86	2.5	um	Spot	Position	146	1000071963	85337
882.011	182.56	2.5	um	Spot	Position	146	1000056833	85380
54.8403	13.8782	2.5	um	Spot	Position	147	1000084729	85730
24.2941	162.266	2.5	um	Spot	Position	147	1000067838	85741
256.922	172.949	2.5	um	Spot	Position	147	1000056182	85743
120.491	227.639	2.5	um	Spot	Position	147	1000081199	85748
187.65	250.121	2.5	um	Spot	Position	147	1000081205	85750
131.248	273.998	2.5	um	Spot	Position	147	1000078446	85753
490.629	33.3493	2.5	um	Spot	Position	147	1000081234	85782
449.48	169.832	2.5	um	Spot	Position	147	1000016012	85795
538.448	202.18	2.5	um	Spot	Position	147	1000085314	85802
442.211	219.4	2.5	um	Spot	Position	147	1000000065	85804
347.282	232.554	2.5	um	Spot	Position	147	1000023761	85809
575.271	245.874	2.5	um	Spot	Position	147	1000073088	85812
350.533	298.893	2.5	um	Spot	Position	147	1000071963	85822
832.662	87.4724	2.5	um	Spot	Position	147	1000085847	85847
881.949	182.555	2.5	um	Spot	Position	147	1000056833	85865
57.2129	10.4252	2.5	um	Spot	Position	148	1000084729	86175
23.6814	163.159	2.5	um	Spot	Position	148	1000067838	86190
253.26	173.84	2.5	um	Spot	Position	148	1000056182	86192
121.147	228.048	2.5	um	Spot	Position	148	1000081199	86199
188.227	249.514	2.5	um	Spot	Position	148	1000081205	86203
127.003	276.975	2.5	um	Spot	Position	148	1000078446	86207
207.277	283.539	2.5	um	Spot	Position	148	1000083667	86208
490.964	33.3009	2.5	um	Spot	Position	148	1000081234	86238
447.609	166.699	2.5	um	Spot	Position	148	1000016012	86251
536.641	211.707	2.5	um	Spot	Position	148	1000085314	86260
438.865	214.045	2.5	um	Spot	Position	148	1000000065	86261
575.253	246.258	2.5	um	Spot	Position	148	1000073088	86270
350.789	296.97	2.5	um	Spot	Position	148	1000071963	86280
55.2622	13.3405	2.5	um	Spot	Position	149	1000084729	86688
23.5323	164.079	2.5	um	Spot	Position	149	1000067838	86703
124.254	229.426	2.5	um	Spot	Position	149	1000081199	86713
190.141	249.165	2.5	um	Spot	Position	149	1000081205	86716
210.212	273.511	2.5	um	Spot	Position	149	1000083667	86720
126.496	277.414	2.5	um	Spot	Position	149	1000078446	86721
490.819	33.1253	2.5	um	Spot	Position	149	1000081234	86758
447.212	167.382	2.5	um	Spot	Position	149	1000016012	86774
536.775	210.473	2.5	um	Spot	Position	149	1000085314	86782
438.447	213.26	2.5	um	Spot	Position	149	1000000065	86783
332.468	237.725	2.5	um	Spot	Position	149	1000023761	86787
571.749	258.716	2.5	um	Spot	Position	149	1000073088	86792
351.67	293.813	2.5	um	Spot	Position	149	1000071963	86798
814.237	122.379	2.5	um	Spot	Position	149	1000085847	86832
54.5652	14.2218	2.5	um	Spot	Position	150	1000084729	87250
22.917	164.692	2.5	um	Spot	Position	150	1000067838	87273
131.161	231.317	2.5	um	Spot	Position	150	1000081199	87283
199.072	246.097	2.5	um	Spot	Position	150	1000081205	87285
210.644	268.384	2.5	um	Spot	Position	150	1000083667	87288
126.153	277.717	2.5	um	Spot	Position	150	1000078446	87290
491.006	32.8174	2.5	um	Spot	Position	150	1000081234	87328
449.328	167.113	2.5	um	Spot	Position	150	1000016012	87343
438.655	213.348	2.5	um	Spot	Position	150	1000000065	87355
537.44	218.532	2.5	um	Spot	Position	150	1000085314	87356
331.965	238.516	2.5	um	Spot	Position	150	1000023761	87358
571.761	258.562	2.5	um	Spot	Position	150	1000073088	87363
351.908	285.809	2.5	um	Spot	Position	150	1000071963	87369
54.1737	14.644	2.5	um	Spot	Position	151	1000084729	87844
22.7403	164.975	2.5	um	Spot	Position	151	1000067838	87865
229.849	179.682	2.5	um	Spot	Position	151	1000056182	87868
135.938	233.563	2.5	um	Spot	Position	151	1000081199	87873
210.719	242.996	2.5	um	Spot	Position	151	1000081205	87874
209.485	266.247	2.5	um	Spot	Position	151	1000083667	87878
491.081	32.7876	2.5	um	Spot	Position	151	1000081234	87913
452.627	166.528	2.5	um	Spot	Position	151	1000016012	87929
439.221	213.355	2.5	um	Spot	Position	151	1000000065	87939
537.74	222.566	2.5	um	Spot	Position	151	1000085314	87941
330.694	239.033	2.5	um	Spot	Position	151	1000023761	87944
559.592	265.852	2.5	um	Spot	Position	151	1000073088	87951
352.203	278.19	2.5	um	Spot	Position	151	1000071963	87952
809.479	135.675	2.5	um	Spot	Position	151	1000085847	87992
54.0354	14.9398	2.5	um	Spot	Position	152	1000084729	88424
22.7723	165.186	2.5	um	Spot	Position	152	1000067838	88444
143.074	235.82	2.5	um	Spot	Position	152	1000081199	88455
215.503	242.135	2.5	um	Spot	Position	152	1000081205	88456
321.074	248.215	2.5	um	Spot	Position	152	1000023761	88457
209.588	268.17	2.5	um	Spot	Position	152	1000083667	88458
106.516	294.155	2.5	um	Spot	Position	152	1000078446	88464
491.399	32.4154	2.5	um	Spot	Position	152	1000081234	88495
438.722	213.715	2.5	um	Spot	Position	152	1000000065	88519
542.136	239.014	2.5	um	Spot	Position	152	1000085314	88523
559.701	265.947	2.5	um	Spot	Position	152	1000073088	88529
351.469	274.747	2.5	um	Spot	Position	152	1000071963	88532
807.719	137.006	2.5	um	Spot	Position	152	1000085847	88578
22.6825	165.314	2.5	um	Spot	Position	153	1000067838	89057
217.535	184.153	2.5	um	Spot	Position	153	1000056182	89059
148.207	238.299	2.5	um	Spot	Position	153	1000081199	89064
220.477	240.522	2.5	um	Spot	Position	153	1000081205	89065
312.042	257.616	2.5	um	Spot	Position	153	1000023761	89066
210.207	273.952	2.5	um	Spot	Position	153	1000083667	89067
99.9838	297.285	2.5	um	Spot	Position	153	1000078446	89074
491.853	32.5173	2.5	um	Spot	Position	153	1000081234	89097
475.865	176.993	2.5	um	Spot	Position	153	1000016012	89115
438.539	213.344	2.5	um	Spot	Position	153	1000000065	89123
542.684	249.648	2.5	um	Spot	Position	153	1000085314	89126
557.061	266.829	2.5	um	Spot	Position	153	1000073088	89130
805.678	141.086	2.5	um	Spot	Position	153	1000085847	89173
60.3913	24.226	2.5	um	Spot	Position	154	1000084729	89626
22.9958	165.286	2.5	um	Spot	Position	154	1000067838	89642
225.92	238.213	2.5	um	Spot	Position	154	1000081205	89651
154.588	241.249	2.5	um	Spot	Position	154	1000081199	89652
302.951	267.965	2.5	um	Spot	Position	154	1000023761	89655
211.501	277.837	2.5	um	Spot	Position	154	1000083667	89656
94.0563	299.555	2.5	um	Spot	Position	154	1000078446	89661
492.789	32.7256	2.5	um	Spot	Position	154	1000081234	89690
437.862	213.854	2.5	um	Spot	Position	154	1000000065	89713
349.722	257.754	2.5	um	Spot	Position	154	1000071963	89719
540.637	267.166	2.5	um	Spot	Position	154	1000085314	89721
548.251	267.535	2.5	um	Spot	Position	154	1000073088	89722
804.586	144.135	2.5	um	Spot	Position	154	1000085847	89768
66.9517	35.6053	2.5	um	Spot	Position	155	1000084729	90241
22.6614	167.076	2.5	um	Spot	Position	155	1000067838	90258
206.688	188.224	2.5	um	Spot	Position	155	1000056182	90261
189.938	199.991	2.5	um	Spot	Position	155	1000090263	90263
225.924	239.08	2.5	um	Spot	Position	155	1000081205	90268
209.396	273.115	2.5	um	Spot	Position	155	1000083667	90272
295.913	278.462	2.5	um	Spot	Position	155	1000023761	90273
82.0209	308.633	2.5	um	Spot	Position	155	1000078446	90280
495.503	33.2522	2.5	um	Spot	Position	155	1000081234	90310
460.923	168.243	2.5	um	Spot	Position	155	1000016012	90322
436.397	213.644	2.5	um	Spot	Position	155	1000000065	90328
349.789	253.728	2.5	um	Spot	Position	155	1000071963	90332
548.437	267.681	2.5	um	Spot	Position	155	1000073088	90334
75.8416	50.2752	2.5	um	Spot	Position	156	1000084729	90766
20.8585	174.485	2.5	um	Spot	Position	156	1000067838	90782
226.348	239.001	2.5	um	Spot	Position	156	1000081205	90798
207.35	265.583	2.5	um	Spot	Position	156	1000083667	90801
286.85	283.932	2.5	um	Spot	Position	156	1000023761	90804
64.4245	318.51	2.5	um	Spot	Position	156	1000078446	90809
497.822	33.1292	2.5	um	Spot	Position	156	1000081234	90830
461.501	168.354	2.5	um	Spot	Position	156	1000016012	90850
435.663	213.826	2.5	um	Spot	Position	156	1000000065	90858
349.458	252.598	2.5	um	Spot	Position	156	1000071963	90865
534.25	266.089	2.5	um	Spot	Position	156	1000073088	90867
803.241	147.697	2.5	um	Spot	Position	156	1000085847	90915
560.219	337.368	2.5	um	Spot	Position	156	1000091082	91082
79.1486	54.3801	2.5	um	Spot	Position	157	1000084729	91390
227.248	239.539	2.5	um	Spot	Position	157	1000081205	91422
187.916	256.5	2.5	um	Spot	Position	157	1000081199	91424
207.817	264.587	2.5	um	Spot	Position	157	1000083667	91425
285.666	284.63	2.5	um	Spot	Position	157	1000023761	91428
500.656	32.847	2.5	um	Spot	Position	157	1000081234	91454
452.213	173.888	2.5	um	Spot	Position	157	1000016012	91475
435.8	214.061	2.5	um	Spot	Position	157	1000000065	91481
350.368	248.966	2.5	um	Spot	Position	157	1000071963	91489
524.411	264.232	2.5	um	Spot	Position	157	1000073088	91492
536.589	279.867	2.5	um	Spot	Position	157	1000085314	91494
797.352	158.934	2.5	um	Spot	Position	157	1000085847	91533
561.148	335.936	2.5	um	Spot	Position	157	1000091082	91697
81.481	64.2722	2.5	um	Spot	Position	158	1000084729	91995
186.844	193.323	2.5	um	Spot	Position	158	1000056182	92018
207.586	263.114	2.5	um	Spot	Position	158	1000083667	92030
515.838	31.7553	2.5	um	Spot	Position	158	1000081234	92064
453.979	172.732	2.5	um	Spot	Position	158	1000016012	92084
434.759	214.497	2.5	um	Spot	Position	158	1000000065	92091
349.795	245.591	2.5	um	Spot	Position	158	1000071963	92097
520.226	262.956	2.5	um	Spot	Position	158	1000073088	92100
529.6	283.884	2.5	um	Spot	Position	158	1000085314	92102
789.626	188.937	2.5	um	Spot	Position	158	1000085847	92163
84.6298	71.2414	2.5	um	Spot	Position	159	1000084729	92633
141.694	199.64	2.5	um	Spot	Position	159	1000090263	92650
234.062	237.702	2.5	um	Spot	Position	159	1000081205	92655
207.796	255.881	2.5	um	Spot	Position	159	1000083667	92656
286.546	285.383	2.5	um	Spot	Position	159	1000023761	92660
57.4243	321.772	2.5	um	Spot	Position	159	1000078446	92667
529.919	30.3037	2.5	um	Spot	Position	159	1000081234	92691
581.508	101.45	2.5	um	Spot	Position	159	1000092706	92706
452.284	172.78	2.5	um	Spot	Position	159	1000016012	92715
434.114	214.517	2.5	um	Spot	Position	159	1000000065	92720
350.399	243.935	2.5	um	Spot	Position	159	1000071963	92725
516.089	262.566	2.5	um	Spot	Position	159	1000073088	92727
518.906	297.47	2.5	um	Spot	Position	159	1000085314	92730
787.995	202.384	2.5	um	Spot	Position	159	1000085847	92788
87.0057	81.4714	2.5	um	Spot	Position	160	1000084729	93251
129.335	197.147	2.5	um	Spot	Position	160	1000090263	93268
249.22	231.334	2.5	um	Spot	Position	160	1000081205	93275
206.303	254.24	2.5	um	Spot	Position	160	1000083667	93277
221.865	271.284	2.5	um	Spot	Position	160	1000081199	93280
285.298	287.682	2.5	um	Spot	Position	160	1000023761	93285
56.9575	323.571	2.5	um	Spot	Position	160	1000078446	93291
530.168	30.1609	2.5	um	Spot	Position	160	1000081234	93317
451.625	175.279	2.5	um	Spot	Position	160	1000016012	93340
430.335	211.223	2.5	um	Spot	Position	160	1000000065	93346
349.562	244.029	2.5	um	Spot	Position	160	1000071963	93352
507.8	259.278	2.5	um	Spot	Position	160	1000073088	93354
515.066	301.65	2.5	um	Spot	Position	160	1000085314	93355
566.426	330.256	2.5	um	Spot	Position	160	1000091082	93357
785.762	210.983	2.5	um	Spot	Position	160	1000085847	93407
89.6563	94.9781	2.5	um	Spot	Position	161	1000084729	93839
122.868	198.516	2.5	um	Spot	Position	161	1000090263	93851
261.567	226.776	2.5	um	Spot	Position	161	1000081205	93856
207.165	254.565	2.5	um	Spot	Position	161	1000083667	93859
231.957	274.733	2.5	um	Spot	Position	161	1000081199	93862
281.062	291.559	2.5	um	Spot	Position	161	1000023761	93865
56.1379	324.546	2.5	um	Spot	Position	161	1000078446	93872
530.246	30.0425	2.5	um	Spot	Position	161	1000081234	93897
458.714	171.944	2.5	um	Spot	Position	161	1000016012	93909
429.507	211.304	2.5	um	Spot	Position	161	1000000065	93918
349.503	244.015	2.5	um	Spot	Position	161	1000071963	93924
500.828	257.726	2.5	um	Spot	Position	161	1000073088	93927
507.569	308.267	2.5	um	Spot	Position	161	1000085314	93933
566.795	329.583	2.5	um	Spot	Position	161	1000091082	93935
781.99	228.215	2.5	um	Spot	Position	161	1000085847	93993
91.7455	104.881	2.5	um	Spot	Position	162	1000084729	94358
105.499	207.254	2.5	um	Spot	Position	162	1000090263	94375
208.951	254.099	2.5	um	Spot	Position	162	1000083667	94381
240.196	278.062	2.5	um	Spot	Position	162	1000081199	94386
279.377	292.698	2.5	um	Spot	Position	162	1000023761	94390
56.5661	324.054	2.5	um	Spot	Position	162	1000078446	94396
531.141	29.8298	2.5	um	Spot	Position	162	1000081234	94418
467.826	166.842	2.5	um	Spot	Position	162	1000016012	94429
428.27	210.111	2.5	um	Spot	Position	162	1000000065	94434
348.634	243.256	2.5	um	Spot	Position	162	1000071963	94443
498.639	256.781	2.5	um	Spot	Position	162	1000073088	94445
500.752	315.211	2.5	um	Spot	Position	162	1000085314	94453
567.114	328.998	2.5	um	Spot	Position	162	1000091082	94455
778.901	241.93	2.5	um	Spot	Position	162	1000085847	94511
93.5341	116.412	2.5	um	Spot	Position	163	1000084729	94921
91.1129	207.603	2.5	um	Spot	Position	163	1000090263	94935
220.322	253.828	2.5	um	Spot	Position	163	1000083667	94938
278.554	293.209	2.5	um	Spot	Position	163	1000023761	94946
58.7888	320.895	2.5	um	Spot	Position	163	1000078446	94950
530.831	30.0162	2.5	um	Spot	Position	163	1000081234	94975
572.788	119.667	2.5	um	Spot	Position	163	1000092706	94985
476.687	161.541	2.5	um	Spot	Position	163	1000016012	94988
411.877	200.026	2.5	um	Spot	Position	163	1000000065	94993
348.531	243.598	2.5	um	Spot	Position	163	1000071963	95001
485.425	248.081	2.5	um	Spot	Position	163	1000073088	95002
566.932	328.699	2.5	um	Spot	Position	163	1000091082	95012
495.116	330.511	2.5	um	Spot	Position	163	1000085314	95013
204.294	35.6963	2.5	um	Spot	Position	164	1000095499	95499
92.5889	124.967	2.5	um	Spot	Position	164	1000084729	95506
89.4516	210.21	2.5	um	Spot	Position	164	1000090263	95520
222.73	260.535	2.5	um	Spot	Position	164	1000083667	95526
281.634	292.298	2.5	um	Spot	Position	164	1000023761	95534
69.2645	315.772	2.5	um	Spot	Position	164	1000078446	95539
531.191	30.3012	2.5	um	Spot	Position	164	1000081234	95562
566.463	128.611	2.5	um	Spot	Position	164	1000092706	95576
470.448	160.363	2.5	um	Spot	Position	164	1000016012	95578
406.267	197.419	2.5	um	Spot	Position	164	1000000065	95583
350.902	240.013	2.5	um	Spot	Position	164	1000071963	95593
483.656	242.594	2.5	um	Spot	Position	164	1000073088	95595
566.81	328.299	2.5	um	Spot	Position	164	1000091082	95605
490.788	338.228	2.5	um	Spot	Position	164	1000085314	95829
94.0201	137.352	2.5	um	Spot	Position	165	1000084729	96130
85.0405	209.312	2.5	um	Spot	Position	165	1000090263	96144
229.364	267.556	2.5	um	Spot	Position	165	1000083667	96150
289.385	288.177	2.5	um	Spot	Position	165	1000023761	96155
267.304	288.975	2.5	um	Spot	Position	165	1000081199	96157
75.7394	311.449	2.5	um	Spot	Position	165	1000078446	96159
530.663	29.9277	2.5	um	Spot	Position	165	1000081234	96183
469.413	161.265	2.5	um	Spot	Position	165	1000016012	96202
402.607	192.016	2.5	um	Spot	Position	165	1000000065	96206
351.605	237.405	2.5	um	Spot	Position	165	1000071963	96215
482.292	241.496	2.5	um	Spot	Position	165	1000073088	96217
567.085	327.396	2.5	um	Spot	Position	165	1000091082	96228
774.394	258.53	2.5	um	Spot	Position	165	1000085847	96292
487.89	340.586	2.5	um	Spot	Position	165	1000085314	96418
204.759	35.292	2.5	um	Spot	Position	166	1000095499	96701
95.7446	142.471	2.5	um	Spot	Position	166	1000084729	96714
194	157.231	2.5	um	Spot	Position	166	1000096716	96716
74.9995	205.54	2.5	um	Spot	Position	166	1000090263	96724
234.29	273.496	2.5	um	Spot	Position	166	1000083667	96733
297.946	275.2	2.5	um	Spot	Position	166	1000023761	96735
273.627	290.673	2.5	um	Spot	Position	166	1000081199	96740
76.2212	310.946	2.5	um	Spot	Position	166	1000078446	96743
531.301	30.2236	2.5	um	Spot	Position	166	1000081234	96764
551.446	152.487	2.5	um	Spot	Position	166	1000092706	96780
472.157	161.426	2.5	um	Spot	Position	166	1000016012	96781
397.785	187.382	2.5	um	Spot	Position	166	1000000065	96786
351.407	235.456	2.5	um	Spot	Position	166	1000071963	96799
479.226	241.802	2.5	um	Spot	Position	166	1000073088	96802
567.243	325.574	2.5	um	Spot	Position	166	1000091082	96810
484.147	345.939	2.5	um	Spot	Position	166	1000085314	97034
204.898	35.0811	2.5	um	Spot	Position	167	1000095499	97332
193.648	147.557	2.5	um	Spot	Position	167	1000096716	97345
103.446	155.388	2.5	um	Spot	Position	167	1000084729	97348
70.6072	202.769	2.5	um	Spot	Position	167	1000090263	97355
312.128	264.276	2.5	um	Spot	Position	167	1000023761	97364
242.644	281.818	2.5	um	Spot	Position	167	1000083667	97367
282.511	293.59	2.5	um	Spot	Position	167	1000081199	97372
80.1354	308.69	2.5	um	Spot	Position	167	1000078446	97375
534.434	30.4285	2.5	um	Spot	Position	167	1000081234	97404
471.884	162.204	2.5	um	Spot	Position	167	1000016012	97424
547.03	164.071	2.5	um	Spot	Position	167	1000092706	97425
395.108	184.088	2.5	um	Spot	Position	167	1000000065	97431
352.109	235.245	2.5	um	Spot	Position	167	1000071963	97443
466.001	237.998	2.5	um	Spot	Position	167	1000073088	97444
567.014	324.979	2.5	um	Spot	Position	167	1000091082	97451
204.457	35.153	2.5	um	Spot	Position	168	1000095499	97986
196.137	141.648	2.5	um	Spot	Position	168	1000096716	98001
67.913	200.347	2.5	um	Spot	Position	168	1000090263	98011
317.359	263.045	2.5	um	Spot	Position	168	1000023761	98020
246.646	286.973	2.5	um	Spot	Position	168	1000083667	98026
291.595	288.744	2.5	um	Spot	Position	168	1000081199	98027
85.471	304.656	2.5	um	Spot	Position	168	1000078446	98034
534.492	30.3562	2.5	um	Spot	Position	168	1000081234	98060
471.62	162.74	2.5	um	Spot	Position	168	1000016012	98081
543.789	167.587	2.5	um	Spot	Position	168	1000092706	98083
394.888	183.445	2.5	um	Spot	Position	168	1000000065	98086
447.839	228.004	2.5	um	Spot	Position	168	1000073088	98096
354.148	234.945	2.5	um	Spot	Position	168	1000071963	98101
566.846	324.832	2.5	um	Spot	Position	168	1000091082	98116
201.254	129.304	2.5	um	Spot	Position	169	1000096716	98711
101.142	191.768	2.5	um	Spot	Position	169	1000084729	98720
67.7228	200.131	2.5	um	Spot	Position	169	1000090263	98723
329	257.135	2.5	um	Spot	Position	169	1000023761	98734
291.76	289.22	2.5	um	Spot	Position	169	1000081199	98739
85.832	304.747	2.5	um	Spot	Position	169	1000078446	98746
534.88	30.3199	2.5	um	Spot	Position	169	1000081234	98770
472	163.603	2.5	um	Spot	Position	169	1000016012	98789
533.468	173.142	2.5	um	Spot	Position	169	1000092706	98790
394.824	183.543	2.5	um	Spot	Position	169	1000000065	98792
447.089	227.64	2.5	um	Spot	Position	169	1000073088	98803
353.56	234.667	2.5	um	Spot	Position	169	1000071963	98804
566.856	324.531	2.5	um	Spot	Position	169	1000091082	98813
211.228	120.814	2.5	um	Spot	Position	170	1000096716	99275
67.6891	200.298	2.5	um	Spot	Position	170	1000090263	99282
291.219	288.865	2.5	um	Spot	Position	170	1000081199	99289
85.9812	304.387	2.5	um	Spot	Position	170	1000078446	99294
535.229	30.5801	2.5	um	Spot	Position	170	1000081234	99317
470.787	163.576	2.5	um	Spot	Position	170	1000016012	99335
524.608	178.138	2.5	um	Spot	Position	170	1000092706	99338
393.535	181.881	2.5	um	Spot	Position	170	1000000065	99340
442.913	227.066	2.5	um	Spot	Position	170	1000073088	99347
335.802	251.727	2.5	um	Spot	Position	170	1000023761	99353
567.35	323.827	2.5	um	Spot	Position	170	1000091082	99359
204.864	34.93	2.5	um	Spot	Position	171	1000095499	99847
213.918	119.88	2.5	um	Spot	Position	171	1000096716	99856
67.6603	200.523	2.5	um	Spot	Position	171	1000090263	99867
290.476	287.633	2.5	um	Spot	Position	171	1000081199	99878
247.953	290.975	2.5	um	Spot	Position	171	1000083667	99880
85.5485	304.759	2.5	um	Spot	Position	171	1000078446	99886
535.495	30.1429	2.5	um	Spot	Position	171	1000081234	99907
468.49	164.827	2.5	um	Spot	Position	171	1000016012	99923
516.941	180.262	2.5	um	Spot	Position	171	1000092706	99926
392.95	180.998	2.5	um	Spot	Position	171	1000000065	99927
438.979	226.976	2.5	um	Spot	Position	171	1000073088	99933
342.039	243.074	2.5	um	Spot	Position	171	1000023761	99939
568.375	320.092	2.5	um	Spot	Position	171	1000091082	99949
205.07	35.1538	2.5	um	Spot	Position	172	1000095499	100389
221.155	114.73	2.5	um	Spot	Position	172	1000096716	100402
95.6677	183.523	2.5	um	Spot	Position	172	1000056182	100412
67.7586	200.585	2.5	um	Spot	Position	172	1000090263	100414
309.554	239.966	2.5	um	Spot	Position	172	1000071963	100418
291.431	287.968	2.5	um	Spot	Position	172	1000081199	100424
84.7848	305.097	2.5	um	Spot	Position	172	1000078446	100429
535.266	30.2016	2.5	um	Spot	Position	172	1000081234	100456
469.716	164.468	2.5	um	Spot	Position	172	1000016012	100473
390.711	176.585	2.5	um	Spot	Position	172	1000000065	100475
509.326	182.625	2.5	um	Spot	Position	172	1000092706	100476
439.447	226.903	2.5	um	Spot	Position	172	1000073088	100491
352.869	227.97	2.5	um	Spot	Position	172	1000023761	100492
570.166	314.606	2.5	um	Spot	Position	172	1000091082	100503
205.228	35.2959	2.5	um	Spot	Position	173	1000095499	101061
225.465	112.931	2.5	um	Spot	Position	173	1000096716	101071
95.0818	182.87	2.5	um	Spot	Position	173	1000056182	101082
67.9009	200.783	2.5	um	Spot	Position	173	1000090263	101085
300.293	244.167	2.5	um	Spot	Position	173	1000071963	101089
[truncated: 1,064 more rows]
