# Supplementary material for: Neurotransmitter signaling regulates distinct phases of multimodal human interneuron migration
Source: EMBO J. 2021 Oct 18;40(23):e108714. doi: 10.15252/embj.2021108714 (PMC8634123; doi:10.15252/embj.2021108714)
Supplement: Supplementary file 13 — Software EV1 [file EMBJ-40-e108714-s017.zip › Supplementary_Software/track-analysis-using-trackpal/DATA_RAW/0811_Dlxi56_GFP_WT1_confGFP_tstack_s4_stackreg_Position[3]_control.csv]

Position
====================
Position X	Position Y	Position Z	Unit	Category	Collection	Time	TrackID	ID
295.813	49.6168	1.25	um	Spot	Position	1	1000000016	16
46.253	557.481	1.25	um	Spot	Position	1	1000000277	277
115.215	567.577	1.25	um	Spot	Position	1	1000000279	279
245.722	621.486	1.25	um	Spot	Position	1	1000000296	296
287.386	48.6316	1.25	um	Spot	Position	2	1000000016	368
46.2097	558.643	1.25	um	Spot	Position	2	1000000277	627
115.275	567.37	1.25	um	Spot	Position	2	1000000279	629
246.896	610.263	1.25	um	Spot	Position	2	1000000296	640
279.073	48.3298	1.25	um	Spot	Position	3	1000000016	719
45.3737	556.701	1.25	um	Spot	Position	3	1000000277	941
114.85	567.044	1.25	um	Spot	Position	3	1000000279	943
247.17	605.533	1.25	um	Spot	Position	3	1000000296	950
264.252	44.5072	1.25	um	Spot	Position	4	1000000016	1025
45.3653	556.758	1.25	um	Spot	Position	4	1000000277	1234
114.672	566.689	1.25	um	Spot	Position	4	1000000279	1236
247.024	601.699	1.25	um	Spot	Position	4	1000000296	1240
257.858	42.4224	1.25	um	Spot	Position	5	1000000016	1322
46.9076	554.143	1.25	um	Spot	Position	5	1000000277	1602
116.154	566.078	1.25	um	Spot	Position	5	1000000279	1604
247.907	593.526	1.25	um	Spot	Position	5	1000000296	1608
254.063	39.7266	1.25	um	Spot	Position	6	1000000016	1706
49.3605	550.794	1.25	um	Spot	Position	6	1000000277	1944
118.229	565.306	1.25	um	Spot	Position	6	1000000279	1946
248.893	589.507	1.25	um	Spot	Position	6	1000000296	1949
252.249	44.1001	1.25	um	Spot	Position	7	1000000016	2043
52.2079	549.273	1.25	um	Spot	Position	7	1000000277	2263
119.465	565.128	1.25	um	Spot	Position	7	1000000279	2267
250.176	586.667	1.25	um	Spot	Position	7	1000000296	2269
54.563	546.567	1.25	um	Spot	Position	8	1000000277	2605
120.873	563.31	1.25	um	Spot	Position	8	1000000279	2609
250.51	585.851	1.25	um	Spot	Position	8	1000000296	2611
57.5782	541.813	1.25	um	Spot	Position	9	1000000277	2966
122.428	562.297	1.25	um	Spot	Position	9	1000000279	2970
250.341	586.887	1.25	um	Spot	Position	9	1000000296	2972
345.741	614.786	1.25	um	Spot	Position	9	1000003033	3033
261.594	61.4638	1.25	um	Spot	Position	10	1000000016	3067
61.9252	540.237	1.25	um	Spot	Position	10	1000000277	3292
124.044	560.823	1.25	um	Spot	Position	10	1000000279	3297
250.329	586.987	1.25	um	Spot	Position	10	1000000296	3302
276.479	66.3204	1.25	um	Spot	Position	11	1000000016	3404
65.1792	537.923	1.25	um	Spot	Position	11	1000000277	3638
125.264	559.489	1.25	um	Spot	Position	11	1000000279	3644
250.964	585.465	1.25	um	Spot	Position	11	1000000296	3649
346.521	600.148	1.25	um	Spot	Position	11	1000003033	3712
279.166	68.8186	1.25	um	Spot	Position	12	1000000016	3758
312.781	124.67	1.25	um	Spot	Position	12	1000003776	3776
67.7551	535.605	1.25	um	Spot	Position	12	1000000277	3997
258.617	571.651	1.25	um	Spot	Position	12	1000000296	4004
343.99	595.712	1.25	um	Spot	Position	12	1000003033	4075
290.224	76.8186	1.25	um	Spot	Position	13	1000000016	4127
307.288	130.757	1.25	um	Spot	Position	13	1000003776	4148
0.32285	515.473	1.25	um	Spot	Position	13	1000004375	4375
69.9978	534.121	1.25	um	Spot	Position	13	1000000277	4378
128.283	558.451	1.25	um	Spot	Position	13	1000000279	4384
265.777	563.167	1.25	um	Spot	Position	13	1000000296	4386
339.827	584.825	1.25	um	Spot	Position	13	1000003033	4453
294.773	81.6901	1.25	um	Spot	Position	14	1000000016	4505
301.996	137.154	1.25	um	Spot	Position	14	1000003776	4522
0.32285	514.246	1.25	um	Spot	Position	14	1000004375	4750
70.105	533.353	1.25	um	Spot	Position	14	1000000277	4752
276.391	551.333	1.25	um	Spot	Position	14	1000000296	4754
128.234	557.564	1.25	um	Spot	Position	14	1000000279	4756
339.709	582.843	1.25	um	Spot	Position	14	1000003033	4811
318.522	88.4338	1.25	um	Spot	Position	15	1000000016	4870
2.82744	513.49	1.25	um	Spot	Position	15	1000004375	5100
70.2315	530.333	1.25	um	Spot	Position	15	1000000277	5103
281.866	545.598	1.25	um	Spot	Position	15	1000000296	5105
128.961	558.092	1.25	um	Spot	Position	15	1000000279	5107
339.21	580.325	1.25	um	Spot	Position	15	1000003033	5172
331.367	92.4257	1.25	um	Spot	Position	16	1000000016	5371
4.52749	512.58	1.25	um	Spot	Position	16	1000004375	5476
71.5215	530.459	1.25	um	Spot	Position	16	1000000277	5479
287.999	534.46	1.25	um	Spot	Position	16	1000000296	5480
129.267	557.734	1.25	um	Spot	Position	16	1000000279	5484
336.73	570.879	1.25	um	Spot	Position	16	1000003033	5536
268.867	161.478	1.25	um	Spot	Position	17	1000003776	5627
343.51	94.171	1.25	um	Spot	Position	17	1000000016	5750
5.69906	511.705	1.25	um	Spot	Position	17	1000004375	5862
295.922	524.981	1.25	um	Spot	Position	17	1000000296	5865
72.2087	526.103	1.25	um	Spot	Position	17	1000000277	5866
129.848	556.473	1.25	um	Spot	Position	17	1000000279	5871
332.176	568.23	1.25	um	Spot	Position	17	1000003033	5946
345.244	95.7077	1.25	um	Spot	Position	18	1000000016	6142
7.03931	510.034	1.25	um	Spot	Position	18	1000004375	6254
301.681	517.732	1.25	um	Spot	Position	18	1000000296	6256
73.1981	525.402	1.25	um	Spot	Position	18	1000000277	6257
130.029	555.728	1.25	um	Spot	Position	18	1000000279	6261
317.445	556.295	1.25	um	Spot	Position	18	1000003033	6262
7.82667	509.322	1.25	um	Spot	Position	19	1000004375	6642
308.17	510.182	1.25	um	Spot	Position	19	1000000296	6643
74.4216	526.834	1.25	um	Spot	Position	19	1000000277	6646
310.879	553.324	1.25	um	Spot	Position	19	1000003033	6651
129.873	555.571	1.25	um	Spot	Position	19	1000000279	6652
257.263	176.516	1.25	um	Spot	Position	20	1000003776	6815
9.01696	508.384	1.25	um	Spot	Position	20	1000004375	7049
75.9158	527.826	1.25	um	Spot	Position	20	1000000277	7054
307.608	551.094	1.25	um	Spot	Position	20	1000003033	7057
130.279	555.285	1.25	um	Spot	Position	20	1000000279	7058
10.4778	507.543	1.25	um	Spot	Position	21	1000004375	7429
77.2048	522.272	1.25	um	Spot	Position	21	1000000277	7431
295.39	544.637	1.25	um	Spot	Position	21	1000003033	7433
131.043	554.987	1.25	um	Spot	Position	21	1000000279	7434
11.4467	506.757	1.25	um	Spot	Position	22	1000004375	7764
78.1823	521.929	1.25	um	Spot	Position	22	1000000277	7765
280.433	529.647	1.25	um	Spot	Position	22	1000003033	7766
263.697	172.728	1.25	um	Spot	Position	23	1000003776	7929
12.6217	506.246	1.25	um	Spot	Position	23	1000004375	8156
267.971	517.753	1.25	um	Spot	Position	23	1000003033	8157
80.2887	521.476	1.25	um	Spot	Position	23	1000000277	8158
263.406	173.445	1.25	um	Spot	Position	24	1000003776	8331
13.331	505.948	1.25	um	Spot	Position	24	1000004375	8546
258.651	505.99	1.25	um	Spot	Position	24	1000003033	8547
82.4969	523.366	1.25	um	Spot	Position	24	1000000277	8548
253.467	499.077	1.25	um	Spot	Position	25	1000003033	8907
14.6316	505.682	1.25	um	Spot	Position	25	1000004375	8909
83.118	523.314	1.25	um	Spot	Position	25	1000000277	8910
135.787	551.245	1.25	um	Spot	Position	25	1000000279	8915
252.809	181.1	1.25	um	Spot	Position	26	1000003776	9056
245.039	488.86	1.25	um	Spot	Position	26	1000003033	9228
15.2382	504.36	1.25	um	Spot	Position	26	1000004375	9230
275.426	514.379	1.25	um	Spot	Position	26	1000009231	9231
83.9588	523.508	1.25	um	Spot	Position	26	1000000277	9232
136.438	550.348	1.25	um	Spot	Position	26	1000000279	9236
250.792	181.465	1.25	um	Spot	Position	27	1000003776	9387
234.827	480.755	1.25	um	Spot	Position	27	1000003033	9569
15.6628	502.987	1.25	um	Spot	Position	27	1000004375	9570
269.276	508.232	1.25	um	Spot	Position	27	1000009231	9572
84.9373	522.423	1.25	um	Spot	Position	27	1000000277	9574
136.414	548.943	1.25	um	Spot	Position	27	1000000279	9579
249.279	181.628	1.25	um	Spot	Position	28	1000003776	9745
212.07	466.739	1.25	um	Spot	Position	28	1000003033	9960
263.883	497.121	1.25	um	Spot	Position	28	1000009231	9966
16.4637	501.078	1.25	um	Spot	Position	28	1000004375	9967
86.7203	522.33	1.25	um	Spot	Position	28	1000000277	9971
137.114	547.34	1.25	um	Spot	Position	28	1000000279	9975
620.841	141.586	1.25	um	Spot	Position	29	1000010283	10283
206.547	461.334	1.25	um	Spot	Position	29	1000003033	10354
263.588	490.676	1.25	um	Spot	Position	29	1000009231	10357
17.2765	500.49	1.25	um	Spot	Position	29	1000004375	10358
87.0498	522.501	1.25	um	Spot	Position	29	1000000277	10360
137.574	546.634	1.25	um	Spot	Position	29	1000000279	10364
244.179	190.822	1.25	um	Spot	Position	30	1000003776	10556
620.841	140.409	1.25	um	Spot	Position	30	1000010283	10693
205.086	442.594	1.25	um	Spot	Position	30	1000003033	10783
264.086	489.222	1.25	um	Spot	Position	30	1000009231	10792
17.8508	500.058	1.25	um	Spot	Position	30	1000004375	10793
86.3368	522.212	1.25	um	Spot	Position	30	1000000277	10795
137.99	546.218	1.25	um	Spot	Position	30	1000000279	10799
620.841	140.045	1.25	um	Spot	Position	31	1000010283	11115
204.689	432.077	1.25	um	Spot	Position	31	1000003033	11197
263.994	483.818	1.25	um	Spot	Position	31	1000009231	11206
18.8371	499.562	1.25	um	Spot	Position	31	1000004375	11209
87.2326	522.794	1.25	um	Spot	Position	31	1000000277	11210
138.448	546.404	1.25	um	Spot	Position	31	1000000279	11217
620.841	140.363	1.25	um	Spot	Position	32	1000010283	11574
204.527	421.891	1.25	um	Spot	Position	32	1000003033	11652
262.84	469.005	1.25	um	Spot	Position	32	1000009231	11665
19.1893	499.193	1.25	um	Spot	Position	32	1000004375	11676
87.0329	523.06	1.25	um	Spot	Position	32	1000000277	11677
138.947	546.512	1.25	um	Spot	Position	32	1000000279	11685
620.841	139.454	1.25	um	Spot	Position	33	1000010283	12037
202.961	409.764	1.25	um	Spot	Position	33	1000003033	12116
260.533	463.318	1.25	um	Spot	Position	33	1000009231	12126
19.969	498.787	1.25	um	Spot	Position	33	1000004375	12136
87.5046	523.049	1.25	um	Spot	Position	33	1000000277	12137
139.057	546.157	1.25	um	Spot	Position	33	1000000279	12143
620.841	139.696	1.25	um	Spot	Position	34	1000010283	12475
201.252	390.146	1.25	um	Spot	Position	34	1000003033	12541
259.829	452.008	1.25	um	Spot	Position	34	1000009231	12552
20.7987	497.729	1.25	um	Spot	Position	34	1000004375	12561
87.7947	522.529	1.25	um	Spot	Position	34	1000000277	12567
139.027	545.841	1.25	um	Spot	Position	34	1000000279	12571
620.841	139.776	1.25	um	Spot	Position	35	1000010283	12865
197.861	369.322	1.25	um	Spot	Position	35	1000003033	12924
255.346	440.782	1.25	um	Spot	Position	35	1000009231	12939
21.0319	497.117	1.25	um	Spot	Position	35	1000004375	12950
87.3931	522.57	1.25	um	Spot	Position	35	1000000277	12953
138.589	545.974	1.25	um	Spot	Position	35	1000000279	12959
194.024	359.317	1.25	um	Spot	Position	36	1000003033	13298
253.517	424.515	1.25	um	Spot	Position	36	1000009231	13312
21.5355	496.129	1.25	um	Spot	Position	36	1000004375	13326
87.8937	522.263	1.25	um	Spot	Position	36	1000000277	13328
190.752	347.66	1.25	um	Spot	Position	37	1000003033	13651
251.787	413.565	1.25	um	Spot	Position	37	1000009231	13656
22.0834	495.839	1.25	um	Spot	Position	37	1000004375	13670
87.8505	523.645	1.25	um	Spot	Position	37	1000000277	13672
620.841	139.481	1.25	um	Spot	Position	38	1000010283	14017
191.001	336.747	1.25	um	Spot	Position	38	1000003033	14069
248.605	394.923	1.25	um	Spot	Position	38	1000009231	14090
21.7876	494.992	1.25	um	Spot	Position	38	1000004375	14120
87.3918	522.814	1.25	um	Spot	Position	38	1000000277	14124
197.405	330.092	1.25	um	Spot	Position	39	1000003033	14409
620.841	139.619	1.25	um	Spot	Position	39	1000010283	14468
250.976	371.147	1.25	um	Spot	Position	39	1000009231	14523
22.5328	494.397	1.25	um	Spot	Position	39	1000004375	14551
88.8148	522.188	1.25	um	Spot	Position	39	1000000277	14555
138.869	544.102	1.25	um	Spot	Position	39	1000000279	14560
215.182	318.782	1.25	um	Spot	Position	40	1000003033	14822
620.841	139.142	1.25	um	Spot	Position	40	1000010283	14878
244.959	354.674	1.25	um	Spot	Position	40	1000009231	14926
22.3417	492.986	1.25	um	Spot	Position	40	1000004375	14962
89.817	521.767	1.25	um	Spot	Position	40	1000000277	14966
434.187	448.157	1.25	um	Spot	Position	40	1000015014	15014
216.429	316.723	1.25	um	Spot	Position	41	1000003033	15212
620.841	138.758	1.25	um	Spot	Position	41	1000010283	15269
240.233	343.766	1.25	um	Spot	Position	41	1000009231	15316
21.8093	492.454	1.25	um	Spot	Position	41	1000004375	15340
89.6111	523.876	1.25	um	Spot	Position	41	1000000277	15346
434.791	448.445	1.25	um	Spot	Position	41	1000015014	15382
216.53	316.399	1.25	um	Spot	Position	42	1000003033	15573
620.841	138.998	1.25	um	Spot	Position	42	1000010283	15628
238.646	338.698	1.25	um	Spot	Position	42	1000009231	15675
22.2877	492.042	1.25	um	Spot	Position	42	1000004375	15704
89.6961	524.148	1.25	um	Spot	Position	42	1000000277	15713
139.313	544.132	1.25	um	Spot	Position	42	1000000279	15715
435.819	449.362	1.25	um	Spot	Position	42	1000015014	15754
222.345	315.933	1.25	um	Spot	Position	43	1000003033	15946
620.841	139.374	1.25	um	Spot	Position	43	1000010283	16006
238.374	335.901	1.25	um	Spot	Position	43	1000009231	16052
22.6834	491.576	1.25	um	Spot	Position	43	1000004375	16080
139.494	543.816	1.25	um	Spot	Position	43	1000000279	16090
292.292	599.666	1.25	um	Spot	Position	43	1000016101	16101
435.563	449.816	1.25	um	Spot	Position	43	1000015014	16125
225.659	314.708	1.25	um	Spot	Position	44	1000003033	16342
615.679	38.7549	1.25	um	Spot	Position	44	1000016359	16359
620.841	138.638	1.25	um	Spot	Position	44	1000010283	16394
237.745	335.443	1.25	um	Spot	Position	44	1000009231	16442
88.7326	435.747	1.25	um	Spot	Position	44	1000016462	16462
22.8143	491.869	1.25	um	Spot	Position	44	1000004375	16475
139.427	543.974	1.25	um	Spot	Position	44	1000000279	16484
434.848	449.936	1.25	um	Spot	Position	44	1000015014	16530
225.143	314.761	1.25	um	Spot	Position	45	1000003033	16704
236.256	330.391	1.25	um	Spot	Position	45	1000009231	16708
620.841	138.667	1.25	um	Spot	Position	45	1000010283	16761
89.2752	435.029	1.25	um	Spot	Position	45	1000016462	16817
22.9998	491.355	1.25	um	Spot	Position	45	1000004375	16825
139.265	544.425	1.25	um	Spot	Position	45	1000000279	16833
284.353	591.487	1.25	um	Spot	Position	45	1000016101	16838
434.222	450.173	1.25	um	Spot	Position	45	1000015014	16861
225.116	314.178	1.25	um	Spot	Position	46	1000003033	17013
233.345	316.348	1.25	um	Spot	Position	46	1000009231	17015
22.9161	491.255	1.25	um	Spot	Position	46	1000004375	17128
139.467	544.893	1.25	um	Spot	Position	46	1000000279	17135
281.296	588.014	1.25	um	Spot	Position	46	1000016101	17142
433.331	451.292	1.25	um	Spot	Position	46	1000015014	17161
238.458	300.173	1.25	um	Spot	Position	47	1000009231	17315
233.1	317.099	1.25	um	Spot	Position	47	1000003033	17319
23.0361	489.991	1.25	um	Spot	Position	47	1000004375	17440
139.146	544.545	1.25	um	Spot	Position	47	1000000279	17449
278.375	567.599	1.25	um	Spot	Position	47	1000016101	17452
237.256	287.292	1.25	um	Spot	Position	48	1000009231	17630
233.134	317.47	1.25	um	Spot	Position	48	1000003033	17635
614.288	37.4625	1.25	um	Spot	Position	48	1000016359	17653
91.0064	426.866	1.25	um	Spot	Position	48	1000016462	17766
22.9831	489.003	1.25	um	Spot	Position	48	1000004375	17778
138.552	544.074	1.25	um	Spot	Position	48	1000000279	17789
274.445	548.768	1.25	um	Spot	Position	48	1000016101	17790
235.032	318.054	1.25	um	Spot	Position	49	1000003033	18000
614.397	38.0842	1.25	um	Spot	Position	49	1000016359	18022
90.6026	426.026	1.25	um	Spot	Position	49	1000016462	18140
22.6242	488.542	1.25	um	Spot	Position	49	1000004375	18152
271.26	534.339	1.25	um	Spot	Position	49	1000016101	18162
139.042	543.789	1.25	um	Spot	Position	49	1000000279	18164
423.711	455.255	1.25	um	Spot	Position	49	1000015014	18208
256.502	315.876	1.25	um	Spot	Position	50	1000003033	18397
615.352	38.2984	1.25	um	Spot	Position	50	1000016359	18421
90.3365	426.194	1.25	um	Spot	Position	50	1000016462	18532
22.134	488.11	1.25	um	Spot	Position	50	1000004375	18541
270.824	531.685	1.25	um	Spot	Position	50	1000016101	18549
138.598	543.669	1.25	um	Spot	Position	50	1000000279	18552
350.016	596.143	1.25	um	Spot	Position	50	1000018630	18630
263.992	309.632	1.25	um	Spot	Position	51	1000003033	18791
90.4934	425.229	1.25	um	Spot	Position	51	1000016462	18907
21.3307	487.829	1.25	um	Spot	Position	51	1000004375	18919
271.12	526.098	1.25	um	Spot	Position	51	1000016101	18926
138.58	544.385	1.25	um	Spot	Position	51	1000000279	18930
340.525	586.325	1.25	um	Spot	Position	51	1000018630	19009
267.114	305.041	1.25	um	Spot	Position	52	1000003033	19104
90.0561	424.793	1.25	um	Spot	Position	52	1000016462	19205
21.8639	487.746	1.25	um	Spot	Position	52	1000004375	19213
272.973	516.38	1.25	um	Spot	Position	52	1000016101	19215
138.374	544.391	1.25	um	Spot	Position	52	1000000279	19220
419.37	462.507	1.25	um	Spot	Position	52	1000015014	19248
339.611	565.389	1.25	um	Spot	Position	52	1000018630	19266
278.425	300.465	1.25	um	Spot	Position	53	1000003033	19410
89.7798	424.429	1.25	um	Spot	Position	53	1000016462	19551
21.5731	487.491	1.25	um	Spot	Position	53	1000004375	19568
273.993	513.675	1.25	um	Spot	Position	53	1000016101	19571
138.609	544.376	1.25	um	Spot	Position	53	1000000279	19578
474.718	422.735	1.25	um	Spot	Position	53	1000019611	19611
420.351	469.958	1.25	um	Spot	Position	53	1000015014	19623
340.736	557.39	1.25	um	Spot	Position	53	1000018630	19645
613.175	38.465	1.25	um	Spot	Position	54	1000016359	19858
90.3414	424.892	1.25	um	Spot	Position	54	1000016462	19974
21.8947	487.276	1.25	um	Spot	Position	54	1000004375	19993
276.698	498.684	1.25	um	Spot	Position	54	1000016101	19997
139.122	544.265	1.25	um	Spot	Position	54	1000000279	20006
474.315	424.056	1.25	um	Spot	Position	54	1000019611	20039
416.174	477.084	1.25	um	Spot	Position	54	1000015014	20058
339.305	550.2	1.25	um	Spot	Position	54	1000018630	20075
90.2613	425.314	1.25	um	Spot	Position	55	1000016462	20357
21.9167	487.218	1.25	um	Spot	Position	55	1000004375	20367
278.785	487.105	1.25	um	Spot	Position	55	1000016101	20368
138.864	544.496	1.25	um	Spot	Position	55	1000000279	20376
474.452	424.723	1.25	um	Spot	Position	55	1000019611	20401
403.789	474.543	1.25	um	Spot	Position	55	1000015014	20407
335.592	547.015	1.25	um	Spot	Position	55	1000018630	20417
90.385	425.198	1.25	um	Spot	Position	56	1000016462	20678
282.53	474.758	1.25	um	Spot	Position	56	1000016101	20690
22.343	486.854	1.25	um	Spot	Position	56	1000004375	20691
139.299	544.806	1.25	um	Spot	Position	56	1000000279	20701
474.607	424.451	1.25	um	Spot	Position	56	1000019611	20727
393.975	476.512	1.25	um	Spot	Position	56	1000015014	20740
335.147	545.077	1.25	um	Spot	Position	56	1000018630	20757
90.9734	425.716	1.25	um	Spot	Position	57	1000016462	21043
295.34	462.773	1.25	um	Spot	Position	57	1000016101	21050
22.4325	486.226	1.25	um	Spot	Position	57	1000004375	21055
139.065	545.071	1.25	um	Spot	Position	57	1000000279	21062
474.64	424.117	1.25	um	Spot	Position	57	1000019611	21086
391	476.325	1.25	um	Spot	Position	57	1000015014	21099
335.032	544.63	1.25	um	Spot	Position	57	1000018630	21111
231.505	290.82	1.25	um	Spot	Position	58	1000021284	21284
308.573	449.238	1.25	um	Spot	Position	58	1000016101	21438
22.2415	486.308	1.25	um	Spot	Position	58	1000004375	21444
138.904	545.23	1.25	um	Spot	Position	58	1000000279	21454
474.134	424.764	1.25	um	Spot	Position	58	1000019611	21482
390.349	476.353	1.25	um	Spot	Position	58	1000015014	21495
335.737	546.115	1.25	um	Spot	Position	58	1000018630	21509
233.335	298.22	1.25	um	Spot	Position	59	1000021284	21630
91.6144	429.929	1.25	um	Spot	Position	59	1000016462	21757
317.312	437.87	1.25	um	Spot	Position	59	1000016101	21760
21.9562	485.672	1.25	um	Spot	Position	59	1000004375	21768
138.74	545.392	1.25	um	Spot	Position	59	1000000279	21774
473.969	425.119	1.25	um	Spot	Position	59	1000019611	21797
390.169	476.582	1.25	um	Spot	Position	59	1000015014	21806
335.43	552.372	1.25	um	Spot	Position	59	1000018630	21825
234.517	307.434	1.25	um	Spot	Position	60	1000021284	21983
92.6387	431.862	1.25	um	Spot	Position	60	1000016462	22119
318.114	437.987	1.25	um	Spot	Position	60	1000016101	22122
22.1276	485.336	1.25	um	Spot	Position	60	1000004375	22129
474.117	426.618	1.25	um	Spot	Position	60	1000019611	22173
390.301	475.802	1.25	um	Spot	Position	60	1000015014	22186
334.377	559.717	1.25	um	Spot	Position	60	1000018630	22205
236.165	313.895	1.25	um	Spot	Position	61	1000021284	22358
95.0168	436.032	1.25	um	Spot	Position	61	1000016462	22488
316.68	438.469	1.25	um	Spot	Position	61	1000016101	22490
21.956	484.366	1.25	um	Spot	Position	61	1000004375	22498
473.822	425.437	1.25	um	Spot	Position	61	1000019611	22540
386.744	474.678	1.25	um	Spot	Position	61	1000015014	22549
331.906	564.841	1.25	um	Spot	Position	61	1000018630	22571
235.242	312.775	1.25	um	Spot	Position	62	1000021284	22699
94.8066	435.458	1.25	um	Spot	Position	62	1000016462	22833
317.735	438.803	1.25	um	Spot	Position	62	1000016101	22834
20.9445	483.42	1.25	um	Spot	Position	62	1000004375	22841
328.049	573.472	1.25	um	Spot	Position	62	1000018630	22855
473.473	424.628	1.25	um	Spot	Position	62	1000019611	22885
385.573	473.021	1.25	um	Spot	Position	62	1000015014	22894
232.596	324.851	1.25	um	Spot	Position	63	1000021284	23039
317.712	439.138	1.25	um	Spot	Position	63	1000016101	23166
21.2223	482.465	1.25	um	Spot	Position	63	1000004375	23174
328.167	578.263	1.25	um	Spot	Position	63	1000018630	23183
304.694	620.094	1.25	um	Spot	Position	63	1000023195	23195
473.238	424.128	1.25	um	Spot	Position	63	1000019611	23208
386.408	475.548	1.25	um	Spot	Position	63	1000015014	23218
232.577	326.005	1.25	um	Spot	Position	64	1000021284	23388
96.7306	439.138	1.25	um	Spot	Position	64	1000016462	23515
312.397	441.6	1.25	um	Spot	Position	64	1000016101	23516
21.7339	481.73	1.25	um	Spot	Position	64	1000004375	23522
326.342	582.747	1.25	um	Spot	Position	64	1000018630	23533
298.611	607.879	1.25	um	Spot	Position	64	1000023195	23537
387.639	475.619	1.25	um	Spot	Position	64	1000015014	23566
231.032	336.391	1.25	um	Spot	Position	65	1000021284	23837
96.9116	442.145	1.25	um	Spot	Position	65	1000016462	23859
308.666	446.065	1.25	um	Spot	Position	65	1000016101	23861
21.9034	482.083	1.25	um	Spot	Position	65	1000004375	23870
328.183	579.438	1.25	um	Spot	Position	65	1000018630	23878
297.714	607.395	1.25	um	Spot	Position	65	1000023195	23883
385.772	477.403	1.25	um	Spot	Position	65	1000015014	23916
231.921	341.421	1.25	um	Spot	Position	66	1000021284	24186
97.0495	443.031	1.25	um	Spot	Position	66	1000016462	24211
302.19	459.121	1.25	um	Spot	Position	66	1000016101	24215
21.9469	481.081	1.25	um	Spot	Position	66	1000004375	24218
296.749	605.37	1.25	um	Spot	Position	66	1000023195	24232
388.372	477.427	1.25	um	Spot	Position	66	1000015014	24263
330.69	567.286	1.25	um	Spot	Position	66	1000018630	24279
231.979	342.799	1.25	um	Spot	Position	67	1000021284	24528
96.9175	444.347	1.25	um	Spot	Position	67	1000016462	24554
289.908	474.118	1.25	um	Spot	Position	67	1000016101	24558
21.4992	480.673	1.25	um	Spot	Position	67	1000004375	24561
294.459	600.63	1.25	um	Spot	Position	67	1000023195	24575
392.348	478.271	1.25	um	Spot	Position	67	1000015014	24608
331.614	562.151	1.25	um	Spot	Position	67	1000018630	24625
228.782	356.285	1.25	um	Spot	Position	68	1000021284	24859
96.7063	444.62	1.25	um	Spot	Position	68	1000016462	24876
20.8668	480.414	1.25	um	Spot	Position	68	1000004375	24881
283.723	489.662	1.25	um	Spot	Position	68	1000016101	24882
147.332	506.808	1.25	um	Spot	Position	68	1000024885	24885
293.927	597.748	1.25	um	Spot	Position	68	1000023195	24899
391.487	480.366	1.25	um	Spot	Position	68	1000015014	24930
331.77	556.84	1.25	um	Spot	Position	68	1000018630	24943
225.962	363.113	1.25	um	Spot	Position	69	1000021284	25194
96.7472	444.063	1.25	um	Spot	Position	69	1000016462	25220
20.7505	480.448	1.25	um	Spot	Position	69	1000004375	25226
280.631	495.444	1.25	um	Spot	Position	69	1000016101	25229
145.303	509.187	1.25	um	Spot	Position	69	1000024885	25231
293.419	594.28	1.25	um	Spot	Position	69	1000023195	25244
391.825	481.071	1.25	um	Spot	Position	69	1000015014	25275
334.277	562.116	1.25	um	Spot	Position	69	1000018630	25288
225.106	364.337	1.25	um	Spot	Position	70	1000021284	25535
96.6388	442.934	1.25	um	Spot	Position	70	1000016462	25555
20.5232	479.847	1.25	um	Spot	Position	70	1000004375	25561
279.66	497.049	1.25	um	Spot	Position	70	1000016101	25564
137.517	530.566	1.25	um	Spot	Position	70	1000024885	25568
292.672	592.306	1.25	um	Spot	Position	70	1000023195	25573
391.734	480.425	1.25	um	Spot	Position	70	1000015014	25608
335.564	563.886	1.25	um	Spot	Position	70	1000018630	25631
224.612	366.821	1.25	um	Spot	Position	71	1000021284	25905
96.7434	441.808	1.25	um	Spot	Position	71	1000016462	25925
20.9718	479.47	1.25	um	Spot	Position	71	1000004375	25930
276.593	503.223	1.25	um	Spot	Position	71	1000016101	25932
136.34	530.25	1.25	um	Spot	Position	71	1000024885	25934
292.092	591.555	1.25	um	Spot	Position	71	1000023195	25944
466.966	418.2	1.25	um	Spot	Position	71	1000019611	25967
390.222	479.587	1.25	um	Spot	Position	71	1000015014	25980
336.176	566.154	1.25	um	Spot	Position	71	1000018630	26007
215.919	388.079	1.25	um	Spot	Position	72	1000021284	26260
96.9524	441.197	1.25	um	Spot	Position	72	1000016462	26269
21.0197	478.827	1.25	um	Spot	Position	72	1000004375	26278
276.057	504.444	1.25	um	Spot	Position	72	1000016101	26280
133.824	537.915	1.25	um	Spot	Position	72	1000024885	26283
292.25	590.648	1.25	um	Spot	Position	72	1000023195	26291
390.57	480.63	1.25	um	Spot	Position	72	1000015014	26325
336.228	567.968	1.25	um	Spot	Position	72	1000018630	26346
217.104	399.993	1.25	um	Spot	Position	73	1000021284	26542
97.3597	440.03	1.25	um	Spot	Position	73	1000016462	26549
20.6748	478.449	1.25	um	Spot	Position	73	1000004375	26553
272.887	508.939	1.25	um	Spot	Position	73	1000016101	26554
129.775	556.698	1.25	um	Spot	Position	73	1000024885	26559
292.964	591.005	1.25	um	Spot	Position	73	1000023195	26563
472.067	425.192	1.25	um	Spot	Position	73	1000019611	26587
389.712	480.969	1.25	um	Spot	Position	73	1000015014	26595
338.793	570.008	1.25	um	Spot	Position	73	1000018630	26609
220.377	408.333	1.25	um	Spot	Position	74	1000021284	26866
19.9915	478.073	1.25	um	Spot	Position	74	1000004375	26884
269.61	518.058	1.25	um	Spot	Position	74	1000016101	26889
128.817	571.171	1.25	um	Spot	Position	74	1000024885	26897
292.739	591.489	1.25	um	Spot	Position	74	1000023195	26899
472.579	426.395	1.25	um	Spot	Position	74	1000019611	26925
390.074	484.292	1.25	um	Spot	Position	74	1000015014	26937
334.602	582.685	1.25	um	Spot	Position	74	1000018630	26965
220.232	409.11	1.25	um	Spot	Position	75	1000021284	27234
19.8358	477.376	1.25	um	Spot	Position	75	1000004375	27247
268.757	518.403	1.25	um	Spot	Position	75	1000016101	27250
329.589	520.271	1.25	um	Spot	Position	75	1000027251	27251
128.837	573.82	1.25	um	Spot	Position	75	1000024885	27259
292.585	591.1	1.25	um	Spot	Position	75	1000023195	27260
471.251	424.477	1.25	um	Spot	Position	75	1000019611	27285
390.04	484.957	1.25	um	Spot	Position	75	1000015014	27298
334.28	585.511	1.25	um	Spot	Position	75	1000018630	27322
222.59	420.301	1.25	um	Spot	Position	76	1000021284	27543
95.6028	430.609	1.25	um	Spot	Position	76	1000016462	27547
20.036	477.492	1.25	um	Spot	Position	76	1000004375	27553
268.943	519.999	1.25	um	Spot	Position	76	1000016101	27556
329.38	520.363	1.25	um	Spot	Position	76	1000027251	27557
129.197	574.785	1.25	um	Spot	Position	76	1000024885	27566
293.136	591.741	1.25	um	Spot	Position	76	1000023195	27569
467.289	419.629	1.25	um	Spot	Position	76	1000019611	27590
390.823	484.819	1.25	um	Spot	Position	76	1000015014	27599
331.067	585.505	1.25	um	Spot	Position	76	1000018630	27624
95.4748	429.856	1.25	um	Spot	Position	77	1000016462	27869
225.617	433.833	1.25	um	Spot	Position	77	1000021284	27871
19.912	477.378	1.25	um	Spot	Position	77	1000004375	27878
326.872	519.748	1.25	um	Spot	Position	77	1000027251	27881
269.712	520.755	1.25	um	Spot	Position	77	1000016101	27882
129.107	573.385	1.25	um	Spot	Position	77	1000024885	27890
324.512	586.973	1.25	um	Spot	Position	77	1000018630	27891
292.093	591.697	1.25	um	Spot	Position	77	1000023195	27892
456.539	415.109	1.25	um	Spot	Position	77	1000019611	27917
390.599	486.018	1.25	um	Spot	Position	77	1000015014	27927
226.456	434.854	1.25	um	Spot	Position	78	1000021284	28218
20.0637	476.434	1.25	um	Spot	Position	78	1000004375	28225
326.429	520.553	1.25	um	Spot	Position	78	1000027251	28233
268.451	522.395	1.25	um	Spot	Position	78	1000016101	28234
129.942	575.501	1.25	um	Spot	Position	78	1000024885	28243
291.77	590.463	1.25	um	Spot	Position	78	1000023195	28244
320.293	593.897	1.25	um	Spot	Position	78	1000018630	28247
448.269	411.133	1.25	um	Spot	Position	78	1000019611	28269
390.819	485.601	1.25	um	Spot	Position	78	1000015014	28289
230.921	451.859	1.25	um	Spot	Position	79	1000021284	28561
19.7859	475.8	1.25	um	Spot	Position	79	1000004375	28565
326.553	519.128	1.25	um	Spot	Position	79	1000027251	28572
264.071	530.283	1.25	um	Spot	Position	79	1000016101	28573
289.689	586.561	1.25	um	Spot	Position	79	1000023195	28582
124.364	592.859	1.25	um	Spot	Position	79	1000024885	28585
320.123	604.825	1.25	um	Spot	Position	79	1000018630	28589
440.507	404.657	1.25	um	Spot	Position	79	1000019611	28607
390.819	485.162	1.25	um	Spot	Position	79	1000015014	28622
366.853	599.771	1.25	um	Spot	Position	79	1000028651	28651
232.866	469.155	1.25	um	Spot	Position	80	1000021284	28871
20.5931	476.02	1.25	um	Spot	Position	80	1000004375	28872
328.575	521.55	1.25	um	Spot	Position	80	1000027251	28879
263.572	532.006	1.25	um	Spot	Position	80	1000016101	28880
289.559	578.427	1.25	um	Spot	Position	80	1000023195	28889
120.25	598.014	1.25	um	Spot	Position	80	1000024885	28894
320.473	609.068	1.25	um	Spot	Position	80	1000018630	28898
431.991	397.531	1.25	um	Spot	Position	80	1000019611	28912
390.927	484.401	1.25	um	Spot	Position	80	1000015014	28920
362.761	592.256	1.25	um	Spot	Position	80	1000028651	28942
94.416	417.948	1.25	um	Spot	Position	81	1000016462	29191
20.9121	476.348	1.25	um	Spot	Position	81	1000004375	29203
232.741	481.167	1.25	um	Spot	Position	81	1000021284	29205
328.293	522.584	1.25	um	Spot	Position	81	1000027251	29210
263.052	531.396	1.25	um	Spot	Position	81	1000016101	29211
284.697	571.786	1.25	um	Spot	Position	81	1000023195	29223
114.701	604.748	1.25	um	Spot	Position	81	1000024885	29230
321.97	611.145	1.25	um	Spot	Position	81	1000018630	29233
431.36	397.033	1.25	um	Spot	Position	81	1000019611	29245
388.54	483.694	1.25	um	Spot	Position	81	1000015014	29261
361.161	591.685	1.25	um	Spot	Position	81	1000028651	29280
92.6534	410.643	1.25	um	Spot	Position	82	1000016462	29525
20.7914	475.932	1.25	um	Spot	Position	82	1000004375	29532
235.076	489.891	1.25	um	Spot	Position	82	1000021284	29533
328.141	524.315	1.25	um	Spot	Position	82	1000027251	29538
256.453	535.06	1.25	um	Spot	Position	82	1000016101	29542
114.647	604.932	1.25	um	Spot	Position	82	1000024885	29558
321.779	612.438	1.25	um	Spot	Position	82	1000018630	29562
427.24	393.044	1.25	um	Spot	Position	82	1000019611	29571
371.508	481.906	1.25	um	Spot	Position	82	1000015014	29587
360.027	589.035	1.25	um	Spot	Position	82	1000028651	29607
92.9233	409.789	1.25	um	Spot	Position	83	1000016462	29840
20.3016	474.82	1.25	um	Spot	Position	83	1000004375	29851
235.944	498.105	1.25	um	Spot	Position	83	1000021284	29856
250.057	536.447	1.25	um	Spot	Position	83	1000016101	29863
115.03	604.863	1.25	um	Spot	Position	83	1000024885	29884
320.138	613.713	1.25	um	Spot	Position	83	1000018630	29888
426.205	392.399	1.25	um	Spot	Position	83	1000019611	29898
371.054	482.104	1.25	um	Spot	Position	83	1000015014	29910
335.395	530.267	1.25	um	Spot	Position	83	1000027251	29919
358.009	589.534	1.25	um	Spot	Position	83	1000028651	29930
92.2803	403.711	1.25	um	Spot	Position	84	1000016462	30208
20.2277	474.778	1.25	um	Spot	Position	84	1000004375	30225
241.046	511.262	1.25	um	Spot	Position	84	1000021284	30232
241.947	534.136	1.25	um	Spot	Position	84	1000016101	30235
115.089	603.97	1.25	um	Spot	Position	84	1000024885	30253
317.838	612.026	1.25	um	Spot	Position	84	1000018630	30258
427.354	393.371	1.25	um	Spot	Position	84	1000019611	30271
368.347	484.041	1.25	um	Spot	Position	84	1000015014	30290
336.329	530.403	1.25	um	Spot	Position	84	1000027251	30303
357.668	590.231	1.25	um	Spot	Position	84	1000028651	30322
19.908	474.612	1.25	um	Spot	Position	85	1000004375	30606
243.053	522.404	1.25	um	Spot	Position	85	1000021284	30616
240.732	534.455	1.25	um	Spot	Position	85	1000016101	30619
114.866	603.255	1.25	um	Spot	Position	85	1000024885	30635
320.003	609.924	1.25	um	Spot	Position	85	1000018630	30640
430.505	396.052	1.25	um	Spot	Position	85	1000019611	30651
336.755	530.154	1.25	um	Spot	Position	85	1000027251	30681
357.272	587.878	1.25	um	Spot	Position	85	1000028651	30692
19.3967	474.169	1.25	um	Spot	Position	86	1000004375	30935
243.136	535.183	1.25	um	Spot	Position	86	1000021284	30945
114.185	603.815	1.25	um	Spot	Position	86	1000024885	30962
316.32	609.921	1.25	um	Spot	Position	86	1000018630	30965
431.106	396.077	1.25	um	Spot	Position	86	1000019611	30978
364.435	490.483	1.25	um	Spot	Position	86	1000015014	30996
336.706	529.505	1.25	um	Spot	Position	86	1000027251	31001
342.995	583.779	1.25	um	Spot	Position	86	1000028651	31011
18.5809	473.38	1.25	um	Spot	Position	87	1000004375	31295
244.577	537.483	1.25	um	Spot	Position	87	1000021284	31309
114.914	603.271	1.25	um	Spot	Position	87	1000024885	31326
316.548	609.641	1.25	um	Spot	Position	87	1000018630	31331
431.398	396.182	1.25	um	Spot	Position	87	1000019611	31347
359.098	496.503	1.25	um	Spot	Position	87	1000015014	31364
339.393	581.442	1.25	um	Spot	Position	87	1000028651	31388
17.7958	472.668	1.25	um	Spot	Position	88	1000004375	31659
242.395	543.022	1.25	um	Spot	Position	88	1000021284	31671
247.306	594.176	1.25	um	Spot	Position	88	1000031686	31686
117.892	601.184	1.25	um	Spot	Position	88	1000024885	31688
312.6	607.658	1.25	um	Spot	Position	88	1000018630	31691
432.527	396.521	1.25	um	Spot	Position	88	1000019611	31710
359.026	496.458	1.25	um	Spot	Position	88	1000015014	31730
337.41	581.63	1.25	um	Spot	Position	88	1000028651	31749
17.6441	472.913	1.25	um	Spot	Position	89	1000004375	31937
245.678	541.65	1.25	um	Spot	Position	89	1000021284	31944
229.566	555.147	1.25	um	Spot	Position	89	1000016101	31947
326.234	579.486	1.25	um	Spot	Position	89	1000028651	31953
126.073	588.804	1.25	um	Spot	Position	89	1000024885	31954
239.76	596.678	1.25	um	Spot	Position	89	1000031686	31957
302.017	597.041	1.25	um	Spot	Position	89	1000018630	31958
433.833	397.752	1.25	um	Spot	Position	89	1000019611	31974
440.124	481.686	1.25	um	Spot	Position	89	1000031985	31985
353.235	499.279	1.25	um	Spot	Position	89	1000015014	31989
17.2963	472.558	1.25	um	Spot	Position	90	1000004375	32251
248.1	548.644	1.25	um	Spot	Position	90	1000021284	32261
304.85	551.13	1.25	um	Spot	Position	90	1000028651	32262
228.548	560.254	1.25	um	Spot	Position	90	1000016101	32266
130.217	585.336	1.25	um	Spot	Position	90	1000024885	32272
292.89	589.601	1.25	um	Spot	Position	90	1000018630	32274
228.404	597.054	1.25	um	Spot	Position	90	1000031686	32279
433.139	397.684	1.25	um	Spot	Position	90	1000019611	32298
435.849	482.224	1.25	um	Spot	Position	90	1000031985	32312
350.631	500.435	1.25	um	Spot	Position	90	1000015014	32315
17.1796	472.932	1.25	um	Spot	Position	91	1000004375	32609
307.923	554.206	1.25	um	Spot	Position	91	1000028651	32623
228.182	561.925	1.25	um	Spot	Position	91	1000016101	32626
250.785	562.686	1.25	um	Spot	Position	91	1000021284	32627
308.133	573.615	1.25	um	Spot	Position	91	1000032630	32630
279.852	578.697	1.25	um	Spot	Position	91	1000018630	32631
129.363	585.881	1.25	um	Spot	Position	91	1000024885	32633
222.216	598.314	1.25	um	Spot	Position	91	1000031686	32639
431.926	395.942	1.25	um	Spot	Position	91	1000019611	32661
433.022	480.543	1.25	um	Spot	Position	91	1000031985	32679
347.382	504.458	1.25	um	Spot	Position	91	1000015014	32683
17.2465	472.217	1.25	um	Spot	Position	92	1000004375	32923
309.875	555.373	1.25	um	Spot	Position	92	1000028651	32934
250.411	567.544	1.25	um	Spot	Position	92	1000021284	32938
266.398	569.965	1.25	um	Spot	Position	92	1000018630	32939
305.797	573.159	1.25	um	Spot	Position	92	1000032630	32940
230.895	579.453	1.25	um	Spot	Position	92	1000016101	32941
127.371	588.058	1.25	um	Spot	Position	92	1000024885	32943
427.179	392.018	1.25	um	Spot	Position	92	1000019611	32967
431.024	481.964	1.25	um	Spot	Position	92	1000031985	32980
344.384	507.256	1.25	um	Spot	Position	92	1000015014	32984
17.3097	472.448	1.25	um	Spot	Position	93	1000004375	33234
319.098	562.267	1.25	um	Spot	Position	93	1000028651	33245
252.96	566.404	1.25	um	Spot	Position	93	1000018630	33247
305.34	573.476	1.25	um	Spot	Position	93	1000032630	33248
252.279	574.182	1.25	um	Spot	Position	93	1000021284	33249
230.242	581.134	1.25	um	Spot	Position	93	1000016101	33251
127.191	587.706	1.25	um	Spot	Position	93	1000024885	33253
210.109	601.693	1.25	um	Spot	Position	93	1000031686	33255
424.33	390.12	1.25	um	Spot	Position	93	1000019611	33274
437.19	484.748	1.25	um	Spot	Position	93	1000031985	33287
338.799	512.298	1.25	um	Spot	Position	93	1000015014	33293
17.4327	471.934	1.25	um	Spot	Position	94	1000004375	33513
236.817	560.224	1.25	um	Spot	Position	94	1000018630	33523
320.261	566.21	1.25	um	Spot	Position	94	1000028651	33525
253.016	576.855	1.25	um	Spot	Position	94	1000021284	33527
230.691	579.81	1.25	um	Spot	Position	94	1000016101	33528
129.342	585.251	1.25	um	Spot	Position	94	1000024885	33529
201.25	602.78	1.25	um	Spot	Position	94	1000031686	33534
424.234	389.967	1.25	um	Spot	Position	94	1000019611	33549
437.525	488.023	1.25	um	Spot	Position	94	1000031985	33561
333.193	512.026	1.25	um	Spot	Position	94	1000015014	33567
16.9821	472.277	1.25	um	Spot	Position	95	1000004375	33828
329.451	512.091	1.25	um	Spot	Position	95	1000015014	33831
229.95	557.561	1.25	um	Spot	Position	95	1000018630	33840
306.834	573.297	1.25	um	Spot	Position	95	1000032630	33842
231.789	575.629	1.25	um	Spot	Position	95	1000016101	33843
330.072	576.172	1.25	um	Spot	Position	95	1000028651	33844
253.751	577.81	1.25	um	Spot	Position	95	1000021284	33845
132.852	580.801	1.25	um	Spot	Position	95	1000024885	33846
424.496	389.67	1.25	um	Spot	Position	95	1000019611	33866
442.436	496.557	1.25	um	Spot	Position	95	1000031985	33886
346.631	614.494	1.25	um	Spot	Position	95	1000033913	33913
16.4827	471.33	1.25	um	Spot	Position	96	1000004375	34161
327.76	512.772	1.25	um	Spot	Position	96	1000015014	34166
206.917	547.678	1.25	um	Spot	Position	96	1000018630	34173
232.872	568.24	1.25	um	Spot	Position	96	1000016101	34178
307.224	572.114	1.25	um	Spot	Position	96	1000032630	34179
253.38	577.599	1.25	um	Spot	Position	96	1000021284	34180
136.052	586.041	1.25	um	Spot	Position	96	1000024885	34182
177.465	605.684	1.25	um	Spot	Position	96	1000031686	34189
424.948	390.435	1.25	um	Spot	Position	96	1000019611	34208
446.092	504.605	1.25	um	Spot	Position	96	1000031985	34223
332.869	585.238	1.25	um	Spot	Position	96	1000028651	34242
346.671	601.428	1.25	um	Spot	Position	96	1000033913	34244
16.9163	471.101	1.25	um	Spot	Position	97	1000004375	34489
319.729	515.426	1.25	um	Spot	Position	97	1000015014	34498
187.639	544.322	1.25	um	Spot	Position	97	1000018630	34508
232.249	562.711	1.25	um	Spot	Position	97	1000016101	34510
307.157	571.354	1.25	um	Spot	Position	97	1000032630	34511
254.001	580.308	1.25	um	Spot	Position	97	1000021284	34513
136.129	590.537	1.25	um	Spot	Position	97	1000024885	34517
162.527	604.212	1.25	um	Spot	Position	97	1000031686	34520
424.794	390.277	1.25	um	Spot	Position	97	1000019611	34537
444.745	504.563	1.25	um	Spot	Position	97	1000031985	34552
351.76	586.436	1.25	um	Spot	Position	97	1000033913	34577
338.496	593.786	1.25	um	Spot	Position	97	1000028651	34580
17.2789	470.711	1.25	um	Spot	Position	98	1000004375	34849
309.781	516.872	1.25	um	Spot	Position	98	1000015014	34856
186.083	543.237	1.25	um	Spot	Position	98	1000018630	34865
233.224	560.576	1.25	um	Spot	Position	98	1000016101	34868
304.581	571.059	1.25	um	Spot	Position	98	1000032630	34873
254.562	587.655	1.25	um	Spot	Position	98	1000021284	34877
135.767	591.388	1.25	um	Spot	Position	98	1000024885	34879
161.585	604.702	1.25	um	Spot	Position	98	1000031686	34883
425.171	390.27	1.25	um	Spot	Position	98	1000019611	34901
449.913	515.612	1.25	um	Spot	Position	98	1000031985	34921
355.733	566.729	1.25	um	Spot	Position	98	1000033913	34932
337.64	602.334	1.25	um	Spot	Position	98	1000028651	34939
17.0805	470.41	1.25	um	Spot	Position	99	1000004375	35179
296.221	518.633	1.25	um	Spot	Position	99	1000015014	35189
189.263	543.207	1.25	um	Spot	Position	99	1000018630	35194
236.663	552.211	1.25	um	Spot	Position	99	1000016101	35195
303.612	571.323	1.25	um	Spot	Position	99	1000032630	35200
135.389	591.63	1.25	um	Spot	Position	99	1000024885	35204
257.982	593.243	1.25	um	Spot	Position	99	1000021284	35205
162.663	605.422	1.25	um	Spot	Position	99	1000031686	35208
425.679	389.854	1.25	um	Spot	Position	99	1000019611	35230
452.925	519.628	1.25	um	Spot	Position	99	1000031985	35252
360.789	552.043	1.25	um	Spot	Position	99	1000033913	35257
336.596	610.994	1.25	um	Spot	Position	99	1000028651	35274
17.3433	469.39	1.25	um	Spot	Position	100	1000004375	35537
288.28	518.866	1.25	um	Spot	Position	100	1000015014	35544
246.291	537.865	1.25	um	Spot	Position	100	1000016101	35550
188.59	543.054	1.25	um	Spot	Position	100	1000018630	35553
291.603	567.487	1.25	um	Spot	Position	100	1000032630	35559
133.192	593.993	1.25	um	Spot	Position	100	1000024885	35565
259.474	595.817	1.25	um	Spot	Position	100	1000021284	35566
162.801	604.884	1.25	um	Spot	Position	100	1000031686	35567
310.031	607.985	1.25	um	Spot	Position	100	1000035569	35569
425.765	390.315	1.25	um	Spot	Position	100	1000019611	35589
454.594	521.594	1.25	um	Spot	Position	100	1000031985	35611
366.764	540.979	1.25	um	Spot	Position	100	1000033913	35614
337.373	619.501	1.25	um	Spot	Position	100	1000028651	35634
16.6128	469.212	1.25	um	Spot	Position	101	1000004375	35906
284.532	518.83	1.25	um	Spot	Position	101	1000015014	35911
247.858	534.823	1.25	um	Spot	Position	101	1000016101	35915
189.264	543.416	1.25	um	Spot	Position	101	1000018630	35916
290.156	566.927	1.25	um	Spot	Position	101	1000032630	35921
133.312	594.108	1.25	um	Spot	Position	101	1000024885	35929
259.216	596.488	1.25	um	Spot	Position	101	1000021284	35930
163.824	606.304	1.25	um	Spot	Position	101	1000031686	35933
308.594	614.831	1.25	um	Spot	Position	101	1000035569	35938
425.687	390.238	1.25	um	Spot	Position	101	1000019611	35952
374.306	532.403	1.25	um	Spot	Position	101	1000033913	35981
337.414	620.474	1.25	um	Spot	Position	101	1000028651	35998
15.96	470.141	1.25	um	Spot	Position	102	1000004375	36239
253.753	516.662	1.25	um	Spot	Position	102	1000016101	36245
267.629	521.952	1.25	um	Spot	Position	102	1000015014	36248
190.921	541.903	1.25	um	Spot	Position	102	1000018630	36251
276.27	562.383	1.25	um	Spot	Position	102	1000032630	36254
133.502	592.281	1.25	um	Spot	Position	102	1000024885	36263
261.416	603.201	1.25	um	Spot	Position	102	1000021284	36266
177.187	608.867	1.25	um	Spot	Position	102	1000031686	36269
307.456	616.447	1.25	um	Spot	Position	102	1000035569	36272
425.792	390.568	1.25	um	Spot	Position	102	1000019611	36286
384.346	522.628	1.25	um	Spot	Position	102	1000033913	36306
336.375	619.818	1.25	um	Spot	Position	102	1000028651	36327
15.6493	469.633	1.25	um	Spot	Position	103	1000004375	36548
262.702	503.01	1.25	um	Spot	Position	103	1000016101	36551
266.009	521.571	1.25	um	Spot	Position	103	1000015014	36554
191.524	542.146	1.25	um	Spot	Position	103	1000018630	36556
274.585	561.822	1.25	um	Spot	Position	103	1000032630	36559
134.384	601.249	1.25	um	Spot	Position	103	1000024885	36572
306.378	607.726	1.25	um	Spot	Position	103	1000035569	36575
425.832	390.717	1.25	um	Spot	Position	103	1000019611	36592
393.33	511.144	1.25	um	Spot	Position	103	1000033913	36610
336.644	619.203	1.25	um	Spot	Position	103	1000028651	36636
15.2957	469.01	1.25	um	Spot	Position	104	1000004375	36851
270.712	485.179	1.25	um	Spot	Position	104	1000016101	36854
266.225	520.033	1.25	um	Spot	Position	104	1000015014	36857
192.43	541.798	1.25	um	Spot	Position	104	1000018630	36860
271.128	560.509	1.25	um	Spot	Position	104	1000032630	36863
302.422	595.628	1.25	um	Spot	Position	104	1000035569	36871
134.472	602.589	1.25	um	Spot	Position	104	1000024885	36872
193.296	608.222	1.25	um	Spot	Position	104	1000031686	36875
426.029	390.594	1.25	um	Spot	Position	104	1000019611	36891
336.534	617.937	1.25	um	Spot	Position	104	1000028651	36937
278.67	466.52	1.25	um	Spot	Position	105	1000016101	37150
15.5407	469.164	1.25	um	Spot	Position	105	1000004375	37151
269.387	518.928	1.25	um	Spot	Position	105	1000015014	37154
204.656	541.597	1.25	um	Spot	Position	105	1000018630	37157
259.019	549.115	1.25	um	Spot	Position	105	1000032630	37161
301.608	588.407	1.25	um	Spot	Position	105	1000035569	37169
133.617	601.117	1.25	um	Spot	Position	105	1000024885	37174
426.402	391.127	1.25	um	Spot	Position	105	1000019611	37193
399.416	492.92	1.25	um	Spot	Position	105	1000033913	37208
494.56	612.661	1.25	um	Spot	Position	105	1000037235	37235
336.372	617.29	1.25	um	Spot	Position	105	1000028651	37237
290.985	445.088	1.25	um	Spot	Position	106	1000016101	37507
15.7305	469.887	1.25	um	Spot	Position	106	1000004375	37510
270.506	517.409	1.25	um	Spot	Position	106	1000015014	37514
212.258	541.182	1.25	um	Spot	Position	106	1000018630	37517
256.366	544.02	1.25	um	Spot	Position	106	1000032630	37518
305.137	580.935	1.25	um	Spot	Position	106	1000035569	37529
256.926	595.115	1.25	um	Spot	Position	106	1000021284	37533
132.177	596.677	1.25	um	Spot	Position	106	1000024885	37534
425.458	390.513	1.25	um	Spot	Position	106	1000019611	37553
401.105	490.682	1.25	um	Spot	Position	106	1000033913	37570
495.416	607.404	1.25	um	Spot	Position	106	1000037235	37602
336.011	616.594	1.25	um	Spot	Position	106	1000028651	37606
297.676	433.629	1.25	um	Spot	Position	107	1000016101	37842
14.7351	469.54	1.25	um	Spot	Position	107	1000004375	37847
266.419	519.682	1.25	um	Spot	Position	107	1000015014	37850
214.095	540.739	1.25	um	Spot	Position	107	1000018630	37854
256.531	541.59	1.25	um	Spot	Position	107	1000032630	37855
305.41	569.835	1.25	um	Spot	Position	107	1000035569	37860
133.267	595.096	1.25	um	Spot	Position	107	1000024885	37865
426.366	391.216	1.25	um	Spot	Position	107	1000019611	37884
401.334	491.214	1.25	um	Spot	Position	107	1000033913	37900
495.192	605.694	1.25	um	Spot	Position	107	1000037235	37931
335.311	616.522	1.25	um	Spot	Position	107	1000028651	37934
301.576	431.993	1.25	um	Spot	Position	108	1000016101	38161
14.1793	469.331	1.25	um	Spot	Position	108	1000004375	38163
262.967	521.813	1.25	um	Spot	Position	108	1000015014	38167
213.117	541.266	1.25	um	Spot	Position	108	1000018630	38169
256.721	541.73	1.25	um	Spot	Position	108	1000032630	38170
305.071	555.827	1.25	um	Spot	Position	108	1000035569	38173
136.322	592.121	1.25	um	Spot	Position	108	1000024885	38180
421.999	387.262	1.25	um	Spot	Position	108	1000019611	38198
402.308	491.048	1.25	um	Spot	Position	108	1000033913	38215
494.683	605.773	1.25	um	Spot	Position	108	1000037235	38243
335.682	613.453	1.25	um	Spot	Position	108	1000028651	38245
300.264	432.13	1.25	um	Spot	Position	109	1000016101	38414
266.675	520.455	1.25	um	Spot	Position	109	1000015014	38422
212.938	541.315	1.25	um	Spot	Position	109	1000018630	38425
306.743	554.178	1.25	um	Spot	Position	109	1000035569	38426
142.442	584.746	1.25	um	Spot	Position	109	1000024885	38430
417.272	376.55	1.25	um	Spot	Position	109	1000019611	38450
497.502	608.505	1.25	um	Spot	Position	109	1000037235	38486
336.387	615.029	1.25	um	Spot	Position	109	1000028651	38488
299.854	431.169	1.25	um	Spot	Position	110	1000016101	38694
267.434	520.53	1.25	um	Spot	Position	110	1000015014	38708
211.878	541.181	1.25	um	Spot	Position	110	1000018630	38709
307.084	553.512	1.25	um	Spot	Position	110	1000035569	38710
144.559	584.378	1.25	um	Spot	Position	110	1000024885	38713
411.072	368.739	1.25	um	Spot	Position	110	1000019611	38729
405.515	475.398	1.25	um	Spot	Position	110	1000033913	38744
332.645	604.819	1.25	um	Spot	Position	110	1000028651	38773
498.467	608.974	1.25	um	Spot	Position	110	1000037235	38774
299.906	431.367	1.25	um	Spot	Position	111	1000016101	39001
266.071	521.234	1.25	um	Spot	Position	111	1000015014	39011
211.711	540.814	1.25	um	Spot	Position	111	1000018630	39014
308.646	550.002	1.25	um	Spot	Position	111	1000035569	39016
143.066	586.254	1.25	um	Spot	Position	111	1000024885	39020
330.537	600.9	1.25	um	Spot	Position	111	1000028651	39023
402.292	359.842	1.25	um	Spot	Position	111	1000019611	39034
406.362	471.79	1.25	um	Spot	Position	111	1000033913	39049
332.523	591.976	1.25	um	Spot	Position	111	1000039074	39074
498.268	607.872	1.25	um	Spot	Position	111	1000037235	39077
299.605	430.734	1.25	um	Spot	Position	112	1000016101	39295
254.296	500.883	1.25	um	Spot	Position	112	1000032630	39302
266.982	521.262	1.25	um	Spot	Position	112	1000015014	39307
312.244	538.866	1.25	um	Spot	Position	112	1000035569	39311
226.798	540.038	1.25	um	Spot	Position	112	1000018630	39312
141.47	587.362	1.25	um	Spot	Position	112	1000024885	39318
322.905	595.335	1.25	um	Spot	Position	112	1000028651	39320
396.554	355.48	1.25	um	Spot	Position	112	1000019611	39333
410.6	459.152	1.25	um	Spot	Position	112	1000033913	39342
332.447	590.38	1.25	um	Spot	Position	112	1000039074	39375
498.877	607.214	1.25	um	Spot	Position	112	1000037235	39377
299.573	431.52	1.25	um	Spot	Position	113	1000016101	39597
248.895	491.638	1.25	um	Spot	Position	113	1000032630	39606
268.6	521.228	1.25	um	Spot	Position	113	1000015014	39613
326.171	522.461	1.25	um	Spot	Position	113	1000035569	39614
233.118	539.468	1.25	um	Spot	Position	113	1000018630	39616
147.947	579.513	1.25	um	Spot	Position	113	1000024885	39623
313.916	580.648	1.25	um	Spot	Position	113	1000028651	39624
389.516	351.537	1.25	um	Spot	Position	113	1000019611	39640
414.414	448.336	1.25	um	Spot	Position	113	1000033913	39657
331.169	588.786	1.25	um	Spot	Position	113	1000039074	39681
499.131	607.489	1.25	um	Spot	Position	113	1000037235	39683
298.683	431.445	1.25	um	Spot	Position	114	1000016101	39923
246.256	485.204	1.25	um	Spot	Position	114	1000032630	39927
328.739	520.526	1.25	um	Spot	Position	114	1000035569	39932
269.209	521.528	1.25	um	Spot	Position	114	1000015014	39933
242.584	536.242	1.25	um	Spot	Position	114	1000018630	39935
322.345	573.477	1.25	um	Spot	Position	114	1000039074	39942
149.06	576.348	1.25	um	Spot	Position	114	1000024885	39943
312.687	580.033	1.25	um	Spot	Position	114	1000028651	39944
382.043	347.828	1.25	um	Spot	Position	114	1000019611	39963
419.219	441.092	1.25	um	Spot	Position	114	1000033913	39975
495.688	590.885	1.25	um	Spot	Position	114	1000040003	40003
298.276	431.032	1.25	um	Spot	Position	115	1000016101	40249
245.296	480.486	1.25	um	Spot	Position	115	1000032630	40254
329.854	518.914	1.25	um	Spot	Position	115	1000035569	40257
270.611	522.222	1.25	um	Spot	Position	115	1000015014	40258
251.842	533.966	1.25	um	Spot	Position	115	1000018630	40261
305.888	569.206	1.25	um	Spot	Position	115	1000028651	40267
148.875	576.749	1.25	um	Spot	Position	115	1000024885	40270
377.647	343.571	1.25	um	Spot	Position	115	1000019611	40288
422.972	437.821	1.25	um	Spot	Position	115	1000033913	40300
514.21	604.969	1.25	um	Spot	Position	115	1000037235	40335
296.917	430.989	1.25	um	Spot	Position	116	1000016101	40541
245.188	479.611	1.25	um	Spot	Position	116	1000032630	40545
329.933	516.506	1.25	um	Spot	Position	116	1000035569	40547
276.71	522.461	1.25	um	Spot	Position	116	1000015014	40548
260.686	532.746	1.25	um	Spot	Position	116	1000018630	40550
301.395	563.632	1.25	um	Spot	Position	116	1000028651	40555
150.343	575.564	1.25	um	Spot	Position	116	1000024885	40558
376.401	342.718	1.25	um	Spot	Position	116	1000019611	40573
422.666	436.155	1.25	um	Spot	Position	116	1000033913	40580
498.614	596.703	1.25	um	Spot	Position	116	1000040003	40607
515.704	602.895	1.25	um	Spot	Position	116	1000037235	40608
294.75	431.056	1.25	um	Spot	Position	117	1000016101	40839
245.266	479.769	1.25	um	Spot	Position	117	1000032630	40845
329.524	510.47	1.25	um	Spot	Position	117	1000035569	40851
278.341	523.956	1.25	um	Spot	Position	117	1000015014	40853
263.929	532.658	1.25	um	Spot	Position	117	1000018630	40854
294.007	545.464	1.25	um	Spot	Position	117	1000039074	40856
300.91	562.933	1.25	um	Spot	Position	117	1000028651	40862
375.188	341.772	1.25	um	Spot	Position	117	1000019611	40878
426.879	426.486	1.25	um	Spot	Position	117	1000033913	40885
523.402	601.051	1.25	um	Spot	Position	117	1000037235	40921
499.704	602.6	1.25	um	Spot	Position	117	1000040003	40923
288.045	426.151	1.25	um	Spot	Position	118	1000016101	41151
244.043	475.957	1.25	um	Spot	Position	118	1000032630	41159
329.181	507.932	1.25	um	Spot	Position	118	1000035569	41164
274.959	529.573	1.25	um	Spot	Position	118	1000018630	41165
292.166	544.097	1.25	um	Spot	Position	118	1000039074	41167
171.653	561.355	1.25	um	Spot	Position	118	1000024885	41171
300.753	562.425	1.25	um	Spot	Position	118	1000028651	41172
375.208	340.814	1.25	um	Spot	Position	118	1000019611	41195
428.321	420.328	1.25	um	Spot	Position	118	1000033913	41203
523.986	601.239	1.25	um	Spot	Position	118	1000037235	41243
500.428	605.118	1.25	um	Spot	Position	118	1000040003	41245
272.575	418.974	1.25	um	Spot	Position	119	1000016101	41464
243.475	469.092	1.25	um	Spot	Position	119	1000032630	41477
329.721	509.77	1.25	um	Spot	Position	119	1000035569	41482
283.344	525.316	1.25	um	Spot	Position	119	1000018630	41483
186.598	553.674	1.25	um	Spot	Position	119	1000024885	41486
300.614	562.15	1.25	um	Spot	Position	119	1000028651	41487
374.253	341.047	1.25	um	Spot	Position	119	1000019611	41510
525.265	602.974	1.25	um	Spot	Position	119	1000037235	41556
499.177	607.82	1.25	um	Spot	Position	119	1000040003	41559
255.054	411.473	1.25	um	Spot	Position	120	1000016101	41764
244.704	468.641	1.25	um	Spot	Position	120	1000032630	41774
330.25	512.241	1.25	um	Spot	Position	120	1000035569	41779
283.745	523.144	1.25	um	Spot	Position	120	1000018630	41780
294.271	527.643	1.25	um	Spot	Position	120	1000039074	41781
195.792	552.056	1.25	um	Spot	Position	120	1000024885	41785
299.473	562.072	1.25	um	Spot	Position	120	1000028651	41786
373.524	338.625	1.25	um	Spot	Position	120	1000019611	41803
432.839	411.675	1.25	um	Spot	Position	120	1000033913	41809
495.734	615.074	1.25	um	Spot	Position	120	1000040003	41843
244.992	407.444	1.25	um	Spot	Position	121	1000016101	42035
330.14	511.954	1.25	um	Spot	Position	121	1000035569	42048
284.976	523.575	1.25	um	Spot	Position	121	1000018630	42049
192.702	551.863	1.25	um	Spot	Position	121	1000024885	42055
298.379	561.729	1.25	um	Spot	Position	121	1000028651	42056
374.233	338.433	1.25	um	Spot	Position	121	1000019611	42075
434.889	410.081	1.25	um	Spot	Position	121	1000033913	42084
494.074	621.486	1.25	um	Spot	Position	121	1000040003	42119
234.954	405.361	1.25	um	Spot	Position	122	1000016101	42355
244.129	456.556	1.25	um	Spot	Position	122	1000032630	42363
273.173	520.833	1.25	um	Spot	Position	122	1000018630	42369
308.493	526.884	1.25	um	Spot	Position	122	1000039074	42371
192.599	553.548	1.25	um	Spot	Position	122	1000024885	42375
291.345	557.537	1.25	um	Spot	Position	122	1000028651	42376
372.79	338.126	1.25	um	Spot	Position	122	1000019611	42396
435.163	409.646	1.25	um	Spot	Position	122	1000033913	42407
332.283	502.794	1.25	um	Spot	Position	122	1000035569	42417
493.577	620.45	1.25	um	Spot	Position	122	1000040003	42446
222.898	403.947	1.25	um	Spot	Position	123	1000016101	42690
240.394	448.678	1.25	um	Spot	Position	123	1000032630	42701
267.782	511.899	1.25	um	Spot	Position	123	1000018630	42710
318.877	522.909	1.25	um	Spot	Position	123	1000039074	42711
207.208	548.55	1.25	um	Spot	Position	123	1000024885	42714
284.357	555.703	1.25	um	Spot	Position	123	1000028651	42715
373.283	338.262	1.25	um	Spot	Position	123	1000019611	42739
435.21	409.731	1.25	um	Spot	Position	123	1000033913	42750
333.472	498.531	1.25	um	Spot	Position	123	1000035569	42766
493.762	618.555	1.25	um	Spot	Position	123	1000040003	42795
211.521	397.168	1.25	um	Spot	Position	124	1000016101	43014
239.221	433.362	1.25	um	Spot	Position	124	1000032630	43018
256.881	496.7	1.25	um	Spot	Position	124	1000018630	43026
219.239	545.918	1.25	um	Spot	Position	124	1000024885	43037
280.453	553.854	1.25	um	Spot	Position	124	1000028651	43038
372.764	338.499	1.25	um	Spot	Position	124	1000019611	43054
332.93	499.102	1.25	um	Spot	Position	124	1000035569	43081
493.607	619.481	1.25	um	Spot	Position	124	1000040003	43108
205.835	394.62	1.25	um	Spot	Position	125	1000016101	43329
239.997	417.929	1.25	um	Spot	Position	125	1000032630	43333
248.976	485.732	1.25	um	Spot	Position	125	1000018630	43342
241.792	532.928	1.25	um	Spot	Position	125	1000024885	43351
279.558	554.068	1.25	um	Spot	Position	125	1000028651	43355
363.625	335.201	1.25	um	Spot	Position	125	1000019611	43370
332.986	499.087	1.25	um	Spot	Position	125	1000035569	43406
336.344	513.984	1.25	um	Spot	Position	125	1000039074	43409
493.235	616.781	1.25	um	Spot	Position	125	1000040003	43435
204.383	394.307	1.25	um	Spot	Position	126	1000016101	43622
241.814	475.64	1.25	um	Spot	Position	126	1000018630	43631
253.875	529.414	1.25	um	Spot	Position	126	1000024885	43637
278.176	554.05	1.25	um	Spot	Position	126	1000028651	43640
362.616	334.619	1.25	um	Spot	Position	126	1000019611	43659
337.536	495.08	1.25	um	Spot	Position	126	1000035569	43680
492.154	614.967	1.25	um	Spot	Position	126	1000040003	43701
191.704	389.727	1.25	um	Spot	Position	127	1000016101	43901
236.313	467.893	1.25	um	Spot	Position	127	1000018630	43912
266.351	529.626	1.25	um	Spot	Position	127	1000024885	43919
277.388	553.758	1.25	um	Spot	Position	127	1000028651	43923
361.958	334.668	1.25	um	Spot	Position	127	1000019611	43946
342.494	489.81	1.25	um	Spot	Position	127	1000035569	43970
491.329	613.436	1.25	um	Spot	Position	127	1000040003	43997
234.851	380.363	1.25	um	Spot	Position	128	1000032630	44214
181.781	386.04	1.25	um	Spot	Position	128	1000016101	44215
235.615	466.83	1.25	um	Spot	Position	128	1000018630	44227
274.601	533.995	1.25	um	Spot	Position	128	1000024885	44234
277.699	553.663	1.25	um	Spot	Position	128	1000028651	44235
361.157	335.975	1.25	um	Spot	Position	128	1000019611	44252
348.691	480.49	1.25	um	Spot	Position	128	1000035569	44273
336.768	513.883	1.25	um	Spot	Position	128	1000039074	44282
489.996	610.602	1.25	um	Spot	Position	128	1000040003	44302
236.073	366.334	1.25	um	Spot	Position	129	1000032630	44514
172.884	383.02	1.25	um	Spot	Position	129	1000016101	44516
234.74	464.427	1.25	um	Spot	Position	129	1000018630	44527
276.279	535.937	1.25	um	Spot	Position	129	1000024885	44537
273.99	553.514	1.25	um	Spot	Position	129	1000028651	44539
360.135	336.187	1.25	um	Spot	Position	129	1000019611	44560
353.29	470.095	1.25	um	Spot	Position	129	1000035569	44581
490.093	609.853	1.25	um	Spot	Position	129	1000040003	44616
237.666	359.904	1.25	um	Spot	Position	130	1000032630	44859
160.599	378.423	1.25	um	Spot	Position	130	1000016101	44864
231.214	456.619	1.25	um	Spot	Position	130	1000018630	44875
276.421	537.219	1.25	um	Spot	Position	130	1000024885	44887
268.41	551.298	1.25	um	Spot	Position	130	1000028651	44889
359.262	336.466	1.25	um	Spot	Position	130	1000019611	44913
352.06	467.343	1.25	um	Spot	Position	130	1000035569	44935
338.253	513.484	1.25	um	Spot	Position	130	1000039074	44951
490.459	609.481	1.25	um	Spot	Position	130	1000040003	44978
239.201	350.24	1.25	um	Spot	Position	131	1000032630	45237
152.608	372.482	1.25	um	Spot	Position	131	1000016101	45242
231.969	459.861	1.25	um	Spot	Position	131	1000018630	45260
277.534	537.886	1.25	um	Spot	Position	131	1000024885	45269
267.444	550.765	1.25	um	Spot	Position	131	1000028651	45271
358.922	336.454	1.25	um	Spot	Position	131	1000019611	45301
353.966	469.195	1.25	um	Spot	Position	131	1000035569	45322
338.293	513.672	1.25	um	Spot	Position	131	1000039074	45335
489.63	606.019	1.25	um	Spot	Position	131	1000040003	45359
238.755	348.25	1.25	um	Spot	Position	132	1000032630	45599
140.22	367.74	1.25	um	Spot	Position	132	1000016101	45603
232.051	460.224	1.25	um	Spot	Position	132	1000018630	45623
280.522	542.747	1.25	um	Spot	Position	132	1000024885	45632
266.645	550.507	1.25	um	Spot	Position	132	1000028651	45635
356.892	334.208	1.25	um	Spot	Position	132	1000019611	45654
353.852	476.533	1.25	um	Spot	Position	132	1000035569	45681
338.156	513.948	1.25	um	Spot	Position	132	1000039074	45689
485.968	601.225	1.25	um	Spot	Position	132	1000040003	45710
238.661	347.294	1.25	um	Spot	Position	133	1000032630	45932
129.935	359.535	1.25	um	Spot	Position	133	1000016101	45934
231.611	463.132	1.25	um	Spot	Position	133	1000018630	45951
279.943	542.994	1.25	um	Spot	Position	133	1000024885	45961
266.807	550.855	1.25	um	Spot	Position	133	1000028651	45964
357.541	334.769	1.25	um	Spot	Position	133	1000019611	45982
350.225	480.873	1.25	um	Spot	Position	133	1000035569	46006
482.209	599.238	1.25	um	Spot	Position	133	1000040003	46033
119.549	347.01	1.25	um	Spot	Position	134	1000016101	46252
231.612	465.671	1.25	um	Spot	Position	134	1000018630	46276
279.179	550.909	1.25	um	Spot	Position	134	1000024885	46289
354.165	331.679	1.25	um	Spot	Position	134	1000019611	46307
350.251	481.476	1.25	um	Spot	Position	134	1000035569	46328
477.359	596.309	1.25	um	Spot	Position	134	1000040003	46354
340.604	324.879	1.25	um	Spot	Position	135	1000019611	46598
112.924	342.697	1.25	um	Spot	Position	135	1000016101	46606
232.026	466.126	1.25	um	Spot	Position	135	1000018630	46636
265.234	550.044	1.25	um	Spot	Position	135	1000028651	46647
277.919	553.473	1.25	um	Spot	Position	135	1000024885	46649
349.295	481.342	1.25	um	Spot	Position	135	1000035569	46698
347.686	513.192	1.25	um	Spot	Position	135	1000039074	46708
476.274	593.472	1.25	um	Spot	Position	135	1000040003	46726
339.195	322.446	1.25	um	Spot	Position	136	1000019611	46970
105.699	339.493	1.25	um	Spot	Position	136	1000016101	46974
265.518	550.277	1.25	um	Spot	Position	136	1000028651	47008
279.549	558.632	1.25	um	Spot	Position	136	1000024885	47010
349.539	483.264	1.25	um	Spot	Position	136	1000035569	47054
349.393	515.971	1.25	um	Spot	Position	136	1000039074	47064
473.652	590.967	1.25	um	Spot	Position	136	1000040003	47080
333.372	317.145	1.25	um	Spot	Position	137	1000019611	47286
102.84	335.626	1.25	um	Spot	Position	137	1000016101	47291
264.017	549.695	1.25	um	Spot	Position	137	1000028651	47325
279.666	559.193	1.25	um	Spot	Position	137	1000024885	47327
349.185	484.444	1.25	um	Spot	Position	137	1000035569	47369
349.8	515.951	1.25	um	Spot	Position	137	1000039074	47376
473.921	591.214	1.25	um	Spot	Position	137	1000040003	47393
323.174	308.296	1.25	um	Spot	Position	138	1000019611	47494
263.188	549.821	1.25	um	Spot	Position	138	1000028651	47644
279.239	559.446	1.25	um	Spot	Position	138	1000024885	47646
351.57	485.148	1.25	um	Spot	Position	138	1000035569	47688
349.589	514.653	1.25	um	Spot	Position	138	1000039074	47692
473.655	589.134	1.25	um	Spot	Position	138	1000040003	47707
319.372	305.22	1.25	um	Spot	Position	139	1000019611	47811
94.3581	321.264	1.25	um	Spot	Position	139	1000016101	47814
231.902	466.125	1.25	um	Spot	Position	139	1000018630	47936
255.244	548.846	1.25	um	Spot	Position	139	1000028651	47948
279.032	560.691	1.25	um	Spot	Position	139	1000024885	47950
346.394	487.862	1.25	um	Spot	Position	139	1000035569	47987
348.521	514.733	1.25	um	Spot	Position	139	1000039074	47992
473.471	587.261	1.25	um	Spot	Position	139	1000040003	48013
317.758	302.298	1.25	um	Spot	Position	140	1000019611	48136
90.5964	317.58	1.25	um	Spot	Position	140	1000016101	48142
230.873	464.32	1.25	um	Spot	Position	140	1000018630	48263
250.421	548.949	1.25	um	Spot	Position	140	1000028651	48272
279.678	554.658	1.25	um	Spot	Position	140	1000024885	48273
349.448	486.914	1.25	um	Spot	Position	140	1000035569	48314
348.044	514.359	1.25	um	Spot	Position	140	1000039074	48318
312.575	294.642	1.25	um	Spot	Position	141	1000019611	48460
86.6093	313.455	1.25	um	Spot	Position	141	1000016101	48465
230.993	465.797	1.25	um	Spot	Position	141	1000018630	48600
277.228	543.828	1.25	um	Spot	Position	141	1000024885	48610
250.342	548.872	1.25	um	Spot	Position	141	1000028651	48611
351.521	484.674	1.25	um	Spot	Position	141	1000035569	48650
348.356	514.199	1.25	um	Spot	Position	141	1000039074	48658
343.189	613.728	1.25	um	Spot	Position	141	1000048682	48682
310.983	290.178	1.25	um	Spot	Position	142	1000019611	48809
231.565	464.848	1.25	um	Spot	Position	142	1000018630	48960
276.132	540.048	1.25	um	Spot	Position	142	1000024885	48975
250.074	549.581	1.25	um	Spot	Position	142	1000028651	48977
351.988	482.373	1.25	um	Spot	Position	142	1000035569	49022
343.69	612.924	1.25	um	Spot	Position	142	1000048682	49056
310.732	289.326	1.25	um	Spot	Position	143	1000019611	49217
73.0782	297.2	1.25	um	Spot	Position	143	1000016101	49220
230.992	466.213	1.25	um	Spot	Position	143	1000018630	49387
274.438	533.732	1.25	um	Spot	Position	143	1000024885	49399
249.804	549.416	1.25	um	Spot	Position	143	1000028651	49404
350.647	483.995	1.25	um	Spot	Position	143	1000035569	49466
350.247	515.269	1.25	um	Spot	Position	143	1000039074	49481
463.83	579.139	1.25	um	Spot	Position	143	1000040003	49500
344.371	612.87	1.25	um	Spot	Position	143	1000048682	49515
310.674	286.381	1.25	um	Spot	Position	144	1000019611	49639
230.54	465.36	1.25	um	Spot	Position	144	1000018630	49801
271.288	527.013	1.25	um	Spot	Position	144	1000024885	49810
243.154	550.534	1.25	um	Spot	Position	144	1000028651	49816
348.915	484.367	1.25	um	Spot	Position	144	1000035569	49869
464.042	578.888	1.25	um	Spot	Position	144	1000040003	49894
344.285	612.159	1.25	um	Spot	Position	144	1000048682	49901
309.803	285.086	1.25	um	Spot	Position	145	1000019611	50019
231.254	465.949	1.25	um	Spot	Position	145	1000018630	50151
242.189	550.341	1.25	um	Spot	Position	145	1000028651	50166
302.716	589.524	1.25	um	Spot	Position	145	1000050172	50172
346.686	489.658	1.25	um	Spot	Position	145	1000035569	50210
463.787	578.166	1.25	um	Spot	Position	145	1000040003	50235
309.38	283.211	1.25	um	Spot	Position	146	1000019611	50348
231.04	466.068	1.25	um	Spot	Position	146	1000018630	50482
273.547	497.067	1.25	um	Spot	Position	146	1000024885	50486
240.604	550.447	1.25	um	Spot	Position	146	1000028651	50492
303.357	589.482	1.25	um	Spot	Position	146	1000050172	50497
347.012	488.977	1.25	um	Spot	Position	146	1000035569	50535
462.886	577.288	1.25	um	Spot	Position	146	1000040003	50556
309.887	282.685	1.25	um	Spot	Position	147	1000019611	50686
275.04	495.937	1.25	um	Spot	Position	147	1000024885	50851
238.647	550.476	1.25	um	Spot	Position	147	1000028651	50858
303.715	589.854	1.25	um	Spot	Position	147	1000050172	50865
346.788	490.254	1.25	um	Spot	Position	147	1000035569	50905
346.181	606.507	1.25	um	Spot	Position	147	1000048682	50934
310.225	282.946	1.25	um	Spot	Position	148	1000019611	51035
275.361	492.033	1.25	um	Spot	Position	148	1000024885	51179
303.372	589.84	1.25	um	Spot	Position	148	1000050172	51190
346.627	491.258	1.25	um	Spot	Position	148	1000035569	51229
446.814	566.482	1.25	um	Spot	Position	148	1000040003	51245
310.006	283.828	1.25	um	Spot	Position	149	1000019611	51380
231.097	487.346	1.25	um	Spot	Position	149	1000018630	51526
274.623	489.46	1.25	um	Spot	Position	149	1000024885	51527
235.95	550.223	1.25	um	Spot	Position	149	1000028651	51533
302.947	589.987	1.25	um	Spot	Position	149	1000050172	51540
343.728	494.607	1.25	um	Spot	Position	149	1000035569	51584
442.173	562.845	1.25	um	Spot	Position	149	1000040003	51605
310.497	284.661	1.25	um	Spot	Position	150	1000019611	51726
231.08	487.014	1.25	um	Spot	Position	150	1000018630	51858
274.784	488.523	1.25	um	Spot	Position	150	1000024885	51859
301.443	590.605	1.25	um	Spot	Position	150	1000050172	51870
342.876	494.545	1.25	um	Spot	Position	150	1000035569	51906
439.368	559.737	1.25	um	Spot	Position	150	1000040003	51920
310.442	285.235	1.25	um	Spot	Position	151	1000019611	52080
231.487	483.658	1.25	um	Spot	Position	151	1000018630	52248
274.778	489.601	1.25	um	Spot	Position	151	1000024885	52250
300.628	590.508	1.25	um	Spot	Position	151	1000050172	52271
343.942	494.212	1.25	um	Spot	Position	151	1000035569	52315
440.085	560.041	1.25	um	Spot	Position	151	1000040003	52332
345.121	599.428	1.25	um	Spot	Position	151	1000048682	52344
310.891	287.145	1.25	um	Spot	Position	152	1000019611	52492
232.005	478.824	1.25	um	Spot	Position	152	1000018630	52651
275.025	488.798	1.25	um	Spot	Position	152	1000024885	52653
235.638	550.295	1.25	um	Spot	Position	152	1000028651	52665
300.375	590.295	1.25	um	Spot	Position	152	1000050172	52675
439.732	560.002	1.25	um	Spot	Position	152	1000040003	52737
347.68	591.143	1.25	um	Spot	Position	152	1000048682	52747
311.927	288.343	1.25	um	Spot	Position	153	1000019611	52897
231.556	473.865	1.25	um	Spot	Position	153	1000018630	53054
276.176	480.547	1.25	um	Spot	Position	153	1000024885	53055
235.41	550.158	1.25	um	Spot	Position	153	1000028651	53067
300.314	590.156	1.25	um	Spot	Position	153	1000050172	53079
349.368	586.891	1.25	um	Spot	Position	153	1000048682	53172
311.768	288.726	1.25	um	Spot	Position	154	1000019611	53312
230.053	472.605	1.25	um	Spot	Position	154	1000018630	53448
276.288	478.691	1.25	um	Spot	Position	154	1000024885	53451
328.249	500.776	1.25	um	Spot	Position	154	1000035569	53456
236.711	550.34	1.25	um	Spot	Position	154	1000028651	53468
298.296	590.397	1.25	um	Spot	Position	154	1000050172	53477
313.621	294.971	1.25	um	Spot	Position	155	1000019611	53660
230.22	473.686	1.25	um	Spot	Position	155	1000018630	53802
276.18	478.597	1.25	um	Spot	Position	155	1000024885	53804
318.608	506.5	1.25	um	Spot	Position	155	1000035569	53807
236.3	550.067	1.25	um	Spot	Position	155	1000028651	53814
296.746	590.908	1.25	um	Spot	Position	155	1000050172	53822
314.196	295.442	1.25	um	Spot	Position	156	1000019611	54004
276.796	479.909	1.25	um	Spot	Position	156	1000024885	54157
316.88	508.254	1.25	um	Spot	Position	156	1000035569	54162
236.873	550.102	1.25	um	Spot	Position	156	1000028651	54168
290.073	592.421	1.25	um	Spot	Position	156	1000050172	54176
313.449	294.756	1.25	um	Spot	Position	157	1000019611	54365
230.852	467.925	1.25	um	Spot	Position	157	1000018630	54503
276.325	480.017	1.25	um	Spot	Position	157	1000024885	54505
315.175	509.535	1.25	um	Spot	Position	157	1000035569	54512
284.387	594.55	1.25	um	Spot	Position	157	1000050172	54530
312.781	294.23	1.25	um	Spot	Position	158	1000019611	54760
275.831	481.995	1.25	um	Spot	Position	158	1000024885	54904
312.373	511.426	1.25	um	Spot	Position	158	1000035569	54914
252.162	551.688	1.25	um	Spot	Position	158	1000028651	54921
283.217	594.936	1.25	um	Spot	Position	158	1000050172	54934
358.162	569.215	1.25	um	Spot	Position	158	1000048682	55000
312.853	294.013	1.25	um	Spot	Position	159	1000019611	55142
275.996	482.591	1.25	um	Spot	Position	159	1000024885	55255
312.97	511.284	1.25	um	Spot	Position	159	1000035569	55261
281.264	595.604	1.25	um	Spot	Position	159	1000050172	55276
358.768	567.791	1.25	um	Spot	Position	159	1000048682	55338
312.691	293.879	1.25	um	Spot	Position	160	1000019611	55460
231.199	467.982	1.25	um	Spot	Position	160	1000018630	55566
277.559	486.816	1.25	um	Spot	Position	160	1000024885	55570
313.866	511.254	1.25	um	Spot	Position	160	1000035569	55575
278.377	595.86	1.25	um	Spot	Position	160	1000050172	55591
358.626	568.251	1.25	um	Spot	Position	160	1000048682	55639
312.418	288.39	1.25	um	Spot	Position	161	1000019611	55782
230.544	466.901	1.25	um	Spot	Position	161	1000018630	55912
280.376	497.081	1.25	um	Spot	Position	161	1000024885	55921
314.59	511.727	1.25	um	Spot	Position	161	1000035569	55926
267.835	598.148	1.25	um	Spot	Position	161	1000050172	55939
359.416	566.655	1.25	um	Spot	Position	161	1000048682	56000
312.451	282.075	1.25	um	Spot	Position	162	1000019611	56134
229.986	462.205	1.25	um	Spot	Position	162	1000018630	56271
280.565	501.074	1.25	um	Spot	Position	162	1000024885	56278
314.523	511.421	1.25	um	Spot	Position	162	1000035569	56279
254.666	552.64	1.25	um	Spot	Position	162	1000028651	56284
262.164	597.406	1.25	um	Spot	Position	162	1000050172	56295
441.032	559.076	1.25	um	Spot	Position	162	1000040003	56340
359.434	566.622	1.25	um	Spot	Position	162	1000048682	56342
312.337	284.318	1.25	um	Spot	Position	163	1000019611	56449
231.667	454.762	1.25	um	Spot	Position	163	1000018630	56565
315.306	510.755	1.25	um	Spot	Position	163	1000035569	56570
258.254	552.243	1.25	um	Spot	Position	163	1000028651	56575
258.851	595.89	1.25	um	Spot	Position	163	1000050172	56583
429.766	461.959	1.25	um	Spot	Position	163	1000056612	56612
442.175	560.293	1.25	um	Spot	Position	163	1000040003	56628
362.579	566.142	1.25	um	Spot	Position	163	1000048682	56631
312.752	283.157	1.25	um	Spot	Position	164	1000019611	56779
233	451.792	1.25	um	Spot	Position	164	1000018630	56919
313.55	511.13	1.25	um	Spot	Position	164	1000035569	56931
281.8	523.76	1.25	um	Spot	Position	164	1000024885	56933
258.603	552.286	1.25	um	Spot	Position	164	1000028651	56938
257.577	594.957	1.25	um	Spot	Position	164	1000050172	56947
430.18	461.337	1.25	um	Spot	Position	164	1000056612	56983
442.266	560.065	1.25	um	Spot	Position	164	1000040003	57006
363.309	566.183	1.25	um	Spot	Position	164	1000048682	57008
313.108	283.294	1.25	um	Spot	Position	165	1000019611	57129
233.362	451.403	1.25	um	Spot	Position	165	1000018630	57234
312.707	511.448	1.25	um	Spot	Position	165	1000035569	57244
281.044	527.125	1.25	um	Spot	Position	165	1000024885	57248
258.456	551.975	1.25	um	Spot	Position	165	1000028651	57254
253.193	594.785	1.25	um	Spot	Position	165	1000050172	57261
430.264	454.759	1.25	um	Spot	Position	165	1000056612	57285
447.852	564.269	1.25	um	Spot	Position	165	1000040003	57299
363.769	565.898	1.25	um	Spot	Position	165	1000048682	57300
313.505	283.476	1.25	um	Spot	Position	166	1000019611	57466
233.214	450.727	1.25	um	Spot	Position	166	1000018630	57613
309.347	512.639	1.25	um	Spot	Position	166	1000035569	57625
280.633	528.986	1.25	um	Spot	Position	166	1000024885	57630
259.395	552.432	1.25	um	Spot	Position	166	1000028651	57636
249.234	593.717	1.25	um	Spot	Position	166	1000050172	57647
430.923	455.899	1.25	um	Spot	Position	166	1000056612	57680
364.355	565.387	1.25	um	Spot	Position	166	1000048682	57713
313.803	286.627	1.25	um	Spot	Position	167	1000019611	57860
232.349	453.723	1.25	um	Spot	Position	167	1000018630	57979
280.606	529.822	1.25	um	Spot	Position	167	1000024885	57991
259.696	552.463	1.25	um	Spot	Position	167	1000028651	57994
246.833	593.673	1.25	um	Spot	Position	167	1000050172	58000
431.536	459.003	1.25	um	Spot	Position	167	1000056612	58023
364.22	564.565	1.25	um	Spot	Position	167	1000048682	58046
314.399	288.171	1.25	um	Spot	Position	168	1000019611	58172
231.118	464.887	1.25	um	Spot	Position	168	1000018630	58294
308.711	513.024	1.25	um	Spot	Position	168	1000035569	58300
280.487	530.433	1.25	um	Spot	Position	168	1000024885	58303
259.761	552.397	1.25	um	Spot	Position	168	1000028651	58308
243.119	594.555	1.25	um	Spot	Position	168	1000050172	58314
431.323	456.788	1.25	um	Spot	Position	168	1000056612	58337
364.219	565.276	1.25	um	Spot	Position	168	1000048682	58359
314.925	288.497	1.25	um	Spot	Position	169	1000019611	58482
229.653	477.264	1.25	um	Spot	Position	169	1000018630	58611
310.16	512.578	1.25	um	Spot	Position	169	1000035569	58617
280.745	529.574	1.25	um	Spot	Position	169	1000024885	58622
259.654	551.964	1.25	um	Spot	Position	169	1000028651	58627
238.735	595.926	1.25	um	Spot	Position	169	1000050172	58641
430.748	455.754	1.25	um	Spot	Position	169	1000056612	58670
470.474	578.939	1.25	um	Spot	Position	169	1000040003	58694
314.669	288.947	1.25	um	Spot	Position	170	1000019611	58814
229.333	477.923	1.25	um	Spot	Position	170	1000018630	58949
280.88	528.61	1.25	um	Spot	Position	170	1000024885	58956
260.342	552.548	1.25	um	Spot	Position	170	1000028651	58962
238.65	596.14	1.25	um	Spot	Position	170	1000050172	58969
431.258	454.385	1.25	um	Spot	Position	170	1000056612	58991
364.767	564.802	1.25	um	Spot	Position	170	1000048682	59011
471.395	578.728	1.25	um	Spot	Position	170	1000040003	59012
314.818	289.138	1.25	um	Spot	Position	171	1000019611	59128
229.361	478.833	1.25	um	Spot	Position	171	1000018630	59261
280.574	527.5	1.25	um	Spot	Position	171	1000024885	59269
260.163	552.497	1.25	um	Spot	Position	171	1000028651	59277
237.349	596.083	1.25	um	Spot	Position	171	1000050172	59288
430.988	454.886	1.25	um	Spot	Position	171	1000056612	59318
365.641	565.515	1.25	um	Spot	Position	171	1000048682	59337
472.363	578.224	1.25	um	Spot	Position	171	1000040003	59340
314.038	286.86	1.25	um	Spot	Position	172	1000019611	59469
229.94	482.396	1.25	um	Spot	Position	172	1000018630	59623
315.884	510.328	1.25	um	Spot	Position	172	1000035569	59627
280.343	527.113	1.25	um	Spot	Position	172	1000024885	59630
260.035	552.609	1.25	um	Spot	Position	172	1000028651	59633
236.376	597.468	1.25	um	Spot	Position	172	1000050172	59645
430.819	455.58	1.25	um	Spot	Position	172	1000056612	59675
364.976	565.377	1.25	um	Spot	Position	172	1000048682	59701
474.133	581.053	1.25	um	Spot	Position	172	1000040003	59706
313.908	284.77	1.25	um	Spot	Position	173	1000019611	59827
231.015	489.386	1.25	um	Spot	Position	173	1000018630	59943
316.203	510.008	1.25	um	Spot	Position	173	1000035569	59947
280.61	527.027	1.25	um	Spot	Position	173	1000024885	59951
260.154	552.524	1.25	um	Spot	Position	173	1000028651	59954
229.505	599.055	1.25	um	Spot	Position	173	1000050172	59964
431.95	456.783	1.25	um	Spot	Position	173	1000056612	59992
366.425	563.908	1.25	um	Spot	Position	173	1000048682	60006
474.398	581.127	1.25	um	Spot	Position	173	1000040003	60008
314.179	284.839	1.25	um	Spot	Position	174	1000019611	60144
316.648	510.551	1.25	um	Spot	Position	174	1000035569	60268
280.518	526.806	1.25	um	Spot	Position	174	1000024885	60271
265.762	555.792	1.25	um	Spot	Position	174	1000028651	60275
227.651	598.825	1.25	um	Spot	Position	174	1000050172	60283
431.65	460.035	1.25	um	Spot	Position	174	1000056612	60309
365.437	563.902	1.25	um	Spot	Position	174	1000048682	60330
476.641	581.901	1.25	um	Spot	Position	174	1000040003	60332
314.19	284.314	1.25	um	Spot	Position	175	1000019611	60465
231.289	491.178	1.25	um	Spot	Position	175	1000018630	60586
279.906	526.372	1.25	um	Spot	Position	175	1000024885	60592
265.397	555.258	1.25	um	Spot	Position	175	1000028651	60595
227.405	599.485	1.25	um	Spot	Position	175	1000050172	60606
430.518	462.867	1.25	um	Spot	Position	175	1000056612	60628
365.104	566.295	1.25	um	Spot	Position	175	1000048682	60648
477.852	581.648	1.25	um	Spot	Position	175	1000040003	60651
315.048	284.737	1.25	um	Spot	Position	176	1000019611	60786
230.312	491.633	1.25	um	Spot	Position	176	1000018630	60909
279.326	526.427	1.25	um	Spot	Position	176	1000024885	60918
265.554	555.015	1.25	um	Spot	Position	176	1000028651	60920
227.611	599.122	1.25	um	Spot	Position	176	1000050172	60931
429.772	461.491	1.25	um	Spot	Position	176	1000056612	60954
364.932	566.696	1.25	um	Spot	Position	176	1000048682	60978
478.015	581.285	1.25	um	Spot	Position	176	1000040003	60980
314.183	284.319	1.25	um	Spot	Position	177	1000019611	61100
230.306	492.685	1.25	um	Spot	Position	177	1000018630	61227
322.808	505.142	1.25	um	Spot	Position	177	1000035569	61231
280.309	527.077	1.25	um	Spot	Position	177	1000024885	61234
273.593	559.969	1.25	um	Spot	Position	177	1000028651	61240
214.617	600.981	1.25	um	Spot	Position	177	1000050172	61253
430.081	463.332	1.25	um	Spot	Position	177	1000056612	61274
366.201	566.826	1.25	um	Spot	Position	177	1000048682	61289
479.281	581.667	1.25	um	Spot	Position	177	1000040003	61291
315.387	287.686	1.25	um	Spot	Position	178	1000019611	61388
230.766	492.253	1.25	um	Spot	Position	178	1000018630	61496
280.345	527.818	1.25	um	Spot	Position	178	1000024885	61502
273.988	560.092	1.25	um	Spot	Position	178	1000028651	61506
207.439	601.422	1.25	um	Spot	Position	178	1000050172	61516
428.122	466.772	1.25	um	Spot	Position	178	1000056612	61531
367.146	568.239	1.25	um	Spot	Position	178	1000048682	61547
315.901	288.064	1.25	um	Spot	Position	179	1000019611	61659
229.44	493.799	1.25	um	Spot	Position	179	1000018630	61788
327.015	501.974	1.25	um	Spot	Position	179	1000035569	61789
279.871	527.709	1.25	um	Spot	Position	179	1000024885	61795
272.856	560.449	1.25	um	Spot	Position	179	1000028651	61801
198.24	600.705	1.25	um	Spot	Position	179	1000050172	61812
428.41	468.314	1.25	um	Spot	Position	179	1000056612	61836
367.037	568.049	1.25	um	Spot	Position	179	1000048682	61858
315.247	286.703	1.25	um	Spot	Position	180	1000019611	61961
229.682	493.286	1.25	um	Spot	Position	180	1000018630	62084
326.679	501.813	1.25	um	Spot	Position	180	1000035569	62086
279.811	527.592	1.25	um	Spot	Position	180	1000024885	62089
273.24	562.592	1.25	um	Spot	Position	180	1000028651	62092
188.735	601.775	1.25	um	Spot	Position	180	1000050172	62101
428.98	469.523	1.25	um	Spot	Position	180	1000056612	62119
366.989	568.432	1.25	um	Spot	Position	180	1000048682	62143
316.124	287.202	1.25	um	Spot	Position	181	1000019611	62274
328.535	501.303	1.25	um	Spot	Position	181	1000035569	62416
279.629	527.5	1.25	um	Spot	Position	181	1000024885	62422
273.479	562.503	1.25	um	Spot	Position	181	1000028651	62426
184.017	601.741	1.25	um	Spot	Position	181	1000050172	62436
366.364	567.626	1.25	um	Spot	Position	181	1000048682	62486
316.475	287.387	1.25	um	Spot	Position	182	1000019611	62654
230.355	492.824	1.25	um	Spot	Position	182	1000018630	62826
279.935	527.125	1.25	um	Spot	Position	182	1000024885	62839
273.862	562.868	1.25	um	Spot	Position	182	1000028651	62849
181.788	602.196	1.25	um	Spot	Position	182	1000050172	62863
333.251	492.966	1.25	um	Spot	Position	182	1000035569	62913
366.515	566.724	1.25	um	Spot	Position	182	1000048682	62942
316.476	288.087	1.25	um	Spot	Position	183	1000019611	63079
230.565	491.787	1.25	um	Spot	Position	183	1000018630	63215
280.04	526.721	1.25	um	Spot	Position	183	1000024885	63225
280.491	567.884	1.25	um	Spot	Position	183	1000028651	63233
182.044	603.258	1.25	um	Spot	Position	183	1000050172	63243
338.458	485.554	1.25	um	Spot	Position	183	1000035569	63273
366.548	566.229	1.25	um	Spot	Position	183	1000048682	63295
316.877	286.69	1.25	um	Spot	Position	184	1000019611	63415
229.752	491.936	1.25	um	Spot	Position	184	1000018630	63516
280.292	526.98	1.25	um	Spot	Position	184	1000024885	63522
283.152	568.73	1.25	um	Spot	Position	184	1000028651	63527
182.68	603.395	1.25	um	Spot	Position	184	1000050172	63537
366.347	566.075	1.25	um	Spot	Position	184	1000048682	63586
316.476	286.036	1.25	um	Spot	Position	185	1000019611	63674
229.781	492.836	1.25	um	Spot	Position	185	1000018630	63773
285.296	571.151	1.25	um	Spot	Position	185	1000028651	63788
181.344	602.871	1.25	um	Spot	Position	185	1000050172	63797
366.774	566.609	1.25	um	Spot	Position	185	1000048682	63834
316.768	284.634	1.25	um	Spot	Position	186	1000019611	63975
229.521	493.793	1.25	um	Spot	Position	186	1000018630	64109
280.933	527.665	1.25	um	Spot	Position	186	1000024885	64115
286.286	573.027	1.25	um	Spot	Position	186	1000028651	64121
178.664	601.691	1.25	um	Spot	Position	186	1000050172	64132
348.826	474.446	1.25	um	Spot	Position	186	1000064160	64160
366.182	566.41	1.25	um	Spot	Position	186	1000048682	64187
316.422	284.805	1.25	um	Spot	Position	187	1000019611	64309
229.665	494.658	1.25	um	Spot	Position	187	1000018630	64454
281.299	528.66	1.25	um	Spot	Position	187	1000024885	64463
287.224	574.717	1.25	um	Spot	Position	187	1000028651	64473
180.405	602.371	1.25	um	Spot	Position	187	1000050172	64486
373.528	463.178	1.25	um	Spot	Position	187	1000035569	64513
349.295	474.284	1.25	um	Spot	Position	187	1000064160	64515
367.378	567.102	1.25	um	Spot	Position	187	1000048682	64537
316.45	285.199	1.25	um	Spot	Position	188	1000019611	64671
281.091	528.441	1.25	um	Spot	Position	188	1000024885	64814
287.112	574.624	1.25	um	Spot	Position	188	1000028651	64821
181.88	603.301	1.25	um	Spot	Position	188	1000050172	64829
386.173	457.708	1.25	um	Spot	Position	188	1000035569	64852
349.117	474.006	1.25	um	Spot	Position	188	1000064160	64854
368.194	566.141	1.25	um	Spot	Position	188	1000048682	64871
316.463	284.551	1.25	um	Spot	Position	189	1000019611	64986
281.657	528.958	1.25	um	Spot	Position	189	1000024885	65092
286.484	573.474	1.25	um	Spot	Position	189	1000028651	65098
180.359	603.821	1.25	um	Spot	Position	189	1000050172	65107
349.611	474.752	1.25	um	Spot	Position	189	1000064160	65126
316.676	284.816	1.25	um	Spot	Position	190	1000019611	65239
281.414	529.662	1.25	um	Spot	Position	190	1000024885	65357
285.898	571.975	1.25	um	Spot	Position	190	1000028651	65364
179.361	603.694	1.25	um	Spot	Position	190	1000050172	65373
397.609	454.495	1.25	um	Spot	Position	190	1000035569	65395
349.825	475.055	1.25	um	Spot	Position	190	1000064160	65398
368.558	567.04	1.25	um	Spot	Position	190	1000048682	65417
316.551	284.972	1.25	um	Spot	Position	191	1000019611	65519
226.679	518.771	1.25	um	Spot	Position	191	1000018630	65634
281.278	529.409	1.25	um	Spot	Position	191	1000024885	65636
284.548	570.782	1.25	um	Spot	Position	191	1000028651	65643
181.058	604.804	1.25	um	Spot	Position	191	1000050172	65651
398.66	456.113	1.25	um	Spot	Position	191	1000035569	65668
349.956	474.774	1.25	um	Spot	Position	191	1000064160	65670
316.811	285.876	1.25	um	Spot	Position	192	1000019611	65809
226.147	520.589	1.25	um	Spot	Position	192	1000018630	65947
281.078	529.255	1.25	um	Spot	Position	192	1000024885	65949
284.277	570.762	1.25	um	Spot	Position	192	1000028651	65956
178.868	605.238	1.25	um	Spot	Position	192	1000050172	65966
399.276	456.597	1.25	um	Spot	Position	192	1000035569	65992
350.429	474.881	1.25	um	Spot	Position	192	1000064160	65996
316.821	284.846	1.25	um	Spot	Position	193	1000019611	66132
281.188	528.993	1.25	um	Spot	Position	193	1000024885	66266
284.439	571.018	1.25	um	Spot	Position	193	1000028651	66276
178.772	605.276	1.25	um	Spot	Position	193	1000050172	66285
399.707	457.466	1.25	um	Spot	Position	193	1000035569	66303
350.371	474.927	1.25	um	Spot	Position	193	1000064160	66305
317.002	285.157	1.25	um	Spot	Position	194	1000019611	66421
225.256	522.594	1.25	um	Spot	Position	194	1000018630	66539
281.313	528.952	1.25	um	Spot	Position	194	1000024885	66540
285.564	571.628	1.25	um	Spot	Position	194	1000028651	66546
176.177	605.337	1.25	um	Spot	Position	194	1000050172	66556
350.669	475.178	1.25	um	Spot	Position	194	1000064160	66578
317.443	284.335	1.25	um	Spot	Position	195	1000019611	66709
281.123	529.17	1.25	um	Spot	Position	195	1000024885	66858
225.558	533.221	1.25	um	Spot	Position	195	1000018630	66859
285.468	571.785	1.25	um	Spot	Position	195	1000028651	66865
172.108	603.759	1.25	um	Spot	Position	195	1000050172	66872
399.315	457.191	1.25	um	Spot	Position	195	1000035569	66895
350.846	475.634	1.25	um	Spot	Position	195	1000064160	66899
316.876	283.192	1.25	um	Spot	Position	196	1000019611	67018
281.244	528.85	1.25	um	Spot	Position	196	1000024885	67143
224.239	533.803	1.25	um	Spot	Position	196	1000018630	67144
286.115	572.634	1.25	um	Spot	Position	196	1000028651	67149
167.375	602.795	1.25	um	Spot	Position	196	1000050172	67156
400.221	457.202	1.25	um	Spot	Position	196	1000035569	67179
351.456	475.312	1.25	um	Spot	Position	196	1000064160	67182
316.618	282.953	1.25	um	Spot	Position	197	1000019611	67306
280.795	528.297	1.25	um	Spot	Position	197	1000024885	67432
285.836	571.99	1.25	um	Spot	Position	197	1000028651	67442
159.895	604.68	1.25	um	Spot	Position	197	1000050172	67451
401.289	456.168	1.25	um	Spot	Position	197	1000035569	67469
351.235	474.965	1.25	um	Spot	Position	197	1000064160	67473
317.353	282.487	1.25	um	Spot	Position	198	1000019611	67637
280.585	528.231	1.25	um	Spot	Position	198	1000024885	67784
224.537	533.135	1.25	um	Spot	Position	198	1000018630	67785
285.168	572.181	1.25	um	Spot	Position	198	1000028651	67795
150.198	604.823	1.25	um	Spot	Position	198	1000050172	67805
402.598	456.047	1.25	um	Spot	Position	198	1000035569	67831
351.302	474.789	1.25	um	Spot	Position	198	1000064160	67835
315.791	280.45	1.25	um	Spot	Position	199	1000019611	67977
280.277	528.001	1.25	um	Spot	Position	199	1000024885	68091
223.996	535.234	1.25	um	Spot	Position	199	1000018630	68094
284.68	571.519	1.25	um	Spot	Position	199	1000028651	68099
143.651	604.113	1.25	um	Spot	Position	199	1000050172	68108
402.03	455.545	1.25	um	Spot	Position	199	1000035569	68126
351.406	474.683	1.25	um	Spot	Position	199	1000064160	68129
315.629	280.18	1.25	um	Spot	Position	200	1000019611	68293
280.236	527.991	1.25	um	Spot	Position	200	1000024885	68434
223.512	538.4	1.25	um	Spot	Position	200	1000018630	68436
284.531	571.119	1.25	um	Spot	Position	200	1000028651	68443
144.543	603.915	1.25	um	Spot	Position	200	1000050172	68451
399.996	455.773	1.25	um	Spot	Position	200	1000035569	68474
351.325	474.598	1.25	um	Spot	Position	200	1000064160	68477
315.245	280.504	1.25	um	Spot	Position	201	1000019611	68636
280.136	527.773	1.25	um	Spot	Position	201	1000024885	68775
223.296	539.154	1.25	um	Spot	Position	201	1000018630	68780
284.183	570.679	1.25	um	Spot	Position	201	1000028651	68783
143.567	603.844	1.25	um	Spot	Position	201	1000050172	68790
399.77	456.339	1.25	um	Spot	Position	201	1000035569	68815
351.312	474.121	1.25	um	Spot	Position	201	1000064160	68817
315.514	281.932	1.25	um	Spot	Position	202	1000019611	68969
279.614	527.679	1.25	um	Spot	Position	202	1000024885	69099
223.42	539.302	1.25	um	Spot	Position	202	1000018630	69104
284.579	570.18	1.25	um	Spot	Position	202	1000028651	69107
143.357	604.01	1.25	um	Spot	Position	202	1000050172	69115
398.969	455.579	1.25	um	Spot	Position	202	1000035569	69139
352.157	474.361	1.25	um	Spot	Position	202	1000064160	69142
316.153	283.711	1.25	um	Spot	Position	203	1000019611	69283
279.062	527.797	1.25	um	Spot	Position	203	1000024885	69414
222.961	538.976	1.25	um	Spot	Position	203	1000018630	69417
284.154	570.068	1.25	um	Spot	Position	203	1000028651	69420
142.434	603.915	1.25	um	Spot	Position	203	1000050172	69433
398.359	455.211	1.25	um	Spot	Position	203	1000035569	69451
351.86	474.478	1.25	um	Spot	Position	203	1000064160	69454
316.805	285.811	1.25	um	Spot	Position	204	1000019611	69609
279.052	527.494	1.25	um	Spot	Position	204	1000024885	69760
222.617	540.953	1.25	um	Spot	Position	204	1000018630	69763
283.875	570.196	1.25	um	Spot	Position	204	1000028651	69768
141.269	603.716	1.25	um	Spot	Position	204	1000050172	69777
397.271	455.278	1.25	um	Spot	Position	204	1000035569	69801
351.782	474.437	1.25	um	Spot	Position	204	1000064160	69805
317.701	289.411	1.25	um	Spot	Position	205	1000019611	69950
278.33	527.692	1.25	um	Spot	Position	205	1000024885	70077
222.226	539.995	1.25	um	Spot	Position	205	1000018630	70080
283.973	570.698	1.25	um	Spot	Position	205	1000028651	70085
144.41	604.154	1.25	um	Spot	Position	205	1000050172	70093
382.872	456.135	1.25	um	Spot	Position	205	1000035569	70112
352.029	473.85	1.25	um	Spot	Position	205	1000064160	70116
318.33	290.164	1.25	um	Spot	Position	206	1000019611	70301
276.596	527.232	1.25	um	Spot	Position	206	1000024885	70462
222.368	538.645	1.25	um	Spot	Position	206	1000018630	70465
283.861	570.877	1.25	um	Spot	Position	206	1000028651	70471
145.635	604.047	1.25	um	Spot	Position	206	1000050172	70486
352.27	473.933	1.25	um	Spot	Position	206	1000064160	70518
317.746	289.811	1.25	um	Spot	Position	207	1000019611	70657
275.442	526.389	1.25	um	Spot	Position	207	1000024885	70782
223.435	537.435	1.25	um	Spot	Position	207	1000018630	70785
283.622	570.679	1.25	um	Spot	Position	207	1000028651	70788
151.928	603.461	1.25	um	Spot	Position	207	1000050172	70796
360.698	447.116	1.25	um	Spot	Position	207	1000035569	70810
352.263	474.079	1.25	um	Spot	Position	207	1000064160	70816
320.054	295.57	1.25	um	Spot	Position	208	1000019611	70950
274.562	526.905	1.25	um	Spot	Position	208	1000024885	71069
222.154	538.451	1.25	um	Spot	Position	208	1000018630	71072
283.685	571.161	1.25	um	Spot	Position	208	1000028651	71074
151.649	603.055	1.25	um	Spot	Position	208	1000050172	71081
358.247	446.072	1.25	um	Spot	Position	208	1000035569	71099
352.162	473.546	1.25	um	Spot	Position	208	1000064160	71102
319.631	295.751	1.25	um	Spot	Position	209	1000019611	71219
275.624	527.304	1.25	um	Spot	Position	209	1000024885	71341
221.829	538.061	1.25	um	Spot	Position	209	1000018630	71344
283.578	571.247	1.25	um	Spot	Position	209	1000028651	71348
152.227	602.193	1.25	um	Spot	Position	209	1000050172	71355
358.79	445.881	1.25	um	Spot	Position	209	1000035569	71373
352.712	473.874	1.25	um	Spot	Position	209	1000064160	71377
319.766	295.716	1.25	um	Spot	Position	210	1000019611	71529
275.609	527.098	1.25	um	Spot	Position	210	1000024885	71658
222.008	536.657	1.25	um	Spot	Position	210	1000018630	71660
283.227	569.627	1.25	um	Spot	Position	210	1000028651	71665
152.099	603.284	1.25	um	Spot	Position	210	1000050172	71677
359.404	446.382	1.25	um	Spot	Position	210	1000035569	71695
352.466	473.905	1.25	um	Spot	Position	210	1000064160	71701
320.663	298.379	1.25	um	Spot	Position	211	1000019611	71901
275.961	527.204	1.25	um	Spot	Position	211	1000024885	72091
221.513	536.906	1.25	um	Spot	Position	211	1000018630	72098
282.736	568.567	1.25	um	Spot	Position	211	1000028651	72104
152.897	602.192	1.25	um	Spot	Position	211	1000050172	72119
357.515	446.385	1.25	um	Spot	Position	211	1000035569	72152
352.386	473.598	1.25	um	Spot	Position	211	1000064160	72158
322.761	304.931	1.25	um	Spot	Position	212	1000019611	72312
275.535	527.353	1.25	um	Spot	Position	212	1000024885	72433
220.743	537.709	1.25	um	Spot	Position	212	1000018630	72435
282.103	567.482	1.25	um	Spot	Position	212	1000028651	72439
153.726	601.225	1.25	um	Spot	Position	212	1000050172	72448
356.669	445.844	1.25	um	Spot	Position	212	1000035569	72471
352.26	473.66	1.25	um	Spot	Position	212	1000064160	72474
323.132	305.296	1.25	um	Spot	Position	213	1000019611	72631
275.827	527.781	1.25	um	Spot	Position	213	1000024885	72768
220.957	538.504	1.25	um	Spot	Position	213	1000018630	72771
282.529	566.81	1.25	um	Spot	Position	213	1000028651	72774
162.671	603.085	1.25	um	Spot	Position	213	1000050172	72784
357.27	446.093	1.25	um	Spot	Position	213	1000035569	72804
352.786	473.745	1.25	um	Spot	Position	213	1000064160	72809
322.589	305.228	1.25	um	Spot	Position	214	1000019611	72937
275.505	527.59	1.25	um	Spot	Position	214	1000024885	73057
221.902	537.058	1.25	um	Spot	Position	214	1000018630	73059
282.266	567.139	1.25	um	Spot	Position	214	1000028651	73064
167.056	604.02	1.25	um	Spot	Position	214	1000050172	73081
354.77	446.18	1.25	um	Spot	Position	214	1000035569	73096
352.932	473.322	1.25	um	Spot	Position	214	1000064160	73100
322.751	305.078	1.25	um	Spot	Position	215	1000019611	73240
275.368	527.675	1.25	um	Spot	Position	215	1000024885	73365
221.946	536.641	1.25	um	Spot	Position	215	1000018630	73371
281.6	566.806	1.25	um	Spot	Position	215	1000028651	73374
170.052	603.958	1.25	um	Spot	Position	215	1000050172	73385
356.418	446.353	1.25	um	Spot	Position	215	1000035569	73403
352.834	473.422	1.25	um	Spot	Position	215	1000064160	73406
322.284	304.191	1.25	um	Spot	Position	216	1000019611	73540
275.804	528.6	1.25	um	Spot	Position	216	1000024885	73678
222.496	534.677	1.25	um	Spot	Position	216	1000018630	73680
281.653	565.75	1.25	um	Spot	Position	216	1000028651	73683
172.717	602.347	1.25	um	Spot	Position	216	1000050172	73695
358.969	448.601	1.25	um	Spot	Position	216	1000035569	73713
352.955	473.641	1.25	um	Spot	Position	216	1000064160	73716
322.097	303.896	1.25	um	Spot	Position	217	1000019611	73824
276.095	528.756	1.25	um	Spot	Position	217	1000024885	73944
221.438	535.835	1.25	um	Spot	Position	217	1000018630	73945
281.262	565.764	1.25	um	Spot	Position	217	1000028651	73950
173.397	602.254	1.25	um	Spot	Position	217	1000050172	73962
362.29	448.29	1.25	um	Spot	Position	217	1000035569	73978
352.745	473.637	1.25	um	Spot	Position	217	1000064160	73980
322.141	303.595	1.25	um	Spot	Position	218	1000019611	74092
276.54	528.649	1.25	um	Spot	Position	218	1000024885	74224
221.843	535.212	1.25	um	Spot	Position	218	1000018630	74227
282.656	561.564	1.25	um	Spot	Position	218	1000028651	74230
171.68	602.352	1.25	um	Spot	Position	218	1000050172	74244
367.611	450.327	1.25	um	Spot	Position	218	1000035569	74265
353.01	473.663	1.25	um	Spot	Position	218	1000064160	74269
322.163	303.902	1.25	um	Spot	Position	219	1000019611	74444
277.149	528.948	1.25	um	Spot	Position	219	1000024885	74573
219.601	536.91	1.25	um	Spot	Position	219	1000018630	74575
283.257	561.293	1.25	um	Spot	Position	219	1000028651	74577
170.468	601.53	1.25	um	Spot	Position	219	1000050172	74593
369.3	453.258	1.25	um	Spot	Position	219	1000035569	74621
322.767	304.183	1.25	um	Spot	Position	220	1000019611	74848
276.811	528.892	1.25	um	Spot	Position	220	1000024885	75002
218.323	538.267	1.25	um	Spot	Position	220	1000018630	75005
283.42	560.634	1.25	um	Spot	Position	220	1000028651	75011
169.699	601.057	1.25	um	Spot	Position	220	1000050172	75025
371.354	455.095	1.25	um	Spot	Position	220	1000035569	75059
322.165	303.429	1.25	um	Spot	Position	221	1000019611	75199
277.116	529.1	1.25	um	Spot	Position	221	1000024885	75312
219.193	539.003	1.25	um	Spot	Position	221	1000018630	75315
283.488	560.791	1.25	um	Spot	Position	221	1000028651	75319
168.94	600.286	1.25	um	Spot	Position	221	1000050172	75333
372.206	455.492	1.25	um	Spot	Position	221	1000035569	75352
322.679	303.557	1.25	um	Spot	Position	222	1000019611	75538
277.11	529.427	1.25	um	Spot	Position	222	1000024885	75693
218.878	538.679	1.25	um	Spot	Position	222	1000018630	75698
282.91	560.963	1.25	um	Spot	Position	222	1000028651	75703
168.373	599.145	1.25	um	Spot	Position	222	1000050172	75720
371.274	454.933	1.25	um	Spot	Position	222	1000035569	75754
322.154	303.392	1.25	um	Spot	Position	223	1000019611	75904
277.311	529.524	1.25	um	Spot	Position	223	1000024885	76015
218.938	539.868	1.25	um	Spot	Position	223	1000018630	76017
283.494	559.2	1.25	um	Spot	Position	223	1000028651	76024
168.56	598.784	1.25	um	Spot	Position	223	1000050172	76040
368.95	454.331	1.25	um	Spot	Position	223	1000035569	76059
323.159	304.451	1.25	um	Spot	Position	224	1000019611	76199
277.243	529.57	1.25	um	Spot	Position	224	1000024885	76319
219.771	539.411	1.25	um	Spot	Position	224	1000018630	76323
283.022	558.58	1.25	um	Spot	Position	224	1000028651	76325
167.04	598.005	1.25	um	Spot	Position	224	1000050172	76334
369.829	454.421	1.25	um	Spot	Position	224	1000035569	76359
323.255	303.869	1.25	um	Spot	Position	225	1000019611	76510
219.161	539.239	1.25	um	Spot	Position	225	1000018630	76658
283.729	558.922	1.25	um	Spot	Position	225	1000028651	76661
163.26	597.036	1.25	um	Spot	Position	225	1000050172	76675
370.562	456.247	1.25	um	Spot	Position	225	1000035569	76696
323.618	304.8	1.25	um	Spot	Position	226	1000019611	76910
218.377	539.32	1.25	um	Spot	Position	226	1000018630	77077
161.661	596.633	1.25	um	Spot	Position	226	1000050172	77097
370.177	456.206	1.25	um	Spot	Position	226	1000035569	77126
323.66	304.816	1.25	um	Spot	Position	227	1000019611	77303
277.082	529.938	1.25	um	Spot	Position	227	1000024885	77433
218.383	539.333	1.25	um	Spot	Position	227	1000018630	77436
161.765	597.346	1.25	um	Spot	Position	227	1000050172	77452
370.995	456.301	1.25	um	Spot	Position	227	1000035569	77480
323.999	304.749	1.25	um	Spot	Position	228	1000019611	77649
277.476	530.194	1.25	um	Spot	Position	228	1000024885	77791
217.224	539.982	1.25	um	Spot	Position	228	1000018630	77793
160.059	596.787	1.25	um	Spot	Position	228	1000050172	77805
371.149	455.513	1.25	um	Spot	Position	228	1000035569	77828
323.625	304.164	1.25	um	Spot	Position	229	1000019611	77992
277.193	530.298	1.25	um	Spot	Position	229	1000024885	78119
215.682	541.243	1.25	um	Spot	Position	229	1000018630	78121
279.91	550.935	1.25	um	Spot	Position	229	1000028651	78122
161.295	595.825	1.25	um	Spot	Position	229	1000050172	78131
370.976	456.193	1.25	um	Spot	Position	229	1000035569	78154
323.894	304.044	1.25	um	Spot	Position	230	1000019611	78317
277.09	530.369	1.25	um	Spot	Position	230	1000024885	78446
215.992	540.252	1.25	um	Spot	Position	230	1000018630	78448
279.783	550.984	1.25	um	Spot	Position	230	1000028651	78450
160.734	596.056	1.25	um	Spot	Position	230	1000050172	78459
370.071	456.118	1.25	um	Spot	Position	230	1000035569	78484
323.517	303.613	1.25	um	Spot	Position	231	1000019611	78658
276.798	529.795	1.25	um	Spot	Position	231	1000024885	78812
215.679	540.656	1.25	um	Spot	Position	231	1000018630	78816
279.652	550.17	1.25	um	Spot	Position	231	1000028651	78819
162.947	598.066	1.25	um	Spot	Position	231	1000050172	78831
369.608	455.98	1.25	um	Spot	Position	231	1000035569	78859
323.539	303.089	1.25	um	Spot	Position	232	1000019611	79020
276.891	529.644	1.25	um	Spot	Position	232	1000024885	79158
216.032	540.727	1.25	um	Spot	Position	232	1000018630	79161
279.106	549.934	1.25	um	Spot	Position	232	1000028651	79163
161.465	599.124	1.25	um	Spot	Position	232	1000050172	79172
369.602	454.705	1.25	um	Spot	Position	232	1000035569	79201
323.808	303.303	1.25	um	Spot	Position	233	1000019611	79434
276.791	529.557	1.25	um	Spot	Position	233	1000024885	79642
216.574	540.118	1.25	um	Spot	Position	233	1000018630	79645
279.066	549.248	1.25	um	Spot	Position	233	1000028651	79647
160.342	598.965	1.25	um	Spot	Position	233	1000050172	79661
368.308	454.299	1.25	um	Spot	Position	233	1000035569	79708
323.685	303.279	1.25	um	Spot	Position	234	1000019611	79892
276.797	529.586	1.25	um	Spot	Position	234	1000024885	80018
216.146	539.551	1.25	um	Spot	Position	234	1000018630	80020
278.88	549.14	1.25	um	Spot	Position	234	1000028651	80023
160.854	598.995	1.25	um	Spot	Position	234	1000050172	80035
369.027	455.413	1.25	um	Spot	Position	234	1000035569	80063
323.284	301.973	1.25	um	Spot	Position	235	1000019611	80265
276.706	529.634	1.25	um	Spot	Position	235	1000024885	80391
216.326	539.777	1.25	um	Spot	Position	235	1000018630	80393
279.255	549.24	1.25	um	Spot	Position	235	1000028651	80395
158.683	599.944	1.25	um	Spot	Position	235	1000050172	80407
368.721	455.082	1.25	um	Spot	Position	235	1000035569	80434
323.24	302.119	1.25	um	Spot	Position	236	1000019611	80598
276.798	529.416	1.25	um	Spot	Position	236	1000024885	80717
215.735	540.124	1.25	um	Spot	Position	236	1000018630	80718
279.147	548.434	1.25	um	Spot	Position	236	1000028651	80720
158.842	600.685	1.25	um	Spot	Position	236	1000050172	80729
368.903	454.946	1.25	um	Spot	Position	236	1000035569	80753
323.664	302.424	1.25	um	Spot	Position	237	1000019611	80904
276.463	529.315	1.25	um	Spot	Position	237	1000024885	81019
214.575	540.519	1.25	um	Spot	Position	237	1000018630	81023
278.539	548.502	1.25	um	Spot	Position	237	1000028651	81026
159.62	600.869	1.25	um	Spot	Position	237	1000050172	81039
370.434	455.673	1.25	um	Spot	Position	237	1000035569	81065
323.555	302.337	1.25	um	Spot	Position	238	1000019611	81210
276.3	529.025	1.25	um	Spot	Position	238	1000024885	81333
214.933	540.443	1.25	um	Spot	Position	238	1000018630	81336
278.484	547.248	1.25	um	Spot	Position	238	1000028651	81337
161.339	601.41	1.25	um	Spot	Position	238	1000050172	81346
369.518	455.761	1.25	um	Spot	Position	238	1000035569	81377
323.325	301.856	1.25	um	Spot	Position	239	1000019611	81574
276.137	528.638	1.25	um	Spot	Position	239	1000024885	81739
214.272	539.481	1.25	um	Spot	Position	239	1000018630	81741
278.076	547.491	1.25	um	Spot	Position	239	1000028651	81744
161.716	601.793	1.25	um	Spot	Position	239	1000050172	81756
370.07	456.681	1.25	um	Spot	Position	239	1000035569	81793
322.982	301.843	1.25	um	Spot	Position	240	1000019611	81941
276.241	528.832	1.25	um	Spot	Position	240	1000024885	82056
214.378	539.537	1.25	um	Spot	Position	240	1000018630	82057
278.138	547.941	1.25	um	Spot	Position	240	1000028651	82058
163.341	601.576	1.25	um	Spot	Position	240	1000050172	82072
371.068	456.356	1.25	um	Spot	Position	240	1000035569	82093
322.938	302.142	1.25	um	Spot	Position	241	1000019611	82252
276.182	528.746	1.25	um	Spot	Position	241	1000024885	82361
213.903	540.507	1.25	um	Spot	Position	241	1000018630	82365
278.147	547.826	1.25	um	Spot	Position	241	1000028651	82366
162.769	601.687	1.25	um	Spot	Position	241	1000050172	82377
371.95	457.06	1.25	um	Spot	Position	241	1000035569	82399
323.211	302.393	1.25	um	Spot	Position	242	1000019611	82592
276.194	528.958	1.25	um	Spot	Position	242	1000024885	82736
214.552	541.991	1.25	um	Spot	Position	242	1000018630	82739
278.544	547.408	1.25	um	Spot	Position	242	1000028651	82741
161.802	601.626	1.25	um	Spot	Position	242	1000050172	82752
372.863	456.991	1.25	um	Spot	Position	242	1000035569	82776
323.374	301.831	1.25	um	Spot	Position	243	1000019611	83002
276.055	528.628	1.25	um	Spot	Position	243	1000024885	83184
214.267	541.094	1.25	um	Spot	Position	243	1000018630	83186
162.828	602.101	1.25	um	Spot	Position	243	1000050172	83202
372.379	458.29	1.25	um	Spot	Position	243	1000035569	83236
323.714	301.952	1.25	um	Spot	Position	244	1000019611	83464
275.714	528.754	1.25	um	Spot	Position	244	1000024885	83612
213.449	541.038	1.25	um	Spot	Position	244	1000018630	83618
162.715	602.214	1.25	um	Spot	Position	244	1000050172	83631
373.134	458.293	1.25	um	Spot	Position	244	1000035569	83657
323.764	301.365	1.25	um	Spot	Position	245	1000019611	83868
275.695	528.699	1.25	um	Spot	Position	245	1000024885	84024
214.046	540.434	1.25	um	Spot	Position	245	1000018630	84028
278.455	546.144	1.25	um	Spot	Position	245	1000028651	84029
163.627	602.609	1.25	um	Spot	Position	245	1000050172	84043
373.183	458.595	1.25	um	Spot	Position	245	1000035569	84069
323.813	301.569	1.25	um	Spot	Position	246	1000019611	84235
214.12	539.172	1.25	um	Spot	Position	246	1000018630	84365
278.244	546.84	1.25	um	Spot	Position	246	1000028651	84366
164.974	603.323	1.25	um	Spot	Position	246	1000050172	84376
373.604	458.237	1.25	um	Spot	Position	246	1000035569	84395
323.636	301.79	1.25	um	Spot	Position	247	1000019611	84572
275.667	528.43	1.25	um	Spot	Position	247	1000024885	84715
214.503	538.269	1.25	um	Spot	Position	247	1000018630	84718
278.52	546.257	1.25	um	Spot	Position	247	1000028651	84720
164.315	602.844	1.25	um	Spot	Position	247	1000050172	84734
374.092	458.146	1.25	um	Spot	Position	247	1000035569	84760
323.335	301.65	1.25	um	Spot	Position	248	1000019611	84920
276.057	528.593	1.25	um	Spot	Position	248	1000024885	85020
214.31	538.545	1.25	um	Spot	Position	248	1000018630	85024
164.209	602.663	1.25	um	Spot	Position	248	1000050172	85034
374.459	457.721	1.25	um	Spot	Position	248	1000035569	85055
323.079	300.927	1.25	um	Spot	Position	249	1000019611	85261
214.117	538.25	1.25	um	Spot	Position	249	1000018630	85410
279.083	545.517	1.25	um	Spot	Position	249	1000024885	85411
164.082	602.398	1.25	um	Spot	Position	249	1000050172	85425
374.473	457.699	1.25	um	Spot	Position	249	1000035569	85460
323.063	300.512	1.25	um	Spot	Position	250	1000019611	85638
214.619	537.964	1.25	um	Spot	Position	250	1000018630	85752
278.464	544.745	1.25	um	Spot	Position	250	1000024885	85754
162.333	602.982	1.25	um	Spot	Position	250	1000050172	85764
374.339	458.339	1.25	um	Spot	Position	250	1000035569	85788
323.254	300.761	1.25	um	Spot	Position	251	1000019611	85929
214.374	538.799	1.25	um	Spot	Position	251	1000018630	86022
161.739	602.864	1.25	um	Spot	Position	251	1000050172	86031
374.129	457.429	1.25	um	Spot	Position	251	1000035569	86045
323.226	300.35	1.25	um	Spot	Position	252	1000019611	86185
214.312	539.132	1.25	um	Spot	Position	252	1000018630	86303
160.807	602.976	1.25	um	Spot	Position	252	1000050172	86316
374.852	456.731	1.25	um	Spot	Position	252	1000035569	86339
323.379	300.711	1.25	um	Spot	Position	253	1000019611	86477
275.811	528.017	1.25	um	Spot	Position	253	1000024885	86595
214.449	539.139	1.25	um	Spot	Position	253	1000018630	86598
160.936	603.238	1.25	um	Spot	Position	253	1000050172	86608
375.331	456.232	1.25	um	Spot	Position	253	1000035569	86628
