# Supplementary material for: Neurotransmitter signaling regulates distinct phases of multimodal human interneuron migration
Source: EMBO J. 2021 Oct 18;40(23):e108714. doi: 10.15252/embj.2021108714 (PMC8634123; doi:10.15252/embj.2021108714)
Supplement: Supplementary file 13 — Software EV1 [file EMBJ-40-e108714-s017.zip › Supplementary_Software/track-analysis-using-trackpal/DATA_RAW/0908_Dlxi56_GFP_WT1_confGFP_s14_t1-253_fused_Position_TPMPA.csv]

Position
====================
Position X	Position Y	Position Z	Unit	Category	Collection	Time	TrackID	ID
93.805	16.2994	2.5	um	Spot	Position	1	1000000000	0
307.57	63.0689	2.5	um	Spot	Position	1	1000000001	1
86.5957	91.3609	2.5	um	Spot	Position	1	1000000002	2
248.866	152.489	2.5	um	Spot	Position	1	1000000003	3
197.992	165.953	2.5	um	Spot	Position	1	1000000004	4
235.864	197.66	2.5	um	Spot	Position	1	1000000005	5
66.6739	211.242	2.5	um	Spot	Position	1	1000000006	6
214.958	312.38	2.5	um	Spot	Position	1	1000000007	7
582.359	161.635	2.5	um	Spot	Position	1	1000000008	10
639.064	276.061	2.5	um	Spot	Position	1	1000000009	11
625.333	333.679	2.5	um	Spot	Position	1	1000000010	13
541.268	413.438	2.5	um	Spot	Position	1	1000000011	14
546.549	500.828	2.5	um	Spot	Position	1	1000000012	16
93.8327	16.5892	2.5	um	Spot	Position	2	1000000000	18
306.254	62.7559	2.5	um	Spot	Position	2	1000000001	20
87.3903	91.0772	2.5	um	Spot	Position	2	1000000002	21
248.555	151.551	2.5	um	Spot	Position	2	1000000003	22
196.995	165.951	2.5	um	Spot	Position	2	1000000004	23
235.915	196.778	2.5	um	Spot	Position	2	1000000005	24
65.3418	210.312	2.5	um	Spot	Position	2	1000000006	25
214.69	312.647	2.5	um	Spot	Position	2	1000000007	26
581.189	161.956	2.5	um	Spot	Position	2	1000000008	29
639.076	275.391	2.5	um	Spot	Position	2	1000000009	30
625.039	333.836	2.5	um	Spot	Position	2	1000000010	32
541.148	413.568	2.5	um	Spot	Position	2	1000000011	33
546.615	500.8	2.5	um	Spot	Position	2	1000000012	35
94.0301	15.2133	2.5	um	Spot	Position	3	1000000000	36
305.833	63.3965	2.5	um	Spot	Position	3	1000000001	37
258.092	72.174	2.5	um	Spot	Position	3	1000000013	38
88.4686	91.2597	2.5	um	Spot	Position	3	1000000002	39
247.932	150.339	2.5	um	Spot	Position	3	1000000003	40
195.355	166.201	2.5	um	Spot	Position	3	1000000004	41
234.419	196.999	2.5	um	Spot	Position	3	1000000005	42
64.8819	210.253	2.5	um	Spot	Position	3	1000000006	43
214.903	312.541	2.5	um	Spot	Position	3	1000000007	44
579.777	162.702	2.5	um	Spot	Position	3	1000000008	47
638.396	274.605	2.5	um	Spot	Position	3	1000000009	48
624.778	333.353	2.5	um	Spot	Position	3	1000000010	50
540.206	413.122	2.5	um	Spot	Position	3	1000000011	51
547.146	500.566	2.5	um	Spot	Position	3	1000000012	53
94.6904	16.0124	2.5	um	Spot	Position	4	1000000000	54
304.851	63.5398	2.5	um	Spot	Position	4	1000000001	56
257.999	71.615	2.5	um	Spot	Position	4	1000000013	57
90.2951	89.5738	2.5	um	Spot	Position	4	1000000002	58
247.389	149.84	2.5	um	Spot	Position	4	1000000003	59
195.036	165.92	2.5	um	Spot	Position	4	1000000004	60
233.938	195.245	2.5	um	Spot	Position	4	1000000005	61
64.7077	207.802	2.5	um	Spot	Position	4	1000000006	62
121.879	262.77	2.5	um	Spot	Position	4	1000000014	63
214.055	312.209	2.5	um	Spot	Position	4	1000000007	64
578.643	163.016	2.5	um	Spot	Position	4	1000000008	67
638.123	273.997	2.5	um	Spot	Position	4	1000000009	68
624.24	332.821	2.5	um	Spot	Position	4	1000000010	70
539.596	413.625	2.5	um	Spot	Position	4	1000000011	71
547.122	500.645	2.5	um	Spot	Position	4	1000000012	73
95.2486	15.913	2.5	um	Spot	Position	5	1000000000	75
304.903	63.2204	2.5	um	Spot	Position	5	1000000001	77
259.76	70.2787	2.5	um	Spot	Position	5	1000000013	78
91.2253	90.0399	2.5	um	Spot	Position	5	1000000002	80
245.724	148.904	2.5	um	Spot	Position	5	1000000003	81
193.784	165.921	2.5	um	Spot	Position	5	1000000004	82
233.12	194.428	2.5	um	Spot	Position	5	1000000005	83
65.1923	206.055	2.5	um	Spot	Position	5	1000000006	84
121.39	266.158	2.5	um	Spot	Position	5	1000000014	85
214.225	311.862	2.5	um	Spot	Position	5	1000000007	86
577.146	162.649	2.5	um	Spot	Position	5	1000000008	89
637.733	273.96	2.5	um	Spot	Position	5	1000000009	90
623.824	332.583	2.5	um	Spot	Position	5	1000000010	92
539.113	413.996	2.5	um	Spot	Position	5	1000000011	93
546.733	501.151	2.5	um	Spot	Position	5	1000000012	95
95.7842	17.7683	2.5	um	Spot	Position	6	1000000000	97
303.922	63.1599	2.5	um	Spot	Position	6	1000000001	99
259.572	70.7738	2.5	um	Spot	Position	6	1000000013	100
91.4162	90.6122	2.5	um	Spot	Position	6	1000000002	101
245.37	148.089	2.5	um	Spot	Position	6	1000000003	102
192.432	166.491	2.5	um	Spot	Position	6	1000000004	103
231.768	193.598	2.5	um	Spot	Position	6	1000000005	104
64.577	203.077	2.5	um	Spot	Position	6	1000000006	105
120.721	265.676	2.5	um	Spot	Position	6	1000000014	106
213.982	310.922	2.5	um	Spot	Position	6	1000000007	107
575.446	163.434	2.5	um	Spot	Position	6	1000000008	110
637.167	273.683	2.5	um	Spot	Position	6	1000000009	111
623.168	332.653	2.5	um	Spot	Position	6	1000000010	113
536.392	415.272	2.5	um	Spot	Position	6	1000000011	114
547.08	501.196	2.5	um	Spot	Position	6	1000000012	116
95.8331	18.1793	2.5	um	Spot	Position	7	1000000000	118
302.946	63.4649	2.5	um	Spot	Position	7	1000000001	120
259.085	70.7629	2.5	um	Spot	Position	7	1000000013	121
91.9055	90.8059	2.5	um	Spot	Position	7	1000000002	122
244.874	148.376	2.5	um	Spot	Position	7	1000000003	123
190.774	166.657	2.5	um	Spot	Position	7	1000000004	124
230.088	193.344	2.5	um	Spot	Position	7	1000000005	125
66.1079	200.247	2.5	um	Spot	Position	7	1000000006	126
120.932	265.66	2.5	um	Spot	Position	7	1000000014	127
213.353	309.143	2.5	um	Spot	Position	7	1000000007	128
573.569	164.536	2.5	um	Spot	Position	7	1000000008	131
637.154	273.872	2.5	um	Spot	Position	7	1000000009	132
622.81	332.253	2.5	um	Spot	Position	7	1000000010	134
528.247	415.826	2.5	um	Spot	Position	7	1000000011	135
547.082	501.201	2.5	um	Spot	Position	7	1000000012	137
183.165	6.20365	2.5	um	Spot	Position	8	1000000015	139
95.7964	18.8742	2.5	um	Spot	Position	8	1000000000	140
301.917	65.0026	2.5	um	Spot	Position	8	1000000001	142
258.836	71.6546	2.5	um	Spot	Position	8	1000000013	143
93.309	89.4167	2.5	um	Spot	Position	8	1000000002	145
244.678	148.593	2.5	um	Spot	Position	8	1000000003	146
190.269	165.782	2.5	um	Spot	Position	8	1000000004	147
229.122	192.481	2.5	um	Spot	Position	8	1000000005	148
66.6182	195.5	2.5	um	Spot	Position	8	1000000006	149
120.978	265.982	2.5	um	Spot	Position	8	1000000014	150
212.99	308.029	2.5	um	Spot	Position	8	1000000007	151
572.083	165.481	2.5	um	Spot	Position	8	1000000008	154
637.016	273.5	2.5	um	Spot	Position	8	1000000009	155
622.829	332.013	2.5	um	Spot	Position	8	1000000010	157
526.57	415.325	2.5	um	Spot	Position	8	1000000011	158
547.109	500.609	2.5	um	Spot	Position	8	1000000012	161
186.412	7.27552	2.5	um	Spot	Position	9	1000000015	163
96.2161	20.6863	2.5	um	Spot	Position	9	1000000000	164
301.803	65.1721	2.5	um	Spot	Position	9	1000000001	166
258.38	72.7255	2.5	um	Spot	Position	9	1000000013	167
94.0846	89.2081	2.5	um	Spot	Position	9	1000000002	168
244.602	148.229	2.5	um	Spot	Position	9	1000000003	169
189.765	165.832	2.5	um	Spot	Position	9	1000000004	170
66.5235	192.176	2.5	um	Spot	Position	9	1000000006	171
230.974	193.548	2.5	um	Spot	Position	9	1000000005	172
120.865	265.794	2.5	um	Spot	Position	9	1000000014	174
212.637	306.74	2.5	um	Spot	Position	9	1000000007	175
570.686	166.406	2.5	um	Spot	Position	9	1000000008	178
636.602	273.434	2.5	um	Spot	Position	9	1000000009	179
622.649	332.023	2.5	um	Spot	Position	9	1000000010	181
526.246	415.235	2.5	um	Spot	Position	9	1000000011	182
547.139	500.622	2.5	um	Spot	Position	9	1000000012	184
187.462	9.15128	2.5	um	Spot	Position	10	1000000015	186
96.542	21.5227	2.5	um	Spot	Position	10	1000000000	187
302.846	61.4045	2.5	um	Spot	Position	10	1000000001	189
257.976	73.2888	2.5	um	Spot	Position	10	1000000013	190
98.3025	84.3827	2.5	um	Spot	Position	10	1000000002	191
245.4	149.12	2.5	um	Spot	Position	10	1000000003	192
68.2325	153.114	2.5	um	Spot	Position	10	1000000016	193
188.772	165.594	2.5	um	Spot	Position	10	1000000004	194
65.7068	191.254	2.5	um	Spot	Position	10	1000000006	195
228.383	193.298	2.5	um	Spot	Position	10	1000000005	196
121.115	265.606	2.5	um	Spot	Position	10	1000000014	198
211.951	305.567	2.5	um	Spot	Position	10	1000000007	199
569.834	166.311	2.5	um	Spot	Position	10	1000000008	202
636.819	273.049	2.5	um	Spot	Position	10	1000000009	203
622.368	331.868	2.5	um	Spot	Position	10	1000000010	204
525.333	415.203	2.5	um	Spot	Position	10	1000000011	205
547.601	499.978	2.5	um	Spot	Position	10	1000000012	208
185.901	10.9619	2.5	um	Spot	Position	11	1000000015	210
100.047	26.224	2.5	um	Spot	Position	11	1000000000	211
301.842	61.2188	2.5	um	Spot	Position	11	1000000001	213
256.783	74.1227	2.5	um	Spot	Position	11	1000000013	214
99.0929	83.2716	2.5	um	Spot	Position	11	1000000002	216
247.109	149.237	2.5	um	Spot	Position	11	1000000003	217
69.3255	151.993	2.5	um	Spot	Position	11	1000000016	218
188.369	165.3	2.5	um	Spot	Position	11	1000000004	219
66.7293	189.72	2.5	um	Spot	Position	11	1000000006	220
221.089	189.781	2.5	um	Spot	Position	11	1000000005	221
121.135	264.173	2.5	um	Spot	Position	11	1000000014	223
209.996	301.501	2.5	um	Spot	Position	11	1000000007	224
568.895	166.515	2.5	um	Spot	Position	11	1000000008	227
636.001	272.964	2.5	um	Spot	Position	11	1000000009	228
387.91	314.67	2.5	um	Spot	Position	11	1000000017	229
622.523	330.886	2.5	um	Spot	Position	11	1000000010	230
500.268	359.4	2.5	um	Spot	Position	11	1000000018	231
525.158	414.829	2.5	um	Spot	Position	11	1000000011	232
548.02	498.964	2.5	um	Spot	Position	11	1000000012	235
184.361	11.6317	2.5	um	Spot	Position	12	1000000015	237
97.2644	27.4757	2.5	um	Spot	Position	12	1000000000	238
301.916	60.0253	2.5	um	Spot	Position	12	1000000001	240
256.053	75.5073	2.5	um	Spot	Position	12	1000000013	241
113.157	79.5862	2.5	um	Spot	Position	12	1000000002	243
247.597	150.574	2.5	um	Spot	Position	12	1000000003	244
188.219	165.25	2.5	um	Spot	Position	12	1000000004	245
221.083	189.78	2.5	um	Spot	Position	12	1000000005	246
66.6399	190.005	2.5	um	Spot	Position	12	1000000006	247
121.595	267.885	2.5	um	Spot	Position	12	1000000014	249
208.252	296.943	2.5	um	Spot	Position	12	1000000007	250
567.332	168.105	2.5	um	Spot	Position	12	1000000008	253
635.538	272.78	2.5	um	Spot	Position	12	1000000009	254
621.92	330.778	2.5	um	Spot	Position	12	1000000010	255
499.798	361.213	2.5	um	Spot	Position	12	1000000018	256
525.602	414.694	2.5	um	Spot	Position	12	1000000011	257
548.194	498.892	2.5	um	Spot	Position	12	1000000012	260
182.477	12.699	2.5	um	Spot	Position	13	1000000015	262
97.4935	29.7747	2.5	um	Spot	Position	13	1000000000	263
302.072	59.4829	2.5	um	Spot	Position	13	1000000001	265
254.784	77.0057	2.5	um	Spot	Position	13	1000000013	267
114.668	78.9904	2.5	um	Spot	Position	13	1000000002	268
246.493	151.184	2.5	um	Spot	Position	13	1000000003	269
187.027	166.176	2.5	um	Spot	Position	13	1000000004	270
66.6567	189.436	2.5	um	Spot	Position	13	1000000006	271
225.014	191.832	2.5	um	Spot	Position	13	1000000005	272
121.614	269.411	2.5	um	Spot	Position	13	1000000014	274
207.675	295.525	2.5	um	Spot	Position	13	1000000007	275
564.067	172.343	2.5	um	Spot	Position	13	1000000008	278
635.476	272.945	2.5	um	Spot	Position	13	1000000009	279
622.06	330.567	2.5	um	Spot	Position	13	1000000010	280
499.659	361.679	2.5	um	Spot	Position	13	1000000018	281
526.011	413.825	2.5	um	Spot	Position	13	1000000011	282
548.396	498.652	2.5	um	Spot	Position	13	1000000012	285
183.214	14.7782	2.5	um	Spot	Position	14	1000000015	287
96.9099	30.7692	2.5	um	Spot	Position	14	1000000000	288
302.337	58.8443	2.5	um	Spot	Position	14	1000000001	290
253.757	78.4603	2.5	um	Spot	Position	14	1000000013	292
114.887	80.1961	2.5	um	Spot	Position	14	1000000002	293
73.0087	145.613	2.5	um	Spot	Position	14	1000000016	294
248.405	155.693	2.5	um	Spot	Position	14	1000000003	295
185.742	166.606	2.5	um	Spot	Position	14	1000000004	296
67.1207	189.075	2.5	um	Spot	Position	14	1000000006	297
223.896	191.594	2.5	um	Spot	Position	14	1000000005	298
121.173	270.316	2.5	um	Spot	Position	14	1000000014	300
207.661	295.104	2.5	um	Spot	Position	14	1000000007	301
559.233	178.514	2.5	um	Spot	Position	14	1000000008	304
634.983	272.704	2.5	um	Spot	Position	14	1000000009	305
385.098	315.088	2.5	um	Spot	Position	14	1000000017	306
621.972	330.376	2.5	um	Spot	Position	14	1000000010	307
499.132	361.395	2.5	um	Spot	Position	14	1000000018	308
525.741	413.212	2.5	um	Spot	Position	14	1000000011	309
548.423	498.564	2.5	um	Spot	Position	14	1000000012	312
183.491	14.4453	2.5	um	Spot	Position	15	1000000015	314
96.2464	31.4788	2.5	um	Spot	Position	15	1000000000	315
301.871	57.4996	2.5	um	Spot	Position	15	1000000001	317
114.393	80.4315	2.5	um	Spot	Position	15	1000000002	319
251.188	81.0529	2.5	um	Spot	Position	15	1000000013	320
249.871	157.789	2.5	um	Spot	Position	15	1000000003	321
184.882	166.121	2.5	um	Spot	Position	15	1000000004	322
68.2151	188.222	2.5	um	Spot	Position	15	1000000006	323
223.159	191.921	2.5	um	Spot	Position	15	1000000005	324
118.798	275.001	2.5	um	Spot	Position	15	1000000014	326
204.553	291.146	2.5	um	Spot	Position	15	1000000007	327
556.848	180.06	2.5	um	Spot	Position	15	1000000008	330
634.613	272.334	2.5	um	Spot	Position	15	1000000009	331
386.481	313.099	2.5	um	Spot	Position	15	1000000017	332
621.659	330.434	2.5	um	Spot	Position	15	1000000010	333
499.438	362.022	2.5	um	Spot	Position	15	1000000018	334
526.568	413.278	2.5	um	Spot	Position	15	1000000011	335
548.408	498.369	2.5	um	Spot	Position	15	1000000012	338
183.699	16.3216	2.5	um	Spot	Position	16	1000000015	340
96.5888	32.2374	2.5	um	Spot	Position	16	1000000000	341
301.302	56.8824	2.5	um	Spot	Position	16	1000000001	343
113.48	81.1282	2.5	um	Spot	Position	16	1000000002	345
250.258	82.8642	2.5	um	Spot	Position	16	1000000013	346
256.3	164.551	2.5	um	Spot	Position	16	1000000003	347
185.35	165.749	2.5	um	Spot	Position	16	1000000004	348
67.8621	187.636	2.5	um	Spot	Position	16	1000000006	349
223.038	192.693	2.5	um	Spot	Position	16	1000000005	350
115.856	280.855	2.5	um	Spot	Position	16	1000000014	352
550.938	187.079	2.5	um	Spot	Position	16	1000000008	356
634.267	272.21	2.5	um	Spot	Position	16	1000000009	357
390.077	309.154	2.5	um	Spot	Position	16	1000000017	358
621.393	330.656	2.5	um	Spot	Position	16	1000000010	359
500.533	362.024	2.5	um	Spot	Position	16	1000000018	360
526.699	412.96	2.5	um	Spot	Position	16	1000000011	361
368.343	458.876	2.5	um	Spot	Position	16	1000000019	364
548.225	497.916	2.5	um	Spot	Position	16	1000000012	365
183.053	17.6839	2.5	um	Spot	Position	17	1000000015	367
96.6086	31.5871	2.5	um	Spot	Position	17	1000000000	368
301.221	56.5419	2.5	um	Spot	Position	17	1000000001	370
110.46	82.6415	2.5	um	Spot	Position	17	1000000002	372
249.062	84.1283	2.5	um	Spot	Position	17	1000000013	373
117.531	102.634	2.5	um	Spot	Position	17	1000000020	374
92.9849	143.696	2.5	um	Spot	Position	17	1000000016	375
184.228	166.476	2.5	um	Spot	Position	17	1000000004	376
261.261	169.232	2.5	um	Spot	Position	17	1000000003	377
68.9832	182.099	2.5	um	Spot	Position	17	1000000006	378
223.703	192.812	2.5	um	Spot	Position	17	1000000005	379
123.617	288.888	2.5	um	Spot	Position	17	1000000014	380
539.54	195.704	2.5	um	Spot	Position	17	1000000008	383
633.476	272.279	2.5	um	Spot	Position	17	1000000009	384
395.372	306.31	2.5	um	Spot	Position	17	1000000017	385
621.447	330.479	2.5	um	Spot	Position	17	1000000010	386
503.682	362.644	2.5	um	Spot	Position	17	1000000018	387
526.61	412.532	2.5	um	Spot	Position	17	1000000011	388
369.121	458.546	2.5	um	Spot	Position	17	1000000019	391
548.168	497.876	2.5	um	Spot	Position	17	1000000012	392
182.728	18.277	2.5	um	Spot	Position	18	1000000015	394
96.7525	31.9187	2.5	um	Spot	Position	18	1000000000	395
302.206	56.5331	2.5	um	Spot	Position	18	1000000001	397
248.963	84.6409	2.5	um	Spot	Position	18	1000000013	399
103.636	85.3231	2.5	um	Spot	Position	18	1000000002	400
116.978	102.497	2.5	um	Spot	Position	18	1000000020	401
106.722	149.75	2.5	um	Spot	Position	18	1000000016	402
183.162	167.017	2.5	um	Spot	Position	18	1000000004	403
261.738	171.591	2.5	um	Spot	Position	18	1000000003	404
68.7584	181.104	2.5	um	Spot	Position	18	1000000006	405
223.443	192.561	2.5	um	Spot	Position	18	1000000005	406
204.457	286.004	2.5	um	Spot	Position	18	1000000007	407
131.508	291.07	2.5	um	Spot	Position	18	1000000014	408
536.127	200.051	2.5	um	Spot	Position	18	1000000008	411
624.421	206.587	2.5	um	Spot	Position	18	1000000021	412
633.199	272.23	2.5	um	Spot	Position	18	1000000009	413
402.9	296.508	2.5	um	Spot	Position	18	1000000017	414
621.507	330.379	2.5	um	Spot	Position	18	1000000010	415
498.997	360.962	2.5	um	Spot	Position	18	1000000018	416
524.403	412.646	2.5	um	Spot	Position	18	1000000011	418
368.923	458.619	2.5	um	Spot	Position	18	1000000019	420
548.495	497.001	2.5	um	Spot	Position	18	1000000012	421
182.396	17.4988	2.5	um	Spot	Position	19	1000000015	423
96.7921	33.0084	2.5	um	Spot	Position	19	1000000000	424
302.047	55.8891	2.5	um	Spot	Position	19	1000000001	426
248.798	83.9001	2.5	um	Spot	Position	19	1000000013	428
87.7762	90.4283	2.5	um	Spot	Position	19	1000000002	429
116.655	102.514	2.5	um	Spot	Position	19	1000000020	430
121.048	152.913	2.5	um	Spot	Position	19	1000000016	431
182.736	167.262	2.5	um	Spot	Position	19	1000000004	432
261.282	172.055	2.5	um	Spot	Position	19	1000000003	433
68.8475	179.004	2.5	um	Spot	Position	19	1000000006	434
224.509	192.801	2.5	um	Spot	Position	19	1000000005	435
206.323	288.06	2.5	um	Spot	Position	19	1000000007	437
137.459	288.44	2.5	um	Spot	Position	19	1000000014	438
534.418	201.226	2.5	um	Spot	Position	19	1000000008	441
624.661	206.318	2.5	um	Spot	Position	19	1000000021	442
633.046	272.188	2.5	um	Spot	Position	19	1000000009	443
405.138	285.354	2.5	um	Spot	Position	19	1000000017	444
620.993	330.185	2.5	um	Spot	Position	19	1000000010	445
498.55	359.141	2.5	um	Spot	Position	19	1000000018	446
515.141	417.383	2.5	um	Spot	Position	19	1000000011	447
368.043	458.609	2.5	um	Spot	Position	19	1000000019	449
548.492	496.893	2.5	um	Spot	Position	19	1000000012	450
182.325	18.8899	2.5	um	Spot	Position	20	1000000015	452
96.5459	33.4537	2.5	um	Spot	Position	20	1000000000	453
301.727	57.1799	2.5	um	Spot	Position	20	1000000001	455
248.664	84.2305	2.5	um	Spot	Position	20	1000000013	457
116.086	102.55	2.5	um	Spot	Position	20	1000000020	458
128.445	156.28	2.5	um	Spot	Position	20	1000000016	459
182.681	167.152	2.5	um	Spot	Position	20	1000000004	460
260.946	174.66	2.5	um	Spot	Position	20	1000000003	461
70.6021	175.665	2.5	um	Spot	Position	20	1000000006	462
224.339	192.39	2.5	um	Spot	Position	20	1000000005	463
140.155	286.63	2.5	um	Spot	Position	20	1000000014	465
207.186	288.484	2.5	um	Spot	Position	20	1000000007	466
531.839	203.614	2.5	um	Spot	Position	20	1000000008	469
623.997	206.338	2.5	um	Spot	Position	20	1000000021	470
633.088	272.36	2.5	um	Spot	Position	20	1000000009	471
406.99	278.718	2.5	um	Spot	Position	20	1000000017	472
620.329	330.507	2.5	um	Spot	Position	20	1000000010	473
498.551	358.138	2.5	um	Spot	Position	20	1000000018	474
513.061	417.968	2.5	um	Spot	Position	20	1000000011	475
368.304	460.264	2.5	um	Spot	Position	20	1000000019	477
548.914	496.704	2.5	um	Spot	Position	20	1000000012	478
180.289	20.5591	2.5	um	Spot	Position	21	1000000015	480
95.9449	33.0368	2.5	um	Spot	Position	21	1000000000	481
302.12	57.7345	2.5	um	Spot	Position	21	1000000001	482
247.432	85.5425	2.5	um	Spot	Position	21	1000000013	483
114.784	102.704	2.5	um	Spot	Position	21	1000000020	485
132.718	159.58	2.5	um	Spot	Position	21	1000000016	486
181.983	167.606	2.5	um	Spot	Position	21	1000000004	487
70.7676	176.414	2.5	um	Spot	Position	21	1000000006	488
261.679	176.838	2.5	um	Spot	Position	21	1000000003	489
223.929	192.63	2.5	um	Spot	Position	21	1000000005	490
143.038	285.533	2.5	um	Spot	Position	21	1000000014	492
208.166	290.61	2.5	um	Spot	Position	21	1000000007	493
529.364	206.436	2.5	um	Spot	Position	21	1000000008	496
633.01	272.167	2.5	um	Spot	Position	21	1000000009	497
620.669	330.337	2.5	um	Spot	Position	21	1000000010	498
499.145	359.702	2.5	um	Spot	Position	21	1000000018	499
512.939	417.711	2.5	um	Spot	Position	21	1000000011	501
368.945	460.616	2.5	um	Spot	Position	21	1000000019	503
548.804	496.404	2.5	um	Spot	Position	21	1000000012	504
181.516	20.002	2.5	um	Spot	Position	22	1000000015	506
95.6995	27.951	2.5	um	Spot	Position	22	1000000000	507
302.397	57.5636	2.5	um	Spot	Position	22	1000000001	509
246.473	87.1436	2.5	um	Spot	Position	22	1000000013	510
115.366	103.397	2.5	um	Spot	Position	22	1000000020	511
57.9373	115.198	2.5	um	Spot	Position	22	1000000002	513
136.109	163.194	2.5	um	Spot	Position	22	1000000016	514
182.355	168.175	2.5	um	Spot	Position	22	1000000004	515
71.14	175.967	2.5	um	Spot	Position	22	1000000006	516
263.299	186.233	2.5	um	Spot	Position	22	1000000003	517
234.705	197.87	2.5	um	Spot	Position	22	1000000005	518
143.901	283.835	2.5	um	Spot	Position	22	1000000014	520
208.012	291.155	2.5	um	Spot	Position	22	1000000007	521
441.61	181.386	2.5	um	Spot	Position	22	1000000022	524
625.273	206.213	2.5	um	Spot	Position	22	1000000021	525
528.803	207.535	2.5	um	Spot	Position	22	1000000008	526
632.764	272.322	2.5	um	Spot	Position	22	1000000009	527
620.962	330.195	2.5	um	Spot	Position	22	1000000010	528
499.507	360.252	2.5	um	Spot	Position	22	1000000018	529
512.864	417.494	2.5	um	Spot	Position	22	1000000011	530
369.532	460.306	2.5	um	Spot	Position	22	1000000019	532
548.893	496.14	2.5	um	Spot	Position	22	1000000012	533
178.14	21.1426	2.5	um	Spot	Position	23	1000000015	535
96.2063	22.9216	2.5	um	Spot	Position	23	1000000000	536
303.115	58.1251	2.5	um	Spot	Position	23	1000000001	538
245.674	88.3927	2.5	um	Spot	Position	23	1000000013	539
115.001	103.464	2.5	um	Spot	Position	23	1000000020	540
59.2285	114.324	2.5	um	Spot	Position	23	1000000002	541
137.246	162.866	2.5	um	Spot	Position	23	1000000016	542
182.54	168.144	2.5	um	Spot	Position	23	1000000004	543
71.1797	174.618	2.5	um	Spot	Position	23	1000000006	544
242.647	202.03	2.5	um	Spot	Position	23	1000000005	545
146.533	282.644	2.5	um	Spot	Position	23	1000000014	546
207.289	288.898	2.5	um	Spot	Position	23	1000000007	547
440.294	178.674	2.5	um	Spot	Position	23	1000000022	550
625.385	206.278	2.5	um	Spot	Position	23	1000000021	551
528.938	207.349	2.5	um	Spot	Position	23	1000000008	552
632.852	272.241	2.5	um	Spot	Position	23	1000000009	553
620.17	330.596	2.5	um	Spot	Position	23	1000000010	554
499.502	360.01	2.5	um	Spot	Position	23	1000000018	555
508.563	416.918	2.5	um	Spot	Position	23	1000000011	557
370.176	460.63	2.5	um	Spot	Position	23	1000000019	559
548.446	496.269	2.5	um	Spot	Position	23	1000000012	560
96.2495	21.3087	2.5	um	Spot	Position	24	1000000000	562
176.769	22.2822	2.5	um	Spot	Position	24	1000000015	563
311.245	52.004	2.5	um	Spot	Position	24	1000000001	565
245.644	88.9128	2.5	um	Spot	Position	24	1000000013	566
114.106	103.211	2.5	um	Spot	Position	24	1000000020	567
51.6568	118.788	2.5	um	Spot	Position	24	1000000002	568
137.295	163.774	2.5	um	Spot	Position	24	1000000016	569
183.31	168.421	2.5	um	Spot	Position	24	1000000004	570
70.9949	174.004	2.5	um	Spot	Position	24	1000000006	571
273.635	197.579	2.5	um	Spot	Position	24	1000000003	572
254.518	205.253	2.5	um	Spot	Position	24	1000000005	573
148.793	282.379	2.5	um	Spot	Position	24	1000000014	575
207.059	286.914	2.5	um	Spot	Position	24	1000000007	576
528.157	208.018	2.5	um	Spot	Position	24	1000000008	579
633.632	271.191	2.5	um	Spot	Position	24	1000000009	580
620.1	330.524	2.5	um	Spot	Position	24	1000000010	581
500.384	361.297	2.5	um	Spot	Position	24	1000000018	582
502.293	415.626	2.5	um	Spot	Position	24	1000000011	583
370.61	460.198	2.5	um	Spot	Position	24	1000000019	585
548.629	496.041	2.5	um	Spot	Position	24	1000000012	586
98.6514	18.3484	2.5	um	Spot	Position	25	1000000000	588
176.169	22.158	2.5	um	Spot	Position	25	1000000015	589
315.618	51.3204	2.5	um	Spot	Position	25	1000000001	591
245.393	90.1477	2.5	um	Spot	Position	25	1000000013	592
105.219	95.9458	2.5	um	Spot	Position	25	1000000020	593
50.6618	119.98	2.5	um	Spot	Position	25	1000000002	594
137.192	163.756	2.5	um	Spot	Position	25	1000000016	595
183.048	168.449	2.5	um	Spot	Position	25	1000000004	596
73.4059	170.487	2.5	um	Spot	Position	25	1000000006	597
273.123	197.886	2.5	um	Spot	Position	25	1000000003	598
148.401	280.689	2.5	um	Spot	Position	25	1000000014	600
206.657	284.478	2.5	um	Spot	Position	25	1000000007	601
623.641	207.213	2.5	um	Spot	Position	25	1000000021	604
528.048	207.858	2.5	um	Spot	Position	25	1000000008	605
633.715	271.423	2.5	um	Spot	Position	25	1000000009	606
620.268	330.255	2.5	um	Spot	Position	25	1000000010	607
500.482	360.906	2.5	um	Spot	Position	25	1000000018	608
493.576	410.815	2.5	um	Spot	Position	25	1000000011	609
371.74	460.224	2.5	um	Spot	Position	25	1000000019	611
548.678	495.188	2.5	um	Spot	Position	25	1000000012	612
170.26	13.8988	2.5	um	Spot	Position	26	1000000015	614
98.9361	18.354	2.5	um	Spot	Position	26	1000000000	615
245.281	90.6245	2.5	um	Spot	Position	26	1000000013	617
39.0532	131.054	2.5	um	Spot	Position	26	1000000002	618
135.514	162.408	2.5	um	Spot	Position	26	1000000016	619
74.379	168.263	2.5	um	Spot	Position	26	1000000006	620
182.757	169.908	2.5	um	Spot	Position	26	1000000004	621
149.392	280.778	2.5	um	Spot	Position	26	1000000014	623
205.094	281.62	2.5	um	Spot	Position	26	1000000007	624
435.96	167.13	2.5	um	Spot	Position	26	1000000022	627
623.883	207.077	2.5	um	Spot	Position	26	1000000021	628
528.24	207.703	2.5	um	Spot	Position	26	1000000008	629
633.607	272.686	2.5	um	Spot	Position	26	1000000009	630
620.025	330.038	2.5	um	Spot	Position	26	1000000010	631
500.397	360.582	2.5	um	Spot	Position	26	1000000018	632
492.716	410.157	2.5	um	Spot	Position	26	1000000011	633
548.44	494.781	2.5	um	Spot	Position	26	1000000012	635
171.089	13.9818	2.5	um	Spot	Position	27	1000000015	637
102.333	17.666	2.5	um	Spot	Position	27	1000000000	638
324.047	47.8531	2.5	um	Spot	Position	27	1000000001	639
244.105	92.4164	2.5	um	Spot	Position	27	1000000013	641
102.289	94.0235	2.5	um	Spot	Position	27	1000000020	642
34.1215	135.359	2.5	um	Spot	Position	27	1000000002	643
130.556	155.871	2.5	um	Spot	Position	27	1000000016	644
74.053	167.422	2.5	um	Spot	Position	27	1000000006	645
182.409	170.555	2.5	um	Spot	Position	27	1000000004	646
203.822	276.421	2.5	um	Spot	Position	27	1000000007	649
155.645	281.236	2.5	um	Spot	Position	27	1000000014	650
410.236	136.818	2.5	um	Spot	Position	27	1000000023	653
435.417	166.744	2.5	um	Spot	Position	27	1000000022	654
527.784	207.756	2.5	um	Spot	Position	27	1000000008	655
622.757	207.573	2.5	um	Spot	Position	27	1000000021	656
633.563	272.536	2.5	um	Spot	Position	27	1000000009	657
619.894	329.669	2.5	um	Spot	Position	27	1000000010	658
500.187	360.288	2.5	um	Spot	Position	27	1000000018	659
493.119	410.615	2.5	um	Spot	Position	27	1000000011	660
384.189	471.196	2.5	um	Spot	Position	27	1000000019	663
548.283	494.718	2.5	um	Spot	Position	27	1000000012	664
169.975	12.5741	2.5	um	Spot	Position	28	1000000015	666
103.399	18.5309	2.5	um	Spot	Position	28	1000000000	667
325.902	47.4214	2.5	um	Spot	Position	28	1000000001	668
244.224	92.0943	2.5	um	Spot	Position	28	1000000013	670
31.9581	135.251	2.5	um	Spot	Position	28	1000000002	671
132.12	149.922	2.5	um	Spot	Position	28	1000000016	672
74.0018	167.267	2.5	um	Spot	Position	28	1000000006	673
182.49	170.563	2.5	um	Spot	Position	28	1000000004	674
158.782	278.704	2.5	um	Spot	Position	28	1000000014	677
435.029	166.076	2.5	um	Spot	Position	28	1000000022	680
527.44	208.008	2.5	um	Spot	Position	28	1000000008	681
633.627	272.432	2.5	um	Spot	Position	28	1000000009	682
619.955	329.659	2.5	um	Spot	Position	28	1000000010	683
501.279	360.575	2.5	um	Spot	Position	28	1000000018	684
492.581	409.966	2.5	um	Spot	Position	28	1000000011	685
384.791	470.906	2.5	um	Spot	Position	28	1000000019	688
548.268	494.098	2.5	um	Spot	Position	28	1000000012	689
163.322	7.37369	2.5	um	Spot	Position	29	1000000015	691
109.159	20.0481	2.5	um	Spot	Position	29	1000000000	692
327.399	47.4726	2.5	um	Spot	Position	29	1000000001	693
244.204	91.4892	2.5	um	Spot	Position	29	1000000013	695
23.6968	139.312	2.5	um	Spot	Position	29	1000000002	696
131.215	143.624	2.5	um	Spot	Position	29	1000000016	697
75.1441	167.263	2.5	um	Spot	Position	29	1000000006	698
181.582	168.635	2.5	um	Spot	Position	29	1000000004	699
38.9501	216.672	2.5	um	Spot	Position	29	1000000024	701
202.571	271.095	2.5	um	Spot	Position	29	1000000007	703
160.442	278.175	2.5	um	Spot	Position	29	1000000014	704
432.135	160.533	2.5	um	Spot	Position	29	1000000022	707
527.951	207.76	2.5	um	Spot	Position	29	1000000008	708
634.855	272.389	2.5	um	Spot	Position	29	1000000009	709
620.509	329.177	2.5	um	Spot	Position	29	1000000010	710
501.102	360.699	2.5	um	Spot	Position	29	1000000018	711
490.975	408.02	2.5	um	Spot	Position	29	1000000011	712
385.25	470.793	2.5	um	Spot	Position	29	1000000019	715
548.377	493.931	2.5	um	Spot	Position	29	1000000012	716
163.033	7.1951	2.5	um	Spot	Position	30	1000000015	718
110.377	22.3084	2.5	um	Spot	Position	30	1000000000	719
328.989	47.3406	2.5	um	Spot	Position	30	1000000001	720
83.7878	86.7191	2.5	um	Spot	Position	30	1000000020	722
244.448	91.0099	2.5	um	Spot	Position	30	1000000013	723
130.322	141.998	2.5	um	Spot	Position	30	1000000016	724
10.2192	147.247	2.5	um	Spot	Position	30	1000000002	725
75.8103	164.318	2.5	um	Spot	Position	30	1000000006	726
181.445	170.173	2.5	um	Spot	Position	30	1000000004	727
160.306	276.619	2.5	um	Spot	Position	30	1000000014	730
396.226	130.768	2.5	um	Spot	Position	30	1000000023	733
424.868	153.155	2.5	um	Spot	Position	30	1000000022	734
527.693	207.973	2.5	um	Spot	Position	30	1000000008	735
615.743	214.653	2.5	um	Spot	Position	30	1000000021	736
634.535	272.804	2.5	um	Spot	Position	30	1000000009	737
620.281	329.462	2.5	um	Spot	Position	30	1000000010	738
501.922	361.073	2.5	um	Spot	Position	30	1000000018	739
490.634	408.037	2.5	um	Spot	Position	30	1000000011	740
386.281	470.055	2.5	um	Spot	Position	30	1000000019	743
548.266	493.757	2.5	um	Spot	Position	30	1000000012	744
163.68	7.87516	2.5	um	Spot	Position	31	1000000015	746
110.971	25.1022	2.5	um	Spot	Position	31	1000000000	747
329.34	47.7564	2.5	um	Spot	Position	31	1000000001	748
244.641	90.2739	2.5	um	Spot	Position	31	1000000013	750
129.931	140.723	2.5	um	Spot	Position	31	1000000016	751
8.58644	148.359	2.5	um	Spot	Position	31	1000000002	752
77.8437	160.86	2.5	um	Spot	Position	31	1000000006	753
181.506	170.022	2.5	um	Spot	Position	31	1000000004	754
162.975	276.512	2.5	um	Spot	Position	31	1000000014	757
530.916	76.9053	2.5	um	Spot	Position	31	1000000025	759
395.646	120.52	2.5	um	Spot	Position	31	1000000023	761
423.991	151.989	2.5	um	Spot	Position	31	1000000022	762
527.55	207.849	2.5	um	Spot	Position	31	1000000008	763
611.561	219.082	2.5	um	Spot	Position	31	1000000021	764
634.469	272.932	2.5	um	Spot	Position	31	1000000009	765
620.378	329.538	2.5	um	Spot	Position	31	1000000010	766
503.09	362.053	2.5	um	Spot	Position	31	1000000018	767
488.004	407.469	2.5	um	Spot	Position	31	1000000011	768
386.563	470.008	2.5	um	Spot	Position	31	1000000019	771
548.527	493.752	2.5	um	Spot	Position	31	1000000012	772
158.149	6.90041	2.5	um	Spot	Position	32	1000000015	774
114.848	27.0608	2.5	um	Spot	Position	32	1000000000	775
243.987	90.376	2.5	um	Spot	Position	32	1000000013	777
130.425	139.533	2.5	um	Spot	Position	32	1000000016	779
78.9145	160.6	2.5	um	Spot	Position	32	1000000006	780
182.404	170.232	2.5	um	Spot	Position	32	1000000004	781
39.2029	214.985	2.5	um	Spot	Position	32	1000000024	783
163.237	274.733	2.5	um	Spot	Position	32	1000000014	784
331.425	46.987	2.5	um	Spot	Position	32	1000000001	786
528.716	77.3581	2.5	um	Spot	Position	32	1000000025	787
422.333	150.734	2.5	um	Spot	Position	32	1000000022	788
526.686	208.858	2.5	um	Spot	Position	32	1000000008	789
602.642	230.177	2.5	um	Spot	Position	32	1000000021	790
634.579	272.614	2.5	um	Spot	Position	32	1000000009	791
620.279	329.398	2.5	um	Spot	Position	32	1000000010	792
508.235	363.343	2.5	um	Spot	Position	32	1000000018	793
479.794	407.321	2.5	um	Spot	Position	32	1000000011	794
384.618	468.341	2.5	um	Spot	Position	32	1000000019	797
548.546	493.633	2.5	um	Spot	Position	32	1000000012	798
154.68	6.77545	2.5	um	Spot	Position	33	1000000015	800
114.705	27.4884	2.5	um	Spot	Position	33	1000000000	801
67.6782	74.7887	2.5	um	Spot	Position	33	1000000020	803
243.547	89.5088	2.5	um	Spot	Position	33	1000000013	804
130.02	139.964	2.5	um	Spot	Position	33	1000000016	806
80.5704	155.258	2.5	um	Spot	Position	33	1000000006	807
182.181	169.479	2.5	um	Spot	Position	33	1000000004	808
37.1625	215.659	2.5	um	Spot	Position	33	1000000024	810
163.411	274.515	2.5	um	Spot	Position	33	1000000014	811
333.621	45.9397	2.5	um	Spot	Position	33	1000000001	814
524.867	77.4405	2.5	um	Spot	Position	33	1000000025	815
420.272	148.518	2.5	um	Spot	Position	33	1000000022	816
526.556	209.433	2.5	um	Spot	Position	33	1000000008	817
603.053	230.949	2.5	um	Spot	Position	33	1000000021	818
634.98	272.804	2.5	um	Spot	Position	33	1000000009	819
620.337	329.484	2.5	um	Spot	Position	33	1000000010	820
520.44	367.387	2.5	um	Spot	Position	33	1000000018	821
478.204	407.809	2.5	um	Spot	Position	33	1000000011	822
384.903	468.886	2.5	um	Spot	Position	33	1000000019	825
548.6	493.26	2.5	um	Spot	Position	33	1000000012	826
118.981	28.9679	2.5	um	Spot	Position	34	1000000000	828
243.94	90.0556	2.5	um	Spot	Position	34	1000000013	830
130.311	140.373	2.5	um	Spot	Position	34	1000000016	832
84.5416	149.943	2.5	um	Spot	Position	34	1000000006	833
182.981	170.073	2.5	um	Spot	Position	34	1000000004	834
37.6843	215.831	2.5	um	Spot	Position	34	1000000024	836
163.194	272.947	2.5	um	Spot	Position	34	1000000014	837
523.938	77.7379	2.5	um	Spot	Position	34	1000000025	840
390.853	102.756	2.5	um	Spot	Position	34	1000000023	841
420.104	148.278	2.5	um	Spot	Position	34	1000000022	842
526.102	209.852	2.5	um	Spot	Position	34	1000000008	843
599.135	239.525	2.5	um	Spot	Position	34	1000000021	844
634.988	272.665	2.5	um	Spot	Position	34	1000000009	845
620.416	329.386	2.5	um	Spot	Position	34	1000000010	846
525.068	369.91	2.5	um	Spot	Position	34	1000000018	847
476.68	407.621	2.5	um	Spot	Position	34	1000000011	848
386.077	468.988	2.5	um	Spot	Position	34	1000000019	851
548.813	492.518	2.5	um	Spot	Position	34	1000000012	852
121.053	31.0096	2.5	um	Spot	Position	35	1000000000	855
243.878	90.6909	2.5	um	Spot	Position	35	1000000013	857
183.071	170.725	2.5	um	Spot	Position	35	1000000004	859
38.0002	216.262	2.5	um	Spot	Position	35	1000000024	861
163.06	272.042	2.5	um	Spot	Position	35	1000000014	862
522.692	77.8155	2.5	um	Spot	Position	35	1000000025	865
390.628	93.9276	2.5	um	Spot	Position	35	1000000023	866
419.832	148.082	2.5	um	Spot	Position	35	1000000022	867
525.639	210.52	2.5	um	Spot	Position	35	1000000008	868
596.161	250.42	2.5	um	Spot	Position	35	1000000021	869
634.792	273.544	2.5	um	Spot	Position	35	1000000009	870
620.199	329.898	2.5	um	Spot	Position	35	1000000010	871
526.11	370.411	2.5	um	Spot	Position	35	1000000018	872
457.721	404.558	2.5	um	Spot	Position	35	1000000011	873
385.618	468.001	2.5	um	Spot	Position	35	1000000019	876
548.706	492.132	2.5	um	Spot	Position	35	1000000012	877
142.872	6.49417	2.5	um	Spot	Position	36	1000000015	879
121.751	31.7579	2.5	um	Spot	Position	36	1000000000	881
63.7064	73.0507	2.5	um	Spot	Position	36	1000000020	883
244.056	91.6908	2.5	um	Spot	Position	36	1000000013	884
130.497	139.515	2.5	um	Spot	Position	36	1000000016	885
183.033	172.535	2.5	um	Spot	Position	36	1000000004	886
37.9228	215.879	2.5	um	Spot	Position	36	1000000024	887
162.821	271.235	2.5	um	Spot	Position	36	1000000014	888
344.674	40.7312	2.5	um	Spot	Position	36	1000000001	891
519.225	78.2118	2.5	um	Spot	Position	36	1000000025	892
390.733	85.0153	2.5	um	Spot	Position	36	1000000023	893
418.974	148.032	2.5	um	Spot	Position	36	1000000022	894
517.543	220.589	2.5	um	Spot	Position	36	1000000008	895
599.634	259.694	2.5	um	Spot	Position	36	1000000021	896
634.986	272.71	2.5	um	Spot	Position	36	1000000009	897
620.102	330.461	2.5	um	Spot	Position	36	1000000010	898
527.265	371.686	2.5	um	Spot	Position	36	1000000018	899
457.856	404.86	2.5	um	Spot	Position	36	1000000011	900
385.116	468.318	2.5	um	Spot	Position	36	1000000019	903
548.782	492.544	2.5	um	Spot	Position	36	1000000012	904
124.761	37.3613	2.5	um	Spot	Position	37	1000000000	907
64.1152	72.8419	2.5	um	Spot	Position	37	1000000020	909
244.72	91.0822	2.5	um	Spot	Position	37	1000000013	910
131.483	141.899	2.5	um	Spot	Position	37	1000000016	912
184.436	173.231	2.5	um	Spot	Position	37	1000000004	913
38.861	216.414	2.5	um	Spot	Position	37	1000000024	915
162.432	271.136	2.5	um	Spot	Position	37	1000000014	916
346.24	39.7498	2.5	um	Spot	Position	37	1000000001	918
390.658	77.9567	2.5	um	Spot	Position	37	1000000023	920
516.843	79.3969	2.5	um	Spot	Position	37	1000000025	921
417.834	147.266	2.5	um	Spot	Position	37	1000000022	922
516.371	223.575	2.5	um	Spot	Position	37	1000000008	923
598.651	260.238	2.5	um	Spot	Position	37	1000000021	924
635.406	272.776	2.5	um	Spot	Position	37	1000000009	925
620.153	329.683	2.5	um	Spot	Position	37	1000000010	926
527.607	372.105	2.5	um	Spot	Position	37	1000000018	927
448.544	402.758	2.5	um	Spot	Position	37	1000000011	928
386.688	466.944	2.5	um	Spot	Position	37	1000000019	931
548.803	492.301	2.5	um	Spot	Position	37	1000000012	932
141.164	6.44039	2.5	um	Spot	Position	38	1000000015	934
126.972	39.0995	2.5	um	Spot	Position	38	1000000000	936
61.3257	70.6176	2.5	um	Spot	Position	38	1000000020	938
244.432	91.6533	2.5	um	Spot	Position	38	1000000013	939
131.856	142.362	2.5	um	Spot	Position	38	1000000016	941
184.328	173.709	2.5	um	Spot	Position	38	1000000004	942
39.9383	216.95	2.5	um	Spot	Position	38	1000000024	943
163.127	269.355	2.5	um	Spot	Position	38	1000000014	944
347.049	40.248	2.5	um	Spot	Position	38	1000000001	946
390.227	70.1849	2.5	um	Spot	Position	38	1000000023	948
512.922	81.7174	2.5	um	Spot	Position	38	1000000025	949
408.866	138.339	2.5	um	Spot	Position	38	1000000022	950
516.389	226.172	2.5	um	Spot	Position	38	1000000008	951
599.222	270.604	2.5	um	Spot	Position	38	1000000021	952
635.505	272.439	2.5	um	Spot	Position	38	1000000009	953
620.482	329.875	2.5	um	Spot	Position	38	1000000010	954
530.446	373.385	2.5	um	Spot	Position	38	1000000018	955
441.786	400.746	2.5	um	Spot	Position	38	1000000011	956
387.381	467.3	2.5	um	Spot	Position	38	1000000019	958
548.946	492.514	2.5	um	Spot	Position	38	1000000012	959
139.189	6.27124	2.5	um	Spot	Position	39	1000000015	961
125.592	38.0335	2.5	um	Spot	Position	39	1000000000	963
61.2197	70.3499	2.5	um	Spot	Position	39	1000000020	965
244.058	92.8651	2.5	um	Spot	Position	39	1000000013	966
68.3931	128.35	2.5	um	Spot	Position	39	1000000026	967
131.041	155.746	2.5	um	Spot	Position	39	1000000016	969
185.373	173.651	2.5	um	Spot	Position	39	1000000004	970
47.8606	210.094	2.5	um	Spot	Position	39	1000000024	971
164.121	269.78	2.5	um	Spot	Position	39	1000000014	972
348.549	39.9444	2.5	um	Spot	Position	39	1000000001	974
390.437	69.2144	2.5	um	Spot	Position	39	1000000023	976
510.587	82.9996	2.5	um	Spot	Position	39	1000000025	977
399.534	134.135	2.5	um	Spot	Position	39	1000000022	978
515.946	227.114	2.5	um	Spot	Position	39	1000000008	979
635.395	272.064	2.5	um	Spot	Position	39	1000000009	980
598.53	273.092	2.5	um	Spot	Position	39	1000000021	981
620.402	329.301	2.5	um	Spot	Position	39	1000000010	982
529.091	372.541	2.5	um	Spot	Position	39	1000000018	983
432.467	395.557	2.5	um	Spot	Position	39	1000000011	984
388.116	466.987	2.5	um	Spot	Position	39	1000000019	986
548.786	492.436	2.5	um	Spot	Position	39	1000000012	987
135.045	11.9763	2.5	um	Spot	Position	40	1000000015	989
125.726	37.1308	2.5	um	Spot	Position	40	1000000000	990
61.3482	70.956	2.5	um	Spot	Position	40	1000000020	992
244.819	92.9113	2.5	um	Spot	Position	40	1000000013	993
71.2565	131.284	2.5	um	Spot	Position	40	1000000026	994
132.651	169.49	2.5	um	Spot	Position	40	1000000016	996
185.419	175.46	2.5	um	Spot	Position	40	1000000004	997
52.3539	205.001	2.5	um	Spot	Position	40	1000000024	998
163.251	269.912	2.5	um	Spot	Position	40	1000000014	999
349.326	39.8637	2.5	um	Spot	Position	40	1000000001	1002
384.283	56.8232	2.5	um	Spot	Position	40	1000000023	1004
508.764	84.3138	2.5	um	Spot	Position	40	1000000025	1005
388.496	130.499	2.5	um	Spot	Position	40	1000000022	1006
515.725	228.429	2.5	um	Spot	Position	40	1000000008	1007
635.444	272.259	2.5	um	Spot	Position	40	1000000009	1008
597.185	277.491	2.5	um	Spot	Position	40	1000000021	1009
620.846	329.325	2.5	um	Spot	Position	40	1000000010	1010
529.615	372.603	2.5	um	Spot	Position	40	1000000018	1011
388.057	466.02	2.5	um	Spot	Position	40	1000000019	1013
548.846	492.306	2.5	um	Spot	Position	40	1000000012	1014
132.893	13.7449	2.5	um	Spot	Position	41	1000000015	1016
125.254	36.4941	2.5	um	Spot	Position	41	1000000000	1017
60.5892	70.1154	2.5	um	Spot	Position	41	1000000020	1019
244.674	92.626	2.5	um	Spot	Position	41	1000000013	1020
78.6432	139.784	2.5	um	Spot	Position	41	1000000026	1022
133.237	172.781	2.5	um	Spot	Position	41	1000000016	1023
186.197	184.81	2.5	um	Spot	Position	41	1000000004	1024
53.426	201.522	2.5	um	Spot	Position	41	1000000024	1025
162.964	269.176	2.5	um	Spot	Position	41	1000000014	1026
350.244	39.5182	2.5	um	Spot	Position	41	1000000001	1029
382.948	51.5144	2.5	um	Spot	Position	41	1000000023	1031
509.094	84.5384	2.5	um	Spot	Position	41	1000000025	1032
385.976	129.605	2.5	um	Spot	Position	41	1000000022	1033
515.588	229.168	2.5	um	Spot	Position	41	1000000008	1034
635.698	272.295	2.5	um	Spot	Position	41	1000000009	1035
592.462	299.976	2.5	um	Spot	Position	41	1000000021	1036
620.384	329.316	2.5	um	Spot	Position	41	1000000010	1037
530.603	372.553	2.5	um	Spot	Position	41	1000000018	1038
387.977	465.315	2.5	um	Spot	Position	41	1000000019	1041
549.19	492.127	2.5	um	Spot	Position	41	1000000012	1042
132.157	14.6485	2.5	um	Spot	Position	42	1000000015	1045
124.572	36.1903	2.5	um	Spot	Position	42	1000000000	1046
57.8954	68.2733	2.5	um	Spot	Position	42	1000000020	1048
244.733	92.908	2.5	um	Spot	Position	42	1000000013	1049
90.6311	147.697	2.5	um	Spot	Position	42	1000000026	1050
135.682	185.249	2.5	um	Spot	Position	42	1000000016	1051
186.062	185.217	2.5	um	Spot	Position	42	1000000004	1052
53.5851	199.253	2.5	um	Spot	Position	42	1000000024	1053
163.034	267.978	2.5	um	Spot	Position	42	1000000014	1054
350.752	39.6919	2.5	um	Spot	Position	42	1000000001	1057
380.667	44.2283	2.5	um	Spot	Position	42	1000000023	1059
509.558	84.1023	2.5	um	Spot	Position	42	1000000025	1060
386.881	129.671	2.5	um	Spot	Position	42	1000000022	1062
515.116	230.217	2.5	um	Spot	Position	42	1000000008	1063
635.178	272.064	2.5	um	Spot	Position	42	1000000009	1064
592.382	299.972	2.5	um	Spot	Position	42	1000000021	1065
620.403	329.014	2.5	um	Spot	Position	42	1000000010	1066
530.119	372.492	2.5	um	Spot	Position	42	1000000018	1067
388.216	465.529	2.5	um	Spot	Position	42	1000000019	1069
549.214	492.104	2.5	um	Spot	Position	42	1000000012	1070
131.329	14.9443	2.5	um	Spot	Position	43	1000000015	1073
123.926	37.1838	2.5	um	Spot	Position	43	1000000000	1074
243.403	93.6589	2.5	um	Spot	Position	43	1000000013	1075
98.5977	150.756	2.5	um	Spot	Position	43	1000000026	1076
185.759	185.861	2.5	um	Spot	Position	43	1000000004	1077
55.4228	191.935	2.5	um	Spot	Position	43	1000000024	1078
135.821	208.396	2.5	um	Spot	Position	43	1000000016	1079
162.6	267.384	2.5	um	Spot	Position	43	1000000014	1080
378.628	39.2468	2.5	um	Spot	Position	43	1000000023	1084
351.173	39.9759	2.5	um	Spot	Position	43	1000000001	1085
510.211	84.0569	2.5	um	Spot	Position	43	1000000025	1086
385.825	129.586	2.5	um	Spot	Position	43	1000000022	1088
514.993	230.577	2.5	um	Spot	Position	43	1000000008	1089
635.445	271.998	2.5	um	Spot	Position	43	1000000009	1090
591.833	301.582	2.5	um	Spot	Position	43	1000000021	1091
620.486	328.637	2.5	um	Spot	Position	43	1000000010	1092
530.186	372.526	2.5	um	Spot	Position	43	1000000018	1093
398.338	385.542	2.5	um	Spot	Position	43	1000000027	1094
431.595	398.221	2.5	um	Spot	Position	43	1000000028	1095
388.85	465.854	2.5	um	Spot	Position	43	1000000019	1097
549.073	491.842	2.5	um	Spot	Position	43	1000000012	1098
123.876	37.3797	2.5	um	Spot	Position	44	1000000000	1101
242.579	95.2086	2.5	um	Spot	Position	44	1000000013	1102
185.949	187.168	2.5	um	Spot	Position	44	1000000004	1103
53.8552	188.328	2.5	um	Spot	Position	44	1000000024	1104
136.527	220.092	2.5	um	Spot	Position	44	1000000016	1105
165.137	267.526	2.5	um	Spot	Position	44	1000000014	1106
372.662	32.2831	2.5	um	Spot	Position	44	1000000023	1109
351.107	40.167	2.5	um	Spot	Position	44	1000000001	1110
510.207	84.3721	2.5	um	Spot	Position	44	1000000025	1111
377.469	121.246	2.5	um	Spot	Position	44	1000000022	1112
514.616	231.703	2.5	um	Spot	Position	44	1000000008	1113
634.195	272.355	2.5	um	Spot	Position	44	1000000009	1114
591.259	303.565	2.5	um	Spot	Position	44	1000000021	1115
620.816	328.843	2.5	um	Spot	Position	44	1000000010	1116
528.979	371.873	2.5	um	Spot	Position	44	1000000018	1117
405.893	390.946	2.5	um	Spot	Position	44	1000000027	1118
447.929	403.093	2.5	um	Spot	Position	44	1000000028	1120
389.12	465.501	2.5	um	Spot	Position	44	1000000019	1122
549.209	491.814	2.5	um	Spot	Position	44	1000000012	1123
123.629	36.917	2.5	um	Spot	Position	45	1000000000	1126
242.491	94.1288	2.5	um	Spot	Position	45	1000000013	1127
107.113	158.954	2.5	um	Spot	Position	45	1000000026	1128
185.812	188.487	2.5	um	Spot	Position	45	1000000004	1129
136.503	224.462	2.5	um	Spot	Position	45	1000000016	1130
166.264	267.677	2.5	um	Spot	Position	45	1000000014	1131
370.979	30.5464	2.5	um	Spot	Position	45	1000000023	1133
351.202	40.3891	2.5	um	Spot	Position	45	1000000001	1134
510.656	84.3725	2.5	um	Spot	Position	45	1000000025	1135
375.964	119.25	2.5	um	Spot	Position	45	1000000022	1136
514.35	231.37	2.5	um	Spot	Position	45	1000000008	1137
634.907	271.568	2.5	um	Spot	Position	45	1000000009	1138
586.185	319.55	2.5	um	Spot	Position	45	1000000021	1139
620.453	329.004	2.5	um	Spot	Position	45	1000000010	1140
529.244	371.494	2.5	um	Spot	Position	45	1000000018	1141
407.956	393.163	2.5	um	Spot	Position	45	1000000027	1142
389.938	465.917	2.5	um	Spot	Position	45	1000000019	1145
548.721	491.824	2.5	um	Spot	Position	45	1000000012	1146
112.734	28.4706	2.5	um	Spot	Position	46	1000000000	1148
242.966	94.682	2.5	um	Spot	Position	46	1000000013	1149
111.858	161.316	2.5	um	Spot	Position	46	1000000026	1150
78.1717	179.504	2.5	um	Spot	Position	46	1000000024	1151
186.111	188.759	2.5	um	Spot	Position	46	1000000004	1152
136.485	226.607	2.5	um	Spot	Position	46	1000000016	1153
169.574	267.462	2.5	um	Spot	Position	46	1000000014	1154
370.747	29.9656	2.5	um	Spot	Position	46	1000000023	1157
352.315	40.1316	2.5	um	Spot	Position	46	1000000001	1158
516.319	81.178	2.5	um	Spot	Position	46	1000000025	1159
368.033	112.855	2.5	um	Spot	Position	46	1000000022	1160
514.627	231.93	2.5	um	Spot	Position	46	1000000008	1161
635.508	271.317	2.5	um	Spot	Position	46	1000000009	1162
620.71	328.883	2.5	um	Spot	Position	46	1000000010	1163
582.822	336.288	2.5	um	Spot	Position	46	1000000021	1164
528.107	371.187	2.5	um	Spot	Position	46	1000000018	1165
408.803	392.166	2.5	um	Spot	Position	46	1000000027	1166
422.56	398.479	2.5	um	Spot	Position	46	1000000028	1167
391.972	466.115	2.5	um	Spot	Position	46	1000000019	1170
548.891	491.224	2.5	um	Spot	Position	46	1000000012	1171
109.959	25.1825	2.5	um	Spot	Position	47	1000000000	1173
242.581	95.4556	2.5	um	Spot	Position	47	1000000013	1174
112.813	164.225	2.5	um	Spot	Position	47	1000000026	1175
85.5919	179.537	2.5	um	Spot	Position	47	1000000024	1176
186.286	190.079	2.5	um	Spot	Position	47	1000000004	1177
133.934	232.567	2.5	um	Spot	Position	47	1000000016	1178
174.84	268.106	2.5	um	Spot	Position	47	1000000014	1179
28.1242	289.236	2.5	um	Spot	Position	47	1000000029	1182
370.115	28.4056	2.5	um	Spot	Position	47	1000000023	1183
352.209	40.7972	2.5	um	Spot	Position	47	1000000001	1185
525.26	79.6874	2.5	um	Spot	Position	47	1000000025	1186
362.671	113.167	2.5	um	Spot	Position	47	1000000022	1187
514.349	232.575	2.5	um	Spot	Position	47	1000000008	1188
635.344	271.58	2.5	um	Spot	Position	47	1000000009	1189
621.091	328.963	2.5	um	Spot	Position	47	1000000010	1190
580.778	348.213	2.5	um	Spot	Position	47	1000000021	1191
527.241	370.43	2.5	um	Spot	Position	47	1000000018	1192
422.165	396.821	2.5	um	Spot	Position	47	1000000028	1193
398.018	470.45	2.5	um	Spot	Position	47	1000000019	1197
549.075	491.288	2.5	um	Spot	Position	47	1000000012	1198
109.912	24.2234	2.5	um	Spot	Position	48	1000000000	1200
241.727	96.9303	2.5	um	Spot	Position	48	1000000013	1201
114.25	166.839	2.5	um	Spot	Position	48	1000000026	1202
92.1582	172.538	2.5	um	Spot	Position	48	1000000024	1203
186.945	192.551	2.5	um	Spot	Position	48	1000000004	1204
132.912	234.794	2.5	um	Spot	Position	48	1000000016	1205
180.062	268.98	2.5	um	Spot	Position	48	1000000014	1206
28.7081	289.845	2.5	um	Spot	Position	48	1000000029	1209
366.859	19.2231	2.5	um	Spot	Position	48	1000000023	1210
352.634	41.0891	2.5	um	Spot	Position	48	1000000001	1212
528.688	80.8885	2.5	um	Spot	Position	48	1000000025	1213
360.061	114.262	2.5	um	Spot	Position	48	1000000022	1214
514.122	233.213	2.5	um	Spot	Position	48	1000000008	1215
635.47	271.503	2.5	um	Spot	Position	48	1000000009	1216
621.111	329.083	2.5	um	Spot	Position	48	1000000010	1217
582.258	348.516	2.5	um	Spot	Position	48	1000000021	1218
408.01	352.449	2.5	um	Spot	Position	48	1000000027	1219
526.263	369.05	2.5	um	Spot	Position	48	1000000018	1220
423.62	398.527	2.5	um	Spot	Position	48	1000000028	1221
400.345	470.854	2.5	um	Spot	Position	48	1000000019	1224
549.221	491.068	2.5	um	Spot	Position	48	1000000012	1225
109.386	25.1786	2.5	um	Spot	Position	49	1000000000	1227
240.456	98.4085	2.5	um	Spot	Position	49	1000000013	1228
99.6318	160.765	2.5	um	Spot	Position	49	1000000024	1229
115.002	168.963	2.5	um	Spot	Position	49	1000000026	1230
186.872	191.772	2.5	um	Spot	Position	49	1000000004	1232
131.85	241.266	2.5	um	Spot	Position	49	1000000016	1233
185.163	271.916	2.5	um	Spot	Position	49	1000000014	1234
29.1279	289.288	2.5	um	Spot	Position	49	1000000029	1236
357.757	15.176	2.5	um	Spot	Position	49	1000000023	1238
353.29	41.2955	2.5	um	Spot	Position	49	1000000001	1240
530.155	81.4985	2.5	um	Spot	Position	49	1000000025	1241
352.093	115.707	2.5	um	Spot	Position	49	1000000022	1242
513.971	233.568	2.5	um	Spot	Position	49	1000000008	1243
635.101	271.511	2.5	um	Spot	Position	49	1000000009	1244
621.368	329.092	2.5	um	Spot	Position	49	1000000010	1245
582.459	355.931	2.5	um	Spot	Position	49	1000000021	1246
523.301	367.773	2.5	um	Spot	Position	49	1000000018	1247
425.73	399.135	2.5	um	Spot	Position	49	1000000028	1248
402.563	471.699	2.5	um	Spot	Position	49	1000000019	1252
548.644	491.233	2.5	um	Spot	Position	49	1000000012	1253
109.258	24.717	2.5	um	Spot	Position	50	1000000000	1255
239.334	102.672	2.5	um	Spot	Position	50	1000000013	1256
104.292	153.301	2.5	um	Spot	Position	50	1000000024	1257
116.488	172.51	2.5	um	Spot	Position	50	1000000026	1258
185.629	273.587	2.5	um	Spot	Position	50	1000000014	1260
29.3883	289.224	2.5	um	Spot	Position	50	1000000029	1262
355.775	14.6973	2.5	um	Spot	Position	50	1000000023	1263
353.217	41.9191	2.5	um	Spot	Position	50	1000000001	1265
531.418	82.0869	2.5	um	Spot	Position	50	1000000025	1266
347.529	113.373	2.5	um	Spot	Position	50	1000000022	1267
514.009	233.583	2.5	um	Spot	Position	50	1000000008	1268
635.174	271.404	2.5	um	Spot	Position	50	1000000009	1269
621.53	328.972	2.5	um	Spot	Position	50	1000000010	1270
585.504	364.744	2.5	um	Spot	Position	50	1000000021	1271
519.894	366.139	2.5	um	Spot	Position	50	1000000018	1272
425.205	398.846	2.5	um	Spot	Position	50	1000000028	1274
402.378	471.722	2.5	um	Spot	Position	50	1000000019	1276
548.963	490.817	2.5	um	Spot	Position	50	1000000012	1277
108.885	23.51	2.5	um	Spot	Position	51	1000000000	1279
238.875	107.183	2.5	um	Spot	Position	51	1000000013	1280
110.078	143.1	2.5	um	Spot	Position	51	1000000024	1281
123.155	183.069	2.5	um	Spot	Position	51	1000000026	1283
190.244	202.914	2.5	um	Spot	Position	51	1000000004	1284
185.661	273.064	2.5	um	Spot	Position	51	1000000014	1286
31.2262	287.53	2.5	um	Spot	Position	51	1000000029	1288
353.112	41.654	2.5	um	Spot	Position	51	1000000001	1290
532.429	82.5945	2.5	um	Spot	Position	51	1000000025	1291
514.277	232.512	2.5	um	Spot	Position	51	1000000008	1292
634.538	271.628	2.5	um	Spot	Position	51	1000000009	1293
621.58	329.248	2.5	um	Spot	Position	51	1000000010	1294
412.463	345.148	2.5	um	Spot	Position	51	1000000027	1295
518.944	366.208	2.5	um	Spot	Position	51	1000000018	1296
589.526	374.876	2.5	um	Spot	Position	51	1000000021	1297
430.183	400.063	2.5	um	Spot	Position	51	1000000028	1299
403.403	472.328	2.5	um	Spot	Position	51	1000000019	1302
548.824	490.858	2.5	um	Spot	Position	51	1000000012	1303
109.233	24.029	2.5	um	Spot	Position	52	1000000000	1306
239.935	107.537	2.5	um	Spot	Position	52	1000000013	1307
114.265	132.953	2.5	um	Spot	Position	52	1000000024	1308
124.763	194.155	2.5	um	Spot	Position	52	1000000026	1310
186.633	275.203	2.5	um	Spot	Position	52	1000000014	1313
32.3866	287.345	2.5	um	Spot	Position	52	1000000029	1315
353.902	41.6285	2.5	um	Spot	Position	52	1000000001	1317
535.635	83.6239	2.5	um	Spot	Position	52	1000000025	1318
514.597	232.109	2.5	um	Spot	Position	52	1000000008	1319
635.108	271.763	2.5	um	Spot	Position	52	1000000009	1320
621.51	329.475	2.5	um	Spot	Position	52	1000000010	1321
518.713	366.045	2.5	um	Spot	Position	52	1000000018	1322
428.517	399.108	2.5	um	Spot	Position	52	1000000028	1324
404.432	472.49	2.5	um	Spot	Position	52	1000000019	1326
548.837	490.962	2.5	um	Spot	Position	52	1000000012	1327
108.888	24.3116	2.5	um	Spot	Position	53	1000000000	1330
240.778	102.468	2.5	um	Spot	Position	53	1000000013	1331
190.423	195.107	2.5	um	Spot	Position	53	1000000030	1333
127.752	198.966	2.5	um	Spot	Position	53	1000000026	1334
190.672	202.164	2.5	um	Spot	Position	53	1000000004	1335
194.978	279.922	2.5	um	Spot	Position	53	1000000014	1337
33.4972	286.319	2.5	um	Spot	Position	53	1000000029	1338
353.545	42.0411	2.5	um	Spot	Position	53	1000000001	1341
537.064	84.3219	2.5	um	Spot	Position	53	1000000025	1342
514.672	231.952	2.5	um	Spot	Position	53	1000000008	1343
635.51	272.263	2.5	um	Spot	Position	53	1000000009	1344
621.454	329.23	2.5	um	Spot	Position	53	1000000010	1345
411.467	357.273	2.5	um	Spot	Position	53	1000000027	1346
513.555	361.889	2.5	um	Spot	Position	53	1000000018	1347
587.797	366.167	2.5	um	Spot	Position	53	1000000021	1348
433.17	400.665	2.5	um	Spot	Position	53	1000000028	1350
406.34	471.211	2.5	um	Spot	Position	53	1000000019	1353
549.099	490.939	2.5	um	Spot	Position	53	1000000012	1354
109.605	24.4857	2.5	um	Spot	Position	54	1000000000	1356
242.365	99.771	2.5	um	Spot	Position	54	1000000013	1358
129.345	115.753	2.5	um	Spot	Position	54	1000000024	1359
190.708	198.451	2.5	um	Spot	Position	54	1000000030	1361
132.076	207.289	2.5	um	Spot	Position	54	1000000026	1362
306.259	243.102	2.5	um	Spot	Position	54	1000000031	1363
199.621	281.451	2.5	um	Spot	Position	54	1000000014	1366
33.7538	285.987	2.5	um	Spot	Position	54	1000000029	1367
354.438	41.9898	2.5	um	Spot	Position	54	1000000001	1369
538.227	85.4821	2.5	um	Spot	Position	54	1000000025	1370
514.542	231.758	2.5	um	Spot	Position	54	1000000008	1371
635.012	272.134	2.5	um	Spot	Position	54	1000000009	1372
621.457	329.481	2.5	um	Spot	Position	54	1000000010	1373
504.918	356.43	2.5	um	Spot	Position	54	1000000018	1374
587.387	365.661	2.5	um	Spot	Position	54	1000000021	1375
424.527	398.55	2.5	um	Spot	Position	54	1000000028	1377
370.87	446.086	2.5	um	Spot	Position	54	1000000032	1379
405.445	471.075	2.5	um	Spot	Position	54	1000000019	1380
548.942	490.888	2.5	um	Spot	Position	54	1000000012	1381
109.99	24.9195	2.5	um	Spot	Position	55	1000000000	1383
242.843	100.036	2.5	um	Spot	Position	55	1000000013	1385
190.874	195.543	2.5	um	Spot	Position	55	1000000030	1387
190.899	206.206	2.5	um	Spot	Position	55	1000000004	1388
132.898	208.64	2.5	um	Spot	Position	55	1000000026	1389
302.698	246.163	2.5	um	Spot	Position	55	1000000031	1390
208.384	283.291	2.5	um	Spot	Position	55	1000000014	1394
34.5018	285.901	2.5	um	Spot	Position	55	1000000029	1395
354.765	42.2927	2.5	um	Spot	Position	55	1000000001	1397
539.311	86.2661	2.5	um	Spot	Position	55	1000000025	1398
514.33	232.664	2.5	um	Spot	Position	55	1000000008	1399
634.694	273.218	2.5	um	Spot	Position	55	1000000009	1400
621.714	329.307	2.5	um	Spot	Position	55	1000000010	1401
503.803	356.102	2.5	um	Spot	Position	55	1000000018	1402
587.566	365.763	2.5	um	Spot	Position	55	1000000021	1403
425.704	397.476	2.5	um	Spot	Position	55	1000000028	1405
373.358	444.789	2.5	um	Spot	Position	55	1000000032	1406
405.83	472.093	2.5	um	Spot	Position	55	1000000019	1408
549.09	490.495	2.5	um	Spot	Position	55	1000000012	1409
110.861	25.4237	2.5	um	Spot	Position	56	1000000000	1411
138.642	97.857	2.5	um	Spot	Position	56	1000000024	1412
243.114	100.392	2.5	um	Spot	Position	56	1000000013	1413
191.275	196.371	2.5	um	Spot	Position	56	1000000030	1415
134.453	211.005	2.5	um	Spot	Position	56	1000000026	1416
302.361	246.884	2.5	um	Spot	Position	56	1000000031	1417
211.134	285.49	2.5	um	Spot	Position	56	1000000014	1420
34.8024	286.505	2.5	um	Spot	Position	56	1000000029	1421
355.307	42.7602	2.5	um	Spot	Position	56	1000000001	1423
540.747	87.5541	2.5	um	Spot	Position	56	1000000025	1424
514.068	233.683	2.5	um	Spot	Position	56	1000000008	1425
634.912	273.499	2.5	um	Spot	Position	56	1000000009	1426
621.477	329.615	2.5	um	Spot	Position	56	1000000010	1427
502.011	354.519	2.5	um	Spot	Position	56	1000000018	1428
587.415	366.064	2.5	um	Spot	Position	56	1000000021	1429
430.415	398.98	2.5	um	Spot	Position	56	1000000028	1431
375.069	443.634	2.5	um	Spot	Position	56	1000000032	1432
406.116	471.511	2.5	um	Spot	Position	56	1000000019	1434
549.429	490.162	2.5	um	Spot	Position	56	1000000012	1435
110.302	24.8155	2.5	um	Spot	Position	57	1000000000	1437
242.977	101.91	2.5	um	Spot	Position	57	1000000013	1439
191.267	197.743	2.5	um	Spot	Position	57	1000000030	1441
135.062	211.842	2.5	um	Spot	Position	57	1000000026	1442
298.186	250.992	2.5	um	Spot	Position	57	1000000031	1443
214.856	262.474	2.5	um	Spot	Position	57	1000000033	1444
212.291	285.443	2.5	um	Spot	Position	57	1000000014	1447
35.1226	286.819	2.5	um	Spot	Position	57	1000000029	1448
355.525	42.884	2.5	um	Spot	Position	57	1000000001	1450
542.857	89.3886	2.5	um	Spot	Position	57	1000000025	1451
513.885	234.164	2.5	um	Spot	Position	57	1000000008	1452
634.189	273.501	2.5	um	Spot	Position	57	1000000009	1453
622.068	329.34	2.5	um	Spot	Position	57	1000000010	1454
493.583	349.69	2.5	um	Spot	Position	57	1000000018	1455
587.666	365.433	2.5	um	Spot	Position	57	1000000021	1456
427.581	399.467	2.5	um	Spot	Position	57	1000000028	1457
377.003	443.275	2.5	um	Spot	Position	57	1000000032	1458
406.302	471.624	2.5	um	Spot	Position	57	1000000019	1460
549.414	489.661	2.5	um	Spot	Position	57	1000000012	1461
109.708	23.8668	2.5	um	Spot	Position	58	1000000000	1462
143.673	86.51	2.5	um	Spot	Position	58	1000000024	1464
242.583	101.286	2.5	um	Spot	Position	58	1000000013	1465
191.729	203.104	2.5	um	Spot	Position	58	1000000030	1467
135.943	211.384	2.5	um	Spot	Position	58	1000000026	1468
298.929	250.421	2.5	um	Spot	Position	58	1000000031	1469
213.251	260.57	2.5	um	Spot	Position	58	1000000033	1470
215.061	285.406	2.5	um	Spot	Position	58	1000000014	1473
36.0001	286.864	2.5	um	Spot	Position	58	1000000029	1474
355.826	43.1055	2.5	um	Spot	Position	58	1000000001	1476
544.117	92.4157	2.5	um	Spot	Position	58	1000000025	1477
513.751	234.537	2.5	um	Spot	Position	58	1000000008	1478
634.875	273.065	2.5	um	Spot	Position	58	1000000009	1479
340.713	318.081	2.5	um	Spot	Position	58	1000000034	1480
621.941	329.188	2.5	um	Spot	Position	58	1000000010	1481
587.343	365.537	2.5	um	Spot	Position	58	1000000021	1482
435.316	403.392	2.5	um	Spot	Position	58	1000000028	1484
383.35	443.474	2.5	um	Spot	Position	58	1000000032	1486
405.959	471.888	2.5	um	Spot	Position	58	1000000019	1487
549.784	489.194	2.5	um	Spot	Position	58	1000000012	1488
109.884	24.5398	2.5	um	Spot	Position	59	1000000000	1489
145.204	83.9173	2.5	um	Spot	Position	59	1000000024	1491
241.34	103.004	2.5	um	Spot	Position	59	1000000013	1492
189.565	208.822	2.5	um	Spot	Position	59	1000000030	1494
138.199	214.751	2.5	um	Spot	Position	59	1000000026	1495
212.236	259.727	2.5	um	Spot	Position	59	1000000033	1496
291.143	262.537	2.5	um	Spot	Position	59	1000000031	1497
215.859	285.662	2.5	um	Spot	Position	59	1000000014	1499
37.3573	286.99	2.5	um	Spot	Position	59	1000000029	1500
355.808	43.0934	2.5	um	Spot	Position	59	1000000001	1502
531.417	100.609	2.5	um	Spot	Position	59	1000000025	1503
513.936	234.204	2.5	um	Spot	Position	59	1000000008	1504
635.043	273.516	2.5	um	Spot	Position	59	1000000009	1505
342.465	320.796	2.5	um	Spot	Position	59	1000000034	1506
621.827	329.53	2.5	um	Spot	Position	59	1000000010	1507
474.888	336.699	2.5	um	Spot	Position	59	1000000018	1508
587.542	364.451	2.5	um	Spot	Position	59	1000000021	1509
437.927	404.474	2.5	um	Spot	Position	59	1000000028	1511
406.144	472.069	2.5	um	Spot	Position	59	1000000019	1513
549.675	489.012	2.5	um	Spot	Position	59	1000000012	1514
110.103	23.6594	2.5	um	Spot	Position	60	1000000000	1516
147.567	77.5976	2.5	um	Spot	Position	60	1000000024	1518
242.13	101.519	2.5	um	Spot	Position	60	1000000013	1519
189.993	209.13	2.5	um	Spot	Position	60	1000000030	1521
139.505	216.513	2.5	um	Spot	Position	60	1000000026	1522
213.134	259.302	2.5	um	Spot	Position	60	1000000033	1523
290.485	267.593	2.5	um	Spot	Position	60	1000000031	1524
214.66	284.13	2.5	um	Spot	Position	60	1000000014	1526
36.4612	287.792	2.5	um	Spot	Position	60	1000000029	1527
356.582	43.3013	2.5	um	Spot	Position	60	1000000001	1529
529.821	100.784	2.5	um	Spot	Position	60	1000000025	1530
514.069	234.064	2.5	um	Spot	Position	60	1000000008	1531
634.434	273.891	2.5	um	Spot	Position	60	1000000009	1532
344.579	324.101	2.5	um	Spot	Position	60	1000000034	1533
622.252	329.175	2.5	um	Spot	Position	60	1000000010	1534
587.465	364.401	2.5	um	Spot	Position	60	1000000021	1535
439.801	408.321	2.5	um	Spot	Position	60	1000000028	1537
376.967	441.816	2.5	um	Spot	Position	60	1000000032	1538
406.837	472.589	2.5	um	Spot	Position	60	1000000019	1540
549.604	488.798	2.5	um	Spot	Position	60	1000000012	1541
109.933	23.8362	2.5	um	Spot	Position	61	1000000000	1543
153.66	67.9684	2.5	um	Spot	Position	61	1000000024	1545
243.251	99.7809	2.5	um	Spot	Position	61	1000000013	1546
188.386	212.231	2.5	um	Spot	Position	61	1000000030	1548
140.784	222.798	2.5	um	Spot	Position	61	1000000026	1549
212.552	258.888	2.5	um	Spot	Position	61	1000000033	1550
289.683	277.557	2.5	um	Spot	Position	61	1000000031	1551
214.117	284.194	2.5	um	Spot	Position	61	1000000014	1552
36.9721	287.053	2.5	um	Spot	Position	61	1000000029	1553
357.132	43.3891	2.5	um	Spot	Position	61	1000000001	1556
529.576	100.75	2.5	um	Spot	Position	61	1000000025	1557
514.201	234.392	2.5	um	Spot	Position	61	1000000008	1558
634.009	274.188	2.5	um	Spot	Position	61	1000000009	1559
622.246	329.086	2.5	um	Spot	Position	61	1000000010	1560
346.492	332.693	2.5	um	Spot	Position	61	1000000034	1561
471.042	333.932	2.5	um	Spot	Position	61	1000000018	1562
587.958	363.708	2.5	um	Spot	Position	61	1000000021	1563
443.063	412.151	2.5	um	Spot	Position	61	1000000028	1564
376.883	441.58	2.5	um	Spot	Position	61	1000000032	1565
405.123	472.279	2.5	um	Spot	Position	61	1000000019	1567
549.726	488.857	2.5	um	Spot	Position	61	1000000012	1568
109.931	23.3434	2.5	um	Spot	Position	62	1000000000	1570
158.402	60.8602	2.5	um	Spot	Position	62	1000000024	1572
244.329	99.5357	2.5	um	Spot	Position	62	1000000013	1573
187.681	216.513	2.5	um	Spot	Position	62	1000000030	1575
141.444	231.059	2.5	um	Spot	Position	62	1000000026	1576
214.063	260.162	2.5	um	Spot	Position	62	1000000033	1577
289.896	280.353	2.5	um	Spot	Position	62	1000000031	1578
211.982	282.677	2.5	um	Spot	Position	62	1000000014	1579
37.6765	287.647	2.5	um	Spot	Position	62	1000000029	1580
357.93	43.4821	2.5	um	Spot	Position	62	1000000001	1583
528.548	101.305	2.5	um	Spot	Position	62	1000000025	1584
513.381	234.99	2.5	um	Spot	Position	62	1000000008	1585
633.847	273.645	2.5	um	Spot	Position	62	1000000009	1586
622.226	329.12	2.5	um	Spot	Position	62	1000000010	1587
470.079	333.559	2.5	um	Spot	Position	62	1000000018	1588
346.648	334.419	2.5	um	Spot	Position	62	1000000034	1589
587.42	362.855	2.5	um	Spot	Position	62	1000000021	1590
446.785	414.876	2.5	um	Spot	Position	62	1000000028	1592
405.269	471.855	2.5	um	Spot	Position	62	1000000019	1594
549.379	488.798	2.5	um	Spot	Position	62	1000000012	1595
111.786	24.753	2.5	um	Spot	Position	63	1000000000	1596
163.193	50.9723	2.5	um	Spot	Position	63	1000000024	1599
244.634	99.9982	2.5	um	Spot	Position	63	1000000013	1600
187.657	218.611	2.5	um	Spot	Position	63	1000000030	1602
141.969	234.038	2.5	um	Spot	Position	63	1000000026	1603
202.601	252.403	2.5	um	Spot	Position	63	1000000033	1604
196.975	275.397	2.5	um	Spot	Position	63	1000000014	1605
288.424	285.4	2.5	um	Spot	Position	63	1000000031	1606
37.661	288.28	2.5	um	Spot	Position	63	1000000029	1607
357.562	43.6635	2.5	um	Spot	Position	63	1000000001	1610
529.782	100.33	2.5	um	Spot	Position	63	1000000025	1611
513.421	236.1	2.5	um	Spot	Position	63	1000000008	1612
633.555	273.571	2.5	um	Spot	Position	63	1000000009	1613
347.88	320.929	2.5	um	Spot	Position	63	1000000034	1614
622.136	328.838	2.5	um	Spot	Position	63	1000000010	1615
464.823	330.783	2.5	um	Spot	Position	63	1000000018	1616
587.562	362.899	2.5	um	Spot	Position	63	1000000021	1617
449.281	416.98	2.5	um	Spot	Position	63	1000000028	1619
376.834	441.334	2.5	um	Spot	Position	63	1000000032	1620
405.195	471.148	2.5	um	Spot	Position	63	1000000019	1622
549.16	488.816	2.5	um	Spot	Position	63	1000000012	1623
112.142	25.5909	2.5	um	Spot	Position	64	1000000000	1624
170.667	39.9936	2.5	um	Spot	Position	64	1000000024	1627
243.399	103.068	2.5	um	Spot	Position	64	1000000013	1628
187.954	219.293	2.5	um	Spot	Position	64	1000000030	1630
139.708	244.857	2.5	um	Spot	Position	64	1000000026	1631
201.075	251.363	2.5	um	Spot	Position	64	1000000033	1632
187.794	267.972	2.5	um	Spot	Position	64	1000000014	1633
38.6761	288.04	2.5	um	Spot	Position	64	1000000029	1634
287.159	291.094	2.5	um	Spot	Position	64	1000000031	1635
359.689	44.2612	2.5	um	Spot	Position	64	1000000001	1636
533.695	97.7578	2.5	um	Spot	Position	64	1000000025	1638
513.498	236.987	2.5	um	Spot	Position	64	1000000008	1639
633.536	273.809	2.5	um	Spot	Position	64	1000000009	1640
446.027	320.927	2.5	um	Spot	Position	64	1000000018	1641
348.242	321.4	2.5	um	Spot	Position	64	1000000034	1642
622.443	328.586	2.5	um	Spot	Position	64	1000000010	1643
587.586	363.903	2.5	um	Spot	Position	64	1000000021	1644
451.879	419.178	2.5	um	Spot	Position	64	1000000028	1646
383.071	439.983	2.5	um	Spot	Position	64	1000000032	1647
405.353	471.104	2.5	um	Spot	Position	64	1000000019	1649
549.524	488.617	2.5	um	Spot	Position	64	1000000012	1650
112.953	27.2661	2.5	um	Spot	Position	65	1000000000	1651
173.664	33.2285	2.5	um	Spot	Position	65	1000000024	1653
239.246	111.544	2.5	um	Spot	Position	65	1000000013	1655
188.106	220.301	2.5	um	Spot	Position	65	1000000030	1657
138.71	247.97	2.5	um	Spot	Position	65	1000000026	1658
200.338	250.885	2.5	um	Spot	Position	65	1000000033	1659
181.098	262.018	2.5	um	Spot	Position	65	1000000014	1660
38.515	287.922	2.5	um	Spot	Position	65	1000000029	1661
283.842	300.378	2.5	um	Spot	Position	65	1000000031	1662
360.637	44.8775	2.5	um	Spot	Position	65	1000000001	1663
539.017	94.2621	2.5	um	Spot	Position	65	1000000025	1665
513.615	237.386	2.5	um	Spot	Position	65	1000000008	1666
633.202	274.497	2.5	um	Spot	Position	65	1000000009	1667
441.906	319.843	2.5	um	Spot	Position	65	1000000018	1668
348.067	321.063	2.5	um	Spot	Position	65	1000000034	1669
622.311	329.052	2.5	um	Spot	Position	65	1000000010	1670
587.587	363.756	2.5	um	Spot	Position	65	1000000021	1671
456.168	428.11	2.5	um	Spot	Position	65	1000000028	1673
389.493	440.75	2.5	um	Spot	Position	65	1000000032	1674
405.597	470.747	2.5	um	Spot	Position	65	1000000019	1676
549.611	488.588	2.5	um	Spot	Position	65	1000000012	1677
113.544	28.1852	2.5	um	Spot	Position	66	1000000000	1678
175.456	29.5659	2.5	um	Spot	Position	66	1000000024	1680
240.233	110.789	2.5	um	Spot	Position	66	1000000013	1682
188.864	220.374	2.5	um	Spot	Position	66	1000000030	1684
201.742	250.39	2.5	um	Spot	Position	66	1000000033	1685
39.356	287.52	2.5	um	Spot	Position	66	1000000029	1687
274.618	306.033	2.5	um	Spot	Position	66	1000000031	1688
363.564	45.0849	2.5	um	Spot	Position	66	1000000001	1690
542.132	91.4878	2.5	um	Spot	Position	66	1000000025	1692
513.275	237.098	2.5	um	Spot	Position	66	1000000008	1693
633.333	274.1	2.5	um	Spot	Position	66	1000000009	1694
426.056	313.659	2.5	um	Spot	Position	66	1000000018	1695
622.253	329.12	2.5	um	Spot	Position	66	1000000010	1696
588.413	364.228	2.5	um	Spot	Position	66	1000000021	1697
457.578	433.16	2.5	um	Spot	Position	66	1000000028	1699
398.322	438.287	2.5	um	Spot	Position	66	1000000032	1700
405.66	470.483	2.5	um	Spot	Position	66	1000000019	1702
549.73	488.241	2.5	um	Spot	Position	66	1000000012	1703
175.214	28.8742	2.5	um	Spot	Position	67	1000000024	1704
114.288	29.9403	2.5	um	Spot	Position	67	1000000000	1705
238.404	112.268	2.5	um	Spot	Position	67	1000000013	1708
188.52	218.615	2.5	um	Spot	Position	67	1000000030	1710
164.301	240.951	2.5	um	Spot	Position	67	1000000014	1711
206.662	252.462	2.5	um	Spot	Position	67	1000000033	1712
136.124	275.185	2.5	um	Spot	Position	67	1000000026	1713
38.7855	287.055	2.5	um	Spot	Position	67	1000000029	1714
274.332	305.526	2.5	um	Spot	Position	67	1000000031	1715
364.49	45.0264	2.5	um	Spot	Position	67	1000000001	1716
538.549	86.9112	2.5	um	Spot	Position	67	1000000025	1718
513.639	236.645	2.5	um	Spot	Position	67	1000000008	1719
633.343	274.676	2.5	um	Spot	Position	67	1000000009	1720
622.202	329.569	2.5	um	Spot	Position	67	1000000010	1721
588.859	364.815	2.5	um	Spot	Position	67	1000000021	1723
461.887	436.866	2.5	um	Spot	Position	67	1000000028	1725
400.19	437.634	2.5	um	Spot	Position	67	1000000032	1726
405.974	471.055	2.5	um	Spot	Position	67	1000000019	1728
549.936	487.535	2.5	um	Spot	Position	67	1000000012	1729
176.661	28.3999	2.5	um	Spot	Position	68	1000000024	1730
116.551	31.5994	2.5	um	Spot	Position	68	1000000000	1731
239.451	112.045	2.5	um	Spot	Position	68	1000000013	1734
188.344	217.807	2.5	um	Spot	Position	68	1000000030	1736
152.967	230.941	2.5	um	Spot	Position	68	1000000014	1737
207.409	252.734	2.5	um	Spot	Position	68	1000000033	1738
138.834	274.447	2.5	um	Spot	Position	68	1000000026	1739
38.0985	287.886	2.5	um	Spot	Position	68	1000000029	1740
272.065	305.643	2.5	um	Spot	Position	68	1000000031	1741
366.982	45.5892	2.5	um	Spot	Position	68	1000000001	1742
536.603	85.5408	2.5	um	Spot	Position	68	1000000025	1744
632.739	274.28	2.5	um	Spot	Position	68	1000000009	1745
371.577	322.051	2.5	um	Spot	Position	68	1000000034	1746
622.681	329.328	2.5	um	Spot	Position	68	1000000010	1747
402.217	433.072	2.5	um	Spot	Position	68	1000000032	1749
465.185	437.738	2.5	um	Spot	Position	68	1000000028	1750
405.733	469.523	2.5	um	Spot	Position	68	1000000019	1752
549.893	487.384	2.5	um	Spot	Position	68	1000000012	1753
177.434	28.2491	2.5	um	Spot	Position	69	1000000024	1754
116.636	30.8291	2.5	um	Spot	Position	69	1000000000	1755
242.443	105.336	2.5	um	Spot	Position	69	1000000013	1758
113.773	152.714	2.5	um	Spot	Position	69	1000000035	1759
141.936	221.181	2.5	um	Spot	Position	69	1000000014	1761
207.244	252.77	2.5	um	Spot	Position	69	1000000033	1762
142.61	273.663	2.5	um	Spot	Position	69	1000000026	1763
37.2575	288.399	2.5	um	Spot	Position	69	1000000029	1764
275.958	304.213	2.5	um	Spot	Position	69	1000000031	1765
373.663	46.0952	2.5	um	Spot	Position	69	1000000001	1766
530.955	81.0221	2.5	um	Spot	Position	69	1000000025	1768
632.609	275.633	2.5	um	Spot	Position	69	1000000009	1769
622.947	329.081	2.5	um	Spot	Position	69	1000000010	1770
593.512	375.034	2.5	um	Spot	Position	69	1000000021	1773
402.436	431.536	2.5	um	Spot	Position	69	1000000032	1774
442.066	447.454	2.5	um	Spot	Position	69	1000000028	1776
405.136	468.822	2.5	um	Spot	Position	69	1000000019	1777
549.918	487.11	2.5	um	Spot	Position	69	1000000012	1778
177.397	28.1929	2.5	um	Spot	Position	70	1000000024	1779
116.326	30.5595	2.5	um	Spot	Position	70	1000000000	1780
246.252	83.1917	2.5	um	Spot	Position	70	1000000013	1783
113.835	152.155	2.5	um	Spot	Position	70	1000000035	1784
205.599	250.52	2.5	um	Spot	Position	70	1000000033	1785
37.1954	288.556	2.5	um	Spot	Position	70	1000000029	1786
278.804	304.063	2.5	um	Spot	Position	70	1000000031	1787
380.991	46.9033	2.5	um	Spot	Position	70	1000000001	1788
530.689	80.5113	2.5	um	Spot	Position	70	1000000025	1790
633.202	274.467	2.5	um	Spot	Position	70	1000000009	1791
374.373	318.172	2.5	um	Spot	Position	70	1000000034	1792
623.015	328.786	2.5	um	Spot	Position	70	1000000010	1793
589.677	364.159	2.5	um	Spot	Position	70	1000000021	1795
402.624	432.235	2.5	um	Spot	Position	70	1000000032	1797
404.826	467.387	2.5	um	Spot	Position	70	1000000019	1799
549.723	487.277	2.5	um	Spot	Position	70	1000000012	1800
177.995	26.531	2.5	um	Spot	Position	71	1000000024	1801
115.661	30.1495	2.5	um	Spot	Position	71	1000000000	1802
115.3	152.07	2.5	um	Spot	Position	71	1000000035	1804
179.94	217.647	2.5	um	Spot	Position	71	1000000030	1805
204.896	251.302	2.5	um	Spot	Position	71	1000000033	1806
37.695	288.72	2.5	um	Spot	Position	71	1000000029	1807
280.883	304.326	2.5	um	Spot	Position	71	1000000031	1808
530.335	79.727	2.5	um	Spot	Position	71	1000000025	1810
633.355	275.116	2.5	um	Spot	Position	71	1000000009	1811
376.281	320.692	2.5	um	Spot	Position	71	1000000034	1812
623.068	328.803	2.5	um	Spot	Position	71	1000000010	1813
590.007	365.344	2.5	um	Spot	Position	71	1000000021	1814
403.623	431.34	2.5	um	Spot	Position	71	1000000032	1816
441.349	447.201	2.5	um	Spot	Position	71	1000000028	1818
404.485	465.35	2.5	um	Spot	Position	71	1000000019	1819
550.326	486.645	2.5	um	Spot	Position	71	1000000012	1820
178.534	26.3143	2.5	um	Spot	Position	72	1000000024	1821
114.998	29.3192	2.5	um	Spot	Position	72	1000000000	1822
239.441	48.7544	2.5	um	Spot	Position	72	1000000013	1824
114.447	152.633	2.5	um	Spot	Position	72	1000000035	1825
174.619	219.392	2.5	um	Spot	Position	72	1000000030	1826
37.6146	288.182	2.5	um	Spot	Position	72	1000000029	1827
284.577	305.219	2.5	um	Spot	Position	72	1000000031	1828
399.452	44.7592	2.5	um	Spot	Position	72	1000000001	1829
529.307	79.3764	2.5	um	Spot	Position	72	1000000025	1831
633.926	277.169	2.5	um	Spot	Position	72	1000000009	1832
623.043	329.362	2.5	um	Spot	Position	72	1000000010	1833
589.858	365.488	2.5	um	Spot	Position	72	1000000021	1834
403.745	430.438	2.5	um	Spot	Position	72	1000000032	1835
440.572	449.349	2.5	um	Spot	Position	72	1000000028	1837
404.141	464.97	2.5	um	Spot	Position	72	1000000019	1838
550.257	486.773	2.5	um	Spot	Position	72	1000000012	1839
180.248	24.5889	2.5	um	Spot	Position	73	1000000024	1840
113.185	27.039	2.5	um	Spot	Position	73	1000000000	1841
234.823	28.9619	2.5	um	Spot	Position	73	1000000013	1842
113.312	152.762	2.5	um	Spot	Position	73	1000000035	1844
168.201	218.198	2.5	um	Spot	Position	73	1000000030	1845
180.963	240.098	2.5	um	Spot	Position	73	1000000033	1846
37.3935	287.909	2.5	um	Spot	Position	73	1000000029	1847
289.212	304.616	2.5	um	Spot	Position	73	1000000031	1848
529.178	79.5069	2.5	um	Spot	Position	73	1000000025	1851
517.722	259.364	2.5	um	Spot	Position	73	1000000008	1852
633.308	276.237	2.5	um	Spot	Position	73	1000000009	1853
623.266	328.756	2.5	um	Spot	Position	73	1000000010	1854
590.234	364.674	2.5	um	Spot	Position	73	1000000021	1855
402.91	429.607	2.5	um	Spot	Position	73	1000000032	1856
441.204	449.304	2.5	um	Spot	Position	73	1000000028	1858
403.797	464.503	2.5	um	Spot	Position	73	1000000019	1859
549.91	486.25	2.5	um	Spot	Position	73	1000000012	1860
229.822	9.37269	2.5	um	Spot	Position	74	1000000013	1861
189.623	21.0588	2.5	um	Spot	Position	74	1000000024	1862
112.156	25.8269	2.5	um	Spot	Position	74	1000000000	1863
113.76	153.593	2.5	um	Spot	Position	74	1000000035	1865
165.776	235.552	2.5	um	Spot	Position	74	1000000033	1866
37.9318	287.423	2.5	um	Spot	Position	74	1000000029	1867
290.703	304.606	2.5	um	Spot	Position	74	1000000031	1868
407.779	46.2613	2.5	um	Spot	Position	74	1000000001	1869
528.291	80.2184	2.5	um	Spot	Position	74	1000000025	1872
518.002	260.657	2.5	um	Spot	Position	74	1000000008	1873
632.987	276.421	2.5	um	Spot	Position	74	1000000009	1874
623.319	329.23	2.5	um	Spot	Position	74	1000000010	1875
402.77	428.339	2.5	um	Spot	Position	74	1000000032	1876
441.338	447.949	2.5	um	Spot	Position	74	1000000028	1878
403.876	464.592	2.5	um	Spot	Position	74	1000000019	1879
549.509	486.779	2.5	um	Spot	Position	74	1000000012	1880
644.113	582.304	2.5	um	Spot	Position	74	1000000036	1881
206.225	10.2258	2.5	um	Spot	Position	75	1000000024	1882
113.403	26.7806	2.5	um	Spot	Position	75	1000000000	1883
112.105	154.319	2.5	um	Spot	Position	75	1000000035	1885
165.041	234.526	2.5	um	Spot	Position	75	1000000033	1886
37.2014	287.694	2.5	um	Spot	Position	75	1000000029	1888
290.417	304.082	2.5	um	Spot	Position	75	1000000031	1889
411.959	47.1662	2.5	um	Spot	Position	75	1000000001	1890
528.569	79.0602	2.5	um	Spot	Position	75	1000000025	1893
517.919	259.586	2.5	um	Spot	Position	75	1000000008	1894
632.831	275.947	2.5	um	Spot	Position	75	1000000009	1895
623.538	328.932	2.5	um	Spot	Position	75	1000000010	1896
405.683	423.684	2.5	um	Spot	Position	75	1000000032	1897
440.132	449.351	2.5	um	Spot	Position	75	1000000028	1899
404.748	464.569	2.5	um	Spot	Position	75	1000000019	1900
549.515	486.254	2.5	um	Spot	Position	75	1000000012	1901
645.662	578.556	2.5	um	Spot	Position	75	1000000036	1902
112.435	25.7814	2.5	um	Spot	Position	76	1000000000	1903
112.753	151.95	2.5	um	Spot	Position	76	1000000035	1905
164.636	234.65	2.5	um	Spot	Position	76	1000000033	1906
36.9842	287.977	2.5	um	Spot	Position	76	1000000029	1908
289.545	304.142	2.5	um	Spot	Position	76	1000000031	1909
414.733	47.2771	2.5	um	Spot	Position	76	1000000001	1910
599.604	53.3632	2.5	um	Spot	Position	76	1000000037	1912
536.224	73.4115	2.5	um	Spot	Position	76	1000000025	1914
518.103	261.586	2.5	um	Spot	Position	76	1000000008	1915
632.905	276.614	2.5	um	Spot	Position	76	1000000009	1916
623.45	328.848	2.5	um	Spot	Position	76	1000000010	1917
404.753	466.763	2.5	um	Spot	Position	76	1000000019	1919
549.3	485.795	2.5	um	Spot	Position	76	1000000012	1920
644.072	579.211	2.5	um	Spot	Position	76	1000000036	1921
112.096	25.004	2.5	um	Spot	Position	77	1000000000	1922
112.722	151.452	2.5	um	Spot	Position	77	1000000035	1924
36.9986	287.675	2.5	um	Spot	Position	77	1000000029	1925
289.235	302.763	2.5	um	Spot	Position	77	1000000031	1926
416.284	47.3205	2.5	um	Spot	Position	77	1000000001	1927
537.61	74.5132	2.5	um	Spot	Position	77	1000000025	1930
515.689	271.721	2.5	um	Spot	Position	77	1000000008	1931
632.676	276.719	2.5	um	Spot	Position	77	1000000009	1932
623.589	328.661	2.5	um	Spot	Position	77	1000000010	1933
440.03	448.923	2.5	um	Spot	Position	77	1000000028	1935
404.757	466.127	2.5	um	Spot	Position	77	1000000019	1936
549.28	485.969	2.5	um	Spot	Position	77	1000000012	1937
643.392	579.494	2.5	um	Spot	Position	77	1000000036	1938
109.661	17.9321	2.5	um	Spot	Position	78	1000000000	1939
112.987	153.095	2.5	um	Spot	Position	78	1000000035	1941
37.4805	288.249	2.5	um	Spot	Position	78	1000000029	1942
290.317	301.546	2.5	um	Spot	Position	78	1000000031	1943
417.813	47.6497	2.5	um	Spot	Position	78	1000000001	1944
600.39	53.778	2.5	um	Spot	Position	78	1000000037	1946
540.302	81.1398	2.5	um	Spot	Position	78	1000000025	1948
631.922	277.028	2.5	um	Spot	Position	78	1000000009	1949
513.321	282.318	2.5	um	Spot	Position	78	1000000008	1950
623.336	328.798	2.5	um	Spot	Position	78	1000000010	1951
439.615	449.651	2.5	um	Spot	Position	78	1000000028	1953
404.811	466.606	2.5	um	Spot	Position	78	1000000019	1954
549.307	485.99	2.5	um	Spot	Position	78	1000000012	1955
645.081	579.616	2.5	um	Spot	Position	78	1000000036	1956
108.455	13.2186	2.5	um	Spot	Position	79	1000000000	1957
111.851	152.92	2.5	um	Spot	Position	79	1000000035	1959
36.7988	288.433	2.5	um	Spot	Position	79	1000000029	1961
287.974	299.58	2.5	um	Spot	Position	79	1000000031	1962
419.065	47.8898	2.5	um	Spot	Position	79	1000000001	1963
600.179	53.7636	2.5	um	Spot	Position	79	1000000037	1965
539.872	80.466	2.5	um	Spot	Position	79	1000000025	1967
632.44	277.374	2.5	um	Spot	Position	79	1000000009	1968
513.175	284.206	2.5	um	Spot	Position	79	1000000008	1969
623.307	329.262	2.5	um	Spot	Position	79	1000000010	1970
404.583	466.135	2.5	um	Spot	Position	79	1000000019	1972
548.901	485.787	2.5	um	Spot	Position	79	1000000012	1973
646.038	577.346	2.5	um	Spot	Position	79	1000000036	1974
108.728	11.6331	2.5	um	Spot	Position	80	1000000000	1975
112.221	153.139	2.5	um	Spot	Position	80	1000000035	1977
37.862	288.205	2.5	um	Spot	Position	80	1000000029	1979
288.847	298.739	2.5	um	Spot	Position	80	1000000031	1980
420.318	47.8559	2.5	um	Spot	Position	80	1000000001	1981
599.765	53.9134	2.5	um	Spot	Position	80	1000000037	1983
539.102	79.1241	2.5	um	Spot	Position	80	1000000025	1985
633.371	277.733	2.5	um	Spot	Position	80	1000000009	1986
513.702	283.79	2.5	um	Spot	Position	80	1000000008	1987
623.728	329.376	2.5	um	Spot	Position	80	1000000010	1988
403.621	465.812	2.5	um	Spot	Position	80	1000000019	1990
548.754	485.767	2.5	um	Spot	Position	80	1000000012	1991
646.594	576.951	2.5	um	Spot	Position	80	1000000036	1992
112.454	154.704	2.5	um	Spot	Position	81	1000000035	1995
37.9709	289.617	2.5	um	Spot	Position	81	1000000029	1997
287.858	299.169	2.5	um	Spot	Position	81	1000000031	1998
421.199	48.2671	2.5	um	Spot	Position	81	1000000001	1999
537.824	76.6926	2.5	um	Spot	Position	81	1000000025	2002
632.939	277.807	2.5	um	Spot	Position	81	1000000009	2003
513.442	302.766	2.5	um	Spot	Position	81	1000000008	2004
623.536	329.278	2.5	um	Spot	Position	81	1000000010	2005
404.839	466.379	2.5	um	Spot	Position	81	1000000019	2007
549.013	485.409	2.5	um	Spot	Position	81	1000000012	2008
647.38	577.296	2.5	um	Spot	Position	81	1000000036	2009
111.76	154.871	2.5	um	Spot	Position	82	1000000035	2012
38.4577	289.544	2.5	um	Spot	Position	82	1000000029	2014
289.484	299.219	2.5	um	Spot	Position	82	1000000031	2015
422.15	48.1738	2.5	um	Spot	Position	82	1000000001	2016
525.313	76.8307	2.5	um	Spot	Position	82	1000000025	2019
631.18	278.707	2.5	um	Spot	Position	82	1000000009	2020
513.38	304.464	2.5	um	Spot	Position	82	1000000008	2021
623.597	329.43	2.5	um	Spot	Position	82	1000000010	2022
404.061	465.128	2.5	um	Spot	Position	82	1000000019	2024
549.103	484.833	2.5	um	Spot	Position	82	1000000012	2025
647.408	576.957	2.5	um	Spot	Position	82	1000000036	2027
111.996	155.672	2.5	um	Spot	Position	83	1000000035	2030
38.8773	289.668	2.5	um	Spot	Position	83	1000000029	2033
292.599	301.628	2.5	um	Spot	Position	83	1000000031	2034
424.221	48.0884	2.5	um	Spot	Position	83	1000000001	2035
599.98	55.019	2.5	um	Spot	Position	83	1000000037	2037
523.217	79.5381	2.5	um	Spot	Position	83	1000000025	2038
631.171	279.252	2.5	um	Spot	Position	83	1000000009	2039
514.062	300.417	2.5	um	Spot	Position	83	1000000008	2040
623.536	329.704	2.5	um	Spot	Position	83	1000000010	2041
404.755	466.179	2.5	um	Spot	Position	83	1000000019	2043
548.974	485.1	2.5	um	Spot	Position	83	1000000012	2044
647.132	577.142	2.5	um	Spot	Position	83	1000000036	2046
111.014	156.152	2.5	um	Spot	Position	84	1000000035	2049
40.3886	288.714	2.5	um	Spot	Position	84	1000000029	2052
293.391	301.561	2.5	um	Spot	Position	84	1000000031	2053
425.771	48.2407	2.5	um	Spot	Position	84	1000000001	2054
600.254	54.9793	2.5	um	Spot	Position	84	1000000037	2056
519.588	79.8434	2.5	um	Spot	Position	84	1000000025	2057
631.435	279.768	2.5	um	Spot	Position	84	1000000009	2058
513.536	302.661	2.5	um	Spot	Position	84	1000000008	2059
623.417	329.728	2.5	um	Spot	Position	84	1000000010	2060
650.116	382.673	2.5	um	Spot	Position	84	1000000038	2061
404.627	465.746	2.5	um	Spot	Position	84	1000000019	2063
548.999	484.692	2.5	um	Spot	Position	84	1000000012	2064
647.228	576.844	2.5	um	Spot	Position	84	1000000036	2066
111.257	157.296	2.5	um	Spot	Position	85	1000000035	2069
41.5225	287.328	2.5	um	Spot	Position	85	1000000029	2071
298.134	300.489	2.5	um	Spot	Position	85	1000000031	2072
426.726	48.1641	2.5	um	Spot	Position	85	1000000001	2073
600.11	55.4444	2.5	um	Spot	Position	85	1000000037	2075
514.92	80.5886	2.5	um	Spot	Position	85	1000000025	2076
631.544	279.701	2.5	um	Spot	Position	85	1000000009	2078
513.291	306.348	2.5	um	Spot	Position	85	1000000008	2079
623.945	329.84	2.5	um	Spot	Position	85	1000000010	2080
650.18	382.639	2.5	um	Spot	Position	85	1000000038	2083
404.864	466.565	2.5	um	Spot	Position	85	1000000019	2085
549.279	484.284	2.5	um	Spot	Position	85	1000000012	2086
646.786	577.132	2.5	um	Spot	Position	85	1000000036	2088
111.063	158.742	2.5	um	Spot	Position	86	1000000035	2091
42.4716	285.621	2.5	um	Spot	Position	86	1000000029	2094
301.842	300.199	2.5	um	Spot	Position	86	1000000031	2095
427.304	48.0442	2.5	um	Spot	Position	86	1000000001	2096
599.912	55.4419	2.5	um	Spot	Position	86	1000000037	2098
509.48	77.4959	2.5	um	Spot	Position	86	1000000025	2099
631.107	279.84	2.5	um	Spot	Position	86	1000000009	2100
512.923	313.645	2.5	um	Spot	Position	86	1000000008	2101
623.916	329.431	2.5	um	Spot	Position	86	1000000010	2102
650.238	382.343	2.5	um	Spot	Position	86	1000000038	2105
405.504	465.989	2.5	um	Spot	Position	86	1000000019	2107
549.273	483.973	2.5	um	Spot	Position	86	1000000012	2108
646.75	576.641	2.5	um	Spot	Position	86	1000000036	2110
110.768	159.607	2.5	um	Spot	Position	87	1000000035	2113
42.3427	287.681	2.5	um	Spot	Position	87	1000000029	2116
303.754	299.474	2.5	um	Spot	Position	87	1000000031	2117
428.778	48.0407	2.5	um	Spot	Position	87	1000000001	2118
600.079	55.8279	2.5	um	Spot	Position	87	1000000037	2120
505.021	76.3587	2.5	um	Spot	Position	87	1000000025	2121
633.297	279.684	2.5	um	Spot	Position	87	1000000009	2123
513.196	315.051	2.5	um	Spot	Position	87	1000000008	2124
624.033	329.606	2.5	um	Spot	Position	87	1000000010	2125
650.396	383.098	2.5	um	Spot	Position	87	1000000038	2127
405.506	466.543	2.5	um	Spot	Position	87	1000000019	2129
549.286	484.271	2.5	um	Spot	Position	87	1000000012	2131
646.408	577.092	2.5	um	Spot	Position	87	1000000036	2133
110.45	160.037	2.5	um	Spot	Position	88	1000000035	2136
48.4693	173.755	2.5	um	Spot	Position	88	1000000039	2137
42.1021	288.214	2.5	um	Spot	Position	88	1000000029	2139
306.476	299.122	2.5	um	Spot	Position	88	1000000031	2140
430.855	48.0251	2.5	um	Spot	Position	88	1000000001	2141
599.998	56.0111	2.5	um	Spot	Position	88	1000000037	2142
505.258	76.1844	2.5	um	Spot	Position	88	1000000025	2144
632.578	279.93	2.5	um	Spot	Position	88	1000000009	2146
513.155	314.544	2.5	um	Spot	Position	88	1000000008	2147
623.975	329.597	2.5	um	Spot	Position	88	1000000010	2148
649.369	383.244	2.5	um	Spot	Position	88	1000000038	2151
405.855	466.519	2.5	um	Spot	Position	88	1000000019	2153
549.202	484.146	2.5	um	Spot	Position	88	1000000012	2155
646.448	575.856	2.5	um	Spot	Position	88	1000000036	2157
47.0258	172.533	2.5	um	Spot	Position	89	1000000039	2160
40.2638	290.362	2.5	um	Spot	Position	89	1000000029	2162
308.059	298.541	2.5	um	Spot	Position	89	1000000031	2163
599.956	56.1501	2.5	um	Spot	Position	89	1000000037	2164
504.891	75.8727	2.5	um	Spot	Position	89	1000000025	2165
631.335	278.668	2.5	um	Spot	Position	89	1000000009	2167
513.263	313.733	2.5	um	Spot	Position	89	1000000008	2168
623.999	329.454	2.5	um	Spot	Position	89	1000000010	2169
649.441	382.755	2.5	um	Spot	Position	89	1000000038	2171
406.561	465.375	2.5	um	Spot	Position	89	1000000019	2174
549.313	483.687	2.5	um	Spot	Position	89	1000000012	2176
648.173	571.027	2.5	um	Spot	Position	89	1000000036	2178
99.5252	170.436	2.5	um	Spot	Position	90	1000000035	2181
46.8578	172.872	2.5	um	Spot	Position	90	1000000039	2182
308.384	299.2	2.5	um	Spot	Position	90	1000000031	2184
599.97	56.6006	2.5	um	Spot	Position	90	1000000037	2185
504.163	75.8021	2.5	um	Spot	Position	90	1000000025	2186
631.794	280.145	2.5	um	Spot	Position	90	1000000009	2189
513.388	314.707	2.5	um	Spot	Position	90	1000000008	2190
624.064	329.324	2.5	um	Spot	Position	90	1000000010	2191
650.215	382.496	2.5	um	Spot	Position	90	1000000038	2193
405.439	464.693	2.5	um	Spot	Position	90	1000000019	2195
549.214	483.253	2.5	um	Spot	Position	90	1000000012	2197
653.797	561.389	2.5	um	Spot	Position	90	1000000036	2199
46.8194	173.704	2.5	um	Spot	Position	91	1000000039	2202
95.8326	175.362	2.5	um	Spot	Position	91	1000000035	2203
40.6393	290.854	2.5	um	Spot	Position	91	1000000029	2206
308.801	300.217	2.5	um	Spot	Position	91	1000000031	2207
600.34	56.0687	2.5	um	Spot	Position	91	1000000037	2208
499.933	74.1414	2.5	um	Spot	Position	91	1000000025	2209
631.252	280.745	2.5	um	Spot	Position	91	1000000009	2212
624.067	329.215	2.5	um	Spot	Position	91	1000000010	2213
59.557	344.442	2.5	um	Spot	Position	91	1000000040	2214
650.662	382.43	2.5	um	Spot	Position	91	1000000038	2215
405.423	464.704	2.5	um	Spot	Position	91	1000000019	2218
548.937	483.483	2.5	um	Spot	Position	91	1000000012	2220
655.245	554.051	2.5	um	Spot	Position	91	1000000036	2221
48.3519	173.389	2.5	um	Spot	Position	92	1000000039	2224
94.2563	176.549	2.5	um	Spot	Position	92	1000000035	2225
43.5649	288.001	2.5	um	Spot	Position	92	1000000029	2228
309.997	299.421	2.5	um	Spot	Position	92	1000000031	2229
600.231	55.8494	2.5	um	Spot	Position	92	1000000037	2230
490.966	72.4934	2.5	um	Spot	Position	92	1000000025	2231
631.138	281.205	2.5	um	Spot	Position	92	1000000009	2233
624.349	328.86	2.5	um	Spot	Position	92	1000000010	2234
60.5672	344.262	2.5	um	Spot	Position	92	1000000040	2235
651.096	381.451	2.5	um	Spot	Position	92	1000000038	2237
406.184	465.225	2.5	um	Spot	Position	92	1000000019	2240
548.993	483.482	2.5	um	Spot	Position	92	1000000012	2242
654.768	547.809	2.5	um	Spot	Position	92	1000000036	2244
48.4893	173.927	2.5	um	Spot	Position	93	1000000039	2247
84.6982	184.727	2.5	um	Spot	Position	93	1000000035	2248
45.2017	285.067	2.5	um	Spot	Position	93	1000000029	2250
317.924	289.835	2.5	um	Spot	Position	93	1000000031	2252
600.549	55.9382	2.5	um	Spot	Position	93	1000000037	2253
480.263	68.9018	2.5	um	Spot	Position	93	1000000025	2254
631.477	281.582	2.5	um	Spot	Position	93	1000000009	2256
624.863	328.432	2.5	um	Spot	Position	93	1000000010	2257
58.996	344.565	2.5	um	Spot	Position	93	1000000040	2258
651.25	381.962	2.5	um	Spot	Position	93	1000000038	2260
406.243	465.457	2.5	um	Spot	Position	93	1000000019	2264
549.024	483.249	2.5	um	Spot	Position	93	1000000012	2265
654.707	545.307	2.5	um	Spot	Position	93	1000000036	2267
52.4175	177.415	2.5	um	Spot	Position	94	1000000039	2270
85.8692	184.362	2.5	um	Spot	Position	94	1000000035	2271
326.863	273.565	2.5	um	Spot	Position	94	1000000031	2273
46.4771	283.855	2.5	um	Spot	Position	94	1000000029	2274
600.616	56.0731	2.5	um	Spot	Position	94	1000000037	2276
473.787	67.5472	2.5	um	Spot	Position	94	1000000025	2277
631.139	281.247	2.5	um	Spot	Position	94	1000000009	2280
625.159	328.509	2.5	um	Spot	Position	94	1000000010	2281
59.2352	345.852	2.5	um	Spot	Position	94	1000000040	2282
650.608	382.864	2.5	um	Spot	Position	94	1000000038	2284
405.507	464.865	2.5	um	Spot	Position	94	1000000019	2288
548.969	483.489	2.5	um	Spot	Position	94	1000000012	2289
654.563	544.624	2.5	um	Spot	Position	94	1000000036	2291
54.1045	179.004	2.5	um	Spot	Position	95	1000000039	2294
85.6053	185.306	2.5	um	Spot	Position	95	1000000035	2295
328.538	265.734	2.5	um	Spot	Position	95	1000000031	2297
46.9731	282.231	2.5	um	Spot	Position	95	1000000029	2298
600.584	56.5528	2.5	um	Spot	Position	95	1000000037	2300
465.259	69.5421	2.5	um	Spot	Position	95	1000000025	2301
631.633	281.919	2.5	um	Spot	Position	95	1000000009	2303
625.334	328.771	2.5	um	Spot	Position	95	1000000010	2304
57.2103	344.781	2.5	um	Spot	Position	95	1000000040	2305
648.312	386.403	2.5	um	Spot	Position	95	1000000038	2307
406.158	464.807	2.5	um	Spot	Position	95	1000000019	2311
549.009	483.413	2.5	um	Spot	Position	95	1000000012	2312
654.796	543.127	2.5	um	Spot	Position	95	1000000036	2314
55.9299	180.024	2.5	um	Spot	Position	96	1000000039	2317
86.4308	185.754	2.5	um	Spot	Position	96	1000000035	2318
47.125	282.716	2.5	um	Spot	Position	96	1000000029	2320
600.587	57.1325	2.5	um	Spot	Position	96	1000000037	2322
463.952	71.4639	2.5	um	Spot	Position	96	1000000025	2323
333.911	257.08	2.5	um	Spot	Position	96	1000000031	2326
632.305	282.498	2.5	um	Spot	Position	96	1000000009	2327
625.378	329.16	2.5	um	Spot	Position	96	1000000010	2328
56.9311	345.014	2.5	um	Spot	Position	96	1000000040	2329
647.554	387.642	2.5	um	Spot	Position	96	1000000038	2331
407.196	466.501	2.5	um	Spot	Position	96	1000000019	2335
549.579	482.992	2.5	um	Spot	Position	96	1000000012	2336
655.401	540.8	2.5	um	Spot	Position	96	1000000036	2338
54.6432	179.628	2.5	um	Spot	Position	97	1000000039	2341
69.9921	193.549	2.5	um	Spot	Position	97	1000000035	2342
47.7927	282.294	2.5	um	Spot	Position	97	1000000029	2344
600.675	57.0934	2.5	um	Spot	Position	97	1000000037	2345
461.041	72.805	2.5	um	Spot	Position	97	1000000025	2346
334.792	255.972	2.5	um	Spot	Position	97	1000000031	2349
632.371	282.594	2.5	um	Spot	Position	97	1000000009	2350
625.489	328.876	2.5	um	Spot	Position	97	1000000010	2351
59.084	345.326	2.5	um	Spot	Position	97	1000000040	2352
638.257	393.549	2.5	um	Spot	Position	97	1000000038	2354
406.682	464.92	2.5	um	Spot	Position	97	1000000019	2357
549.521	482.53	2.5	um	Spot	Position	97	1000000012	2358
654.236	530.213	2.5	um	Spot	Position	97	1000000036	2360
55.23	180.382	2.5	um	Spot	Position	98	1000000039	2363
78.7691	189.235	2.5	um	Spot	Position	98	1000000035	2364
48.9585	280.202	2.5	um	Spot	Position	98	1000000029	2365
441.736	41.7684	2.5	um	Spot	Position	98	1000000025	2366
600.866	57.0366	2.5	um	Spot	Position	98	1000000037	2367
335.292	254.223	2.5	um	Spot	Position	98	1000000031	2369
632.977	281.993	2.5	um	Spot	Position	98	1000000009	2370
625.682	329.15	2.5	um	Spot	Position	98	1000000010	2371
58.4525	343.997	2.5	um	Spot	Position	98	1000000040	2372
633.087	400.015	2.5	um	Spot	Position	98	1000000038	2374
405.483	464.053	2.5	um	Spot	Position	98	1000000019	2377
549.389	482.319	2.5	um	Spot	Position	98	1000000012	2378
650.39	520.013	2.5	um	Spot	Position	98	1000000036	2380
55.6641	179.833	2.5	um	Spot	Position	99	1000000039	2383
49.7558	280.555	2.5	um	Spot	Position	99	1000000029	2384
600.363	57.2087	2.5	um	Spot	Position	99	1000000037	2385
341.683	247.294	2.5	um	Spot	Position	99	1000000031	2388
632.805	282.331	2.5	um	Spot	Position	99	1000000009	2389
625.878	329.207	2.5	um	Spot	Position	99	1000000010	2390
57.0078	343.055	2.5	um	Spot	Position	99	1000000040	2392
632.108	402.126	2.5	um	Spot	Position	99	1000000038	2393
405.255	463.416	2.5	um	Spot	Position	99	1000000019	2396
549.541	482.701	2.5	um	Spot	Position	99	1000000012	2397
644.347	499.488	2.5	um	Spot	Position	99	1000000036	2399
54.9639	180.912	2.5	um	Spot	Position	100	1000000039	2402
49.7341	280.902	2.5	um	Spot	Position	100	1000000029	2404
600.423	57.4139	2.5	um	Spot	Position	100	1000000037	2406
342.922	245.786	2.5	um	Spot	Position	100	1000000031	2408
632.845	282.733	2.5	um	Spot	Position	100	1000000009	2409
626.122	329.494	2.5	um	Spot	Position	100	1000000010	2411
55.1477	344.713	2.5	um	Spot	Position	100	1000000040	2412
631.449	402.54	2.5	um	Spot	Position	100	1000000038	2413
405.935	463.423	2.5	um	Spot	Position	100	1000000019	2415
549.382	482.603	2.5	um	Spot	Position	100	1000000012	2416
641.519	488.174	2.5	um	Spot	Position	100	1000000036	2417
52.1992	180.537	2.5	um	Spot	Position	101	1000000039	2421
49.9888	280.421	2.5	um	Spot	Position	101	1000000029	2423
442.326	40.1372	2.5	um	Spot	Position	101	1000000025	2426
600.56	57.4013	2.5	um	Spot	Position	101	1000000037	2427
353.133	234.08	2.5	um	Spot	Position	101	1000000031	2430
632.449	283.286	2.5	um	Spot	Position	101	1000000009	2432
625.775	329.847	2.5	um	Spot	Position	101	1000000010	2434
58.8771	342.854	2.5	um	Spot	Position	101	1000000040	2435
628.558	406.59	2.5	um	Spot	Position	101	1000000038	2436
406.363	463.71	2.5	um	Spot	Position	101	1000000019	2438
643.638	472.68	2.5	um	Spot	Position	101	1000000036	2439
549.42	482.642	2.5	um	Spot	Position	101	1000000012	2440
49.1129	177.347	2.5	um	Spot	Position	102	1000000039	2444
50.4592	280.969	2.5	um	Spot	Position	102	1000000029	2446
600.062	57.2663	2.5	um	Spot	Position	102	1000000037	2448
354.384	224.455	2.5	um	Spot	Position	102	1000000031	2450
633.686	282.963	2.5	um	Spot	Position	102	1000000009	2452
625.988	330.01	2.5	um	Spot	Position	102	1000000010	2453
58.1905	343.698	2.5	um	Spot	Position	102	1000000040	2454
618.69	421.539	2.5	um	Spot	Position	102	1000000038	2455
406.44	463.672	2.5	um	Spot	Position	102	1000000019	2458
643.569	464.81	2.5	um	Spot	Position	102	1000000036	2459
549.56	482.604	2.5	um	Spot	Position	102	1000000012	2460
39.9417	169.51	2.5	um	Spot	Position	103	1000000039	2464
275.431	230.764	2.5	um	Spot	Position	103	1000000041	2465
50.9217	280.674	2.5	um	Spot	Position	103	1000000029	2468
600.67	57.0261	2.5	um	Spot	Position	103	1000000037	2469
355.407	216.74	2.5	um	Spot	Position	103	1000000031	2471
634.002	282.611	2.5	um	Spot	Position	103	1000000009	2472
625.934	329.77	2.5	um	Spot	Position	103	1000000010	2473
57.1229	339.693	2.5	um	Spot	Position	103	1000000040	2474
614.971	425.891	2.5	um	Spot	Position	103	1000000038	2476
407.859	463.624	2.5	um	Spot	Position	103	1000000019	2478
549.54	482.35	2.5	um	Spot	Position	103	1000000012	2479
29.3576	164.322	2.5	um	Spot	Position	104	1000000039	2483
277.102	231.592	2.5	um	Spot	Position	104	1000000041	2484
50.1749	281.548	2.5	um	Spot	Position	104	1000000029	2486
601.082	57.1327	2.5	um	Spot	Position	104	1000000037	2488
356.566	212.418	2.5	um	Spot	Position	104	1000000031	2491
634.498	283.45	2.5	um	Spot	Position	104	1000000009	2492
626.53	329.672	2.5	um	Spot	Position	104	1000000010	2495
53.8957	341.144	2.5	um	Spot	Position	104	1000000040	2496
614.45	434.135	2.5	um	Spot	Position	104	1000000038	2497
406.195	463.451	2.5	um	Spot	Position	104	1000000019	2499
549.694	482.309	2.5	um	Spot	Position	104	1000000012	2500
276.673	233.523	2.5	um	Spot	Position	105	1000000041	2504
50.8924	282.082	2.5	um	Spot	Position	105	1000000029	2505
601.354	57.2221	2.5	um	Spot	Position	105	1000000037	2507
595.363	97.0822	2.5	um	Spot	Position	105	1000000042	2509
358.068	208.289	2.5	um	Spot	Position	105	1000000031	2511
635.071	283.465	2.5	um	Spot	Position	105	1000000009	2513
626.574	329.853	2.5	um	Spot	Position	105	1000000010	2515
58.9247	339.901	2.5	um	Spot	Position	105	1000000040	2516
613.385	440.244	2.5	um	Spot	Position	105	1000000038	2518
405.994	461.891	2.5	um	Spot	Position	105	1000000019	2519
549.77	482.165	2.5	um	Spot	Position	105	1000000012	2520
193.652	237.17	2.5	um	Spot	Position	106	1000000043	2524
51.0597	282.81	2.5	um	Spot	Position	106	1000000029	2525
601.041	57.0902	2.5	um	Spot	Position	106	1000000037	2527
597.555	98.7621	2.5	um	Spot	Position	106	1000000042	2529
636.099	282.592	2.5	um	Spot	Position	106	1000000009	2531
626.75	329.535	2.5	um	Spot	Position	106	1000000010	2534
56.6822	338.106	2.5	um	Spot	Position	106	1000000040	2535
612.546	445.378	2.5	um	Spot	Position	106	1000000038	2538
406.962	461.591	2.5	um	Spot	Position	106	1000000019	2539
550.099	481.787	2.5	um	Spot	Position	106	1000000012	2540
241.47	243.768	2.5	um	Spot	Position	107	1000000041	2544
50.9337	283.879	2.5	um	Spot	Position	107	1000000029	2545
41.5978	324.829	2.5	um	Spot	Position	107	1000000040	2546
601.925	57.5119	2.5	um	Spot	Position	107	1000000037	2548
597.661	98.8738	2.5	um	Spot	Position	107	1000000042	2550
636.305	283.292	2.5	um	Spot	Position	107	1000000009	2552
626.46	329.855	2.5	um	Spot	Position	107	1000000010	2555
612.624	446.647	2.5	um	Spot	Position	107	1000000038	2558
407.423	462.029	2.5	um	Spot	Position	107	1000000019	2559
550.138	481.733	2.5	um	Spot	Position	107	1000000012	2560
223.497	248.625	2.5	um	Spot	Position	108	1000000041	2564
50.615	284.541	2.5	um	Spot	Position	108	1000000029	2565
37.0043	318.028	2.5	um	Spot	Position	108	1000000040	2567
602.199	57.5298	2.5	um	Spot	Position	108	1000000037	2569
600.587	100.875	2.5	um	Spot	Position	108	1000000042	2571
637.451	284.16	2.5	um	Spot	Position	108	1000000009	2573
626.341	330.258	2.5	um	Spot	Position	108	1000000010	2575
612.974	447.494	2.5	um	Spot	Position	108	1000000038	2578
408.286	461.795	2.5	um	Spot	Position	108	1000000019	2579
550.526	481.357	2.5	um	Spot	Position	108	1000000012	2580
193.808	237.407	2.5	um	Spot	Position	109	1000000043	2584
216.621	251.501	2.5	um	Spot	Position	109	1000000041	2585
161.281	262.656	2.5	um	Spot	Position	109	1000000044	2586
116.58	274.735	2.5	um	Spot	Position	109	1000000045	2587
51.1481	284.958	2.5	um	Spot	Position	109	1000000029	2588
34.0261	311.432	2.5	um	Spot	Position	109	1000000040	2590
600.188	57.9002	2.5	um	Spot	Position	109	1000000037	2592
607.183	105.737	2.5	um	Spot	Position	109	1000000042	2594
635.489	284.123	2.5	um	Spot	Position	109	1000000009	2596
424.836	289.825	2.5	um	Spot	Position	109	1000000046	2598
626.836	329.996	2.5	um	Spot	Position	109	1000000010	2599
614.038	449.475	2.5	um	Spot	Position	109	1000000038	2602
408.689	460.454	2.5	um	Spot	Position	109	1000000019	2603
551.008	481.076	2.5	um	Spot	Position	109	1000000012	2604
195.518	237.446	2.5	um	Spot	Position	110	1000000043	2608
208.482	255.349	2.5	um	Spot	Position	110	1000000041	2609
157.827	261.363	2.5	um	Spot	Position	110	1000000044	2610
112.82	274.938	2.5	um	Spot	Position	110	1000000045	2611
52.3752	283.106	2.5	um	Spot	Position	110	1000000029	2612
33.0479	301.891	2.5	um	Spot	Position	110	1000000040	2613
601.212	57.5113	2.5	um	Spot	Position	110	1000000037	2616
611.196	105.709	2.5	um	Spot	Position	110	1000000042	2618
655.281	205.591	2.5	um	Spot	Position	110	1000000047	2619
634.357	284.142	2.5	um	Spot	Position	110	1000000009	2621
424.875	291.696	2.5	um	Spot	Position	110	1000000046	2623
627.108	329.784	2.5	um	Spot	Position	110	1000000010	2624
463.128	382.131	2.5	um	Spot	Position	110	1000000048	2625
613.547	447.855	2.5	um	Spot	Position	110	1000000038	2628
409.312	460.236	2.5	um	Spot	Position	110	1000000019	2629
551.2	481.202	2.5	um	Spot	Position	110	1000000012	2630
199.234	238.892	2.5	um	Spot	Position	111	1000000043	2634
154.997	261.587	2.5	um	Spot	Position	111	1000000044	2636
194.858	261.463	2.5	um	Spot	Position	111	1000000041	2637
124.158	276.186	2.5	um	Spot	Position	111	1000000045	2638
51.7213	284.895	2.5	um	Spot	Position	111	1000000029	2639
29.399	291.409	2.5	um	Spot	Position	111	1000000040	2640
601.634	57.8924	2.5	um	Spot	Position	111	1000000037	2643
392.1	85.5627	2.5	um	Spot	Position	111	1000000049	2645
615.232	104.267	2.5	um	Spot	Position	111	1000000042	2646
634.673	194.397	2.5	um	Spot	Position	111	1000000047	2647
634.359	284.884	2.5	um	Spot	Position	111	1000000009	2649
425.124	293.024	2.5	um	Spot	Position	111	1000000046	2651
627.098	329.833	2.5	um	Spot	Position	111	1000000010	2652
462.928	381.312	2.5	um	Spot	Position	111	1000000048	2653
612.946	444.677	2.5	um	Spot	Position	111	1000000038	2657
408.799	460.368	2.5	um	Spot	Position	111	1000000019	2658
551.253	481.806	2.5	um	Spot	Position	111	1000000012	2659
199.885	239.126	2.5	um	Spot	Position	112	1000000043	2663
151.345	265.474	2.5	um	Spot	Position	112	1000000044	2664
179.45	272.061	2.5	um	Spot	Position	112	1000000041	2665
124.341	275.32	2.5	um	Spot	Position	112	1000000045	2666
52.1517	284.571	2.5	um	Spot	Position	112	1000000029	2667
599.813	58.1581	2.5	um	Spot	Position	112	1000000037	2670
391.072	84.8104	2.5	um	Spot	Position	112	1000000049	2671
626.729	99.3069	2.5	um	Spot	Position	112	1000000042	2672
615.07	181.692	2.5	um	Spot	Position	112	1000000047	2673
635.558	285.964	2.5	um	Spot	Position	112	1000000009	2674
627.358	329.246	2.5	um	Spot	Position	112	1000000010	2676
595.123	359.785	2.5	um	Spot	Position	112	1000000050	2678
461.514	382.754	2.5	um	Spot	Position	112	1000000048	2679
384.849	387.998	2.5	um	Spot	Position	112	1000000051	2680
612.783	442.024	2.5	um	Spot	Position	112	1000000038	2682
409.327	460.07	2.5	um	Spot	Position	112	1000000019	2683
551.124	481.535	2.5	um	Spot	Position	112	1000000012	2684
201.071	240.339	2.5	um	Spot	Position	113	1000000043	2688
39.3415	267.222	2.5	um	Spot	Position	113	1000000040	2689
150.171	267.871	2.5	um	Spot	Position	113	1000000044	2690
121.63	276.855	2.5	um	Spot	Position	113	1000000045	2691
164.58	279.253	2.5	um	Spot	Position	113	1000000041	2692
52.7292	285.207	2.5	um	Spot	Position	113	1000000029	2693
28.0187	290.377	2.5	um	Spot	Position	113	1000000052	2694
598.633	58.1679	2.5	um	Spot	Position	113	1000000037	2696
390.974	84.9996	2.5	um	Spot	Position	113	1000000049	2697
629.84	100.184	2.5	um	Spot	Position	113	1000000042	2698
602.968	176.22	2.5	um	Spot	Position	113	1000000047	2699
636.038	285.656	2.5	um	Spot	Position	113	1000000009	2701
431.33	318.132	2.5	um	Spot	Position	113	1000000046	2703
627.848	329.468	2.5	um	Spot	Position	113	1000000010	2704
594.11	358.57	2.5	um	Spot	Position	113	1000000050	2706
464.372	380.222	2.5	um	Spot	Position	113	1000000048	2707
386.369	387.091	2.5	um	Spot	Position	113	1000000051	2708
612.147	439.771	2.5	um	Spot	Position	113	1000000038	2710
409.632	459.879	2.5	um	Spot	Position	113	1000000019	2712
551.227	481.513	2.5	um	Spot	Position	113	1000000012	2713
240.707	102.126	2.5	um	Spot	Position	114	1000000053	2717
202.04	241.434	2.5	um	Spot	Position	114	1000000043	2718
38.938	269.362	2.5	um	Spot	Position	114	1000000040	2719
150.635	270.056	2.5	um	Spot	Position	114	1000000044	2720
122.28	276.091	2.5	um	Spot	Position	114	1000000045	2721
53.1169	285.471	2.5	um	Spot	Position	114	1000000029	2722
28.7542	290.323	2.5	um	Spot	Position	114	1000000052	2723
597.877	58.2741	2.5	um	Spot	Position	114	1000000037	2724
387.127	82.3616	2.5	um	Spot	Position	114	1000000049	2725
630.841	101.013	2.5	um	Spot	Position	114	1000000042	2726
580.904	158.579	2.5	um	Spot	Position	114	1000000047	2727
635.883	286.264	2.5	um	Spot	Position	114	1000000009	2729
438.793	329.602	2.5	um	Spot	Position	114	1000000046	2731
628.01	329.558	2.5	um	Spot	Position	114	1000000010	2732
594.165	355.251	2.5	um	Spot	Position	114	1000000050	2734
463.013	380.586	2.5	um	Spot	Position	114	1000000048	2735
388.993	384	2.5	um	Spot	Position	114	1000000051	2736
615.873	431.809	2.5	um	Spot	Position	114	1000000038	2737
409.659	459.247	2.5	um	Spot	Position	114	1000000019	2740
550.923	481.291	2.5	um	Spot	Position	114	1000000012	2741
248.279	96.46	2.5	um	Spot	Position	115	1000000053	2745
201.206	240.413	2.5	um	Spot	Position	115	1000000043	2746
40.5849	267.956	2.5	um	Spot	Position	115	1000000040	2747
141.232	279.56	2.5	um	Spot	Position	115	1000000044	2748
52.8486	286.91	2.5	um	Spot	Position	115	1000000029	2749
28.3765	290.862	2.5	um	Spot	Position	115	1000000052	2750
597.016	58.3579	2.5	um	Spot	Position	115	1000000037	2751
378.362	76.9564	2.5	um	Spot	Position	115	1000000049	2752
632.478	102.077	2.5	um	Spot	Position	115	1000000042	2753
568.048	141.245	2.5	um	Spot	Position	115	1000000047	2754
636.409	284.44	2.5	um	Spot	Position	115	1000000009	2755
627.268	329.47	2.5	um	Spot	Position	115	1000000010	2757
443.528	337.057	2.5	um	Spot	Position	115	1000000046	2758
593.29	354.862	2.5	um	Spot	Position	115	1000000050	2759
391.481	381.546	2.5	um	Spot	Position	115	1000000051	2760
461.383	381.82	2.5	um	Spot	Position	115	1000000048	2761
616.374	431.127	2.5	um	Spot	Position	115	1000000038	2762
409.491	459.126	2.5	um	Spot	Position	115	1000000019	2765
550.465	480.814	2.5	um	Spot	Position	115	1000000012	2766
248.414	96.1799	2.5	um	Spot	Position	116	1000000053	2770
201.806	240.251	2.5	um	Spot	Position	116	1000000043	2771
41.1532	261.574	2.5	um	Spot	Position	116	1000000040	2772
116.82	273.926	2.5	um	Spot	Position	116	1000000045	2773
136.514	284.553	2.5	um	Spot	Position	116	1000000044	2774
53.4834	286.224	2.5	um	Spot	Position	116	1000000029	2775
28.3922	290.942	2.5	um	Spot	Position	116	1000000052	2776
597.756	58.529	2.5	um	Spot	Position	116	1000000037	2777
360.694	65.3262	2.5	um	Spot	Position	116	1000000049	2778
630.814	101.14	2.5	um	Spot	Position	116	1000000042	2779
549.323	128.392	2.5	um	Spot	Position	116	1000000047	2780
636.282	283.907	2.5	um	Spot	Position	116	1000000009	2781
627.534	329.63	2.5	um	Spot	Position	116	1000000010	2784
446.592	346.276	2.5	um	Spot	Position	116	1000000046	2785
592.528	354.362	2.5	um	Spot	Position	116	1000000050	2786
396.648	371.612	2.5	um	Spot	Position	116	1000000051	2787
459.625	383.775	2.5	um	Spot	Position	116	1000000048	2788
616.964	415.136	2.5	um	Spot	Position	116	1000000038	2790
409.327	458.249	2.5	um	Spot	Position	116	1000000019	2793
550.664	480.771	2.5	um	Spot	Position	116	1000000012	2794
248.451	96.8627	2.5	um	Spot	Position	117	1000000053	2798
75.7993	113.1	2.5	um	Spot	Position	117	1000000054	2799
202.512	240.768	2.5	um	Spot	Position	117	1000000043	2800
41.1497	255.296	2.5	um	Spot	Position	117	1000000040	2801
101.927	275.975	2.5	um	Spot	Position	117	1000000045	2802
147.364	283.076	2.5	um	Spot	Position	117	1000000041	2803
53.9434	286.835	2.5	um	Spot	Position	117	1000000029	2804
132.335	291.234	2.5	um	Spot	Position	117	1000000044	2805
28.7284	291.425	2.5	um	Spot	Position	117	1000000052	2806
597.506	58.698	2.5	um	Spot	Position	117	1000000037	2807
359.07	63.6421	2.5	um	Spot	Position	117	1000000049	2808
630.997	101.056	2.5	um	Spot	Position	117	1000000042	2809
534.951	118.131	2.5	um	Spot	Position	117	1000000047	2810
635.723	284.175	2.5	um	Spot	Position	117	1000000009	2811
627.224	330.223	2.5	um	Spot	Position	117	1000000010	2814
589.845	353.287	2.5	um	Spot	Position	117	1000000050	2815
454.967	362.086	2.5	um	Spot	Position	117	1000000046	2816
399.873	368.347	2.5	um	Spot	Position	117	1000000051	2817
456.933	386.324	2.5	um	Spot	Position	117	1000000048	2818
619.903	404.837	2.5	um	Spot	Position	117	1000000038	2819
408.948	458.414	2.5	um	Spot	Position	117	1000000019	2823
550.693	480.503	2.5	um	Spot	Position	117	1000000012	2824
247.853	97.9045	2.5	um	Spot	Position	118	1000000053	2828
74.1114	109.603	2.5	um	Spot	Position	118	1000000054	2829
203.124	241.11	2.5	um	Spot	Position	118	1000000043	2830
41.2338	251.681	2.5	um	Spot	Position	118	1000000040	2831
87.6463	281.46	2.5	um	Spot	Position	118	1000000045	2832
144.999	281.809	2.5	um	Spot	Position	118	1000000041	2833
53.9035	287.36	2.5	um	Spot	Position	118	1000000029	2834
27.0585	291.726	2.5	um	Spot	Position	118	1000000052	2835
131.195	296.402	2.5	um	Spot	Position	118	1000000044	2836
597.166	58.402	2.5	um	Spot	Position	118	1000000037	2837
357.429	62.182	2.5	um	Spot	Position	118	1000000049	2838
635.391	103.188	2.5	um	Spot	Position	118	1000000042	2839
521.008	113.996	2.5	um	Spot	Position	118	1000000047	2840
637.361	286.65	2.5	um	Spot	Position	118	1000000009	2842
627.525	330.461	2.5	um	Spot	Position	118	1000000010	2844
586.172	351.258	2.5	um	Spot	Position	118	1000000050	2845
407.706	360.783	2.5	um	Spot	Position	118	1000000051	2846
457.253	364.764	2.5	um	Spot	Position	118	1000000046	2847
570.641	369.215	2.5	um	Spot	Position	118	1000000055	2848
456.595	387.316	2.5	um	Spot	Position	118	1000000048	2849
620.742	401.15	2.5	um	Spot	Position	118	1000000038	2850
406.659	457.736	2.5	um	Spot	Position	118	1000000019	2854
550.638	480.689	2.5	um	Spot	Position	118	1000000012	2855
248.271	97.8139	2.5	um	Spot	Position	119	1000000053	2859
73.4356	109.163	2.5	um	Spot	Position	119	1000000054	2860
203.386	241.256	2.5	um	Spot	Position	119	1000000043	2861
43.4132	250.24	2.5	um	Spot	Position	119	1000000040	2862
142.803	278.925	2.5	um	Spot	Position	119	1000000041	2863
54.8131	286.749	2.5	um	Spot	Position	119	1000000029	2864
28.874	291.596	2.5	um	Spot	Position	119	1000000052	2865
131.029	298.616	2.5	um	Spot	Position	119	1000000044	2866
352.772	55.2208	2.5	um	Spot	Position	119	1000000049	2867
597.034	58.1231	2.5	um	Spot	Position	119	1000000037	2868
646.4	102.371	2.5	um	Spot	Position	119	1000000042	2869
498.761	103.058	2.5	um	Spot	Position	119	1000000047	2870
639.185	288.795	2.5	um	Spot	Position	119	1000000009	2871
627.348	330.458	2.5	um	Spot	Position	119	1000000010	2873
576.045	336.502	2.5	um	Spot	Position	119	1000000050	2874
460.682	368.818	2.5	um	Spot	Position	119	1000000046	2875
[truncated: 1,694 more rows]
