# Supplementary material for: Neurotransmitter signaling regulates distinct phases of multimodal human interneuron migration
Source: EMBO J. 2021 Oct 18;40(23):e108714. doi: 10.15252/embj.2021108714 (PMC8634123; doi:10.15252/embj.2021108714)
Supplement: Supplementary file 13 — Software EV1 [file EMBJ-40-e108714-s017.zip › Supplementary_Software/track-analysis-using-trackpal/DATA_RAW/0908_Dlxi56_GFP_WT1_confGFP_s15_t1-253_fused_Position_TPMPA.csv]

Position
====================
Position X	Position Y	Position Z	Unit	Category	Collection	Time	TrackID	ID
174.838	9.14502	2.5	um	Spot	Position	1	1000000000	0
151.986	73.9982	2.5	um	Spot	Position	1	1000000001	1
167.185	161.127	2.5	um	Spot	Position	1	1000000002	2
601.461	250.43	2.5	um	Spot	Position	1	1000000003	4
483.488	324.412	2.5	um	Spot	Position	1	1000000004	5
186.756	409.794	2.5	um	Spot	Position	1	1000000005	7
126.411	412.529	2.5	um	Spot	Position	1	1000000006	8
157.207	428.919	2.5	um	Spot	Position	1	1000000007	9
199.081	497.263	2.5	um	Spot	Position	1	1000000008	11
132.16	499.363	2.5	um	Spot	Position	1	1000000009	12
591.526	376.422	2.5	um	Spot	Position	1	1000000010	15
487.638	402.33	2.5	um	Spot	Position	1	1000000011	16
451.255	503.624	2.5	um	Spot	Position	1	1000000012	19
174.661	10.0043	2.5	um	Spot	Position	2	1000000000	21
150.039	74.7125	2.5	um	Spot	Position	2	1000000001	22
166.056	161.311	2.5	um	Spot	Position	2	1000000002	23
601.366	250.633	2.5	um	Spot	Position	2	1000000003	25
483.519	324.882	2.5	um	Spot	Position	2	1000000004	26
186.314	409.727	2.5	um	Spot	Position	2	1000000005	28
126.516	412.579	2.5	um	Spot	Position	2	1000000006	29
157.147	428.746	2.5	um	Spot	Position	2	1000000007	30
198.884	496.897	2.5	um	Spot	Position	2	1000000008	33
132.258	499.199	2.5	um	Spot	Position	2	1000000009	34
591.949	377.138	2.5	um	Spot	Position	2	1000000010	37
487.747	403.128	2.5	um	Spot	Position	2	1000000011	38
451.231	504.162	2.5	um	Spot	Position	2	1000000012	41
175.678	9.09506	2.5	um	Spot	Position	3	1000000000	43
148.092	74.9503	2.5	um	Spot	Position	3	1000000001	44
164.683	162.213	2.5	um	Spot	Position	3	1000000002	45
601.557	250.715	2.5	um	Spot	Position	3	1000000003	47
483.514	325.145	2.5	um	Spot	Position	3	1000000004	48
186.374	409.585	2.5	um	Spot	Position	3	1000000005	50
125.154	412.327	2.5	um	Spot	Position	3	1000000006	51
156.971	427.983	2.5	um	Spot	Position	3	1000000007	52
198.802	496.724	2.5	um	Spot	Position	3	1000000008	55
132.451	499.128	2.5	um	Spot	Position	3	1000000009	56
594.607	375.791	2.5	um	Spot	Position	3	1000000010	59
488.078	403.323	2.5	um	Spot	Position	3	1000000011	60
450.842	503.979	2.5	um	Spot	Position	3	1000000012	63
177.103	8.25176	2.5	um	Spot	Position	4	1000000000	65
145.974	75.3623	2.5	um	Spot	Position	4	1000000001	66
163.652	162.267	2.5	um	Spot	Position	4	1000000002	67
601.548	250.777	2.5	um	Spot	Position	4	1000000003	69
483.242	325.695	2.5	um	Spot	Position	4	1000000004	70
185.802	409.513	2.5	um	Spot	Position	4	1000000005	72
124.55	412.679	2.5	um	Spot	Position	4	1000000006	73
156.548	428.29	2.5	um	Spot	Position	4	1000000007	74
198.384	496.76	2.5	um	Spot	Position	4	1000000008	77
132.515	499.281	2.5	um	Spot	Position	4	1000000009	78
597.545	373.227	2.5	um	Spot	Position	4	1000000010	81
488.774	403.386	2.5	um	Spot	Position	4	1000000011	82
449.979	503.275	2.5	um	Spot	Position	4	1000000012	84
175.945	9.20461	2.5	um	Spot	Position	5	1000000000	87
143.769	75.642	2.5	um	Spot	Position	5	1000000001	88
161.989	162.082	2.5	um	Spot	Position	5	1000000002	89
601.232	250.78	2.5	um	Spot	Position	5	1000000003	92
483.112	326.202	2.5	um	Spot	Position	5	1000000004	93
185.721	409.795	2.5	um	Spot	Position	5	1000000005	95
123.949	413.163	2.5	um	Spot	Position	5	1000000006	96
155.784	428.37	2.5	um	Spot	Position	5	1000000007	97
198.072	496.612	2.5	um	Spot	Position	5	1000000008	100
132.071	499.619	2.5	um	Spot	Position	5	1000000009	101
597.544	373.774	2.5	um	Spot	Position	5	1000000010	104
489.6	402.174	2.5	um	Spot	Position	5	1000000011	105
450.252	502.398	2.5	um	Spot	Position	5	1000000012	107
177.972	8.60392	2.5	um	Spot	Position	6	1000000000	110
141.908	76.6383	2.5	um	Spot	Position	6	1000000001	111
160.14	163.005	2.5	um	Spot	Position	6	1000000002	112
600.979	250.767	2.5	um	Spot	Position	6	1000000003	115
482.899	326.667	2.5	um	Spot	Position	6	1000000004	116
184.985	409.549	2.5	um	Spot	Position	6	1000000005	118
120.183	414.617	2.5	um	Spot	Position	6	1000000006	119
155.584	428.221	2.5	um	Spot	Position	6	1000000007	120
198.228	496.715	2.5	um	Spot	Position	6	1000000008	123
132.497	499.542	2.5	um	Spot	Position	6	1000000009	124
597.788	374.203	2.5	um	Spot	Position	6	1000000010	127
491.197	400.131	2.5	um	Spot	Position	6	1000000011	128
446.633	493.049	2.5	um	Spot	Position	6	1000000012	130
177.885	9.44161	2.5	um	Spot	Position	7	1000000000	133
140.14	77.2057	2.5	um	Spot	Position	7	1000000001	134
158.206	163.91	2.5	um	Spot	Position	7	1000000002	135
600.864	250.933	2.5	um	Spot	Position	7	1000000003	138
482.643	327.321	2.5	um	Spot	Position	7	1000000004	139
184.846	409.362	2.5	um	Spot	Position	7	1000000005	141
113.159	414.846	2.5	um	Spot	Position	7	1000000006	142
155.463	428.219	2.5	um	Spot	Position	7	1000000007	143
198.158	496.796	2.5	um	Spot	Position	7	1000000008	146
132.522	499.611	2.5	um	Spot	Position	7	1000000009	147
598.45	374.309	2.5	um	Spot	Position	7	1000000010	150
491.516	400.491	2.5	um	Spot	Position	7	1000000011	151
448.439	484.4	2.5	um	Spot	Position	7	1000000012	153
177.508	9.76085	2.5	um	Spot	Position	8	1000000000	156
138.347	77.2817	2.5	um	Spot	Position	8	1000000001	157
156.779	164.91	2.5	um	Spot	Position	8	1000000002	158
601.126	250.999	2.5	um	Spot	Position	8	1000000003	161
482.387	327.95	2.5	um	Spot	Position	8	1000000004	162
185.127	409.3	2.5	um	Spot	Position	8	1000000005	164
111.259	414.584	2.5	um	Spot	Position	8	1000000006	165
155.426	428.381	2.5	um	Spot	Position	8	1000000007	166
198.192	496.54	2.5	um	Spot	Position	8	1000000008	169
132.421	499.164	2.5	um	Spot	Position	8	1000000009	170
605.518	368.835	2.5	um	Spot	Position	8	1000000010	173
491.907	400.461	2.5	um	Spot	Position	8	1000000011	174
448.909	483.366	2.5	um	Spot	Position	8	1000000012	176
177.525	10.3115	2.5	um	Spot	Position	9	1000000000	179
136.946	78.3717	2.5	um	Spot	Position	9	1000000001	180
155.539	165.844	2.5	um	Spot	Position	9	1000000002	181
221.267	272.565	2.5	um	Spot	Position	9	1000000013	182
600.994	250.951	2.5	um	Spot	Position	9	1000000003	185
482.39	328.515	2.5	um	Spot	Position	9	1000000004	186
185.175	409.428	2.5	um	Spot	Position	9	1000000005	188
111.072	414.414	2.5	um	Spot	Position	9	1000000006	189
155.4	428.448	2.5	um	Spot	Position	9	1000000007	190
198.112	496.35	2.5	um	Spot	Position	9	1000000008	193
132.62	498.945	2.5	um	Spot	Position	9	1000000009	194
606.146	369.031	2.5	um	Spot	Position	9	1000000010	198
492.505	400.649	2.5	um	Spot	Position	9	1000000011	199
449.448	477.39	2.5	um	Spot	Position	9	1000000012	200
176.51	11.3089	2.5	um	Spot	Position	10	1000000000	204
135.48	78.6784	2.5	um	Spot	Position	10	1000000001	205
154.582	165.777	2.5	um	Spot	Position	10	1000000002	206
221.457	272.379	2.5	um	Spot	Position	10	1000000013	207
601.448	250.751	2.5	um	Spot	Position	10	1000000003	210
482.181	329.117	2.5	um	Spot	Position	10	1000000004	211
184.294	408.943	2.5	um	Spot	Position	10	1000000005	213
109.835	414.486	2.5	um	Spot	Position	10	1000000006	214
154.953	427.313	2.5	um	Spot	Position	10	1000000007	215
198.395	495.951	2.5	um	Spot	Position	10	1000000008	218
133.026	498.472	2.5	um	Spot	Position	10	1000000009	219
606.799	368.426	2.5	um	Spot	Position	10	1000000010	223
492.24	401.356	2.5	um	Spot	Position	10	1000000011	224
442.245	469.159	2.5	um	Spot	Position	10	1000000012	225
176.545	12.1467	2.5	um	Spot	Position	11	1000000000	229
134.803	79.281	2.5	um	Spot	Position	11	1000000001	230
153.485	166.043	2.5	um	Spot	Position	11	1000000002	231
220.77	272.101	2.5	um	Spot	Position	11	1000000013	232
603.022	249.985	2.5	um	Spot	Position	11	1000000003	236
481.998	329.291	2.5	um	Spot	Position	11	1000000004	237
184.724	408.667	2.5	um	Spot	Position	11	1000000005	238
109.876	414.002	2.5	um	Spot	Position	11	1000000006	239
154.959	427.031	2.5	um	Spot	Position	11	1000000007	240
198.257	496.036	2.5	um	Spot	Position	11	1000000008	243
133.151	497.883	2.5	um	Spot	Position	11	1000000009	244
613.875	359.674	2.5	um	Spot	Position	11	1000000010	248
492.412	401.303	2.5	um	Spot	Position	11	1000000011	249
435.952	451.426	2.5	um	Spot	Position	11	1000000012	250
176.568	12.8485	2.5	um	Spot	Position	12	1000000000	254
134.51	80.3567	2.5	um	Spot	Position	12	1000000001	255
152.159	167.532	2.5	um	Spot	Position	12	1000000002	256
220.199	271.9	2.5	um	Spot	Position	12	1000000013	257
603.074	250.073	2.5	um	Spot	Position	12	1000000003	261
481.85	329.922	2.5	um	Spot	Position	12	1000000004	262
84.8196	360.007	2.5	um	Spot	Position	12	1000000014	263
184.617	407.665	2.5	um	Spot	Position	12	1000000005	264
110.545	413.979	2.5	um	Spot	Position	12	1000000006	265
155.114	426.968	2.5	um	Spot	Position	12	1000000007	266
198.183	496.03	2.5	um	Spot	Position	12	1000000008	268
133.265	497.941	2.5	um	Spot	Position	12	1000000009	269
621.755	349.307	2.5	um	Spot	Position	12	1000000010	273
493.281	400.611	2.5	um	Spot	Position	12	1000000011	274
430.381	430.066	2.5	um	Spot	Position	12	1000000012	275
179.039	13.5397	2.5	um	Spot	Position	13	1000000000	279
133.647	80.5931	2.5	um	Spot	Position	13	1000000001	280
149.181	171.694	2.5	um	Spot	Position	13	1000000002	281
220.348	272.214	2.5	um	Spot	Position	13	1000000013	282
608.821	245.885	2.5	um	Spot	Position	13	1000000003	286
481.485	330.391	2.5	um	Spot	Position	13	1000000004	287
185.655	408.5	2.5	um	Spot	Position	13	1000000005	288
110.878	412.964	2.5	um	Spot	Position	13	1000000006	289
154.517	426.369	2.5	um	Spot	Position	13	1000000007	290
197.875	495.81	2.5	um	Spot	Position	13	1000000008	293
133.405	497.655	2.5	um	Spot	Position	13	1000000009	294
629.966	338.911	2.5	um	Spot	Position	13	1000000010	297
495.336	399.346	2.5	um	Spot	Position	13	1000000011	298
421.934	418.954	2.5	um	Spot	Position	13	1000000012	299
20.0627	3.75778	2.5	um	Spot	Position	14	1000000015	303
178.783	14.0574	2.5	um	Spot	Position	14	1000000000	304
133.337	81.2639	2.5	um	Spot	Position	14	1000000001	305
144.076	178	2.5	um	Spot	Position	14	1000000002	306
219.751	271.85	2.5	um	Spot	Position	14	1000000013	307
639.001	328.471	2.5	um	Spot	Position	14	1000000010	311
84.5631	360.368	2.5	um	Spot	Position	14	1000000014	312
184.801	408.413	2.5	um	Spot	Position	14	1000000005	313
110.353	412.627	2.5	um	Spot	Position	14	1000000006	314
154.565	426.483	2.5	um	Spot	Position	14	1000000007	315
197.919	495.699	2.5	um	Spot	Position	14	1000000008	319
133.427	497.669	2.5	um	Spot	Position	14	1000000009	320
481.218	331.176	2.5	um	Spot	Position	14	1000000004	323
17.955	0.323	2.5	um	Spot	Position	15	1000000015	328
181.872	17.0853	2.5	um	Spot	Position	15	1000000000	329
132.181	81.2917	2.5	um	Spot	Position	15	1000000001	330
141.723	179.642	2.5	um	Spot	Position	15	1000000002	331
219.495	271.619	2.5	um	Spot	Position	15	1000000013	332
615.962	235.291	2.5	um	Spot	Position	15	1000000003	336
644.418	314.603	2.5	um	Spot	Position	15	1000000010	337
84.6816	360.93	2.5	um	Spot	Position	15	1000000014	338
184.406	408.264	2.5	um	Spot	Position	15	1000000005	339
111.615	412.495	2.5	um	Spot	Position	15	1000000006	340
154.322	426.144	2.5	um	Spot	Position	15	1000000007	341
197.846	495.585	2.5	um	Spot	Position	15	1000000008	345
133.662	497.337	2.5	um	Spot	Position	15	1000000009	346
481.314	331.27	2.5	um	Spot	Position	15	1000000004	350
340.402	344.769	2.5	um	Spot	Position	15	1000000016	352
497.351	399.276	2.5	um	Spot	Position	15	1000000011	353
401.734	410.461	2.5	um	Spot	Position	15	1000000012	354
16.9005	0.323	2.5	um	Spot	Position	16	1000000015	358
185.051	21.6099	2.5	um	Spot	Position	16	1000000000	359
132.354	81.7747	2.5	um	Spot	Position	16	1000000001	360
135.464	186.83	2.5	um	Spot	Position	16	1000000002	361
219.203	271.349	2.5	um	Spot	Position	16	1000000013	362
616.565	234.668	2.5	um	Spot	Position	16	1000000003	366
651.183	303.677	2.5	um	Spot	Position	16	1000000010	367
85.7819	360.543	2.5	um	Spot	Position	16	1000000014	368
184.542	408.269	2.5	um	Spot	Position	16	1000000005	369
112.048	412.257	2.5	um	Spot	Position	16	1000000006	370
153.74	425.217	2.5	um	Spot	Position	16	1000000007	371
198.039	495.157	2.5	um	Spot	Position	16	1000000008	375
133.396	497.037	2.5	um	Spot	Position	16	1000000009	376
481.346	331.556	2.5	um	Spot	Position	16	1000000004	381
340.325	344.684	2.5	um	Spot	Position	16	1000000016	383
499.132	398.961	2.5	um	Spot	Position	16	1000000011	384
391.471	404.689	2.5	um	Spot	Position	16	1000000012	385
16.0306	0.323	2.5	um	Spot	Position	17	1000000015	389
186.373	23.4895	2.5	um	Spot	Position	17	1000000000	390
131.129	81.8065	2.5	um	Spot	Position	17	1000000001	391
124.201	195.693	2.5	um	Spot	Position	17	1000000002	392
218.394	271.437	2.5	um	Spot	Position	17	1000000013	393
617.032	234.416	2.5	um	Spot	Position	17	1000000003	397
658.281	295.123	2.5	um	Spot	Position	17	1000000010	398
88.8023	361.162	2.5	um	Spot	Position	17	1000000014	399
184.555	407.928	2.5	um	Spot	Position	17	1000000005	400
111.839	411.722	2.5	um	Spot	Position	17	1000000006	401
153.383	424.734	2.5	um	Spot	Position	17	1000000007	402
197.929	494.936	2.5	um	Spot	Position	17	1000000008	406
133.213	496.841	2.5	um	Spot	Position	17	1000000009	407
480.669	332.699	2.5	um	Spot	Position	17	1000000004	413
340.909	344.73	2.5	um	Spot	Position	17	1000000016	414
504.095	396.784	2.5	um	Spot	Position	17	1000000011	415
16.0242	0.323	2.5	um	Spot	Position	18	1000000015	419
186.268	24.5555	2.5	um	Spot	Position	18	1000000000	420
131.154	82.8973	2.5	um	Spot	Position	18	1000000001	421
121.216	199.394	2.5	um	Spot	Position	18	1000000002	422
218.065	271.608	2.5	um	Spot	Position	18	1000000013	423
617.323	234.28	2.5	um	Spot	Position	18	1000000003	427
85.3396	360.258	2.5	um	Spot	Position	18	1000000014	428
184.377	407.659	2.5	um	Spot	Position	18	1000000005	429
109.742	412.039	2.5	um	Spot	Position	18	1000000006	430
153.268	424.302	2.5	um	Spot	Position	18	1000000007	431
198.124	495.012	2.5	um	Spot	Position	18	1000000008	435
133.724	496.158	2.5	um	Spot	Position	18	1000000009	436
480.092	333.449	2.5	um	Spot	Position	18	1000000004	442
340.997	344.588	2.5	um	Spot	Position	18	1000000016	443
528.772	656.195	2.5	um	Spot	Position	18	1000000017	447
16.2362	0.323	2.5	um	Spot	Position	19	1000000015	448
186.202	25.6171	2.5	um	Spot	Position	19	1000000000	449
130.865	83.2013	2.5	um	Spot	Position	19	1000000001	450
119.626	200.522	2.5	um	Spot	Position	19	1000000002	451
218.167	271.532	2.5	um	Spot	Position	19	1000000013	452
617.332	234.13	2.5	um	Spot	Position	19	1000000003	456
84.2787	355.725	2.5	um	Spot	Position	19	1000000014	457
184.464	407.317	2.5	um	Spot	Position	19	1000000005	458
101.003	416.174	2.5	um	Spot	Position	19	1000000006	459
153.332	424.251	2.5	um	Spot	Position	19	1000000007	460
198.195	494.733	2.5	um	Spot	Position	19	1000000008	464
133.687	496.309	2.5	um	Spot	Position	19	1000000009	465
479.566	334.02	2.5	um	Spot	Position	19	1000000004	471
340.963	344.715	2.5	um	Spot	Position	19	1000000016	472
517.003	374.042	2.5	um	Spot	Position	19	1000000011	473
16.3405	0.323	2.5	um	Spot	Position	20	1000000015	478
186.796	27.6384	2.5	um	Spot	Position	20	1000000000	479
130.159	83.6988	2.5	um	Spot	Position	20	1000000001	480
116.672	203.488	2.5	um	Spot	Position	20	1000000002	481
217.961	271.701	2.5	um	Spot	Position	20	1000000013	482
616.745	234.766	2.5	um	Spot	Position	20	1000000003	486
84.3107	357.765	2.5	um	Spot	Position	20	1000000014	487
184.694	407.514	2.5	um	Spot	Position	20	1000000005	488
98.3728	417.098	2.5	um	Spot	Position	20	1000000006	489
153.271	424.052	2.5	um	Spot	Position	20	1000000007	490
198.156	494.603	2.5	um	Spot	Position	20	1000000008	493
133.78	495.89	2.5	um	Spot	Position	20	1000000009	494
479.309	334.598	2.5	um	Spot	Position	20	1000000004	500
341.398	344.702	2.5	um	Spot	Position	20	1000000016	501
518.91	369.359	2.5	um	Spot	Position	20	1000000011	502
347.133	385.576	2.5	um	Spot	Position	20	1000000012	503
16.3308	0.323	2.5	um	Spot	Position	21	1000000015	507
186.742	28.5592	2.5	um	Spot	Position	21	1000000000	508
128.867	83.3657	2.5	um	Spot	Position	21	1000000001	509
114.081	206.168	2.5	um	Spot	Position	21	1000000002	511
217.94	271.593	2.5	um	Spot	Position	21	1000000013	512
616.651	234.898	2.5	um	Spot	Position	21	1000000003	516
84.7836	359.483	2.5	um	Spot	Position	21	1000000014	517
184.398	407.216	2.5	um	Spot	Position	21	1000000005	518
97.9347	416.79	2.5	um	Spot	Position	21	1000000006	519
153.002	423.464	2.5	um	Spot	Position	21	1000000007	520
198.114	494.323	2.5	um	Spot	Position	21	1000000008	524
133.614	495.746	2.5	um	Spot	Position	21	1000000009	525
479.666	334.299	2.5	um	Spot	Position	21	1000000004	531
341.828	344.552	2.5	um	Spot	Position	21	1000000016	532
520.51	365.655	2.5	um	Spot	Position	21	1000000011	533
340.77	385.307	2.5	um	Spot	Position	21	1000000012	534
403.255	611.994	2.5	um	Spot	Position	21	1000000018	537
16.327	1.79336	2.5	um	Spot	Position	22	1000000015	538
187.097	29.5869	2.5	um	Spot	Position	22	1000000000	539
128.015	83.2898	2.5	um	Spot	Position	22	1000000001	540
113.972	206.784	2.5	um	Spot	Position	22	1000000002	543
217.721	271.798	2.5	um	Spot	Position	22	1000000013	544
616.828	234.827	2.5	um	Spot	Position	22	1000000003	548
85.0456	359.597	2.5	um	Spot	Position	22	1000000014	550
183.788	407.111	2.5	um	Spot	Position	22	1000000005	551
97.97	416.593	2.5	um	Spot	Position	22	1000000006	552
153.071	423.398	2.5	um	Spot	Position	22	1000000007	553
198.051	494.184	2.5	um	Spot	Position	22	1000000008	557
133.858	495.364	2.5	um	Spot	Position	22	1000000009	558
480.565	333.457	2.5	um	Spot	Position	22	1000000004	564
341.57	344.431	2.5	um	Spot	Position	22	1000000016	565
520.497	365.882	2.5	um	Spot	Position	22	1000000011	566
340.19	384.866	2.5	um	Spot	Position	22	1000000012	567
403.131	611.135	2.5	um	Spot	Position	22	1000000018	570
532.698	650.114	2.5	um	Spot	Position	22	1000000017	572
15.0108	5.27063	2.5	um	Spot	Position	23	1000000015	573
187.41	31.0391	2.5	um	Spot	Position	23	1000000000	574
127.574	83.5723	2.5	um	Spot	Position	23	1000000001	575
114.114	206.784	2.5	um	Spot	Position	23	1000000002	578
217.713	271.484	2.5	um	Spot	Position	23	1000000013	579
616.689	235.082	2.5	um	Spot	Position	23	1000000003	583
85.1915	359.322	2.5	um	Spot	Position	23	1000000014	585
183.896	407.066	2.5	um	Spot	Position	23	1000000005	586
93.043	415.982	2.5	um	Spot	Position	23	1000000006	587
152.964	423.086	2.5	um	Spot	Position	23	1000000007	588
197.93	493.784	2.5	um	Spot	Position	23	1000000008	591
133.348	495.605	2.5	um	Spot	Position	23	1000000009	592
480.823	333.493	2.5	um	Spot	Position	23	1000000004	598
341.697	344.32	2.5	um	Spot	Position	23	1000000016	599
520.612	365.505	2.5	um	Spot	Position	23	1000000011	600
403.845	606.691	2.5	um	Spot	Position	23	1000000018	603
525.433	655.438	2.5	um	Spot	Position	23	1000000017	604
14.9802	7.6349	2.5	um	Spot	Position	24	1000000015	605
189.059	32.0582	2.5	um	Spot	Position	24	1000000000	606
126.91	83.6202	2.5	um	Spot	Position	24	1000000001	607
113.299	207.432	2.5	um	Spot	Position	24	1000000002	609
218.737	270.501	2.5	um	Spot	Position	24	1000000013	610
616.1	235.829	2.5	um	Spot	Position	24	1000000003	614
86.0758	360.265	2.5	um	Spot	Position	24	1000000014	616
183.59	406.801	2.5	um	Spot	Position	24	1000000005	617
86.6861	414.524	2.5	um	Spot	Position	24	1000000006	618
152.144	422.82	2.5	um	Spot	Position	24	1000000007	619
197.964	493.718	2.5	um	Spot	Position	24	1000000008	623
133.474	495.23	2.5	um	Spot	Position	24	1000000009	624
481.259	333.244	2.5	um	Spot	Position	24	1000000004	630
341.069	344.274	2.5	um	Spot	Position	24	1000000016	631
523.756	359.655	2.5	um	Spot	Position	24	1000000011	632
403.658	604.165	2.5	um	Spot	Position	24	1000000018	635
533.336	651.127	2.5	um	Spot	Position	24	1000000017	636
19.8372	13.3742	2.5	um	Spot	Position	25	1000000015	637
189.372	32.812	2.5	um	Spot	Position	25	1000000000	638
126.321	83.3072	2.5	um	Spot	Position	25	1000000001	639
113.33	207.147	2.5	um	Spot	Position	25	1000000002	640
218.723	270.808	2.5	um	Spot	Position	25	1000000013	641
615.873	236.088	2.5	um	Spot	Position	25	1000000003	645
86.0871	359.924	2.5	um	Spot	Position	25	1000000014	648
322.474	391.773	2.5	um	Spot	Position	25	1000000012	649
183.66	406.396	2.5	um	Spot	Position	25	1000000005	650
78.3823	409.501	2.5	um	Spot	Position	25	1000000006	651
152.074	422.466	2.5	um	Spot	Position	25	1000000007	652
198.018	493.373	2.5	um	Spot	Position	25	1000000008	656
133.456	494.682	2.5	um	Spot	Position	25	1000000009	657
481.937	332.101	2.5	um	Spot	Position	25	1000000004	662
341.399	344.443	2.5	um	Spot	Position	25	1000000016	663
525.835	354.853	2.5	um	Spot	Position	25	1000000011	664
400.719	586.813	2.5	um	Spot	Position	25	1000000018	667
547.646	644.336	2.5	um	Spot	Position	25	1000000017	668
19.6683	14.0025	2.5	um	Spot	Position	26	1000000015	670
189.557	33.4729	2.5	um	Spot	Position	26	1000000000	671
126.368	83.4141	2.5	um	Spot	Position	26	1000000001	672
209.209	206.62	2.5	um	Spot	Position	26	1000000019	675
113.388	207.077	2.5	um	Spot	Position	26	1000000002	676
218.504	271.895	2.5	um	Spot	Position	26	1000000013	677
615.596	236.555	2.5	um	Spot	Position	26	1000000003	681
86.3263	359.887	2.5	um	Spot	Position	26	1000000014	684
321.872	392.03	2.5	um	Spot	Position	26	1000000012	685
183.681	406.382	2.5	um	Spot	Position	26	1000000005	686
77.9721	409.393	2.5	um	Spot	Position	26	1000000006	687
151.06	422.022	2.5	um	Spot	Position	26	1000000007	688
197.988	493.336	2.5	um	Spot	Position	26	1000000008	691
133.154	493.963	2.5	um	Spot	Position	26	1000000009	692
482.122	331.679	2.5	um	Spot	Position	26	1000000004	697
341.209	344.341	2.5	um	Spot	Position	26	1000000016	698
528.729	347.354	2.5	um	Spot	Position	26	1000000011	699
552.702	629.77	2.5	um	Spot	Position	26	1000000017	702
19.932	15.3364	2.5	um	Spot	Position	27	1000000015	704
190.593	34.5844	2.5	um	Spot	Position	27	1000000000	706
126.098	83.292	2.5	um	Spot	Position	27	1000000001	707
113.071	207.107	2.5	um	Spot	Position	27	1000000002	710
218.75	271.842	2.5	um	Spot	Position	27	1000000013	711
615.433	236.933	2.5	um	Spot	Position	27	1000000003	716
86.2031	359.595	2.5	um	Spot	Position	27	1000000014	717
321.586	391.834	2.5	um	Spot	Position	27	1000000012	718
183.573	406.119	2.5	um	Spot	Position	27	1000000005	719
77.9569	409.537	2.5	um	Spot	Position	27	1000000006	720
150.894	422.207	2.5	um	Spot	Position	27	1000000007	721
198.13	493.227	2.5	um	Spot	Position	27	1000000008	724
133.115	494.019	2.5	um	Spot	Position	27	1000000009	725
481.987	331.418	2.5	um	Spot	Position	27	1000000004	730
531.44	338.951	2.5	um	Spot	Position	27	1000000011	731
340.819	344.331	2.5	um	Spot	Position	27	1000000016	732
389.959	567.344	2.5	um	Spot	Position	27	1000000018	735
532.797	617.898	2.5	um	Spot	Position	27	1000000017	736
20.6671	16.7997	2.5	um	Spot	Position	28	1000000015	738
190.79	35.0592	2.5	um	Spot	Position	28	1000000000	740
125.743	83.3669	2.5	um	Spot	Position	28	1000000001	741
112.466	207.374	2.5	um	Spot	Position	28	1000000002	744
218.458	271.661	2.5	um	Spot	Position	28	1000000013	745
615.382	236.925	2.5	um	Spot	Position	28	1000000003	750
482.253	330.586	2.5	um	Spot	Position	28	1000000004	751
535.404	330.599	2.5	um	Spot	Position	28	1000000011	752
86.5809	359.766	2.5	um	Spot	Position	28	1000000014	753
321.465	392.013	2.5	um	Spot	Position	28	1000000012	754
183.477	405.809	2.5	um	Spot	Position	28	1000000005	755
77.5759	409.175	2.5	um	Spot	Position	28	1000000006	756
150.469	421.558	2.5	um	Spot	Position	28	1000000007	757
23.4469	479.032	2.5	um	Spot	Position	28	1000000020	759
132.913	493.413	2.5	um	Spot	Position	28	1000000009	760
197.908	493.094	2.5	um	Spot	Position	28	1000000008	761
340.543	343.858	2.5	um	Spot	Position	28	1000000016	766
386.585	562.658	2.5	um	Spot	Position	28	1000000018	769
521.187	611.471	2.5	um	Spot	Position	28	1000000017	770
191.319	35.6222	2.5	um	Spot	Position	29	1000000000	773
125.156	82.8643	2.5	um	Spot	Position	29	1000000001	774
112.966	207.14	2.5	um	Spot	Position	29	1000000002	777
219.571	271.622	2.5	um	Spot	Position	29	1000000013	778
615.105	237.234	2.5	um	Spot	Position	29	1000000003	784
540.809	316.762	2.5	um	Spot	Position	29	1000000011	786
483.579	328.352	2.5	um	Spot	Position	29	1000000004	787
86.6991	359.7	2.5	um	Spot	Position	29	1000000014	788
320.624	392.107	2.5	um	Spot	Position	29	1000000012	789
183.192	405.422	2.5	um	Spot	Position	29	1000000005	790
75.6379	407.114	2.5	um	Spot	Position	29	1000000006	791
150.587	421.819	2.5	um	Spot	Position	29	1000000007	792
44.0911	469.588	2.5	um	Spot	Position	29	1000000020	793
198.006	492.877	2.5	um	Spot	Position	29	1000000008	795
132.918	493.145	2.5	um	Spot	Position	29	1000000009	796
340.456	344.244	2.5	um	Spot	Position	29	1000000016	801
381.312	554.928	2.5	um	Spot	Position	29	1000000018	804
515.248	605.012	2.5	um	Spot	Position	29	1000000017	805
195.882	36.3244	2.5	um	Spot	Position	30	1000000000	808
123.658	82.0315	2.5	um	Spot	Position	30	1000000001	809
112.677	207.258	2.5	um	Spot	Position	30	1000000002	812
200.794	213.98	2.5	um	Spot	Position	30	1000000019	813
219.487	272.021	2.5	um	Spot	Position	30	1000000013	814
614.933	237.452	2.5	um	Spot	Position	30	1000000003	820
542.911	309.75	2.5	um	Spot	Position	30	1000000011	821
485.132	324.751	2.5	um	Spot	Position	30	1000000004	823
87.4883	360.013	2.5	um	Spot	Position	30	1000000014	824
318.279	392.148	2.5	um	Spot	Position	30	1000000012	825
183.042	405.398	2.5	um	Spot	Position	30	1000000005	826
75.7711	407.232	2.5	um	Spot	Position	30	1000000006	827
150.488	421.7	2.5	um	Spot	Position	30	1000000007	828
44.3352	469.685	2.5	um	Spot	Position	30	1000000020	829
132.872	493.114	2.5	um	Spot	Position	30	1000000009	831
198.102	492.94	2.5	um	Spot	Position	30	1000000008	832
339.817	343.74	2.5	um	Spot	Position	30	1000000016	837
374.832	544.24	2.5	um	Spot	Position	30	1000000018	840
528.233	661.181	2.5	um	Spot	Position	30	1000000021	842
196.328	37.0397	2.5	um	Spot	Position	31	1000000000	844
124.253	82.9357	2.5	um	Spot	Position	31	1000000001	845
112.537	207.178	2.5	um	Spot	Position	31	1000000002	848
195.761	219.132	2.5	um	Spot	Position	31	1000000019	849
219.259	272.125	2.5	um	Spot	Position	31	1000000013	850
614.899	237.651	2.5	um	Spot	Position	31	1000000003	855
545.342	300.324	2.5	um	Spot	Position	31	1000000011	856
486.062	320.99	2.5	um	Spot	Position	31	1000000004	858
88.5778	360.969	2.5	um	Spot	Position	31	1000000014	859
314.887	392.33	2.5	um	Spot	Position	31	1000000012	860
182.984	405.489	2.5	um	Spot	Position	31	1000000005	861
73.3678	406.668	2.5	um	Spot	Position	31	1000000006	862
150.845	421.709	2.5	um	Spot	Position	31	1000000007	863
44.1648	468.501	2.5	um	Spot	Position	31	1000000020	864
133.214	492.971	2.5	um	Spot	Position	31	1000000009	866
198.238	493.022	2.5	um	Spot	Position	31	1000000008	867
340.357	344.077	2.5	um	Spot	Position	31	1000000016	872
492.532	582.033	2.5	um	Spot	Position	31	1000000017	875
533.431	614.685	2.5	um	Spot	Position	31	1000000022	876
528.414	661.181	2.5	um	Spot	Position	31	1000000021	878
196.333	37.5263	2.5	um	Spot	Position	32	1000000000	880
113.335	77.0732	2.5	um	Spot	Position	32	1000000001	881
111.611	208.335	2.5	um	Spot	Position	32	1000000002	884
219.201	271.905	2.5	um	Spot	Position	32	1000000013	885
614.927	237.662	2.5	um	Spot	Position	32	1000000003	891
547.599	285.353	2.5	um	Spot	Position	32	1000000011	892
489.801	315.003	2.5	um	Spot	Position	32	1000000004	894
94.0983	362.749	2.5	um	Spot	Position	32	1000000014	895
313.652	392.243	2.5	um	Spot	Position	32	1000000012	896
183.187	405.517	2.5	um	Spot	Position	32	1000000005	897
64.1964	406.311	2.5	um	Spot	Position	32	1000000006	898
150.307	420.883	2.5	um	Spot	Position	32	1000000007	899
44.4011	467.864	2.5	um	Spot	Position	32	1000000020	900
133.31	492.789	2.5	um	Spot	Position	32	1000000009	902
198.244	492.8	2.5	um	Spot	Position	32	1000000008	903
340.404	344.19	2.5	um	Spot	Position	32	1000000016	908
357.66	535.317	2.5	um	Spot	Position	32	1000000018	911
547.691	601.57	2.5	um	Spot	Position	32	1000000022	912
528.232	661.181	2.5	um	Spot	Position	32	1000000021	914
197.182	37.9771	2.5	um	Spot	Position	33	1000000000	916
108.977	77.0734	2.5	um	Spot	Position	33	1000000001	917
111.58	208.929	2.5	um	Spot	Position	33	1000000002	920
219.745	272.025	2.5	um	Spot	Position	33	1000000013	921
614.687	237.808	2.5	um	Spot	Position	33	1000000003	926
547.551	273.432	2.5	um	Spot	Position	33	1000000011	927
499.97	308.038	2.5	um	Spot	Position	33	1000000004	928
106.002	367.288	2.5	um	Spot	Position	33	1000000014	930
313.223	392.398	2.5	um	Spot	Position	33	1000000012	931
183.226	405.394	2.5	um	Spot	Position	33	1000000005	932
63.1727	406.878	2.5	um	Spot	Position	33	1000000006	933
149.777	420.541	2.5	um	Spot	Position	33	1000000007	934
44.3136	467.435	2.5	um	Spot	Position	33	1000000020	935
133.307	492.448	2.5	um	Spot	Position	33	1000000009	937
198.142	492.763	2.5	um	Spot	Position	33	1000000008	938
341.753	344.495	2.5	um	Spot	Position	33	1000000016	943
342.756	531.67	2.5	um	Spot	Position	33	1000000018	946
478.298	554.497	2.5	um	Spot	Position	33	1000000017	947
558.87	592.556	2.5	um	Spot	Position	33	1000000022	948
199.483	37.9275	2.5	um	Spot	Position	34	1000000000	951
108.852	77.241	2.5	um	Spot	Position	34	1000000001	952
183.796	239.581	2.5	um	Spot	Position	34	1000000019	955
219.807	271.904	2.5	um	Spot	Position	34	1000000013	956
614.322	238.364	2.5	um	Spot	Position	34	1000000003	960
549.239	260.584	2.5	um	Spot	Position	34	1000000011	961
503.46	306.215	2.5	um	Spot	Position	34	1000000004	962
110.365	369.164	2.5	um	Spot	Position	34	1000000014	964
309.806	393.663	2.5	um	Spot	Position	34	1000000012	965
183.303	405.073	2.5	um	Spot	Position	34	1000000005	966
61.3596	406.459	2.5	um	Spot	Position	34	1000000006	967
149.632	419.884	2.5	um	Spot	Position	34	1000000007	968
44.6886	467.604	2.5	um	Spot	Position	34	1000000020	969
133.517	491.742	2.5	um	Spot	Position	34	1000000009	971
198.326	492.592	2.5	um	Spot	Position	34	1000000008	972
323.88	528.592	2.5	um	Spot	Position	34	1000000018	973
341.648	343.971	2.5	um	Spot	Position	34	1000000016	978
469.023	543.704	2.5	um	Spot	Position	34	1000000017	981
561.52	591.59	2.5	um	Spot	Position	34	1000000022	982
107.396	77.4873	2.5	um	Spot	Position	35	1000000001	984
181.267	250.525	2.5	um	Spot	Position	35	1000000019	987
219.647	272.75	2.5	um	Spot	Position	35	1000000013	988
614.075	238.641	2.5	um	Spot	Position	35	1000000003	992
552	251.858	2.5	um	Spot	Position	35	1000000011	993
504.61	305.651	2.5	um	Spot	Position	35	1000000004	994
111.785	369.806	2.5	um	Spot	Position	35	1000000014	996
300.014	394.898	2.5	um	Spot	Position	35	1000000012	997
42.4031	403.774	2.5	um	Spot	Position	35	1000000006	998
183.096	405.427	2.5	um	Spot	Position	35	1000000005	999
149.525	419.795	2.5	um	Spot	Position	35	1000000007	1000
44.333	468.363	2.5	um	Spot	Position	35	1000000020	1001
133.504	491.6	2.5	um	Spot	Position	35	1000000009	1003
198.225	492.475	2.5	um	Spot	Position	35	1000000008	1004
316.546	529.407	2.5	um	Spot	Position	35	1000000018	1005
341.402	344.433	2.5	um	Spot	Position	35	1000000016	1010
464.221	544.368	2.5	um	Spot	Position	35	1000000017	1013
569.234	587.854	2.5	um	Spot	Position	35	1000000022	1014
103.418	78.0436	2.5	um	Spot	Position	36	1000000001	1017
102.354	220.437	2.5	um	Spot	Position	36	1000000002	1020
219.66	272.019	2.5	um	Spot	Position	36	1000000013	1021
613.661	239.438	2.5	um	Spot	Position	36	1000000003	1025
552.342	247.212	2.5	um	Spot	Position	36	1000000011	1026
503.395	306.25	2.5	um	Spot	Position	36	1000000004	1027
112.278	370.845	2.5	um	Spot	Position	36	1000000014	1029
286.771	401.354	2.5	um	Spot	Position	36	1000000012	1030
42.6557	403.82	2.5	um	Spot	Position	36	1000000006	1031
183.368	405.363	2.5	um	Spot	Position	36	1000000005	1032
149.71	419.318	2.5	um	Spot	Position	36	1000000007	1033
44.4939	468.586	2.5	um	Spot	Position	36	1000000020	1034
133.347	491.928	2.5	um	Spot	Position	36	1000000009	1036
198.194	492.629	2.5	um	Spot	Position	36	1000000008	1037
315.376	529.88	2.5	um	Spot	Position	36	1000000018	1038
341.756	344.419	2.5	um	Spot	Position	36	1000000016	1043
503.713	661.181	2.5	um	Spot	Position	36	1000000021	1047
199.318	39.3875	2.5	um	Spot	Position	37	1000000000	1049
101.235	79.0562	2.5	um	Spot	Position	37	1000000001	1050
101.379	223.213	2.5	um	Spot	Position	37	1000000002	1053
220.202	272.057	2.5	um	Spot	Position	37	1000000013	1054
182.443	277.118	2.5	um	Spot	Position	37	1000000019	1055
613.717	239.185	2.5	um	Spot	Position	37	1000000003	1059
552.252	245.956	2.5	um	Spot	Position	37	1000000011	1060
502.369	306.366	2.5	um	Spot	Position	37	1000000004	1061
113.17	371.596	2.5	um	Spot	Position	37	1000000014	1063
33.8931	401.751	2.5	um	Spot	Position	37	1000000006	1064
183.34	405.161	2.5	um	Spot	Position	37	1000000005	1065
270.85	413.795	2.5	um	Spot	Position	37	1000000012	1066
150.081	419.001	2.5	um	Spot	Position	37	1000000007	1067
44.9761	467.996	2.5	um	Spot	Position	37	1000000020	1068
133.379	491.673	2.5	um	Spot	Position	37	1000000009	1070
198.209	492.233	2.5	um	Spot	Position	37	1000000008	1071
341.835	344.313	2.5	um	Spot	Position	37	1000000016	1076
463.691	541.643	2.5	um	Spot	Position	37	1000000017	1079
503.298	661.181	2.5	um	Spot	Position	37	1000000021	1081
198.877	40.3445	2.5	um	Spot	Position	38	1000000000	1083
97.7429	81.2403	2.5	um	Spot	Position	38	1000000001	1084
101.436	225.68	2.5	um	Spot	Position	38	1000000002	1086
184.019	270.116	2.5	um	Spot	Position	38	1000000019	1087
220.227	271.784	2.5	um	Spot	Position	38	1000000013	1088
613.251	239.922	2.5	um	Spot	Position	38	1000000003	1092
551.772	244.815	2.5	um	Spot	Position	38	1000000011	1093
502.249	306.577	2.5	um	Spot	Position	38	1000000004	1094
115.794	372.615	2.5	um	Spot	Position	38	1000000014	1096
26.6981	399.523	2.5	um	Spot	Position	38	1000000006	1097
183.438	405.325	2.5	um	Spot	Position	38	1000000005	1098
150.121	418.859	2.5	um	Spot	Position	38	1000000007	1099
257.023	423.876	2.5	um	Spot	Position	38	1000000012	1100
45.126	467.372	2.5	um	Spot	Position	38	1000000020	1102
133.642	491.775	2.5	um	Spot	Position	38	1000000009	1103
198.353	492.222	2.5	um	Spot	Position	38	1000000008	1104
341.568	344.296	2.5	um	Spot	Position	38	1000000016	1109
463.924	541.75	2.5	um	Spot	Position	38	1000000017	1112
585.428	581.017	2.5	um	Spot	Position	38	1000000022	1113
95.1677	82.5946	2.5	um	Spot	Position	39	1000000001	1116
100.908	226.754	2.5	um	Spot	Position	39	1000000002	1118
220.197	271.263	2.5	um	Spot	Position	39	1000000013	1119
183.113	273.106	2.5	um	Spot	Position	39	1000000019	1120
552.039	225.954	2.5	um	Spot	Position	39	1000000011	1124
612.899	240.513	2.5	um	Spot	Position	39	1000000003	1125
502.237	306.304	2.5	um	Spot	Position	39	1000000004	1126
114.362	371.625	2.5	um	Spot	Position	39	1000000014	1128
17.2785	394.657	2.5	um	Spot	Position	39	1000000006	1129
183.514	405.402	2.5	um	Spot	Position	39	1000000005	1130
150.22	418.16	2.5	um	Spot	Position	39	1000000007	1131
250.489	434.58	2.5	um	Spot	Position	39	1000000012	1132
44.1324	466.203	2.5	um	Spot	Position	39	1000000020	1134
133.389	491.726	2.5	um	Spot	Position	39	1000000009	1135
198.207	492.273	2.5	um	Spot	Position	39	1000000008	1136
341.695	344.201	2.5	um	Spot	Position	39	1000000016	1141
585.594	580.912	2.5	um	Spot	Position	39	1000000022	1144
502.144	661.181	2.5	um	Spot	Position	39	1000000021	1145
93.6264	83.6625	2.5	um	Spot	Position	40	1000000001	1147
100.678	227.567	2.5	um	Spot	Position	40	1000000002	1149
220.094	271.397	2.5	um	Spot	Position	40	1000000013	1150
181.882	276.986	2.5	um	Spot	Position	40	1000000019	1151
552.508	208.548	2.5	um	Spot	Position	40	1000000011	1155
502.839	306.165	2.5	um	Spot	Position	40	1000000004	1156
114.335	371.598	2.5	um	Spot	Position	40	1000000014	1157
183.327	404.93	2.5	um	Spot	Position	40	1000000005	1158
150.124	417.493	2.5	um	Spot	Position	40	1000000007	1159
249.758	439.755	2.5	um	Spot	Position	40	1000000012	1160
48.0065	465.467	2.5	um	Spot	Position	40	1000000020	1162
133.617	491.423	2.5	um	Spot	Position	40	1000000009	1163
198.379	492.129	2.5	um	Spot	Position	40	1000000008	1164
341.658	344.146	2.5	um	Spot	Position	40	1000000016	1169
586.536	580.641	2.5	um	Spot	Position	40	1000000022	1172
503.465	661.181	2.5	um	Spot	Position	40	1000000021	1174
93.4441	84.1235	2.5	um	Spot	Position	41	1000000001	1176
100.381	228.665	2.5	um	Spot	Position	41	1000000002	1178
220.54	271.393	2.5	um	Spot	Position	41	1000000013	1179
177.26	299.215	2.5	um	Spot	Position	41	1000000019	1180
552.622	199.513	2.5	um	Spot	Position	41	1000000011	1184
608.44	247.492	2.5	um	Spot	Position	41	1000000003	1185
505.413	302.503	2.5	um	Spot	Position	41	1000000004	1186
115.765	372.041	2.5	um	Spot	Position	41	1000000014	1187
183.166	404.704	2.5	um	Spot	Position	41	1000000005	1188
150.44	417.093	2.5	um	Spot	Position	41	1000000007	1189
249.945	438.55	2.5	um	Spot	Position	41	1000000012	1190
50.8214	466.153	2.5	um	Spot	Position	41	1000000020	1192
133.919	491.173	2.5	um	Spot	Position	41	1000000009	1193
198.444	492.07	2.5	um	Spot	Position	41	1000000008	1194
301.171	528.254	2.5	um	Spot	Position	41	1000000023	1195
341.321	343.858	2.5	um	Spot	Position	41	1000000016	1200
585.873	580.566	2.5	um	Spot	Position	41	1000000022	1203
94.3907	83.4265	2.5	um	Spot	Position	42	1000000001	1207
100.081	229.591	2.5	um	Spot	Position	42	1000000002	1209
219.787	271.246	2.5	um	Spot	Position	42	1000000013	1210
177.121	299.281	2.5	um	Spot	Position	42	1000000019	1211
554.135	181.55	2.5	um	Spot	Position	42	1000000011	1214
607.912	248.178	2.5	um	Spot	Position	42	1000000003	1215
507.946	300.189	2.5	um	Spot	Position	42	1000000004	1216
115.376	371.801	2.5	um	Spot	Position	42	1000000014	1217
182.878	404.69	2.5	um	Spot	Position	42	1000000005	1218
150.67	417.092	2.5	um	Spot	Position	42	1000000007	1219
250.579	437.43	2.5	um	Spot	Position	42	1000000012	1220
50.9691	466.567	2.5	um	Spot	Position	42	1000000020	1222
134.015	491.102	2.5	um	Spot	Position	42	1000000009	1223
198.202	491.973	2.5	um	Spot	Position	42	1000000008	1224
341.27	343.904	2.5	um	Spot	Position	42	1000000016	1229
585.464	580.838	2.5	um	Spot	Position	42	1000000022	1232
498.135	643.573	2.5	um	Spot	Position	42	1000000021	1233
95.4711	83.3219	2.5	um	Spot	Position	43	1000000001	1236
99.9643	230.051	2.5	um	Spot	Position	43	1000000002	1238
220.311	271.294	2.5	um	Spot	Position	43	1000000013	1239
176.651	301.198	2.5	um	Spot	Position	43	1000000019	1240
556.693	163.443	2.5	um	Spot	Position	43	1000000011	1244
509.206	300.217	2.5	um	Spot	Position	43	1000000004	1245
115.333	371.54	2.5	um	Spot	Position	43	1000000014	1246
183.017	404.321	2.5	um	Spot	Position	43	1000000005	1247
150.772	416.715	2.5	um	Spot	Position	43	1000000007	1248
250.02	439.525	2.5	um	Spot	Position	43	1000000012	1249
51.3819	466.51	2.5	um	Spot	Position	43	1000000020	1251
133.878	490.959	2.5	um	Spot	Position	43	1000000009	1252
198.167	491.589	2.5	um	Spot	Position	43	1000000008	1253
341.033	343.95	2.5	um	Spot	Position	43	1000000016	1258
585.643	580.549	2.5	um	Spot	Position	43	1000000022	1262
491.662	635.542	2.5	um	Spot	Position	43	1000000021	1263
95.4306	83.7317	2.5	um	Spot	Position	44	1000000001	1265
99.4314	230.923	2.5	um	Spot	Position	44	1000000002	1267
219.165	271.466	2.5	um	Spot	Position	44	1000000013	1268
175.721	304.401	2.5	um	Spot	Position	44	1000000019	1269
559.251	150.252	2.5	um	Spot	Position	44	1000000011	1273
595.06	253.101	2.5	um	Spot	Position	44	1000000003	1274
510.425	300.376	2.5	um	Spot	Position	44	1000000004	1275
114.232	370.876	2.5	um	Spot	Position	44	1000000014	1276
183.258	404.256	2.5	um	Spot	Position	44	1000000005	1277
150.976	416.732	2.5	um	Spot	Position	44	1000000007	1278
250.431	438.915	2.5	um	Spot	Position	44	1000000012	1279
52.4484	467.562	2.5	um	Spot	Position	44	1000000020	1281
133.855	491.027	2.5	um	Spot	Position	44	1000000009	1282
198.201	491.426	2.5	um	Spot	Position	44	1000000008	1283
340.796	343.686	2.5	um	Spot	Position	44	1000000016	1288
585.504	580.862	2.5	um	Spot	Position	44	1000000022	1292
483.628	626.8	2.5	um	Spot	Position	44	1000000021	1293
95.7226	83.7469	2.5	um	Spot	Position	45	1000000001	1296
99.3541	230.673	2.5	um	Spot	Position	45	1000000002	1298
219.672	270.693	2.5	um	Spot	Position	45	1000000013	1299
656.612	95.4806	2.5	um	Spot	Position	45	1000000024	1303
560.069	145.303	2.5	um	Spot	Position	45	1000000011	1304
593.692	252.983	2.5	um	Spot	Position	45	1000000003	1305
510.89	299.79	2.5	um	Spot	Position	45	1000000004	1306
114.036	370.732	2.5	um	Spot	Position	45	1000000014	1307
183.251	404.062	2.5	um	Spot	Position	45	1000000005	1308
150.616	417.039	2.5	um	Spot	Position	45	1000000007	1309
250.171	437.714	2.5	um	Spot	Position	45	1000000012	1310
52.3264	467.59	2.5	um	Spot	Position	45	1000000020	1312
133.634	491.091	2.5	um	Spot	Position	45	1000000009	1313
198.168	491.403	2.5	um	Spot	Position	45	1000000008	1314
295.677	519.74	2.5	um	Spot	Position	45	1000000023	1315
341.219	343.672	2.5	um	Spot	Position	45	1000000016	1320
585.564	580.572	2.5	um	Spot	Position	45	1000000022	1322
475.82	621.461	2.5	um	Spot	Position	45	1000000021	1323
101.454	80.548	2.5	um	Spot	Position	46	1000000001	1327
99.838	231.077	2.5	um	Spot	Position	46	1000000002	1329
220.292	270.587	2.5	um	Spot	Position	46	1000000013	1330
649.467	107.405	2.5	um	Spot	Position	46	1000000024	1334
561.906	141.089	2.5	um	Spot	Position	46	1000000011	1335
510.883	300.15	2.5	um	Spot	Position	46	1000000004	1336
167.652	335.388	2.5	um	Spot	Position	46	1000000019	1337
113.278	370.165	2.5	um	Spot	Position	46	1000000014	1338
183.308	404.009	2.5	um	Spot	Position	46	1000000005	1339
150.643	416.241	2.5	um	Spot	Position	46	1000000007	1340
251.077	432.107	2.5	um	Spot	Position	46	1000000012	1341
52.5456	467.324	2.5	um	Spot	Position	46	1000000020	1343
133.796	490.479	2.5	um	Spot	Position	46	1000000009	1344
198.193	491.135	2.5	um	Spot	Position	46	1000000008	1345
295.583	520.16	2.5	um	Spot	Position	46	1000000023	1346
340.927	343.493	2.5	um	Spot	Position	46	1000000016	1351
584.712	580.409	2.5	um	Spot	Position	46	1000000022	1353
464.55	621.25	2.5	um	Spot	Position	46	1000000021	1354
110.804	79.4197	2.5	um	Spot	Position	47	1000000001	1358
99.3254	232.027	2.5	um	Spot	Position	47	1000000002	1360
220.131	270.807	2.5	um	Spot	Position	47	1000000013	1361
648.035	110.107	2.5	um	Spot	Position	47	1000000024	1365
569.358	130.817	2.5	um	Spot	Position	47	1000000011	1366
580.868	253.456	2.5	um	Spot	Position	47	1000000003	1367
511.553	300.08	2.5	um	Spot	Position	47	1000000004	1368
165.739	347.709	2.5	um	Spot	Position	47	1000000019	1369
112.362	369.42	2.5	um	Spot	Position	47	1000000014	1370
183.189	404.217	2.5	um	Spot	Position	47	1000000005	1371
150.819	416.448	2.5	um	Spot	Position	47	1000000007	1372
252.123	426.047	2.5	um	Spot	Position	47	1000000012	1373
52.3744	466.453	2.5	um	Spot	Position	47	1000000020	1375
133.875	490.45	2.5	um	Spot	Position	47	1000000009	1376
198.314	491.012	2.5	um	Spot	Position	47	1000000008	1377
296.091	521.482	2.5	um	Spot	Position	47	1000000023	1378
341.114	344.234	2.5	um	Spot	Position	47	1000000016	1384
584.046	580.224	2.5	um	Spot	Position	47	1000000022	1387
449.116	612.777	2.5	um	Spot	Position	47	1000000021	1388
113.831	80.6191	2.5	um	Spot	Position	48	1000000001	1389
99.3334	232.623	2.5	um	Spot	Position	48	1000000002	1391
220.324	270.65	2.5	um	Spot	Position	48	1000000013	1392
648.453	109.952	2.5	um	Spot	Position	48	1000000024	1396
573.851	125.537	2.5	um	Spot	Position	48	1000000011	1397
578.51	253.832	2.5	um	Spot	Position	48	1000000003	1398
511.863	300.175	2.5	um	Spot	Position	48	1000000004	1399
111.358	368.11	2.5	um	Spot	Position	48	1000000014	1400
183.062	403.709	2.5	um	Spot	Position	48	1000000005	1401
248.642	411.917	2.5	um	Spot	Position	48	1000000012	1402
150.918	416.143	2.5	um	Spot	Position	48	1000000007	1403
52.3363	465.967	2.5	um	Spot	Position	48	1000000020	1404
134.073	490.243	2.5	um	Spot	Position	48	1000000009	1405
198.296	490.736	2.5	um	Spot	Position	48	1000000008	1406
300.427	527.869	2.5	um	Spot	Position	48	1000000023	1407
320.849	551.766	2.5	um	Spot	Position	48	1000000025	1409
341.212	344.097	2.5	um	Spot	Position	48	1000000016	1413
435.79	600.725	2.5	um	Spot	Position	48	1000000021	1417
115.581	81.274	2.5	um	Spot	Position	49	1000000001	1419
99.1644	232.566	2.5	um	Spot	Position	49	1000000002	1420
219.962	270.645	2.5	um	Spot	Position	49	1000000013	1421
646.172	113.824	2.5	um	Spot	Position	49	1000000024	1425
577.845	254.085	2.5	um	Spot	Position	49	1000000003	1426
511.304	300.419	2.5	um	Spot	Position	49	1000000004	1427
171.194	362.947	2.5	um	Spot	Position	49	1000000019	1428
108.254	366.665	2.5	um	Spot	Position	49	1000000014	1429
242.931	396.39	2.5	um	Spot	Position	49	1000000012	1430
183.369	404.018	2.5	um	Spot	Position	49	1000000005	1431
151.328	416.088	2.5	um	Spot	Position	49	1000000007	1432
53.0971	465.164	2.5	um	Spot	Position	49	1000000020	1434
133.544	490.71	2.5	um	Spot	Position	49	1000000009	1435
198.704	490.594	2.5	um	Spot	Position	49	1000000008	1436
301.45	527.836	2.5	um	Spot	Position	49	1000000023	1437
321.813	556.056	2.5	um	Spot	Position	49	1000000025	1439
340.944	343.841	2.5	um	Spot	Position	49	1000000016	1443
576.778	582.741	2.5	um	Spot	Position	49	1000000022	1447
426.723	591.871	2.5	um	Spot	Position	49	1000000021	1448
116.501	81.7107	2.5	um	Spot	Position	50	1000000001	1450
99.1977	232.645	2.5	um	Spot	Position	50	1000000026	1451
220.072	270.684	2.5	um	Spot	Position	50	1000000013	1452
502.521	0.323	2.5	um	Spot	Position	50	1000000027	1454
643.287	120.603	2.5	um	Spot	Position	50	1000000024	1456
576.038	254.598	2.5	um	Spot	Position	50	1000000003	1457
512.288	300.534	2.5	um	Spot	Position	50	1000000004	1458
170.608	364.056	2.5	um	Spot	Position	50	1000000019	1459
105.087	365.138	2.5	um	Spot	Position	50	1000000014	1460
238.865	381.819	2.5	um	Spot	Position	50	1000000012	1461
183.207	403.547	2.5	um	Spot	Position	50	1000000005	1462
151.646	416.28	2.5	um	Spot	Position	50	1000000007	1463
51.2822	465.577	2.5	um	Spot	Position	50	1000000020	1465
133.957	490.087	2.5	um	Spot	Position	50	1000000009	1466
198.488	490.071	2.5	um	Spot	Position	50	1000000008	1467
302.647	527.836	2.5	um	Spot	Position	50	1000000023	1468
324.032	563.263	2.5	um	Spot	Position	50	1000000025	1470
341.813	343.917	2.5	um	Spot	Position	50	1000000016	1474
387.621	386.392	2.5	um	Spot	Position	50	1000000028	1475
570.271	584.634	2.5	um	Spot	Position	50	1000000022	1479
424.976	590.106	2.5	um	Spot	Position	50	1000000021	1480
119.051	82.6879	2.5	um	Spot	Position	51	1000000001	1483
99.4256	231.974	2.5	um	Spot	Position	51	1000000026	1484
219.49	271.134	2.5	um	Spot	Position	51	1000000013	1485
512.734	6.62887	2.5	um	Spot	Position	51	1000000027	1487
638.426	130.026	2.5	um	Spot	Position	51	1000000024	1489
574.008	254.875	2.5	um	Spot	Position	51	1000000003	1490
513.282	300.997	2.5	um	Spot	Position	51	1000000004	1491
104.112	365.138	2.5	um	Spot	Position	51	1000000014	1492
174.665	374.066	2.5	um	Spot	Position	51	1000000019	1493
239.712	383.732	2.5	um	Spot	Position	51	1000000012	1494
183.276	403.719	2.5	um	Spot	Position	51	1000000005	1495
151.764	416.287	2.5	um	Spot	Position	51	1000000007	1496
50.9723	465.256	2.5	um	Spot	Position	51	1000000020	1497
133.736	490.068	2.5	um	Spot	Position	51	1000000009	1498
198.271	489.852	2.5	um	Spot	Position	51	1000000008	1499
310.402	528.767	2.5	um	Spot	Position	51	1000000023	1500
324.113	563.075	2.5	um	Spot	Position	51	1000000025	1502
341.284	344.152	2.5	um	Spot	Position	51	1000000016	1506
384.766	393.315	2.5	um	Spot	Position	51	1000000028	1507
566.507	586.516	2.5	um	Spot	Position	51	1000000022	1511
424.687	589.464	2.5	um	Spot	Position	51	1000000021	1512
121.41	83.4814	2.5	um	Spot	Position	52	1000000001	1516
99.6876	231.303	2.5	um	Spot	Position	52	1000000026	1517
219.752	271.07	2.5	um	Spot	Position	52	1000000013	1518
630.618	148.344	2.5	um	Spot	Position	52	1000000024	1521
574.046	254.952	2.5	um	Spot	Position	52	1000000003	1522
516.089	302.347	2.5	um	Spot	Position	52	1000000004	1523
103.809	365.121	2.5	um	Spot	Position	52	1000000014	1524
241.337	388.722	2.5	um	Spot	Position	52	1000000012	1525
182.89	403.372	2.5	um	Spot	Position	52	1000000005	1526
151.857	416.024	2.5	um	Spot	Position	52	1000000007	1527
50.5506	465.452	2.5	um	Spot	Position	52	1000000020	1529
198.358	489.347	2.5	um	Spot	Position	52	1000000008	1530
133.879	490.114	2.5	um	Spot	Position	52	1000000009	1531
319.775	530.147	2.5	um	Spot	Position	52	1000000023	1532
322.659	558.595	2.5	um	Spot	Position	52	1000000025	1534
341.28	343.631	2.5	um	Spot	Position	52	1000000016	1538
380.191	396.387	2.5	um	Spot	Position	52	1000000028	1539
559.63	591.589	2.5	um	Spot	Position	52	1000000022	1543
122.398	84.0772	2.5	um	Spot	Position	53	1000000001	1546
279.452	205.039	2.5	um	Spot	Position	53	1000000029	1547
99.8446	231.208	2.5	um	Spot	Position	53	1000000026	1548
220.063	271.489	2.5	um	Spot	Position	53	1000000013	1549
521.366	8.87042	2.5	um	Spot	Position	53	1000000027	1551
625.057	162.243	2.5	um	Spot	Position	53	1000000024	1553
569.796	255.749	2.5	um	Spot	Position	53	1000000003	1554
522.314	307.447	2.5	um	Spot	Position	53	1000000004	1555
97.2962	360.808	2.5	um	Spot	Position	53	1000000014	1556
241.578	389.077	2.5	um	Spot	Position	53	1000000012	1557
183.495	403.294	2.5	um	Spot	Position	53	1000000005	1558
152.236	415.675	2.5	um	Spot	Position	53	1000000007	1559
50.2974	465.48	2.5	um	Spot	Position	53	1000000020	1561
198.64	489.564	2.5	um	Spot	Position	53	1000000008	1562
133.929	490.043	2.5	um	Spot	Position	53	1000000009	1563
322.259	556.786	2.5	um	Spot	Position	53	1000000025	1565
340.737	343.253	2.5	um	Spot	Position	53	1000000016	1569
375.13	399.796	2.5	um	Spot	Position	53	1000000028	1570
332.394	534.748	2.5	um	Spot	Position	53	1000000023	1574
555.052	593.929	2.5	um	Spot	Position	53	1000000022	1575
123.785	85.3448	2.5	um	Spot	Position	54	1000000001	1579
277.577	205.91	2.5	um	Spot	Position	54	1000000029	1580
99.6767	231.198	2.5	um	Spot	Position	54	1000000026	1581
219.727	271.42	2.5	um	Spot	Position	54	1000000013	1582
520.971	8.97985	2.5	um	Spot	Position	54	1000000027	1584
621.478	169.564	2.5	um	Spot	Position	54	1000000024	1586
569.291	255.935	2.5	um	Spot	Position	54	1000000003	1587
524.255	311.148	2.5	um	Spot	Position	54	1000000004	1588
89.6845	355.281	2.5	um	Spot	Position	54	1000000014	1589
239.492	402.182	2.5	um	Spot	Position	54	1000000012	1590
183.361	402.937	2.5	um	Spot	Position	54	1000000005	1591
152.381	415.444	2.5	um	Spot	Position	54	1000000007	1592
317.597	451.562	2.5	um	Spot	Position	54	1000000030	1593
50.8267	464.778	2.5	um	Spot	Position	54	1000000020	1595
198.599	489.288	2.5	um	Spot	Position	54	1000000008	1596
133.942	489.87	2.5	um	Spot	Position	54	1000000009	1597
321.687	554.37	2.5	um	Spot	Position	54	1000000025	1599
339.992	342.738	2.5	um	Spot	Position	54	1000000016	1603
369.76	415.834	2.5	um	Spot	Position	54	1000000028	1604
340.782	539.987	2.5	um	Spot	Position	54	1000000023	1608
552.852	595.628	2.5	um	Spot	Position	54	1000000022	1609
124.634	85.9604	2.5	um	Spot	Position	55	1000000001	1613
277.208	206.359	2.5	um	Spot	Position	55	1000000029	1614
99.6005	231.916	2.5	um	Spot	Position	55	1000000026	1615
219.72	272.501	2.5	um	Spot	Position	55	1000000013	1616
520.775	9.51251	2.5	um	Spot	Position	55	1000000027	1618
618.065	180.96	2.5	um	Spot	Position	55	1000000024	1620
569.484	256.394	2.5	um	Spot	Position	55	1000000003	1621
529.199	319.044	2.5	um	Spot	Position	55	1000000004	1622
88.7622	354.941	2.5	um	Spot	Position	55	1000000014	1623
10.1651	396.296	2.5	um	Spot	Position	55	1000000031	1624
239.072	402.403	2.5	um	Spot	Position	55	1000000012	1625
183.718	403.204	2.5	um	Spot	Position	55	1000000005	1626
152.17	414.863	2.5	um	Spot	Position	55	1000000007	1627
317.905	449.83	2.5	um	Spot	Position	55	1000000030	1628
50.1678	465.064	2.5	um	Spot	Position	55	1000000020	1630
134.266	489.405	2.5	um	Spot	Position	55	1000000009	1631
198.436	489.347	2.5	um	Spot	Position	55	1000000008	1632
321.508	553.436	2.5	um	Spot	Position	55	1000000025	1634
340.328	343.025	2.5	um	Spot	Position	55	1000000016	1638
376.431	435.578	2.5	um	Spot	Position	55	1000000028	1639
348.774	543.982	2.5	um	Spot	Position	55	1000000023	1643
550.562	597.152	2.5	um	Spot	Position	55	1000000022	1644
126.177	87.3156	2.5	um	Spot	Position	56	1000000001	1649
99.2343	232.977	2.5	um	Spot	Position	56	1000000026	1650
219.591	272.777	2.5	um	Spot	Position	56	1000000013	1651
521.145	9.67417	2.5	um	Spot	Position	56	1000000027	1653
618.049	187.111	2.5	um	Spot	Position	56	1000000024	1655
568.85	256.566	2.5	um	Spot	Position	56	1000000003	1656
530.538	323.156	2.5	um	Spot	Position	56	1000000004	1657
184.219	403.038	2.5	um	Spot	Position	56	1000000005	1658
238.921	403.091	2.5	um	Spot	Position	56	1000000012	1659
152.201	414.243	2.5	um	Spot	Position	56	1000000007	1660
316.241	447.344	2.5	um	Spot	Position	56	1000000030	1661
50.3117	464.653	2.5	um	Spot	Position	56	1000000020	1663
134.444	489.242	2.5	um	Spot	Position	56	1000000009	1664
198.301	489.127	2.5	um	Spot	Position	56	1000000008	1665
321.147	552.676	2.5	um	Spot	Position	56	1000000025	1666
340.458	343.041	2.5	um	Spot	Position	56	1000000016	1670
379.4	452.542	2.5	um	Spot	Position	56	1000000028	1671
361.807	548.558	2.5	um	Spot	Position	56	1000000023	1675
549.642	597.482	2.5	um	Spot	Position	56	1000000022	1676
127.7	88.788	2.5	um	Spot	Position	57	1000000001	1681
273.396	200.5	2.5	um	Spot	Position	57	1000000029	1682
99.272	233.388	2.5	um	Spot	Position	57	1000000026	1683
219.147	272.763	2.5	um	Spot	Position	57	1000000013	1684
520.963	9.19676	2.5	um	Spot	Position	57	1000000027	1686
621.297	203.351	2.5	um	Spot	Position	57	1000000024	1688
569.072	256.449	2.5	um	Spot	Position	57	1000000003	1689
530.86	324.471	2.5	um	Spot	Position	57	1000000004	1690
79.2096	348.842	2.5	um	Spot	Position	57	1000000014	1691
12.9241	399.163	2.5	um	Spot	Position	57	1000000031	1692
239.691	401.922	2.5	um	Spot	Position	57	1000000012	1693
184.02	402.917	2.5	um	Spot	Position	57	1000000005	1694
152.373	413.827	2.5	um	Spot	Position	57	1000000007	1695
311.778	445.297	2.5	um	Spot	Position	57	1000000030	1696
50.6633	462.752	2.5	um	Spot	Position	57	1000000020	1697
134.457	488.841	2.5	um	Spot	Position	57	1000000009	1698
198.666	488.721	2.5	um	Spot	Position	57	1000000008	1699
320.899	549.778	2.5	um	Spot	Position	57	1000000025	1700
341.167	342.76	2.5	um	Spot	Position	57	1000000016	1704
379.314	456.25	2.5	um	Spot	Position	57	1000000028	1705
372.933	549.069	2.5	um	Spot	Position	57	1000000023	1709
547.417	597.87	2.5	um	Spot	Position	57	1000000022	1710
129.023	93.8208	2.5	um	Spot	Position	58	1000000001	1714
273.003	192.55	2.5	um	Spot	Position	58	1000000029	1715
99.245	233.946	2.5	um	Spot	Position	58	1000000026	1716
219.793	272.199	2.5	um	Spot	Position	58	1000000013	1717
522.118	10.2785	2.5	um	Spot	Position	58	1000000027	1719
569.442	256.397	2.5	um	Spot	Position	58	1000000003	1721
530.598	325.318	2.5	um	Spot	Position	58	1000000004	1722
183.849	402.251	2.5	um	Spot	Position	58	1000000005	1723
239.608	401.891	2.5	um	Spot	Position	58	1000000012	1724
152.633	413.751	2.5	um	Spot	Position	58	1000000007	1725
305.254	441.241	2.5	um	Spot	Position	58	1000000030	1726
51.3629	462.446	2.5	um	Spot	Position	58	1000000020	1727
134.976	488.208	2.5	um	Spot	Position	58	1000000009	1728
198.708	488.555	2.5	um	Spot	Position	58	1000000008	1729
320.64	547.854	2.5	um	Spot	Position	58	1000000025	1730
341.575	342.751	2.5	um	Spot	Position	58	1000000016	1734
378.209	460.045	2.5	um	Spot	Position	58	1000000028	1735
381.492	547.668	2.5	um	Spot	Position	58	1000000023	1739
546.125	598.393	2.5	um	Spot	Position	58	1000000022	1740
116.069	100.065	2.5	um	Spot	Position	59	1000000001	1745
273.408	185.505	2.5	um	Spot	Position	59	1000000029	1746
99.2958	233.497	2.5	um	Spot	Position	59	1000000026	1747
219.869	272.618	2.5	um	Spot	Position	59	1000000013	1748
532.336	12.4797	2.5	um	Spot	Position	59	1000000027	1750
569.62	256.866	2.5	um	Spot	Position	59	1000000003	1752
530.311	325.78	2.5	um	Spot	Position	59	1000000004	1753
239.672	402.03	2.5	um	Spot	Position	59	1000000012	1754
184.23	402.589	2.5	um	Spot	Position	59	1000000005	1755
23.869	404.613	2.5	um	Spot	Position	59	1000000031	1756
152.332	413.941	2.5	um	Spot	Position	59	1000000007	1757
303.3	439.602	2.5	um	Spot	Position	59	1000000030	1758
50.8383	462.839	2.5	um	Spot	Position	59	1000000020	1760
134.818	487.973	2.5	um	Spot	Position	59	1000000009	1761
198.619	488.471	2.5	um	Spot	Position	59	1000000008	1762
320.379	546.206	2.5	um	Spot	Position	59	1000000025	1763
341.019	342.846	2.5	um	Spot	Position	59	1000000016	1767
377.56	470.044	2.5	um	Spot	Position	59	1000000028	1768
391.18	545.257	2.5	um	Spot	Position	59	1000000023	1770
545.72	598.34	2.5	um	Spot	Position	59	1000000022	1771
114.514	100.275	2.5	um	Spot	Position	60	1000000001	1775
274.396	182.877	2.5	um	Spot	Position	60	1000000029	1776
99.414	233.519	2.5	um	Spot	Position	60	1000000026	1777
219.373	272.991	2.5	um	Spot	Position	60	1000000013	1778
534.476	13.1238	2.5	um	Spot	Position	60	1000000027	1780
570.509	256.934	2.5	um	Spot	Position	60	1000000003	1782
528.073	325.638	2.5	um	Spot	Position	60	1000000004	1783
239.57	402.298	2.5	um	Spot	Position	60	1000000012	1784
184.37	402.551	2.5	um	Spot	Position	60	1000000005	1785
24.4998	407.355	2.5	um	Spot	Position	60	1000000031	1786
151.423	413.539	2.5	um	Spot	Position	60	1000000007	1787
290.422	425.177	2.5	um	Spot	Position	60	1000000030	1788
50.8608	462.374	2.5	um	Spot	Position	60	1000000020	1790
134.746	487.925	2.5	um	Spot	Position	60	1000000009	1791
198.574	488.536	2.5	um	Spot	Position	60	1000000008	1792
320.424	545.795	2.5	um	Spot	Position	60	1000000025	1793
340.278	342.856	2.5	um	Spot	Position	60	1000000016	1796
376.545	479.58	2.5	um	Spot	Position	60	1000000028	1797
390.875	544.838	2.5	um	Spot	Position	60	1000000023	1800
544.7	598.037	2.5	um	Spot	Position	60	1000000022	1801
274.824	177.647	2.5	um	Spot	Position	61	1000000029	1806
99.3731	233.981	2.5	um	Spot	Position	61	1000000026	1807
218.779	273.369	2.5	um	Spot	Position	61	1000000013	1808
570.557	256.7	2.5	um	Spot	Position	61	1000000003	1811
525.86	325.475	2.5	um	Spot	Position	61	1000000004	1812
184.361	402.186	2.5	um	Spot	Position	61	1000000005	1813
239.607	402.01	2.5	um	Spot	Position	61	1000000012	1814
28.0755	411.847	2.5	um	Spot	Position	61	1000000031	1815
279.192	411.89	2.5	um	Spot	Position	61	1000000030	1816
151.863	413.309	2.5	um	Spot	Position	61	1000000007	1817
50.6238	462.21	2.5	um	Spot	Position	61	1000000020	1819
134.487	488.032	2.5	um	Spot	Position	61	1000000009	1820
198.541	488.186	2.5	um	Spot	Position	61	1000000008	1821
320.453	546.55	2.5	um	Spot	Position	61	1000000025	1822
339.789	342.041	2.5	um	Spot	Position	61	1000000016	1825
373.113	495.896	2.5	um	Spot	Position	61	1000000028	1828
390.431	545.146	2.5	um	Spot	Position	61	1000000023	1830
544.141	597.819	2.5	um	Spot	Position	61	1000000022	1831
98.7608	234.684	2.5	um	Spot	Position	62	1000000026	1836
218.952	272.843	2.5	um	Spot	Position	62	1000000013	1837
545.091	20.4289	2.5	um	Spot	Position	62	1000000027	1839
570.935	257.034	2.5	um	Spot	Position	62	1000000003	1841
525.253	325.517	2.5	um	Spot	Position	62	1000000004	1842
239.911	401.115	2.5	um	Spot	Position	62	1000000012	1843
184.418	402.109	2.5	um	Spot	Position	62	1000000005	1844
272.677	404.891	2.5	um	Spot	Position	62	1000000030	1845
151.646	413.237	2.5	um	Spot	Position	62	1000000007	1846
31.9899	414.03	2.5	um	Spot	Position	62	1000000031	1847
49.5423	461.91	2.5	um	Spot	Position	62	1000000020	1848
134.338	487.876	2.5	um	Spot	Position	62	1000000009	1849
198.293	488.005	2.5	um	Spot	Position	62	1000000008	1850
320.28	547.091	2.5	um	Spot	Position	62	1000000025	1851
339.061	341.8	2.5	um	Spot	Position	62	1000000016	1854
372.422	502.936	2.5	um	Spot	Position	62	1000000028	1857
410.099	540.446	2.5	um	Spot	Position	62	1000000023	1859
536.123	598.97	2.5	um	Spot	Position	62	1000000022	1860
114.554	99.8327	2.5	um	Spot	Position	63	1000000001	1865
98.8776	235.484	2.5	um	Spot	Position	63	1000000026	1866
218.398	272.898	2.5	um	Spot	Position	63	1000000013	1867
544.996	20.9924	2.5	um	Spot	Position	63	1000000027	1869
570.993	256.818	2.5	um	Spot	Position	63	1000000003	1871
523.846	325.228	2.5	um	Spot	Position	63	1000000004	1872
264.359	395.197	2.5	um	Spot	Position	63	1000000030	1873
241.849	397.524	2.5	um	Spot	Position	63	1000000012	1874
184.191	401.999	2.5	um	Spot	Position	63	1000000005	1875
151.622	412.912	2.5	um	Spot	Position	63	1000000007	1876
34.6178	416.282	2.5	um	Spot	Position	63	1000000031	1877
50.1021	462.234	2.5	um	Spot	Position	63	1000000020	1878
198.345	487.582	2.5	um	Spot	Position	63	1000000008	1879
134.004	488.107	2.5	um	Spot	Position	63	1000000009	1880
320.27	547.432	2.5	um	Spot	Position	63	1000000025	1881
339.497	341.867	2.5	um	Spot	Position	63	1000000016	1884
372.099	502.891	2.5	um	Spot	Position	63	1000000028	1887
422.021	538.994	2.5	um	Spot	Position	63	1000000023	1889
528.326	602.201	2.5	um	Spot	Position	63	1000000022	1890
118.782	97.0337	2.5	um	Spot	Position	64	1000000001	1894
276.367	166.998	2.5	um	Spot	Position	64	1000000029	1895
98.9013	236.243	2.5	um	Spot	Position	64	1000000026	1896
218.297	273.095	2.5	um	Spot	Position	64	1000000013	1897
631.113	227.641	2.5	um	Spot	Position	64	1000000032	1900
573.794	256	2.5	um	Spot	Position	64	1000000003	1901
522.455	325.208	2.5	um	Spot	Position	64	1000000004	1902
260.034	386.124	2.5	um	Spot	Position	64	1000000030	1903
243.174	392.708	2.5	um	Spot	Position	64	1000000012	1904
184.071	402.021	2.5	um	Spot	Position	64	1000000005	1905
151.186	413.392	2.5	um	Spot	Position	64	1000000007	1906
37.4176	418.563	2.5	um	Spot	Position	64	1000000031	1907
50.625	461.59	2.5	um	Spot	Position	64	1000000020	1908
134.469	487.556	2.5	um	Spot	Position	64	1000000009	1909
198.292	487.364	2.5	um	Spot	Position	64	1000000008	1910
320.009	547.679	2.5	um	Spot	Position	64	1000000025	1911
338.583	341.58	2.5	um	Spot	Position	64	1000000016	1914
372.167	503.512	2.5	um	Spot	Position	64	1000000028	1917
426.821	538.887	2.5	um	Spot	Position	64	1000000023	1919
123.903	93.4523	2.5	um	Spot	Position	65	1000000001	1923
276.544	166.359	2.5	um	Spot	Position	65	1000000029	1924
98.7905	236.875	2.5	um	Spot	Position	65	1000000026	1925
217.879	273.52	2.5	um	Spot	Position	65	1000000013	1926
521.272	325.465	2.5	um	Spot	Position	65	1000000004	1929
243.392	387.879	2.5	um	Spot	Position	65	1000000012	1930
184.025	402.204	2.5	um	Spot	Position	65	1000000005	1931
151.147	413.033	2.5	um	Spot	Position	65	1000000007	1932
41.6327	427.153	2.5	um	Spot	Position	65	1000000031	1933
50.2745	461.4	2.5	um	Spot	Position	65	1000000020	1934
198.374	487.141	2.5	um	Spot	Position	65	1000000008	1935
134.276	487.773	2.5	um	Spot	Position	65	1000000009	1936
320.04	548.019	2.5	um	Spot	Position	65	1000000025	1937
338.825	341.368	2.5	um	Spot	Position	65	1000000016	1940
371.912	503.832	2.5	um	Spot	Position	65	1000000028	1942
431.02	537.368	2.5	um	Spot	Position	65	1000000023	1944
127.098	90.6665	2.5	um	Spot	Position	66	1000000001	1950
98.529	236.371	2.5	um	Spot	Position	66	1000000026	1951
218.14	273.233	2.5	um	Spot	Position	66	1000000013	1952
529.519	30.901	2.5	um	Spot	Position	66	1000000027	1955
520.934	325.903	2.5	um	Spot	Position	66	1000000004	1956
247.458	377.429	2.5	um	Spot	Position	66	1000000012	1957
183.83	401.868	2.5	um	Spot	Position	66	1000000005	1958
151.162	412.212	2.5	um	Spot	Position	66	1000000007	1959
42.9492	432.621	2.5	um	Spot	Position	66	1000000031	1960
50.4151	461.329	2.5	um	Spot	Position	66	1000000020	1961
198.305	487.009	2.5	um	Spot	Position	66	1000000008	1962
134.464	487.298	2.5	um	Spot	Position	66	1000000009	1963
320.207	547.291	2.5	um	Spot	Position	66	1000000025	1964
338.526	341.225	2.5	um	Spot	Position	66	1000000016	1967
371.787	504.078	2.5	um	Spot	Position	66	1000000028	1969
445.599	538.658	2.5	um	Spot	Position	66	1000000023	1971
122.704	86.0007	2.5	um	Spot	Position	67	1000000001	1975
99.0774	236.67	2.5	um	Spot	Position	67	1000000026	1976
218.158	273.906	2.5	um	Spot	Position	67	1000000013	1977
528.511	31.6867	2.5	um	Spot	Position	67	1000000027	1980
624.566	210.149	2.5	um	Spot	Position	67	1000000032	1981
592.112	253.221	2.5	um	Spot	Position	67	1000000003	1982
520.403	326.369	2.5	um	Spot	Position	67	1000000004	1983
245.708	359.587	2.5	um	Spot	Position	67	1000000030	1984
248.891	376.135	2.5	um	Spot	Position	67	1000000012	1985
184.133	401.537	2.5	um	Spot	Position	67	1000000005	1986
151.242	412.26	2.5	um	Spot	Position	67	1000000007	1987
48.2181	436.95	2.5	um	Spot	Position	67	1000000031	1988
50.2726	461.023	2.5	um	Spot	Position	67	1000000020	1989
134.759	486.717	2.5	um	Spot	Position	67	1000000009	1990
198.134	486.813	2.5	um	Spot	Position	67	1000000008	1991
320.29	547.221	2.5	um	Spot	Position	67	1000000025	1992
338.767	341.428	2.5	um	Spot	Position	67	1000000016	1995
371.73	503.827	2.5	um	Spot	Position	67	1000000028	1998
464.173	538.744	2.5	um	Spot	Position	67	1000000023	2000
121.529	84.9458	2.5	um	Spot	Position	68	1000000001	2005
98.7383	245.194	2.5	um	Spot	Position	68	1000000026	2006
217.623	273.612	2.5	um	Spot	Position	68	1000000013	2007
618.047	198.621	2.5	um	Spot	Position	68	1000000032	2010
593.197	252.713	2.5	um	Spot	Position	68	1000000003	2011
519.786	327.377	2.5	um	Spot	Position	68	1000000004	2012
242.135	348.449	2.5	um	Spot	Position	68	1000000030	2013
250.792	372.416	2.5	um	Spot	Position	68	1000000012	2014
184.664	401.225	2.5	um	Spot	Position	68	1000000005	2015
151.358	411.817	2.5	um	Spot	Position	68	1000000007	2016
50.2968	460.881	2.5	um	Spot	Position	68	1000000020	2017
198.335	486.132	2.5	um	Spot	Position	68	1000000008	2018
134.856	486.587	2.5	um	Spot	Position	68	1000000009	2019
320.227	547.329	2.5	um	Spot	Position	68	1000000025	2020
338.601	341.239	2.5	um	Spot	Position	68	1000000016	2023
371.949	502.693	2.5	um	Spot	Position	68	1000000028	2025
472.43	538.775	2.5	um	Spot	Position	68	1000000023	2027
116.248	80.508	2.5	um	Spot	Position	69	1000000001	2031
99.1693	245.751	2.5	um	Spot	Position	69	1000000026	2032
217.93	274.721	2.5	um	Spot	Position	69	1000000013	2033
528.641	32.6864	2.5	um	Spot	Position	69	1000000027	2036
611.115	183.776	2.5	um	Spot	Position	69	1000000032	2037
593.536	253.008	2.5	um	Spot	Position	69	1000000003	2038
518.597	328.97	2.5	um	Spot	Position	69	1000000004	2039
237.846	340.077	2.5	um	Spot	Position	69	1000000030	2040
253.059	370.115	2.5	um	Spot	Position	69	1000000012	2041
184.553	401.111	2.5	um	Spot	Position	69	1000000005	2043
151.597	411.402	2.5	um	Spot	Position	69	1000000007	2044
50.3827	460.707	2.5	um	Spot	Position	69	1000000020	2045
134.967	486.288	2.5	um	Spot	Position	69	1000000009	2046
198.193	486.471	2.5	um	Spot	Position	69	1000000008	2047
320.09	547.59	2.5	um	Spot	Position	69	1000000025	2048
338.751	341.1	2.5	um	Spot	Position	69	1000000016	2051
372.378	501.816	2.5	um	Spot	Position	69	1000000028	2054
481.374	541.906	2.5	um	Spot	Position	69	1000000023	2056
528.378	661.181	2.5	um	Spot	Position	69	1000000033	2061
116.034	80.1296	2.5	um	Spot	Position	70	1000000001	2063
99.5412	246.412	2.5	um	Spot	Position	70	1000000026	2064
218.107	273.358	2.5	um	Spot	Position	70	1000000013	2065
529.059	32.7301	2.5	um	Spot	Position	70	1000000027	2068
517.712	329.901	2.5	um	Spot	Position	70	1000000004	2069
233.751	332.827	2.5	um	Spot	Position	70	1000000030	2070
256.239	368.008	2.5	um	Spot	Position	70	1000000012	2071
184.549	400.873	2.5	um	Spot	Position	70	1000000005	2072
151.806	411.353	2.5	um	Spot	Position	70	1000000007	2073
50.3889	459.926	2.5	um	Spot	Position	70	1000000020	2074
198.237	486.341	2.5	um	Spot	Position	70	1000000008	2075
134.866	486.524	2.5	um	Spot	Position	70	1000000009	2076
320.25	547.932	2.5	um	Spot	Position	70	1000000025	2077
338.763	341.009	2.5	um	Spot	Position	70	1000000016	2080
490.063	545.978	2.5	um	Spot	Position	70	1000000023	2084
528.489	661.181	2.5	um	Spot	Position	70	1000000033	2088
115.586	79.5994	2.5	um	Spot	Position	71	1000000001	2090
99.4646	247.225	2.5	um	Spot	Position	71	1000000026	2091
218.084	274.219	2.5	um	Spot	Position	71	1000000013	2092
231.902	328.922	2.5	um	Spot	Position	71	1000000030	2094
526.466	35.6516	2.5	um	Spot	Position	71	1000000027	2096
612.003	245.148	2.5	um	Spot	Position	71	1000000003	2097
264.623	364.409	2.5	um	Spot	Position	71	1000000012	2098
184.52	400.602	2.5	um	Spot	Position	71	1000000005	2100
151.577	411.057	2.5	um	Spot	Position	71	1000000007	2101
50.5119	459.246	2.5	um	Spot	Position	71	1000000020	2103
135.268	485.959	2.5	um	Spot	Position	71	1000000009	2104
198.216	486.109	2.5	um	Spot	Position	71	1000000008	2105
320.112	547.443	2.5	um	Spot	Position	71	1000000025	2106
514.925	332.122	2.5	um	Spot	Position	71	1000000004	2109
338.274	341.003	2.5	um	Spot	Position	71	1000000016	2110
500.621	560.139	2.5	um	Spot	Position	71	1000000023	2115
528.311	661.181	2.5	um	Spot	Position	71	1000000033	2119
114.248	78.5167	2.5	um	Spot	Position	72	1000000001	2120
99.461	247.376	2.5	um	Spot	Position	72	1000000026	2121
218.542	276.148	2.5	um	Spot	Position	72	1000000013	2122
223.75	321.33	2.5	um	Spot	Position	72	1000000030	2123
529.502	33.7762	2.5	um	Spot	Position	72	1000000027	2126
586.057	150.092	2.5	um	Spot	Position	72	1000000032	2127
613.722	243.715	2.5	um	Spot	Position	72	1000000003	2128
277.514	363.286	2.5	um	Spot	Position	72	1000000012	2129
184.451	401	2.5	um	Spot	Position	72	1000000005	2130
151.716	412.153	2.5	um	Spot	Position	72	1000000007	2131
51.4889	460.169	2.5	um	Spot	Position	72	1000000020	2133
135.286	485.983	2.5	um	Spot	Position	72	1000000009	2134
198.195	486.363	2.5	um	Spot	Position	72	1000000008	2135
319.895	547.722	2.5	um	Spot	Position	72	1000000025	2136
512.115	334.393	2.5	um	Spot	Position	72	1000000004	2139
339.496	339.889	2.5	um	Spot	Position	72	1000000016	2140
527.347	661.181	2.5	um	Spot	Position	72	1000000033	2147
113.78	78.5374	2.5	um	Spot	Position	73	1000000001	2148
99.515	247.202	2.5	um	Spot	Position	73	1000000026	2149
217.945	275.28	2.5	um	Spot	Position	73	1000000013	2150
529.187	34.4266	2.5	um	Spot	Position	73	1000000027	2153
619.449	238.975	2.5	um	Spot	Position	73	1000000003	2154
184.62	400.476	2.5	um	Spot	Position	73	1000000005	2156
151.612	411.899	2.5	um	Spot	Position	73	1000000007	2157
51.4105	458.259	2.5	um	Spot	Position	73	1000000020	2159
134.756	485.452	2.5	um	Spot	Position	73	1000000009	2160
198.218	486.117	2.5	um	Spot	Position	73	1000000008	2161
319.776	547.082	2.5	um	Spot	Position	73	1000000025	2162
510.757	334.963	2.5	um	Spot	Position	73	1000000004	2165
339.225	339.762	2.5	um	Spot	Position	73	1000000016	2166
506.315	570.985	2.5	um	Spot	Position	73	1000000023	2170
527.345	661.181	2.5	um	Spot	Position	73	1000000033	2174
113.445	79.4355	2.5	um	Spot	Position	74	1000000001	2175
99.5742	248.055	2.5	um	Spot	Position	74	1000000026	2176
217.893	275.693	2.5	um	Spot	Position	74	1000000013	2177
529.728	34.3327	2.5	um	Spot	Position	74	1000000027	2180
572.207	139.149	2.5	um	Spot	Position	74	1000000032	2181
184.563	400.912	2.5	um	Spot	Position	74	1000000005	2183
151.366	412.925	2.5	um	Spot	Position	74	1000000007	2184
51.5296	458.722	2.5	um	Spot	Position	74	1000000020	2186
134.702	485.954	2.5	um	Spot	Position	74	1000000009	2187
198.342	486.267	2.5	um	Spot	Position	74	1000000008	2188
319.824	547.267	2.5	um	Spot	Position	74	1000000025	2189
510.434	335.38	2.5	um	Spot	Position	74	1000000004	2192
339.382	339.98	2.5	um	Spot	Position	74	1000000016	2193
513.608	579.08	2.5	um	Spot	Position	74	1000000023	2197
527.097	658.015	2.5	um	Spot	Position	74	1000000033	2198
113.564	78.2109	2.5	um	Spot	Position	75	1000000001	2203
99.5092	248.252	2.5	um	Spot	Position	75	1000000026	2204
217.678	275.381	2.5	um	Spot	Position	75	1000000013	2205
528.789	34.9482	2.5	um	Spot	Position	75	1000000027	2208
571.377	138.282	2.5	um	Spot	Position	75	1000000032	2209
638.615	228.222	2.5	um	Spot	Position	75	1000000003	2210
184.673	400.749	2.5	um	Spot	Position	75	1000000005	2212
151.822	412.74	2.5	um	Spot	Position	75	1000000007	2213
51.2227	458.094	2.5	um	Spot	Position	75	1000000020	2214
69.2031	481.667	2.5	um	Spot	Position	75	1000000031	2215
134.592	485.32	2.5	um	Spot	Position	75	1000000009	2216
198.175	486.588	2.5	um	Spot	Position	75	1000000008	2217
319.904	547.293	2.5	um	Spot	Position	75	1000000025	2218
229.846	577.145	2.5	um	Spot	Position	75	1000000034	2219
510.003	335.549	2.5	um	Spot	Position	75	1000000004	2222
339.339	340.182	2.5	um	Spot	Position	75	1000000016	2223
519.169	589.43	2.5	um	Spot	Position	75	1000000023	2226
527.667	661.181	2.5	um	Spot	Position	75	1000000033	2230
121.576	73.2547	2.5	um	Spot	Position	76	1000000001	2233
103.283	261.405	2.5	um	Spot	Position	76	1000000026	2234
217.862	275.734	2.5	um	Spot	Position	76	1000000013	2235
527.659	35.8355	2.5	um	Spot	Position	76	1000000027	2238
568.484	134.687	2.5	um	Spot	Position	76	1000000032	2239
184.655	400.704	2.5	um	Spot	Position	76	1000000005	2241
152.002	412.565	2.5	um	Spot	Position	76	1000000007	2242
51.9282	458.48	2.5	um	Spot	Position	76	1000000020	2243
69.1925	482.677	2.5	um	Spot	Position	76	1000000031	2244
134.368	485.064	2.5	um	Spot	Position	76	1000000009	2245
198.105	486.54	2.5	um	Spot	Position	76	1000000008	2246
320.036	547.707	2.5	um	Spot	Position	76	1000000025	2247
510.819	335.033	2.5	um	Spot	Position	76	1000000004	2250
339.11	339.715	2.5	um	Spot	Position	76	1000000016	2251
519.529	596.598	2.5	um	Spot	Position	76	1000000023	2255
527.408	661.181	2.5	um	Spot	Position	76	1000000033	2258
122.636	74.0426	2.5	um	Spot	Position	77	1000000001	2261
100.987	271.594	2.5	um	Spot	Position	77	1000000026	2262
217.495	275.971	2.5	um	Spot	Position	77	1000000013	2263
528.056	36.539	2.5	um	Spot	Position	77	1000000027	2266
555.038	118.386	2.5	um	Spot	Position	77	1000000032	2267
641.959	225.572	2.5	um	Spot	Position	77	1000000003	2268
184.319	400.616	2.5	um	Spot	Position	77	1000000005	2270
151.435	412.754	2.5	um	Spot	Position	77	1000000007	2271
54.6248	458.703	2.5	um	Spot	Position	77	1000000020	2273
68.9645	483.222	2.5	um	Spot	Position	77	1000000031	2274
134.196	485.419	2.5	um	Spot	Position	77	1000000009	2275
198.45	486.595	2.5	um	Spot	Position	77	1000000008	2276
320.063	547.847	2.5	um	Spot	Position	77	1000000025	2277
228.28	578.408	2.5	um	Spot	Position	77	1000000034	2278
510.855	334.89	2.5	um	Spot	Position	77	1000000004	2281
338.352	339.678	2.5	um	Spot	Position	77	1000000016	2282
515.909	602.616	2.5	um	Spot	Position	77	1000000023	2285
526.535	661.181	2.5	um	Spot	Position	77	1000000033	2288
125.134	80.447	2.5	um	Spot	Position	78	1000000001	2291
216.705	276.251	2.5	um	Spot	Position	78	1000000013	2292
527.796	36.8288	2.5	um	Spot	Position	78	1000000027	2295
546.696	109.833	2.5	um	Spot	Position	78	1000000032	2296
645.953	223.671	2.5	um	Spot	Position	78	1000000003	2297
184.112	400.954	2.5	um	Spot	Position	78	1000000005	2299
151.137	412.362	2.5	um	Spot	Position	78	1000000007	2300
54.2765	458.762	2.5	um	Spot	Position	78	1000000020	2301
68.884	484.953	2.5	um	Spot	Position	78	1000000031	2302
134.144	485.288	2.5	um	Spot	Position	78	1000000009	2303
198.283	486.814	2.5	um	Spot	Position	78	1000000008	2304
320.121	548.004	2.5	um	Spot	Position	78	1000000025	2305
229.718	577.982	2.5	um	Spot	Position	78	1000000034	2306
511.192	334.805	2.5	um	Spot	Position	78	1000000004	2309
338.185	339.884	2.5	um	Spot	Position	78	1000000016	2310
517.969	610.737	2.5	um	Spot	Position	78	1000000023	2313
526.949	661.181	2.5	um	Spot	Position	78	1000000033	2316
124.728	79.9299	2.5	um	Spot	Position	79	1000000001	2321
217.576	276.269	2.5	um	Spot	Position	79	1000000013	2322
526.526	37.6039	2.5	um	Spot	Position	79	1000000027	2325
541.68	105.653	2.5	um	Spot	Position	79	1000000032	2326
646.475	223.248	2.5	um	Spot	Position	79	1000000003	2327
184.22	400.872	2.5	um	Spot	Position	79	1000000005	2329
151.52	412.7	2.5	um	Spot	Position	79	1000000007	2330
54.9065	458.236	2.5	um	Spot	Position	79	1000000020	2331
133.888	484.919	2.5	um	Spot	Position	79	1000000009	2332
68.9928	485.678	2.5	um	Spot	Position	79	1000000031	2333
198.258	486.63	2.5	um	Spot	Position	79	1000000008	2334
320.225	548.299	2.5	um	Spot	Position	79	1000000025	2335
230.26	575.834	2.5	um	Spot	Position	79	1000000034	2336
511.109	334.671	2.5	um	Spot	Position	79	1000000004	2339
337.242	339.135	2.5	um	Spot	Position	79	1000000016	2340
518.106	614.986	2.5	um	Spot	Position	79	1000000023	2343
458.11	653.947	2.5	um	Spot	Position	79	1000000035	2344
526.281	660.816	2.5	um	Spot	Position	79	1000000033	2346
123.702	77.9628	2.5	um	Spot	Position	80	1000000001	2350
218.273	276.925	2.5	um	Spot	Position	80	1000000013	2351
526.154	39.1511	2.5	um	Spot	Position	80	1000000027	2354
537.793	103.257	2.5	um	Spot	Position	80	1000000032	2355
646.749	223.006	2.5	um	Spot	Position	80	1000000003	2356
295.374	362.51	2.5	um	Spot	Position	80	1000000012	2357
184.474	400.91	2.5	um	Spot	Position	80	1000000005	2359
151.832	412.614	2.5	um	Spot	Position	80	1000000007	2360
56.1445	457.541	2.5	um	Spot	Position	80	1000000020	2361
133.827	484.816	2.5	um	Spot	Position	80	1000000009	2362
69.7594	486.515	2.5	um	Spot	Position	80	1000000031	2363
198.452	486.838	2.5	um	Spot	Position	80	1000000008	2364
320.204	548.369	2.5	um	Spot	Position	80	1000000025	2365
231.436	573.266	2.5	um	Spot	Position	80	1000000034	2366
511.963	334.103	2.5	um	Spot	Position	80	1000000004	2369
337.456	339.232	2.5	um	Spot	Position	80	1000000016	2370
518.711	613.725	2.5	um	Spot	Position	80	1000000023	2373
449.145	649.717	2.5	um	Spot	Position	80	1000000035	2374
524.982	658.391	2.5	um	Spot	Position	80	1000000033	2376
122.685	76.3782	2.5	um	Spot	Position	81	1000000001	2380
218.012	276.816	2.5	um	Spot	Position	81	1000000013	2381
98.7212	302.387	2.5	um	Spot	Position	81	1000000026	2382
526.808	39.1331	2.5	um	Spot	Position	81	1000000027	2385
535.588	102.176	2.5	um	Spot	Position	81	1000000032	2386
646.441	223.37	2.5	um	Spot	Position	81	1000000003	2387
299.485	368.789	2.5	um	Spot	Position	81	1000000012	2388
184.319	401.026	2.5	um	Spot	Position	81	1000000005	2390
151.774	411.122	2.5	um	Spot	Position	81	1000000007	2391
55.437	457.625	2.5	um	Spot	Position	81	1000000020	2392
133.713	484.924	2.5	um	Spot	Position	81	1000000009	2393
198.4	486.72	2.5	um	Spot	Position	81	1000000008	2394
320.21	547.698	2.5	um	Spot	Position	81	1000000025	2395
235.787	566.732	2.5	um	Spot	Position	81	1000000034	2396
514.449	332.208	2.5	um	Spot	Position	81	1000000004	2399
336.885	339.227	2.5	um	Spot	Position	81	1000000016	2400
518.682	613.986	2.5	um	Spot	Position	81	1000000023	2403
439.365	632.752	2.5	um	Spot	Position	81	1000000035	2404
524.781	659.276	2.5	um	Spot	Position	81	1000000033	2407
109.862	76.4702	2.5	um	Spot	Position	82	1000000001	2410
216.174	277.959	2.5	um	Spot	Position	82	1000000013	2411
98.7312	303.427	2.5	um	Spot	Position	82	1000000026	2412
526.096	39.19	2.5	um	Spot	Position	82	1000000027	2415
535.144	101.766	2.5	um	Spot	Position	82	1000000032	2416
646.687	223.106	2.5	um	Spot	Position	82	1000000003	2417
521.308	327.411	2.5	um	Spot	Position	82	1000000004	2418
310.278	389.057	2.5	um	Spot	Position	82	1000000012	2419
184.506	400.732	2.5	um	Spot	Position	82	1000000005	2420
151.957	410.757	2.5	um	Spot	Position	82	1000000007	2421
55.5325	456.571	2.5	um	Spot	Position	82	1000000020	2422
133.922	484.241	2.5	um	Spot	Position	82	1000000009	2423
198.44	486.355	2.5	um	Spot	Position	82	1000000008	2424
320.293	548.068	2.5	um	Spot	Position	82	1000000025	2425
231.188	576.025	2.5	um	Spot	Position	82	1000000034	2426
337.366	339.577	2.5	um	Spot	Position	82	1000000016	2429
440.866	614.14	2.5	um	Spot	Position	82	1000000035	2432
518.062	614.646	2.5	um	Spot	Position	82	1000000023	2433
525.814	660.608	2.5	um	Spot	Position	82	1000000033	2436
488.397	661.181	2.5	um	Spot	Position	82	1000000036	2437
107.587	79.059	2.5	um	Spot	Position	83	1000000001	2441
215.847	278.471	2.5	um	Spot	Position	83	1000000013	2442
99.0454	300.234	2.5	um	Spot	Position	83	1000000026	2443
525.96	39.7052	2.5	um	Spot	Position	83	1000000027	2446
534.735	101.853	2.5	um	Spot	Position	83	1000000032	2447
646.927	223.409	2.5	um	Spot	Position	83	1000000003	2448
525.009	324.459	2.5	um	Spot	Position	83	1000000004	2449
317.709	395.887	2.5	um	Spot	Position	83	1000000012	2450
184.401	401.05	2.5	um	Spot	Position	83	1000000005	2451
152.35	411.85	2.5	um	Spot	Position	83	1000000007	2452
53.6945	456.337	2.5	um	Spot	Position	83	1000000020	2453
133.972	484.242	2.5	um	Spot	Position	83	1000000009	2454
198.494	485.873	2.5	um	Spot	Position	83	1000000008	2455
320.138	548.363	2.5	um	Spot	Position	83	1000000025	2456
231.294	576.016	2.5	um	Spot	Position	83	1000000034	2457
337.13	339.699	2.5	um	Spot	Position	83	1000000016	2460
517.876	614.073	2.5	um	Spot	Position	83	1000000023	2463
525.729	659.963	2.5	um	Spot	Position	83	1000000033	2466
488.4	661.181	2.5	um	Spot	Position	83	1000000036	2467
104.199	78.9247	2.5	um	Spot	Position	84	1000000001	2470
216.335	278.993	2.5	um	Spot	Position	84	1000000013	2471
98.9098	301.968	2.5	um	Spot	Position	84	1000000026	2472
526.128	39.8603	2.5	um	Spot	Position	84	1000000027	2475
533.917	100.881	2.5	um	Spot	Position	84	1000000032	2476
646.425	223.162	2.5	um	Spot	Position	84	1000000003	2477
525.531	323.56	2.5	um	Spot	Position	84	1000000004	2478
318.108	395.797	2.5	um	Spot	Position	84	1000000012	2479
184.407	400.646	2.5	um	Spot	Position	84	1000000005	2480
152.498	412.466	2.5	um	Spot	Position	84	1000000007	2481
52.8299	455.949	2.5	um	Spot	Position	84	1000000020	2482
133.754	484.012	2.5	um	Spot	Position	84	1000000009	2483
198.715	485.23	2.5	um	Spot	Position	84	1000000008	2484
78.9678	497.15	2.5	um	Spot	Position	84	1000000031	2485
319.901	547.437	2.5	um	Spot	Position	84	1000000025	2486
231.153	575.855	2.5	um	Spot	Position	84	1000000034	2487
337.373	339.225	2.5	um	Spot	Position	84	1000000016	2490
421.737	580.448	2.5	um	Spot	Position	84	1000000035	2493
517.277	612.756	2.5	um	Spot	Position	84	1000000023	2494
489.04	661.181	2.5	um	Spot	Position	84	1000000036	2497
525.804	661.181	2.5	um	Spot	Position	84	1000000033	2498
99.1464	79.3196	2.5	um	Spot	Position	85	1000000001	2500
216.578	278.667	2.5	um	Spot	Position	85	1000000013	2501
98.5236	305.108	2.5	um	Spot	Position	85	1000000026	2502
526.886	40.3633	2.5	um	Spot	Position	85	1000000027	2505
533.461	100.968	2.5	um	Spot	Position	85	1000000032	2506
646.474	223.587	2.5	um	Spot	Position	85	1000000003	2507
527.052	322.814	2.5	um	Spot	Position	85	1000000004	2508
317.303	395.542	2.5	um	Spot	Position	85	1000000012	2509
184.414	401.011	2.5	um	Spot	Position	85	1000000005	2510
152.374	412.672	2.5	um	Spot	Position	85	1000000007	2511
52.0919	456.433	2.5	um	Spot	Position	85	1000000020	2512
134.079	483.58	2.5	um	Spot	Position	85	1000000009	2513
198.616	485.239	2.5	um	Spot	Position	85	1000000008	2514
319.979	547.449	2.5	um	Spot	Position	85	1000000025	2515
230.748	575.927	2.5	um	Spot	Position	85	1000000034	2516
337.224	339.515	2.5	um	Spot	Position	85	1000000016	2519
413.373	570.733	2.5	um	Spot	Position	85	1000000035	2522
515.989	615.514	2.5	um	Spot	Position	85	1000000023	2523
524.965	659.083	2.5	um	Spot	Position	85	1000000033	2526
488.966	661.181	2.5	um	Spot	Position	85	1000000036	2527
93.9475	76.7658	2.5	um	Spot	Position	86	1000000001	2530
216.034	279.037	2.5	um	Spot	Position	86	1000000013	2531
98.1033	312.944	2.5	um	Spot	Position	86	1000000026	2533
527.221	40.139	2.5	um	Spot	Position	86	1000000027	2536
646.268	223.695	2.5	um	Spot	Position	86	1000000003	2537
531.894	320.44	2.5	um	Spot	Position	86	1000000004	2538
317.561	395.828	2.5	um	Spot	Position	86	1000000012	2539
184.12	400.919	2.5	um	Spot	Position	86	1000000005	2540
152.299	412.142	2.5	um	Spot	Position	86	1000000007	2541
50.0646	455.928	2.5	um	Spot	Position	86	1000000020	2542
134.049	483.524	2.5	um	Spot	Position	86	1000000009	2543
198.585	485.305	2.5	um	Spot	Position	86	1000000008	2544
79.2142	496.256	2.5	um	Spot	Position	86	1000000031	2545
319.724	547.093	2.5	um	Spot	Position	86	1000000025	2546
230.918	575.334	2.5	um	Spot	Position	86	1000000034	2547
338.056	339.986	2.5	um	Spot	Position	86	1000000016	2550
411.132	567.554	2.5	um	Spot	Position	86	1000000035	2552
514.027	619.271	2.5	um	Spot	Position	86	1000000023	2553
489.846	661.181	2.5	um	Spot	Position	86	1000000036	2556
89.6418	75.6721	2.5	um	Spot	Position	87	1000000001	2559
217.925	278.822	2.5	um	Spot	Position	87	1000000013	2560
98.3949	313.852	2.5	um	Spot	Position	87	1000000026	2562
526.685	40.873	2.5	um	Spot	Position	87	1000000027	2565
518.841	95.1571	2.5	um	Spot	Position	87	1000000032	2566
646.469	223.504	2.5	um	Spot	Position	87	1000000003	2567
535.675	319.079	2.5	um	Spot	Position	87	1000000004	2568
235.104	381.629	2.5	um	Spot	Position	87	1000000037	2569
318.072	396.452	2.5	um	Spot	Position	87	1000000012	2570
183.974	400.861	2.5	um	Spot	Position	87	1000000005	2571
151.96	411.746	2.5	um	Spot	Position	87	1000000007	2572
50.5687	455.528	2.5	um	Spot	Position	87	1000000020	2573
133.985	483.547	2.5	um	Spot	Position	87	1000000009	2574
198.48	485.18	2.5	um	Spot	Position	87	1000000008	2575
79.0892	496.62	2.5	um	Spot	Position	87	1000000031	2576
319.602	546.278	2.5	um	Spot	Position	87	1000000025	2577
230.773	575.344	2.5	um	Spot	Position	87	1000000034	2578
338.405	340.073	2.5	um	Spot	Position	87	1000000016	2581
410.337	566.658	2.5	um	Spot	Position	87	1000000035	2583
510.696	627.142	2.5	um	Spot	Position	87	1000000023	2584
524	657.344	2.5	um	Spot	Position	87	1000000033	2586
489.29	661.181	2.5	um	Spot	Position	87	1000000036	2588
89.9067	75.6573	2.5	um	Spot	Position	88	1000000001	2591
217.255	279.28	2.5	um	Spot	Position	88	1000000013	2592
98.3963	313.25	2.5	um	Spot	Position	88	1000000026	2593
526.861	41.045	2.5	um	Spot	Position	88	1000000027	2596
510.168	92.9825	2.5	um	Spot	Position	88	1000000032	2597
646.476	223.644	2.5	um	Spot	Position	88	1000000003	2598
542.449	317.206	2.5	um	Spot	Position	88	1000000004	2599
234.288	381.955	2.5	um	Spot	Position	88	1000000037	2600
318.006	396.428	2.5	um	Spot	Position	88	1000000012	2601
184.052	400.916	2.5	um	Spot	Position	88	1000000005	2602
151.91	411.787	2.5	um	Spot	Position	88	1000000007	2603
50.2382	455.435	2.5	um	Spot	Position	88	1000000020	2604
133.877	483.538	2.5	um	Spot	Position	88	1000000009	2605
198.657	484.999	2.5	um	Spot	Position	88	1000000008	2606
79.9618	497.103	2.5	um	Spot	Position	88	1000000031	2607
319.545	545.33	2.5	um	Spot	Position	88	1000000025	2608
230.914	573.794	2.5	um	Spot	Position	88	1000000034	2609
337.571	340.011	2.5	um	Spot	Position	88	1000000016	2612
409.871	565.807	2.5	um	Spot	Position	88	1000000035	2615
507.306	633.082	2.5	um	Spot	Position	88	1000000023	2616
523.78	657.663	2.5	um	Spot	Position	88	1000000033	2619
488.597	661.181	2.5	um	Spot	Position	88	1000000036	2620
89.9268	75.1255	2.5	um	Spot	Position	89	1000000001	2623
215.906	278.022	2.5	um	Spot	Position	89	1000000013	2624
526.699	41.1506	2.5	um	Spot	Position	89	1000000027	2627
646.231	223.728	2.5	um	Spot	Position	89	1000000003	2628
544.108	316.625	2.5	um	Spot	Position	89	1000000004	2629
234.686	381.534	2.5	um	Spot	Position	89	1000000037	2630
318.744	397.615	2.5	um	Spot	Position	89	1000000012	2631
184.268	400.402	2.5	um	Spot	Position	89	1000000005	2632
152.818	411.623	2.5	um	Spot	Position	89	1000000007	2633
48.8513	455.614	2.5	um	Spot	Position	89	1000000020	2634
134.062	483.087	2.5	um	Spot	Position	89	1000000009	2635
198.568	484.34	2.5	um	Spot	Position	89	1000000008	2636
78.9168	495.839	2.5	um	Spot	Position	89	1000000031	2637
319.334	544.423	2.5	um	Spot	Position	89	1000000025	2638
232.527	569.308	2.5	um	Spot	Position	89	1000000034	2639
338.072	339.906	2.5	um	Spot	Position	89	1000000016	2642
409.169	565.074	2.5	um	Spot	Position	89	1000000035	2646
524.087	658.794	2.5	um	Spot	Position	89	1000000033	2648
486.985	659.143	2.5	um	Spot	Position	89	1000000036	2650
89.0177	75.0427	2.5	um	Spot	Position	90	1000000001	2652
216.556	279.606	2.5	um	Spot	Position	90	1000000013	2653
98.6732	313.759	2.5	um	Spot	Position	90	1000000026	2655
526.291	41.1302	2.5	um	Spot	Position	90	1000000027	2658
493.36	84.1301	2.5	um	Spot	Position	90	1000000032	2659
645.292	224.348	2.5	um	Spot	Position	90	1000000003	2660
545.772	316.294	2.5	um	Spot	Position	90	1000000004	2661
235.341	381.207	2.5	um	Spot	Position	90	1000000037	2662
184.385	400.215	2.5	um	Spot	Position	90	1000000005	2663
152.514	411.204	2.5	um	Spot	Position	90	1000000007	2664
326.568	411.326	2.5	um	Spot	Position	90	1000000012	2665
49.0449	455.512	2.5	um	Spot	Position	90	1000000020	2666
133.88	482.655	2.5	um	Spot	Position	90	1000000009	2667
198.989	483.447	2.5	um	Spot	Position	90	1000000008	2668
319.461	544.708	2.5	um	Spot	Position	90	1000000025	2669
238.543	559.826	2.5	um	Spot	Position	90	1000000034	2670
338.224	339.947	2.5	um	Spot	Position	90	1000000016	2673
399.294	553.605	2.5	um	Spot	Position	90	1000000035	2677
524.143	658.761	2.5	um	Spot	Position	90	1000000033	2679
486.649	659.738	2.5	um	Spot	Position	90	1000000036	2681
84.4515	73.4622	2.5	um	Spot	Position	91	1000000001	2683
215.874	279.988	2.5	um	Spot	Position	91	1000000013	2684
526.061	41.2889	2.5	um	Spot	Position	91	1000000027	2687
473.318	76.6266	2.5	um	Spot	Position	91	1000000032	2688
644.755	224.818	2.5	um	Spot	Position	91	1000000003	2689
559.773	311.507	2.5	um	Spot	Position	91	1000000004	2690
235.477	381.291	2.5	um	Spot	Position	91	1000000037	2691
184.291	400.433	2.5	um	Spot	Position	91	1000000005	2692
152.632	412.019	2.5	um	Spot	Position	91	1000000007	2693
49.7814	456.117	2.5	um	Spot	Position	91	1000000020	2695
133.551	482.945	2.5	um	Spot	Position	91	1000000009	2696
198.911	483.459	2.5	um	Spot	Position	91	1000000008	2697
79.1742	496.226	2.5	um	Spot	Position	91	1000000031	2698
319.496	544.827	2.5	um	Spot	Position	91	1000000025	2699
239.904	553.896	2.5	um	Spot	Position	91	1000000034	2700
339.073	340.333	2.5	um	Spot	Position	91	1000000016	2703
331.247	417.756	2.5	um	Spot	Position	91	1000000012	2704
386.621	539.582	2.5	um	Spot	Position	91	1000000035	2707
523.765	657.303	2.5	um	Spot	Position	91	1000000033	2710
485.561	658.278	2.5	um	Spot	Position	91	1000000036	2711
75.3805	71.72	2.5	um	Spot	Position	92	1000000001	2714
216.04	280.244	2.5	um	Spot	Position	92	1000000013	2715
525.555	40.8371	2.5	um	Spot	Position	92	1000000027	2718
462.346	74.174	2.5	um	Spot	Position	92	1000000032	2719
643.939	225.429	2.5	um	Spot	Position	92	1000000003	2720
564.84	309.642	2.5	um	Spot	Position	92	1000000004	2721
235.933	380.639	2.5	um	Spot	Position	92	1000000037	2722
184.016	399.964	2.5	um	Spot	Position	92	1000000005	2723
152.627	411.929	2.5	um	Spot	Position	92	1000000007	2724
49.7285	455.741	2.5	um	Spot	Position	92	1000000020	2726
133.639	482.908	2.5	um	Spot	Position	92	1000000009	2727
199.18	483.062	2.5	um	Spot	Position	92	1000000008	2728
78.7635	494.862	2.5	um	Spot	Position	92	1000000031	2729
319.219	543.823	2.5	um	Spot	Position	92	1000000025	2730
238.972	545.529	2.5	um	Spot	Position	92	1000000034	2731
339.372	340.56	2.5	um	Spot	Position	92	1000000016	2734
342.771	429.091	2.5	um	Spot	Position	92	1000000012	2735
523.994	657.798	2.5	um	Spot	Position	92	1000000033	2740
485.477	658.547	2.5	um	Spot	Position	92	1000000036	2741
64.5086	67.8704	2.5	um	Spot	Position	93	1000000001	2744
216.049	280.681	2.5	um	Spot	Position	93	1000000013	2745
274.036	310.691	2.5	um	Spot	Position	93	1000000038	2746
537.724	44.9063	2.5	um	Spot	Position	93	1000000027	2749
444.215	68.5118	2.5	um	Spot	Position	93	1000000032	2750
643.828	225.235	2.5	um	Spot	Position	93	1000000003	2751
566.749	308.633	2.5	um	Spot	Position	93	1000000004	2752
235.921	380.892	2.5	um	Spot	Position	93	1000000037	2753
183.898	399.682	2.5	um	Spot	Position	93	1000000005	2754
151.951	411.219	2.5	um	Spot	Position	93	1000000007	2755
45.5497	457.636	2.5	um	Spot	Position	93	1000000020	2757
133.615	482.883	2.5	um	Spot	Position	93	1000000009	2758
198.82	483.613	2.5	um	Spot	Position	93	1000000008	2759
239.046	543.841	2.5	um	Spot	Position	93	1000000034	2760
319.167	544.494	2.5	um	Spot	Position	93	1000000025	2761
339.366	340.475	2.5	um	Spot	Position	93	1000000016	2764
349.375	447.006	2.5	um	Spot	Position	93	1000000012	2765
485	658.81	2.5	um	Spot	Position	93	1000000036	2771
524.505	661.181	2.5	um	Spot	Position	93	1000000033	2772
59.0471	66.8299	2.5	um	Spot	Position	94	1000000001	2774
215.854	280.481	2.5	um	Spot	Position	94	1000000013	2775
545.326	48.7433	2.5	um	Spot	Position	94	1000000027	2778
433.272	65.8998	2.5	um	Spot	Position	94	1000000032	2779
643.181	225.666	2.5	um	Spot	Position	94	1000000003	2780
571.006	305.934	2.5	um	Spot	Position	94	1000000004	2781
235.204	382.272	2.5	um	Spot	Position	94	1000000037	2782
183.767	399.614	2.5	um	Spot	Position	94	1000000005	2783
152.682	412.293	2.5	um	Spot	Position	94	1000000007	2784
133.77	482.74	2.5	um	Spot	Position	94	1000000009	2786
198.734	483.665	2.5	um	Spot	Position	94	1000000008	2787
238.935	543.14	2.5	um	Spot	Position	94	1000000034	2788
318.928	544.705	2.5	um	Spot	Position	94	1000000025	2789
220.101	592.138	2.5	um	Spot	Position	94	1000000039	2790
339.875	340.714	2.5	um	Spot	Position	94	1000000016	2793
524.191	659.179	2.5	um	Spot	Position	94	1000000033	2799
485.425	661.181	2.5	um	Spot	Position	94	1000000036	2800
50.1206	69.0252	2.5	um	Spot	Position	95	1000000001	2802
216.588	281.247	2.5	um	Spot	Position	95	1000000013	2803
547.597	49.2263	2.5	um	Spot	Position	95	1000000027	2806
644.015	225.298	2.5	um	Spot	Position	95	1000000003	2807
580.037	302.938	2.5	um	Spot	Position	95	1000000004	2808
232.737	385.336	2.5	um	Spot	Position	95	1000000037	2809
183.435	399.305	2.5	um	Spot	Position	95	1000000005	2810
152.544	412.217	2.5	um	Spot	Position	95	1000000007	2811
134.137	482.392	2.5	um	Spot	Position	95	1000000009	2813
198.602	484.153	2.5	um	Spot	Position	95	1000000008	2814
239.359	541.49	2.5	um	Spot	Position	95	1000000034	2815
318.988	545.337	2.5	um	Spot	Position	95	1000000025	2816
219.867	591.793	2.5	um	Spot	Position	95	1000000039	2817
339.715	340.367	2.5	um	Spot	Position	95	1000000016	2820
522.468	655.883	2.5	um	Spot	Position	95	1000000033	2825
485.104	661.181	2.5	um	Spot	Position	95	1000000036	2827
48.7714	70.9522	2.5	um	Spot	Position	96	1000000001	2829
216.869	281.704	2.5	um	Spot	Position	96	1000000013	2830
548.41	50.4421	2.5	um	Spot	Position	96	1000000027	2833
399.592	61.5222	2.5	um	Spot	Position	96	1000000032	2834
644.144	225.328	2.5	um	Spot	Position	96	1000000003	2835
584.38	301.629	2.5	um	Spot	Position	96	1000000004	2836
232.157	386.776	2.5	um	Spot	Position	96	1000000037	2837
183.683	399.176	2.5	um	Spot	Position	96	1000000005	2838
152.672	412.51	2.5	um	Spot	Position	96	1000000007	2839
48.0176	462.791	2.5	um	Spot	Position	96	1000000020	2841
134.175	482.307	2.5	um	Spot	Position	96	1000000009	2842
198.629	484.292	2.5	um	Spot	Position	96	1000000008	2843
239.821	539.159	2.5	um	Spot	Position	96	1000000034	2844
319.114	545.306	2.5	um	Spot	Position	96	1000000025	2845
219.447	591.68	2.5	um	Spot	Position	96	1000000039	2846
340.11	339.961	2.5	um	Spot	Position	96	1000000016	2848
366.306	614.604	2.5	um	Spot	Position	96	1000000040	2852
484.272	660.293	2.5	um	Spot	Position	96	1000000036	2855
45.5962	71.9103	2.5	um	Spot	Position	97	1000000001	2858
216.977	281.681	2.5	um	Spot	Position	97	1000000013	2859
271.111	304.904	2.5	um	Spot	Position	97	1000000038	2860
548.99	50.0873	2.5	um	Spot	Position	97	1000000027	2863
385.26	53.0519	2.5	um	Spot	Position	97	1000000032	2864
644.27	225.254	2.5	um	Spot	Position	97	1000000003	2865
587.655	301.124	2.5	um	Spot	Position	97	1000000004	2866
221.929	393.774	2.5	um	Spot	Position	97	1000000037	2867
183.966	399.236	2.5	um	Spot	Position	97	1000000005	2868
153.332	413.101	2.5	um	Spot	Position	97	1000000007	2869
134.179	481.776	2.5	um	Spot	Position	97	1000000009	2871
198.514	484.149	2.5	um	Spot	Position	97	1000000008	2872
81.2453	494.85	2.5	um	Spot	Position	97	1000000031	2873
238.825	528.469	2.5	um	Spot	Position	97	1000000034	2874
319.023	544.942	2.5	um	Spot	Position	97	1000000025	2875
220.168	591.114	2.5	um	Spot	Position	97	1000000039	2876
340.476	339.979	2.5	um	Spot	Position	97	1000000016	2878
377.888	608.453	2.5	um	Spot	Position	97	1000000040	2882
482.619	658.359	2.5	um	Spot	Position	97	1000000036	2885
217.938	281.151	2.5	um	Spot	Position	98	1000000013	2887
269.179	303.795	2.5	um	Spot	Position	98	1000000038	2888
549.056	50.2906	2.5	um	Spot	Position	98	1000000027	2891
644.178	225.294	2.5	um	Spot	Position	98	1000000003	2892
591.535	300.436	2.5	um	Spot	Position	98	1000000004	2893
183.626	399.17	2.5	um	Spot	Position	98	1000000005	2894
217.469	399.556	2.5	um	Spot	Position	98	1000000037	2895
153.886	414.298	2.5	um	Spot	Position	98	1000000007	2896
134.293	481.516	2.5	um	Spot	Position	98	1000000009	2897
198.574	483.836	2.5	um	Spot	Position	98	1000000008	2898
234.755	518.005	2.5	um	Spot	Position	98	1000000034	2899
318.996	544.893	2.5	um	Spot	Position	98	1000000025	2900
220.06	591.018	2.5	um	Spot	Position	98	1000000039	2901
342.821	339.235	2.5	um	Spot	Position	98	1000000016	2903
382.42	605.74	2.5	um	Spot	Position	98	1000000040	2907
471.793	657.12	2.5	um	Spot	Position	98	1000000036	2910
217.659	281.643	2.5	um	Spot	Position	99	1000000013	2912
272.866	292.373	2.5	um	Spot	Position	99	1000000038	2913
549.483	50.745	2.5	um	Spot	Position	99	1000000027	2916
644.126	225.318	2.5	um	Spot	Position	99	1000000003	2917
594.037	299.902	2.5	um	Spot	Position	99	1000000004	2918
183.925	399.123	2.5	um	Spot	Position	99	1000000005	2919
216.741	401.424	2.5	um	Spot	Position	99	1000000037	2920
153.79	414.622	2.5	um	Spot	Position	99	1000000007	2921
134.172	482.065	2.5	um	Spot	Position	99	1000000009	2923
198.62	483.869	2.5	um	Spot	Position	99	1000000008	2924
81.1667	495.831	2.5	um	Spot	Position	99	1000000031	2925
319.057	544.61	2.5	um	Spot	Position	99	1000000025	2926
219.654	590.954	2.5	um	Spot	Position	99	1000000039	2927
344.384	338.896	2.5	um	Spot	Position	99	1000000016	2929
394.265	597.305	2.5	um	Spot	Position	99	1000000040	2933
463.513	661.181	2.5	um	Spot	Position	99	1000000036	2936
217.416	281.914	2.5	um	Spot	Position	100	1000000013	2939
272.742	290.502	2.5	um	Spot	Position	100	1000000038	2940
549.407	50.7554	2.5	um	Spot	Position	100	1000000027	2943
644.267	225.508	2.5	um	Spot	Position	100	1000000003	2944
594.226	300.177	2.5	um	Spot	Position	100	1000000004	2945
183.982	399.386	2.5	um	Spot	Position	100	1000000005	2946
216.19	401.509	2.5	um	Spot	Position	100	1000000037	2947
153.956	414.889	2.5	um	Spot	Position	100	1000000007	2948
134.245	481.735	2.5	um	Spot	Position	100	1000000009	2950
199.022	483.703	2.5	um	Spot	Position	100	1000000008	2951
319.137	545.362	2.5	um	Spot	Position	100	1000000025	2952
224.919	590.494	2.5	um	Spot	Position	100	1000000039	2953
342.872	339.451	2.5	um	Spot	Position	100	1000000016	2955
396.115	596.094	2.5	um	Spot	Position	100	1000000040	2959
456.611	661.181	2.5	um	Spot	Position	100	1000000036	2962
194.303	10.5323	2.5	um	Spot	Position	101	1000000041	2963
217.304	282.521	2.5	um	Spot	Position	101	1000000013	2966
272.848	289.925	2.5	um	Spot	Position	101	1000000038	2967
549.34	51.2294	2.5	um	Spot	Position	101	1000000027	2970
643.812	225.702	2.5	um	Spot	Position	101	1000000003	2971
594.661	300.216	2.5	um	Spot	Position	101	1000000004	2972
183.604	399.194	2.5	um	Spot	Position	101	1000000005	2973
212.767	405.933	2.5	um	Spot	Position	101	1000000037	2974
153.656	414.541	2.5	um	Spot	Position	101	1000000007	2975
134.005	481.978	2.5	um	Spot	Position	101	1000000009	2977
198.833	484.387	2.5	um	Spot	Position	101	1000000008	2978
79.9189	492.347	2.5	um	Spot	Position	101	1000000031	2979
318.908	545.035	2.5	um	Spot	Position	101	1000000025	2980
225.671	590.155	2.5	um	Spot	Position	101	1000000039	2981
340.013	339.967	2.5	um	Spot	Position	101	1000000016	2983
413.162	587.84	2.5	um	Spot	Position	101	1000000040	2987
545.171	593.075	2.5	um	Spot	Position	101	1000000042	2988
445.023	661.181	2.5	um	Spot	Position	101	1000000036	2991
203.658	12.184	2.5	um	Spot	Position	102	1000000041	2992
218.529	282.226	2.5	um	Spot	Position	102	1000000013	2995
271.565	285.219	2.5	um	Spot	Position	102	1000000038	2996
549.354	50.6455	2.5	um	Spot	Position	102	1000000027	2999
644.539	225.363	2.5	um	Spot	Position	102	1000000003	3000
595.645	299.904	2.5	um	Spot	Position	102	1000000004	3001
183.834	399.132	2.5	um	Spot	Position	102	1000000005	3002
153.924	414.925	2.5	um	Spot	Position	102	1000000007	3003
203.208	420.866	2.5	um	Spot	Position	102	1000000037	3005
134.52	481.658	2.5	um	Spot	Position	102	1000000009	3006
198.659	484.417	2.5	um	Spot	Position	102	1000000008	3007
80.542	493.134	2.5	um	Spot	Position	102	1000000031	3008
318.936	544.283	2.5	um	Spot	Position	102	1000000025	3009
225.354	590.184	2.5	um	Spot	Position	102	1000000039	3010
335.638	340.061	2.5	um	Spot	Position	102	1000000016	3012
424.924	578.709	2.5	um	Spot	Position	102	1000000040	3016
545.3	593.372	2.5	um	Spot	Position	102	1000000042	3017
445.815	661.181	2.5	um	Spot	Position	102	1000000036	3020
218.729	281.927	2.5	um	Spot	Position	103	1000000013	3024
269.228	283.789	2.5	um	Spot	Position	103	1000000038	3025
550.101	50.87	2.5	um	Spot	Position	103	1000000027	3028
645.586	224.777	2.5	um	Spot	Position	103	1000000003	3029
598.453	299.966	2.5	um	Spot	Position	103	1000000004	3030
183.921	399.248	2.5	um	Spot	Position	103	1000000005	3031
153.815	414.932	2.5	um	Spot	Position	103	1000000007	3033
199.513	425.448	2.5	um	Spot	Position	103	1000000037	3034
134.139	481.669	2.5	um	Spot	Position	103	1000000009	3035
198.416	483.95	2.5	um	Spot	Position	103	1000000008	3036
80.8344	493.275	2.5	um	Spot	Position	103	1000000031	3037
319.108	544.106	2.5	um	Spot	Position	103	1000000025	3038
225.766	590.294	2.5	um	Spot	Position	103	1000000039	3039
335.766	340.169	2.5	um	Spot	Position	103	1000000016	3041
539.498	468.025	2.5	um	Spot	Position	103	1000000043	3042
430.181	574.698	2.5	um	Spot	Position	103	1000000040	3046
220.526	14.5353	2.5	um	Spot	Position	104	1000000041	3049
267.495	281.653	2.5	um	Spot	Position	104	1000000038	3053
219.341	282.722	2.5	um	Spot	Position	104	1000000013	3054
550.933	50.8906	2.5	um	Spot	Position	104	1000000027	3057
645.097	225.049	2.5	um	Spot	Position	104	1000000003	3058
601.226	300.473	2.5	um	Spot	Position	104	1000000004	3059
183.994	399.03	2.5	um	Spot	Position	104	1000000005	3061
153.333	414.398	2.5	um	Spot	Position	104	1000000007	3063
198.733	434.062	2.5	um	Spot	Position	104	1000000037	3064
134.501	481.371	2.5	um	Spot	Position	104	1000000009	3065
198.79	483.66	2.5	um	Spot	Position	104	1000000008	3066
79.3458	492.815	2.5	um	Spot	Position	104	1000000031	3067
319.278	545.208	2.5	um	Spot	Position	104	1000000025	3068
225.571	590.107	2.5	um	Spot	Position	104	1000000039	3069
335.861	340.044	2.5	um	Spot	Position	104	1000000016	3071
539.343	468.308	2.5	um	Spot	Position	104	1000000043	3072
431.77	573.203	2.5	um	Spot	Position	104	1000000040	3076
445.2	661.181	2.5	um	Spot	Position	104	1000000036	3079
222.727	14.2188	2.5	um	Spot	Position	105	1000000041	3080
180.362	96.9159	2.5	um	Spot	Position	105	1000000044	3084
267.545	280.778	2.5	um	Spot	Position	105	1000000038	3086
219.79	282.649	2.5	um	Spot	Position	105	1000000013	3087
551.209	50.7743	2.5	um	Spot	Position	105	1000000027	3090
644.979	225.064	2.5	um	Spot	Position	105	1000000003	3091
610.017	301.577	2.5	um	Spot	Position	105	1000000004	3092
184.056	398.783	2.5	um	Spot	Position	105	1000000005	3093
153.333	413.454	2.5	um	Spot	Position	105	1000000007	3095
198.283	438.937	2.5	um	Spot	Position	105	1000000037	3096
134.521	481.383	2.5	um	Spot	Position	105	1000000009	3097
198.601	483.831	2.5	um	Spot	Position	105	1000000008	3098
79.3625	492.312	2.5	um	Spot	Position	105	1000000031	3099
319.334	545.53	2.5	um	Spot	Position	105	1000000025	3100
225.704	589.74	2.5	um	Spot	Position	105	1000000039	3101
336.305	339.751	2.5	um	Spot	Position	105	1000000016	3103
539.877	468.349	2.5	um	Spot	Position	105	1000000043	3104
431.66	573.493	2.5	um	Spot	Position	105	1000000040	3108
546.616	598.913	2.5	um	Spot	Position	105	1000000042	3109
445.251	661.181	2.5	um	Spot	Position	105	1000000036	3113
223.379	14.1788	2.5	um	Spot	Position	106	1000000041	3114
182.339	98.2407	2.5	um	Spot	Position	106	1000000044	3117
273.573	262.699	2.5	um	Spot	Position	106	1000000038	3118
220.919	281.764	2.5	um	Spot	Position	106	1000000013	3119
550.88	50.8706	2.5	um	Spot	Position	106	1000000027	3122
645.432	224.552	2.5	um	Spot	Position	106	1000000003	3123
611.268	300.75	2.5	um	Spot	Position	106	1000000004	3124
184.296	398.347	2.5	um	Spot	Position	106	1000000005	3125
153.456	412.942	2.5	um	Spot	Position	106	1000000007	3127
197.337	444.81	2.5	um	Spot	Position	106	1000000037	3128
134.721	480.94	2.5	um	Spot	Position	106	1000000009	3129
198.679	483.273	2.5	um	Spot	Position	106	1000000008	3130
78.9833	491.028	2.5	um	Spot	Position	106	1000000031	3131
319.379	544.805	2.5	um	Spot	Position	106	1000000025	3132
225.966	589.674	2.5	um	Spot	Position	106	1000000039	3133
336.787	339.955	2.5	um	Spot	Position	106	1000000016	3135
539.584	468.152	2.5	um	Spot	Position	106	1000000043	3136
431.39	573.319	2.5	um	Spot	Position	106	1000000040	3140
548.788	606.181	2.5	um	Spot	Position	106	1000000042	3141
224.069	14.3697	2.5	um	Spot	Position	107	1000000041	3145
182.762	98.7631	2.5	um	Spot	Position	107	1000000044	3147
268.516	239.369	2.5	um	Spot	Position	107	1000000038	3148
221.122	282.41	2.5	um	Spot	Position	107	1000000013	3149
550.637	50.8978	2.5	um	Spot	Position	107	1000000027	3152
645.849	224.36	2.5	um	Spot	Position	107	1000000003	3153
611.984	299.508	2.5	um	Spot	Position	107	1000000004	3154
184.52	398.471	2.5	um	Spot	Position	107	1000000005	3155
153.854	413.653	2.5	um	Spot	Position	107	1000000007	3156
197.627	446.101	2.5	um	Spot	Position	107	1000000037	3157
135.015	480.708	2.5	um	Spot	Position	107	1000000009	3158
199.278	482.872	2.5	um	Spot	Position	107	1000000008	3159
78.9964	490.83	2.5	um	Spot	Position	107	1000000031	3160
319.666	545.107	2.5	um	Spot	Position	107	1000000025	3161
226.72	589.715	2.5	um	Spot	Position	107	1000000039	3162
337.204	340.788	2.5	um	Spot	Position	107	1000000016	3164
539.59	468.392	2.5	um	Spot	Position	107	1000000043	3165
430.937	573.484	2.5	um	Spot	Position	107	1000000040	3169
549.425	607.773	2.5	um	Spot	Position	107	1000000042	3170
224.434	14.8578	2.5	um	Spot	Position	108	1000000041	3174
185.405	100.494	2.5	um	Spot	Position	108	1000000044	3177
267.85	238.016	2.5	um	Spot	Position	108	1000000038	3178
222.408	283.087	2.5	um	Spot	Position	108	1000000013	3179
554.237	50.4874	2.5	um	Spot	Position	108	1000000027	3182
646.082	224.246	2.5	um	Spot	Position	108	1000000003	3183
612.77	298.557	2.5	um	Spot	Position	108	1000000004	3184
184.678	398.337	2.5	um	Spot	Position	108	1000000005	3185
154.008	413.848	2.5	um	Spot	Position	108	1000000007	3186
197.991	446.872	2.5	um	Spot	Position	108	1000000037	3187
135.329	480.482	2.5	um	Spot	Position	108	1000000009	3188
199.345	482.981	2.5	um	Spot	Position	108	1000000008	3189
79.6615	490.205	2.5	um	Spot	Position	108	1000000031	3190
319.522	544.851	2.5	um	Spot	Position	108	1000000025	3191
227.257	589.855	2.5	um	Spot	Position	108	1000000039	3192
337.832	339.935	2.5	um	Spot	Position	108	1000000016	3194
538.717	468.22	2.5	um	Spot	Position	108	1000000043	3195
433.446	572.101	2.5	um	Spot	Position	108	1000000040	3199
549.519	608.418	2.5	um	Spot	Position	108	1000000042	3200
225.027	15.5102	2.5	um	Spot	Position	109	1000000041	3204
184.533	57.3206	2.5	um	Spot	Position	109	1000000045	3206
192.88	105.275	2.5	um	Spot	Position	109	1000000044	3207
258.908	219.83	2.5	um	Spot	Position	109	1000000038	3208
220.222	283.106	2.5	um	Spot	Position	109	1000000013	3209
559.397	49.6739	2.5	um	Spot	Position	109	1000000027	3212
646.763	223.931	2.5	um	Spot	Position	109	1000000003	3213
614.28	297.474	2.5	um	Spot	Position	109	1000000004	3214
434.888	322.861	2.5	um	Spot	Position	109	1000000046	3215
184.899	398.077	2.5	um	Spot	Position	109	1000000005	3216
154.203	412.027	2.5	um	Spot	Position	109	1000000007	3217
198.927	448.356	2.5	um	Spot	Position	109	1000000037	3218
135.782	480.093	2.5	um	Spot	Position	109	1000000009	3219
199.538	482.705	2.5	um	Spot	Position	109	1000000008	3220
319.681	545.077	2.5	um	Spot	Position	109	1000000025	3221
224.467	588.978	2.5	um	Spot	Position	109	1000000039	3222
337.558	339.859	2.5	um	Spot	Position	109	1000000016	3224
442.429	565.775	2.5	um	Spot	Position	109	1000000040	3228
549.505	608.151	2.5	um	Spot	Position	109	1000000042	3229
185.594	56.9925	2.5	um	Spot	Position	110	1000000045	3234
195.897	105.294	2.5	um	Spot	Position	110	1000000044	3235
239.87	204.024	2.5	um	Spot	Position	110	1000000038	3236
219.145	283.39	2.5	um	Spot	Position	110	1000000013	3237
564.863	49.3771	2.5	um	Spot	Position	110	1000000027	3240
647.985	222.966	2.5	um	Spot	Position	110	1000000003	3241
620.449	294.499	2.5	um	Spot	Position	110	1000000004	3242
433.744	318.608	2.5	um	Spot	Position	110	1000000046	3243
48.418	381.725	2.5	um	Spot	Position	110	1000000047	3244
184.839	397.812	2.5	um	Spot	Position	110	1000000005	3245
153.469	410.477	2.5	um	Spot	Position	110	1000000007	3246
198.483	446.964	2.5	um	Spot	Position	110	1000000037	3247
53.1132	456.271	2.5	um	Spot	Position	110	1000000048	3248
135.984	480.36	2.5	um	Spot	Position	110	1000000009	3249
199.517	482.667	2.5	um	Spot	Position	110	1000000008	3250
319.603	544.182	2.5	um	Spot	Position	110	1000000025	3251
224.073	588.346	2.5	um	Spot	Position	110	1000000039	3252
337.34	339.369	2.5	um	Spot	Position	110	1000000016	3254
534.406	476.841	2.5	um	Spot	Position	110	1000000043	3255
448.317	562.971	2.5	um	Spot	Position	110	1000000040	3259
549.194	608.278	2.5	um	Spot	Position	110	1000000042	3260
462.563	661.181	2.5	um	Spot	Position	110	1000000049	3264
230.57	16.1695	2.5	um	Spot	Position	111	1000000041	3266
185.923	57.3315	2.5	um	Spot	Position	111	1000000045	3268
200.131	103.77	2.5	um	Spot	Position	111	1000000044	3269
219.362	193.61	2.5	um	Spot	Position	111	1000000038	3270
219.414	284.129	2.5	um	Spot	Position	111	1000000013	3271
573.234	50.46	2.5	um	Spot	Position	111	1000000027	3274
648.985	222.502	2.5	um	Spot	Position	111	1000000003	3275
630.057	291.185	2.5	um	Spot	Position	111	1000000004	3276
430.087	311.682	2.5	um	Spot	Position	111	1000000046	3277
47.9054	380.905	2.5	um	Spot	Position	111	1000000047	3278
184.995	397.722	2.5	um	Spot	Position	111	1000000005	3279
153.624	411.239	2.5	um	Spot	Position	111	1000000007	3280
197.632	443.109	2.5	um	Spot	Position	111	1000000037	3281
52.0763	455.494	2.5	um	Spot	Position	111	1000000048	3282
136.183	480.933	2.5	um	Spot	Position	111	1000000009	3283
199.414	482.38	2.5	um	Spot	Position	111	1000000008	3284
319.459	543.185	2.5	um	Spot	Position	111	1000000025	3285
221.526	588.285	2.5	um	Spot	Position	111	1000000039	3286
339.182	339.48	2.5	um	Spot	Position	111	1000000016	3288
531.177	487.309	2.5	um	Spot	Position	111	1000000043	3289
457.964	549.977	2.5	um	Spot	Position	111	1000000040	3293
549.123	608.671	2.5	um	Spot	Position	111	1000000042	3294
231.2	16.1847	2.5	um	Spot	Position	112	1000000041	3300
184.294	57.5051	2.5	um	Spot	Position	112	1000000045	3302
211.61	98.7659	2.5	um	Spot	Position	112	1000000044	3304
198.392	180.635	2.5	um	Spot	Position	112	1000000038	3305
220.625	285.344	2.5	um	Spot	Position	112	1000000013	3306
586.207	48.8351	2.5	um	Spot	Position	112	1000000027	3309
661.181	216.673	2.5	um	Spot	Position	112	1000000003	3310
633.607	290.429	2.5	um	Spot	Position	112	1000000004	3311
429.642	301.296	2.5	um	Spot	Position	112	1000000046	3312
46.5245	382.154	2.5	um	Spot	Position	112	1000000047	3314
184.873	397.573	2.5	um	Spot	Position	112	1000000005	3315
153.847	411.038	2.5	um	Spot	Position	112	1000000007	3316
197.79	440.66	2.5	um	Spot	Position	112	1000000037	3318
136.03	480.817	2.5	um	Spot	Position	112	1000000009	3319
199.232	482.421	2.5	um	Spot	Position	112	1000000008	3320
319.549	542.769	2.5	um	Spot	Position	112	1000000025	3321
221.366	588.469	2.5	um	Spot	Position	112	1000000039	3322
342.167	339.203	2.5	um	Spot	Position	112	1000000016	3324
465.146	540.34	2.5	um	Spot	Position	112	1000000040	3327
548.773	609.473	2.5	um	Spot	Position	112	1000000042	3330
462.956	661.181	2.5	um	Spot	Position	112	1000000049	3335
232.375	16.8652	2.5	um	Spot	Position	113	1000000041	3336
183.061	57.6097	2.5	um	Spot	Position	113	1000000045	3338
214.942	99.8711	2.5	um	Spot	Position	113	1000000044	3340
180.019	170.49	2.5	um	Spot	Position	113	1000000038	3341
220.682	284.545	2.5	um	Spot	Position	113	1000000013	3342
592.533	49.6257	2.5	um	Spot	Position	113	1000000027	3346
661.181	216.755	2.5	um	Spot	Position	113	1000000003	3347
639.099	290.289	2.5	um	Spot	Position	113	1000000004	3348
429.189	295.295	2.5	um	Spot	Position	113	1000000046	3349
47.6574	380.21	2.5	um	Spot	Position	113	1000000047	3351
184.944	397.674	2.5	um	Spot	Position	113	1000000005	3352
153.933	411.64	2.5	um	Spot	Position	113	1000000007	3353
197.478	438.742	2.5	um	Spot	Position	113	1000000037	3355
136.029	480.699	2.5	um	Spot	Position	113	1000000009	3356
[truncated: 2,494 more rows]
