# Supplementary material for: Neurotransmitter signaling regulates distinct phases of multimodal human interneuron migration
Source: EMBO J. 2021 Oct 18;40(23):e108714. doi: 10.15252/embj.2021108714 (PMC8634123; doi:10.15252/embj.2021108714)
Supplement: Supplementary file 13 — Software EV1 [file EMBJ-40-e108714-s017.zip › Supplementary_Software/track-analysis-using-trackpal/DATA_RAW/0908_Dlxi56_GFP_WT1_confGFP_s1_t1-253_stackreg_fused_Position_control.csv]

Position
====================
Position X	Position Y	Position Z	Unit	Category	Collection	Time	TrackID	ID
199.344	468.368	2.5	um	Spot	Position	1	1000000000	1
525.464	372.939	2.5	um	Spot	Position	1	1000000001	3
199.27	468.314	2.5	um	Spot	Position	2	1000000000	9
529.402	369.828	2.5	um	Spot	Position	2	1000000001	11
199.349	468.373	2.5	um	Spot	Position	3	1000000000	17
531.741	369.498	2.5	um	Spot	Position	3	1000000001	19
199.523	468.299	2.5	um	Spot	Position	4	1000000000	25
534.934	371.431	2.5	um	Spot	Position	4	1000000001	27
199.919	467.95	2.5	um	Spot	Position	5	1000000000	33
536.208	371.88	2.5	um	Spot	Position	5	1000000001	35
200.1	467.906	2.5	um	Spot	Position	6	1000000000	41
537.941	372.599	2.5	um	Spot	Position	6	1000000001	43
200.089	468.086	2.5	um	Spot	Position	7	1000000000	49
538.47	370.488	2.5	um	Spot	Position	7	1000000001	51
200.315	468.047	2.5	um	Spot	Position	8	1000000000	57
540.169	370.813	2.5	um	Spot	Position	8	1000000001	59
200.119	468.441	2.5	um	Spot	Position	9	1000000000	65
539.545	371.833	2.5	um	Spot	Position	9	1000000001	67
200.21	468.324	2.5	um	Spot	Position	10	1000000000	73
538.779	371.296	2.5	um	Spot	Position	10	1000000001	75
200.63	468.034	2.5	um	Spot	Position	11	1000000000	81
541.848	370.948	2.5	um	Spot	Position	11	1000000001	83
200.786	467.919	2.5	um	Spot	Position	12	1000000000	89
542.935	371.794	2.5	um	Spot	Position	12	1000000001	91
200.956	467.73	2.5	um	Spot	Position	13	1000000000	97
542.795	372.434	2.5	um	Spot	Position	13	1000000001	99
201.158	467.721	2.5	um	Spot	Position	14	1000000000	105
544.679	374.204	2.5	um	Spot	Position	14	1000000001	107
201.34	467.738	2.5	um	Spot	Position	15	1000000000	113
545.238	375.172	2.5	um	Spot	Position	15	1000000001	115
201.354	467.978	2.5	um	Spot	Position	16	1000000000	121
545.452	376.757	2.5	um	Spot	Position	16	1000000001	123
201.097	468.148	2.5	um	Spot	Position	17	1000000000	130
544.009	377.115	2.5	um	Spot	Position	17	1000000001	132
200.872	468.154	2.5	um	Spot	Position	18	1000000000	139
539.517	379.467	2.5	um	Spot	Position	18	1000000001	141
200.793	468.322	2.5	um	Spot	Position	19	1000000000	148
537.228	380.525	2.5	um	Spot	Position	19	1000000001	150
200.413	468.79	2.5	um	Spot	Position	20	1000000000	157
535.592	380.853	2.5	um	Spot	Position	20	1000000001	159
200.327	469.1	2.5	um	Spot	Position	21	1000000000	166
535.909	382.149	2.5	um	Spot	Position	21	1000000001	168
200.539	468.846	2.5	um	Spot	Position	22	1000000000	175
541.381	377.704	2.5	um	Spot	Position	22	1000000001	177
200.627	468.788	2.5	um	Spot	Position	23	1000000000	184
541.761	381.001	2.5	um	Spot	Position	23	1000000001	186
200.586	469.014	2.5	um	Spot	Position	24	1000000000	193
541.342	381.904	2.5	um	Spot	Position	24	1000000001	195
200.539	469.036	2.5	um	Spot	Position	25	1000000000	202
541.086	382.057	2.5	um	Spot	Position	25	1000000001	204
200.475	469.033	2.5	um	Spot	Position	26	1000000000	211
540.398	382.253	2.5	um	Spot	Position	26	1000000001	213
200.659	468.809	2.5	um	Spot	Position	27	1000000000	220
541.5	381.793	2.5	um	Spot	Position	27	1000000001	222
200.79	468.62	2.5	um	Spot	Position	28	1000000000	229
541.857	382.266	2.5	um	Spot	Position	28	1000000001	231
200.966	468.295	2.5	um	Spot	Position	29	1000000000	238
542.109	381.834	2.5	um	Spot	Position	29	1000000001	240
201.052	468.254	2.5	um	Spot	Position	30	1000000000	247
542.377	382.889	2.5	um	Spot	Position	30	1000000001	250
201.151	468.137	2.5	um	Spot	Position	31	1000000000	257
541.524	383.095	2.5	um	Spot	Position	31	1000000001	260
201.233	468.236	2.5	um	Spot	Position	32	1000000000	266
541.036	382.92	2.5	um	Spot	Position	32	1000000001	269
201.481	467.984	2.5	um	Spot	Position	33	1000000000	275
540.545	381.987	2.5	um	Spot	Position	33	1000000001	278
201.819	468.001	2.5	um	Spot	Position	34	1000000000	285
542.17	383.038	2.5	um	Spot	Position	34	1000000001	288
201.591	468.369	2.5	um	Spot	Position	35	1000000000	294
542.371	383.666	2.5	um	Spot	Position	35	1000000001	297
201.95	468.29	2.5	um	Spot	Position	36	1000000000	303
543.697	384.315	2.5	um	Spot	Position	36	1000000001	306
202.358	467.927	2.5	um	Spot	Position	37	1000000000	312
542.925	383.992	2.5	um	Spot	Position	37	1000000001	315
202.333	467.666	2.5	um	Spot	Position	38	1000000000	321
541.607	382.871	2.5	um	Spot	Position	38	1000000001	324
202.571	467.694	2.5	um	Spot	Position	39	1000000000	330
542.203	382.361	2.5	um	Spot	Position	39	1000000001	333
203.115	467.478	2.5	um	Spot	Position	40	1000000000	339
543.813	382.773	2.5	um	Spot	Position	40	1000000001	342
203.22	467.282	2.5	um	Spot	Position	41	1000000000	348
543.62	382.487	2.5	um	Spot	Position	41	1000000001	351
203.66	466.942	2.5	um	Spot	Position	42	1000000000	357
544.773	382.534	2.5	um	Spot	Position	42	1000000001	360
204.26	466.606	2.5	um	Spot	Position	43	1000000000	366
543.583	382.691	2.5	um	Spot	Position	43	1000000001	369
204.636	466.689	2.5	um	Spot	Position	44	1000000000	375
543.861	382.761	2.5	um	Spot	Position	44	1000000001	378
204.124	466.917	2.5	um	Spot	Position	45	1000000000	384
544.144	382.532	2.5	um	Spot	Position	45	1000000001	387
203.183	467.798	2.5	um	Spot	Position	46	1000000000	394
543.452	383.625	2.5	um	Spot	Position	46	1000000001	397
203.132	467.731	2.5	um	Spot	Position	47	1000000000	403
544.167	383.185	2.5	um	Spot	Position	47	1000000001	405
203.011	467.745	2.5	um	Spot	Position	48	1000000000	412
544.9	382.821	2.5	um	Spot	Position	48	1000000001	414
202.568	467.891	2.5	um	Spot	Position	49	1000000000	421
544.286	382.093	2.5	um	Spot	Position	49	1000000001	423
202.6	468.087	2.5	um	Spot	Position	50	1000000000	430
544.469	382.456	2.5	um	Spot	Position	50	1000000001	432
202.124	468.187	2.5	um	Spot	Position	51	1000000000	439
543.207	382.179	2.5	um	Spot	Position	51	1000000001	441
202.365	468.141	2.5	um	Spot	Position	52	1000000000	447
542.763	382.038	2.5	um	Spot	Position	52	1000000001	449
202.46	468.279	2.5	um	Spot	Position	53	1000000000	457
543.282	382.728	2.5	um	Spot	Position	53	1000000001	459
203.159	467.76	2.5	um	Spot	Position	54	1000000000	466
544.184	382.833	2.5	um	Spot	Position	54	1000000001	468
203.484	467.547	2.5	um	Spot	Position	55	1000000000	474
544.82	383.237	2.5	um	Spot	Position	55	1000000001	476
203.325	467.901	2.5	um	Spot	Position	56	1000000000	484
544.038	384.187	2.5	um	Spot	Position	56	1000000001	486
203.228	467.786	2.5	um	Spot	Position	57	1000000000	495
542.954	383.933	2.5	um	Spot	Position	57	1000000001	497
204.276	466.888	2.5	um	Spot	Position	58	1000000000	507
543.485	383.726	2.5	um	Spot	Position	58	1000000001	509
204.921	466.645	2.5	um	Spot	Position	59	1000000000	519
543.268	384.217	2.5	um	Spot	Position	59	1000000001	521
204.61	466.82	2.5	um	Spot	Position	60	1000000000	531
245.2	652.328	2.5	um	Spot	Position	60	1000000002	533
543.478	383.46	2.5	um	Spot	Position	60	1000000001	534
204.93	466.606	2.5	um	Spot	Position	61	1000000000	544
238.833	646.262	2.5	um	Spot	Position	61	1000000002	546
543.719	383.874	2.5	um	Spot	Position	61	1000000001	547
204.48	467.457	2.5	um	Spot	Position	62	1000000000	556
232.514	640.176	2.5	um	Spot	Position	62	1000000002	558
543.952	384.07	2.5	um	Spot	Position	62	1000000001	559
204.444	467.587	2.5	um	Spot	Position	63	1000000000	567
223.947	628.827	2.5	um	Spot	Position	63	1000000002	569
544.676	384.603	2.5	um	Spot	Position	63	1000000001	570
205.026	467.061	2.5	um	Spot	Position	64	1000000000	579
218.881	617.73	2.5	um	Spot	Position	64	1000000002	581
544.866	383.523	2.5	um	Spot	Position	64	1000000001	582
205.933	466.558	2.5	um	Spot	Position	65	1000000000	589
216.693	608.166	2.5	um	Spot	Position	65	1000000002	591
544.949	382.07	2.5	um	Spot	Position	65	1000000001	592
206.953	465.753	2.5	um	Spot	Position	66	1000000000	600
215.974	605.273	2.5	um	Spot	Position	66	1000000002	602
544.079	383.521	2.5	um	Spot	Position	66	1000000001	603
208.307	464.668	2.5	um	Spot	Position	67	1000000000	612
216.043	604.476	2.5	um	Spot	Position	67	1000000002	614
544.913	383.869	2.5	um	Spot	Position	67	1000000001	615
209.928	463.275	2.5	um	Spot	Position	68	1000000000	622
218.208	580.72	2.5	um	Spot	Position	68	1000000002	624
544.738	384.671	2.5	um	Spot	Position	68	1000000001	625
210.332	463.074	2.5	um	Spot	Position	69	1000000000	632
213.394	560.604	2.5	um	Spot	Position	69	1000000002	634
548.487	384.613	2.5	um	Spot	Position	69	1000000001	635
210.289	463.051	2.5	um	Spot	Position	70	1000000000	643
210.219	551.082	2.5	um	Spot	Position	70	1000000002	645
547.964	384.986	2.5	um	Spot	Position	70	1000000001	646
210.377	462.956	2.5	um	Spot	Position	71	1000000000	653
209.503	543.471	2.5	um	Spot	Position	71	1000000002	656
548.44	384.67	2.5	um	Spot	Position	71	1000000001	657
210.258	462.978	2.5	um	Spot	Position	72	1000000000	665
209.936	539.992	2.5	um	Spot	Position	72	1000000002	668
549.456	384.417	2.5	um	Spot	Position	72	1000000001	669
183.621	344.563	2.5	um	Spot	Position	73	1000000003	675
207.605	464.942	2.5	um	Spot	Position	73	1000000000	677
212.275	535.604	2.5	um	Spot	Position	73	1000000002	679
548.627	385.361	2.5	um	Spot	Position	73	1000000001	680
179.823	339.179	2.5	um	Spot	Position	74	1000000003	687
207.431	465.118	2.5	um	Spot	Position	74	1000000000	689
211.864	537.583	2.5	um	Spot	Position	74	1000000002	691
548.663	385.084	2.5	um	Spot	Position	74	1000000001	692
177.167	336.514	2.5	um	Spot	Position	75	1000000003	699
210.664	462.511	2.5	um	Spot	Position	75	1000000000	701
211.712	537.21	2.5	um	Spot	Position	75	1000000002	703
547.054	386.04	2.5	um	Spot	Position	75	1000000001	704
174.91	331.229	2.5	um	Spot	Position	76	1000000003	710
210.802	462.175	2.5	um	Spot	Position	76	1000000000	712
213.72	541.872	2.5	um	Spot	Position	76	1000000002	714
546.548	385.093	2.5	um	Spot	Position	76	1000000001	715
170.012	326.296	2.5	um	Spot	Position	77	1000000003	722
210.814	462.393	2.5	um	Spot	Position	77	1000000000	724
214.905	553.581	2.5	um	Spot	Position	77	1000000002	726
547.915	386.163	2.5	um	Spot	Position	77	1000000001	728
168.493	324.061	2.5	um	Spot	Position	78	1000000003	735
210.955	462.172	2.5	um	Spot	Position	78	1000000000	738
215.87	568.549	2.5	um	Spot	Position	78	1000000002	740
548.871	386.664	2.5	um	Spot	Position	78	1000000001	741
162.392	312.812	2.5	um	Spot	Position	79	1000000003	747
210.933	462.066	2.5	um	Spot	Position	79	1000000000	750
224.841	587.741	2.5	um	Spot	Position	79	1000000002	752
546.431	388.332	2.5	um	Spot	Position	79	1000000001	754
210.684	462.164	2.5	um	Spot	Position	80	1000000000	763
230.949	596.678	2.5	um	Spot	Position	80	1000000002	765
546.088	388.843	2.5	um	Spot	Position	80	1000000001	767
157.803	303.722	2.5	um	Spot	Position	81	1000000003	772
210.711	461.612	2.5	um	Spot	Position	81	1000000000	775
232.784	599.072	2.5	um	Spot	Position	81	1000000002	777
545.168	388.318	2.5	um	Spot	Position	81	1000000001	778
157.768	303.184	2.5	um	Spot	Position	82	1000000003	784
210.784	461.312	2.5	um	Spot	Position	82	1000000000	787
233.371	601.492	2.5	um	Spot	Position	82	1000000002	789
545.686	387.448	2.5	um	Spot	Position	82	1000000001	791
156.875	301.488	2.5	um	Spot	Position	83	1000000003	798
210.888	461.196	2.5	um	Spot	Position	83	1000000000	801
241.559	613.614	2.5	um	Spot	Position	83	1000000002	804
545.445	387.266	2.5	um	Spot	Position	83	1000000001	805
211.168	461.035	2.5	um	Spot	Position	84	1000000000	813
249.742	620.964	2.5	um	Spot	Position	84	1000000002	816
545.484	386.793	2.5	um	Spot	Position	84	1000000001	817
151.266	293.305	2.5	um	Spot	Position	85	1000000003	823
210.822	461.31	2.5	um	Spot	Position	85	1000000000	826
545.116	387.448	2.5	um	Spot	Position	85	1000000001	829
151.33	293.796	2.5	um	Spot	Position	86	1000000003	836
210.626	461.698	2.5	um	Spot	Position	86	1000000000	839
544.769	387.791	2.5	um	Spot	Position	86	1000000001	842
152.008	294.453	2.5	um	Spot	Position	87	1000000003	847
210.635	461.891	2.5	um	Spot	Position	87	1000000000	850
544.29	388.574	2.5	um	Spot	Position	87	1000000001	853
151.776	294.508	2.5	um	Spot	Position	88	1000000003	858
210.38	462.131	2.5	um	Spot	Position	88	1000000000	861
543.849	389.095	2.5	um	Spot	Position	88	1000000001	863
151.27	294.353	2.5	um	Spot	Position	89	1000000003	869
210.34	462.434	2.5	um	Spot	Position	89	1000000000	872
544.553	388.598	2.5	um	Spot	Position	89	1000000001	875
151.299	293.713	2.5	um	Spot	Position	90	1000000003	880
210.473	462.375	2.5	um	Spot	Position	90	1000000000	884
546.336	387.733	2.5	um	Spot	Position	90	1000000001	887
151.179	293.891	2.5	um	Spot	Position	91	1000000003	893
210.521	462.494	2.5	um	Spot	Position	91	1000000000	896
546.418	388.176	2.5	um	Spot	Position	91	1000000001	899
150.302	292.461	2.5	um	Spot	Position	92	1000000003	905
210.824	462.328	2.5	um	Spot	Position	92	1000000000	909
547.536	387.632	2.5	um	Spot	Position	92	1000000001	912
147.32	286.089	2.5	um	Spot	Position	93	1000000003	918
210.947	462.36	2.5	um	Spot	Position	93	1000000000	922
549.565	388.633	2.5	um	Spot	Position	93	1000000001	925
146.924	285.529	2.5	um	Spot	Position	94	1000000003	931
210.831	462.604	2.5	um	Spot	Position	94	1000000000	935
548.997	388.641	2.5	um	Spot	Position	94	1000000001	938
211.315	462.127	2.5	um	Spot	Position	95	1000000000	946
551.675	388.094	2.5	um	Spot	Position	95	1000000001	949
210.635	462.494	2.5	um	Spot	Position	96	1000000000	957
550.166	388.078	2.5	um	Spot	Position	96	1000000001	959
210.974	461.842	2.5	um	Spot	Position	97	1000000000	968
549.923	387.934	2.5	um	Spot	Position	97	1000000001	971
211.069	461.901	2.5	um	Spot	Position	98	1000000000	980
244.664	636.17	2.5	um	Spot	Position	98	1000000004	983
549.599	390.92	2.5	um	Spot	Position	98	1000000001	984
210.539	462.43	2.5	um	Spot	Position	99	1000000000	991
253.142	624.639	2.5	um	Spot	Position	99	1000000004	994
549.11	391.583	2.5	um	Spot	Position	99	1000000001	995
211.106	462.247	2.5	um	Spot	Position	100	1000000000	1004
266.046	600.956	2.5	um	Spot	Position	100	1000000004	1005
549.697	390.473	2.5	um	Spot	Position	100	1000000001	1007
210.704	462.269	2.5	um	Spot	Position	101	1000000000	1016
274.376	585.396	2.5	um	Spot	Position	101	1000000004	1018
550.258	390.598	2.5	um	Spot	Position	101	1000000001	1020
210.968	462.162	2.5	um	Spot	Position	102	1000000000	1028
275.567	581.428	2.5	um	Spot	Position	102	1000000004	1030
551.267	390.193	2.5	um	Spot	Position	102	1000000001	1032
210.513	462.481	2.5	um	Spot	Position	103	1000000000	1040
280.248	570.893	2.5	um	Spot	Position	103	1000000004	1042
552.188	390.773	2.5	um	Spot	Position	103	1000000001	1044
210.519	462.569	2.5	um	Spot	Position	104	1000000000	1053
290.916	553.59	2.5	um	Spot	Position	104	1000000004	1055
553.764	390.534	2.5	um	Spot	Position	104	1000000001	1056
210.125	463.403	2.5	um	Spot	Position	105	1000000000	1064
299.468	547.55	2.5	um	Spot	Position	105	1000000004	1066
552.408	390.917	2.5	um	Spot	Position	105	1000000001	1067
209.788	463.792	2.5	um	Spot	Position	106	1000000000	1076
304.041	545.272	2.5	um	Spot	Position	106	1000000004	1078
551.116	392.125	2.5	um	Spot	Position	106	1000000001	1079
210.522	462.643	2.5	um	Spot	Position	107	1000000000	1088
307.208	544.367	2.5	um	Spot	Position	107	1000000004	1090
550.727	391.868	2.5	um	Spot	Position	107	1000000001	1091
210.659	462.491	2.5	um	Spot	Position	108	1000000000	1100
307.51	544.363	2.5	um	Spot	Position	108	1000000004	1102
550.681	392.359	2.5	um	Spot	Position	108	1000000001	1103
210.239	462.842	2.5	um	Spot	Position	109	1000000000	1112
308.824	543.463	2.5	um	Spot	Position	109	1000000004	1114
549.707	393.578	2.5	um	Spot	Position	109	1000000001	1115
210.45	462.509	2.5	um	Spot	Position	110	1000000000	1125
309.452	541.921	2.5	um	Spot	Position	110	1000000004	1127
551.245	391.464	2.5	um	Spot	Position	110	1000000001	1128
210.788	462.452	2.5	um	Spot	Position	111	1000000000	1138
309.721	542.025	2.5	um	Spot	Position	111	1000000004	1140
551.995	391.238	2.5	um	Spot	Position	111	1000000001	1141
207.634	465.588	2.5	um	Spot	Position	112	1000000000	1151
313.257	533.415	2.5	um	Spot	Position	112	1000000004	1153
551.43	391.938	2.5	um	Spot	Position	112	1000000001	1154
209.729	463.299	2.5	um	Spot	Position	113	1000000000	1164
318.773	525.405	2.5	um	Spot	Position	113	1000000004	1166
552.172	390.294	2.5	um	Spot	Position	113	1000000001	1167
209.738	463.532	2.5	um	Spot	Position	114	1000000000	1177
318.983	524.721	2.5	um	Spot	Position	114	1000000004	1179
552.782	390.309	2.5	um	Spot	Position	114	1000000001	1180
209.122	463.848	2.5	um	Spot	Position	115	1000000000	1190
318.599	525.506	2.5	um	Spot	Position	115	1000000004	1192
551.267	390.002	2.5	um	Spot	Position	115	1000000001	1193
208.908	463.646	2.5	um	Spot	Position	116	1000000000	1203
321.053	523.144	2.5	um	Spot	Position	116	1000000004	1205
551.418	389.364	2.5	um	Spot	Position	116	1000000001	1206
209.435	463.349	2.5	um	Spot	Position	117	1000000000	1216
321.071	521.84	2.5	um	Spot	Position	117	1000000004	1218
552.128	388.845	2.5	um	Spot	Position	117	1000000001	1219
209.321	463.225	2.5	um	Spot	Position	118	1000000000	1230
321.418	520.511	2.5	um	Spot	Position	118	1000000004	1232
551.633	388.319	2.5	um	Spot	Position	118	1000000001	1233
209.584	462.955	2.5	um	Spot	Position	119	1000000000	1243
322.453	521.324	2.5	um	Spot	Position	119	1000000004	1245
553.053	387.369	2.5	um	Spot	Position	119	1000000001	1246
209.546	462.922	2.5	um	Spot	Position	120	1000000000	1257
322.263	520.546	2.5	um	Spot	Position	120	1000000004	1259
552.546	386.888	2.5	um	Spot	Position	120	1000000001	1260
209.718	462.936	2.5	um	Spot	Position	121	1000000000	1269
321.789	519.292	2.5	um	Spot	Position	121	1000000004	1271
554.482	386.719	2.5	um	Spot	Position	121	1000000001	1272
209.338	463.32	2.5	um	Spot	Position	122	1000000000	1283
321.948	517.551	2.5	um	Spot	Position	122	1000000004	1285
552.863	386.497	2.5	um	Spot	Position	122	1000000001	1286
209.417	463.412	2.5	um	Spot	Position	123	1000000000	1295
321.309	516.936	2.5	um	Spot	Position	123	1000000004	1297
551.888	386.724	2.5	um	Spot	Position	123	1000000001	1298
209.706	463.063	2.5	um	Spot	Position	124	1000000000	1307
321.302	516.504	2.5	um	Spot	Position	124	1000000004	1309
552.019	386.817	2.5	um	Spot	Position	124	1000000001	1310
210.252	462.869	2.5	um	Spot	Position	125	1000000000	1319
320.36	518.774	2.5	um	Spot	Position	125	1000000004	1321
552.93	387.286	2.5	um	Spot	Position	125	1000000001	1322
210.596	462.557	2.5	um	Spot	Position	126	1000000000	1330
320.036	519.996	2.5	um	Spot	Position	126	1000000004	1332
555.404	389.6	2.5	um	Spot	Position	126	1000000001	1333
210.952	462.44	2.5	um	Spot	Position	127	1000000000	1343
315.498	528.862	2.5	um	Spot	Position	127	1000000004	1345
555.817	390.261	2.5	um	Spot	Position	127	1000000001	1346
210.729	462.459	2.5	um	Spot	Position	128	1000000000	1354
305.455	541.624	2.5	um	Spot	Position	128	1000000004	1356
556.767	388.834	2.5	um	Spot	Position	128	1000000001	1357
211.017	462.034	2.5	um	Spot	Position	129	1000000000	1366
297.354	558.073	2.5	um	Spot	Position	129	1000000004	1368
558.233	387.473	2.5	um	Spot	Position	129	1000000001	1369
8.85802	390.563	2.5	um	Spot	Position	130	1000000005	1378
210.934	462	2.5	um	Spot	Position	130	1000000000	1380
294.113	561.418	2.5	um	Spot	Position	130	1000000004	1382
558.418	387.11	2.5	um	Spot	Position	130	1000000001	1383
13.4188	391.576	2.5	um	Spot	Position	131	1000000005	1390
210.368	462.027	2.5	um	Spot	Position	131	1000000000	1391
271.724	589.753	2.5	um	Spot	Position	131	1000000004	1393
557.558	388.152	2.5	um	Spot	Position	131	1000000001	1394
14.5511	391.65	2.5	um	Spot	Position	132	1000000005	1402
210.027	462.478	2.5	um	Spot	Position	132	1000000000	1403
261.172	605.915	2.5	um	Spot	Position	132	1000000004	1405
557.754	387.792	2.5	um	Spot	Position	132	1000000001	1406
28.8095	390.773	2.5	um	Spot	Position	133	1000000005	1416
210.221	462.227	2.5	um	Spot	Position	133	1000000000	1418
557.499	387.673	2.5	um	Spot	Position	133	1000000001	1420
44.7929	398.56	2.5	um	Spot	Position	134	1000000005	1428
209.955	462.52	2.5	um	Spot	Position	134	1000000000	1430
558.011	387.271	2.5	um	Spot	Position	134	1000000001	1432
50.7007	401.314	2.5	um	Spot	Position	135	1000000005	1441
74.3245	405.944	2.5	um	Spot	Position	135	1000000006	1442
209.254	462.974	2.5	um	Spot	Position	135	1000000000	1444
558.005	387.076	2.5	um	Spot	Position	135	1000000001	1446
62.452	406.661	2.5	um	Spot	Position	136	1000000005	1455
90.5126	413.533	2.5	um	Spot	Position	136	1000000006	1456
209.214	463.108	2.5	um	Spot	Position	136	1000000000	1457
556.824	387.11	2.5	um	Spot	Position	136	1000000001	1459
64.4325	407.91	2.5	um	Spot	Position	137	1000000005	1467
101.476	416.643	2.5	um	Spot	Position	137	1000000006	1468
209.364	462.986	2.5	um	Spot	Position	137	1000000000	1469
557.255	388.296	2.5	um	Spot	Position	137	1000000001	1471
65.5458	407.984	2.5	um	Spot	Position	138	1000000005	1479
210.082	462.316	2.5	um	Spot	Position	138	1000000000	1480
556.871	388.704	2.5	um	Spot	Position	138	1000000001	1482
72.0952	406.636	2.5	um	Spot	Position	139	1000000005	1490
108.103	418.114	2.5	um	Spot	Position	139	1000000006	1491
209.901	462.378	2.5	um	Spot	Position	139	1000000000	1492
556.762	390.085	2.5	um	Spot	Position	139	1000000001	1494
72.6236	406.892	2.5	um	Spot	Position	140	1000000005	1502
107.817	418.348	2.5	um	Spot	Position	140	1000000006	1503
210.02	462.198	2.5	um	Spot	Position	140	1000000000	1504
556.184	390.75	2.5	um	Spot	Position	140	1000000001	1506
73.4384	407.543	2.5	um	Spot	Position	141	1000000005	1514
105.388	421.271	2.5	um	Spot	Position	141	1000000006	1515
210.079	462.236	2.5	um	Spot	Position	141	1000000000	1516
556.393	390.786	2.5	um	Spot	Position	141	1000000001	1518
79.3691	408.666	2.5	um	Spot	Position	142	1000000005	1526
106.378	419.907	2.5	um	Spot	Position	142	1000000006	1527
210.022	462.238	2.5	um	Spot	Position	142	1000000000	1528
557.336	389.704	2.5	um	Spot	Position	142	1000000001	1530
77.7673	408.067	2.5	um	Spot	Position	143	1000000005	1538
101.181	418.64	2.5	um	Spot	Position	143	1000000006	1539
210.024	462.461	2.5	um	Spot	Position	143	1000000000	1540
558.624	390.9	2.5	um	Spot	Position	143	1000000001	1542
80.7649	408.878	2.5	um	Spot	Position	144	1000000005	1550
106.885	428.281	2.5	um	Spot	Position	144	1000000006	1551
209.739	462.491	2.5	um	Spot	Position	144	1000000000	1552
557.552	390.517	2.5	um	Spot	Position	144	1000000001	1554
82.0761	409.604	2.5	um	Spot	Position	145	1000000005	1562
109.134	436.584	2.5	um	Spot	Position	145	1000000006	1563
209.561	462.27	2.5	um	Spot	Position	145	1000000000	1564
558.158	390.202	2.5	um	Spot	Position	145	1000000001	1566
81.1478	409.458	2.5	um	Spot	Position	146	1000000005	1574
107.731	434.513	2.5	um	Spot	Position	146	1000000006	1575
209.901	462.391	2.5	um	Spot	Position	146	1000000000	1576
558.068	390.514	2.5	um	Spot	Position	146	1000000001	1579
81.9592	410.074	2.5	um	Spot	Position	147	1000000005	1587
108.272	434.872	2.5	um	Spot	Position	147	1000000006	1588
209.961	462.214	2.5	um	Spot	Position	147	1000000000	1589
559.188	389.626	2.5	um	Spot	Position	147	1000000001	1592
81.1218	409.878	2.5	um	Spot	Position	148	1000000005	1600
111.218	436.511	2.5	um	Spot	Position	148	1000000006	1601
210.221	462.316	2.5	um	Spot	Position	148	1000000000	1602
561.256	389.579	2.5	um	Spot	Position	148	1000000001	1604
87.042	411.033	2.5	um	Spot	Position	149	1000000005	1612
113.682	438.045	2.5	um	Spot	Position	149	1000000006	1613
210.423	462.186	2.5	um	Spot	Position	149	1000000000	1614
563.239	390.283	2.5	um	Spot	Position	149	1000000001	1617
94.8129	415.37	2.5	um	Spot	Position	150	1000000005	1625
121.368	442.341	2.5	um	Spot	Position	150	1000000006	1626
210.787	461.866	2.5	um	Spot	Position	150	1000000000	1627
563.424	390.782	2.5	um	Spot	Position	150	1000000001	1630
105.925	426.495	2.5	um	Spot	Position	151	1000000005	1638
210.799	461.972	2.5	um	Spot	Position	151	1000000000	1639
562.13	391.83	2.5	um	Spot	Position	151	1000000001	1642
383.007	109.358	2.5	um	Spot	Position	152	1000000007	1648
116.068	441.07	2.5	um	Spot	Position	152	1000000005	1651
210.89	461.72	2.5	um	Spot	Position	152	1000000000	1652
561.579	392.218	2.5	um	Spot	Position	152	1000000001	1655
399.79	101.482	2.5	um	Spot	Position	153	1000000007	1661
127.225	446.801	2.5	um	Spot	Position	153	1000000005	1664
210.954	461.565	2.5	um	Spot	Position	153	1000000000	1665
562.551	391.745	2.5	um	Spot	Position	153	1000000001	1667
415.126	87.9858	2.5	um	Spot	Position	154	1000000007	1673
137.803	454.74	2.5	um	Spot	Position	154	1000000005	1676
210.58	461.817	2.5	um	Spot	Position	154	1000000000	1677
563.594	392.962	2.5	um	Spot	Position	154	1000000001	1680
423.611	81.5819	2.5	um	Spot	Position	155	1000000007	1686
210.822	461.698	2.5	um	Spot	Position	155	1000000000	1689
157.929	464.591	2.5	um	Spot	Position	155	1000000005	1690
564.294	392.878	2.5	um	Spot	Position	155	1000000001	1692
431.251	71.6791	2.5	um	Spot	Position	156	1000000007	1698
210.691	461.683	2.5	um	Spot	Position	156	1000000000	1701
175.953	471.344	2.5	um	Spot	Position	156	1000000005	1702
563.258	393.249	2.5	um	Spot	Position	156	1000000001	1705
436.463	65.0078	2.5	um	Spot	Position	157	1000000007	1711
210.697	461.63	2.5	um	Spot	Position	157	1000000000	1714
185.92	477.961	2.5	um	Spot	Position	157	1000000005	1715
563.297	391.97	2.5	um	Spot	Position	157	1000000001	1718
443.838	59.8592	2.5	um	Spot	Position	158	1000000007	1725
210.886	461.712	2.5	um	Spot	Position	158	1000000000	1728
193.867	483.593	2.5	um	Spot	Position	158	1000000005	1729
563.084	391.469	2.5	um	Spot	Position	158	1000000001	1732
445.337	58.0577	2.5	um	Spot	Position	159	1000000007	1739
211.001	461.04	2.5	um	Spot	Position	159	1000000000	1742
197.54	485.228	2.5	um	Spot	Position	159	1000000005	1743
564.005	391.058	2.5	um	Spot	Position	159	1000000001	1746
453.478	48.9801	2.5	um	Spot	Position	160	1000000007	1754
211.072	461.017	2.5	um	Spot	Position	160	1000000000	1756
197.275	485.164	2.5	um	Spot	Position	160	1000000005	1757
563.643	389.758	2.5	um	Spot	Position	160	1000000001	1760
459.868	40.663	2.5	um	Spot	Position	161	1000000007	1767
211.111	460.896	2.5	um	Spot	Position	161	1000000000	1770
197.592	485.365	2.5	um	Spot	Position	161	1000000005	1771
567.908	389.163	2.5	um	Spot	Position	161	1000000001	1774
464.148	32.6337	2.5	um	Spot	Position	162	1000000007	1781
211.153	460.921	2.5	um	Spot	Position	162	1000000000	1785
198.881	485.848	2.5	um	Spot	Position	162	1000000005	1786
571.917	390.352	2.5	um	Spot	Position	162	1000000001	1789
464.31	32.9264	2.5	um	Spot	Position	163	1000000007	1796
211.066	460.891	2.5	um	Spot	Position	163	1000000000	1800
202.561	487.364	2.5	um	Spot	Position	163	1000000005	1801
572.021	388.337	2.5	um	Spot	Position	163	1000000001	1804
465.191	32.9456	2.5	um	Spot	Position	164	1000000007	1812
210.996	460.993	2.5	um	Spot	Position	164	1000000000	1815
204.158	487.852	2.5	um	Spot	Position	164	1000000005	1816
571.768	390.277	2.5	um	Spot	Position	164	1000000001	1818
465.499	32.434	2.5	um	Spot	Position	165	1000000007	1825
211.001	461.091	2.5	um	Spot	Position	165	1000000000	1829
204.394	487.958	2.5	um	Spot	Position	165	1000000005	1831
565.011	390.858	2.5	um	Spot	Position	165	1000000001	1834
464.146	32.8695	2.5	um	Spot	Position	166	1000000007	1842
211.086	461	2.5	um	Spot	Position	166	1000000000	1844
225.574	491.416	2.5	um	Spot	Position	166	1000000005	1847
558.446	383.994	2.5	um	Spot	Position	166	1000000001	1848
464.871	31.5418	2.5	um	Spot	Position	167	1000000007	1856
211.31	460.693	2.5	um	Spot	Position	167	1000000000	1858
238.133	492.83	2.5	um	Spot	Position	167	1000000005	1861
556.999	383.748	2.5	um	Spot	Position	167	1000000001	1863
465.444	31.9655	2.5	um	Spot	Position	168	1000000007	1871
211.378	460.225	2.5	um	Spot	Position	168	1000000000	1874
252.973	491.774	2.5	um	Spot	Position	168	1000000005	1876
551.501	383.876	2.5	um	Spot	Position	168	1000000001	1879
465.141	31.7064	2.5	um	Spot	Position	169	1000000007	1887
211.435	460.323	2.5	um	Spot	Position	169	1000000000	1890
262.063	489.435	2.5	um	Spot	Position	169	1000000005	1892
552.665	378.482	2.5	um	Spot	Position	169	1000000001	1893
465.007	30.3022	2.5	um	Spot	Position	170	1000000007	1902
211.372	460.296	2.5	um	Spot	Position	170	1000000000	1905
274.542	488.87	2.5	um	Spot	Position	170	1000000005	1907
552.286	383.363	2.5	um	Spot	Position	170	1000000001	1908
464.821	30.9094	2.5	um	Spot	Position	171	1000000007	1915
211.275	460.367	2.5	um	Spot	Position	171	1000000000	1919
559.119	387.81	2.5	um	Spot	Position	171	1000000001	1923
464.965	30.686	2.5	um	Spot	Position	172	1000000007	1932
211.587	460.464	2.5	um	Spot	Position	172	1000000000	1935
556.281	390.679	2.5	um	Spot	Position	172	1000000001	1939
464.98	29.7599	2.5	um	Spot	Position	173	1000000007	1947
211.741	460.527	2.5	um	Spot	Position	173	1000000000	1950
253.676	488.437	2.5	um	Spot	Position	173	1000000005	1952
555.882	388.369	2.5	um	Spot	Position	173	1000000001	1955
465.117	29.5001	2.5	um	Spot	Position	174	1000000007	1963
212.251	460.517	2.5	um	Spot	Position	174	1000000000	1966
242.889	491.701	2.5	um	Spot	Position	174	1000000005	1969
556.858	388.3	2.5	um	Spot	Position	174	1000000001	1971
465.473	28.7775	2.5	um	Spot	Position	175	1000000007	1980
212.406	460.108	2.5	um	Spot	Position	175	1000000000	1983
235.428	489.428	2.5	um	Spot	Position	175	1000000005	1986
555.54	385.646	2.5	um	Spot	Position	175	1000000001	1988
465.744	28.4493	2.5	um	Spot	Position	176	1000000007	1996
212.347	460	2.5	um	Spot	Position	176	1000000000	1999
235.27	489.552	2.5	um	Spot	Position	176	1000000005	2002
558.194	381.207	2.5	um	Spot	Position	176	1000000001	2004
465.581	27.8391	2.5	um	Spot	Position	177	1000000007	2012
212.479	460.01	2.5	um	Spot	Position	177	1000000000	2015
237.234	488.045	2.5	um	Spot	Position	177	1000000005	2018
559.25	384.546	2.5	um	Spot	Position	177	1000000001	2020
465.424	27.0275	2.5	um	Spot	Position	178	1000000007	2028
212.429	459.835	2.5	um	Spot	Position	178	1000000000	2031
237.346	489.8	2.5	um	Spot	Position	178	1000000005	2034
555.496	383.802	2.5	um	Spot	Position	178	1000000001	2036
465.442	27.3921	2.5	um	Spot	Position	179	1000000007	2044
212.522	459.638	2.5	um	Spot	Position	179	1000000000	2047
234.036	490.765	2.5	um	Spot	Position	179	1000000005	2050
555.993	382.421	2.5	um	Spot	Position	179	1000000001	2051
465.955	27.2592	2.5	um	Spot	Position	180	1000000007	2059
213.081	459.458	2.5	um	Spot	Position	180	1000000000	2061
227.528	491.823	2.5	um	Spot	Position	180	1000000005	2064
554.285	386.975	2.5	um	Spot	Position	180	1000000001	2065
465.302	28.2384	2.5	um	Spot	Position	181	1000000007	2073
213.023	459.862	2.5	um	Spot	Position	181	1000000000	2076
227.522	491.985	2.5	um	Spot	Position	181	1000000005	2079
555.876	386.728	2.5	um	Spot	Position	181	1000000001	2081
462.247	33.8516	2.5	um	Spot	Position	182	1000000007	2088
212.946	459.733	2.5	um	Spot	Position	182	1000000000	2090
220.678	488.994	2.5	um	Spot	Position	182	1000000005	2093
551.621	385.18	2.5	um	Spot	Position	182	1000000001	2094
460.218	37.4725	2.5	um	Spot	Position	183	1000000007	2102
212.991	459.984	2.5	um	Spot	Position	183	1000000000	2104
218.358	489.88	2.5	um	Spot	Position	183	1000000005	2107
552.202	385.332	2.5	um	Spot	Position	183	1000000001	2109
456.675	45.6563	2.5	um	Spot	Position	184	1000000007	2116
213.402	459.716	2.5	um	Spot	Position	184	1000000000	2119
554.871	386.186	2.5	um	Spot	Position	184	1000000001	2123
455.358	49.2149	2.5	um	Spot	Position	185	1000000007	2130
213.537	459.459	2.5	um	Spot	Position	185	1000000000	2132
550.523	387.618	2.5	um	Spot	Position	185	1000000001	2135
455.046	49.5978	2.5	um	Spot	Position	186	1000000007	2142
213.821	459.62	2.5	um	Spot	Position	186	1000000000	2144
188.179	488.992	2.5	um	Spot	Position	186	1000000005	2147
553.824	387.169	2.5	um	Spot	Position	186	1000000001	2148
451.689	63.461	2.5	um	Spot	Position	187	1000000007	2155
213.678	459.906	2.5	um	Spot	Position	187	1000000000	2158
186.291	489.158	2.5	um	Spot	Position	187	1000000005	2160
552.545	387.975	2.5	um	Spot	Position	187	1000000001	2162
451.599	62.6735	2.5	um	Spot	Position	188	1000000007	2169
213.571	459.924	2.5	um	Spot	Position	188	1000000000	2172
556.489	386.218	2.5	um	Spot	Position	188	1000000001	2175
450.566	62.302	2.5	um	Spot	Position	189	1000000007	2182
213.421	459.777	2.5	um	Spot	Position	189	1000000000	2185
556.248	383.876	2.5	um	Spot	Position	189	1000000001	2188
451.004	61.7098	2.5	um	Spot	Position	190	1000000007	2195
213.731	459.485	2.5	um	Spot	Position	190	1000000000	2197
557.83	383.828	2.5	um	Spot	Position	190	1000000001	2200
450.009	62.1231	2.5	um	Spot	Position	191	1000000007	2207
213.756	459.183	2.5	um	Spot	Position	191	1000000000	2210
559.21	382.454	2.5	um	Spot	Position	191	1000000001	2213
449.862	61.4434	2.5	um	Spot	Position	192	1000000007	2220
214.153	458.984	2.5	um	Spot	Position	192	1000000000	2222
558.463	380.702	2.5	um	Spot	Position	192	1000000001	2225
448.58	60.4843	2.5	um	Spot	Position	193	1000000007	2232
214.066	458.957	2.5	um	Spot	Position	193	1000000000	2234
554.401	381.978	2.5	um	Spot	Position	193	1000000001	2237
449.205	60.3404	2.5	um	Spot	Position	194	1000000007	2244
214.565	458.964	2.5	um	Spot	Position	194	1000000000	2246
556.109	382.67	2.5	um	Spot	Position	194	1000000001	2248
449.309	59.9581	2.5	um	Spot	Position	195	1000000007	2255
214.839	459.091	2.5	um	Spot	Position	195	1000000000	2257
557.795	382.993	2.5	um	Spot	Position	195	1000000001	2260
449.064	60.9427	2.5	um	Spot	Position	196	1000000007	2267
214.948	459.092	2.5	um	Spot	Position	196	1000000000	2269
557.764	384.922	2.5	um	Spot	Position	196	1000000001	2273
449.905	61.5102	2.5	um	Spot	Position	197	1000000007	2280
215.453	459.314	2.5	um	Spot	Position	197	1000000000	2283
559.028	383.564	2.5	um	Spot	Position	197	1000000001	2286
450.09	61.3847	2.5	um	Spot	Position	198	1000000007	2293
215.429	459.039	2.5	um	Spot	Position	198	1000000000	2296
558.851	384.707	2.5	um	Spot	Position	198	1000000001	2298
449.994	61.8454	2.5	um	Spot	Position	199	1000000007	2305
215.51	459.094	2.5	um	Spot	Position	199	1000000000	2308
558.018	386.107	2.5	um	Spot	Position	199	1000000001	2310
450	61.7391	2.5	um	Spot	Position	200	1000000007	2317
215.346	459.167	2.5	um	Spot	Position	200	1000000000	2319
157.337	476.603	2.5	um	Spot	Position	200	1000000005	2320
557.169	386.032	2.5	um	Spot	Position	200	1000000001	2321
448.887	61.2175	2.5	um	Spot	Position	201	1000000007	2328
215.777	459.194	2.5	um	Spot	Position	201	1000000000	2330
154.105	475.792	2.5	um	Spot	Position	201	1000000005	2331
556.297	385.677	2.5	um	Spot	Position	201	1000000001	2332
449.323	60.7281	2.5	um	Spot	Position	202	1000000007	2339
215.804	459.196	2.5	um	Spot	Position	202	1000000000	2341
149.632	467.671	2.5	um	Spot	Position	202	1000000005	2342
554.117	384.666	2.5	um	Spot	Position	202	1000000001	2344
449.44	60.4895	2.5	um	Spot	Position	203	1000000007	2351
216.62	459.558	2.5	um	Spot	Position	203	1000000000	2353
147.568	465.485	2.5	um	Spot	Position	203	1000000005	2354
555.473	384.641	2.5	um	Spot	Position	203	1000000001	2356
449.766	59.3927	2.5	um	Spot	Position	204	1000000007	2363
148.516	458.018	2.5	um	Spot	Position	204	1000000005	2364
216.934	459.327	2.5	um	Spot	Position	204	1000000000	2365
556.862	387.253	2.5	um	Spot	Position	204	1000000001	2367
449.196	59.1229	2.5	um	Spot	Position	205	1000000007	2374
147.082	456.156	2.5	um	Spot	Position	205	1000000005	2375
216.804	459.591	2.5	um	Spot	Position	205	1000000000	2376
556.198	389.494	2.5	um	Spot	Position	205	1000000001	2378
449.897	58.6098	2.5	um	Spot	Position	206	1000000007	2385
148.449	455.777	2.5	um	Spot	Position	206	1000000005	2386
216.843	459.384	2.5	um	Spot	Position	206	1000000000	2387
555.656	389.915	2.5	um	Spot	Position	206	1000000001	2389
450.271	57.5302	2.5	um	Spot	Position	207	1000000007	2396
153.871	447.295	2.5	um	Spot	Position	207	1000000005	2397
216.745	459.495	2.5	um	Spot	Position	207	1000000000	2398
555.575	390.276	2.5	um	Spot	Position	207	1000000001	2400
450.505	57.5942	2.5	um	Spot	Position	208	1000000007	2407
156.233	444.231	2.5	um	Spot	Position	208	1000000005	2408
216.83	459.704	2.5	um	Spot	Position	208	1000000000	2409
555.733	389.371	2.5	um	Spot	Position	208	1000000001	2411
450.67	57.0165	2.5	um	Spot	Position	209	1000000007	2418
157.687	438.369	2.5	um	Spot	Position	209	1000000005	2419
216.859	459.52	2.5	um	Spot	Position	209	1000000000	2420
556.12	389.904	2.5	um	Spot	Position	209	1000000001	2422
449.699	56.7716	2.5	um	Spot	Position	210	1000000007	2429
159.562	425.584	2.5	um	Spot	Position	210	1000000005	2430
216.754	459.612	2.5	um	Spot	Position	210	1000000000	2431
555.781	388.5	2.5	um	Spot	Position	210	1000000001	2433
450.483	58.5155	2.5	um	Spot	Position	211	1000000007	2440
161.014	418.36	2.5	um	Spot	Position	211	1000000005	2441
217.258	459.557	2.5	um	Spot	Position	211	1000000000	2442
556.818	389.012	2.5	um	Spot	Position	211	1000000001	2444
450.649	57.7204	2.5	um	Spot	Position	212	1000000007	2451
169.064	409.32	2.5	um	Spot	Position	212	1000000005	2452
217.223	459.693	2.5	um	Spot	Position	212	1000000000	2453
557.782	389.817	2.5	um	Spot	Position	212	1000000001	2455
450.101	57.6877	2.5	um	Spot	Position	213	1000000007	2462
173.09	400.923	2.5	um	Spot	Position	213	1000000005	2463
217.242	459.657	2.5	um	Spot	Position	213	1000000000	2464
556.816	391.719	2.5	um	Spot	Position	213	1000000001	2466
449.906	57.3624	2.5	um	Spot	Position	214	1000000007	2473
172.579	401.561	2.5	um	Spot	Position	214	1000000005	2474
217.224	459.983	2.5	um	Spot	Position	214	1000000000	2475
555.697	390.088	2.5	um	Spot	Position	214	1000000001	2477
450.514	57.359	2.5	um	Spot	Position	215	1000000007	2484
177.739	392.368	2.5	um	Spot	Position	215	1000000005	2485
217.235	460.187	2.5	um	Spot	Position	215	1000000000	2486
555.372	388.659	2.5	um	Spot	Position	215	1000000001	2488
450.814	57.8937	2.5	um	Spot	Position	216	1000000007	2494
179.433	384.786	2.5	um	Spot	Position	216	1000000005	2496
217.086	460.585	2.5	um	Spot	Position	216	1000000000	2497
555.014	390.462	2.5	um	Spot	Position	216	1000000001	2499
451.28	58.0069	2.5	um	Spot	Position	217	1000000007	2505
181.44	381.562	2.5	um	Spot	Position	217	1000000005	2507
216.939	460.997	2.5	um	Spot	Position	217	1000000000	2508
556.508	391.33	2.5	um	Spot	Position	217	1000000001	2510
451.028	58.6601	2.5	um	Spot	Position	218	1000000007	2516
180.795	381.206	2.5	um	Spot	Position	218	1000000005	2518
216.592	461.812	2.5	um	Spot	Position	218	1000000000	2519
557.209	391.889	2.5	um	Spot	Position	218	1000000001	2521
450.739	59.2977	2.5	um	Spot	Position	219	1000000007	2527
180.558	381.019	2.5	um	Spot	Position	219	1000000005	2529
216.788	461.881	2.5	um	Spot	Position	219	1000000000	2530
556.655	392.741	2.5	um	Spot	Position	219	1000000001	2532
450.712	60.3396	2.5	um	Spot	Position	220	1000000007	2538
183.211	374.668	2.5	um	Spot	Position	220	1000000005	2540
216.745	462.626	2.5	um	Spot	Position	220	1000000000	2541
554.731	392.781	2.5	um	Spot	Position	220	1000000001	2543
450.754	60.21	2.5	um	Spot	Position	221	1000000007	2549
185.554	371.138	2.5	um	Spot	Position	221	1000000005	2551
216.621	462.949	2.5	um	Spot	Position	221	1000000000	2552
553.45	389.687	2.5	um	Spot	Position	221	1000000001	2554
451.14	60.0795	2.5	um	Spot	Position	222	1000000007	2560
187.165	369.217	2.5	um	Spot	Position	222	1000000005	2562
216.619	463.228	2.5	um	Spot	Position	222	1000000000	2563
553.045	390.459	2.5	um	Spot	Position	222	1000000001	2565
451.692	59.4601	2.5	um	Spot	Position	223	1000000007	2571
187.31	366.493	2.5	um	Spot	Position	223	1000000005	2573
216.867	462.916	2.5	um	Spot	Position	223	1000000000	2574
555.708	389.29	2.5	um	Spot	Position	223	1000000001	2576
451.384	58.8449	2.5	um	Spot	Position	224	1000000007	2582
187.247	362.141	2.5	um	Spot	Position	224	1000000005	2584
216.212	463.252	2.5	um	Spot	Position	224	1000000000	2585
559.124	393.735	2.5	um	Spot	Position	224	1000000001	2587
450.787	58.8477	2.5	um	Spot	Position	225	1000000007	2593
187.573	361.155	2.5	um	Spot	Position	225	1000000005	2595
216.23	463.304	2.5	um	Spot	Position	225	1000000000	2596
557.254	396.308	2.5	um	Spot	Position	225	1000000001	2599
449.747	58.4104	2.5	um	Spot	Position	226	1000000007	2604
187.752	360.452	2.5	um	Spot	Position	226	1000000005	2606
216.163	463.701	2.5	um	Spot	Position	226	1000000000	2607
555.995	396.093	2.5	um	Spot	Position	226	1000000001	2609
450.033	58.8314	2.5	um	Spot	Position	227	1000000007	2615
187.616	360.385	2.5	um	Spot	Position	227	1000000005	2617
215.738	463.868	2.5	um	Spot	Position	227	1000000000	2618
556.579	395.182	2.5	um	Spot	Position	227	1000000001	2620
449.627	57.1168	2.5	um	Spot	Position	228	1000000007	2626
215.924	464.313	2.5	um	Spot	Position	228	1000000000	2628
556.809	394.199	2.5	um	Spot	Position	228	1000000001	2630
449.51	57.2361	2.5	um	Spot	Position	229	1000000007	2636
216.05	464.692	2.5	um	Spot	Position	229	1000000000	2638
554.955	393.946	2.5	um	Spot	Position	229	1000000001	2640
449.263	58.5168	2.5	um	Spot	Position	230	1000000007	2646
216.141	464.569	2.5	um	Spot	Position	230	1000000000	2648
553.274	394.205	2.5	um	Spot	Position	230	1000000001	2650
448.829	58.8225	2.5	um	Spot	Position	231	1000000007	2656
216.175	464.667	2.5	um	Spot	Position	231	1000000000	2658
553.407	393.569	2.5	um	Spot	Position	231	1000000001	2660
448.48	58.3574	2.5	um	Spot	Position	232	1000000007	2666
216.272	464.238	2.5	um	Spot	Position	232	1000000000	2668
555.458	392.263	2.5	um	Spot	Position	232	1000000001	2670
448.867	58.8199	2.5	um	Spot	Position	233	1000000007	2676
216.335	464.265	2.5	um	Spot	Position	233	1000000000	2678
554.706	392.84	2.5	um	Spot	Position	233	1000000001	2680
447.161	58.4949	2.5	um	Spot	Position	234	1000000007	2686
216.425	464.223	2.5	um	Spot	Position	234	1000000000	2688
551.136	392.832	2.5	um	Spot	Position	234	1000000001	2690
447.574	58.0078	2.5	um	Spot	Position	235	1000000007	2696
216.674	464.321	2.5	um	Spot	Position	235	1000000000	2698
552.783	393.277	2.5	um	Spot	Position	235	1000000001	2700
449.447	59.548	2.5	um	Spot	Position	236	1000000007	2706
216.869	464.38	2.5	um	Spot	Position	236	1000000000	2708
551.166	394.658	2.5	um	Spot	Position	236	1000000001	2710
449.39	58.9513	2.5	um	Spot	Position	237	1000000007	2716
217.026	464.049	2.5	um	Spot	Position	237	1000000000	2718
551.982	397.383	2.5	um	Spot	Position	237	1000000001	2721
449.995	58.6719	2.5	um	Spot	Position	238	1000000007	2726
217.09	464.177	2.5	um	Spot	Position	238	1000000000	2728
548.823	396.178	2.5	um	Spot	Position	238	1000000001	2730
450.682	58.92	2.5	um	Spot	Position	239	1000000007	2736
217.324	464.027	2.5	um	Spot	Position	239	1000000000	2738
549.663	396.38	2.5	um	Spot	Position	239	1000000001	2740
450.52	59.1855	2.5	um	Spot	Position	240	1000000007	2746
217.39	464.474	2.5	um	Spot	Position	240	1000000000	2748
551.314	397.675	2.5	um	Spot	Position	240	1000000001	2750
450.785	58.4462	2.5	um	Spot	Position	241	1000000007	2756
217.683	464.179	2.5	um	Spot	Position	241	1000000000	2758
551.943	398.59	2.5	um	Spot	Position	241	1000000001	2761
450.676	59.0367	2.5	um	Spot	Position	242	1000000007	2766
217.91	464.297	2.5	um	Spot	Position	242	1000000000	2768
553.914	397.53	2.5	um	Spot	Position	242	1000000001	2771
449.565	63.1588	2.5	um	Spot	Position	243	1000000007	2776
218.437	464.239	2.5	um	Spot	Position	243	1000000000	2778
554.053	396.182	2.5	um	Spot	Position	243	1000000001	2780
444.468	74.9448	2.5	um	Spot	Position	244	1000000007	2786
218.363	464.144	2.5	um	Spot	Position	244	1000000000	2788
554.378	396.222	2.5	um	Spot	Position	244	1000000001	2791
441.691	86.5397	2.5	um	Spot	Position	245	1000000007	2796
218.224	464.385	2.5	um	Spot	Position	245	1000000000	2798
553.264	398.57	2.5	um	Spot	Position	245	1000000001	2801
441.1	87.6494	2.5	um	Spot	Position	246	1000000007	2806
218.167	464.37	2.5	um	Spot	Position	246	1000000000	2808
551.747	396.451	2.5	um	Spot	Position	246	1000000001	2811
439.237	92.7636	2.5	um	Spot	Position	247	1000000007	2816
218.131	464.852	2.5	um	Spot	Position	247	1000000000	2818
549.151	398.04	2.5	um	Spot	Position	247	1000000001	2821
217.968	466.022	2.5	um	Spot	Position	248	1000000000	2827
552.996	400.588	2.5	um	Spot	Position	248	1000000001	2830
438.602	121.607	2.5	um	Spot	Position	249	1000000007	2835
217.878	466.73	2.5	um	Spot	Position	249	1000000000	2837
550.708	396.934	2.5	um	Spot	Position	249	1000000001	2839
437.526	127.783	2.5	um	Spot	Position	250	1000000007	2845
217.759	466.043	2.5	um	Spot	Position	250	1000000000	2847
546.816	395.018	2.5	um	Spot	Position	250	1000000001	2849
437.473	128.68	2.5	um	Spot	Position	251	1000000007	2855
218.08	465.996	2.5	um	Spot	Position	251	1000000000	2857
542.344	396.908	2.5	um	Spot	Position	251	1000000001	2859
437.635	130.24	2.5	um	Spot	Position	252	1000000007	2864
218.746	465.961	2.5	um	Spot	Position	252	1000000000	2866
545.218	398.834	2.5	um	Spot	Position	252	1000000001	2869
438.793	133.064	2.5	um	Spot	Position	253	1000000007	2873
219.084	466.641	2.5	um	Spot	Position	253	1000000000	2875
545.069	399.21	2.5	um	Spot	Position	253	1000000001	2878
