# Supplementary material for: Neurotransmitter signaling regulates distinct phases of multimodal human interneuron migration
Source: EMBO J. 2021 Oct 18;40(23):e108714. doi: 10.15252/embj.2021108714 (PMC8634123; doi:10.15252/embj.2021108714)
Supplement: Supplementary file 13 — Software EV1 [file EMBJ-40-e108714-s017.zip › Supplementary_Software/track-analysis-using-trackpal/DATA_RAW/151119_Dlxi56eGFP_WT_1_01_stackreg_cropped_merge_Position_CNQX.csv]

Position
====================
Position X	Position Y	Position Z	Unit	Category	Collection	Time	TrackID	ID
415.572	138.311	0.32285	um	Spot	Position	1	1000160648	160648
648.472	55.3254	0.32285	um	Spot	Position	1	1000160737	160737
545.355	99.4166	0.32285	um	Spot	Position	1	1000160742	160742
619.126	117.978	0.32285	um	Spot	Position	1	1000160745	160745
528.099	150.437	0.32285	um	Spot	Position	1	1000160748	160748
653.582	300.943	0.32285	um	Spot	Position	1	1000160763	160763
599.537	384.021	0.32285	um	Spot	Position	1	1000160777	160777
732.783	73.5886	0.32285	um	Spot	Position	1	1000160808	160808
692.024	277.899	0.32285	um	Spot	Position	1	1000160823	160823
906.114	131.676	0.32285	um	Spot	Position	1	1000160859	160859
843.46	307.709	0.32285	um	Spot	Position	1	1000160873	160873
935.97	338.689	0.32285	um	Spot	Position	1	1000160876	160876
868.341	370.526	0.32285	um	Spot	Position	1	1000160880	160880
803.084	868.441	0.32285	um	Spot	Position	1	1000161183	161183
727.543	996.807	0.32285	um	Spot	Position	1	1000161204	161204
703.67	1010.41	0.32285	um	Spot	Position	1	1000161206	161206
1084.93	888.633	0.32285	um	Spot	Position	1	1000161269	161269
1262.13	977.685	0.32285	um	Spot	Position	1	1000161325	161325
1273.28	992.188	0.32285	um	Spot	Position	1	1000161326	161326
413.844	138.298	0.32285	um	Spot	Position	2	1000160648	161469
646.087	54.0349	0.32285	um	Spot	Position	2	1000160737	161550
544.833	99.3595	0.32285	um	Spot	Position	2	1000160742	161552
615.734	120.867	0.32285	um	Spot	Position	2	1000160745	161554
527.693	150.699	0.32285	um	Spot	Position	2	1000160748	161557
649.05	298.689	0.32285	um	Spot	Position	2	1000160763	161576
599.284	383.409	0.32285	um	Spot	Position	2	1000160777	161586
690.973	41.492	0.32285	um	Spot	Position	2	1000161617	161617
724.873	79.8049	0.32285	um	Spot	Position	2	1000160808	161618
694.091	281.96	0.32285	um	Spot	Position	2	1000160823	161634
840.622	40.206	0.32285	um	Spot	Position	2	1000161661	161661
842.007	309.135	0.32285	um	Spot	Position	2	1000160873	161682
934.376	340.016	0.32285	um	Spot	Position	2	1000160876	161687
866.041	371.668	0.32285	um	Spot	Position	2	1000160880	161692
798.073	870.864	0.32285	um	Spot	Position	2	1000161183	161943
725.841	997.917	0.32285	um	Spot	Position	2	1000161204	161957
702.683	1012.35	0.32285	um	Spot	Position	2	1000161206	161959
1259.74	976.06	0.32285	um	Spot	Position	2	1000161325	162063
1272.73	990.613	0.32285	um	Spot	Position	2	1000161326	162066
413.47	137.865	0.32285	um	Spot	Position	3	1000160648	162206
640.761	47.8923	0.32285	um	Spot	Position	3	1000160737	162285
544.366	98.3468	0.32285	um	Spot	Position	3	1000160742	162286
614.174	122.186	0.32285	um	Spot	Position	3	1000160745	162289
646.598	298.775	0.32285	um	Spot	Position	3	1000160763	162303
598.703	383.399	0.32285	um	Spot	Position	3	1000160777	162313
690.894	42.0546	0.32285	um	Spot	Position	3	1000161617	162348
722.357	79.9902	0.32285	um	Spot	Position	3	1000160808	162349
700.663	295.109	0.32285	um	Spot	Position	3	1000160823	162362
840.086	40.8363	0.32285	um	Spot	Position	3	1000161661	162388
911.294	148.555	0.32285	um	Spot	Position	3	1000160859	162397
829.553	311.18	0.32285	um	Spot	Position	3	1000160873	162408
932.558	340.404	0.32285	um	Spot	Position	3	1000160876	162409
863.721	372.663	0.32285	um	Spot	Position	3	1000160880	162413
792.994	873.212	0.32285	um	Spot	Position	3	1000161183	162669
723.9	998.75	0.32285	um	Spot	Position	3	1000161204	162682
701.897	1013.09	0.32285	um	Spot	Position	3	1000161206	162684
1086.58	889.137	0.32285	um	Spot	Position	3	1000161269	162741
1271.71	989.589	0.32285	um	Spot	Position	3	1000161326	162800
412.816	137.556	0.32285	um	Spot	Position	4	1000160648	162939
640.504	47.6028	0.32285	um	Spot	Position	4	1000160737	163012
543.138	97.6449	0.32285	um	Spot	Position	4	1000160742	163015
614.275	121.143	0.32285	um	Spot	Position	4	1000160745	163017
653.306	291.738	0.32285	um	Spot	Position	4	1000163034	163034
647.325	299.779	0.32285	um	Spot	Position	4	1000160763	163035
597.146	384.315	0.32285	um	Spot	Position	4	1000160777	163046
709.188	87.1068	0.32285	um	Spot	Position	4	1000160808	163081
716.321	159.242	0.32285	um	Spot	Position	4	1000163086	163086
819.546	310.931	0.32285	um	Spot	Position	4	1000160873	163101
930.783	340.918	0.32285	um	Spot	Position	4	1000160876	163147
861.267	372.994	0.32285	um	Spot	Position	4	1000160880	163150
789.654	875.204	0.32285	um	Spot	Position	4	1000161183	163425
723.173	1000.5	0.32285	um	Spot	Position	4	1000161204	163440
700.954	1013.44	0.32285	um	Spot	Position	4	1000161206	163443
1094.16	889.105	0.32285	um	Spot	Position	4	1000161269	163491
1150.47	1019.24	0.32285	um	Spot	Position	4	1000163506	163506
1259.29	975.819	0.32285	um	Spot	Position	4	1000161325	163538
1271.88	989.457	0.32285	um	Spot	Position	4	1000161326	163540
412.277	137.355	0.32285	um	Spot	Position	5	1000160648	163681
639.414	47.7084	0.32285	um	Spot	Position	5	1000160737	163754
543.021	97.973	0.32285	um	Spot	Position	5	1000160742	163758
613.548	121.253	0.32285	um	Spot	Position	5	1000160745	163761
656.852	286.589	0.32285	um	Spot	Position	5	1000163034	163779
646.166	299.273	0.32285	um	Spot	Position	5	1000160763	163784
596.388	385.724	0.32285	um	Spot	Position	5	1000160777	163799
698.815	57.5547	0.32285	um	Spot	Position	5	1000161617	163830
690.661	93.8503	0.32285	um	Spot	Position	5	1000160808	163832
816.12	310.654	0.32285	um	Spot	Position	5	1000160873	163842
691.697	328.57	0.32285	um	Spot	Position	5	1000160823	163843
833.874	47.6521	0.32285	um	Spot	Position	5	1000161661	163862
911.156	159.355	0.32285	um	Spot	Position	5	1000160859	163871
929.349	341.646	0.32285	um	Spot	Position	5	1000160876	163881
859.229	374.073	0.32285	um	Spot	Position	5	1000160880	163883
1139.65	390.62	0.32285	um	Spot	Position	5	1000163916	163916
786.748	877.01	0.32285	um	Spot	Position	5	1000161183	164156
722.265	1001.09	0.32285	um	Spot	Position	5	1000161204	164168
700.512	1013.59	0.32285	um	Spot	Position	5	1000161206	164171
1097.98	888.538	0.32285	um	Spot	Position	5	1000161269	164217
1150.23	1019.24	0.32285	um	Spot	Position	5	1000163506	164240
1258.53	975.321	0.32285	um	Spot	Position	5	1000161325	164266
1271.36	988.454	0.32285	um	Spot	Position	5	1000161326	164267
412.548	137.432	0.32285	um	Spot	Position	6	1000160648	164411
639.573	47.6456	0.32285	um	Spot	Position	6	1000160737	164485
542.569	97.8907	0.32285	um	Spot	Position	6	1000160742	164490
612.996	122.126	0.32285	um	Spot	Position	6	1000160745	164493
660.508	280.334	0.32285	um	Spot	Position	6	1000163034	164514
645.347	299.207	0.32285	um	Spot	Position	6	1000160763	164518
594.803	386.996	0.32285	um	Spot	Position	6	1000160777	164530
698.631	59.816	0.32285	um	Spot	Position	6	1000161617	164564
671.468	97.0892	0.32285	um	Spot	Position	6	1000160808	164566
815.292	310.918	0.32285	um	Spot	Position	6	1000160873	164583
684.909	341.749	0.32285	um	Spot	Position	6	1000160823	164588
832.805	47.0718	0.32285	um	Spot	Position	6	1000161661	164610
927.803	342.073	0.32285	um	Spot	Position	6	1000160876	164632
857.613	374.471	0.32285	um	Spot	Position	6	1000160880	164635
1139.64	391.144	0.32285	um	Spot	Position	6	1000163916	164678
781.606	878.864	0.32285	um	Spot	Position	6	1000161183	164904
722.02	1000.27	0.32285	um	Spot	Position	6	1000161204	164918
701.079	1014.33	0.32285	um	Spot	Position	6	1000161206	164921
1102.21	886.096	0.32285	um	Spot	Position	6	1000161269	164966
1151.48	1016.8	0.32285	um	Spot	Position	6	1000163506	164984
1250.36	971.206	0.32285	um	Spot	Position	6	1000161325	165008
1270.17	985.631	0.32285	um	Spot	Position	6	1000161326	165009
411.975	136.934	0.32285	um	Spot	Position	7	1000160648	165143
637.819	46.8626	0.32285	um	Spot	Position	7	1000160737	165223
542.343	97.382	0.32285	um	Spot	Position	7	1000160742	165226
612.835	122.199	0.32285	um	Spot	Position	7	1000160745	165228
659.853	273.634	0.32285	um	Spot	Position	7	1000163034	165241
594.109	386.425	0.32285	um	Spot	Position	7	1000160777	165257
701.396	70.128	0.32285	um	Spot	Position	7	1000161617	165292
662.097	99.0945	0.32285	um	Spot	Position	7	1000160808	165294
684.981	167.852	0.32285	um	Spot	Position	7	1000163086	165303
813.326	311.545	0.32285	um	Spot	Position	7	1000160873	165316
830.491	48.8949	0.32285	um	Spot	Position	7	1000161661	165339
913.237	174.523	0.32285	um	Spot	Position	7	1000160859	165350
926.188	342.35	0.32285	um	Spot	Position	7	1000160876	165358
856.723	374.982	0.32285	um	Spot	Position	7	1000160880	165361
779.82	880.179	0.32285	um	Spot	Position	7	1000161183	165626
721.133	1000.7	0.32285	um	Spot	Position	7	1000161204	165642
701.912	1014.93	0.32285	um	Spot	Position	7	1000161206	165645
1114.27	886.572	0.32285	um	Spot	Position	7	1000161269	165691
1241.08	968.987	0.32285	um	Spot	Position	7	1000161325	165739
1270.54	985.397	0.32285	um	Spot	Position	7	1000161326	165743
411.658	136.355	0.32285	um	Spot	Position	8	1000160648	165869
541.641	97.333	0.32285	um	Spot	Position	8	1000160742	165949
652.017	102.252	0.32285	um	Spot	Position	8	1000160808	165950
612.567	122.302	0.32285	um	Spot	Position	8	1000160745	165953
649.639	300.44	0.32285	um	Spot	Position	8	1000160763	165972
593.239	386.122	0.32285	um	Spot	Position	8	1000160777	165982
705.539	79.5096	0.32285	um	Spot	Position	8	1000161617	166018
675.819	170.655	0.32285	um	Spot	Position	8	1000163086	166026
663.839	264.708	0.32285	um	Spot	Position	8	1000163034	166029
812.488	311.556	0.32285	um	Spot	Position	8	1000160873	166037
662.868	351.594	0.32285	um	Spot	Position	8	1000160823	166040
668.453	426.916	0.32285	um	Spot	Position	8	1000166044	166044
828.956	49.3222	0.32285	um	Spot	Position	8	1000161661	166063
924.867	341.878	0.32285	um	Spot	Position	8	1000160876	166081
855.38	374.874	0.32285	um	Spot	Position	8	1000160880	166085
777.86	881.591	0.32285	um	Spot	Position	8	1000161183	166361
720.285	1001.96	0.32285	um	Spot	Position	8	1000161204	166371
701.864	1015.16	0.32285	um	Spot	Position	8	1000161206	166374
1127.19	887.561	0.32285	um	Spot	Position	8	1000161269	166430
1234.67	966.337	0.32285	um	Spot	Position	8	1000161325	166477
1270.33	985.565	0.32285	um	Spot	Position	8	1000161326	166482
412.043	135.728	0.32285	um	Spot	Position	9	1000160648	166619
632.722	39.4641	0.32285	um	Spot	Position	9	1000160737	166694
542.127	97.4983	0.32285	um	Spot	Position	9	1000160742	166698
637.543	102.508	0.32285	um	Spot	Position	9	1000160808	166699
614.045	123.87	0.32285	um	Spot	Position	9	1000160745	166702
650.806	300.264	0.32285	um	Spot	Position	9	1000160763	166719
644.064	369.278	0.32285	um	Spot	Position	9	1000160823	166727
593.537	385.491	0.32285	um	Spot	Position	9	1000160777	166731
705.082	82.6011	0.32285	um	Spot	Position	9	1000161617	166775
674.838	170.915	0.32285	um	Spot	Position	9	1000163086	166783
669.208	246.936	0.32285	um	Spot	Position	9	1000163034	166785
810.893	311.615	0.32285	um	Spot	Position	9	1000160873	166794
666.754	424.379	0.32285	um	Spot	Position	9	1000166044	166803
827.792	50.1847	0.32285	um	Spot	Position	9	1000161661	166824
914.2	188.534	0.32285	um	Spot	Position	9	1000160859	166837
922.896	342.593	0.32285	um	Spot	Position	9	1000160876	166844
855.27	375.508	0.32285	um	Spot	Position	9	1000160880	166847
1140.36	392.438	0.32285	um	Spot	Position	9	1000163916	166879
776.831	882.448	0.32285	um	Spot	Position	9	1000161183	167126
713.651	999.005	0.32285	um	Spot	Position	9	1000161204	167136
701.351	1016.21	0.32285	um	Spot	Position	9	1000161206	167140
1138.39	889.253	0.32285	um	Spot	Position	9	1000161269	167191
1212.84	951.099	0.32285	um	Spot	Position	9	1000161325	167244
1269.72	984.974	0.32285	um	Spot	Position	9	1000161326	167249
1163.69	1006.96	0.32285	um	Spot	Position	9	1000163506	167251
412.396	135.83	0.32285	um	Spot	Position	10	1000160648	167394
632.029	38.8941	0.32285	um	Spot	Position	10	1000160737	167469
542.221	97.5443	0.32285	um	Spot	Position	10	1000160742	167472
622.01	101.566	0.32285	um	Spot	Position	10	1000160808	167473
613.829	126.02	0.32285	um	Spot	Position	10	1000160745	167476
650.153	299.508	0.32285	um	Spot	Position	10	1000160763	167495
623.996	369.394	0.32285	um	Spot	Position	10	1000167505	167505
640.552	372.926	0.32285	um	Spot	Position	10	1000160823	167506
592.658	386.069	0.32285	um	Spot	Position	10	1000160777	167510
705.08	84.0889	0.32285	um	Spot	Position	10	1000161617	167549
664.617	174.26	0.32285	um	Spot	Position	10	1000163086	167555
668.637	239.785	0.32285	um	Spot	Position	10	1000163034	167558
808.115	311.902	0.32285	um	Spot	Position	10	1000160873	167566
826.588	50.4203	0.32285	um	Spot	Position	10	1000161661	167590
913.696	190.178	0.32285	um	Spot	Position	10	1000160859	167604
922.393	343.049	0.32285	um	Spot	Position	10	1000160876	167613
854.399	375.83	0.32285	um	Spot	Position	10	1000160880	167616
1140.39	393.294	0.32285	um	Spot	Position	10	1000163916	167657
195.195	801.277	0.32285	um	Spot	Position	10	1000167778	167778
776.121	883.055	0.32285	um	Spot	Position	10	1000161183	167915
709.914	997.588	0.32285	um	Spot	Position	10	1000161204	167926
700.555	1016.35	0.32285	um	Spot	Position	10	1000161206	167928
1151.61	891.271	0.32285	um	Spot	Position	10	1000161269	167981
1201.04	940.396	0.32285	um	Spot	Position	10	1000161325	168025
1270.48	983.989	0.32285	um	Spot	Position	10	1000161326	168028
1167.77	1004.04	0.32285	um	Spot	Position	10	1000163506	168030
411.135	135.184	0.32285	um	Spot	Position	11	1000160648	168163
631.368	39.093	0.32285	um	Spot	Position	11	1000160737	168232
541.281	96.7519	0.32285	um	Spot	Position	11	1000160742	168235
602.257	106.36	0.32285	um	Spot	Position	11	1000160808	168237
615.94	132.989	0.32285	um	Spot	Position	11	1000160745	168240
649.205	193.608	0.32285	um	Spot	Position	11	1000163086	168247
652.585	299.21	0.32285	um	Spot	Position	11	1000160763	168257
591.811	385.612	0.32285	um	Spot	Position	11	1000160777	168273
825.469	50.633	0.32285	um	Spot	Position	11	1000161661	168310
704.299	85.2351	0.32285	um	Spot	Position	11	1000161617	168314
668.994	223.682	0.32285	um	Spot	Position	11	1000163034	168323
806.499	312.257	0.32285	um	Spot	Position	11	1000160873	168329
661.382	412.823	0.32285	um	Spot	Position	11	1000166044	168334
921.003	343.32	0.32285	um	Spot	Position	11	1000160876	168363
852.669	375.937	0.32285	um	Spot	Position	11	1000160880	168367
1140.65	393.581	0.32285	um	Spot	Position	11	1000163916	168417
197.254	817.139	0.32285	um	Spot	Position	11	1000167778	168533
775.084	884.132	0.32285	um	Spot	Position	11	1000161183	168649
707.23	998.206	0.32285	um	Spot	Position	11	1000161204	168661
700.242	1016.62	0.32285	um	Spot	Position	11	1000161206	168664
1141.57	994.374	0.32285	um	Spot	Position	11	1000168721	168721
1158.93	891.544	0.32285	um	Spot	Position	11	1000161269	168750
1199.75	938.325	0.32285	um	Spot	Position	11	1000161325	168755
1269.95	983.654	0.32285	um	Spot	Position	11	1000161326	168760
411.013	134.666	0.32285	um	Spot	Position	12	1000160648	168888
630.671	38.5035	0.32285	um	Spot	Position	12	1000160737	168960
540.85	96.4097	0.32285	um	Spot	Position	12	1000160742	168962
588.754	105.577	0.32285	um	Spot	Position	12	1000160808	168963
615.78	134.043	0.32285	um	Spot	Position	12	1000160745	168966
640.954	198.986	0.32285	um	Spot	Position	12	1000163086	168973
651.266	297.686	0.32285	um	Spot	Position	12	1000160763	168983
591.099	384.833	0.32285	um	Spot	Position	12	1000160777	168999
659.34	411.39	0.32285	um	Spot	Position	12	1000166044	169005
824.496	50.4829	0.32285	um	Spot	Position	12	1000161661	169040
702.99	84.5604	0.32285	um	Spot	Position	12	1000161617	169045
669.847	219.44	0.32285	um	Spot	Position	12	1000163034	169055
805.151	311.9	0.32285	um	Spot	Position	12	1000160873	169062
913.583	197.007	0.32285	um	Spot	Position	12	1000160859	169087
851.423	375.719	0.32285	um	Spot	Position	12	1000160880	169100
1141.05	394.107	0.32285	um	Spot	Position	12	1000163916	169149
197.077	819.006	0.32285	um	Spot	Position	12	1000167778	169260
774.871	884.009	0.32285	um	Spot	Position	12	1000161183	169385
707.111	999.43	0.32285	um	Spot	Position	12	1000161204	169395
700.393	1019.24	0.32285	um	Spot	Position	12	1000161206	169400
1161.79	888.755	0.32285	um	Spot	Position	12	1000161269	169497
1196.96	934.525	0.32285	um	Spot	Position	12	1000161325	169505
1269.4	983.609	0.32285	um	Spot	Position	12	1000161326	169507
1173.58	993.66	0.32285	um	Spot	Position	12	1000163506	169511
313.32	456.768	0.32285	um	Spot	Position	13	1000169622	169622
410.748	134.058	0.32285	um	Spot	Position	13	1000160648	169655
629.877	38.1144	0.32285	um	Spot	Position	13	1000160737	169718
540.42	96.0705	0.32285	um	Spot	Position	13	1000160742	169722
567.118	99.4742	0.32285	um	Spot	Position	13	1000160808	169723
614.509	133.532	0.32285	um	Spot	Position	13	1000160745	169729
652.597	297.742	0.32285	um	Spot	Position	13	1000160763	169748
590.335	384.693	0.32285	um	Spot	Position	13	1000160777	169761
658.089	409.188	0.32285	um	Spot	Position	13	1000166044	169767
701.826	85.5355	0.32285	um	Spot	Position	13	1000161617	169795
669.305	209.616	0.32285	um	Spot	Position	13	1000163034	169805
804.367	312.308	0.32285	um	Spot	Position	13	1000160873	169810
850.449	375.882	0.32285	um	Spot	Position	13	1000160880	169865
1141.71	394.855	0.32285	um	Spot	Position	13	1000163916	169910
196.644	823.055	0.32285	um	Spot	Position	13	1000167778	170016
773.864	884.657	0.32285	um	Spot	Position	13	1000161183	170132
707.497	1000.17	0.32285	um	Spot	Position	13	1000161204	170146
699.784	1019.24	0.32285	um	Spot	Position	13	1000161206	170151
1141.3	990.596	0.32285	um	Spot	Position	13	1000168721	170222
1171.97	889.56	0.32285	um	Spot	Position	13	1000161269	170253
1185.95	927.374	0.32285	um	Spot	Position	13	1000161325	170259
1268.94	983.304	0.32285	um	Spot	Position	13	1000161326	170265
1175.06	990.62	0.32285	um	Spot	Position	13	1000163506	170266
304.92	446.419	0.32285	um	Spot	Position	14	1000169622	170359
410.731	133.707	0.32285	um	Spot	Position	14	1000160648	170381
629.537	38.1595	0.32285	um	Spot	Position	14	1000160737	170458
540.174	95.914	0.32285	um	Spot	Position	14	1000160742	170462
613.014	131.372	0.32285	um	Spot	Position	14	1000160745	170466
627.339	204.634	0.32285	um	Spot	Position	14	1000163086	170473
651.7	297.448	0.32285	um	Spot	Position	14	1000160763	170484
589.843	384.181	0.32285	um	Spot	Position	14	1000160777	170497
619.936	407.204	0.32285	um	Spot	Position	14	1000167505	170502
657.163	408.639	0.32285	um	Spot	Position	14	1000166044	170503
822.266	50.0313	0.32285	um	Spot	Position	14	1000161661	170535
700.662	86.3054	0.32285	um	Spot	Position	14	1000161617	170539
669.352	200.626	0.32285	um	Spot	Position	14	1000163034	170549
912.447	204.93	0.32285	um	Spot	Position	14	1000160859	170582
910.705	340.432	0.32285	um	Spot	Position	14	1000160876	170592
849.121	375.963	0.32285	um	Spot	Position	14	1000160880	170596
1142.22	395.062	0.32285	um	Spot	Position	14	1000163916	170637
197.066	821.895	0.32285	um	Spot	Position	14	1000167778	170749
770.864	886.451	0.32285	um	Spot	Position	14	1000161183	170879
706.702	1000.85	0.32285	um	Spot	Position	14	1000161204	170887
699.782	1018.37	0.32285	um	Spot	Position	14	1000161206	170891
1141.35	990.356	0.32285	um	Spot	Position	14	1000168721	170956
1314.98	747.549	0.32285	um	Spot	Position	14	1000170966	170966
1178.57	918.782	0.32285	um	Spot	Position	14	1000161325	170980
1269.1	982.374	0.32285	um	Spot	Position	14	1000161326	170985
1182.87	985.614	0.32285	um	Spot	Position	14	1000163506	170986
304.354	444.213	0.32285	um	Spot	Position	15	1000169622	171093
410.497	133.157	0.32285	um	Spot	Position	15	1000160648	171119
629.462	38.1196	0.32285	um	Spot	Position	15	1000160737	171191
540.055	95.4807	0.32285	um	Spot	Position	15	1000160742	171195
521.258	98.9771	0.32285	um	Spot	Position	15	1000160808	171196
611.684	129.631	0.32285	um	Spot	Position	15	1000160745	171202
627.057	204.553	0.32285	um	Spot	Position	15	1000163086	171212
632.497	249.971	0.32285	um	Spot	Position	15	1000171216	171216
657.522	295.345	0.32285	um	Spot	Position	15	1000160763	171221
589.934	383.339	0.32285	um	Spot	Position	15	1000160777	171234
655.724	405.815	0.32285	um	Spot	Position	15	1000166044	171239
620.115	413.175	0.32285	um	Spot	Position	15	1000167505	171242
700.092	85.4673	0.32285	um	Spot	Position	15	1000161617	171276
669.337	195.108	0.32285	um	Spot	Position	15	1000163034	171289
911.956	205.523	0.32285	um	Spot	Position	15	1000160859	171334
908.293	340.523	0.32285	um	Spot	Position	15	1000160876	171341
847.921	376.527	0.32285	um	Spot	Position	15	1000160880	171345
1142.16	395.422	0.32285	um	Spot	Position	15	1000163916	171383
197.454	821.029	0.32285	um	Spot	Position	15	1000167778	171491
768.638	887.869	0.32285	um	Spot	Position	15	1000161183	171624
707.603	1001.85	0.32285	um	Spot	Position	15	1000161204	171635
698.694	1018.72	0.32285	um	Spot	Position	15	1000161206	171639
1141.97	989.45	0.32285	um	Spot	Position	15	1000168721	171708
1307.64	746.574	0.32285	um	Spot	Position	15	1000170966	171722
1246.58	751.061	0.32285	um	Spot	Position	15	1000171723	171723
1268.43	982.986	0.32285	um	Spot	Position	15	1000161326	171750
1183.12	984.743	0.32285	um	Spot	Position	15	1000163506	171751
409.979	132.607	0.32285	um	Spot	Position	16	1000160648	171905
628.82	38.1754	0.32285	um	Spot	Position	16	1000160737	171972
508.937	85.0656	0.32285	um	Spot	Position	16	1000160808	171974
539.533	95.6177	0.32285	um	Spot	Position	16	1000160742	171975
610.885	128.992	0.32285	um	Spot	Position	16	1000160745	171979
630.087	247.903	0.32285	um	Spot	Position	16	1000171216	171991
589.736	380.966	0.32285	um	Spot	Position	16	1000160777	172010
655.051	404.741	0.32285	um	Spot	Position	16	1000166044	172015
618.975	414.891	0.32285	um	Spot	Position	16	1000167505	172016
699.598	86.0113	0.32285	um	Spot	Position	16	1000161617	172050
672.43	188.077	0.32285	um	Spot	Position	16	1000163034	172057
669.643	296.186	0.32285	um	Spot	Position	16	1000160763	172063
911.498	206.269	0.32285	um	Spot	Position	16	1000160859	172101
905.506	341.476	0.32285	um	Spot	Position	16	1000160876	172110
846.65	376.854	0.32285	um	Spot	Position	16	1000160880	172114
1142.65	396.068	0.32285	um	Spot	Position	16	1000163916	172152
197.554	820.227	0.32285	um	Spot	Position	16	1000167778	172250
764.032	890.092	0.32285	um	Spot	Position	16	1000161183	172386
707.417	1003.12	0.32285	um	Spot	Position	16	1000161204	172397
696.825	1019.24	0.32285	um	Spot	Position	16	1000161206	172401
1147.55	891.406	0.32285	um	Spot	Position	16	1000161325	172460
1058.42	907.886	0.32285	um	Spot	Position	16	1000172461	172461
1143.2	988.613	0.32285	um	Spot	Position	16	1000168721	172474
1307.63	745.912	0.32285	um	Spot	Position	16	1000170966	172488
1246.15	750.818	0.32285	um	Spot	Position	16	1000171723	172489
1184.34	982.166	0.32285	um	Spot	Position	16	1000163506	172507
1267.32	982.656	0.32285	um	Spot	Position	16	1000161326	172508
299.526	437.983	0.32285	um	Spot	Position	17	1000169622	172600
409.811	132.482	0.32285	um	Spot	Position	17	1000160648	172644
628.52	38.1894	0.32285	um	Spot	Position	17	1000160737	172710
505.091	79.9636	0.32285	um	Spot	Position	17	1000160808	172712
539.676	96.3318	0.32285	um	Spot	Position	17	1000160742	172713
609.648	128.486	0.32285	um	Spot	Position	17	1000160745	172717
628.617	246.305	0.32285	um	Spot	Position	17	1000171216	172728
591.208	374.741	0.32285	um	Spot	Position	17	1000160777	172748
653.167	404.238	0.32285	um	Spot	Position	17	1000166044	172754
617.579	429.062	0.32285	um	Spot	Position	17	1000167505	172757
698.337	88.007	0.32285	um	Spot	Position	17	1000161617	172796
675.229	183.018	0.32285	um	Spot	Position	17	1000163034	172805
671.292	297.856	0.32285	um	Spot	Position	17	1000160763	172812
772.168	329.413	0.32285	um	Spot	Position	17	1000172815	172815
903.429	342.462	0.32285	um	Spot	Position	17	1000160876	172850
845.686	376.706	0.32285	um	Spot	Position	17	1000160880	172855
1142.15	396.253	0.32285	um	Spot	Position	17	1000163916	172901
197.081	818.917	0.32285	um	Spot	Position	17	1000167778	173014
761.642	890.283	0.32285	um	Spot	Position	17	1000161183	173159
711.588	1004.71	0.32285	um	Spot	Position	17	1000161204	173167
697.088	1019.24	0.32285	um	Spot	Position	17	1000161206	173170
1143.48	886.502	0.32285	um	Spot	Position	17	1000161325	173230
1057	907.25	0.32285	um	Spot	Position	17	1000172461	173233
1142.57	986.25	0.32285	um	Spot	Position	17	1000168721	173244
1185.97	977.515	0.32285	um	Spot	Position	17	1000163506	173286
1265.36	982.822	0.32285	um	Spot	Position	17	1000161326	173287
292.886	337.295	0.32285	um	Spot	Position	18	1000173369	173369
297.514	430.907	0.32285	um	Spot	Position	18	1000169622	173382
409.298	132.717	0.32285	um	Spot	Position	18	1000160648	173416
628.525	38.8463	0.32285	um	Spot	Position	18	1000160737	173492
505.406	74.0071	0.32285	um	Spot	Position	18	1000160808	173493
539.395	96.9585	0.32285	um	Spot	Position	18	1000160742	173495
609.716	130.385	0.32285	um	Spot	Position	18	1000160745	173500
626.259	204.32	0.32285	um	Spot	Position	18	1000163086	173509
626.084	245.936	0.32285	um	Spot	Position	18	1000171216	173514
597.088	366.933	0.32285	um	Spot	Position	18	1000160777	173529
652.249	403.583	0.32285	um	Spot	Position	18	1000166044	173538
808.527	58.7718	0.32285	um	Spot	Position	18	1000161661	173573
679.876	174.342	0.32285	um	Spot	Position	18	1000163034	173586
674.879	299.397	0.32285	um	Spot	Position	18	1000160763	173593
901.614	343.164	0.32285	um	Spot	Position	18	1000160876	173637
844.348	377.094	0.32285	um	Spot	Position	18	1000160880	173641
1142.28	396.934	0.32285	um	Spot	Position	18	1000163916	173674
196.603	818.12	0.32285	um	Spot	Position	18	1000167778	173784
759.647	890.19	0.32285	um	Spot	Position	18	1000161183	173916
709.264	1005.45	0.32285	um	Spot	Position	18	1000161204	173928
695.165	1019.24	0.32285	um	Spot	Position	18	1000161206	173931
854.863	1017.72	0.32285	um	Spot	Position	18	1000173974	173974
1055.89	906.615	0.32285	um	Spot	Position	18	1000172461	173998
1140.63	987.269	0.32285	um	Spot	Position	18	1000168721	174004
1308.52	744.568	0.32285	um	Spot	Position	18	1000170966	174020
1249.79	752.853	0.32285	um	Spot	Position	18	1000171723	174023
1185.22	975.654	0.32285	um	Spot	Position	18	1000163506	174043
1264.27	981.234	0.32285	um	Spot	Position	18	1000161326	174044
294.673	336.72	0.32285	um	Spot	Position	19	1000173369	174132
289.826	421.41	0.32285	um	Spot	Position	19	1000169622	174140
409.575	132.799	0.32285	um	Spot	Position	19	1000160648	174172
627.944	39.2948	0.32285	um	Spot	Position	19	1000160737	174247
505.608	74.1248	0.32285	um	Spot	Position	19	1000160808	174249
538.611	97.3784	0.32285	um	Spot	Position	19	1000160742	174252
609.261	129.342	0.32285	um	Spot	Position	19	1000160745	174255
624.75	248.041	0.32285	um	Spot	Position	19	1000171216	174268
600.1	360.822	0.32285	um	Spot	Position	19	1000160777	174282
613.154	447.943	0.32285	um	Spot	Position	19	1000167505	174295
786.886	74.2914	0.32285	um	Spot	Position	19	1000161661	174324
681.534	169.619	0.32285	um	Spot	Position	19	1000163034	174330
686.188	302.378	0.32285	um	Spot	Position	19	1000160763	174346
768.084	324.088	0.32285	um	Spot	Position	19	1000172815	174349
897.035	344.593	0.32285	um	Spot	Position	19	1000160876	174391
843.047	377.437	0.32285	um	Spot	Position	19	1000160880	174394
1142.14	397.169	0.32285	um	Spot	Position	19	1000163916	174439
196.801	817.474	0.32285	um	Spot	Position	19	1000167778	174556
758.504	890.519	0.32285	um	Spot	Position	19	1000161183	174680
708.996	1005.84	0.32285	um	Spot	Position	19	1000161204	174692
693.251	1019.24	0.32285	um	Spot	Position	19	1000161206	174696
1055.33	906.34	0.32285	um	Spot	Position	19	1000172461	174747
1143.5	986.141	0.32285	um	Spot	Position	19	1000168721	174756
1307.68	744.183	0.32285	um	Spot	Position	19	1000170966	174772
1247.73	752.183	0.32285	um	Spot	Position	19	1000171723	174773
1184.89	975.307	0.32285	um	Spot	Position	19	1000163506	174792
1263.64	981.067	0.32285	um	Spot	Position	19	1000161326	174793
296.885	335.974	0.32285	um	Spot	Position	20	1000173369	174871
288.681	420.528	0.32285	um	Spot	Position	20	1000169622	174876
409.122	132.342	0.32285	um	Spot	Position	20	1000160648	174905
627.931	39.1403	0.32285	um	Spot	Position	20	1000160737	174982
508.939	54.1355	0.32285	um	Spot	Position	20	1000160808	174984
538.221	96.5752	0.32285	um	Spot	Position	20	1000160742	174987
608.861	128.773	0.32285	um	Spot	Position	20	1000160745	174990
611.607	209.485	0.32285	um	Spot	Position	20	1000163086	175000
622.276	249.045	0.32285	um	Spot	Position	20	1000171216	175004
603.339	354.049	0.32285	um	Spot	Position	20	1000160777	175020
650.03	403.153	0.32285	um	Spot	Position	20	1000166044	175030
576.612	530.181	0.32285	um	Spot	Position	20	1000175047	175047
771.467	88.4074	0.32285	um	Spot	Position	20	1000161661	175070
695.945	117.545	0.32285	um	Spot	Position	20	1000161617	175075
683.76	163.078	0.32285	um	Spot	Position	20	1000163034	175078
692.336	301.948	0.32285	um	Spot	Position	20	1000160763	175092
768.059	327.892	0.32285	um	Spot	Position	20	1000172815	175095
893.529	345.897	0.32285	um	Spot	Position	20	1000160876	175134
841.555	377.386	0.32285	um	Spot	Position	20	1000160880	175137
1142.36	397.57	0.32285	um	Spot	Position	20	1000163916	175179
196.66	816.294	0.32285	um	Spot	Position	20	1000167778	175282
591.452	1012.03	0.32285	um	Spot	Position	20	1000175390	175390
749.94	893.478	0.32285	um	Spot	Position	20	1000161183	175412
708.275	1005.75	0.32285	um	Spot	Position	20	1000161204	175421
693.121	1018.3	0.32285	um	Spot	Position	20	1000161206	175425
850.782	1009.43	0.32285	um	Spot	Position	20	1000173974	175461
1133.23	879.442	0.32285	um	Spot	Position	20	1000175485	175485
1053.93	905.951	0.32285	um	Spot	Position	20	1000172461	175488
1141.9	986.091	0.32285	um	Spot	Position	20	1000168721	175500
1305.83	744.073	0.32285	um	Spot	Position	20	1000170966	175518
1183.08	974.646	0.32285	um	Spot	Position	20	1000163506	175541
1261.44	979.987	0.32285	um	Spot	Position	20	1000161326	175542
296.43	335.673	0.32285	um	Spot	Position	21	1000173369	175613
282.376	416.947	0.32285	um	Spot	Position	21	1000169622	175621
409.521	131.891	0.32285	um	Spot	Position	21	1000160648	175648
513.59	38.0098	0.32285	um	Spot	Position	21	1000160808	175720
628.308	39.3328	0.32285	um	Spot	Position	21	1000160737	175721
537.628	94.5739	0.32285	um	Spot	Position	21	1000160742	175724
609.324	128.279	0.32285	um	Spot	Position	21	1000160745	175728
617.315	252.644	0.32285	um	Spot	Position	21	1000171216	175744
621.904	339.842	0.32285	um	Spot	Position	21	1000160777	175756
755.7	102.517	0.32285	um	Spot	Position	21	1000161661	175811
695.708	111.994	0.32285	um	Spot	Position	21	1000161617	175812
686.25	156.074	0.32285	um	Spot	Position	21	1000163034	175817
694.906	302.784	0.32285	um	Spot	Position	21	1000160763	175830
778.773	330.902	0.32285	um	Spot	Position	21	1000172815	175836
892.149	345.778	0.32285	um	Spot	Position	21	1000160876	175879
840.844	376.785	0.32285	um	Spot	Position	21	1000160880	175882
1142.45	397.37	0.32285	um	Spot	Position	21	1000163916	175932
196.096	814.973	0.32285	um	Spot	Position	21	1000167778	176041
588.241	1009.82	0.32285	um	Spot	Position	21	1000175390	176155
748.34	893.395	0.32285	um	Spot	Position	21	1000161183	176174
704.97	1005.59	0.32285	um	Spot	Position	21	1000161204	176186
691.538	1016.82	0.32285	um	Spot	Position	21	1000161206	176191
1131.5	878.244	0.32285	um	Spot	Position	21	1000175485	176258
1143.86	898.778	0.32285	um	Spot	Position	21	1000176260	176260
1052.52	905.382	0.32285	um	Spot	Position	21	1000172461	176261
1138.75	984.8	0.32285	um	Spot	Position	21	1000168721	176270
1304.89	743.403	0.32285	um	Spot	Position	21	1000170966	176288
1246.39	752.661	0.32285	um	Spot	Position	21	1000171723	176289
1182.88	973.456	0.32285	um	Spot	Position	21	1000163506	176304
1260.49	978.482	0.32285	um	Spot	Position	21	1000161326	176306
295.397	334.975	0.32285	um	Spot	Position	22	1000173369	176392
279.808	414.358	0.32285	um	Spot	Position	22	1000169622	176398
409.238	131.565	0.32285	um	Spot	Position	22	1000160648	176438
515.197	32.4283	0.32285	um	Spot	Position	22	1000160808	176520
628.389	39.4167	0.32285	um	Spot	Position	22	1000160737	176521
536.927	93.4132	0.32285	um	Spot	Position	22	1000160742	176523
609.751	128.734	0.32285	um	Spot	Position	22	1000160745	176526
615.523	253.797	0.32285	um	Spot	Position	22	1000171216	176541
625.555	337.883	0.32285	um	Spot	Position	22	1000160777	176552
648.891	402.594	0.32285	um	Spot	Position	22	1000166044	176561
745.734	112.277	0.32285	um	Spot	Position	22	1000161661	176602
695.249	135.128	0.32285	um	Spot	Position	22	1000161617	176603
689.42	149.393	0.32285	um	Spot	Position	22	1000163034	176607
702.33	305.132	0.32285	um	Spot	Position	22	1000160763	176623
780.236	332.005	0.32285	um	Spot	Position	22	1000172815	176626
890.919	345.777	0.32285	um	Spot	Position	22	1000160876	176668
839.721	376.774	0.32285	um	Spot	Position	22	1000160880	176671
1142.54	397.991	0.32285	um	Spot	Position	22	1000163916	176715
195.85	811.159	0.32285	um	Spot	Position	22	1000167778	176831
584.766	1007.21	0.32285	um	Spot	Position	22	1000175390	176938
703.124	1004.84	0.32285	um	Spot	Position	22	1000161204	176968
689.795	1015.35	0.32285	um	Spot	Position	22	1000161206	176972
847.43	995.133	0.32285	um	Spot	Position	22	1000173974	177005
1139.18	894.445	0.32285	um	Spot	Position	22	1000176260	177030
1051.35	905.037	0.32285	um	Spot	Position	22	1000172461	177032
1137.46	983.5	0.32285	um	Spot	Position	22	1000168721	177040
1303.31	742.199	0.32285	um	Spot	Position	22	1000170966	177055
1246.43	753.692	0.32285	um	Spot	Position	22	1000171723	177057
1185.1	971.434	0.32285	um	Spot	Position	22	1000163506	177075
1259.16	977.63	0.32285	um	Spot	Position	22	1000161326	177076
293.598	334.082	0.32285	um	Spot	Position	23	1000173369	177166
279.447	411.801	0.32285	um	Spot	Position	23	1000169622	177173
409.756	130.836	0.32285	um	Spot	Position	23	1000160648	177205
517.85	19.7107	0.32285	um	Spot	Position	23	1000160808	177283
628.489	39.0388	0.32285	um	Spot	Position	23	1000160737	177284
536.804	92.2689	0.32285	um	Spot	Position	23	1000160742	177289
609.906	128.404	0.32285	um	Spot	Position	23	1000160745	177292
615.514	254.251	0.32285	um	Spot	Position	23	1000171216	177309
631.934	331.65	0.32285	um	Spot	Position	23	1000160777	177317
648.342	402.501	0.32285	um	Spot	Position	23	1000166044	177331
570.435	523.909	0.32285	um	Spot	Position	23	1000175047	177352
729.549	126.749	0.32285	um	Spot	Position	23	1000161661	177370
691.443	148.389	0.32285	um	Spot	Position	23	1000163034	177371
740.633	299.829	0.32285	um	Spot	Position	23	1000177384	177384
709.716	304.056	0.32285	um	Spot	Position	23	1000160763	177385
779.219	331.094	0.32285	um	Spot	Position	23	1000172815	177389
889.296	346.479	0.32285	um	Spot	Position	23	1000160876	177433
838.902	376.989	0.32285	um	Spot	Position	23	1000160880	177436
1142.53	397.876	0.32285	um	Spot	Position	23	1000163916	177493
195.844	806.622	0.32285	um	Spot	Position	23	1000167778	177606
701.241	1002.09	0.32285	um	Spot	Position	23	1000161204	177740
688.315	1012.72	0.32285	um	Spot	Position	23	1000161206	177744
849.055	994.957	0.32285	um	Spot	Position	23	1000173974	177771
1131.44	865.948	0.32285	um	Spot	Position	23	1000175485	177788
1139.17	891.995	0.32285	um	Spot	Position	23	1000176260	177791
1050.01	903.962	0.32285	um	Spot	Position	23	1000172461	177793
1134.49	981.83	0.32285	um	Spot	Position	23	1000168721	177799
1301.34	741.3	0.32285	um	Spot	Position	23	1000170966	177815
1243.89	752.704	0.32285	um	Spot	Position	23	1000171723	177816
1187.37	925.085	0.32285	um	Spot	Position	23	1000177827	177827
1184.48	969.7	0.32285	um	Spot	Position	23	1000163506	177829
1257.62	976.265	0.32285	um	Spot	Position	23	1000161326	177830
1209.08	1019.24	0.32285	um	Spot	Position	23	1000177836	177836
293.383	333.633	0.32285	um	Spot	Position	24	1000173369	177919
283.643	412.98	0.32285	um	Spot	Position	24	1000169622	177931
410.096	131.181	0.32285	um	Spot	Position	24	1000160648	177961
520.83	12.0314	0.32285	um	Spot	Position	24	1000160808	178046
628.448	39.1021	0.32285	um	Spot	Position	24	1000160737	178048
536.485	91.5477	0.32285	um	Spot	Position	24	1000160742	178052
614.292	120.228	0.32285	um	Spot	Position	24	1000160745	178056
614.845	253.271	0.32285	um	Spot	Position	24	1000171216	178071
637.979	326.748	0.32285	um	Spot	Position	24	1000160777	178083
647.988	402.95	0.32285	um	Spot	Position	24	1000166044	178098
567.844	506.592	0.32285	um	Spot	Position	24	1000175047	178113
695.745	142.036	0.32285	um	Spot	Position	24	1000163034	178130
718.301	142.758	0.32285	um	Spot	Position	24	1000161661	178131
691.377	162.704	0.32285	um	Spot	Position	24	1000161617	178133
740.406	299.631	0.32285	um	Spot	Position	24	1000177384	178148
711.916	304.227	0.32285	um	Spot	Position	24	1000160763	178150
784.028	333.331	0.32285	um	Spot	Position	24	1000172815	178152
887.437	347.019	0.32285	um	Spot	Position	24	1000160876	178202
837.8	376.834	0.32285	um	Spot	Position	24	1000160880	178205
1142.86	398.264	0.32285	um	Spot	Position	24	1000163916	178248
195.425	804.308	0.32285	um	Spot	Position	24	1000167778	178371
571.335	997.217	0.32285	um	Spot	Position	24	1000175390	178485
699.418	999.444	0.32285	um	Spot	Position	24	1000161204	178516
686.964	1011.93	0.32285	um	Spot	Position	24	1000161206	178520
844.949	991.993	0.32285	um	Spot	Position	24	1000173974	178559
1128.46	857.622	0.32285	um	Spot	Position	24	1000175485	178587
1141.24	891.21	0.32285	um	Spot	Position	24	1000176260	178590
1049.24	902.938	0.32285	um	Spot	Position	24	1000172461	178592
1133.11	981.423	0.32285	um	Spot	Position	24	1000168721	178602
1299.88	740.079	0.32285	um	Spot	Position	24	1000170966	178619
1241.97	752.108	0.32285	um	Spot	Position	24	1000171723	178621
1186.88	920.064	0.32285	um	Spot	Position	24	1000177827	178639
1185.9	967.281	0.32285	um	Spot	Position	24	1000163506	178642
1258.53	974.782	0.32285	um	Spot	Position	24	1000161326	178643
1209.44	1019.24	0.32285	um	Spot	Position	24	1000177836	178647
243.788	150.296	0.32285	um	Spot	Position	25	1000178708	178708
292.424	332.667	0.32285	um	Spot	Position	25	1000173369	178728
290.033	412.46	0.32285	um	Spot	Position	25	1000169622	178733
410.152	131.276	0.32285	um	Spot	Position	25	1000160648	178768
521.592	8.70982	0.32285	um	Spot	Position	25	1000160808	178848
628.393	39.1319	0.32285	um	Spot	Position	25	1000160737	178852
536.339	91.942	0.32285	um	Spot	Position	25	1000160742	178856
616.244	116.595	0.32285	um	Spot	Position	25	1000160745	178860
641.792	321.05	0.32285	um	Spot	Position	25	1000160777	178888
572.122	494.093	0.32285	um	Spot	Position	25	1000175047	178914
696.232	138.663	0.32285	um	Spot	Position	25	1000163034	178942
714.706	145.268	0.32285	um	Spot	Position	25	1000161661	178943
691.009	165.129	0.32285	um	Spot	Position	25	1000161617	178945
725.973	293.758	0.32285	um	Spot	Position	25	1000178959	178959
733.047	296.606	0.32285	um	Spot	Position	25	1000177384	178960
713.107	304.381	0.32285	um	Spot	Position	25	1000160763	178962
782.253	333.417	0.32285	um	Spot	Position	25	1000172815	178965
885.186	347.34	0.32285	um	Spot	Position	25	1000160876	178997
836.297	376.985	0.32285	um	Spot	Position	25	1000160880	178998
1143.25	398.618	0.32285	um	Spot	Position	25	1000163916	179048
195.346	803.167	0.32285	um	Spot	Position	25	1000167778	179174
569.419	995.435	0.32285	um	Spot	Position	25	1000175390	179295
737.642	898.803	0.32285	um	Spot	Position	25	1000161183	179317
698.242	999.162	0.32285	um	Spot	Position	25	1000161204	179326
685.272	1010.71	0.32285	um	Spot	Position	25	1000161206	179329
842.884	990.062	0.32285	um	Spot	Position	25	1000173974	179370
1124.15	849.963	0.32285	um	Spot	Position	25	1000175485	179390
1153.94	879.082	0.32285	um	Spot	Position	25	1000176260	179396
1048.65	902.619	0.32285	um	Spot	Position	25	1000172461	179398
1131.54	981.888	0.32285	um	Spot	Position	25	1000168721	179409
1298.61	742.847	0.32285	um	Spot	Position	25	1000170966	179428
1242.03	752.686	0.32285	um	Spot	Position	25	1000171723	179430
1186.91	917.595	0.32285	um	Spot	Position	25	1000177827	179443
1193.73	962.342	0.32285	um	Spot	Position	25	1000163506	179446
1258.95	973.331	0.32285	um	Spot	Position	25	1000161326	179448
1211.11	1019.24	0.32285	um	Spot	Position	25	1000177836	179454
263.74	132.376	0.32285	um	Spot	Position	26	1000178708	179504
292.515	332.236	0.32285	um	Spot	Position	26	1000173369	179527
301.909	413.828	0.32285	um	Spot	Position	26	1000169622	179534
410.14	130.882	0.32285	um	Spot	Position	26	1000160648	179568
522.76	7.41434	0.32285	um	Spot	Position	26	1000160808	179647
628.134	38.4601	0.32285	um	Spot	Position	26	1000160737	179650
536.834	92.6228	0.32285	um	Spot	Position	26	1000160742	179653
616.738	114.587	0.32285	um	Spot	Position	26	1000160745	179656
649.325	202.077	0.32285	um	Spot	Position	26	1000179669	179669
649.415	314.48	0.32285	um	Spot	Position	26	1000160777	179681
546.034	324.268	0.32285	um	Spot	Position	26	1000179682	179682
648.82	411.431	0.32285	um	Spot	Position	26	1000166044	179701
700.845	131.616	0.32285	um	Spot	Position	26	1000163034	179736
715.161	146.146	0.32285	um	Spot	Position	26	1000161661	179737
688.219	182.046	0.32285	um	Spot	Position	26	1000161617	179740
726.667	293.748	0.32285	um	Spot	Position	26	1000178959	179747
726.962	307.647	0.32285	um	Spot	Position	26	1000177384	179750
774.809	325.776	0.32285	um	Spot	Position	26	1000172815	179751
834.972	376.533	0.32285	um	Spot	Position	26	1000160880	179788
917.321	550.257	0.32285	um	Spot	Position	26	1000179800	179800
1144.33	399.225	0.32285	um	Spot	Position	26	1000163916	179825
195.038	801.468	0.32285	um	Spot	Position	26	1000167778	179950
568.454	994.696	0.32285	um	Spot	Position	26	1000175390	180053
696.344	999.178	0.32285	um	Spot	Position	26	1000161204	180085
683.46	1009.99	0.32285	um	Spot	Position	26	1000161206	180088
839.592	990.757	0.32285	um	Spot	Position	26	1000173974	180129
1121.11	848.089	0.32285	um	Spot	Position	26	1000175485	180150
1047.83	902.435	0.32285	um	Spot	Position	26	1000172461	180155
1297.7	742.129	0.32285	um	Spot	Position	26	1000170966	180183
1186.77	909.12	0.32285	um	Spot	Position	26	1000177827	180201
1196.96	959.152	0.32285	um	Spot	Position	26	1000163506	180206
1255.68	971.345	0.32285	um	Spot	Position	26	1000161326	180208
1214.41	1019.24	0.32285	um	Spot	Position	26	1000177836	180214
292.243	331.38	0.32285	um	Spot	Position	27	1000173369	180293
522.383	6.13481	0.32285	um	Spot	Position	27	1000160808	180420
627.599	37.7704	0.32285	um	Spot	Position	27	1000160737	180421
536.656	93.4526	0.32285	um	Spot	Position	27	1000160742	180423
616.167	115.274	0.32285	um	Spot	Position	27	1000160745	180425
643.304	199.915	0.32285	um	Spot	Position	27	1000179669	180436
650.946	312.039	0.32285	um	Spot	Position	27	1000160777	180450
542.534	328.073	0.32285	um	Spot	Position	27	1000179682	180451
647.647	414.297	0.32285	um	Spot	Position	27	1000166044	180466
584.55	464.355	0.32285	um	Spot	Position	27	1000175047	180475
706.307	128.967	0.32285	um	Spot	Position	27	1000163034	180503
715.857	147.003	0.32285	um	Spot	Position	27	1000161661	180505
682.473	191.31	0.32285	um	Spot	Position	27	1000161617	180510
678.387	282.278	0.32285	um	Spot	Position	27	1000180523	180523
725.301	293.784	0.32285	um	Spot	Position	27	1000178959	180525
732.925	309.452	0.32285	um	Spot	Position	27	1000177384	180529
768.592	314.5	0.32285	um	Spot	Position	27	1000172815	180530
876.451	349.499	0.32285	um	Spot	Position	27	1000160876	180560
833.423	376.303	0.32285	um	Spot	Position	27	1000160880	180562
917.679	553.463	0.32285	um	Spot	Position	27	1000179800	180575
995.992	317.959	0.32285	um	Spot	Position	27	1000180599	180599
1144.54	399.096	0.32285	um	Spot	Position	27	1000163916	180603
194.844	800.408	0.32285	um	Spot	Position	27	1000167778	180713
537.369	895.428	0.32285	um	Spot	Position	27	1000180808	180808
685.498	997.897	0.32285	um	Spot	Position	27	1000161204	180855
682.19	1010.21	0.32285	um	Spot	Position	27	1000161206	180858
837.583	988.684	0.32285	um	Spot	Position	27	1000173974	180893
1120.43	846.127	0.32285	um	Spot	Position	27	1000175485	180917
1047.62	900.825	0.32285	um	Spot	Position	27	1000172461	180921
1293.01	747.905	0.32285	um	Spot	Position	27	1000170966	180947
1238.08	750.417	0.32285	um	Spot	Position	27	1000171723	180948
1161.14	870.197	0.32285	um	Spot	Position	27	1000176260	180959
1197.7	958.391	0.32285	um	Spot	Position	27	1000163506	180968
1253.91	970.727	0.32285	um	Spot	Position	27	1000161326	180969
1216.62	1019.24	0.32285	um	Spot	Position	27	1000177836	180974
292.29	330.958	0.32285	um	Spot	Position	28	1000173369	181056
408.854	130.209	0.32285	um	Spot	Position	28	1000160648	181100
522.255	7.13169	0.32285	um	Spot	Position	28	1000160808	181182
628.107	38.8732	0.32285	um	Spot	Position	28	1000160737	181186
536.94	95.3596	0.32285	um	Spot	Position	28	1000160742	181190
617.505	113.158	0.32285	um	Spot	Position	28	1000160745	181193
639.612	197.66	0.32285	um	Spot	Position	28	1000179669	181204
660.762	302.162	0.32285	um	Spot	Position	28	1000160777	181210
539.272	333.094	0.32285	um	Spot	Position	28	1000179682	181213
646.855	416.002	0.32285	um	Spot	Position	28	1000166044	181226
587.83	448.83	0.32285	um	Spot	Position	28	1000175047	181232
706.056	128.78	0.32285	um	Spot	Position	28	1000163034	181264
713.685	149.691	0.32285	um	Spot	Position	28	1000161661	181265
679.859	195.445	0.32285	um	Spot	Position	28	1000161617	181269
673.21	283.169	0.32285	um	Spot	Position	28	1000180523	181276
723.823	293.485	0.32285	um	Spot	Position	28	1000178959	181278
763.267	306.027	0.32285	um	Spot	Position	28	1000172815	181280
734.131	310.288	0.32285	um	Spot	Position	28	1000177384	181281
832.507	376.274	0.32285	um	Spot	Position	28	1000160880	181325
930.022	560.415	0.32285	um	Spot	Position	28	1000179800	181335
1001.22	300.743	0.32285	um	Spot	Position	28	1000180599	181361
1145.73	399.93	0.32285	um	Spot	Position	28	1000163916	181367
194.358	801.518	0.32285	um	Spot	Position	28	1000167778	181482
539.355	904.185	0.32285	um	Spot	Position	28	1000180808	181597
553.416	983.752	0.32285	um	Spot	Position	28	1000175390	181610
733.122	898.632	0.32285	um	Spot	Position	28	1000161183	181630
680.977	1007.28	0.32285	um	Spot	Position	28	1000161206	181637
963.359	819.544	0.32285	um	Spot	Position	28	1000181651	181651
836.283	987.417	0.32285	um	Spot	Position	28	1000173974	181676
1113.06	839.367	0.32285	um	Spot	Position	28	1000175485	181693
1046.32	899.926	0.32285	um	Spot	Position	28	1000172461	181697
1233.08	745.854	0.32285	um	Spot	Position	28	1000171723	181722
1165.19	865.665	0.32285	um	Spot	Position	28	1000176260	181734
1183.32	907.308	0.32285	um	Spot	Position	28	1000177827	181737
1196.42	956.189	0.32285	um	Spot	Position	28	1000163506	181740
1254.54	968.939	0.32285	um	Spot	Position	28	1000161326	181742
1213.6	1019.24	0.32285	um	Spot	Position	28	1000177836	181749
291.813	330.188	0.32285	um	Spot	Position	29	1000173369	181830
409.141	130.131	0.32285	um	Spot	Position	29	1000160648	181870
519.333	17.7517	0.32285	um	Spot	Position	29	1000160808	181956
628.089	39.2131	0.32285	um	Spot	Position	29	1000160737	181958
537.632	96.4619	0.32285	um	Spot	Position	29	1000160742	181963
620.122	110.683	0.32285	um	Spot	Position	29	1000160745	181964
654.954	272.271	0.32285	um	Spot	Position	29	1000180523	181984
537.875	334.066	0.32285	um	Spot	Position	29	1000179682	181994
595.676	418.594	0.32285	um	Spot	Position	29	1000175047	182005
645.271	418.959	0.32285	um	Spot	Position	29	1000166044	182006
706.602	130.676	0.32285	um	Spot	Position	29	1000163034	182041
713.373	151.353	0.32285	um	Spot	Position	29	1000161661	182042
677.912	200.947	0.32285	um	Spot	Position	29	1000161617	182048
722.088	293.579	0.32285	um	Spot	Position	29	1000178959	182054
670.76	296.457	0.32285	um	Spot	Position	29	1000160777	182056
743.442	310.223	0.32285	um	Spot	Position	29	1000177384	182058
866.141	352.86	0.32285	um	Spot	Position	29	1000160876	182099
831.414	376.222	0.32285	um	Spot	Position	29	1000160880	182101
933.432	561.405	0.32285	um	Spot	Position	29	1000179800	182116
1002.26	293.114	0.32285	um	Spot	Position	29	1000180599	182147
1146.3	401.187	0.32285	um	Spot	Position	29	1000163916	182151
194.388	797.79	0.32285	um	Spot	Position	29	1000167778	182274
537.705	898.542	0.32285	um	Spot	Position	29	1000180808	182378
549.546	981.163	0.32285	um	Spot	Position	29	1000175390	182391
731.619	898.528	0.32285	um	Spot	Position	29	1000161183	182415
678.588	1005.13	0.32285	um	Spot	Position	29	1000161206	182425
962.643	820.296	0.32285	um	Spot	Position	29	1000181651	182441
835.013	986.572	0.32285	um	Spot	Position	29	1000173974	182459
1044.86	899.324	0.32285	um	Spot	Position	29	1000172461	182478
1288.87	748.781	0.32285	um	Spot	Position	29	1000170966	182510
1227.37	751.332	0.32285	um	Spot	Position	29	1000171723	182511
1167.32	862.316	0.32285	um	Spot	Position	29	1000176260	182522
1180.29	905.456	0.32285	um	Spot	Position	29	1000177827	182525
1195.79	954.681	0.32285	um	Spot	Position	29	1000163506	182527
1253.11	968.245	0.32285	um	Spot	Position	29	1000161326	182528
1210.88	1016.47	0.32285	um	Spot	Position	29	1000177836	182536
291.611	329.755	0.32285	um	Spot	Position	30	1000173369	182631
408.873	130.805	0.32285	um	Spot	Position	30	1000160648	182675
514.271	34.8808	0.32285	um	Spot	Position	30	1000160808	182759
627.847	39.9501	0.32285	um	Spot	Position	30	1000160737	182760
537.826	97.2764	0.32285	um	Spot	Position	30	1000160742	182764
619.726	110.91	0.32285	um	Spot	Position	30	1000160745	182766
640.079	262.482	0.32285	um	Spot	Position	30	1000180523	182786
535.691	335.667	0.32285	um	Spot	Position	30	1000179682	182797
600.32	400.502	0.32285	um	Spot	Position	30	1000175047	182811
646.164	425.829	0.32285	um	Spot	Position	30	1000166044	182818
710.11	129.113	0.32285	um	Spot	Position	30	1000163034	182850
710.366	159.239	0.32285	um	Spot	Position	30	1000161661	182853
675.096	204.648	0.32285	um	Spot	Position	30	1000161617	182857
678.141	290.98	0.32285	um	Spot	Position	30	1000160777	182865
720.601	293.154	0.32285	um	Spot	Position	30	1000178959	182866
743.286	309.724	0.32285	um	Spot	Position	30	1000177384	182870
862.226	353.624	0.32285	um	Spot	Position	30	1000160876	182914
830.344	376.25	0.32285	um	Spot	Position	30	1000160880	182918
933.981	561.448	0.32285	um	Spot	Position	30	1000179800	182930
1002.66	287.77	0.32285	um	Spot	Position	30	1000180599	182956
1146.45	401.814	0.32285	um	Spot	Position	30	1000163916	182965
194.257	794.817	0.32285	um	Spot	Position	30	1000167778	183095
537.289	899.625	0.32285	um	Spot	Position	30	1000180808	183198
548.51	980.482	0.32285	um	Spot	Position	30	1000175390	183209
647.566	1015.44	0.32285	um	Spot	Position	30	1000161204	183216
730.286	897.832	0.32285	um	Spot	Position	30	1000161183	183236
675.751	1002.32	0.32285	um	Spot	Position	30	1000161206	183250
962.849	819.215	0.32285	um	Spot	Position	30	1000181651	183258
835.519	984.253	0.32285	um	Spot	Position	30	1000173974	183278
1086.93	827.257	0.32285	um	Spot	Position	30	1000175485	183296
1043.86	898.448	0.32285	um	Spot	Position	30	1000172461	183304
1287.2	747.226	0.32285	um	Spot	Position	30	1000170966	183332
1216.39	761.786	0.32285	um	Spot	Position	30	1000171723	183334
1173.06	857.642	0.32285	um	Spot	Position	30	1000176260	183344
1194.84	953.058	0.32285	um	Spot	Position	30	1000163506	183352
1257.44	964.831	0.32285	um	Spot	Position	30	1000161326	183353
1206.46	1015.47	0.32285	um	Spot	Position	30	1000177836	183359
292.054	329.6	0.32285	um	Spot	Position	31	1000173369	183435
408.437	130.821	0.32285	um	Spot	Position	31	1000160648	183485
379.099	155.943	0.32285	um	Spot	Position	31	1000183488	183488
627.042	40.1493	0.32285	um	Spot	Position	31	1000160737	183569
511.673	54.4765	0.32285	um	Spot	Position	31	1000160808	183570
537.439	97.4528	0.32285	um	Spot	Position	31	1000160742	183573
626.045	105.644	0.32285	um	Spot	Position	31	1000160745	183575
626.219	201.755	0.32285	um	Spot	Position	31	1000179669	183589
630.835	248.628	0.32285	um	Spot	Position	31	1000180523	183595
534.961	335.711	0.32285	um	Spot	Position	31	1000179682	183607
611.94	383.727	0.32285	um	Spot	Position	31	1000175047	183613
648.372	429.011	0.32285	um	Spot	Position	31	1000166044	183622
712.994	130.366	0.32285	um	Spot	Position	31	1000163034	183657
708.835	161.932	0.32285	um	Spot	Position	31	1000161661	183660
664.227	214.57	0.32285	um	Spot	Position	31	1000161617	183666
685.244	283.605	0.32285	um	Spot	Position	31	1000160777	183675
719.422	293.558	0.32285	um	Spot	Position	31	1000178959	183677
747.658	311.891	0.32285	um	Spot	Position	31	1000177384	183680
859.372	354.847	0.32285	um	Spot	Position	31	1000160876	183724
829.36	376.355	0.32285	um	Spot	Position	31	1000160880	183726
938.698	563.44	0.32285	um	Spot	Position	31	1000179800	183735
1001.73	286.564	0.32285	um	Spot	Position	31	1000180599	183763
1146.04	402.191	0.32285	um	Spot	Position	31	1000163916	183770
194.077	793.433	0.32285	um	Spot	Position	31	1000167778	183889
537.788	901.785	0.32285	um	Spot	Position	31	1000180808	183999
547.108	978.759	0.32285	um	Spot	Position	31	1000175390	184011
641.265	1019.24	0.32285	um	Spot	Position	31	1000161204	184014
730.118	897.089	0.32285	um	Spot	Position	31	1000161183	184035
674.123	1000.78	0.32285	um	Spot	Position	31	1000161206	184049
962.52	818.241	0.32285	um	Spot	Position	31	1000181651	184064
834.234	986.906	0.32285	um	Spot	Position	31	1000173974	184081
1073.37	819.865	0.32285	um	Spot	Position	31	1000175485	184104
1042.71	897.919	0.32285	um	Spot	Position	31	1000172461	184114
1284.2	749.5	0.32285	um	Spot	Position	31	1000170966	184141
1205.17	767.806	0.32285	um	Spot	Position	31	1000171723	184144
1192.69	953.1	0.32285	um	Spot	Position	31	1000163506	184160
1258.01	964.776	0.32285	um	Spot	Position	31	1000161326	184162
1199.97	1013.58	0.32285	um	Spot	Position	31	1000177836	184169
291.701	328.939	0.32285	um	Spot	Position	32	1000173369	184247
407.992	130.35	0.32285	um	Spot	Position	32	1000160648	184286
378.039	153.469	0.32285	um	Spot	Position	32	1000183488	184289
626.531	39.6569	0.32285	um	Spot	Position	32	1000160737	184364
511.871	72.5288	0.32285	um	Spot	Position	32	1000160808	184368
536.438	97.2822	0.32285	um	Spot	Position	32	1000160742	184370
641.527	97.0086	0.32285	um	Spot	Position	32	1000160745	184372
620.687	202.414	0.32285	um	Spot	Position	32	1000179669	184385
658.037	220.518	0.32285	um	Spot	Position	32	1000161617	184387
616.188	234.109	0.32285	um	Spot	Position	32	1000180523	184389
534.826	335.545	0.32285	um	Spot	Position	32	1000179682	184405
610.116	383.323	0.32285	um	Spot	Position	32	1000175047	184415
651.604	434.495	0.32285	um	Spot	Position	32	1000166044	184425
730.607	131.637	0.32285	um	Spot	Position	32	1000163034	184455
708.028	162.356	0.32285	um	Spot	Position	32	1000161661	184461
688.615	282.156	0.32285	um	Spot	Position	32	1000160777	184472
718.345	293.888	0.32285	um	Spot	Position	32	1000178959	184474
747.611	312.06	0.32285	um	Spot	Position	32	1000177384	184477
856.429	356.544	0.32285	um	Spot	Position	32	1000160876	184519
1002.9	284.723	0.32285	um	Spot	Position	32	1000180599	184566
1146.22	402.519	0.32285	um	Spot	Position	32	1000163916	184571
194.36	792.114	0.32285	um	Spot	Position	32	1000167778	184678
538.14	902.329	0.32285	um	Spot	Position	32	1000180808	184787
547.402	978.601	0.32285	um	Spot	Position	32	1000175390	184800
641.523	1019.24	0.32285	um	Spot	Position	32	1000161204	184807
674.913	1000.88	0.32285	um	Spot	Position	32	1000161206	184839
962.144	819.082	0.32285	um	Spot	Position	32	1000181651	184853
832.501	988.411	0.32285	um	Spot	Position	32	1000173974	184876
1042.16	897.88	0.32285	um	Spot	Position	32	1000172461	184905
1282.74	747.754	0.32285	um	Spot	Position	32	1000170966	184939
1192.1	779.083	0.32285	um	Spot	Position	32	1000171723	184944
1184.67	844.427	0.32285	um	Spot	Position	32	1000176260	184950
1189.88	954.244	0.32285	um	Spot	Position	32	1000163506	184957
1257.51	963.918	0.32285	um	Spot	Position	32	1000161326	184959
1196.96	1011.17	0.32285	um	Spot	Position	32	1000177836	184964
291.587	328.287	0.32285	um	Spot	Position	33	1000173369	185054
378.225	142.858	0.32285	um	Spot	Position	33	1000183488	185103
626.55	39.0568	0.32285	um	Spot	Position	33	1000160737	185168
511.905	74.5098	0.32285	um	Spot	Position	33	1000160808	185169
647.81	91.8927	0.32285	um	Spot	Position	33	1000160745	185170
536.063	97.621	0.32285	um	Spot	Position	33	1000160742	185171
617.521	204.351	0.32285	um	Spot	Position	33	1000179669	185185
601.376	216.551	0.32285	um	Spot	Position	33	1000180523	185186
655.988	221.271	0.32285	um	Spot	Position	33	1000161617	185187
533.953	336.495	0.32285	um	Spot	Position	33	1000179682	185199
609.511	382.623	0.32285	um	Spot	Position	33	1000175047	185208
735.499	130.804	0.32285	um	Spot	Position	33	1000163034	185253
705.18	179.64	0.32285	um	Spot	Position	33	1000161661	185255
685.651	282.743	0.32285	um	Spot	Position	33	1000160777	185258
718.52	293.991	0.32285	um	Spot	Position	33	1000178959	185259
854.454	357.304	0.32285	um	Spot	Position	33	1000160876	185316
1003.67	283.313	0.32285	um	Spot	Position	33	1000180599	185362
1146.62	402.542	0.32285	um	Spot	Position	33	1000163916	185371
194.033	791.131	0.32285	um	Spot	Position	33	1000167778	185490
633.678	903.474	0.32285	um	Spot	Position	33	1000185605	185605
536.219	904.834	0.32285	um	Spot	Position	33	1000180808	185606
546.517	977.587	0.32285	um	Spot	Position	33	1000175390	185614
642.24	1019.24	0.32285	um	Spot	Position	33	1000161204	185617
674.943	999.383	0.32285	um	Spot	Position	33	1000161206	185648
961.217	817.908	0.32285	um	Spot	Position	33	1000181651	185662
1040.92	896.876	0.32285	um	Spot	Position	33	1000172461	185713
1275.43	760.429	0.32285	um	Spot	Position	33	1000170966	185741
1185.68	784.035	0.32285	um	Spot	Position	33	1000171723	185744
1184.64	842.983	0.32285	um	Spot	Position	33	1000176260	185752
1192.33	949.389	0.32285	um	Spot	Position	33	1000163506	185760
1255.72	962.503	0.32285	um	Spot	Position	33	1000161326	185761
1196.42	1010.91	0.32285	um	Spot	Position	33	1000177836	185766
291.262	327.519	0.32285	um	Spot	Position	34	1000173369	185855
380.522	138.224	0.32285	um	Spot	Position	34	1000183488	185900
390.842	446.102	0.32285	um	Spot	Position	34	1000185935	185935
626.649	39.9054	0.32285	um	Spot	Position	34	1000160737	185971
648.457	89.6645	0.32285	um	Spot	Position	34	1000160745	185974
536.118	97.7318	0.32285	um	Spot	Position	34	1000160742	185975
515.272	100.96	0.32285	um	Spot	Position	34	1000160808	185976
619.01	202.171	0.32285	um	Spot	Position	34	1000179669	185990
653.902	221.091	0.32285	um	Spot	Position	34	1000161617	185993
534.477	334.603	0.32285	um	Spot	Position	34	1000179682	186010
609.796	382.815	0.32285	um	Spot	Position	34	1000175047	186023
738.392	130.392	0.32285	um	Spot	Position	34	1000163034	186064
684.304	282.712	0.32285	um	Spot	Position	34	1000160777	186073
717.499	293.847	0.32285	um	Spot	Position	34	1000178959	186075
761.361	318.636	0.32285	um	Spot	Position	34	1000177384	186079
854.42	357.225	0.32285	um	Spot	Position	34	1000160876	186123
1004.11	275.179	0.32285	um	Spot	Position	34	1000180599	186155
1146.2	403.087	0.32285	um	Spot	Position	34	1000163916	186164
193.665	791.994	0.32285	um	Spot	Position	34	1000167778	186282
536.536	899.69	0.32285	um	Spot	Position	34	1000180808	186391
545.462	977.014	0.32285	um	Spot	Position	34	1000175390	186404
646.535	1012.34	0.32285	um	Spot	Position	34	1000161204	186408
729.228	895.652	0.32285	um	Spot	Position	34	1000161183	186427
675.03	999.065	0.32285	um	Spot	Position	34	1000161206	186436
960.047	817.839	0.32285	um	Spot	Position	34	1000181651	186448
833.506	1003.41	0.32285	um	Spot	Position	34	1000173974	186475
999.915	799.731	0.32285	um	Spot	Position	34	1000186488	186488
1040.3	896.638	0.32285	um	Spot	Position	34	1000172461	186495
1270.89	760.689	0.32285	um	Spot	Position	34	1000170966	186522
1182.05	784.924	0.32285	um	Spot	Position	34	1000171723	186525
1183.74	841.495	0.32285	um	Spot	Position	34	1000176260	186530
1192.26	948.531	0.32285	um	Spot	Position	34	1000163506	186533
1255.07	961.574	0.32285	um	Spot	Position	34	1000161326	186535
1197.04	1014.87	0.32285	um	Spot	Position	34	1000177836	186540
290.901	326.666	0.32285	um	Spot	Position	35	1000173369	186618
387.677	124.067	0.32285	um	Spot	Position	35	1000183488	186667
409.09	129.892	0.32285	um	Spot	Position	35	1000160648	186669
397.187	423.597	0.32285	um	Spot	Position	35	1000185935	186707
626.959	39.6598	0.32285	um	Spot	Position	35	1000160737	186746
651.729	87.4759	0.32285	um	Spot	Position	35	1000160745	186752
535.567	97.9911	0.32285	um	Spot	Position	35	1000160742	186753
515.417	120.55	0.32285	um	Spot	Position	35	1000160808	186756
618.204	217.48	0.32285	um	Spot	Position	35	1000179669	186768
650.076	221.331	0.32285	um	Spot	Position	35	1000161617	186770
561.176	274.82	0.32285	um	Spot	Position	35	1000186777	186777
532.925	335.851	0.32285	um	Spot	Position	35	1000179682	186785
609.844	382.884	0.32285	um	Spot	Position	35	1000175047	186794
570.605	606.308	0.32285	um	Spot	Position	35	1000186819	186819
750.124	128.705	0.32285	um	Spot	Position	35	1000163034	186829
681.273	281.266	0.32285	um	Spot	Position	35	1000160777	186841
716.328	293.116	0.32285	um	Spot	Position	35	1000178959	186843
767.561	321.716	0.32285	um	Spot	Position	35	1000177384	186846
853.642	356.177	0.32285	um	Spot	Position	35	1000160876	186892
1005.21	269.809	0.32285	um	Spot	Position	35	1000180599	186933
1146.18	403.146	0.32285	um	Spot	Position	35	1000163916	186941
192.844	791.336	0.32285	um	Spot	Position	35	1000167778	187048
536.772	898.608	0.32285	um	Spot	Position	35	1000180808	187145
544.867	975.852	0.32285	um	Spot	Position	35	1000175390	187158
645.159	1013.29	0.32285	um	Spot	Position	35	1000161204	187164
675.073	997.827	0.32285	um	Spot	Position	35	1000161206	187194
845.834	1019.24	0.32285	um	Spot	Position	35	1000173974	187245
1039.24	895.771	0.32285	um	Spot	Position	35	1000172461	187263
1268.88	761.379	0.32285	um	Spot	Position	35	1000170966	187295
1169.69	803.494	0.32285	um	Spot	Position	35	1000171723	187298
1191.11	947.341	0.32285	um	Spot	Position	35	1000163506	187312
1254.7	960.428	0.32285	um	Spot	Position	35	1000161326	187314
1194.48	1010.78	0.32285	um	Spot	Position	35	1000177836	187318
290.484	325.954	0.32285	um	Spot	Position	36	1000173369	187395
443.105	17.3887	0.32285	um	Spot	Position	36	1000187432	187432
390.565	120.63	0.32285	um	Spot	Position	36	1000183488	187437
627.331	39.1994	0.32285	um	Spot	Position	36	1000160737	187524
652.54	86.4134	0.32285	um	Spot	Position	36	1000160745	187528
536.151	97.3042	0.32285	um	Spot	Position	36	1000160742	187530
517.54	131.506	0.32285	um	Spot	Position	36	1000160808	187534
618.35	217.714	0.32285	um	Spot	Position	36	1000179669	187547
631.741	231.135	0.32285	um	Spot	Position	36	1000161617	187548
556.024	279.635	0.32285	um	Spot	Position	36	1000186777	187553
523.529	347.675	0.32285	um	Spot	Position	36	1000179682	187561
609.452	382.707	0.32285	um	Spot	Position	36	1000175047	187568
751.856	128.814	0.32285	um	Spot	Position	36	1000163034	187609
681.129	281.134	0.32285	um	Spot	Position	36	1000160777	187618
716.473	292.6	0.32285	um	Spot	Position	36	1000178959	187620
770.329	322.363	0.32285	um	Spot	Position	36	1000177384	187623
666.265	458.351	0.32285	um	Spot	Position	36	1000166044	187628
989.486	298.682	0.32285	um	Spot	Position	36	1000187669	187669
853.211	356.054	0.32285	um	Spot	Position	36	1000160876	187674
1145.91	403.553	0.32285	um	Spot	Position	36	1000163916	187719
192.63	790.828	0.32285	um	Spot	Position	36	1000167778	187820
536.394	896.988	0.32285	um	Spot	Position	36	1000180808	187917
544.334	974.499	0.32285	um	Spot	Position	36	1000175390	187934
648.95	1004.17	0.32285	um	Spot	Position	36	1000161204	187938
675.721	996.499	0.32285	um	Spot	Position	36	1000161206	187969
957.283	817.222	0.32285	um	Spot	Position	36	1000181651	187985
1038.89	894.659	0.32285	um	Spot	Position	36	1000172461	188042
1106.05	995.661	0.32285	um	Spot	Position	36	1000188056	188056
1267.67	761.161	0.32285	um	Spot	Position	36	1000170966	188072
1163.86	810.17	0.32285	um	Spot	Position	36	1000171723	188079
1190.38	945.401	0.32285	um	Spot	Position	36	1000163506	188091
1256.72	961.142	0.32285	um	Spot	Position	36	1000161326	188093
1167.46	975.161	0.32285	um	Spot	Position	36	1000188095	188095
1191.98	1006.21	0.32285	um	Spot	Position	36	1000177836	188099
290.394	325.543	0.32285	um	Spot	Position	37	1000173369	188181
433.868	30.2061	0.32285	um	Spot	Position	37	1000187432	188222
391.268	118.87	0.32285	um	Spot	Position	37	1000183488	188231
408.589	128.641	0.32285	um	Spot	Position	37	1000160648	188232
627.202	39.1247	0.32285	um	Spot	Position	37	1000160737	188312
655.284	83.6815	0.32285	um	Spot	Position	37	1000160745	188317
536.034	97.0897	0.32285	um	Spot	Position	37	1000160742	188318
517.064	149.624	0.32285	um	Spot	Position	37	1000160808	188323
617.855	217.476	0.32285	um	Spot	Position	37	1000179669	188331
618.827	242.451	0.32285	um	Spot	Position	37	1000161617	188334
553.772	279.853	0.32285	um	Spot	Position	37	1000186777	188339
523.06	346.909	0.32285	um	Spot	Position	37	1000179682	188347
608.821	381.122	0.32285	um	Spot	Position	37	1000175047	188352
758.95	130.642	0.32285	um	Spot	Position	37	1000163034	188389
682.004	279.586	0.32285	um	Spot	Position	37	1000160777	188397
715.544	292.714	0.32285	um	Spot	Position	37	1000178959	188398
778.14	325.911	0.32285	um	Spot	Position	37	1000177384	188404
852.942	356.215	0.32285	um	Spot	Position	37	1000160876	188450
894.973	529.371	0.32285	um	Spot	Position	37	1000188467	188467
999.752	295.089	0.32285	um	Spot	Position	37	1000187669	188500
1146.13	403.255	0.32285	um	Spot	Position	37	1000163916	188504
191.818	794.9	0.32285	um	Spot	Position	37	1000167778	188622
538.881	888.268	0.32285	um	Spot	Position	37	1000180808	188729
632.211	899.498	0.32285	um	Spot	Position	37	1000185605	188732
542.714	972.982	0.32285	um	Spot	Position	37	1000175390	188746
651.846	991.476	0.32285	um	Spot	Position	37	1000161204	188749
675.89	995.11	0.32285	um	Spot	Position	37	1000161206	188785
956.073	816.478	0.32285	um	Spot	Position	37	1000181651	188803
997.364	799.783	0.32285	um	Spot	Position	37	1000186488	188850
1038.54	893.57	0.32285	um	Spot	Position	37	1000172461	188859
1104.88	995.622	0.32285	um	Spot	Position	37	1000188056	188876
1260.33	766.341	0.32285	um	Spot	Position	37	1000170966	188893
1160.24	813.647	0.32285	um	Spot	Position	37	1000171723	188899
1189.06	944.32	0.32285	um	Spot	Position	37	1000163506	188908
1256	959.481	0.32285	um	Spot	Position	37	1000161326	188910
1168.85	970.317	0.32285	um	Spot	Position	37	1000188095	188911
1190.59	1003.96	0.32285	um	Spot	Position	37	1000177836	188913
290.246	325.048	0.32285	um	Spot	Position	38	1000173369	189000
418.892	40.3757	0.32285	um	Spot	Position	38	1000187432	189037
396.446	421.677	0.32285	um	Spot	Position	38	1000185935	189089
627.215	39.3609	0.32285	um	Spot	Position	38	1000160737	189131
659.73	80.5705	0.32285	um	Spot	Position	38	1000160745	189136
536.347	97.2891	0.32285	um	Spot	Position	38	1000160742	189137
521.529	168.443	0.32285	um	Spot	Position	38	1000160808	189147
619.058	241.943	0.32285	um	Spot	Position	38	1000161617	189159
556.028	277.58	0.32285	um	Spot	Position	38	1000186777	189164
513.988	357.479	0.32285	um	Spot	Position	38	1000179682	189176
609.093	380.594	0.32285	um	Spot	Position	38	1000175047	189180
549.993	630.159	0.32285	um	Spot	Position	38	1000186819	189214
758.99	130.687	0.32285	um	Spot	Position	38	1000163034	189222
682.846	279.307	0.32285	um	Spot	Position	38	1000160777	189234
715.189	292.852	0.32285	um	Spot	Position	38	1000178959	189236
778.119	326.651	0.32285	um	Spot	Position	38	1000177384	189241
851.702	356.361	0.32285	um	Spot	Position	38	1000160876	189285
894.139	529.796	0.32285	um	Spot	Position	38	1000188467	189295
999.888	295.693	0.32285	um	Spot	Position	38	1000187669	189323
1146.52	403.399	0.32285	um	Spot	Position	38	1000163916	189335
191.591	795.55	0.32285	um	Spot	Position	38	1000167778	189446
549.165	870.129	0.32285	um	Spot	Position	38	1000180808	189551
632.009	898.681	0.32285	um	Spot	Position	38	1000185605	189558
540.399	967.937	0.32285	um	Spot	Position	38	1000175390	189571
651.48	993.203	0.32285	um	Spot	Position	38	1000161204	189576
721.329	895.515	0.32285	um	Spot	Position	38	1000161183	189596
677.075	994.24	0.32285	um	Spot	Position	38	1000161206	189613
955.217	816.405	0.32285	um	Spot	Position	38	1000181651	189627
1157.06	818.967	0.32285	um	Spot	Position	38	1000171723	189670
1037.87	892.985	0.32285	um	Spot	Position	38	1000172461	189677
1103.36	995.529	0.32285	um	Spot	Position	38	1000188056	189697
1240.17	772.43	0.32285	um	Spot	Position	38	1000170966	189719
1187.32	943.424	0.32285	um	Spot	Position	38	1000163506	189731
1174.31	950.978	0.32285	um	Spot	Position	38	1000188095	189732
1254.65	957.791	0.32285	um	Spot	Position	38	1000161326	189733
1189.64	1003.98	0.32285	um	Spot	Position	38	1000177836	189736
290.458	324.617	0.32285	um	Spot	Position	39	1000173369	189820
413.031	50.8689	0.32285	um	Spot	Position	39	1000187432	189863
395.04	421.463	0.32285	um	Spot	Position	39	1000185935	189911
626.888	39.1486	0.32285	um	Spot	Position	39	1000160737	189953
535.862	96.9316	0.32285	um	Spot	Position	39	1000160742	189956
522.873	173.446	0.32285	um	Spot	Position	39	1000160808	189966
617.449	239.942	0.32285	um	Spot	Position	39	1000161617	189974
543.154	285.039	0.32285	um	Spot	Position	39	1000186777	189979
513.54	357.28	0.32285	um	Spot	Position	39	1000179682	189993
608.977	379.915	0.32285	um	Spot	Position	39	1000175047	189996
545.607	635.252	0.32285	um	Spot	Position	39	1000186819	190031
661.557	78.0227	0.32285	um	Spot	Position	39	1000160745	190039
760.641	131.556	0.32285	um	Spot	Position	39	1000163034	190042
683.991	278.345	0.32285	um	Spot	Position	39	1000160777	190054
714.91	292.304	0.32285	um	Spot	Position	39	1000178959	190057
788.378	330.799	0.32285	um	Spot	Position	39	1000177384	190061
851.956	356.799	0.32285	um	Spot	Position	39	1000160876	190096
893.013	529.914	0.32285	um	Spot	Position	39	1000188467	190108
1011.82	295.38	0.32285	um	Spot	Position	39	1000187669	190140
1146.37	402.96	0.32285	um	Spot	Position	39	1000163916	190145
191.135	796.524	0.32285	um	Spot	Position	39	1000167778	190268
632.078	898.224	0.32285	um	Spot	Position	39	1000185605	190373
616.87	911.305	0.32285	um	Spot	Position	39	1000190375	190375
539.228	966.986	0.32285	um	Spot	Position	39	1000175390	190386
651.141	990.122	0.32285	um	Spot	Position	39	1000161204	190391
676.883	995.215	0.32285	um	Spot	Position	39	1000161206	190418
673.516	1010.72	0.32285	um	Spot	Position	39	1000190420	190420
953.694	817.504	0.32285	um	Spot	Position	39	1000181651	190435
1156.4	822.288	0.32285	um	Spot	Position	39	1000171723	190480
1037.15	893.15	0.32285	um	Spot	Position	39	1000172461	190486
1102.02	995.318	0.32285	um	Spot	Position	39	1000188056	190498
1218.56	781.738	0.32285	um	Spot	Position	39	1000170966	190514
1164.15	937.105	0.32285	um	Spot	Position	39	1000188095	190526
1185.33	942.725	0.32285	um	Spot	Position	39	1000163506	190528
1252.25	955.541	0.32285	um	Spot	Position	39	1000161326	190529
1189.1	1003.32	0.32285	um	Spot	Position	39	1000177836	190533
290.51	323.677	0.32285	um	Spot	Position	40	1000173369	190621
409.227	53.3006	0.32285	um	Spot	Position	40	1000187432	190662
407.956	127.644	0.32285	um	Spot	Position	40	1000160648	190671
394.675	421.424	0.32285	um	Spot	Position	40	1000185935	190714
626.76	39.5174	0.32285	um	Spot	Position	40	1000160737	190764
660.515	79.7934	0.32285	um	Spot	Position	40	1000160745	190768
535.981	96.8552	0.32285	um	Spot	Position	40	1000160742	190770
525.318	192.451	0.32285	um	Spot	Position	40	1000160808	190783
600.926	249.68	0.32285	um	Spot	Position	40	1000161617	190788
536.497	287.504	0.32285	um	Spot	Position	40	1000186777	190792
510.597	358.836	0.32285	um	Spot	Position	40	1000179682	190803
608.518	379.724	0.32285	um	Spot	Position	40	1000175047	190807
537.717	653.509	0.32285	um	Spot	Position	40	1000186819	190839
773.16	131.798	0.32285	um	Spot	Position	40	1000163034	190844
680.966	278.494	0.32285	um	Spot	Position	40	1000160777	190854
705.223	281.743	0.32285	um	Spot	Position	40	1000178959	190855
798.596	331.301	0.32285	um	Spot	Position	40	1000177384	190860
851.126	356.478	0.32285	um	Spot	Position	40	1000160876	190902
891.516	530.254	0.32285	um	Spot	Position	40	1000188467	190909
1016.8	292.242	0.32285	um	Spot	Position	40	1000187669	190944
1146.02	403.235	0.32285	um	Spot	Position	40	1000163916	190951
190.79	795.138	0.32285	um	Spot	Position	40	1000167778	191065
630.876	898.969	0.32285	um	Spot	Position	40	1000185605	191175
532.217	963.378	0.32285	um	Spot	Position	40	1000175390	191184
649.796	989.762	0.32285	um	Spot	Position	40	1000161204	191188
674.987	995.466	0.32285	um	Spot	Position	40	1000161206	191219
672.705	1010.03	0.32285	um	Spot	Position	40	1000190420	191221
947.732	834.743	0.32285	um	Spot	Position	40	1000181651	191233
949.729	894.544	0.32285	um	Spot	Position	40	1000191242	191242
1151.89	837.764	0.32285	um	Spot	Position	40	1000171723	191281
1099.9	998.124	0.32285	um	Spot	Position	40	1000188056	191299
1199.3	783.039	0.32285	um	Spot	Position	40	1000170966	191314
1160.68	929.047	0.32285	um	Spot	Position	40	1000188095	191326
1184.48	942.203	0.32285	um	Spot	Position	40	1000163506	191328
1247.05	951.885	0.32285	um	Spot	Position	40	1000161326	191329
1188.46	1002.72	0.32285	um	Spot	Position	40	1000177836	191332
290.54	322.994	0.32285	um	Spot	Position	41	1000173369	191417
407.668	54.471	0.32285	um	Spot	Position	41	1000187432	191460
383.788	78.3172	0.32285	um	Spot	Position	41	1000191461	191461
396.915	88.1016	0.32285	um	Spot	Position	41	1000183488	191462
408.387	127.924	0.32285	um	Spot	Position	41	1000160648	191464
393.667	420.469	0.32285	um	Spot	Position	41	1000185935	191504
626.362	39.5689	0.32285	um	Spot	Position	41	1000160737	191551
535.891	96.189	0.32285	um	Spot	Position	41	1000160742	191554
525.647	192.289	0.32285	um	Spot	Position	41	1000160808	191568
534.971	288.669	0.32285	um	Spot	Position	41	1000186777	191578
510.297	358.517	0.32285	um	Spot	Position	41	1000179682	191591
607.727	378.966	0.32285	um	Spot	Position	41	1000175047	191594
595.319	557.719	0.32285	um	Spot	Position	41	1000191618	191618
661.63	78.7429	0.32285	um	Spot	Position	41	1000160745	191630
779.114	131.961	0.32285	um	Spot	Position	41	1000163034	191633
702.207	277.444	0.32285	um	Spot	Position	41	1000178959	191649
678.974	278.776	0.32285	um	Spot	Position	41	1000160777	191650
804.425	333.924	0.32285	um	Spot	Position	41	1000177384	191657
850.164	356.648	0.32285	um	Spot	Position	41	1000160876	191700
890.395	529.992	0.32285	um	Spot	Position	41	1000188467	191711
1017.84	292.283	0.32285	um	Spot	Position	41	1000187669	191743
1146.17	402.907	0.32285	um	Spot	Position	41	1000163916	191750
190.566	793.705	0.32285	um	Spot	Position	41	1000167778	191870
630.257	899.192	0.32285	um	Spot	Position	41	1000185605	191988
611.655	918.061	0.32285	um	Spot	Position	41	1000190375	191990
530.336	961.666	0.32285	um	Spot	Position	41	1000175390	191998
649.059	990.057	0.32285	um	Spot	Position	41	1000161204	192001
675.217	996.274	0.32285	um	Spot	Position	41	1000161206	192035
672.522	1009.4	0.32285	um	Spot	Position	41	1000190420	192037
939.238	844.765	0.32285	um	Spot	Position	41	1000181651	192053
1146.19	844.623	0.32285	um	Spot	Position	41	1000171723	192102
1035.22	891.596	0.32285	um	Spot	Position	41	1000172461	192109
1098.58	995.944	0.32285	um	Spot	Position	41	1000188056	192118
1159.02	926.656	0.32285	um	Spot	Position	41	1000188095	192147
1183.19	941.808	0.32285	um	Spot	Position	41	1000163506	192149
1246.49	951.497	0.32285	um	Spot	Position	41	1000161326	192150
1186.29	1001.24	0.32285	um	Spot	Position	41	1000177836	192155
98.3269	348.704	0.32285	um	Spot	Position	42	1000192182	192182
290.29	322.57	0.32285	um	Spot	Position	42	1000173369	192235
407.17	54.4949	0.32285	um	Spot	Position	42	1000187432	192278
382.603	79.4644	0.32285	um	Spot	Position	42	1000191461	192279
398.897	80.068	0.32285	um	Spot	Position	42	1000183488	192280
407.381	127.704	0.32285	um	Spot	Position	42	1000160648	192285
626.411	39.6289	0.32285	um	Spot	Position	42	1000160737	192377
535.394	96.4376	0.32285	um	Spot	Position	42	1000160742	192383
527.37	227.974	0.32285	um	Spot	Position	42	1000160808	192399
585.892	262.252	0.32285	um	Spot	Position	42	1000161617	192403
518.546	303.11	0.32285	um	Spot	Position	42	1000186777	192410
509.749	358.892	0.32285	um	Spot	Position	42	1000179682	192417
607.534	378.713	0.32285	um	Spot	Position	42	1000175047	192422
581.345	551.241	0.32285	um	Spot	Position	42	1000191618	192445
661.378	80.4297	0.32285	um	Spot	Position	42	1000160745	192458
779.055	132.804	0.32285	um	Spot	Position	42	1000163034	192462
702.237	277.124	0.32285	um	Spot	Position	42	1000178959	192471
677.909	278.991	0.32285	um	Spot	Position	42	1000160777	192472
804.692	333.633	0.32285	um	Spot	Position	42	1000177384	192478
848.449	356.497	0.32285	um	Spot	Position	42	1000160876	192528
888.515	533.327	0.32285	um	Spot	Position	42	1000188467	192538
1018.42	293.322	0.32285	um	Spot	Position	42	1000187669	192571
1146.21	403.408	0.32285	um	Spot	Position	42	1000163916	192578
190.347	792.479	0.32285	um	Spot	Position	42	1000167778	192699
528.603	669.66	0.32285	um	Spot	Position	42	1000186819	192786
630.557	900.189	0.32285	um	Spot	Position	42	1000185605	192815
527.059	954.186	0.32285	um	Spot	Position	42	1000175390	192823
646.774	991.292	0.32285	um	Spot	Position	42	1000161204	192827
675.807	996.333	0.32285	um	Spot	Position	42	1000161206	192859
673.233	1010.37	0.32285	um	Spot	Position	42	1000190420	192861
942.328	842.337	0.32285	um	Spot	Position	42	1000181651	192873
1141.35	850.168	0.32285	um	Spot	Position	42	1000171723	192925
1035.35	891.029	0.32285	um	Spot	Position	42	1000172461	192928
1158.06	924.952	0.32285	um	Spot	Position	42	1000188095	192973
1181.03	941.692	0.32285	um	Spot	Position	42	1000163506	192976
1245.41	950.016	0.32285	um	Spot	Position	42	1000161326	192977
1184.23	997.345	0.32285	um	Spot	Position	42	1000177836	192980
289.348	322.682	0.32285	um	Spot	Position	43	1000173369	193069
406.143	54.9794	0.32285	um	Spot	Position	43	1000187432	193108
397.124	81.7533	0.32285	um	Spot	Position	43	1000183488	193110
626.549	39.4319	0.32285	um	Spot	Position	43	1000160737	193194
535.037	96.5462	0.32285	um	Spot	Position	43	1000160742	193197
524.889	192.337	0.32285	um	Spot	Position	43	1000193210	193210
531.794	241.868	0.32285	um	Spot	Position	43	1000160808	193217
508.975	309.956	0.32285	um	Spot	Position	43	1000186777	193227
507.738	360.1	0.32285	um	Spot	Position	43	1000179682	193234
580.986	551.247	0.32285	um	Spot	Position	43	1000191618	193261
671.134	79.4276	0.32285	um	Spot	Position	43	1000160745	193270
778.837	132.355	0.32285	um	Spot	Position	43	1000163034	193271
694.337	266.001	0.32285	um	Spot	Position	43	1000193283	193283
698.237	272.68	0.32285	um	Spot	Position	43	1000178959	193284
679.524	277.982	0.32285	um	Spot	Position	43	1000160777	193285
804.781	333.797	0.32285	um	Spot	Position	43	1000177384	193288
848.464	356.712	0.32285	um	Spot	Position	43	1000160876	193332
886.287	536.701	0.32285	um	Spot	Position	43	1000188467	193344
1017.99	293.718	0.32285	um	Spot	Position	43	1000187669	193375
1146.21	403.867	0.32285	um	Spot	Position	43	1000163916	193381
190.498	791.976	0.32285	um	Spot	Position	43	1000167778	193498
522.867	679.162	0.32285	um	Spot	Position	43	1000186819	193583
627.021	903.585	0.32285	um	Spot	Position	43	1000185605	193613
521.111	943.071	0.32285	um	Spot	Position	43	1000175390	193621
646.624	989.136	0.32285	um	Spot	Position	43	1000161204	193627
674.629	996.009	0.32285	um	Spot	Position	43	1000161206	193656
943.215	840.863	0.32285	um	Spot	Position	43	1000181651	193672
947.844	892.642	0.32285	um	Spot	Position	43	1000191242	193682
1129.7	852.909	0.32285	um	Spot	Position	43	1000171723	193714
1033.69	890.447	0.32285	um	Spot	Position	43	1000172461	193719
1154.03	915.054	0.32285	um	Spot	Position	43	1000188095	193722
1094.13	1000.65	0.32285	um	Spot	Position	43	1000188056	193733
1179.35	941.572	0.32285	um	Spot	Position	43	1000163506	193756
1244.63	949.437	0.32285	um	Spot	Position	43	1000161326	193757
1173.21	987.325	0.32285	um	Spot	Position	43	1000177836	193759
290.037	322.102	0.32285	um	Spot	Position	44	1000173369	193833
405.708	55.0642	0.32285	um	Spot	Position	44	1000187432	193878
398.34	85.6661	0.32285	um	Spot	Position	44	1000183488	193881
475.427	293.595	0.32285	um	Spot	Position	44	1000193908	193908
625.949	39.064	0.32285	um	Spot	Position	44	1000160737	193974
534.664	95.91	0.32285	um	Spot	Position	44	1000160742	193978
525.054	191.947	0.32285	um	Spot	Position	44	1000193210	193989
535.671	251.632	0.32285	um	Spot	Position	44	1000160808	193996
570.186	277.804	0.32285	um	Spot	Position	44	1000161617	193998
500.841	314.487	0.32285	um	Spot	Position	44	1000186777	194002
505.101	363.322	0.32285	um	Spot	Position	44	1000179682	194007
582.271	551.458	0.32285	um	Spot	Position	44	1000191618	194031
676.85	80.7998	0.32285	um	Spot	Position	44	1000160745	194046
778.573	127.603	0.32285	um	Spot	Position	44	1000163034	194049
693.586	266.83	0.32285	um	Spot	Position	44	1000193283	194056
678.162	277.668	0.32285	um	Spot	Position	44	1000160777	194058
805.096	334.08	0.32285	um	Spot	Position	44	1000177384	194062
847.195	356.471	0.32285	um	Spot	Position	44	1000160876	194105
1019.08	292.944	0.32285	um	Spot	Position	44	1000187669	194147
1152.68	310.276	0.32285	um	Spot	Position	44	1000194150	194150
1146.49	403.827	0.32285	um	Spot	Position	44	1000163916	194156
190.166	791.234	0.32285	um	Spot	Position	44	1000167778	194271
521.735	679.759	0.32285	um	Spot	Position	44	1000186819	194345
619.134	908.943	0.32285	um	Spot	Position	44	1000185605	194376
646.542	990.31	0.32285	um	Spot	Position	44	1000161204	194389
675.395	995.794	0.32285	um	Spot	Position	44	1000161206	194417
946.204	836.884	0.32285	um	Spot	Position	44	1000181651	194434
947.525	892.521	0.32285	um	Spot	Position	44	1000191242	194442
1126.76	853.367	0.32285	um	Spot	Position	44	1000171723	194486
1153.83	912.85	0.32285	um	Spot	Position	44	1000188095	194494
1092.12	999.717	0.32285	um	Spot	Position	44	1000188056	194504
1180.95	938.953	0.32285	um	Spot	Position	44	1000163506	194533
1244.05	947.949	0.32285	um	Spot	Position	44	1000161326	194535
1168.17	984.413	0.32285	um	Spot	Position	44	1000177836	194537
405.862	55.2265	0.32285	um	Spot	Position	45	1000187432	194676
393.933	97.1864	0.32285	um	Spot	Position	45	1000183488	194678
495.715	316.525	0.32285	um	Spot	Position	45	1000186777	194706
625.957	39.5163	0.32285	um	Spot	Position	45	1000160737	194756
534.845	96.1655	0.32285	um	Spot	Position	45	1000160742	194759
562.163	288.537	0.32285	um	Spot	Position	45	1000161617	194783
505.064	363.471	0.32285	um	Spot	Position	45	1000179682	194792
589.748	554.882	0.32285	um	Spot	Position	45	1000191618	194817
683.234	84.4433	0.32285	um	Spot	Position	45	1000160745	194830
777.694	127.467	0.32285	um	Spot	Position	45	1000163034	194833
692.968	267.134	0.32285	um	Spot	Position	45	1000193283	194844
675.079	283.999	0.32285	um	Spot	Position	45	1000160777	194846
809.874	337.086	0.32285	um	Spot	Position	45	1000177384	194850
846.167	356.386	0.32285	um	Spot	Position	45	1000160876	194889
1018.1	292.811	0.32285	um	Spot	Position	45	1000187669	194935
1154.2	310.035	0.32285	um	Spot	Position	45	1000194150	194938
1146.17	404.007	0.32285	um	Spot	Position	45	1000163916	194941
190.81	790.155	0.32285	um	Spot	Position	45	1000167778	195054
614.527	913.318	0.32285	um	Spot	Position	45	1000185605	195170
512.254	931.315	0.32285	um	Spot	Position	45	1000175390	195174
647.057	990.777	0.32285	um	Spot	Position	45	1000161204	195179
657.159	1015.26	0.32285	um	Spot	Position	45	1000190420	195181
675.705	996.206	0.32285	um	Spot	Position	45	1000161206	195210
950.291	833.099	0.32285	um	Spot	Position	45	1000181651	195234
946.483	892.561	0.32285	um	Spot	Position	45	1000191242	195243
1129	783.3	0.32285	um	Spot	Position	45	1000195282	195282
1126.81	853.254	0.32285	um	Spot	Position	45	1000171723	195287
1032.88	890.367	0.32285	um	Spot	Position	45	1000172461	195290
1152.81	910.687	0.32285	um	Spot	Position	45	1000188095	195292
1180.25	937.642	0.32285	um	Spot	Position	45	1000163506	195332
1242.71	947.034	0.32285	um	Spot	Position	45	1000161326	195333
1164.26	979.236	0.32285	um	Spot	Position	45	1000177836	195335
1170.23	979.729	0.32285	um	Spot	Position	45	1000195336	195336
98.8351	345.742	0.32285	um	Spot	Position	46	1000192182	195366
405.976	54.9225	0.32285	um	Spot	Position	46	1000187432	195463
393.072	101.665	0.32285	um	Spot	Position	46	1000183488	195467
414.004	132.283	0.32285	um	Spot	Position	46	1000160648	195469
461.559	289.13	0.32285	um	Spot	Position	46	1000193908	195498
494.38	317.289	0.32285	um	Spot	Position	46	1000186777	195503
438.946	512.521	0.32285	um	Spot	Position	46	1000195531	195531
626.003	39.7938	0.32285	um	Spot	Position	46	1000160737	195559
535.026	96.3702	0.32285	um	Spot	Position	46	1000160742	195561
506.074	219.538	0.32285	um	Spot	Position	46	1000193210	195578
549.809	301.625	0.32285	um	Spot	Position	46	1000161617	195590
501.39	364.849	0.32285	um	Spot	Position	46	1000179682	195596
621.028	377.081	0.32285	um	Spot	Position	46	1000175047	195599
590.549	555.478	0.32285	um	Spot	Position	46	1000191618	195622
684.47	84.6119	0.32285	um	Spot	Position	46	1000160745	195634
777.2	126.87	0.32285	um	Spot	Position	46	1000163034	195636
688.072	261.056	0.32285	um	Spot	Position	46	1000193283	195648
669.557	285.448	0.32285	um	Spot	Position	46	1000160777	195650
809.995	337.031	0.32285	um	Spot	Position	46	1000177384	195654
845.76	356.578	0.32285	um	Spot	Position	46	1000160876	195693
877.007	551.449	0.32285	um	Spot	Position	46	1000188467	195704
1061.31	232.56	0.32285	um	Spot	Position	46	1000195726	195726
1017.78	292.998	0.32285	um	Spot	Position	46	1000187669	195735
1153.91	311.773	0.32285	um	Spot	Position	46	1000194150	195737
1146.76	403.863	0.32285	um	Spot	Position	46	1000163916	195740
190.93	788.778	0.32285	um	Spot	Position	46	1000167778	195862
604.478	921.849	0.32285	um	Spot	Position	46	1000185605	195977
646.386	990.051	0.32285	um	Spot	Position	46	1000161204	195984
653.976	1019.24	0.32285	um	Spot	Position	46	1000190420	195986
676.961	995.748	0.32285	um	Spot	Position	46	1000161206	196011
949.078	809.89	0.32285	um	Spot	Position	46	1000181651	196026
946.14	892.297	0.32285	um	Spot	Position	46	1000191242	196036
930.026	915.395	0.32285	um	Spot	Position	46	1000196041	196041
1125.84	855.161	0.32285	um	Spot	Position	46	1000171723	196079
1148.09	899.227	0.32285	um	Spot	Position	46	1000188095	196082
1091.1	994.523	0.32285	um	Spot	Position	46	1000188056	196101
1178.88	938.057	0.32285	um	Spot	Position	46	1000163506	196131
1240.88	944.723	0.32285	um	Spot	Position	46	1000161326	196132
1169.57	979.343	0.32285	um	Spot	Position	46	1000195336	196133
290.485	319.957	0.32285	um	Spot	Position	47	1000173369	196213
405.451	54.9616	0.32285	um	Spot	Position	47	1000187432	196250
392.388	114.467	0.32285	um	Spot	Position	47	1000183488	196254
462.851	289.633	0.32285	um	Spot	Position	47	1000193908	196283
494.965	316.805	0.32285	um	Spot	Position	47	1000186777	196286
440.591	507.072	0.32285	um	Spot	Position	47	1000195531	196315
626.111	39.8104	0.32285	um	Spot	Position	47	1000160737	196342
535.266	96.3809	0.32285	um	Spot	Position	47	1000160742	196346
505.188	226.983	0.32285	um	Spot	Position	47	1000193210	196359
547.991	303.609	0.32285	um	Spot	Position	47	1000161617	196372
497.622	372.828	0.32285	um	Spot	Position	47	1000179682	196378
588.755	554.938	0.32285	um	Spot	Position	47	1000191618	196403
690.39	86.8984	0.32285	um	Spot	Position	47	1000160745	196420
776.866	126.274	0.32285	um	Spot	Position	47	1000163034	196422
682.993	252.873	0.32285	um	Spot	Position	47	1000193283	196435
666.153	289.01	0.32285	um	Spot	Position	47	1000160777	196436
808.184	336.219	0.32285	um	Spot	Position	47	1000177384	196440
844.807	356.269	0.32285	um	Spot	Position	47	1000160876	196490
911.453	357.574	0.32285	um	Spot	Position	47	1000196491	196491
875.825	551.435	0.32285	um	Spot	Position	47	1000188467	196501
1061.81	232.4	0.32285	um	Spot	Position	47	1000195726	196525
1018.04	291.778	0.32285	um	Spot	Position	47	1000187669	196535
1154.43	311.296	0.32285	um	Spot	Position	47	1000194150	196536
1146.62	404.044	0.32285	um	Spot	Position	47	1000163916	196543
191.695	784.663	0.32285	um	Spot	Position	47	1000167778	196659
500.309	905.467	0.32285	um	Spot	Position	47	1000175390	196766
593.28	924.908	0.32285	um	Spot	Position	47	1000185605	196769
646.458	989.166	0.32285	um	Spot	Position	47	1000161204	196778
676.792	995.105	0.32285	um	Spot	Position	47	1000161206	196809
946.922	891.706	0.32285	um	Spot	Position	47	1000191242	196844
929.509	914.804	0.32285	um	Spot	Position	47	1000196041	196848
1145.02	895.943	0.32285	um	Spot	Position	47	1000188095	196888
1135.9	956.553	0.32285	um	Spot	Position	47	1000177836	196899
1091.66	992.242	0.32285	um	Spot	Position	47	1000188056	196903
1176.45	937.855	0.32285	um	Spot	Position	47	1000163506	196925
1240.41	943.967	0.32285	um	Spot	Position	47	1000161326	196926
1168.5	978.2	0.32285	um	Spot	Position	47	1000195336	196927
290.293	319.581	0.32285	um	Spot	Position	48	1000173369	196999
266.714	319.902	0.32285	um	Spot	Position	48	1000197000	197000
406.396	54.3954	0.32285	um	Spot	Position	48	1000187432	197034
393.285	121.455	0.32285	um	Spot	Position	48	1000183488	197041
414.83	145.064	0.32285	um	Spot	Position	48	1000160648	197046
465.131	289.905	0.32285	um	Spot	Position	48	1000193908	197072
482.168	323.548	0.32285	um	Spot	Position	48	1000186777	197079
440.597	506.145	0.32285	um	Spot	Position	48	1000195531	197107
626.704	40.3074	0.32285	um	Spot	Position	48	1000160737	197140
535.21	96.6283	0.32285	um	Spot	Position	48	1000160742	197146
504.747	248.974	0.32285	um	Spot	Position	48	1000193210	197164
656.148	298.053	0.32285	um	Spot	Position	48	1000160777	197172
540.813	310.279	0.32285	um	Spot	Position	48	1000161617	197174
496.79	378.144	0.32285	um	Spot	Position	48	1000179682	197184
590.382	554.891	0.32285	um	Spot	Position	48	1000191618	197211
690.641	87.5207	0.32285	um	Spot	Position	48	1000160745	197223
776.539	126.405	0.32285	um	Spot	Position	48	1000163034	197225
674.452	241.059	0.32285	um	Spot	Position	48	1000197235	197235
681.999	252.38	0.32285	um	Spot	Position	48	1000193283	197236
809.347	336.476	0.32285	um	Spot	Position	48	1000177384	197241
896.434	363.05	0.32285	um	Spot	Position	48	1000196491	197289
837.814	373.623	0.32285	um	Spot	Position	48	1000160876	197290
874.778	551.845	0.32285	um	Spot	Position	48	1000188467	197306
1061.74	232.535	0.32285	um	Spot	Position	48	1000195726	197322
1024.11	290.169	0.32285	um	Spot	Position	48	1000187669	197330
1152.67	313.596	0.32285	um	Spot	Position	48	1000194150	197333
1146.82	403.966	0.32285	um	Spot	Position	48	1000163916	197340
192.24	775.441	0.32285	um	Spot	Position	48	1000167778	197450
253.709	878.067	0.32285	um	Spot	Position	48	1000197457	197457
572.807	933.576	0.32285	um	Spot	Position	48	1000185605	197564
647.135	988.165	0.32285	um	Spot	Position	48	1000161204	197571
675.47	993.471	0.32285	um	Spot	Position	48	1000161206	197603
710.182	1019.24	0.32285	um	Spot	Position	48	1000197607	197607
949.75	780.261	0.32285	um	Spot	Position	48	1000181651	197617
947.876	890.828	0.32285	um	Spot	Position	48	1000191242	197634
940.203	900.921	0.32285	um	Spot	Position	48	1000196041	197636
1133.62	954.168	0.32285	um	Spot	Position	48	1000177836	197691
1090.75	990.076	0.32285	um	Spot	Position	48	1000188056	197695
1174.76	936.63	0.32285	um	Spot	Position	48	1000163506	197716
1239.62	942.767	0.32285	um	Spot	Position	48	1000161326	197717
1167.04	977.198	0.32285	um	Spot	Position	48	1000195336	197718
277.46	323.454	0.32285	um	Spot	Position	49	1000197000	197814
406.264	54.778	0.32285	um	Spot	Position	49	1000187432	197854
386.8	136.585	0.32285	um	Spot	Position	49	1000183488	197861
414.475	151.66	0.32285	um	Spot	Position	49	1000160648	197863
467.057	289.979	0.32285	um	Spot	Position	49	1000193908	197885
494.979	385.266	0.32285	um	Spot	Position	49	1000179682	197896
440.815	505.5	0.32285	um	Spot	Position	49	1000195531	197918
626.946	40.1438	0.32285	um	Spot	Position	49	1000160737	197949
535.232	96.8076	0.32285	um	Spot	Position	49	1000160742	197954
544.614	261.861	0.32285	um	Spot	Position	49	1000197969	197969
505.502	269.033	0.32285	um	Spot	Position	49	1000193210	197971
650.823	303.184	0.32285	um	Spot	Position	49	1000160777	197977
580.172	550.943	0.32285	um	Spot	Position	49	1000191618	198012
692.125	87.7673	0.32285	um	Spot	Position	49	1000160745	198022
674.975	240.678	0.32285	um	Spot	Position	49	1000197235	198038
810.682	337.182	0.32285	um	Spot	Position	49	1000177384	198049
892.205	365.829	0.32285	um	Spot	Position	49	1000196491	198087
835.063	385.153	0.32285	um	Spot	Position	49	1000160876	198089
874.454	551.802	0.32285	um	Spot	Position	49	1000188467	198099
1061.3	232.462	0.32285	um	Spot	Position	49	1000195726	198119
1028.3	288.135	0.32285	um	Spot	Position	49	1000187669	198127
1150.98	313.242	0.32285	um	Spot	Position	49	1000194150	198128
1147.05	403.753	0.32285	um	Spot	Position	49	1000163916	198134
192.342	772.612	0.32285	um	Spot	Position	49	1000167778	198260
250.787	880.29	0.32285	um	Spot	Position	49	1000197457	198271
561.688	941.826	0.32285	um	Spot	Position	49	1000185605	198372
647.189	988.122	0.32285	um	Spot	Position	49	1000161204	198377
675.01	991.514	0.32285	um	Spot	Position	49	1000161206	198406
708.034	1019.24	0.32285	um	Spot	Position	49	1000197607	198411
929.38	914.264	0.32285	um	Spot	Position	49	1000196041	198440
1107.59	780.692	0.32285	um	Spot	Position	49	1000195282	198469
1119.35	950.084	0.32285	um	Spot	Position	49	1000177836	198486
1090.85	988.89	0.32285	um	Spot	Position	49	1000188056	198492
1174.47	935.387	0.32285	um	Spot	Position	49	1000163506	198522
1237.82	941.624	0.32285	um	Spot	Position	49	1000161326	198523
1166.27	975.555	0.32285	um	Spot	Position	49	1000195336	198525
278.96	324.705	0.32285	um	Spot	Position	50	1000197000	198616
406.059	54.9794	0.32285	um	Spot	Position	50	1000187432	198664
414.941	155.653	0.32285	um	Spot	Position	50	1000160648	198675
469.568	289.538	0.32285	um	Spot	Position	50	1000193908	198699
494.52	388.512	0.32285	um	Spot	Position	50	1000179682	198708
440.913	504.769	0.32285	um	Spot	Position	50	1000195531	198732
627.135	40.7955	0.32285	um	Spot	Position	50	1000160737	198762
535.387	96.804	0.32285	um	Spot	Position	50	1000160742	198767
538.62	263.406	0.32285	um	Spot	Position	50	1000197969	198788
645.414	308.042	0.32285	um	Spot	Position	50	1000160777	198795
580.237	550.966	0.32285	um	Spot	Position	50	1000191618	198822
700.123	95.0043	0.32285	um	Spot	Position	50	1000160745	198837
673.689	237.673	0.32285	um	Spot	Position	50	1000197235	198851
811.176	337.184	0.32285	um	Spot	Position	50	1000177384	198858
863.493	558.367	0.32285	um	Spot	Position	50	1000188467	198912
1061.28	233.018	0.32285	um	Spot	Position	50	1000195726	198929
1031.62	292.673	0.32285	um	Spot	Position	50	1000187669	198935
1149.86	317.784	0.32285	um	Spot	Position	50	1000194150	198936
1147.51	403.539	0.32285	um	Spot	Position	50	1000163916	198943
193.306	767.009	0.32285	um	Spot	Position	50	1000167778	199052
249.558	879.803	0.32285	um	Spot	Position	50	1000197457	199066
553.401	943.878	0.32285	um	Spot	Position	50	1000185605	199168
646.591	986.528	0.32285	um	Spot	Position	50	1000161204	199172
675.346	994.301	0.32285	um	Spot	Position	50	1000161206	199208
707.027	1019.24	0.32285	um	Spot	Position	50	1000197607	199212
931.224	892.672	0.32285	um	Spot	Position	50	1000191242	199233
929.421	914.19	0.32285	um	Spot	Position	50	1000196041	199238
1106.44	780.418	0.32285	um	Spot	Position	50	1000195282	199275
1103.88	945.61	0.32285	um	Spot	Position	50	1000177836	199297
1089.58	987.555	0.32285	um	Spot	Position	50	1000188056	199302
1173.31	934.771	0.32285	um	Spot	Position	50	1000163506	199328
1237.21	940.716	0.32285	um	Spot	Position	50	1000161326	199329
1165.79	974.769	0.32285	um	Spot	Position	50	1000195336	199332
293.475	324.665	0.32285	um	Spot	Position	51	1000197000	199424
400.887	59.0719	0.32285	um	Spot	Position	51	1000187432	199464
416.248	157.911	0.32285	um	Spot	Position	51	1000160648	199472
471.111	290.269	0.32285	um	Spot	Position	51	1000193908	199496
493.489	390.781	0.32285	um	Spot	Position	51	1000179682	199509
440.678	492.726	0.32285	um	Spot	Position	51	1000195531	199527
627.54	42.3003	0.32285	um	Spot	Position	51	1000160737	199568
535.303	96.0412	0.32285	um	Spot	Position	51	1000160742	199571
529.836	263.837	0.32285	um	Spot	Position	51	1000197969	199592
642.809	308.262	0.32285	um	Spot	Position	51	1000160777	199601
578.286	550.414	0.32285	um	Spot	Position	51	1000191618	199632
705.591	99.6272	0.32285	um	Spot	Position	51	1000160745	199646
671.557	236.195	0.32285	um	Spot	Position	51	1000197235	199657
809.302	337.455	0.32285	um	Spot	Position	51	1000177384	199662
829.105	428.3	0.32285	um	Spot	Position	51	1000160876	199712
1061.27	233.208	0.32285	um	Spot	Position	51	1000195726	199736
1040.23	293.477	0.32285	um	Spot	Position	51	1000187669	199745
1153.18	405.087	0.32285	um	Spot	Position	51	1000163916	199755
193.289	766.834	0.32285	um	Spot	Position	51	1000167778	199864
249.363	879.68	0.32285	um	Spot	Position	51	1000197457	199874
541.588	948.015	0.32285	um	Spot	Position	51	1000185605	199991
646.287	985.927	0.32285	um	Spot	Position	51	1000161204	199993
671.935	963.631	0.32285	um	Spot	Position	51	1000200017	200017
675.963	992.23	0.32285	um	Spot	Position	51	1000161206	200022
702.612	1016.46	0.32285	um	Spot	Position	51	1000197607	200025
930.138	892.283	0.32285	um	Spot	Position	51	1000191242	200048
928.853	913.405	0.32285	um	Spot	Position	51	1000196041	200052
1097.74	785.694	0.32285	um	Spot	Position	51	1000195282	200087
1095.66	942.448	0.32285	um	Spot	Position	51	1000177836	200109
1087.95	988.168	0.32285	um	Spot	Position	51	1000188056	200115
1173.9	933.228	0.32285	um	Spot	Position	51	1000163506	200137
1237.42	939.525	0.32285	um	Spot	Position	51	1000161326	200139
1165.3	973.806	0.32285	um	Spot	Position	51	1000195336	200142
297.664	325.175	0.32285	um	Spot	Position	52	1000197000	200231
395.404	63.1755	0.32285	um	Spot	Position	52	1000187432	200273
416.188	157.553	0.32285	um	Spot	Position	52	1000160648	200279
471.032	290.296	0.32285	um	Spot	Position	52	1000193908	200304
493.759	389.378	0.32285	um	Spot	Position	52	1000179682	200315
440.048	485.887	0.32285	um	Spot	Position	52	1000195531	200331
627.64	42.1437	0.32285	um	Spot	Position	52	1000160737	200364
535.108	95.4575	0.32285	um	Spot	Position	52	1000160742	200369
517.546	263.854	0.32285	um	Spot	Position	52	1000197969	200388
633.743	311.806	0.32285	um	Spot	Position	52	1000160777	200394
577.674	550.119	0.32285	um	Spot	Position	52	1000191618	200427
705.586	100.81	0.32285	um	Spot	Position	52	1000160745	200444
668.135	232.638	0.32285	um	Spot	Position	52	1000197235	200455
809.351	337.24	0.32285	um	Spot	Position	52	1000177384	200461
853.693	386.848	0.32285	um	Spot	Position	52	1000196491	200505
828.243	437.646	0.32285	um	Spot	Position	52	1000160876	200509
1061.22	233.589	0.32285	um	Spot	Position	52	1000195726	200535
1043.63	294.167	0.32285	um	Spot	Position	52	1000187669	200545
193.969	763.706	0.32285	um	Spot	Position	52	1000167778	200679
249.165	879.114	0.32285	um	Spot	Position	52	1000197457	200688
534.039	950.191	0.32285	um	Spot	Position	52	1000185605	200807
645.202	986.677	0.32285	um	Spot	Position	52	1000161204	200810
675.542	995.196	0.32285	um	Spot	Position	52	1000161206	200853
702.798	1016.94	0.32285	um	Spot	Position	52	1000197607	200857
929.793	892.612	0.32285	um	Spot	Position	52	1000191242	200881
928.836	912.948	0.32285	um	Spot	Position	52	1000196041	200885
1080.05	805.675	0.32285	um	Spot	Position	52	1000195282	200920
1135.58	894.333	0.32285	um	Spot	Position	52	1000200932	200932
1092.33	943.922	0.32285	um	Spot	Position	52	1000177836	200934
1088.89	989.493	0.32285	um	Spot	Position	52	1000188056	200940
1173.62	932.381	0.32285	um	Spot	Position	52	1000163506	200969
1237.33	938.097	0.32285	um	Spot	Position	52	1000161326	200970
302.195	323.215	0.32285	um	Spot	Position	53	1000197000	201076
387.724	70.4184	0.32285	um	Spot	Position	53	1000187432	201119
415.857	157.481	0.32285	um	Spot	Position	53	1000160648	201131
478.524	293.08	0.32285	um	Spot	Position	53	1000193908	201153
493.36	389.517	0.32285	um	Spot	Position	53	1000179682	201166
439.754	484.97	0.32285	um	Spot	Position	53	1000195531	201183
627.66	43.5863	0.32285	um	Spot	Position	53	1000160737	201218
535.215	94.9407	0.32285	um	Spot	Position	53	1000160742	201222
499.023	263.45	0.32285	um	Spot	Position	53	1000197969	201243
630.933	317.349	0.32285	um	Spot	Position	53	1000160777	201250
573.199	549.976	0.32285	um	Spot	Position	53	1000191618	201278
707.309	102.96	0.32285	um	Spot	Position	53	1000160745	201292
663.288	226.932	0.32285	um	Spot	Position	53	1000197235	201305
807.518	336.94	0.32285	um	Spot	Position	53	1000177384	201313
835.73	396.331	0.32285	um	Spot	Position	53	1000196491	201356
827.73	447.041	0.32285	um	Spot	Position	53	1000160876	201363
986.628	464.635	0.32285	um	Spot	Position	53	1000201364	201364
1061.48	234.783	0.32285	um	Spot	Position	53	1000195726	201394
1054.89	299.749	0.32285	um	Spot	Position	53	1000187669	201404
1151.13	314.297	0.32285	um	Spot	Position	53	1000194150	201406
193.865	762.805	0.32285	um	Spot	Position	53	1000167778	201531
244.54	881.093	0.32285	um	Spot	Position	53	1000197457	201543
517.089	953.381	0.32285	um	Spot	Position	53	1000185605	201657
643.259	971.644	0.32285	um	Spot	Position	53	1000161204	201660
666.129	926.76	0.32285	um	Spot	Position	53	1000200017	201684
673.641	993.136	0.32285	um	Spot	Position	53	1000161206	201693
700.215	1015.14	0.32285	um	Spot	Position	53	1000197607	201694
927.751	891.396	0.32285	um	Spot	Position	53	1000191242	201717
927.927	911.531	0.32285	um	Spot	Position	53	1000196041	201722
1136.28	904.752	0.32285	um	Spot	Position	53	1000200932	201770
1089.64	945.227	0.32285	um	Spot	Position	53	1000177836	201774
1084.32	999.4	0.32285	um	Spot	Position	53	1000188056	201783
1171.47	931.103	0.32285	um	Spot	Position	53	1000163506	201814
1236.18	936.776	0.32285	um	Spot	Position	53	1000161326	201815
306.079	323.07	0.32285	um	Spot	Position	54	1000197000	201923
383	82.0841	0.32285	um	Spot	Position	54	1000187432	201964
489.652	264.942	0.32285	um	Spot	Position	54	1000197969	201994
485.159	291.804	0.32285	um	Spot	Position	54	1000193908	201995
493.452	389.51	0.32285	um	Spot	Position	54	1000179682	202006
440.449	484.165	0.32285	um	Spot	Position	54	1000195531	202018
627.95	44.6867	0.32285	um	Spot	Position	54	1000160737	202056
535.235	95.0718	0.32285	um	Spot	Position	54	1000160742	202063
657.645	218.884	0.32285	um	Spot	Position	54	1000197235	202079
610.623	327.618	0.32285	um	Spot	Position	54	1000160777	202095
567.432	550.91	0.32285	um	Spot	Position	54	1000191618	202124
713.439	105.929	0.32285	um	Spot	Position	54	1000160745	202141
804.822	336.604	0.32285	um	Spot	Position	54	1000177384	202156
825.918	456.151	0.32285	um	Spot	Position	54	1000160876	202160
831.859	398.629	0.32285	um	Spot	Position	54	1000196491	202199
985.534	464.841	0.32285	um	Spot	Position	54	1000201364	202202
1057.37	238.733	0.32285	um	Spot	Position	54	1000195726	202222
1067.59	314.335	0.32285	um	Spot	Position	54	1000187669	202235
1155.08	408.344	0.32285	um	Spot	Position	54	1000163916	202245
194.705	759.958	0.32285	um	Spot	Position	54	1000167778	202370
242.129	879.651	0.32285	um	Spot	Position	54	1000197457	202380
502.14	956.559	0.32285	um	Spot	Position	54	1000185605	202484
642.519	966.987	0.32285	um	Spot	Position	54	1000161204	202485
665.392	910.516	0.32285	um	Spot	Position	54	1000200017	202511
675.059	991.397	0.32285	um	Spot	Position	54	1000161206	202524
699.713	1014.15	0.32285	um	Spot	Position	54	1000197607	202527
925.815	889.479	0.32285	um	Spot	Position	54	1000191242	202551
927.824	911.299	0.32285	um	Spot	Position	54	1000196041	202555
1068.38	820.008	0.32285	um	Spot	Position	54	1000195282	202589
1134.45	906.512	0.32285	um	Spot	Position	54	1000200932	202600
1086.86	946.816	0.32285	um	Spot	Position	54	1000177836	202603
1167.87	929.985	0.32285	um	Spot	Position	54	1000163506	202637
1233.46	934.758	0.32285	um	Spot	Position	54	1000161326	202639
312.342	325.359	0.32285	um	Spot	Position	55	1000197000	202724
376.214	93.4268	0.32285	um	Spot	Position	55	1000187432	202764
477.034	263.705	0.32285	um	Spot	Position	55	1000197969	202790
493.093	386.726	0.32285	um	Spot	Position	55	1000179682	202802
440.023	484.599	0.32285	um	Spot	Position	55	1000195531	202818
627.951	45.383	0.32285	um	Spot	Position	55	1000160737	202856
534.651	94.1953	0.32285	um	Spot	Position	55	1000160742	202861
521.085	213.7	0.32285	um	Spot	Position	55	1000202876	202876
657.214	218.351	0.32285	um	Spot	Position	55	1000197235	202877
500.481	288.971	0.32285	um	Spot	Position	55	1000193908	202889
609.187	328.965	0.32285	um	Spot	Position	55	1000160777	202897
561.791	551.405	0.32285	um	Spot	Position	55	1000191618	202925
714.775	107.717	0.32285	um	Spot	Position	55	1000160745	202934
801.378	336.326	0.32285	um	Spot	Position	55	1000177384	202956
827.285	398.854	0.32285	um	Spot	Position	55	1000196491	203001
985.571	463.7	0.32285	um	Spot	Position	55	1000201364	203006
1056.7	237.834	0.32285	um	Spot	Position	55	1000195726	203027
1150.97	314.761	0.32285	um	Spot	Position	55	1000194150	203035
1073.06	320.267	0.32285	um	Spot	Position	55	1000187669	203036
1155.18	408.923	0.32285	um	Spot	Position	55	1000163916	203040
197.218	752.726	0.32285	um	Spot	Position	55	1000167778	203148
236.324	881.142	0.32285	um	Spot	Position	55	1000197457	203160
495.173	958.049	0.32285	um	Spot	Position	55	1000185605	203215
644.652	953.219	0.32285	um	Spot	Position	55	1000161204	203259
664.633	882.676	0.32285	um	Spot	Position	55	1000200017	203278
674.844	987.922	0.32285	um	Spot	Position	55	1000161206	203292
697.494	1013.36	0.32285	um	Spot	Position	55	1000197607	203296
925.221	888.836	0.32285	um	Spot	Position	55	1000191242	203314
927.468	910.723	0.32285	um	Spot	Position	55	1000196041	203318
1140.57	927.639	0.32285	um	Spot	Position	55	1000200932	203372
1083.77	947.021	0.32285	um	Spot	Position	55	1000177836	203373
1228.52	921.378	0.32285	um	Spot	Position	55	1000161326	203407
1164.45	930.908	0.32285	um	Spot	Position	55	1000163506	203409
316.38	327.6	0.32285	um	Spot	Position	56	1000197000	203521
466.325	262.111	0.32285	um	Spot	Position	56	1000197969	203588
492.645	386.329	0.32285	um	Spot	Position	56	1000179682	203602
439.738	482.912	0.32285	um	Spot	Position	56	1000195531	203618
628.268	45.5684	0.32285	um	Spot	Position	56	1000160737	203651
534.48	93.35	0.32285	um	Spot	Position	56	1000160742	203653
633.49	131.19	0.32285	um	Spot	Position	56	1000203657	203657
504.599	217.033	0.32285	um	Spot	Position	56	1000202876	203668
655.204	217.183	0.32285	um	Spot	Position	56	1000197235	203669
508.118	291.172	0.32285	um	Spot	Position	56	1000193908	203676
607.514	329.156	0.32285	um	Spot	Position	56	1000160777	203684
549.767	555.53	0.32285	um	Spot	Position	56	1000191618	203717
719.416	105.29	0.32285	um	Spot	Position	56	1000160745	203732
795.214	336.369	0.32285	um	Spot	Position	56	1000177384	203759
815.628	398.214	0.32285	um	Spot	Position	56	1000196491	203762
983.97	461.859	0.32285	um	Spot	Position	56	1000201364	203809
1055.24	239.19	0.32285	um	Spot	Position	56	1000195726	203835
1150.86	314.474	0.32285	um	Spot	Position	56	1000194150	203844
1073.71	321.275	0.32285	um	Spot	Position	56	1000187669	203847
1155.06	408.566	0.32285	um	Spot	Position	56	1000163916	203848
196.914	751.913	0.32285	um	Spot	Position	56	1000167778	203963
220.584	889.187	0.32285	um	Spot	Position	56	1000197457	203977
491.689	958.101	0.32285	um	Spot	Position	56	1000185605	204038
644.473	948.657	0.32285	um	Spot	Position	56	1000161204	204085
665.725	873.97	0.32285	um	Spot	Position	56	1000200017	204109
675.369	988.353	0.32285	um	Spot	Position	56	1000161206	204126
695.654	1013.64	0.32285	um	Spot	Position	56	1000197607	204130
924.504	888.525	0.32285	um	Spot	Position	56	1000191242	204153
1020.96	822.511	0.32285	um	Spot	Position	56	1000204194	204194
1143.64	935.093	0.32285	um	Spot	Position	56	1000200932	204211
1079.48	949.064	0.32285	um	Spot	Position	56	1000177836	204213
1227.13	918.786	0.32285	um	Spot	Position	56	1000161326	204251
1162.66	931.898	0.32285	um	Spot	Position	56	1000163506	204252
316.144	327.624	0.32285	um	Spot	Position	57	1000197000	204349
367.209	107.393	0.32285	um	Spot	Position	57	1000187432	204394
456.47	261.054	0.32285	um	Spot	Position	57	1000197969	204422
490.657	391.462	0.32285	um	Spot	Position	57	1000179682	204439
437.801	478.801	0.32285	um	Spot	Position	57	1000195531	204449
628.351	45.9944	0.32285	um	Spot	Position	57	1000160737	204484
534.521	93.7647	0.32285	um	Spot	Position	57	1000160742	204489
619.846	145.937	0.32285	um	Spot	Position	57	1000203657	204495
646.189	205.684	0.32285	um	Spot	Position	57	1000197235	204503
510.97	292.871	0.32285	um	Spot	Position	57	1000193908	204510
606.367	328.217	0.32285	um	Spot	Position	57	1000160777	204518
531.277	559.223	0.32285	um	Spot	Position	57	1000191618	204547
722.077	108.499	0.32285	um	Spot	Position	57	1000160745	204561
774.186	126.382	0.32285	um	Spot	Position	57	1000204563	204563
747.19	244.425	0.32285	um	Spot	Position	57	1000204574	204574
788.787	334.431	0.32285	um	Spot	Position	57	1000177384	204580
798.906	391.898	0.32285	um	Spot	Position	57	1000196491	204583
982.741	459.315	0.32285	um	Spot	Position	57	1000201364	204627
1067.37	199.033	0.32285	um	Spot	Position	57	1000204659	204659
1051.1	247.077	0.32285	um	Spot	Position	57	1000195726	204660
1151.18	314.682	0.32285	um	Spot	Position	57	1000194150	204669
1083.57	330.341	0.32285	um	Spot	Position	57	1000187669	204672
1155.18	408.999	0.32285	um	Spot	Position	57	1000163916	204675
196.953	751.093	0.32285	um	Spot	Position	57	1000167778	204787
207.846	893.416	0.32285	um	Spot	Position	57	1000197457	204802
483.892	957.596	0.32285	um	Spot	Position	57	1000185605	204868
644.817	946.341	0.32285	um	Spot	Position	57	1000161204	204909
668.566	864.956	0.32285	um	Spot	Position	57	1000200017	204927
673.993	986.707	0.32285	um	Spot	Position	57	1000161206	204946
695.194	1012.13	0.32285	um	Spot	Position	57	1000197607	204950
924.704	887.837	0.32285	um	Spot	Position	57	1000191242	204976
1031.15	823.673	0.32285	um	Spot	Position	57	1000204194	205016
1078.35	948.633	0.32285	um	Spot	Position	57	1000177836	205033
1215.53	855.077	0.32285	um	Spot	Position	57	1000205061	205061
1226.54	916.951	0.32285	um	Spot	Position	57	1000161326	205067
1158.15	932.72	0.32285	um	Spot	Position	57	1000163506	205068
279.713	236.193	0.32285	um	Spot	Position	58	1000205157	205157
316.828	326.693	0.32285	um	Spot	Position	58	1000197000	205168
366.774	107.587	0.32285	um	Spot	Position	58	1000187432	205204
471.408	224.806	0.32285	um	Spot	Position	58	1000202876	205221
448.858	259.056	0.32285	um	Spot	Position	58	1000197969	205230
490.451	391.404	0.32285	um	Spot	Position	58	1000179682	205246
439.493	480.253	0.32285	um	Spot	Position	58	1000195531	205260
636.07	53.9296	0.32285	um	Spot	Position	58	1000160737	205299
535.002	94.4044	0.32285	um	Spot	Position	58	1000160742	205302
612.339	155.923	0.32285	um	Spot	Position	58	1000203657	205310
643.051	200.255	0.32285	um	Spot	Position	58	1000197235	205318
522.61	293.883	0.32285	um	Spot	Position	58	1000193908	205327
606.872	328.304	0.32285	um	Spot	Position	58	1000160777	205334
725.636	111.86	0.32285	um	Spot	Position	58	1000160745	205377
773.828	126.423	0.32285	um	Spot	Position	58	1000204563	205379
746.346	243.21	0.32285	um	Spot	Position	58	1000204574	205388
788.512	334.431	0.32285	um	Spot	Position	58	1000177384	205399
785.822	385.694	0.32285	um	Spot	Position	58	1000196491	205403
981.616	457.891	0.32285	um	Spot	Position	58	1000201364	205451
1067.58	198.804	0.32285	um	Spot	Position	58	1000204659	205471
1047.38	249.484	0.32285	um	Spot	Position	58	1000195726	205472
1150.62	313.937	0.32285	um	Spot	Position	58	1000194150	205481
1154.85	408.974	0.32285	um	Spot	Position	58	1000163916	205489
196.872	750.709	0.32285	um	Spot	Position	58	1000167778	205612
203.284	895.014	0.32285	um	Spot	Position	58	1000197457	205627
482.78	957.379	0.32285	um	Spot	Position	58	1000185605	205690
674.102	982.697	0.32285	um	Spot	Position	58	1000161206	205777
695.702	1011.75	0.32285	um	Spot	Position	58	1000197607	205785
920.263	885.748	0.32285	um	Spot	Position	58	1000191242	205808
1043.09	829.885	0.32285	um	Spot	Position	58	1000204194	205849
1150.67	952.518	0.32285	um	Spot	Position	58	1000200932	205864
1213.98	851.319	0.32285	um	Spot	Position	58	1000205061	205891
1225.95	916.426	0.32285	um	Spot	Position	58	1000161326	205897
1157.21	931.719	0.32285	um	Spot	Position	58	1000163506	205898
319.967	323.11	0.32285	um	Spot	Position	59	1000197000	206001
359.981	113.297	0.32285	um	Spot	Position	59	1000187432	206044
476.67	205.499	0.32285	um	Spot	Position	59	1000206053	206053
466.887	227.601	0.32285	um	Spot	Position	59	1000202876	206059
446.971	259.461	0.32285	um	Spot	Position	59	1000197969	206070
489.627	398.924	0.32285	um	Spot	Position	59	1000179682	206086
439.531	479.81	0.32285	um	Spot	Position	59	1000195531	206098
636.23	54.6456	0.32285	um	Spot	Position	59	1000160737	206133
534.794	94.7628	0.32285	um	Spot	Position	59	1000160742	206137
641.028	199.148	0.32285	um	Spot	Position	59	1000197235	206151
532.735	293.395	0.32285	um	Spot	Position	59	1000193908	206158
606.713	327.766	0.32285	um	Spot	Position	59	1000160777	206164
728.645	119.761	0.32285	um	Spot	Position	59	1000160745	206205
773.589	130.543	0.32285	um	Spot	Position	59	1000204563	206206
745.973	242.722	0.32285	um	Spot	Position	59	1000204574	206212
786.769	334.882	0.32285	um	Spot	Position	59	1000177384	206225
776.011	385.719	0.32285	um	Spot	Position	59	1000196491	206231
980.249	458.041	0.32285	um	Spot	Position	59	1000201364	206278
1067.7	199.68	0.32285	um	Spot	Position	59	1000204659	206297
1046.94	249.802	0.32285	um	Spot	Position	59	1000195726	206298
1150.09	314	0.32285	um	Spot	Position	59	1000194150	206306
1156.38	417.039	0.32285	um	Spot	Position	59	1000163916	206311
197.455	749.811	0.32285	um	Spot	Position	59	1000167778	206416
202.712	894.623	0.32285	um	Spot	Position	59	1000197457	206427
481.146	956.612	0.32285	um	Spot	Position	59	1000185605	206487
673.549	981.115	0.32285	um	Spot	Position	59	1000161206	206572
697.12	1011.71	0.32285	um	Spot	Position	59	1000197607	206579
914.223	883.821	0.32285	um	Spot	Position	59	1000191242	206605
925.721	908.449	0.32285	um	Spot	Position	59	1000196041	206610
1044.76	831.392	0.32285	um	Spot	Position	59	1000204194	206652
1156.19	930.747	0.32285	um	Spot	Position	59	1000163506	206661
1155.81	960.13	0.32285	um	Spot	Position	59	1000200932	206666
1211.38	839.763	0.32285	um	Spot	Position	59	1000205061	206687
1225.35	916.681	0.32285	um	Spot	Position	59	1000161326	206692
272.363	231.828	0.32285	um	Spot	Position	60	1000205157	206796
355.254	116.118	0.32285	um	Spot	Position	60	1000187432	206841
465.587	228.026	0.32285	um	Spot	Position	60	1000202876	206860
435.744	258.198	0.32285	um	Spot	Position	60	1000197969	206866
331.329	323.029	0.32285	um	Spot	Position	60	1000197000	206873
489.352	399.051	0.32285	um	Spot	Position	60	1000179682	206878
440.209	492.418	0.32285	um	Spot	Position	60	1000195531	206894
636.115	54.4443	0.32285	um	Spot	Position	60	1000160737	206921
535.151	95.5633	0.32285	um	Spot	Position	60	1000160742	206923
632.643	190.596	0.32285	um	Spot	Position	60	1000206936	206936
640.741	198.742	0.32285	um	Spot	Position	60	1000197235	206937
535.41	294.253	0.32285	um	Spot	Position	60	1000193908	206948
607.184	327.755	0.32285	um	Spot	Position	60	1000160777	206953
729.091	121.509	0.32285	um	Spot	Position	60	1000160745	206989
772.946	127.53	0.32285	um	Spot	Position	60	1000204563	206990
743.956	242.716	0.32285	um	Spot	Position	60	1000204574	206999
768.386	331.329	0.32285	um	Spot	Position	60	1000177384	207008
771.231	384.184	0.32285	um	Spot	Position	60	1000196491	207014
1070.37	200.383	0.32285	um	Spot	Position	60	1000204659	207078
1049	247.319	0.32285	um	Spot	Position	60	1000195726	207080
1150.05	313.641	0.32285	um	Spot	Position	60	1000194150	207090
1111.62	346.477	0.32285	um	Spot	Position	60	1000187669	207094
1156.88	420.102	0.32285	um	Spot	Position	60	1000163916	207099
1060.5	513.736	0.32285	um	Spot	Position	60	1000207105	207105
197.657	748.971	0.32285	um	Spot	Position	60	1000167778	207221
198.148	893.392	0.32285	um	Spot	Position	60	1000197457	207233
480.372	956.476	0.32285	um	Spot	Position	60	1000185605	207297
673.692	979.007	0.32285	um	Spot	Position	60	1000161206	207371
696.272	1011.39	0.32285	um	Spot	Position	60	1000197607	207374
908.729	881.369	0.32285	um	Spot	Position	60	1000191242	207396
924.729	907.676	0.32285	um	Spot	Position	60	1000196041	207401
1056.43	846.257	0.32285	um	Spot	Position	60	1000204194	207439
1155.35	930.662	0.32285	um	Spot	Position	60	1000163506	207450
1063.97	953.586	0.32285	um	Spot	Position	60	1000177836	207454
1197.86	814.942	0.32285	um	Spot	Position	60	1000205061	207483
1224.57	915.789	0.32285	um	Spot	Position	60	1000161326	207491
1159.39	966.256	0.32285	um	Spot	Position	60	1000200932	207496
269.378	228.333	0.32285	um	Spot	Position	61	1000205157	207588
346.703	123.065	0.32285	um	Spot	Position	61	1000187432	207644
473.916	227.343	0.32285	um	Spot	Position	61	1000206053	207661
464.711	228.117	0.32285	um	Spot	Position	61	1000202876	207662
433.727	257.167	0.32285	um	Spot	Position	61	1000197969	207669
439.028	500.414	0.32285	um	Spot	Position	61	1000195531	207696
535.35	95.6923	0.32285	um	Spot	Position	61	1000160742	207726
630.043	187.988	0.32285	um	Spot	Position	61	1000206936	207734
635.489	191.938	0.32285	um	Spot	Position	61	1000197235	207736
605.473	330.012	0.32285	um	Spot	Position	61	1000160777	207752
772.77	132.023	0.32285	um	Spot	Position	61	1000204563	207799
740.236	134.655	0.32285	um	Spot	Position	61	1000160745	207800
683.033	214.809	0.32285	um	Spot	Position	61	1000207807	207807
742.823	242.912	0.32285	um	Spot	Position	61	1000204574	207809
765.935	331.357	0.32285	um	Spot	Position	61	1000177384	207816
754.024	383.892	0.32285	um	Spot	Position	61	1000196491	207817
964.51	444.297	0.32285	um	Spot	Position	61	1000201364	207876
931.328	516.025	0.32285	um	Spot	Position	61	1000207883	207883
1073.22	201.079	0.32285	um	Spot	Position	61	1000204659	207903
1048.6	245.709	0.32285	um	Spot	Position	61	1000195726	207907
1148.48	314.579	0.32285	um	Spot	Position	61	1000194150	207917
1118.49	350.712	0.32285	um	Spot	Position	61	1000187669	207920
1057.16	512.351	0.32285	um	Spot	Position	61	1000207105	207929
1158.62	430.472	0.32285	um	Spot	Position	61	1000163916	207949
197.469	748.077	0.32285	um	Spot	Position	61	1000167778	208024
174.094	892.064	0.32285	um	Spot	Position	61	1000197457	208035
480.304	955.77	0.32285	um	Spot	Position	61	1000185605	208092
673.252	979.037	0.32285	um	Spot	Position	61	1000161206	208172
697.047	1011.26	0.32285	um	Spot	Position	61	1000197607	208174
905.443	879.169	0.32285	um	Spot	Position	61	1000191242	208198
924.382	906.157	0.32285	um	Spot	Position	61	1000196041	208204
1056.97	850.508	0.32285	um	Spot	Position	61	1000204194	208248
1152.41	929.753	0.32285	um	Spot	Position	61	1000163506	208256
1061.97	954.46	0.32285	um	Spot	Position	61	1000177836	208259
1190.61	799.827	0.32285	um	Spot	Position	61	1000205061	208283
1223.27	915.391	0.32285	um	Spot	Position	61	1000161326	208290
1158.92	969.718	0.32285	um	Spot	Position	61	1000200932	208297
269.031	217.597	0.32285	um	Spot	Position	62	1000205157	208386
335.454	128.978	0.32285	um	Spot	Position	62	1000187432	208442
456.727	232.646	0.32285	um	Spot	Position	62	1000202876	208458
473.738	233.16	0.32285	um	Spot	Position	62	1000206053	208459
433.019	256.465	0.32285	um	Spot	Position	62	1000197969	208465
437.714	506.214	0.32285	um	Spot	Position	62	1000195531	208503
535.862	95.7842	0.32285	um	Spot	Position	62	1000160742	208533
631.557	188.68	0.32285	um	Spot	Position	62	1000206936	208546
554.032	294.751	0.32285	um	Spot	Position	62	1000193908	208556
587.992	340.546	0.32285	um	Spot	Position	62	1000160777	208561
772.195	136.018	0.32285	um	Spot	Position	62	1000204563	208605
682.794	216.183	0.32285	um	Spot	Position	62	1000207807	208614
742.498	243.503	0.32285	um	Spot	Position	62	1000204574	208618
756.507	329.177	0.32285	um	Spot	Position	62	1000177384	208626
740.549	377.903	0.32285	um	Spot	Position	62	1000196491	208632
956.128	440.017	0.32285	um	Spot	Position	62	1000201364	208679
931.23	517.373	0.32285	um	Spot	Position	62	1000207883	208685
1076.83	201.466	0.32285	um	Spot	Position	62	1000204659	208703
1048.32	244.45	0.32285	um	Spot	Position	62	1000195726	208706
1148.19	314.408	0.32285	um	Spot	Position	62	1000194150	208715
1052.11	510.558	0.32285	um	Spot	Position	62	1000207105	208728
1158.5	431.255	0.32285	um	Spot	Position	62	1000163916	208759
197.126	747.439	0.32285	um	Spot	Position	62	1000167778	208837
183.071	893.76	0.32285	um	Spot	Position	62	1000197457	208852
478.733	955.519	0.32285	um	Spot	Position	62	1000185605	208907
672.717	977.755	0.32285	um	Spot	Position	62	1000161206	208986
695.848	1010.32	0.32285	um	Spot	Position	62	1000197607	208990
904.512	877.927	0.32285	um	Spot	Position	62	1000191242	209022
923.561	898.918	0.32285	um	Spot	Position	62	1000196041	209029
1066.49	861.938	0.32285	um	Spot	Position	62	1000204194	209077
1148.51	930.346	0.32285	um	Spot	Position	62	1000163506	209086
1104.14	933.95	0.32285	um	Spot	Position	62	1000209087	209087
1058.99	956.557	0.32285	um	Spot	Position	62	1000177836	209090
1223.11	914.408	0.32285	um	Spot	Position	62	1000161326	209122
1158.18	968.14	0.32285	um	Spot	Position	62	1000200932	209126
100.251	297.617	0.32285	um	Spot	Position	63	1000209161	209161
268.181	218.613	0.32285	um	Spot	Position	63	1000205157	209225
331.931	132.131	0.32285	um	Spot	Position	63	1000187432	209282
476.774	246.266	0.32285	um	Spot	Position	63	1000206053	209301
446.982	247.547	0.32285	um	Spot	Position	63	1000202876	209302
433.152	256.605	0.32285	um	Spot	Position	63	1000197969	209305
490.423	411.101	0.32285	um	Spot	Position	63	1000179682	209326
437.839	507.134	0.32285	um	Spot	Position	63	1000195531	209340
535.86	95.5238	0.32285	um	Spot	Position	63	1000160742	209366
628.383	187.012	0.32285	um	Spot	Position	63	1000206936	209378
560.906	293.124	0.32285	um	Spot	Position	63	1000193908	209387
581.521	344.761	0.32285	um	Spot	Position	63	1000160777	209392
761.657	139.882	0.32285	um	Spot	Position	63	1000204563	209439
749.222	146.248	0.32285	um	Spot	Position	63	1000160745	209440
682.554	221.397	0.32285	um	Spot	Position	63	1000209448	209448
711.511	367.859	0.32285	um	Spot	Position	63	1000196491	209463
956.37	439.703	0.32285	um	Spot	Position	63	1000201364	209508
931.006	517.624	0.32285	um	Spot	Position	63	1000207883	209516
1076.16	201.9	0.32285	um	Spot	Position	63	1000204659	209533
1046.42	246.916	0.32285	um	Spot	Position	63	1000195726	209538
1146.86	314.664	0.32285	um	Spot	Position	63	1000194150	209547
1158.2	431.374	0.32285	um	Spot	Position	63	1000163916	209589
197.017	746.549	0.32285	um	Spot	Position	63	1000167778	209665
187.191	895.22	0.32285	um	Spot	Position	63	1000197457	209679
463.742	959.793	0.32285	um	Spot	Position	63	1000185605	209729
672.299	978.485	0.32285	um	Spot	Position	63	1000161206	209810
696.499	1011.3	0.32285	um	Spot	Position	63	1000197607	209816
903.495	877.464	0.32285	um	Spot	Position	63	1000191242	209838
922.419	893.801	0.32285	um	Spot	Position	63	1000196041	209841
1070.83	864.073	0.32285	um	Spot	Position	63	1000204194	209880
1056.58	956.288	0.32285	um	Spot	Position	63	1000177836	209892
1179.72	773.946	0.32285	um	Spot	Position	63	1000205061	209914
1222.28	914.102	0.32285	um	Spot	Position	63	1000161326	209923
1157.97	968.141	0.32285	um	Spot	Position	63	1000200932	209929
100.622	296.838	0.32285	um	Spot	Position	64	1000209161	209957
323.835	135.692	0.32285	um	Spot	Position	64	1000187432	210001
269.348	214.296	0.32285	um	Spot	Position	64	1000205157	210014
446.204	248.645	0.32285	um	Spot	Position	64	1000202876	210092
481.046	271.206	0.32285	um	Spot	Position	64	1000206053	210099
348.883	308.161	0.32285	um	Spot	Position	64	1000197000	210104
437.926	509.099	0.32285	um	Spot	Position	64	1000195531	210133
535.081	99.0406	0.32285	um	Spot	Position	64	1000160742	210163
616.607	172.764	0.32285	um	Spot	Position	64	1000206936	210169
567.504	292.948	0.32285	um	Spot	Position	64	1000193908	210181
571.684	353.68	0.32285	um	Spot	Position	64	1000160777	210188
749.844	148.235	0.32285	um	Spot	Position	64	1000160745	210233
754.393	160.037	0.32285	um	Spot	Position	64	1000204563	210234
682.15	221.607	0.32285	um	Spot	Position	64	1000209448	210242
728.007	230.641	0.32285	um	Spot	Position	64	1000204574	210243
696.297	361.914	0.32285	um	Spot	Position	64	1000196491	210256
957.274	438.783	0.32285	um	Spot	Position	64	1000201364	210298
930.173	516.704	0.32285	um	Spot	Position	64	1000207883	210304
1076.91	201.815	0.32285	um	Spot	Position	64	1000204659	210319
1046.08	247.728	0.32285	um	Spot	Position	64	1000195726	210320
[truncated: 4,708 more rows]
