# Supplementary material for: Neurotransmitter signaling regulates distinct phases of multimodal human interneuron migration
Source: EMBO J. 2021 Oct 18;40(23):e108714. doi: 10.15252/embj.2021108714 (PMC8634123; doi:10.15252/embj.2021108714)
Supplement: Supplementary file 13 — Software EV1 [file EMBJ-40-e108714-s017.zip › Supplementary_Software/track-analysis-using-trackpal/DATA_RAW/151119_Dlxi56eGFP_WT_3_03_stackreg_cropped_merged_Position_Saclofen.csv]

Position
====================
Position X	Position Y	Position Z	Unit	Category	Collection	Time	TrackID	ID
418.853	395.441	0.32285	um	Spot	Position	1	1000000123	123
458.318	460.636	0.32285	um	Spot	Position	1	1000000130	130
432.887	513.837	0.32285	um	Spot	Position	1	1000000139	139
564.864	480.947	0.32285	um	Spot	Position	1	1000000202	202
566.906	551.012	0.32285	um	Spot	Position	1	1000000208	208
897.491	327.496	0.32285	um	Spot	Position	1	1000000308	308
985.452	659.909	0.32285	um	Spot	Position	1	1000000362	362
1020.72	269.949	0.32285	um	Spot	Position	1	1000000384	384
1027.38	614.858	0.32285	um	Spot	Position	1	1000000431	431
1021.22	660.954	0.32285	um	Spot	Position	1	1000000441	441
1224.1	647.776	0.32285	um	Spot	Position	1	1000000495	495
267.091	879.23	0.32285	um	Spot	Position	1	1000000579	579
467.576	728.707	0.32285	um	Spot	Position	1	1000000616	616
463.577	759.087	0.32285	um	Spot	Position	1	1000000623	623
480.337	777.519	0.32285	um	Spot	Position	1	1000000625	625
345.48	808.047	0.32285	um	Spot	Position	1	1000000634	634
409.189	808.061	0.32285	um	Spot	Position	1	1000000635	635
426.102	831.789	0.32285	um	Spot	Position	1	1000000639	639
405.667	841.698	0.32285	um	Spot	Position	1	1000000641	641
408.853	859.816	0.32285	um	Spot	Position	1	1000000646	646
496.72	701.537	0.32285	um	Spot	Position	1	1000000684	684
822.827	1071.29	0.32285	um	Spot	Position	1	1000000754	754
986.995	835.603	0.32285	um	Spot	Position	1	1000000786	786
947.076	939.188	0.32285	um	Spot	Position	1	1000000793	793
1049.4	664.405	0.32285	um	Spot	Position	1	1000000821	821
1110.59	768.397	0.32285	um	Spot	Position	1	1000000838	838
1145.54	841.199	0.32285	um	Spot	Position	1	1000000846	846
1006.84	936.368	0.32285	um	Spot	Position	1	1000000863	863
1146.91	1093.17	0.32285	um	Spot	Position	1	1000000893	893
1220.53	759.439	0.32285	um	Spot	Position	1	1000000905	905
1290.62	843.877	0.32285	um	Spot	Position	1	1000000920	920
112.227	656.577	0.32285	um	Spot	Position	2	1000001016	1016
419.376	395.403	0.32285	um	Spot	Position	2	1000000123	1099
458.042	459.066	0.32285	um	Spot	Position	2	1000000130	1107
428.816	518.373	0.32285	um	Spot	Position	2	1000000139	1117
563.837	481.81	0.32285	um	Spot	Position	2	1000000202	1182
566.87	550.755	0.32285	um	Spot	Position	2	1000000208	1190
776.313	297.9	0.32285	um	Spot	Position	2	1000001219	1219
825.091	401.672	0.32285	um	Spot	Position	2	1000001230	1230
897.054	326.79	0.32285	um	Spot	Position	2	1000000308	1290
986.004	659.633	0.32285	um	Spot	Position	2	1000000362	1336
1026.3	270.332	0.32285	um	Spot	Position	2	1000000384	1365
1004.14	399.942	0.32285	um	Spot	Position	2	1000001381	1381
1027.94	615.337	0.32285	um	Spot	Position	2	1000000431	1411
1224.61	647.628	0.32285	um	Spot	Position	2	1000000495	1485
267.63	879.123	0.32285	um	Spot	Position	2	1000000579	1563
468.953	755.23	0.32285	um	Spot	Position	2	1000000623	1613
483.288	778.081	0.32285	um	Spot	Position	2	1000000625	1617
339.863	791.92	0.32285	um	Spot	Position	2	1000001619	1619
371.283	802.503	0.32285	um	Spot	Position	2	1000001623	1623
346.159	808.868	0.32285	um	Spot	Position	2	1000000634	1624
408.429	810.316	0.32285	um	Spot	Position	2	1000000635	1626
426.884	831.833	0.32285	um	Spot	Position	2	1000000639	1632
406.418	843.581	0.32285	um	Spot	Position	2	1000000641	1635
408.87	859.675	0.32285	um	Spot	Position	2	1000000646	1642
497.772	701.483	0.32285	um	Spot	Position	2	1000000684	1681
823.804	1070.64	0.32285	um	Spot	Position	2	1000000754	1745
989.256	833.111	0.32285	um	Spot	Position	2	1000000786	1771
1051.05	664.582	0.32285	um	Spot	Position	2	1000000821	1818
1111.53	767.648	0.32285	um	Spot	Position	2	1000000838	1836
1146.21	842.49	0.32285	um	Spot	Position	2	1000000846	1849
1006.54	936.744	0.32285	um	Spot	Position	2	1000000863	1859
1290	784.349	0.32285	um	Spot	Position	2	1000001909	1909
1290.22	843.865	0.32285	um	Spot	Position	2	1000000920	1915
113.748	655.818	0.32285	um	Spot	Position	3	1000001016	2001
215.973	343.683	0.32285	um	Spot	Position	3	1000002030	2030
420.444	395.319	0.32285	um	Spot	Position	3	1000000123	2096
455.939	448.78	0.32285	um	Spot	Position	3	1000000130	2103
430.497	515.682	0.32285	um	Spot	Position	3	1000000139	2115
546.127	443.454	0.32285	um	Spot	Position	3	1000002181	2181
564.937	481.81	0.32285	um	Spot	Position	3	1000000202	2186
567.877	550.29	0.32285	um	Spot	Position	3	1000000208	2192
778.392	300.477	0.32285	um	Spot	Position	3	1000001219	2222
894.983	330.166	0.32285	um	Spot	Position	3	1000000308	2267
985.84	659.455	0.32285	um	Spot	Position	3	1000000362	2311
1029.81	268.437	0.32285	um	Spot	Position	3	1000000384	2330
1028.32	615.052	0.32285	um	Spot	Position	3	1000000431	2379
1021.2	660.635	0.32285	um	Spot	Position	3	1000000441	2387
1224.51	647.415	0.32285	um	Spot	Position	3	1000000495	2436
267.992	879.018	0.32285	um	Spot	Position	3	1000000579	2510
468.262	727.855	0.32285	um	Spot	Position	3	1000000616	2553
473.724	750.478	0.32285	um	Spot	Position	3	1000000623	2554
333.345	778.986	0.32285	um	Spot	Position	3	1000001619	2559
372.791	803.311	0.32285	um	Spot	Position	3	1000001623	2566
347.146	808.606	0.32285	um	Spot	Position	3	1000000634	2567
421.292	808.709	0.32285	um	Spot	Position	3	1000000635	2568
412.159	850.703	0.32285	um	Spot	Position	3	1000000641	2576
498.085	701.363	0.32285	um	Spot	Position	3	1000000684	2618
824.857	1070.88	0.32285	um	Spot	Position	3	1000000754	2686
990.871	832.198	0.32285	um	Spot	Position	3	1000000786	2721
947.02	939.021	0.32285	um	Spot	Position	3	1000000793	2730
1050.27	664.029	0.32285	um	Spot	Position	3	1000000821	2758
1111.04	768.036	0.32285	um	Spot	Position	3	1000000838	2775
1141.75	845.098	0.32285	um	Spot	Position	3	1000000846	2787
1005.91	936.492	0.32285	um	Spot	Position	3	1000000863	2798
1152.63	1076.65	0.32285	um	Spot	Position	3	1000000893	2821
1289.88	784.333	0.32285	um	Spot	Position	3	1000001909	2843
1289.87	843.427	0.32285	um	Spot	Position	3	1000000920	2852
116.935	654.446	0.32285	um	Spot	Position	4	1000001016	2946
215.789	343.644	0.32285	um	Spot	Position	4	1000002030	2978
420.583	395.342	0.32285	um	Spot	Position	4	1000000123	3028
456.241	444.8	0.32285	um	Spot	Position	4	1000000130	3033
424.784	520.95	0.32285	um	Spot	Position	4	1000000139	3042
637.117	124.331	0.32285	um	Spot	Position	4	1000003077	3077
564.99	480.867	0.32285	um	Spot	Position	4	1000000202	3119
568.24	549.792	0.32285	um	Spot	Position	4	1000000208	3128
777.428	299.723	0.32285	um	Spot	Position	4	1000001219	3167
824.639	402.241	0.32285	um	Spot	Position	4	1000001230	3178
889.969	338.984	0.32285	um	Spot	Position	4	1000000308	3222
985.696	658.646	0.32285	um	Spot	Position	4	1000000362	3257
1030.02	268.355	0.32285	um	Spot	Position	4	1000000384	3281
997.171	399.014	0.32285	um	Spot	Position	4	1000001381	3296
1027.93	614.313	0.32285	um	Spot	Position	4	1000000431	3331
1224.69	647.343	0.32285	um	Spot	Position	4	1000000495	3392
268.709	878.279	0.32285	um	Spot	Position	4	1000000579	3467
465.619	719.529	0.32285	um	Spot	Position	4	1000000616	3510
472.447	750.997	0.32285	um	Spot	Position	4	1000000623	3514
332.614	775.372	0.32285	um	Spot	Position	4	1000001619	3517
489.173	779.684	0.32285	um	Spot	Position	4	1000000625	3518
373.715	803.046	0.32285	um	Spot	Position	4	1000001623	3523
348.826	808.12	0.32285	um	Spot	Position	4	1000000634	3524
429.391	810.677	0.32285	um	Spot	Position	4	1000000635	3525
434.35	853.402	0.32285	um	Spot	Position	4	1000000639	3533
401.032	853.926	0.32285	um	Spot	Position	4	1000000646	3534
415.709	855.948	0.32285	um	Spot	Position	4	1000000641	3536
442.321	972.809	0.32285	um	Spot	Position	4	1000003557	3557
498.394	701.749	0.32285	um	Spot	Position	4	1000000684	3573
822.766	1069.84	0.32285	um	Spot	Position	4	1000000754	3643
1049.36	662.941	0.32285	um	Spot	Position	4	1000000821	3714
997.036	826.087	0.32285	um	Spot	Position	4	1000000786	3745
1137.75	843.2	0.32285	um	Spot	Position	4	1000000846	3747
1004.93	936.22	0.32285	um	Spot	Position	4	1000000863	3758
1152.22	1073.51	0.32285	um	Spot	Position	4	1000000893	3784
1289.64	784.472	0.32285	um	Spot	Position	4	1000001909	3807
121.346	650.402	0.32285	um	Spot	Position	5	1000001016	3924
420.522	395.025	0.32285	um	Spot	Position	5	1000000123	3992
455.008	433.833	0.32285	um	Spot	Position	5	1000000130	3998
423.708	520.563	0.32285	um	Spot	Position	5	1000000139	4013
545.848	442.544	0.32285	um	Spot	Position	5	1000002181	4076
565.129	481.512	0.32285	um	Spot	Position	5	1000000202	4082
568.58	549.401	0.32285	um	Spot	Position	5	1000000208	4093
777.557	300.107	0.32285	um	Spot	Position	5	1000001219	4122
825.01	402.388	0.32285	um	Spot	Position	5	1000001230	4130
884.937	346.61	0.32285	um	Spot	Position	5	1000000308	4184
991.243	399.336	0.32285	um	Spot	Position	5	1000001381	4195
986.197	658.458	0.32285	um	Spot	Position	5	1000000362	4228
1030.57	268.413	0.32285	um	Spot	Position	5	1000000384	4251
1028.93	613.467	0.32285	um	Spot	Position	5	1000000431	4301
1021.31	660.27	0.32285	um	Spot	Position	5	1000000441	4310
1224.65	647.355	0.32285	um	Spot	Position	5	1000000495	4363
269.006	878.524	0.32285	um	Spot	Position	5	1000000579	4446
467.705	726.88	0.32285	um	Spot	Position	5	1000000616	4489
468.864	753.182	0.32285	um	Spot	Position	5	1000000623	4496
331.798	768.32	0.32285	um	Spot	Position	5	1000001619	4498
491.396	781.439	0.32285	um	Spot	Position	5	1000000625	4501
372.66	804.038	0.32285	um	Spot	Position	5	1000001623	4506
350.473	808.573	0.32285	um	Spot	Position	5	1000000634	4507
437.963	815.473	0.32285	um	Spot	Position	5	1000000635	4509
400.448	853.695	0.32285	um	Spot	Position	5	1000000646	4518
434.002	854.414	0.32285	um	Spot	Position	5	1000000639	4520
442.287	972.906	0.32285	um	Spot	Position	5	1000003557	4542
497.643	701.77	0.32285	um	Spot	Position	5	1000000684	4556
822.662	1070.34	0.32285	um	Spot	Position	5	1000000754	4619
1053.16	663.018	0.32285	um	Spot	Position	5	1000000821	4692
998.846	824.484	0.32285	um	Spot	Position	5	1000000786	4717
1137.88	843.735	0.32285	um	Spot	Position	5	1000000846	4720
1039.74	905.418	0.32285	um	Spot	Position	5	1000004728	4728
1004.63	936.716	0.32285	um	Spot	Position	5	1000000863	4733
1156.95	1060.86	0.32285	um	Spot	Position	5	1000000893	4756
1212.27	753.612	0.32285	um	Spot	Position	5	1000000905	4785
1289.01	784.987	0.32285	um	Spot	Position	5	1000001909	4791
1288.4	843.383	0.32285	um	Spot	Position	5	1000000920	4797
121.83	650.206	0.32285	um	Spot	Position	6	1000001016	4891
213.808	335.479	0.32285	um	Spot	Position	6	1000002030	4917
420.711	395.241	0.32285	um	Spot	Position	6	1000000123	4963
453.397	420.972	0.32285	um	Spot	Position	6	1000000130	4966
422.988	520.946	0.32285	um	Spot	Position	6	1000000139	4984
546.131	442.917	0.32285	um	Spot	Position	6	1000002181	5043
566.183	481.56	0.32285	um	Spot	Position	6	1000000202	5048
567.973	549.679	0.32285	um	Spot	Position	6	1000000208	5058
777.038	298.226	0.32285	um	Spot	Position	6	1000001219	5092
935.257	291.955	0.32285	um	Spot	Position	6	1000005143	5143
883.726	347.362	0.32285	um	Spot	Position	6	1000000308	5151
985.964	658.2	0.32285	um	Spot	Position	6	1000000362	5195
1030.13	268.346	0.32285	um	Spot	Position	6	1000000384	5220
1030.87	612.765	0.32285	um	Spot	Position	6	1000000431	5269
1020.76	660.374	0.32285	um	Spot	Position	6	1000000441	5279
1224.34	647.491	0.32285	um	Spot	Position	6	1000000495	5332
269.289	878.611	0.32285	um	Spot	Position	6	1000000579	5408
468.402	726.693	0.32285	um	Spot	Position	6	1000000616	5453
468.296	752.163	0.32285	um	Spot	Position	6	1000000623	5458
331.589	765.083	0.32285	um	Spot	Position	6	1000001619	5459
491.815	781.8	0.32285	um	Spot	Position	6	1000000625	5464
373.811	804.59	0.32285	um	Spot	Position	6	1000001623	5466
348.281	812.656	0.32285	um	Spot	Position	6	1000005468	5468
438.605	815.627	0.32285	um	Spot	Position	6	1000000635	5469
433.547	854.077	0.32285	um	Spot	Position	6	1000000639	5479
426.848	871.113	0.32285	um	Spot	Position	6	1000000641	5485
442.263	973.09	0.32285	um	Spot	Position	6	1000003557	5507
497.972	701.593	0.32285	um	Spot	Position	6	1000000684	5521
823.464	1070.75	0.32285	um	Spot	Position	6	1000000754	5593
1051.63	662.764	0.32285	um	Spot	Position	6	1000000821	5668
1110.41	768.376	0.32285	um	Spot	Position	6	1000000838	5683
998.62	824.921	0.32285	um	Spot	Position	6	1000000786	5692
1135.58	843.375	0.32285	um	Spot	Position	6	1000000846	5694
1003.49	936.715	0.32285	um	Spot	Position	6	1000000863	5709
1154.65	1050.54	0.32285	um	Spot	Position	6	1000000893	5726
1083.49	1074.02	0.32285	um	Spot	Position	6	1000005731	5731
1227.79	745.079	0.32285	um	Spot	Position	6	1000005749	5749
1208.36	751.519	0.32285	um	Spot	Position	6	1000000905	5750
1287.74	783.563	0.32285	um	Spot	Position	6	1000001909	5756
1287.69	843.009	0.32285	um	Spot	Position	6	1000000920	5762
122.235	650.168	0.32285	um	Spot	Position	7	1000001016	5860
214.118	334.465	0.32285	um	Spot	Position	7	1000002030	5888
421.34	395.888	0.32285	um	Spot	Position	7	1000000123	5956
455.007	409.491	0.32285	um	Spot	Position	7	1000000130	5958
420.625	521.278	0.32285	um	Spot	Position	7	1000000139	5972
631.256	123.974	0.32285	um	Spot	Position	7	1000003077	6004
547.128	442.76	0.32285	um	Spot	Position	7	1000002181	6044
565.578	482.233	0.32285	um	Spot	Position	7	1000000202	6048
567.982	549.1	0.32285	um	Spot	Position	7	1000000208	6060
751.686	247.031	0.32285	um	Spot	Position	7	1000006084	6084
774.71	293.558	0.32285	um	Spot	Position	7	1000001219	6089
824.88	401.726	0.32285	um	Spot	Position	7	1000001230	6098
985.573	384.892	0.32285	um	Spot	Position	7	1000001381	6160
986.198	657.235	0.32285	um	Spot	Position	7	1000000362	6195
1029.91	268.158	0.32285	um	Spot	Position	7	1000000384	6223
1031.35	612.53	0.32285	um	Spot	Position	7	1000000431	6267
1021.49	659.915	0.32285	um	Spot	Position	7	1000000441	6278
1223.92	647.166	0.32285	um	Spot	Position	7	1000000495	6322
269.392	878.667	0.32285	um	Spot	Position	7	1000000579	6395
487.278	702.912	0.32285	um	Spot	Position	7	1000000684	6426
468.676	751.445	0.32285	um	Spot	Position	7	1000000623	6434
332.742	764.633	0.32285	um	Spot	Position	7	1000001619	6436
373.553	804.027	0.32285	um	Spot	Position	7	1000001623	6442
352.898	805.053	0.32285	um	Spot	Position	7	1000000634	6443
346.924	813.692	0.32285	um	Spot	Position	7	1000005468	6444
442.296	816.369	0.32285	um	Spot	Position	7	1000000635	6446
434.249	853.984	0.32285	um	Spot	Position	7	1000000639	6457
434.07	877.062	0.32285	um	Spot	Position	7	1000000641	6463
442.334	973.142	0.32285	um	Spot	Position	7	1000003557	6482
497.185	784.193	0.32285	um	Spot	Position	7	1000000625	6505
821.746	1070.92	0.32285	um	Spot	Position	7	1000000754	6560
944.847	931.673	0.32285	um	Spot	Position	7	1000000793	6610
1050.04	662.126	0.32285	um	Spot	Position	7	1000000821	6640
1107.44	770.363	0.32285	um	Spot	Position	7	1000000838	6655
998.579	824.804	0.32285	um	Spot	Position	7	1000000786	6666
1134.14	842.011	0.32285	um	Spot	Position	7	1000000846	6667
1002.88	936.773	0.32285	um	Spot	Position	7	1000000863	6686
1149.83	1039.24	0.32285	um	Spot	Position	7	1000000893	6703
1082.15	1073	0.32285	um	Spot	Position	7	1000005731	6708
1229.35	745.089	0.32285	um	Spot	Position	7	1000005749	6726
1287.15	781.789	0.32285	um	Spot	Position	7	1000001909	6735
1286.15	843.463	0.32285	um	Spot	Position	7	1000000920	6743
122.339	650.62	0.32285	um	Spot	Position	8	1000001016	6836
421.172	396.293	0.32285	um	Spot	Position	8	1000000123	6920
455.546	402.033	0.32285	um	Spot	Position	8	1000000130	6922
420.772	520.612	0.32285	um	Spot	Position	8	1000000139	6940
624.809	125.85	0.32285	um	Spot	Position	8	1000003077	6973
548.146	443.043	0.32285	um	Spot	Position	8	1000002181	7008
564.217	482.546	0.32285	um	Spot	Position	8	1000000202	7017
568.071	548.719	0.32285	um	Spot	Position	8	1000000208	7028
749.791	245.44	0.32285	um	Spot	Position	8	1000006084	7053
772.735	292.314	0.32285	um	Spot	Position	8	1000001219	7057
700.936	326.506	0.32285	um	Spot	Position	8	1000007059	7059
824.82	401.698	0.32285	um	Spot	Position	8	1000001230	7066
923.901	295.309	0.32285	um	Spot	Position	8	1000005143	7113
879.974	351.226	0.32285	um	Spot	Position	8	1000000308	7122
985.023	386.745	0.32285	um	Spot	Position	8	1000001381	7130
985.929	656.576	0.32285	um	Spot	Position	8	1000000362	7158
1029.61	268.415	0.32285	um	Spot	Position	8	1000000384	7182
1031.11	612.2	0.32285	um	Spot	Position	8	1000000431	7234
1020.34	659.534	0.32285	um	Spot	Position	8	1000000441	7244
1223.43	647.046	0.32285	um	Spot	Position	8	1000000495	7290
269.892	878.765	0.32285	um	Spot	Position	8	1000000579	7368
485.97	703.049	0.32285	um	Spot	Position	8	1000000684	7408
466.382	722.253	0.32285	um	Spot	Position	8	1000000616	7412
468.966	751.468	0.32285	um	Spot	Position	8	1000000623	7417
444.414	816.16	0.32285	um	Spot	Position	8	1000000635	7427
344.521	819.652	0.32285	um	Spot	Position	8	1000005468	7429
401.32	854.513	0.32285	um	Spot	Position	8	1000000646	7438
433.753	855.61	0.32285	um	Spot	Position	8	1000000639	7439
443.127	885.772	0.32285	um	Spot	Position	8	1000000641	7444
441.838	973.018	0.32285	um	Spot	Position	8	1000003557	7462
498.906	785.117	0.32285	um	Spot	Position	8	1000000625	7488
821.992	1070.81	0.32285	um	Spot	Position	8	1000000754	7542
944.494	930.963	0.32285	um	Spot	Position	8	1000000793	7587
1048.96	662.693	0.32285	um	Spot	Position	8	1000000821	7619
1105.98	770.394	0.32285	um	Spot	Position	8	1000000838	7638
998.568	824.404	0.32285	um	Spot	Position	8	1000000786	7649
1135.3	839.06	0.32285	um	Spot	Position	8	1000000846	7651
1001.97	936.631	0.32285	um	Spot	Position	8	1000000863	7669
1147.86	1033.57	0.32285	um	Spot	Position	8	1000000893	7687
1230.18	744.499	0.32285	um	Spot	Position	8	1000005749	7720
1192.4	753.073	0.32285	um	Spot	Position	8	1000000905	7722
1286.71	781.858	0.32285	um	Spot	Position	8	1000001909	7727
1286.51	842.117	0.32285	um	Spot	Position	8	1000000920	7730
122.636	650.921	0.32285	um	Spot	Position	9	1000001016	7793
454.683	394.911	0.32285	um	Spot	Position	9	1000000130	7816
421.381	395.795	0.32285	um	Spot	Position	9	1000000123	7817
425.75	518.278	0.32285	um	Spot	Position	9	1000007821	7821
419.353	521.265	0.32285	um	Spot	Position	9	1000000139	7822
619.628	127.426	0.32285	um	Spot	Position	9	1000003077	7828
547.362	443.254	0.32285	um	Spot	Position	9	1000002181	7842
562.999	482.769	0.32285	um	Spot	Position	9	1000000202	7845
567.304	549.013	0.32285	um	Spot	Position	9	1000000208	7850
749.647	245.434	0.32285	um	Spot	Position	9	1000006084	7856
770.761	291.565	0.32285	um	Spot	Position	9	1000001219	7857
700.823	328.707	0.32285	um	Spot	Position	9	1000007059	7859
824.672	401.758	0.32285	um	Spot	Position	9	1000001230	7862
924.569	295.187	0.32285	um	Spot	Position	9	1000005143	7869
879.389	349.77	0.32285	um	Spot	Position	9	1000000308	7871
983.72	392.133	0.32285	um	Spot	Position	9	1000001381	7872
944.061	427.166	0.32285	um	Spot	Position	9	1000007873	7873
985.276	656.394	0.32285	um	Spot	Position	9	1000000362	7884
1028.91	268.824	0.32285	um	Spot	Position	9	1000000384	7892
1030.05	613.091	0.32285	um	Spot	Position	9	1000000431	7915
1019.53	659.435	0.32285	um	Spot	Position	9	1000000441	7918
1222.7	646.987	0.32285	um	Spot	Position	9	1000000495	7935
270.811	878.932	0.32285	um	Spot	Position	9	1000000579	7962
481.074	704.374	0.32285	um	Spot	Position	9	1000000684	7981
466.035	721.37	0.32285	um	Spot	Position	9	1000000616	7982
468.736	752.531	0.32285	um	Spot	Position	9	1000000623	7984
334.069	764.641	0.32285	um	Spot	Position	9	1000001619	7985
344.211	820.913	0.32285	um	Spot	Position	9	1000005468	7991
400.681	854.381	0.32285	um	Spot	Position	9	1000000646	7996
433.984	858.16	0.32285	um	Spot	Position	9	1000000639	7997
441.792	972.693	0.32285	um	Spot	Position	9	1000003557	8008
500.073	785.553	0.32285	um	Spot	Position	9	1000000625	8022
821.679	1069.56	0.32285	um	Spot	Position	9	1000000754	8041
944.26	930.84	0.32285	um	Spot	Position	9	1000000793	8056
1049.28	662.156	0.32285	um	Spot	Position	9	1000000821	8067
997.647	824.865	0.32285	um	Spot	Position	9	1000000786	8080
1133.24	839.416	0.32285	um	Spot	Position	9	1000000846	8081
1038.3	905.154	0.32285	um	Spot	Position	9	1000004728	8084
1001.03	936.576	0.32285	um	Spot	Position	9	1000000863	8087
1146.84	1032.18	0.32285	um	Spot	Position	9	1000000893	8093
1071.11	1057.55	0.32285	um	Spot	Position	9	1000005731	8098
1229.61	744.089	0.32285	um	Spot	Position	9	1000005749	8104
1191.68	755.32	0.32285	um	Spot	Position	9	1000000905	8105
1285.86	782.531	0.32285	um	Spot	Position	9	1000001909	8108
1282.14	842.611	0.32285	um	Spot	Position	9	1000000920	8110
123.276	650.695	0.32285	um	Spot	Position	10	1000001016	8170
210.44	330.302	0.32285	um	Spot	Position	10	1000002030	8190
454.343	390.418	0.32285	um	Spot	Position	10	1000000130	8247
421.604	396.262	0.32285	um	Spot	Position	10	1000000123	8248
429.468	516.916	0.32285	um	Spot	Position	10	1000007821	8263
419.099	521.833	0.32285	um	Spot	Position	10	1000000139	8264
619.308	127.22	0.32285	um	Spot	Position	10	1000003077	8287
536.423	442.58	0.32285	um	Spot	Position	10	1000008329	8329
547.077	443.552	0.32285	um	Spot	Position	10	1000002181	8330
564.464	482.154	0.32285	um	Spot	Position	10	1000000202	8335
567.169	549.071	0.32285	um	Spot	Position	10	1000000208	8346
769.912	289.664	0.32285	um	Spot	Position	10	1000001219	8378
701.391	329.608	0.32285	um	Spot	Position	10	1000007059	8380
825.948	401.538	0.32285	um	Spot	Position	10	1000001230	8387
923.774	293.736	0.32285	um	Spot	Position	10	1000005143	8428
865.553	347.372	0.32285	um	Spot	Position	10	1000008434	8434
879.835	347.562	0.32285	um	Spot	Position	10	1000000308	8436
984.528	396.665	0.32285	um	Spot	Position	10	1000001381	8441
985	655.81	0.32285	um	Spot	Position	10	1000000362	8474
1030.59	612.935	0.32285	um	Spot	Position	10	1000000431	8550
1019.24	659.188	0.32285	um	Spot	Position	10	1000000441	8557
1222.01	647.256	0.32285	um	Spot	Position	10	1000000495	8610
196.066	842.457	0.32285	um	Spot	Position	10	1000008677	8677
271.191	879.156	0.32285	um	Spot	Position	10	1000000579	8684
478.62	704.067	0.32285	um	Spot	Position	10	1000000684	8724
466.817	721.767	0.32285	um	Spot	Position	10	1000000616	8726
467.834	752.727	0.32285	um	Spot	Position	10	1000000623	8734
333.189	764.483	0.32285	um	Spot	Position	10	1000001619	8735
367.304	795.347	0.32285	um	Spot	Position	10	1000008745	8745
343.519	821.925	0.32285	um	Spot	Position	10	1000005468	8749
400.997	854.11	0.32285	um	Spot	Position	10	1000000646	8760
436.311	865.285	0.32285	um	Spot	Position	10	1000000639	8764
451.39	987.341	0.32285	um	Spot	Position	10	1000003557	8790
818.933	1069.74	0.32285	um	Spot	Position	10	1000000754	8868
943.88	929.787	0.32285	um	Spot	Position	10	1000000793	8906
1047.25	662.194	0.32285	um	Spot	Position	10	1000000821	8943
1092.43	779.09	0.32285	um	Spot	Position	10	1000000838	8966
996.665	825.139	0.32285	um	Spot	Position	10	1000000786	8972
1131.69	840.382	0.32285	um	Spot	Position	10	1000000846	8974
1037.86	905.391	0.32285	um	Spot	Position	10	1000004728	8980
1000.34	936.868	0.32285	um	Spot	Position	10	1000000863	8986
1146.45	1019.92	0.32285	um	Spot	Position	10	1000000893	8995
1063.08	1046.89	0.32285	um	Spot	Position	10	1000005731	9002
1189.32	753.825	0.32285	um	Spot	Position	10	1000000905	9026
1284.99	783.004	0.32285	um	Spot	Position	10	1000001909	9030
1267.02	844.219	0.32285	um	Spot	Position	10	1000000920	9034
123.225	651.86	0.32285	um	Spot	Position	11	1000001016	9138
209.561	326.881	0.32285	um	Spot	Position	11	1000002030	9159
454.893	386.361	0.32285	um	Spot	Position	11	1000000130	9219
422.221	396.164	0.32285	um	Spot	Position	11	1000000123	9220
428.154	517.866	0.32285	um	Spot	Position	11	1000007821	9233
418.954	522.013	0.32285	um	Spot	Position	11	1000000139	9234
619.267	127.064	0.32285	um	Spot	Position	11	1000003077	9261
536.042	441.264	0.32285	um	Spot	Position	11	1000008329	9299
547.62	443.279	0.32285	um	Spot	Position	11	1000002181	9300
558.039	485.49	0.32285	um	Spot	Position	11	1000000202	9304
567.279	548.734	0.32285	um	Spot	Position	11	1000000208	9314
700.937	328.172	0.32285	um	Spot	Position	11	1000007059	9351
920.896	293.928	0.32285	um	Spot	Position	11	1000005143	9411
878.989	346.076	0.32285	um	Spot	Position	11	1000000308	9417
988.657	400.362	0.32285	um	Spot	Position	11	1000001381	9425
985	655.399	0.32285	um	Spot	Position	11	1000000362	9456
1027.66	268.95	0.32285	um	Spot	Position	11	1000000384	9479
1031.67	609.231	0.32285	um	Spot	Position	11	1000000431	9521
1220.98	646.875	0.32285	um	Spot	Position	11	1000000495	9585
190.029	849.377	0.32285	um	Spot	Position	11	1000008677	9649
266.402	874.057	0.32285	um	Spot	Position	11	1000000579	9652
476.778	703.489	0.32285	um	Spot	Position	11	1000000684	9696
467.151	722.266	0.32285	um	Spot	Position	11	1000000616	9697
466.754	756.273	0.32285	um	Spot	Position	11	1000000623	9705
332.591	770.015	0.32285	um	Spot	Position	11	1000001619	9706
366.704	793.046	0.32285	um	Spot	Position	11	1000008745	9711
343.741	822.605	0.32285	um	Spot	Position	11	1000005468	9717
401.523	853.205	0.32285	um	Spot	Position	11	1000000646	9725
436.194	867.976	0.32285	um	Spot	Position	11	1000000639	9728
450.234	891.065	0.32285	um	Spot	Position	11	1000000641	9731
511.85	791.342	0.32285	um	Spot	Position	11	1000000625	9780
820.375	1068.64	0.32285	um	Spot	Position	11	1000000754	9824
943.185	928.658	0.32285	um	Spot	Position	11	1000000793	9863
1047.03	661.494	0.32285	um	Spot	Position	11	1000000821	9895
1092.62	775.381	0.32285	um	Spot	Position	11	1000000838	9917
992.991	827.608	0.32285	um	Spot	Position	11	1000000786	9925
1129.54	842.81	0.32285	um	Spot	Position	11	1000000846	9926
998.814	937.313	0.32285	um	Spot	Position	11	1000000863	9944
1145.59	1006.68	0.32285	um	Spot	Position	11	1000000893	9954
1055.63	1038.85	0.32285	um	Spot	Position	11	1000005731	9957
1235.89	736.483	0.32285	um	Spot	Position	11	1000005749	9991
1189.59	754.785	0.32285	um	Spot	Position	11	1000000905	9995
1283.45	780.978	0.32285	um	Spot	Position	11	1000001909	10000
1264.42	843.592	0.32285	um	Spot	Position	11	1000000920	10009
123.586	650.9	0.32285	um	Spot	Position	12	1000001016	10088
209.013	326.162	0.32285	um	Spot	Position	12	1000002030	10115
455.251	385.181	0.32285	um	Spot	Position	12	1000000130	10170
422.732	396.633	0.32285	um	Spot	Position	12	1000000123	10171
430.588	516.054	0.32285	um	Spot	Position	12	1000007821	10184
419.427	521.31	0.32285	um	Spot	Position	12	1000000139	10187
614.369	130.202	0.32285	um	Spot	Position	12	1000003077	10214
547.23	442.957	0.32285	um	Spot	Position	12	1000008329	10249
558.858	485.016	0.32285	um	Spot	Position	12	1000000202	10254
566.585	548.994	0.32285	um	Spot	Position	12	1000000208	10262
750.585	244.763	0.32285	um	Spot	Position	12	1000006084	10286
702.172	329.379	0.32285	um	Spot	Position	12	1000007059	10291
991.405	399.905	0.32285	um	Spot	Position	12	1000001381	10361
826.841	402.726	0.32285	um	Spot	Position	12	1000001230	10362
984.565	655.039	0.32285	um	Spot	Position	12	1000000362	10393
1027.39	269.178	0.32285	um	Spot	Position	12	1000000384	10415
1031.97	607.019	0.32285	um	Spot	Position	12	1000000431	10456
1220.56	647.599	0.32285	um	Spot	Position	12	1000000495	10511
188.389	850.818	0.32285	um	Spot	Position	12	1000008677	10578
271.729	877.895	0.32285	um	Spot	Position	12	1000000579	10581
475.699	703.478	0.32285	um	Spot	Position	12	1000000684	10615
467.588	722.825	0.32285	um	Spot	Position	12	1000000616	10616
470.356	753.793	0.32285	um	Spot	Position	12	1000000623	10624
332.463	780.826	0.32285	um	Spot	Position	12	1000001619	10628
363.72	787.593	0.32285	um	Spot	Position	12	1000008745	10630
479.881	787.163	0.32285	um	Spot	Position	12	1000010631	10631
402.262	854.05	0.32285	um	Spot	Position	12	1000000646	10643
430.952	881.127	0.32285	um	Spot	Position	12	1000000639	10650
460.314	896.823	0.32285	um	Spot	Position	12	1000000641	10654
442.198	972.41	0.32285	um	Spot	Position	12	1000003557	10669
822.312	1067.61	0.32285	um	Spot	Position	12	1000000754	10752
942.143	928.745	0.32285	um	Spot	Position	12	1000000793	10792
1046.99	661.935	0.32285	um	Spot	Position	12	1000000821	10827
1092.16	774.921	0.32285	um	Spot	Position	12	1000000838	10848
991.846	829.149	0.32285	um	Spot	Position	12	1000000786	10856
1126.71	842.297	0.32285	um	Spot	Position	12	1000000846	10858
998.001	937.328	0.32285	um	Spot	Position	12	1000000863	10876
1154.39	988.108	0.32285	um	Spot	Position	12	1000000893	10881
1235.66	735.448	0.32285	um	Spot	Position	12	1000005749	10923
1187.87	755.124	0.32285	um	Spot	Position	12	1000000905	10926
1280.34	778.278	0.32285	um	Spot	Position	12	1000001909	10930
1261.32	842.395	0.32285	um	Spot	Position	12	1000000920	10937
122.805	650.034	0.32285	um	Spot	Position	13	1000001016	11027
208.438	323.951	0.32285	um	Spot	Position	13	1000002030	11053
455.767	383.885	0.32285	um	Spot	Position	13	1000000130	11098
423.228	396.822	0.32285	um	Spot	Position	13	1000000123	11099
430.832	515.485	0.32285	um	Spot	Position	13	1000007821	11106
419.114	521.958	0.32285	um	Spot	Position	13	1000000139	11109
614.242	130.882	0.32285	um	Spot	Position	13	1000003077	11138
592.998	373.164	0.32285	um	Spot	Position	13	1000011162	11162
546.612	442.072	0.32285	um	Spot	Position	13	1000008329	11169
558.935	485.003	0.32285	um	Spot	Position	13	1000000202	11172
566.682	548.801	0.32285	um	Spot	Position	13	1000000208	11179
750.064	244.265	0.32285	um	Spot	Position	13	1000006084	11205
712.856	322.504	0.32285	um	Spot	Position	13	1000007059	11212
825.849	402.495	0.32285	um	Spot	Position	13	1000001230	11218
908.425	299.605	0.32285	um	Spot	Position	13	1000005143	11269
923.205	414.182	0.32285	um	Spot	Position	13	1000007873	11283
984.424	654.471	0.32285	um	Spot	Position	13	1000000362	11306
1026.73	269.439	0.32285	um	Spot	Position	13	1000000384	11333
993.969	400.583	0.32285	um	Spot	Position	13	1000001381	11356
1029.61	606.525	0.32285	um	Spot	Position	13	1000000431	11386
1220.12	648.152	0.32285	um	Spot	Position	13	1000000495	11442
185.599	851.405	0.32285	um	Spot	Position	13	1000008677	11512
271.608	877.644	0.32285	um	Spot	Position	13	1000000579	11516
474.255	703.886	0.32285	um	Spot	Position	13	1000000684	11555
468.014	723.903	0.32285	um	Spot	Position	13	1000000616	11557
467.389	754.729	0.32285	um	Spot	Position	13	1000000623	11562
480.851	790.656	0.32285	um	Spot	Position	13	1000010631	11570
339.579	796.46	0.32285	um	Spot	Position	13	1000001619	11572
402.942	854.645	0.32285	um	Spot	Position	13	1000000646	11586
424.885	894.297	0.32285	um	Spot	Position	13	1000000639	11592
441.819	971.577	0.32285	um	Spot	Position	13	1000003557	11609
562.168	705.109	0.32285	um	Spot	Position	13	1000011621	11621
824.094	1065.61	0.32285	um	Spot	Position	13	1000000754	11681
985.388	833.914	0.32285	um	Spot	Position	13	1000000786	11711
941.924	927.486	0.32285	um	Spot	Position	13	1000000793	11724
1048.26	661.624	0.32285	um	Spot	Position	13	1000000821	11757
1091.61	774.069	0.32285	um	Spot	Position	13	1000000838	11775
1126.79	840.39	0.32285	um	Spot	Position	13	1000000846	11784
997.091	937.089	0.32285	um	Spot	Position	13	1000000863	11802
1235.03	734.904	0.32285	um	Spot	Position	13	1000005749	11846
1185.89	755.879	0.32285	um	Spot	Position	13	1000000905	11850
1279.06	778.81	0.32285	um	Spot	Position	13	1000001909	11854
1260.44	842.768	0.32285	um	Spot	Position	13	1000000920	11858
1161.03	971.069	0.32285	um	Spot	Position	13	1000000893	11886
209.09	323.973	0.32285	um	Spot	Position	14	1000002030	11969
456.249	383.598	0.32285	um	Spot	Position	14	1000000130	12021
423.376	396.693	0.32285	um	Spot	Position	14	1000000123	12022
434.022	514.152	0.32285	um	Spot	Position	14	1000007821	12037
419.218	521.558	0.32285	um	Spot	Position	14	1000000139	12039
434.454	535.486	0.32285	um	Spot	Position	14	1000012041	12041
614.849	131.542	0.32285	um	Spot	Position	14	1000003077	12063
570.863	370.743	0.32285	um	Spot	Position	14	1000011162	12088
546.875	443.231	0.32285	um	Spot	Position	14	1000008329	12094
558.557	484.599	0.32285	um	Spot	Position	14	1000000202	12096
645.719	546.618	0.32285	um	Spot	Position	14	1000012106	12106
566.94	548.276	0.32285	um	Spot	Position	14	1000000208	12107
697.631	322.753	0.32285	um	Spot	Position	14	1000007059	12139
825.8	402.564	0.32285	um	Spot	Position	14	1000001230	12148
974.151	239.647	0.32285	um	Spot	Position	14	1000012191	12191
902.242	302.946	0.32285	um	Spot	Position	14	1000005143	12201
839.941	341.416	0.32285	um	Spot	Position	14	1000008434	12204
912.103	407.329	0.32285	um	Spot	Position	14	1000007873	12212
868.853	653.396	0.32285	um	Spot	Position	14	1000012241	12241
983.959	654.201	0.32285	um	Spot	Position	14	1000000362	12242
1001.36	400.8	0.32285	um	Spot	Position	14	1000001381	12280
1028.53	606.33	0.32285	um	Spot	Position	14	1000000431	12310
1048.08	661.114	0.32285	um	Spot	Position	14	1000000821	12322
1219.83	648.182	0.32285	um	Spot	Position	14	1000000495	12371
181.826	855.272	0.32285	um	Spot	Position	14	1000008677	12445
272.883	877.628	0.32285	um	Spot	Position	14	1000000579	12447
472.372	703.025	0.32285	um	Spot	Position	14	1000000684	12489
469.034	725.902	0.32285	um	Spot	Position	14	1000000616	12492
464.198	756.674	0.32285	um	Spot	Position	14	1000000623	12500
378.828	776.487	0.32285	um	Spot	Position	14	1000012504	12504
488.852	803.902	0.32285	um	Spot	Position	14	1000010631	12507
344.459	808.498	0.32285	um	Spot	Position	14	1000001619	12508
403.552	854.632	0.32285	um	Spot	Position	14	1000000646	12521
561.647	703.256	0.32285	um	Spot	Position	14	1000011621	12554
513.916	793.031	0.32285	um	Spot	Position	14	1000000625	12568
804.563	674.317	0.32285	um	Spot	Position	14	1000012588	12588
825.256	1063.92	0.32285	um	Spot	Position	14	1000000754	12618
984.548	835.683	0.32285	um	Spot	Position	14	1000000786	12645
1091.37	770.79	0.32285	um	Spot	Position	14	1000000838	12712
1126.4	839.959	0.32285	um	Spot	Position	14	1000000846	12724
995.777	936.679	0.32285	um	Spot	Position	14	1000000863	12743
1037.3	1007.47	0.32285	um	Spot	Position	14	1000005731	12754
1234.18	733.673	0.32285	um	Spot	Position	14	1000005749	12790
1186.64	755.216	0.32285	um	Spot	Position	14	1000000905	12793
1278.38	779.289	0.32285	um	Spot	Position	14	1000001909	12799
1258.33	842.127	0.32285	um	Spot	Position	14	1000000920	12804
1160.78	954.512	0.32285	um	Spot	Position	14	1000000893	12837
135.011	647.689	0.32285	um	Spot	Position	15	1000001016	12901
208.516	323.323	0.32285	um	Spot	Position	15	1000002030	12927
456.164	382.894	0.32285	um	Spot	Position	15	1000000130	12979
423.524	397.172	0.32285	um	Spot	Position	15	1000000123	12981
441.959	510.122	0.32285	um	Spot	Position	15	1000007821	12996
419.02	521.133	0.32285	um	Spot	Position	15	1000000139	13001
433.109	534.984	0.32285	um	Spot	Position	15	1000012041	13003
614.05	131.159	0.32285	um	Spot	Position	15	1000003077	13024
561.244	367.475	0.32285	um	Spot	Position	15	1000011162	13048
553.216	442.52	0.32285	um	Spot	Position	15	1000008329	13053
569.55	444.509	0.32285	um	Spot	Position	15	1000002181	13054
559.929	484.406	0.32285	um	Spot	Position	15	1000000202	13056
648.078	546.339	0.32285	um	Spot	Position	15	1000012106	13066
566.492	548.381	0.32285	um	Spot	Position	15	1000000208	13068
746.18	239.077	0.32285	um	Spot	Position	15	1000006084	13095
704.544	326.624	0.32285	um	Spot	Position	15	1000007059	13104
825.83	403.016	0.32285	um	Spot	Position	15	1000001230	13110
973.799	239.08	0.32285	um	Spot	Position	15	1000012191	13146
877.061	330.455	0.32285	um	Spot	Position	15	1000000308	13162
951.073	554.121	0.32285	um	Spot	Position	15	1000013191	13191
984.286	654.218	0.32285	um	Spot	Position	15	1000000362	13202
882.799	657.272	0.32285	um	Spot	Position	15	1000012241	13204
1025.77	270.386	0.32285	um	Spot	Position	15	1000000384	13219
998.294	400.929	0.32285	um	Spot	Position	15	1000001381	13241
1028.92	606.152	0.32285	um	Spot	Position	15	1000000431	13268
1047.42	660.989	0.32285	um	Spot	Position	15	1000000821	13281
1219.35	648.55	0.32285	um	Spot	Position	15	1000000495	13334
175.197	859.122	0.32285	um	Spot	Position	15	1000008677	13406
271.871	877.775	0.32285	um	Spot	Position	15	1000000579	13411
472.217	703.663	0.32285	um	Spot	Position	15	1000000684	13453
470.038	726.856	0.32285	um	Spot	Position	15	1000000616	13455
462.142	757.715	0.32285	um	Spot	Position	15	1000000623	13460
385.914	762.507	0.32285	um	Spot	Position	15	1000012504	13462
346.432	811.408	0.32285	um	Spot	Position	15	1000001619	13467
344.784	822.184	0.32285	um	Spot	Position	15	1000005468	13471
403.901	854.74	0.32285	um	Spot	Position	15	1000000646	13478
417.128	910.981	0.32285	um	Spot	Position	15	1000000639	13489
443.261	957.097	0.32285	um	Spot	Position	15	1000003557	13495
561.625	702.134	0.32285	um	Spot	Position	15	1000011621	13515
517.049	795.288	0.32285	um	Spot	Position	15	1000000625	13527
500.321	817.646	0.32285	um	Spot	Position	15	1000010631	13532
802.902	671.57	0.32285	um	Spot	Position	15	1000012588	13554
984.49	837.059	0.32285	um	Spot	Position	15	1000000786	13611
963.291	1010.67	0.32285	um	Spot	Position	15	1000013631	13631
1091.09	768.775	0.32285	um	Spot	Position	15	1000000838	13669
1123.66	845.664	0.32285	um	Spot	Position	15	1000000846	13679
994.814	937.426	0.32285	um	Spot	Position	15	1000000863	13695
1028.61	992.431	0.32285	um	Spot	Position	15	1000005731	13707
1237.43	727.134	0.32285	um	Spot	Position	15	1000005749	13743
1276.61	780.392	0.32285	um	Spot	Position	15	1000001909	13751
1251.98	842.182	0.32285	um	Spot	Position	15	1000000920	13760
1176.16	943.505	0.32285	um	Spot	Position	15	1000000893	13787
208.305	323.255	0.32285	um	Spot	Position	16	1000002030	13877
456.331	382.763	0.32285	um	Spot	Position	16	1000000130	13924
423.522	397.498	0.32285	um	Spot	Position	16	1000000123	13925
445.068	509.451	0.32285	um	Spot	Position	16	1000007821	13936
418.793	518.007	0.32285	um	Spot	Position	16	1000000139	13939
424.324	529.091	0.32285	um	Spot	Position	16	1000012041	13940
614.115	131.116	0.32285	um	Spot	Position	16	1000003077	13966
557.411	444.971	0.32285	um	Spot	Position	16	1000008329	13994
559.631	484.833	0.32285	um	Spot	Position	16	1000000202	13997
647.928	546.546	0.32285	um	Spot	Position	16	1000012106	14007
567.081	548.059	0.32285	um	Spot	Position	16	1000000208	14009
744.52	235.485	0.32285	um	Spot	Position	16	1000006084	14040
709.006	325.207	0.32285	um	Spot	Position	16	1000007059	14045
825.526	403.333	0.32285	um	Spot	Position	16	1000001230	14053
972.78	239.957	0.32285	um	Spot	Position	16	1000012191	14088
889.713	312.938	0.32285	um	Spot	Position	16	1000005143	14095
873.987	313.628	0.32285	um	Spot	Position	16	1000000308	14096
897.535	399.535	0.32285	um	Spot	Position	16	1000007873	14105
951.011	554.201	0.32285	um	Spot	Position	16	1000013191	14123
883.063	653.443	0.32285	um	Spot	Position	16	1000012241	14132
984.059	654.084	0.32285	um	Spot	Position	16	1000000362	14133
1025.33	270.836	0.32285	um	Spot	Position	16	1000000384	14157
994.457	401.991	0.32285	um	Spot	Position	16	1000001381	14179
1027.4	607.25	0.32285	um	Spot	Position	16	1000000431	14210
1045.42	660.792	0.32285	um	Spot	Position	16	1000000821	14221
1218.01	648.901	0.32285	um	Spot	Position	16	1000000495	14267
174.404	859.139	0.32285	um	Spot	Position	16	1000008677	14345
272.691	877.688	0.32285	um	Spot	Position	16	1000000579	14349
472.472	703.912	0.32285	um	Spot	Position	16	1000000684	14389
469.633	725.758	0.32285	um	Spot	Position	16	1000000616	14390
396.236	748.999	0.32285	um	Spot	Position	16	1000012504	14392
358.952	775.777	0.32285	um	Spot	Position	16	1000008745	14397
348.218	810.728	0.32285	um	Spot	Position	16	1000001619	14401
345.109	822.553	0.32285	um	Spot	Position	16	1000005468	14403
484.8	827.92	0.32285	um	Spot	Position	16	1000014405	14405
404.981	855.28	0.32285	um	Spot	Position	16	1000000646	14408
566.5	690.584	0.32285	um	Spot	Position	16	1000011621	14446
518.896	795.919	0.32285	um	Spot	Position	16	1000000625	14458
799.984	668.105	0.32285	um	Spot	Position	16	1000012588	14477
984.526	837.411	0.32285	um	Spot	Position	16	1000000786	14533
959.383	1010.07	0.32285	um	Spot	Position	16	1000013631	14556
827.358	1062.91	0.32285	um	Spot	Position	16	1000000754	14562
1090.34	767.074	0.32285	um	Spot	Position	16	1000000838	14594
1122.56	846.124	0.32285	um	Spot	Position	16	1000000846	14609
994.364	937.463	0.32285	um	Spot	Position	16	1000000863	14628
1018.6	981.872	0.32285	um	Spot	Position	16	1000005731	14639
1160.79	700.376	0.32285	um	Spot	Position	16	1000014677	14677
1236.13	726.878	0.32285	um	Spot	Position	16	1000005749	14681
1169.8	755.851	0.32285	um	Spot	Position	16	1000000905	14685
1275.12	779.552	0.32285	um	Spot	Position	16	1000001909	14689
1249.11	842.79	0.32285	um	Spot	Position	16	1000000920	14695
134.625	648.191	0.32285	um	Spot	Position	17	1000001016	14784
456.681	382.694	0.32285	um	Spot	Position	17	1000000130	14858
423.398	398.265	0.32285	um	Spot	Position	17	1000000123	14859
447.042	508.979	0.32285	um	Spot	Position	17	1000007821	14874
419.652	517.095	0.32285	um	Spot	Position	17	1000000139	14876
424.707	527.497	0.32285	um	Spot	Position	17	1000012041	14878
614.556	132.309	0.32285	um	Spot	Position	17	1000003077	14906
559.157	445.863	0.32285	um	Spot	Position	17	1000008329	14935
559.993	485	0.32285	um	Spot	Position	17	1000000202	14937
647.381	546.218	0.32285	um	Spot	Position	17	1000012106	14949
565.92	548.199	0.32285	um	Spot	Position	17	1000000208	14950
738.381	228.931	0.32285	um	Spot	Position	17	1000006084	14981
715.423	324.678	0.32285	um	Spot	Position	17	1000007059	14988
814.509	349.422	0.32285	um	Spot	Position	17	1000008434	14991
825.747	403.969	0.32285	um	Spot	Position	17	1000001230	14998
972.597	240.087	0.32285	um	Spot	Position	17	1000012191	15042
871.607	297.787	0.32285	um	Spot	Position	17	1000000308	15055
891.054	396.002	0.32285	um	Spot	Position	17	1000007873	15069
949.802	556.342	0.32285	um	Spot	Position	17	1000013191	15093
882.041	652.907	0.32285	um	Spot	Position	17	1000012241	15105
983.294	654.045	0.32285	um	Spot	Position	17	1000000362	15106
1024.38	270.858	0.32285	um	Spot	Position	17	1000000384	15130
992.615	402.261	0.32285	um	Spot	Position	17	1000001381	15149
1026.8	607.878	0.32285	um	Spot	Position	17	1000000431	15177
1044.87	660.263	0.32285	um	Spot	Position	17	1000000821	15192
1217.71	648.973	0.32285	um	Spot	Position	17	1000000495	15243
288.614	790.095	0.32285	um	Spot	Position	17	1000015301	15301
173.351	860.419	0.32285	um	Spot	Position	17	1000008677	15311
268.992	874.024	0.32285	um	Spot	Position	17	1000015313	15313
272.782	877.802	0.32285	um	Spot	Position	17	1000000579	15314
324.726	977.245	0.32285	um	Spot	Position	17	1000015328	15328
472.024	703.469	0.32285	um	Spot	Position	17	1000000684	15353
469.076	725.614	0.32285	um	Spot	Position	17	1000000616	15355
399.356	744.444	0.32285	um	Spot	Position	17	1000012504	15358
359.167	774.768	0.32285	um	Spot	Position	17	1000008745	15363
454.045	774.859	0.32285	um	Spot	Position	17	1000000623	15364
351.288	812.155	0.32285	um	Spot	Position	17	1000001619	15368
345.07	822.753	0.32285	um	Spot	Position	17	1000005468	15371
482.756	828.848	0.32285	um	Spot	Position	17	1000014405	15374
410.016	849.614	0.32285	um	Spot	Position	17	1000000646	15378
567.461	689.236	0.32285	um	Spot	Position	17	1000011621	15414
521.843	798.197	0.32285	um	Spot	Position	17	1000000625	15428
799.841	662.633	0.32285	um	Spot	Position	17	1000012588	15452
983.901	837.201	0.32285	um	Spot	Position	17	1000000786	15520
828.636	1063.91	0.32285	um	Spot	Position	17	1000000754	15550
1087.57	763.391	0.32285	um	Spot	Position	17	1000000838	15579
1121.66	845.789	0.32285	um	Spot	Position	17	1000000846	15594
993.914	937.18	0.32285	um	Spot	Position	17	1000000863	15610
1236.24	725.798	0.32285	um	Spot	Position	17	1000005749	15657
1275.77	781.992	0.32285	um	Spot	Position	17	1000001909	15663
1237.91	845.772	0.32285	um	Spot	Position	17	1000000920	15673
1345.48	735.552	0.32285	um	Spot	Position	17	1000015720	15720
135.984	648.696	0.32285	um	Spot	Position	18	1000001016	15759
457.158	382.601	0.32285	um	Spot	Position	18	1000000130	15819
423.353	398.219	0.32285	um	Spot	Position	18	1000000123	15820
420.095	517.171	0.32285	um	Spot	Position	18	1000000139	15835
425.147	526.645	0.32285	um	Spot	Position	18	1000012041	15836
614.498	132.898	0.32285	um	Spot	Position	18	1000003077	15857
649.631	435.161	0.32285	um	Spot	Position	18	1000015881	15881
561.308	446.524	0.32285	um	Spot	Position	18	1000008329	15882
559.393	485.207	0.32285	um	Spot	Position	18	1000000202	15886
647.287	545.391	0.32285	um	Spot	Position	18	1000012106	15896
565.731	548.383	0.32285	um	Spot	Position	18	1000000208	15897
730.506	224.586	0.32285	um	Spot	Position	18	1000006084	15929
726.314	325.696	0.32285	um	Spot	Position	18	1000007059	15937
811.08	352.578	0.32285	um	Spot	Position	18	1000008434	15940
802.365	651.736	0.32285	um	Spot	Position	18	1000012588	15969
972.067	240.145	0.32285	um	Spot	Position	18	1000012191	15988
887.285	394.065	0.32285	um	Spot	Position	18	1000007873	16009
949.886	560.442	0.32285	um	Spot	Position	18	1000013191	16034
881.785	652.168	0.32285	um	Spot	Position	18	1000012241	16048
983.797	653.88	0.32285	um	Spot	Position	18	1000000362	16049
1023.96	271.512	0.32285	um	Spot	Position	18	1000000384	16071
996.382	402.059	0.32285	um	Spot	Position	18	1000001381	16088
1026.22	608.542	0.32285	um	Spot	Position	18	1000000431	16113
1044.78	660.596	0.32285	um	Spot	Position	18	1000000821	16125
1217.29	649.351	0.32285	um	Spot	Position	18	1000000495	16169
173.96	858.826	0.32285	um	Spot	Position	18	1000008677	16245
267.728	873.904	0.32285	um	Spot	Position	18	1000015313	16247
324.686	978.042	0.32285	um	Spot	Position	18	1000015328	16263
472.13	703.164	0.32285	um	Spot	Position	18	1000000684	16289
469.764	727.17	0.32285	um	Spot	Position	18	1000000616	16291
443.687	787.185	0.32285	um	Spot	Position	18	1000000623	16300
353.528	813.511	0.32285	um	Spot	Position	18	1000001619	16303
345.724	821.598	0.32285	um	Spot	Position	18	1000005468	16307
480.92	827.566	0.32285	um	Spot	Position	18	1000014405	16309
448.306	875.387	0.32285	um	Spot	Position	18	1000016316	16316
569.564	670.528	0.32285	um	Spot	Position	18	1000011621	16352
523.342	798.959	0.32285	um	Spot	Position	18	1000000625	16365
983.787	837.326	0.32285	um	Spot	Position	18	1000000786	16443
828.815	1064.12	0.32285	um	Spot	Position	18	1000000754	16479
1086.39	763.691	0.32285	um	Spot	Position	18	1000000838	16507
1121.21	845.247	0.32285	um	Spot	Position	18	1000000846	16520
993.606	937.177	0.32285	um	Spot	Position	18	1000000863	16533
1007.85	972.919	0.32285	um	Spot	Position	18	1000005731	16540
1162.74	699.492	0.32285	um	Spot	Position	18	1000014677	16575
1235.39	726.107	0.32285	um	Spot	Position	18	1000005749	16578
1275.64	782.788	0.32285	um	Spot	Position	18	1000001909	16584
1224.42	842.915	0.32285	um	Spot	Position	18	1000000920	16595
1344.55	734.017	0.32285	um	Spot	Position	18	1000015720	16649
141.814	651.689	0.32285	um	Spot	Position	19	1000001016	16698
456.952	381.444	0.32285	um	Spot	Position	19	1000000130	16770
423.977	398.602	0.32285	um	Spot	Position	19	1000000123	16773
420.34	517.187	0.32285	um	Spot	Position	19	1000000139	16790
429.451	529.961	0.32285	um	Spot	Position	19	1000012041	16791
613.102	133.299	0.32285	um	Spot	Position	19	1000003077	16822
559.367	485.488	0.32285	um	Spot	Position	19	1000000202	16858
647.55	545.243	0.32285	um	Spot	Position	19	1000012106	16866
566.558	547.797	0.32285	um	Spot	Position	19	1000000208	16867
729.295	223.092	0.32285	um	Spot	Position	19	1000006084	16904
732.302	324.884	0.32285	um	Spot	Position	19	1000007059	16913
808.221	354.417	0.32285	um	Spot	Position	19	1000008434	16915
662.379	445.621	0.32285	um	Spot	Position	19	1000015881	16927
802.102	651.435	0.32285	um	Spot	Position	19	1000012588	16953
971.78	240.056	0.32285	um	Spot	Position	19	1000012191	16970
876.012	327.348	0.32285	um	Spot	Position	19	1000005143	16986
880.081	390.97	0.32285	um	Spot	Position	19	1000007873	16992
834.394	408.512	0.32285	um	Spot	Position	19	1000001230	16994
946.912	566.974	0.32285	um	Spot	Position	19	1000013191	17020
882.341	653.56	0.32285	um	Spot	Position	19	1000012241	17032
984.163	653.796	0.32285	um	Spot	Position	19	1000000362	17033
1023.55	271.96	0.32285	um	Spot	Position	19	1000000384	17052
1026.95	609.554	0.32285	um	Spot	Position	19	1000000431	17097
1020.67	659.074	0.32285	um	Spot	Position	19	1000017106	17106
1043.95	660.029	0.32285	um	Spot	Position	19	1000000821	17107
1216.48	649.689	0.32285	um	Spot	Position	19	1000000495	17156
173.252	857.899	0.32285	um	Spot	Position	19	1000008677	17217
268.339	873.231	0.32285	um	Spot	Position	19	1000015313	17220
325.102	977.82	0.32285	um	Spot	Position	19	1000015328	17236
472.305	702.678	0.32285	um	Spot	Position	19	1000000684	17260
469.463	726.091	0.32285	um	Spot	Position	19	1000000616	17263
406.334	734.918	0.32285	um	Spot	Position	19	1000012504	17264
434.249	800.451	0.32285	um	Spot	Position	19	1000000623	17277
354.324	815.756	0.32285	um	Spot	Position	19	1000001619	17280
480.944	826.754	0.32285	um	Spot	Position	19	1000014405	17284
410.656	848.656	0.32285	um	Spot	Position	19	1000000646	17289
449.326	876.049	0.32285	um	Spot	Position	19	1000016316	17294
569.301	669.565	0.32285	um	Spot	Position	19	1000011621	17330
983.82	837.759	0.32285	um	Spot	Position	19	1000000786	17426
937.79	998.736	0.32285	um	Spot	Position	19	1000013631	17452
829.437	1063.89	0.32285	um	Spot	Position	19	1000000754	17468
1084.88	760.274	0.32285	um	Spot	Position	19	1000000838	17494
1121.12	840.953	0.32285	um	Spot	Position	19	1000000846	17505
993.009	937.107	0.32285	um	Spot	Position	19	1000000863	17520
1234.1	726.494	0.32285	um	Spot	Position	19	1000005749	17569
1274.81	784.161	0.32285	um	Spot	Position	19	1000001909	17575
1214.86	842.195	0.32285	um	Spot	Position	19	1000000920	17584
1342.46	732.549	0.32285	um	Spot	Position	19	1000015720	17638
142.569	651.728	0.32285	um	Spot	Position	20	1000001016	17681
456.497	381.218	0.32285	um	Spot	Position	20	1000000130	17754
424.301	399.266	0.32285	um	Spot	Position	20	1000000123	17757
420.652	517.4	0.32285	um	Spot	Position	20	1000000139	17773
430.519	531.226	0.32285	um	Spot	Position	20	1000012041	17775
614.786	133.097	0.32285	um	Spot	Position	20	1000003077	17801
567.27	446.336	0.32285	um	Spot	Position	20	1000008329	17830
558.357	486.075	0.32285	um	Spot	Position	20	1000000202	17831
648.282	544.673	0.32285	um	Spot	Position	20	1000012106	17842
566.419	547.706	0.32285	um	Spot	Position	20	1000000208	17844
746.669	202.622	0.32285	um	Spot	Position	20	1000017867	17867
724.465	217.878	0.32285	um	Spot	Position	20	1000006084	17869
751.212	333.135	0.32285	um	Spot	Position	20	1000007059	17875
802.938	357.268	0.32285	um	Spot	Position	20	1000008434	17880
671.123	450	0.32285	um	Spot	Position	20	1000015881	17885
802.053	648.193	0.32285	um	Spot	Position	20	1000012588	17907
875.887	326.629	0.32285	um	Spot	Position	20	1000005143	17936
878.093	389.819	0.32285	um	Spot	Position	20	1000007873	17943
836.001	409.495	0.32285	um	Spot	Position	20	1000001230	17945
944.222	566.515	0.32285	um	Spot	Position	20	1000013191	17971
983.681	653.267	0.32285	um	Spot	Position	20	1000000362	17981
881.597	654.9	0.32285	um	Spot	Position	20	1000012241	17982
1023.17	272.181	0.32285	um	Spot	Position	20	1000000384	18008
1021.58	404.455	0.32285	um	Spot	Position	20	1000001381	18025
1026.19	610.786	0.32285	um	Spot	Position	20	1000000431	18055
1043.61	659.285	0.32285	um	Spot	Position	20	1000000821	18064
1215.95	650.335	0.32285	um	Spot	Position	20	1000000495	18113
283.772	794.208	0.32285	um	Spot	Position	20	1000015301	18159
169.522	861.515	0.32285	um	Spot	Position	20	1000008677	18166
268.297	873.486	0.32285	um	Spot	Position	20	1000015313	18168
325.452	978.122	0.32285	um	Spot	Position	20	1000015328	18184
471.138	698.659	0.32285	um	Spot	Position	20	1000000684	18211
470.166	727.394	0.32285	um	Spot	Position	20	1000000616	18213
409.469	732.02	0.32285	um	Spot	Position	20	1000012504	18214
368.304	788.888	0.32285	um	Spot	Position	20	1000008745	18222
349.742	817.249	0.32285	um	Spot	Position	20	1000005468	18228
358.917	817.234	0.32285	um	Spot	Position	20	1000001619	18229
478.709	825.616	0.32285	um	Spot	Position	20	1000014405	18231
413.346	842.07	0.32285	um	Spot	Position	20	1000000646	18234
528.966	803.4	0.32285	um	Spot	Position	20	1000000625	18283
983.693	837.331	0.32285	um	Spot	Position	20	1000000786	18356
828.815	1062.32	0.32285	um	Spot	Position	20	1000000754	18392
1083.06	756.706	0.32285	um	Spot	Position	20	1000000838	18422
1120.45	840.618	0.32285	um	Spot	Position	20	1000000846	18436
993.343	936.885	0.32285	um	Spot	Position	20	1000000863	18448
992.165	957.383	0.32285	um	Spot	Position	20	1000005731	18455
1012.83	1075.48	0.32285	um	Spot	Position	20	1000018475	18475
1233.92	724.598	0.32285	um	Spot	Position	20	1000005749	18493
1272.93	786.384	0.32285	um	Spot	Position	20	1000001909	18499
1204.32	842.076	0.32285	um	Spot	Position	20	1000000920	18505
1340.93	727.69	0.32285	um	Spot	Position	20	1000015720	18549
143.158	652.322	0.32285	um	Spot	Position	21	1000001016	18582
456.095	380.894	0.32285	um	Spot	Position	21	1000000130	18662
424.238	399.073	0.32285	um	Spot	Position	21	1000000123	18664
419.816	517.66	0.32285	um	Spot	Position	21	1000000139	18681
613.187	133.984	0.32285	um	Spot	Position	21	1000003077	18706
569.161	445.869	0.32285	um	Spot	Position	21	1000008329	18741
558.559	486.075	0.32285	um	Spot	Position	21	1000000202	18743
650.534	544.458	0.32285	um	Spot	Position	21	1000012106	18752
566.535	547.44	0.32285	um	Spot	Position	21	1000000208	18753
722.292	215.46	0.32285	um	Spot	Position	21	1000006084	18778
767.233	339.407	0.32285	um	Spot	Position	21	1000007059	18785
800.654	356.467	0.32285	um	Spot	Position	21	1000008434	18789
677.593	454.045	0.32285	um	Spot	Position	21	1000015881	18794
801.574	645.944	0.32285	um	Spot	Position	21	1000012588	18822
876.459	389.223	0.32285	um	Spot	Position	21	1000007873	18856
836.104	409.485	0.32285	um	Spot	Position	21	1000001230	18858
937.786	566.402	0.32285	um	Spot	Position	21	1000013191	18883
983.86	653.442	0.32285	um	Spot	Position	21	1000000362	18894
881.59	655.507	0.32285	um	Spot	Position	21	1000012241	18896
1022.57	272.78	0.32285	um	Spot	Position	21	1000000384	18920
1026.59	610.669	0.32285	um	Spot	Position	21	1000000431	18966
1042.23	659.304	0.32285	um	Spot	Position	21	1000000821	18976
1214.5	650.179	0.32285	um	Spot	Position	21	1000000495	19024
287.442	794.921	0.32285	um	Spot	Position	21	1000015301	19086
178.653	845.335	0.32285	um	Spot	Position	21	1000008677	19090
269.65	873.491	0.32285	um	Spot	Position	21	1000015313	19093
269.338	886.11	0.32285	um	Spot	Position	21	1000000579	19094
325.599	978.513	0.32285	um	Spot	Position	21	1000015328	19109
469.889	696.849	0.32285	um	Spot	Position	21	1000000684	19131
410.666	726.901	0.32285	um	Spot	Position	21	1000012504	19134
470.612	728.413	0.32285	um	Spot	Position	21	1000000616	19135
440.002	818.394	0.32285	um	Spot	Position	21	1000000623	19149
472.757	825.366	0.32285	um	Spot	Position	21	1000014405	19151
375.916	832.205	0.32285	um	Spot	Position	21	1000001619	19153
450.897	876.417	0.32285	um	Spot	Position	21	1000016316	19158
442.6	982.684	0.32285	um	Spot	Position	21	1000019175	19175
570.039	667.953	0.32285	um	Spot	Position	21	1000011621	19188
528.889	803.776	0.32285	um	Spot	Position	21	1000000625	19209
983.505	837.244	0.32285	um	Spot	Position	21	1000000786	19294
985.037	951.803	0.32285	um	Spot	Position	21	1000005731	19303
828.697	1061.07	0.32285	um	Spot	Position	21	1000000754	19330
1079.98	752.765	0.32285	um	Spot	Position	21	1000000838	19354
1119	839.865	0.32285	um	Spot	Position	21	1000000846	19365
992.75	936.916	0.32285	um	Spot	Position	21	1000000863	19382
997.773	992.27	0.32285	um	Spot	Position	21	1000019392	19392
1013.45	1071.6	0.32285	um	Spot	Position	21	1000018475	19403
1159.71	699.633	0.32285	um	Spot	Position	21	1000014677	19414
1231.91	725.182	0.32285	um	Spot	Position	21	1000005749	19418
1262.57	799.084	0.32285	um	Spot	Position	21	1000001909	19423
1195.08	840.297	0.32285	um	Spot	Position	21	1000000920	19428
1338.82	726.1	0.32285	um	Spot	Position	21	1000015720	19480
143.978	652.355	0.32285	um	Spot	Position	22	1000001016	19522
456.315	380.614	0.32285	um	Spot	Position	22	1000000130	19594
424.383	399.133	0.32285	um	Spot	Position	22	1000000123	19596
420.704	515.576	0.32285	um	Spot	Position	22	1000000139	19609
432.294	533.632	0.32285	um	Spot	Position	22	1000012041	19611
609.274	136.126	0.32285	um	Spot	Position	22	1000003077	19633
549.521	443.616	0.32285	um	Spot	Position	22	1000019664	19664
570.263	445.738	0.32285	um	Spot	Position	22	1000008329	19665
558.022	486.198	0.32285	um	Spot	Position	22	1000000202	19668
604.797	524.979	0.32285	um	Spot	Position	22	1000019673	19673
648.814	543.866	0.32285	um	Spot	Position	22	1000012106	19674
566.458	546.931	0.32285	um	Spot	Position	22	1000000208	19675
721.745	214.389	0.32285	um	Spot	Position	22	1000006084	19713
801.01	358.809	0.32285	um	Spot	Position	22	1000008434	19732
679.664	456.712	0.32285	um	Spot	Position	22	1000015881	19742
800.662	644.484	0.32285	um	Spot	Position	22	1000012588	19765
967.438	230.461	0.32285	um	Spot	Position	22	1000012191	19786
875.129	327.625	0.32285	um	Spot	Position	22	1000005143	19799
874.122	387.998	0.32285	um	Spot	Position	22	1000007873	19807
837.02	409.955	0.32285	um	Spot	Position	22	1000001230	19809
937.415	568.308	0.32285	um	Spot	Position	22	1000013191	19832
983.115	652.969	0.32285	um	Spot	Position	22	1000000362	19839
881.092	655.768	0.32285	um	Spot	Position	22	1000012241	19840
1022.41	273.32	0.32285	um	Spot	Position	22	1000000384	19858
1013.67	407.754	0.32285	um	Spot	Position	22	1000019880	19880
1045.01	408.657	0.32285	um	Spot	Position	22	1000001381	19881
1026.2	612.29	0.32285	um	Spot	Position	22	1000000431	19906
1040.51	659.775	0.32285	um	Spot	Position	22	1000000821	19915
1021.56	659.905	0.32285	um	Spot	Position	22	1000017106	19916
1319.44	548.188	0.32285	um	Spot	Position	22	1000019947	19947
1213.93	650.288	0.32285	um	Spot	Position	22	1000000495	19966
1346.71	636.358	0.32285	um	Spot	Position	22	1000019981	19981
291.068	794.624	0.32285	um	Spot	Position	22	1000015301	20030
186.743	824.705	0.32285	um	Spot	Position	22	1000008677	20032
269.602	873.739	0.32285	um	Spot	Position	22	1000015313	20040
268.335	888.451	0.32285	um	Spot	Position	22	1000000579	20043
325.956	978.224	0.32285	um	Spot	Position	22	1000015328	20056
467.888	693.125	0.32285	um	Spot	Position	22	1000000684	20075
410.652	726.238	0.32285	um	Spot	Position	22	1000012504	20077
470.279	727.408	0.32285	um	Spot	Position	22	1000000616	20079
371.03	798.682	0.32285	um	Spot	Position	22	1000008745	20094
354.445	812.735	0.32285	um	Spot	Position	22	1000005468	20096
418.698	822.483	0.32285	um	Spot	Position	22	1000000646	20100
470.995	824.819	0.32285	um	Spot	Position	22	1000014405	20101
387.997	843.142	0.32285	um	Spot	Position	22	1000001619	20104
449.898	876.495	0.32285	um	Spot	Position	22	1000016316	20109
619.804	803.872	0.32285	um	Spot	Position	22	1000020160	20160
529.526	804.278	0.32285	um	Spot	Position	22	1000000625	20161
983.459	836.854	0.32285	um	Spot	Position	22	1000000786	20242
982.297	951.071	0.32285	um	Spot	Position	22	1000005731	20258
916.96	988.844	0.32285	um	Spot	Position	22	1000013631	20264
1079.7	752.466	0.32285	um	Spot	Position	22	1000000838	20301
1119.5	838.659	0.32285	um	Spot	Position	22	1000000846	20314
992.636	937.482	0.32285	um	Spot	Position	22	1000000863	20328
1011.47	1069.63	0.32285	um	Spot	Position	22	1000018475	20349
1157.32	700.502	0.32285	um	Spot	Position	22	1000014677	20364
1231.52	724.397	0.32285	um	Spot	Position	22	1000005749	20368
1257.59	808.412	0.32285	um	Spot	Position	22	1000001909	20377
1177.5	830.768	0.32285	um	Spot	Position	22	1000000920	20380
143.503	652.471	0.32285	um	Spot	Position	23	1000001016	20466
456.725	378.734	0.32285	um	Spot	Position	23	1000000130	20543
424.655	399.324	0.32285	um	Spot	Position	23	1000000123	20544
421.045	513.094	0.32285	um	Spot	Position	23	1000000139	20559
440.177	542.3	0.32285	um	Spot	Position	23	1000012041	20563
609.512	136.744	0.32285	um	Spot	Position	23	1000003077	20582
549.182	444.19	0.32285	um	Spot	Position	23	1000019664	20612
573.897	445.225	0.32285	um	Spot	Position	23	1000008329	20613
557.788	486.106	0.32285	um	Spot	Position	23	1000000202	20616
605.367	528.839	0.32285	um	Spot	Position	23	1000019673	20620
647.97	543.704	0.32285	um	Spot	Position	23	1000012106	20622
568.398	545.741	0.32285	um	Spot	Position	23	1000000208	20623
572.832	650.161	0.32285	um	Spot	Position	23	1000011621	20631
721.329	214.121	0.32285	um	Spot	Position	23	1000006084	20652
786.924	342.9	0.32285	um	Spot	Position	23	1000007059	20659
731.458	352.552	0.32285	um	Spot	Position	23	1000020661	20661
800.258	357.961	0.32285	um	Spot	Position	23	1000008434	20663
680.133	457.752	0.32285	um	Spot	Position	23	1000015881	20669
800.174	643.121	0.32285	um	Spot	Position	23	1000012588	20689
965.297	228.692	0.32285	um	Spot	Position	23	1000012191	20704
874.742	327.615	0.32285	um	Spot	Position	23	1000005143	20716
874.503	388.796	0.32285	um	Spot	Position	23	1000007873	20724
837.583	410.074	0.32285	um	Spot	Position	23	1000001230	20725
893.921	427.296	0.32285	um	Spot	Position	23	1000020727	20727
937.698	568.588	0.32285	um	Spot	Position	23	1000013191	20753
983.481	652.544	0.32285	um	Spot	Position	23	1000000362	20762
880.921	655.199	0.32285	um	Spot	Position	23	1000012241	20763
1021.88	273.601	0.32285	um	Spot	Position	23	1000000384	20783
1017.05	402.159	0.32285	um	Spot	Position	23	1000019880	20800
1024.94	612.609	0.32285	um	Spot	Position	23	1000000431	20828
1014.19	657.192	0.32285	um	Spot	Position	23	1000017106	20833
1038.6	658.503	0.32285	um	Spot	Position	23	1000000821	20835
1319.13	551.061	0.32285	um	Spot	Position	23	1000019947	20871
1213.96	650.615	0.32285	um	Spot	Position	23	1000000495	20888
82.2861	662.067	0.32285	um	Spot	Position	23	1000020910	20910
291.271	794.188	0.32285	um	Spot	Position	23	1000015301	20950
270.02	873.145	0.32285	um	Spot	Position	23	1000015313	20956
267.376	891.516	0.32285	um	Spot	Position	23	1000000579	20958
326.258	978.448	0.32285	um	Spot	Position	23	1000015328	20972
462.147	676.956	0.32285	um	Spot	Position	23	1000000684	20992
477.288	693.818	0.32285	um	Spot	Position	23	1000020996	20996
469.119	726.23	0.32285	um	Spot	Position	23	1000000616	20998
409.098	727.956	0.32285	um	Spot	Position	23	1000012504	20999
421.984	807.911	0.32285	um	Spot	Position	23	1000000646	21010
354.822	811.494	0.32285	um	Spot	Position	23	1000005468	21011
459.93	823.146	0.32285	um	Spot	Position	23	1000014405	21015
446.905	840.738	0.32285	um	Spot	Position	23	1000000623	21019
399.426	858.856	0.32285	um	Spot	Position	23	1000001619	21021
449.863	876.789	0.32285	um	Spot	Position	23	1000016316	21024
612.419	802.439	0.32285	um	Spot	Position	23	1000020160	21076
983.323	836.659	0.32285	um	Spot	Position	23	1000000786	21155
980.516	952.102	0.32285	um	Spot	Position	23	1000005731	21164
1155.25	700.893	0.32285	um	Spot	Position	23	1000014677	21199
1078.74	752.839	0.32285	um	Spot	Position	23	1000000838	21207
1117.4	839.049	0.32285	um	Spot	Position	23	1000000846	21216
992.146	937.382	0.32285	um	Spot	Position	23	1000000863	21231
1013.49	1068.53	0.32285	um	Spot	Position	23	1000018475	21252
1198.93	700.772	0.32285	um	Spot	Position	23	1000021266	21266
1231.44	725.04	0.32285	um	Spot	Position	23	1000005749	21270
1252.39	820.167	0.32285	um	Spot	Position	23	1000001909	21281
1166.79	828.704	0.32285	um	Spot	Position	23	1000000920	21282
144.776	653.909	0.32285	um	Spot	Position	24	1000001016	21368
456.794	376.546	0.32285	um	Spot	Position	24	1000000130	21449
425.109	400.468	0.32285	um	Spot	Position	24	1000000123	21451
442.665	544.528	0.32285	um	Spot	Position	24	1000012041	21468
607.651	138.505	0.32285	um	Spot	Position	24	1000003077	21491
550.024	443.892	0.32285	um	Spot	Position	24	1000019664	21524
550.863	489.619	0.32285	um	Spot	Position	24	1000000202	21526
605.71	529.826	0.32285	um	Spot	Position	24	1000019673	21531
648.387	544.084	0.32285	um	Spot	Position	24	1000012106	21533
569.524	545.346	0.32285	um	Spot	Position	24	1000000208	21534
572.887	649.89	0.32285	um	Spot	Position	24	1000011621	21541
746.227	203.544	0.32285	um	Spot	Position	24	1000017867	21560
720.886	213.73	0.32285	um	Spot	Position	24	1000006084	21561
732.617	327.781	0.32285	um	Spot	Position	24	1000020661	21570
792.778	343.805	0.32285	um	Spot	Position	24	1000007059	21571
800.173	357.108	0.32285	um	Spot	Position	24	1000008434	21573
681.144	459.737	0.32285	um	Spot	Position	24	1000015881	21579
799.219	611.736	0.32285	um	Spot	Position	24	1000021599	21599
800.033	643.451	0.32285	um	Spot	Position	24	1000012588	21602
963.957	228.156	0.32285	um	Spot	Position	24	1000012191	21609
872.762	387.393	0.32285	um	Spot	Position	24	1000007873	21630
841.014	411.645	0.32285	um	Spot	Position	24	1000001230	21631
887.292	418.655	0.32285	um	Spot	Position	24	1000020727	21633
937.087	569.172	0.32285	um	Spot	Position	24	1000013191	21660
982.742	652.382	0.32285	um	Spot	Position	24	1000000362	21668
881.281	656.68	0.32285	um	Spot	Position	24	1000012241	21670
1021.36	273.632	0.32285	um	Spot	Position	24	1000000384	21691
1009.81	385.144	0.32285	um	Spot	Position	24	1000019880	21706
1058.2	407.559	0.32285	um	Spot	Position	24	1000001381	21710
1024.69	612.909	0.32285	um	Spot	Position	24	1000000431	21733
1034.57	658.661	0.32285	um	Spot	Position	24	1000000821	21740
1317.85	551.786	0.32285	um	Spot	Position	24	1000019947	21776
1213.03	650.05	0.32285	um	Spot	Position	24	1000000495	21793
1344.05	635.646	0.32285	um	Spot	Position	24	1000019981	21808
82.5201	662.253	0.32285	um	Spot	Position	24	1000020910	21809
293.553	794.06	0.32285	um	Spot	Position	24	1000015301	21854
270.32	873.271	0.32285	um	Spot	Position	24	1000015313	21862
262.937	898.219	0.32285	um	Spot	Position	24	1000000579	21864
326.765	978.574	0.32285	um	Spot	Position	24	1000015328	21880
459.316	669.84	0.32285	um	Spot	Position	24	1000000684	21903
478.235	695.827	0.32285	um	Spot	Position	24	1000020996	21906
469.103	725.624	0.32285	um	Spot	Position	24	1000000616	21908
407.682	733.455	0.32285	um	Spot	Position	24	1000012504	21909
424.796	801.6	0.32285	um	Spot	Position	24	1000000646	21915
373.71	804.062	0.32285	um	Spot	Position	24	1000008745	21916
354.865	812.01	0.32285	um	Spot	Position	24	1000005468	21917
458.668	822.904	0.32285	um	Spot	Position	24	1000014405	21923
454.266	851.542	0.32285	um	Spot	Position	24	1000000623	21927
404.081	865.669	0.32285	um	Spot	Position	24	1000001619	21929
450.379	877.707	0.32285	um	Spot	Position	24	1000016316	21931
442.737	982.173	0.32285	um	Spot	Position	24	1000019175	21952
604.686	798.815	0.32285	um	Spot	Position	24	1000020160	21978
983.134	836.79	0.32285	um	Spot	Position	24	1000000786	22056
991.487	936.61	0.32285	um	Spot	Position	24	1000000863	22069
979.109	951.22	0.32285	um	Spot	Position	24	1000005731	22070
831.794	1055.75	0.32285	um	Spot	Position	24	1000000754	22093
1154.49	700.808	0.32285	um	Spot	Position	24	1000014677	22106
1079.55	753.744	0.32285	um	Spot	Position	24	1000000838	22115
1115.64	836.965	0.32285	um	Spot	Position	24	1000000846	22126
1026.21	1078.28	0.32285	um	Spot	Position	24	1000022171	22171
1195.17	700.009	0.32285	um	Spot	Position	24	1000021266	22184
1230.64	726.666	0.32285	um	Spot	Position	24	1000005749	22187
1159.51	826.125	0.32285	um	Spot	Position	24	1000000920	22198
1245.88	827.639	0.32285	um	Spot	Position	24	1000001909	22199
1333.5	718.765	0.32285	um	Spot	Position	24	1000015720	22255
148.79	656.235	0.32285	um	Spot	Position	25	1000001016	22295
456.539	377.63	0.32285	um	Spot	Position	25	1000000130	22360
425.195	400.638	0.32285	um	Spot	Position	25	1000000123	22363
441.665	543.537	0.32285	um	Spot	Position	25	1000012041	22383
606.313	141.502	0.32285	um	Spot	Position	25	1000003077	22408
549.538	444.254	0.32285	um	Spot	Position	25	1000019664	22441
546.57	495.963	0.32285	um	Spot	Position	25	1000000202	22446
605.716	529.395	0.32285	um	Spot	Position	25	1000019673	22454
572.799	543.037	0.32285	um	Spot	Position	25	1000000208	22457
648.241	543.973	0.32285	um	Spot	Position	25	1000012106	22458
572.777	650.02	0.32285	um	Spot	Position	25	1000011621	22466
720.809	214.078	0.32285	um	Spot	Position	25	1000006084	22490
739.181	308.272	0.32285	um	Spot	Position	25	1000020661	22499
793.425	344.326	0.32285	um	Spot	Position	25	1000007059	22502
799.77	357.218	0.32285	um	Spot	Position	25	1000008434	22505
681.679	460.172	0.32285	um	Spot	Position	25	1000015881	22513
797.221	610.756	0.32285	um	Spot	Position	25	1000021599	22536
796.396	642.591	0.32285	um	Spot	Position	25	1000012588	22539
963.782	228.854	0.32285	um	Spot	Position	25	1000012191	22554
866.215	332.376	0.32285	um	Spot	Position	25	1000005143	22566
869.575	385.145	0.32285	um	Spot	Position	25	1000007873	22576
840.715	411.401	0.32285	um	Spot	Position	25	1000001230	22578
930.735	571.298	0.32285	um	Spot	Position	25	1000013191	22605
980.523	651.848	0.32285	um	Spot	Position	25	1000000362	22615
881.282	656.245	0.32285	um	Spot	Position	25	1000012241	22617
1020.84	274.208	0.32285	um	Spot	Position	25	1000000384	22639
1003.68	372.731	0.32285	um	Spot	Position	25	1000019880	22652
1062.08	407.762	0.32285	um	Spot	Position	25	1000001381	22657
1024.08	612.209	0.32285	um	Spot	Position	25	1000000431	22677
1017.49	657.866	0.32285	um	Spot	Position	25	1000017106	22685
1031.61	660.398	0.32285	um	Spot	Position	25	1000000821	22687
1316.74	552.332	0.32285	um	Spot	Position	25	1000019947	22724
1212.57	650.775	0.32285	um	Spot	Position	25	1000000495	22745
1342.17	634.687	0.32285	um	Spot	Position	25	1000019981	22764
82.5246	662.236	0.32285	um	Spot	Position	25	1000020910	22766
296.838	795.6	0.32285	um	Spot	Position	25	1000015301	22810
270.656	872.701	0.32285	um	Spot	Position	25	1000015313	22819
262.843	898.471	0.32285	um	Spot	Position	25	1000000579	22822
326.832	978.8	0.32285	um	Spot	Position	25	1000015328	22835
454.948	661.877	0.32285	um	Spot	Position	25	1000000684	22853
484.286	697.25	0.32285	um	Spot	Position	25	1000020996	22857
469.235	725.821	0.32285	um	Spot	Position	25	1000000616	22861
399.569	747.332	0.32285	um	Spot	Position	25	1000012504	22865
374.722	804.292	0.32285	um	Spot	Position	25	1000008745	22875
355.356	811.272	0.32285	um	Spot	Position	25	1000005468	22876
454.641	821.041	0.32285	um	Spot	Position	25	1000014405	22881
464.445	866.755	0.32285	um	Spot	Position	25	1000000623	22888
409.277	872.951	0.32285	um	Spot	Position	25	1000001619	22889
452.522	877.993	0.32285	um	Spot	Position	25	1000016316	22891
442.953	982.082	0.32285	um	Spot	Position	25	1000019175	22910
541.045	768.932	0.32285	um	Spot	Position	25	1000022932	22932
601.009	797.332	0.32285	um	Spot	Position	25	1000020160	22936
982.352	836.75	0.32285	um	Spot	Position	25	1000000786	23020
990.817	936.748	0.32285	um	Spot	Position	25	1000000863	23032
892.525	990.568	0.32285	um	Spot	Position	25	1000013631	23043
981.416	992.167	0.32285	um	Spot	Position	25	1000019392	23044
831.716	1056.24	0.32285	um	Spot	Position	25	1000000754	23059
1153.84	700.688	0.32285	um	Spot	Position	25	1000014677	23070
1079.87	756.664	0.32285	um	Spot	Position	25	1000000838	23078
1152.89	824.402	0.32285	um	Spot	Position	25	1000000920	23089
1115.34	834.038	0.32285	um	Spot	Position	25	1000000846	23090
1024.8	1078.03	0.32285	um	Spot	Position	25	1000022171	23135
1193.28	700.16	0.32285	um	Spot	Position	25	1000021266	23147
1228.83	729.085	0.32285	um	Spot	Position	25	1000005749	23150
1237.76	836.72	0.32285	um	Spot	Position	25	1000001909	23161
149.828	656.285	0.32285	um	Spot	Position	26	1000001016	23259
456.741	377.812	0.32285	um	Spot	Position	26	1000000130	23326
425.979	400.526	0.32285	um	Spot	Position	26	1000000123	23327
428.315	519.379	0.32285	um	Spot	Position	26	1000000139	23346
440.913	544.201	0.32285	um	Spot	Position	26	1000012041	23347
455.926	660.847	0.32285	um	Spot	Position	26	1000000684	23364
604.039	151.252	0.32285	um	Spot	Position	26	1000003077	23371
549.951	444.957	0.32285	um	Spot	Position	26	1000019664	23401
546.085	496.608	0.32285	um	Spot	Position	26	1000000202	23406
605.994	528.706	0.32285	um	Spot	Position	26	1000019673	23412
582.006	536.37	0.32285	um	Spot	Position	26	1000000208	23414
648.292	542.701	0.32285	um	Spot	Position	26	1000012106	23415
572.818	649.838	0.32285	um	Spot	Position	26	1000011621	23426
720.923	214.022	0.32285	um	Spot	Position	26	1000006084	23441
793.797	343.629	0.32285	um	Spot	Position	26	1000007059	23451
799.046	356.022	0.32285	um	Spot	Position	26	1000008434	23454
793.445	601.579	0.32285	um	Spot	Position	26	1000021599	23483
793.689	642.298	0.32285	um	Spot	Position	26	1000012588	23488
963.56	229.88	0.32285	um	Spot	Position	26	1000012191	23502
863.203	382.501	0.32285	um	Spot	Position	26	1000007873	23526
840.819	411.296	0.32285	um	Spot	Position	26	1000001230	23529
929.163	571.378	0.32285	um	Spot	Position	26	1000013191	23556
981.137	651.605	0.32285	um	Spot	Position	26	1000000362	23567
882.331	656.009	0.32285	um	Spot	Position	26	1000012241	23568
1019.99	274.518	0.32285	um	Spot	Position	26	1000000384	23591
1062.16	407.151	0.32285	um	Spot	Position	26	1000001381	23609
1023.22	611.78	0.32285	um	Spot	Position	26	1000000431	23630
1030.65	660.357	0.32285	um	Spot	Position	26	1000000821	23636
1316.09	552.987	0.32285	um	Spot	Position	26	1000019947	23669
1211.71	650.848	0.32285	um	Spot	Position	26	1000000495	23688
82.7314	662.342	0.32285	um	Spot	Position	26	1000020910	23704
297.03	730.395	0.32285	um	Spot	Position	26	1000023735	23735
271.08	872.327	0.32285	um	Spot	Position	26	1000015313	23752
262.812	898.744	0.32285	um	Spot	Position	26	1000000579	23754
326.973	978.521	0.32285	um	Spot	Position	26	1000015328	23766
469.184	725.195	0.32285	um	Spot	Position	26	1000000616	23790
394.414	757.061	0.32285	um	Spot	Position	26	1000012504	23793
430.92	782.913	0.32285	um	Spot	Position	26	1000000646	23797
375.053	804.425	0.32285	um	Spot	Position	26	1000008745	23800
356.665	810.542	0.32285	um	Spot	Position	26	1000005468	23801
443.888	817.072	0.32285	um	Spot	Position	26	1000014405	23803
468.02	870.447	0.32285	um	Spot	Position	26	1000000623	23809
452.72	877.11	0.32285	um	Spot	Position	26	1000016316	23812
443.061	983.877	0.32285	um	Spot	Position	26	1000019175	23834
599.542	794.507	0.32285	um	Spot	Position	26	1000020160	23861
981.895	836.635	0.32285	um	Spot	Position	26	1000000786	23946
974.611	952.617	0.32285	um	Spot	Position	26	1000005731	23961
831.994	1055.81	0.32285	um	Spot	Position	26	1000000754	23987
1153.06	700.87	0.32285	um	Spot	Position	26	1000014677	24005
1149.95	822.733	0.32285	um	Spot	Position	26	1000000920	24025
1113.11	832.849	0.32285	um	Spot	Position	26	1000000846	24026
1023.61	1076.57	0.32285	um	Spot	Position	26	1000022171	24076
1226.97	731.92	0.32285	um	Spot	Position	26	1000005749	24088
1230.8	849.688	0.32285	um	Spot	Position	26	1000001909	24106
149.933	656.361	0.32285	um	Spot	Position	27	1000001016	24198
456.84	377.853	0.32285	um	Spot	Position	27	1000000130	24278
426.693	401.915	0.32285	um	Spot	Position	27	1000000123	24279
440.882	543.929	0.32285	um	Spot	Position	27	1000012041	24296
452.992	650.21	0.32285	um	Spot	Position	27	1000000684	24312
603.366	153.951	0.32285	um	Spot	Position	27	1000003077	24323
550.12	446.326	0.32285	um	Spot	Position	27	1000019664	24356
606.198	528.847	0.32285	um	Spot	Position	27	1000019673	24369
584.29	534.854	0.32285	um	Spot	Position	27	1000000208	24371
647.874	541.903	0.32285	um	Spot	Position	27	1000012106	24372
572.835	649.377	0.32285	um	Spot	Position	27	1000011621	24381
711.943	151.006	0.32285	um	Spot	Position	27	1000024392	24392
745.806	205.16	0.32285	um	Spot	Position	27	1000017867	24398
720.647	213.982	0.32285	um	Spot	Position	27	1000006084	24399
793.612	342.867	0.32285	um	Spot	Position	27	1000007059	24409
798.991	356.142	0.32285	um	Spot	Position	27	1000008434	24412
792.942	596.866	0.32285	um	Spot	Position	27	1000021599	24438
791.895	641.269	0.32285	um	Spot	Position	27	1000012588	24444
963.344	230.748	0.32285	um	Spot	Position	27	1000012191	24451
984.869	351.009	0.32285	um	Spot	Position	27	1000019880	24467
860.762	379.855	0.32285	um	Spot	Position	27	1000007873	24472
841.167	411.13	0.32285	um	Spot	Position	27	1000001230	24477
882.822	414.116	0.32285	um	Spot	Position	27	1000020727	24478
928.714	572.065	0.32285	um	Spot	Position	27	1000013191	24500
896.837	608.409	0.32285	um	Spot	Position	27	1000024508	24508
980.612	650.974	0.32285	um	Spot	Position	27	1000000362	24512
882.772	655.07	0.32285	um	Spot	Position	27	1000012241	24514
1019.91	275.041	0.32285	um	Spot	Position	27	1000000384	24534
1063.94	407.099	0.32285	um	Spot	Position	27	1000001381	24556
1022.65	612.568	0.32285	um	Spot	Position	27	1000000431	24582
1029.45	659.64	0.32285	um	Spot	Position	27	1000000821	24592
1315.3	553.525	0.32285	um	Spot	Position	27	1000019947	24622
1211.14	650.657	0.32285	um	Spot	Position	27	1000000495	24635
1336.19	623.381	0.32285	um	Spot	Position	27	1000019981	24654
297.332	730.486	0.32285	um	Spot	Position	27	1000023735	24686
271.383	872.548	0.32285	um	Spot	Position	27	1000015313	24699
262.758	898.647	0.32285	um	Spot	Position	27	1000000579	24700
327.008	978.241	0.32285	um	Spot	Position	27	1000015328	24713
488.26	701.648	0.32285	um	Spot	Position	27	1000020996	24736
469.182	725.346	0.32285	um	Spot	Position	27	1000000616	24738
389.987	763.946	0.32285	um	Spot	Position	27	1000012504	24744
431.989	781.818	0.32285	um	Spot	Position	27	1000000646	24747
376.363	804.291	0.32285	um	Spot	Position	27	1000008745	24749
356.633	810.878	0.32285	um	Spot	Position	27	1000005468	24750
438.036	816.878	0.32285	um	Spot	Position	27	1000014405	24752
451.814	876.518	0.32285	um	Spot	Position	27	1000016316	24758
419.092	881.485	0.32285	um	Spot	Position	27	1000001619	24760
442.069	984.3	0.32285	um	Spot	Position	27	1000019175	24778
542.882	765.386	0.32285	um	Spot	Position	27	1000022932	24810
763.982	1068.6	0.32285	um	Spot	Position	27	1000024866	24866
981.82	836.489	0.32285	um	Spot	Position	27	1000000786	24895
832.525	1055.34	0.32285	um	Spot	Position	27	1000000754	24935
1151.48	701.619	0.32285	um	Spot	Position	27	1000014677	24944
1080.74	763.044	0.32285	um	Spot	Position	27	1000000838	24954
1142.3	821.118	0.32285	um	Spot	Position	27	1000000920	24965
1114.95	832.303	0.32285	um	Spot	Position	27	1000000846	24966
1022.76	1075.62	0.32285	um	Spot	Position	27	1000022171	25011
1225.83	732.809	0.32285	um	Spot	Position	27	1000005749	25026
1225.1	852.764	0.32285	um	Spot	Position	27	1000001909	25046
456.996	377.308	0.32285	um	Spot	Position	28	1000000130	25225
427.275	402.435	0.32285	um	Spot	Position	28	1000000123	25226
439.901	543.809	0.32285	um	Spot	Position	28	1000012041	25250
453.148	648.775	0.32285	um	Spot	Position	28	1000000684	25269
603.37	155.473	0.32285	um	Spot	Position	28	1000003077	25277
536.5	512.08	0.32285	um	Spot	Position	28	1000000202	25310
606.169	529.242	0.32285	um	Spot	Position	28	1000019673	25312
584.945	534.429	0.32285	um	Spot	Position	28	1000000208	25313
646.451	542.549	0.32285	um	Spot	Position	28	1000012106	25314
572.788	649.074	0.32285	um	Spot	Position	28	1000011621	25324
720.43	213.782	0.32285	um	Spot	Position	28	1000006084	25347
742.161	293.579	0.32285	um	Spot	Position	28	1000020661	25354
807.26	345.639	0.32285	um	Spot	Position	28	1000008434	25357
792.585	595.583	0.32285	um	Spot	Position	28	1000021599	25382
791.32	641.562	0.32285	um	Spot	Position	28	1000012588	25386
963.307	232.176	0.32285	um	Spot	Position	28	1000012191	25396
974.073	330.107	0.32285	um	Spot	Position	28	1000019880	25410
854.025	381.072	0.32285	um	Spot	Position	28	1000007873	25420
842.969	412.531	0.32285	um	Spot	Position	28	1000001230	25422
880.894	411.996	0.32285	um	Spot	Position	28	1000020727	25423
922.673	571.173	0.32285	um	Spot	Position	28	1000013191	25445
897.93	607.179	0.32285	um	Spot	Position	28	1000024508	25450
979.757	650.687	0.32285	um	Spot	Position	28	1000000362	25455
882.576	655.135	0.32285	um	Spot	Position	28	1000012241	25457
1019.44	275.745	0.32285	um	Spot	Position	28	1000000384	25475
1063.32	406.65	0.32285	um	Spot	Position	28	1000001381	25495
1021.25	615.496	0.32285	um	Spot	Position	28	1000000431	25522
1028.87	658.847	0.32285	um	Spot	Position	28	1000000821	25532
1314.94	555.032	0.32285	um	Spot	Position	28	1000019947	25567
1210.33	651.091	0.32285	um	Spot	Position	28	1000000495	25587
1334.3	619.071	0.32285	um	Spot	Position	28	1000019981	25602
299.946	728.707	0.32285	um	Spot	Position	28	1000023735	25642
315.059	812.002	0.32285	um	Spot	Position	28	1000015301	25655
271.235	872.553	0.32285	um	Spot	Position	28	1000015313	25660
326.722	978.158	0.32285	um	Spot	Position	28	1000015328	25677
488.394	701.406	0.32285	um	Spot	Position	28	1000020996	25699
468.898	724.785	0.32285	um	Spot	Position	28	1000000616	25702
431.491	782.19	0.32285	um	Spot	Position	28	1000000646	25711
356.815	810.614	0.32285	um	Spot	Position	28	1000005468	25715
432.623	817.239	0.32285	um	Spot	Position	28	1000014405	25718
452.359	876.782	0.32285	um	Spot	Position	28	1000016316	25728
420.666	886.612	0.32285	um	Spot	Position	28	1000001619	25730
473.021	890.9	0.32285	um	Spot	Position	28	1000000623	25732
547.018	761.704	0.32285	um	Spot	Position	28	1000022932	25775
592.882	787.283	0.32285	um	Spot	Position	28	1000020160	25778
764.202	1068.83	0.32285	um	Spot	Position	28	1000024866	25831
981.37	836.24	0.32285	um	Spot	Position	28	1000000786	25864
984.776	990.364	0.32285	um	Spot	Position	28	1000019392	25887
832.002	1055.06	0.32285	um	Spot	Position	28	1000000754	25902
1081.74	769.339	0.32285	um	Spot	Position	28	1000000838	25935
1137.4	819.326	0.32285	um	Spot	Position	28	1000000920	25944
1110.41	835.072	0.32285	um	Spot	Position	28	1000000846	25948
1021.98	1075.72	0.32285	um	Spot	Position	28	1000022171	25992
1182.05	701.714	0.32285	um	Spot	Position	28	1000026007	26007
1223.89	736.67	0.32285	um	Spot	Position	28	1000005749	26011
1217.6	857.512	0.32285	um	Spot	Position	28	1000001909	26033
457.63	376.583	0.32285	um	Spot	Position	29	1000000130	26194
427.76	402.765	0.32285	um	Spot	Position	29	1000000123	26196
440.673	543.413	0.32285	um	Spot	Position	29	1000012041	26216
452.759	646.914	0.32285	um	Spot	Position	29	1000000684	26231
603.584	157.031	0.32285	um	Spot	Position	29	1000003077	26239
536.746	511.379	0.32285	um	Spot	Position	29	1000000202	26275
606.347	529.773	0.32285	um	Spot	Position	29	1000019673	26277
585.261	534.358	0.32285	um	Spot	Position	29	1000000208	26279
573.674	647.074	0.32285	um	Spot	Position	29	1000011621	26296
712.178	152.064	0.32285	um	Spot	Position	29	1000024392	26309
745.391	205.508	0.32285	um	Spot	Position	29	1000017867	26314
720.097	214.594	0.32285	um	Spot	Position	29	1000006084	26315
754.453	280.728	0.32285	um	Spot	Position	29	1000020661	26321
807.631	344.047	0.32285	um	Spot	Position	29	1000008434	26327
796.213	582.339	0.32285	um	Spot	Position	29	1000021599	26358
790.644	641.534	0.32285	um	Spot	Position	29	1000012588	26365
965.268	236.144	0.32285	um	Spot	Position	29	1000012191	26379
966.949	311.122	0.32285	um	Spot	Position	29	1000019880	26389
837.625	377.521	0.32285	um	Spot	Position	29	1000007873	26399
880.945	412.199	0.32285	um	Spot	Position	29	1000020727	26401
844.925	413.316	0.32285	um	Spot	Position	29	1000001230	26402
918.54	570.449	0.32285	um	Spot	Position	29	1000013191	26421
901.817	604.238	0.32285	um	Spot	Position	29	1000024508	26425
979.704	650.745	0.32285	um	Spot	Position	29	1000000362	26429
882.237	655.577	0.32285	um	Spot	Position	29	1000012241	26431
1019.39	276.592	0.32285	um	Spot	Position	29	1000000384	26457
1061.38	407.165	0.32285	um	Spot	Position	29	1000001381	26483
1020.62	620.549	0.32285	um	Spot	Position	29	1000000431	26513
1026.71	659.073	0.32285	um	Spot	Position	29	1000000821	26520
1314.59	574.109	0.32285	um	Spot	Position	29	1000019947	26562
1210.11	651.387	0.32285	um	Spot	Position	29	1000000495	26576
81.3533	670.148	0.32285	um	Spot	Position	29	1000020910	26589
300.64	727.713	0.32285	um	Spot	Position	29	1000023735	26624
317.527	811.857	0.32285	um	Spot	Position	29	1000015301	26635
272.071	872.248	0.32285	um	Spot	Position	29	1000015313	26641
285.747	937.229	0.32285	um	Spot	Position	29	1000026652	26652
326.566	978.667	0.32285	um	Spot	Position	29	1000015328	26659
488.622	702.376	0.32285	um	Spot	Position	29	1000020996	26684
468.363	724.953	0.32285	um	Spot	Position	29	1000000616	26689
432.696	782.298	0.32285	um	Spot	Position	29	1000000646	26695
375.196	793.518	0.32285	um	Spot	Position	29	1000008745	26698
428.446	814.8	0.32285	um	Spot	Position	29	1000014405	26700
452.698	877.305	0.32285	um	Spot	Position	29	1000016316	26709
430.124	896.568	0.32285	um	Spot	Position	29	1000001619	26713
477.349	903.796	0.32285	um	Spot	Position	29	1000000623	26717
433.203	983.52	0.32285	um	Spot	Position	29	1000019175	26734
554.894	759.307	0.32285	um	Spot	Position	29	1000022932	26757
588.451	783.418	0.32285	um	Spot	Position	29	1000020160	26761
763.68	1069	0.32285	um	Spot	Position	29	1000024866	26809
981.088	836.365	0.32285	um	Spot	Position	29	1000000786	26844
961.834	943.535	0.32285	um	Spot	Position	29	1000005731	26860
983.802	990.674	0.32285	um	Spot	Position	29	1000019392	26872
831.347	1054.43	0.32285	um	Spot	Position	29	1000000754	26887
1093.78	766.383	0.32285	um	Spot	Position	29	1000026912	26912
1082.91	773.762	0.32285	um	Spot	Position	29	1000000838	26913
1132.34	816.928	0.32285	um	Spot	Position	29	1000000920	26921
1110.88	835.328	0.32285	um	Spot	Position	29	1000000846	26924
1021.83	1075.98	0.32285	um	Spot	Position	29	1000022171	26963
1191.86	699.328	0.32285	um	Spot	Position	29	1000021266	26974
1182.38	702.316	0.32285	um	Spot	Position	29	1000026007	26975
1222.94	738.884	0.32285	um	Spot	Position	29	1000005749	26977
1199.79	834.544	0.32285	um	Spot	Position	29	1000026992	26992
1209	864.666	0.32285	um	Spot	Position	29	1000001909	26999
1327.46	715.337	0.32285	um	Spot	Position	29	1000015720	27044
457.405	382.728	0.32285	um	Spot	Position	30	1000000130	27167
427.082	403.139	0.32285	um	Spot	Position	30	1000000123	27171
439.239	544.051	0.32285	um	Spot	Position	30	1000012041	27186
449.176	635.803	0.32285	um	Spot	Position	30	1000000684	27198
599.684	162.692	0.32285	um	Spot	Position	30	1000003077	27209
535.263	513.926	0.32285	um	Spot	Position	30	1000000202	27241
606.399	530.458	0.32285	um	Spot	Position	30	1000019673	27244
585.143	534.445	0.32285	um	Spot	Position	30	1000000208	27245
647.871	542.177	0.32285	um	Spot	Position	30	1000012106	27247
577.879	634.979	0.32285	um	Spot	Position	30	1000011621	27261
716.04	150.761	0.32285	um	Spot	Position	30	1000024392	27277
745.373	205.772	0.32285	um	Spot	Position	30	1000017867	27283
718.459	213.906	0.32285	um	Spot	Position	30	1000006084	27284
761.453	274.859	0.32285	um	Spot	Position	30	1000020661	27290
808.895	343.804	0.32285	um	Spot	Position	30	1000008434	27296
826.342	375.951	0.32285	um	Spot	Position	30	1000007873	27298
795.264	578.487	0.32285	um	Spot	Position	30	1000021599	27323
788.902	641.005	0.32285	um	Spot	Position	30	1000012588	27330
965.573	237.968	0.32285	um	Spot	Position	30	1000012191	27346
965.178	302.814	0.32285	um	Spot	Position	30	1000019880	27356
880.627	411.283	0.32285	um	Spot	Position	30	1000020727	27369
845.486	413.365	0.32285	um	Spot	Position	30	1000001230	27370
911.716	565.374	0.32285	um	Spot	Position	30	1000013191	27388
906.274	601.218	0.32285	um	Spot	Position	30	1000024508	27395
979.629	650.625	0.32285	um	Spot	Position	30	1000000362	27401
881.882	655.963	0.32285	um	Spot	Position	30	1000012241	27403
1019.36	277.125	0.32285	um	Spot	Position	30	1000000384	27425
1051.76	407.222	0.32285	um	Spot	Position	30	1000001381	27443
1019.3	622.05	0.32285	um	Spot	Position	30	1000000431	27471
1026.68	658.38	0.32285	um	Spot	Position	30	1000000821	27476
1316.34	594.268	0.32285	um	Spot	Position	30	1000019947	27514
1209.61	652.518	0.32285	um	Spot	Position	30	1000000495	27525
1330.04	611.344	0.32285	um	Spot	Position	30	1000019981	27537
300.891	727.942	0.32285	um	Spot	Position	30	1000023735	27571
272.97	871.479	0.32285	um	Spot	Position	30	1000015313	27588
285.41	937.11	0.32285	um	Spot	Position	30	1000026652	27600
327.204	978.681	0.32285	um	Spot	Position	30	1000015328	27607
489.031	703.429	0.32285	um	Spot	Position	30	1000020996	27630
468.432	725.504	0.32285	um	Spot	Position	30	1000000616	27633
427.828	814.927	0.32285	um	Spot	Position	30	1000014405	27647
451.748	877.321	0.32285	um	Spot	Position	30	1000016316	27658
435.77	906.435	0.32285	um	Spot	Position	30	1000001619	27666
430.806	982.32	0.32285	um	Spot	Position	30	1000019175	27678
562.272	755.007	0.32285	um	Spot	Position	30	1000022932	27699
585.282	776.375	0.32285	um	Spot	Position	30	1000020160	27702
763.871	1063.99	0.32285	um	Spot	Position	30	1000024866	27753
980.717	836.239	0.32285	um	Spot	Position	30	1000000786	27788
983.41	990.332	0.32285	um	Spot	Position	30	1000019392	27811
828.994	1053.88	0.32285	um	Spot	Position	30	1000000754	27823
1093.06	765.262	0.32285	um	Spot	Position	30	1000026912	27847
1083.48	774.996	0.32285	um	Spot	Position	30	1000000838	27848
1124.95	817.072	0.32285	um	Spot	Position	30	1000000920	27856
1110.91	835.539	0.32285	um	Spot	Position	30	1000000846	27860
1058.78	875.066	0.32285	um	Spot	Position	30	1000027863	27863
1021.57	1076.79	0.32285	um	Spot	Position	30	1000022171	27901
1268.95	687.84	0.32285	um	Spot	Position	30	1000027911	27911
1191.13	698.143	0.32285	um	Spot	Position	30	1000021266	27913
1179.96	702.706	0.32285	um	Spot	Position	30	1000026007	27914
1219.99	749.026	0.32285	um	Spot	Position	30	1000005749	27918
1198.74	833.895	0.32285	um	Spot	Position	30	1000026992	27931
1202.45	874.602	0.32285	um	Spot	Position	30	1000001909	27942
458.783	379.9	0.32285	um	Spot	Position	31	1000000130	28101
426.123	402.997	0.32285	um	Spot	Position	31	1000000123	28104
438.881	544.061	0.32285	um	Spot	Position	31	1000012041	28128
447.308	633.574	0.32285	um	Spot	Position	31	1000000684	28141
599.263	163.122	0.32285	um	Spot	Position	31	1000003077	28154
535.519	514.531	0.32285	um	Spot	Position	31	1000000202	28188
606.594	532.332	0.32285	um	Spot	Position	31	1000019673	28191
585.493	534.531	0.32285	um	Spot	Position	31	1000000208	28192
649.272	541.949	0.32285	um	Spot	Position	31	1000012106	28194
578.363	633.022	0.32285	um	Spot	Position	31	1000011621	28205
718.534	150.589	0.32285	um	Spot	Position	31	1000024392	28216
745.58	206.794	0.32285	um	Spot	Position	31	1000017867	28222
766.591	271.983	0.32285	um	Spot	Position	31	1000020661	28228
821.89	376.258	0.32285	um	Spot	Position	31	1000007873	28235
795.415	576.027	0.32285	um	Spot	Position	31	1000021599	28261
787.967	640.765	0.32285	um	Spot	Position	31	1000012588	28269
962.857	295.603	0.32285	um	Spot	Position	31	1000019880	28295
845.202	412.949	0.32285	um	Spot	Position	31	1000001230	28309
881.707	412.844	0.32285	um	Spot	Position	31	1000020727	28310
904.108	554.255	0.32285	um	Spot	Position	31	1000013191	28337
908.546	596.98	0.32285	um	Spot	Position	31	1000024508	28344
978.597	650.56	0.32285	um	Spot	Position	31	1000000362	28350
881.651	656.276	0.32285	um	Spot	Position	31	1000012241	28352
1019.13	622.166	0.32285	um	Spot	Position	31	1000000431	28413
1026.39	658.094	0.32285	um	Spot	Position	31	1000000821	28420
1318.78	601.954	0.32285	um	Spot	Position	31	1000019947	28466
1209.04	652.652	0.32285	um	Spot	Position	31	1000000495	28473
273.484	868.548	0.32285	um	Spot	Position	31	1000015313	28547
263.115	899.051	0.32285	um	Spot	Position	31	1000000579	28549
286.065	937.768	0.32285	um	Spot	Position	31	1000026652	28559
326.856	979.569	0.32285	um	Spot	Position	31	1000015328	28564
466.843	723.081	0.32285	um	Spot	Position	31	1000000616	28589
427.831	814.958	0.32285	um	Spot	Position	31	1000014405	28608
451.892	878.008	0.32285	um	Spot	Position	31	1000016316	28620
477.239	904.331	0.32285	um	Spot	Position	31	1000000623	28625
436.386	906.989	0.32285	um	Spot	Position	31	1000001619	28628
430.413	982.021	0.32285	um	Spot	Position	31	1000019175	28643
571.822	751.977	0.32285	um	Spot	Position	31	1000022932	28669
583.767	771.526	0.32285	um	Spot	Position	31	1000020160	28672
980.042	836.389	0.32285	um	Spot	Position	31	1000000786	28747
982.77	990.11	0.32285	um	Spot	Position	31	1000019392	28773
830.214	1054.27	0.32285	um	Spot	Position	31	1000000754	28787
1091.17	764.19	0.32285	um	Spot	Position	31	1000026912	28818
1082.88	775.813	0.32285	um	Spot	Position	31	1000000838	28819
1118.79	818.163	0.32285	um	Spot	Position	31	1000000920	28824
1104.45	839.424	0.32285	um	Spot	Position	31	1000000846	28826
1060.63	875.734	0.32285	um	Spot	Position	31	1000027863	28831
1045.9	1066.72	0.32285	um	Spot	Position	31	1000028868	28868
1022.68	1078.27	0.32285	um	Spot	Position	31	1000022171	28873
1269.39	685.692	0.32285	um	Spot	Position	31	1000027911	28882
1191.45	697.377	0.32285	um	Spot	Position	31	1000021266	28883
1179.33	702.857	0.32285	um	Spot	Position	31	1000026007	28884
1198.72	833.831	0.32285	um	Spot	Position	31	1000026992	28901
1200.11	876.711	0.32285	um	Spot	Position	31	1000001909	28910
1170.9	938.094	0.32285	um	Spot	Position	31	1000028929	28929
1325.87	715.784	0.32285	um	Spot	Position	31	1000015720	28948
458.765	380.284	0.32285	um	Spot	Position	32	1000000130	29062
426.115	402.771	0.32285	um	Spot	Position	32	1000000123	29064
438.794	544.654	0.32285	um	Spot	Position	32	1000012041	29076
446.253	632.434	0.32285	um	Spot	Position	32	1000000684	29094
599.977	162.898	0.32285	um	Spot	Position	32	1000003077	29107
535.309	514.389	0.32285	um	Spot	Position	32	1000000202	29139
585.458	534.46	0.32285	um	Spot	Position	32	1000000208	29143
607.271	534.314	0.32285	um	Spot	Position	32	1000019673	29144
648.863	542.565	0.32285	um	Spot	Position	32	1000012106	29145
578.697	618.959	0.32285	um	Spot	Position	32	1000011621	29151
718.309	150.876	0.32285	um	Spot	Position	32	1000024392	29162
745.769	206.777	0.32285	um	Spot	Position	32	1000017867	29169
773.985	267.504	0.32285	um	Spot	Position	32	1000020661	29178
824.064	326.518	0.32285	um	Spot	Position	32	1000008434	29182
812.345	374.152	0.32285	um	Spot	Position	32	1000007873	29185
793.951	569.786	0.32285	um	Spot	Position	32	1000021599	29207
968.596	245.123	0.32285	um	Spot	Position	32	1000012191	29231
960.72	290.115	0.32285	um	Spot	Position	32	1000019880	29239
846.463	413.404	0.32285	um	Spot	Position	32	1000001230	29254
882.302	413.368	0.32285	um	Spot	Position	32	1000020727	29255
900.281	545.592	0.32285	um	Spot	Position	32	1000013191	29273
978.428	650.097	0.32285	um	Spot	Position	32	1000000362	29285
880.781	655.952	0.32285	um	Spot	Position	32	1000012241	29287
1018.48	278.396	0.32285	um	Spot	Position	32	1000000384	29301
1027.72	657.789	0.32285	um	Spot	Position	32	1000000821	29360
1321.35	612.838	0.32285	um	Spot	Position	32	1000019947	29400
1208.78	653.203	0.32285	um	Spot	Position	32	1000000495	29407
98.8988	683.947	0.32285	um	Spot	Position	32	1000020910	29422
178.233	669.18	0.32285	um	Spot	Position	32	1000029447	29447
305.104	722.725	0.32285	um	Spot	Position	32	1000023735	29452
279.091	770.21	0.32285	um	Spot	Position	32	1000029459	29459
274.003	865.994	0.32285	um	Spot	Position	32	1000015313	29473
286.212	937.343	0.32285	um	Spot	Position	32	1000026652	29486
327	978.627	0.32285	um	Spot	Position	32	1000015328	29492
487.855	702.154	0.32285	um	Spot	Position	32	1000020996	29518
465.714	721.774	0.32285	um	Spot	Position	32	1000000616	29522
426.813	814.659	0.32285	um	Spot	Position	32	1000014405	29533
436.447	910.824	0.32285	um	Spot	Position	32	1000001619	29554
428.586	982.242	0.32285	um	Spot	Position	32	1000019175	29565
577.936	744.619	0.32285	um	Spot	Position	32	1000022932	29587
574.48	759.462	0.32285	um	Spot	Position	32	1000020160	29590
767.936	1048.95	0.32285	um	Spot	Position	32	1000024866	29641
980.301	836.302	0.32285	um	Spot	Position	32	1000000786	29678
950.587	932.963	0.32285	um	Spot	Position	32	1000005731	29691
984.621	990.556	0.32285	um	Spot	Position	32	1000019392	29704
830.738	1053.68	0.32285	um	Spot	Position	32	1000000754	29718
1131.93	721.003	0.32285	um	Spot	Position	32	1000014677	29739
1091.42	763.456	0.32285	um	Spot	Position	32	1000026912	29748
1082.46	776.29	0.32285	um	Spot	Position	32	1000000838	29751
1116.41	818.057	0.32285	um	Spot	Position	32	1000000920	29757
1105.36	837.664	0.32285	um	Spot	Position	32	1000000846	29758
1060.53	875.121	0.32285	um	Spot	Position	32	1000027863	29765
1103.23	911.933	0.32285	um	Spot	Position	32	1000029772	29772
1043.53	1067.6	0.32285	um	Spot	Position	32	1000028868	29796
1021.86	1078.75	0.32285	um	Spot	Position	32	1000022171	29799
1269.88	682.259	0.32285	um	Spot	Position	32	1000027911	29808
1192.25	696.659	0.32285	um	Spot	Position	32	1000021266	29810
1179.18	702.853	0.32285	um	Spot	Position	32	1000026007	29811
1217.86	755.956	0.32285	um	Spot	Position	32	1000005749	29817
1199.63	832.987	0.32285	um	Spot	Position	32	1000026992	29825
1195.68	881.569	0.32285	um	Spot	Position	32	1000001909	29836
1175.63	938.669	0.32285	um	Spot	Position	32	1000028929	29852
1324.74	714.953	0.32285	um	Spot	Position	32	1000015720	29877
459.931	380.962	0.32285	um	Spot	Position	33	1000000130	30002
427.261	403.217	0.32285	um	Spot	Position	33	1000000123	30004
439.322	546.421	0.32285	um	Spot	Position	33	1000012041	30019
446.622	631.748	0.32285	um	Spot	Position	33	1000000684	30035
600.599	163.108	0.32285	um	Spot	Position	33	1000003077	30047
535.685	515.249	0.32285	um	Spot	Position	33	1000000202	30084
585.863	534.373	0.32285	um	Spot	Position	33	1000000208	30088
607.707	534.034	0.32285	um	Spot	Position	33	1000019673	30089
649.81	542.208	0.32285	um	Spot	Position	33	1000012106	30090
578.638	618.702	0.32285	um	Spot	Position	33	1000011621	30101
719.025	151.281	0.32285	um	Spot	Position	33	1000024392	30113
746.315	207.415	0.32285	um	Spot	Position	33	1000017867	30120
775.03	267.971	0.32285	um	Spot	Position	33	1000020661	30128
810.224	374.261	0.32285	um	Spot	Position	33	1000007873	30137
793.562	566.72	0.32285	um	Spot	Position	33	1000021599	30163
969.357	246.577	0.32285	um	Spot	Position	33	1000012191	30186
960.181	289.648	0.32285	um	Spot	Position	33	1000019880	30191
849.081	413.552	0.32285	um	Spot	Position	33	1000001230	30206
897.257	532.561	0.32285	um	Spot	Position	33	1000013191	30219
902.461	602.848	0.32285	um	Spot	Position	33	1000024508	30233
979.095	649.724	0.32285	um	Spot	Position	33	1000000362	30237
874.037	656.673	0.32285	um	Spot	Position	33	1000012241	30240
1019.04	279.606	0.32285	um	Spot	Position	33	1000000384	30260
1027.96	656.362	0.32285	um	Spot	Position	33	1000000821	30315
1319.04	618.432	0.32285	um	Spot	Position	33	1000019947	30364
1208.35	653.605	0.32285	um	Spot	Position	33	1000000495	30371
99.4765	684.013	0.32285	um	Spot	Position	33	1000020910	30385
178.82	668.693	0.32285	um	Spot	Position	33	1000029447	30409
271.523	758.692	0.32285	um	Spot	Position	33	1000029459	30416
274.386	866.137	0.32285	um	Spot	Position	33	1000015313	30435
287.276	938.661	0.32285	um	Spot	Position	33	1000026652	30446
326.929	978.494	0.32285	um	Spot	Position	33	1000015328	30450
487.471	701.938	0.32285	um	Spot	Position	33	1000020996	30474
465.439	721.45	0.32285	um	Spot	Position	33	1000000616	30477
414.243	813.373	0.32285	um	Spot	Position	33	1000014405	30491
340.663	915.451	0.32285	um	Spot	Position	33	1000030507	30507
434.818	915.57	0.32285	um	Spot	Position	33	1000001619	30508
427.915	981.293	0.32285	um	Spot	Position	33	1000019175	30518
586.479	737.536	0.32285	um	Spot	Position	33	1000022932	30541
947.716	928.181	0.32285	um	Spot	Position	33	1000005731	30641
983.531	991.087	0.32285	um	Spot	Position	33	1000019392	30654
831.912	1054.19	0.32285	um	Spot	Position	33	1000000754	30663
1131.76	721.313	0.32285	um	Spot	Position	33	1000014677	30683
1082.09	776.357	0.32285	um	Spot	Position	33	1000000838	30692
1108.42	817.185	0.32285	um	Spot	Position	33	1000000920	30699
1104.96	836.251	0.32285	um	Spot	Position	33	1000000846	30700
1041.84	1065.91	0.32285	um	Spot	Position	33	1000028868	30743
1022.75	1079.87	0.32285	um	Spot	Position	33	1000022171	30749
1263.07	678.946	0.32285	um	Spot	Position	33	1000027911	30756
1193.3	695.716	0.32285	um	Spot	Position	33	1000021266	30760
1177.64	703.115	0.32285	um	Spot	Position	33	1000026007	30762
1310.39	702.875	0.32285	um	Spot	Position	33	1000015720	30763
1217.48	762.396	0.32285	um	Spot	Position	33	1000005749	30770
1199.15	833.063	0.32285	um	Spot	Position	33	1000026992	30775
1192.39	883.693	0.32285	um	Spot	Position	33	1000001909	30788
1182.51	939.826	0.32285	um	Spot	Position	33	1000028929	30808
460.214	381.908	0.32285	um	Spot	Position	34	1000000130	30943
426.925	403.783	0.32285	um	Spot	Position	34	1000000123	30945
439.325	546.545	0.32285	um	Spot	Position	34	1000012041	30964
444.316	624.745	0.32285	um	Spot	Position	34	1000000684	30975
600.714	164.552	0.32285	um	Spot	Position	34	1000003077	30991
535.561	514.344	0.32285	um	Spot	Position	34	1000000202	31024
586.095	534.355	0.32285	um	Spot	Position	34	1000000208	31027
607.708	534.238	0.32285	um	Spot	Position	34	1000019673	31028
650.26	542.036	0.32285	um	Spot	Position	34	1000012106	31029
719.947	151.604	0.32285	um	Spot	Position	34	1000024392	31052
747.086	208.193	0.32285	um	Spot	Position	34	1000017867	31058
778.946	267.512	0.32285	um	Spot	Position	34	1000020661	31066
805.462	372.745	0.32285	um	Spot	Position	34	1000007873	31073
969.543	246.925	0.32285	um	Spot	Position	34	1000012191	31119
956.844	288.085	0.32285	um	Spot	Position	34	1000019880	31129
834.286	321.699	0.32285	um	Spot	Position	34	1000008434	31133
849.99	414.465	0.32285	um	Spot	Position	34	1000001230	31146
893.528	521.659	0.32285	um	Spot	Position	34	1000013191	31160
900.052	603.279	0.32285	um	Spot	Position	34	1000024508	31169
862.027	643.73	0.32285	um	Spot	Position	34	1000012241	31173
977.93	649.148	0.32285	um	Spot	Position	34	1000000362	31175
1018.96	279.941	0.32285	um	Spot	Position	34	1000000384	31195
1013.2	656.873	0.32285	um	Spot	Position	34	1000031246	31246
1026.17	656.891	0.32285	um	Spot	Position	34	1000000821	31247
1318.91	629.742	0.32285	um	Spot	Position	34	1000019947	31307
1216.57	639.984	0.32285	um	Spot	Position	34	1000031309	31309
1208.76	653.873	0.32285	um	Spot	Position	34	1000000495	31312
99.9121	683.803	0.32285	um	Spot	Position	34	1000020910	31329
179.413	668.753	0.32285	um	Spot	Position	34	1000029447	31358
313.98	713.41	0.32285	um	Spot	Position	34	1000023735	31362
267.772	744.145	0.32285	um	Spot	Position	34	1000029459	31363
263.808	899.395	0.32285	um	Spot	Position	34	1000000579	31380
288.695	939.243	0.32285	um	Spot	Position	34	1000026652	31391
327.068	978.381	0.32285	um	Spot	Position	34	1000015328	31398
487.507	702.491	0.32285	um	Spot	Position	34	1000020996	31419
465.081	720.676	0.32285	um	Spot	Position	34	1000000616	31424
412.166	810.961	0.32285	um	Spot	Position	34	1000014405	31437
451.755	875.301	0.32285	um	Spot	Position	34	1000016316	31447
339.057	916.996	0.32285	um	Spot	Position	34	1000030507	31457
436.156	920.501	0.32285	um	Spot	Position	34	1000001619	31459
425.04	982.426	0.32285	um	Spot	Position	34	1000019175	31471
587.941	735.979	0.32285	um	Spot	Position	34	1000022932	31491
562.835	746.295	0.32285	um	Spot	Position	34	1000020160	31492
961.415	846.433	0.32285	um	Spot	Position	34	1000000786	31579
946.589	924.938	0.32285	um	Spot	Position	34	1000005731	31586
984.462	991.041	0.32285	um	Spot	Position	34	1000019392	31594
831.575	1054.71	0.32285	um	Spot	Position	34	1000000754	31606
1130.95	721.592	0.32285	um	Spot	Position	34	1000014677	31626
1095.97	764.544	0.32285	um	Spot	Position	34	1000026912	31632
1081.91	776.897	0.32285	um	Spot	Position	34	1000000838	31634
1106.6	821.627	0.32285	um	Spot	Position	34	1000000920	31641
1100.01	834.724	0.32285	um	Spot	Position	34	1000000846	31642
1107.99	875.458	0.32285	um	Spot	Position	34	1000031647	31647
1069.88	1037.72	0.32285	um	Spot	Position	34	1000031678	31678
1038.8	1065.91	0.32285	um	Spot	Position	34	1000028868	31683
1022.8	1080.34	0.32285	um	Spot	Position	34	1000022171	31688
1261.89	676.561	0.32285	um	Spot	Position	34	1000027911	31694
1193.63	695.905	0.32285	um	Spot	Position	34	1000021266	31697
1215.59	765.741	0.32285	um	Spot	Position	34	1000005749	31706
1197.75	833.228	0.32285	um	Spot	Position	34	1000026992	31713
1186.61	891.926	0.32285	um	Spot	Position	34	1000001909	31726
1162.1	923.371	0.32285	um	Spot	Position	34	1000031736	31736
1186.47	938.766	0.32285	um	Spot	Position	34	1000028929	31741
460.468	381.703	0.32285	um	Spot	Position	35	1000000130	31878
427.072	403.2	0.32285	um	Spot	Position	35	1000000123	31879
439.319	546.503	0.32285	um	Spot	Position	35	1000012041	31892
442.485	619.216	0.32285	um	Spot	Position	35	1000000684	31906
599.782	165.882	0.32285	um	Spot	Position	35	1000003077	31921
535.388	514.168	0.32285	um	Spot	Position	35	1000000202	31953
585.776	534.091	0.32285	um	Spot	Position	35	1000000208	31956
607.736	534.339	0.32285	um	Spot	Position	35	1000019673	31957
651.225	542.218	0.32285	um	Spot	Position	35	1000012106	31958
576.525	608.017	0.32285	um	Spot	Position	35	1000011621	31964
717.933	152.769	0.32285	um	Spot	Position	35	1000024392	31978
746.694	208.53	0.32285	um	Spot	Position	35	1000017867	31986
779.407	267.974	0.32285	um	Spot	Position	35	1000020661	31989
801.401	370.988	0.32285	um	Spot	Position	35	1000007873	31993
790.155	558.142	0.32285	um	Spot	Position	35	1000021599	32014
969.36	247.823	0.32285	um	Spot	Position	35	1000012191	32040
956.147	288.026	0.32285	um	Spot	Position	35	1000019880	32048
839.532	321.042	0.32285	um	Spot	Position	35	1000008434	32054
883.884	413.178	0.32285	um	Spot	Position	35	1000020727	32069
850.164	415.103	0.32285	um	Spot	Position	35	1000001230	32070
888.93	507.565	0.32285	um	Spot	Position	35	1000013191	32080
899.671	603.464	0.32285	um	Spot	Position	35	1000024508	32092
854.044	638.198	0.32285	um	Spot	Position	35	1000012241	32096
977.925	648.857	0.32285	um	Spot	Position	35	1000000362	32098
1019.12	280.888	0.32285	um	Spot	Position	35	1000000384	32114
1013.02	656.633	0.32285	um	Spot	Position	35	1000031246	32170
1027.69	656.09	0.32285	um	Spot	Position	35	1000000821	32171
1215.76	629.614	0.32285	um	Spot	Position	35	1000031309	32218
1318.42	631.407	0.32285	um	Spot	Position	35	1000019947	32219
1207.64	653.812	0.32285	um	Spot	Position	35	1000000495	32223
100.332	683.609	0.32285	um	Spot	Position	35	1000020910	32234
314.013	712.477	0.32285	um	Spot	Position	35	1000023735	32264
265.99	730.279	0.32285	um	Spot	Position	35	1000029459	32265
272.569	803.525	0.32285	um	Spot	Position	35	1000032274	32274
263.679	899.623	0.32285	um	Spot	Position	35	1000000579	32286
289.516	939.396	0.32285	um	Spot	Position	35	1000026652	32297
327.808	978.168	0.32285	um	Spot	Position	35	1000015328	32300
491.54	710.322	0.32285	um	Spot	Position	35	1000020996	32321
464.982	721.264	0.32285	um	Spot	Position	35	1000000616	32324
411.995	811.144	0.32285	um	Spot	Position	35	1000014405	32337
452.038	874.576	0.32285	um	Spot	Position	35	1000016316	32345
336.752	919.013	0.32285	um	Spot	Position	35	1000030507	32354
436.844	924.732	0.32285	um	Spot	Position	35	1000001619	32356
418.609	984.187	0.32285	um	Spot	Position	35	1000019175	32367
601.24	722.313	0.32285	um	Spot	Position	35	1000022932	32383
562.652	746.02	0.32285	um	Spot	Position	35	1000020160	32386
765.563	1048.33	0.32285	um	Spot	Position	35	1000024866	32439
956.971	846.725	0.32285	um	Spot	Position	35	1000000786	32473
945.132	923.301	0.32285	um	Spot	Position	35	1000005731	32483
832.407	1054.08	0.32285	um	Spot	Position	35	1000000754	32508
1129.43	721.822	0.32285	um	Spot	Position	35	1000014677	32526
1105.24	823.593	0.32285	um	Spot	Position	35	1000000920	32545
1102.05	834.416	0.32285	um	Spot	Position	35	1000000846	32546
1107.29	874.379	0.32285	um	Spot	Position	35	1000031647	32551
1153.8	921.434	0.32285	um	Spot	Position	35	1000031736	32560
1066.58	1036.38	0.32285	um	Spot	Position	35	1000031678	32574
1036.62	1067.23	0.32285	um	Spot	Position	35	1000028868	32578
1024.37	1080.03	0.32285	um	Spot	Position	35	1000022171	32584
1256.6	673.881	0.32285	um	Spot	Position	35	1000027911	32591
1289.96	683.838	0.32285	um	Spot	Position	35	1000015720	32592
1192.22	696.448	0.32285	um	Spot	Position	35	1000021266	32594
1168.13	704.218	0.32285	um	Spot	Position	35	1000026007	32595
1214.5	771.809	0.32285	um	Spot	Position	35	1000005749	32601
1196.37	832.197	0.32285	um	Spot	Position	35	1000026992	32605
1182.26	895.224	0.32285	um	Spot	Position	35	1000001909	32618
1185.77	935.738	0.32285	um	Spot	Position	35	1000028929	32632
461.295	381.697	0.32285	um	Spot	Position	36	1000000130	32766
425.359	403.254	0.32285	um	Spot	Position	36	1000000123	32768
438.592	545.67	0.32285	um	Spot	Position	36	1000012041	32787
440.479	616.261	0.32285	um	Spot	Position	36	1000000684	32796
600.341	166.7	0.32285	um	Spot	Position	36	1000003077	32816
535.269	513.873	0.32285	um	Spot	Position	36	1000000202	32853
606.961	533.931	0.32285	um	Spot	Position	36	1000019673	32856
585.719	534.054	0.32285	um	Spot	Position	36	1000000208	32857
654.406	541.022	0.32285	um	Spot	Position	36	1000012106	32858
576.493	598.763	0.32285	um	Spot	Position	36	1000011621	32867
718.458	153.092	0.32285	um	Spot	Position	36	1000024392	32880
747.222	208.859	0.32285	um	Spot	Position	36	1000017867	32886
798.052	267.274	0.32285	um	Spot	Position	36	1000020661	32890
800.968	370.204	0.32285	um	Spot	Position	36	1000007873	32898
687.892	520.127	0.32285	um	Spot	Position	36	1000032919	32919
789.907	557.086	0.32285	um	Spot	Position	36	1000021599	32923
969.773	248.347	0.32285	um	Spot	Position	36	1000012191	32955
956.285	288.164	0.32285	um	Spot	Position	36	1000019880	32961
852.8	319.695	0.32285	um	Spot	Position	36	1000008434	32965
840.884	370.501	0.32285	um	Spot	Position	36	1000032969	32969
884.439	413.473	0.32285	um	Spot	Position	36	1000020727	32976
851.597	414.991	0.32285	um	Spot	Position	36	1000001230	32977
886.508	502.849	0.32285	um	Spot	Position	36	1000013191	32988
900.106	602.415	0.32285	um	Spot	Position	36	1000024508	32999
853.233	637.36	0.32285	um	Spot	Position	36	1000012241	33005
977.669	648.386	0.32285	um	Spot	Position	36	1000000362	33007
1116.92	381.177	0.32285	um	Spot	Position	36	1000033038	33038
1012.64	656.187	0.32285	um	Spot	Position	36	1000031246	33074
1028.79	656.349	0.32285	um	Spot	Position	36	1000000821	33075
1215.57	627	0.32285	um	Spot	Position	36	1000031309	33122
1317.46	631.974	0.32285	um	Spot	Position	36	1000019947	33123
1206.74	653.983	0.32285	um	Spot	Position	36	1000000495	33126
101.067	683.06	0.32285	um	Spot	Position	36	1000020910	33136
314.587	711.878	0.32285	um	Spot	Position	36	1000023735	33173
263.965	899.63	0.32285	um	Spot	Position	36	1000000579	33192
328.402	921.654	0.32285	um	Spot	Position	36	1000030507	33198
289.226	939.2	0.32285	um	Spot	Position	36	1000026652	33203
327.592	978.858	0.32285	um	Spot	Position	36	1000015328	33208
466.734	723.415	0.32285	um	Spot	Position	36	1000000616	33238
467.765	866.652	0.32285	um	Spot	Position	36	1000033262	33262
452.219	875.656	0.32285	um	Spot	Position	36	1000016316	33265
437.823	925.754	0.32285	um	Spot	Position	36	1000001619	33280
412.878	985.294	0.32285	um	Spot	Position	36	1000019175	33290
602.836	721.275	0.32285	um	Spot	Position	36	1000022932	33306
562.135	745.471	0.32285	um	Spot	Position	36	1000020160	33309
766.226	1048.19	0.32285	um	Spot	Position	36	1000024866	33369
949.175	846.055	0.32285	um	Spot	Position	36	1000000786	33406
984.319	990.138	0.32285	um	Spot	Position	36	1000019392	33424
832.299	1053.9	0.32285	um	Spot	Position	36	1000000754	33436
1096.24	766.369	0.32285	um	Spot	Position	36	1000026912	33463
1080.19	776.464	0.32285	um	Spot	Position	36	1000000838	33465
1102.47	826.269	0.32285	um	Spot	Position	36	1000000920	33469
1106.1	836.07	0.32285	um	Spot	Position	36	1000000846	33471
1105.6	874.676	0.32285	um	Spot	Position	36	1000031647	33474
1079.32	886.965	0.32285	um	Spot	Position	36	1000027863	33478
1097.51	913.57	0.32285	um	Spot	Position	36	1000029772	33484
1145.29	927.632	0.32285	um	Spot	Position	36	1000031736	33486
1023.12	1079.8	0.32285	um	Spot	Position	36	1000022171	33517
1284.42	678.418	0.32285	um	Spot	Position	36	1000015720	33526
1191.3	697.032	0.32285	um	Spot	Position	36	1000021266	33531
1167.31	704.292	0.32285	um	Spot	Position	36	1000026007	33532
1210.64	780.103	0.32285	um	Spot	Position	36	1000005749	33540
1195.32	831.881	0.32285	um	Spot	Position	36	1000026992	33543
1169.17	917.907	0.32285	um	Spot	Position	36	1000001909	33562
1185.16	933.413	0.32285	um	Spot	Position	36	1000028929	33568
461.636	381.479	0.32285	um	Spot	Position	37	1000000130	33700
425.753	403.52	0.32285	um	Spot	Position	37	1000000123	33702
439.355	546.778	0.32285	um	Spot	Position	37	1000012041	33720
600.815	167.229	0.32285	um	Spot	Position	37	1000003077	33749
536.262	513.645	0.32285	um	Spot	Position	37	1000000202	33778
586.03	534.256	0.32285	um	Spot	Position	37	1000000208	33782
607.186	534.139	0.32285	um	Spot	Position	37	1000019673	33783
720.732	152.825	0.32285	um	Spot	Position	37	1000024392	33809
748.302	209.078	0.32285	um	Spot	Position	37	1000017867	33815
822.501	263.622	0.32285	um	Spot	Position	37	1000020661	33818
801.414	369.303	0.32285	um	Spot	Position	37	1000007873	33826
687.673	520.06	0.32285	um	Spot	Position	37	1000032919	33844
661.646	540.613	0.32285	um	Spot	Position	37	1000012106	33848
738.671	560.158	0.32285	um	Spot	Position	37	1000033851	33851
970.408	248.419	0.32285	um	Spot	Position	37	1000012191	33875
958.129	289.493	0.32285	um	Spot	Position	37	1000019880	33880
864.116	319.219	0.32285	um	Spot	Position	37	1000008434	33885
842.441	373.466	0.32285	um	Spot	Position	37	1000032969	33892
852.516	414.785	0.32285	um	Spot	Position	37	1000001230	33898
884.983	500.518	0.32285	um	Spot	Position	37	1000013191	33908
900.503	602.334	0.32285	um	Spot	Position	37	1000024508	33919
840.998	628.874	0.32285	um	Spot	Position	37	1000012241	33921
977.722	648.197	0.32285	um	Spot	Position	37	1000000362	33924
1019.32	282.102	0.32285	um	Spot	Position	37	1000000384	33944
1119.77	394.05	0.32285	um	Spot	Position	37	1000033038	33960
1012.36	656.333	0.32285	um	Spot	Position	37	1000031246	33995
1028.95	656.108	0.32285	um	Spot	Position	37	1000000821	33996
1214.37	623.177	0.32285	um	Spot	Position	37	1000031309	34051
1317.2	633.136	0.32285	um	Spot	Position	37	1000019947	34053
1206.91	655.012	0.32285	um	Spot	Position	37	1000000495	34058
1256.3	660.97	0.32285	um	Spot	Position	37	1000027911	34059
102.304	681.804	0.32285	um	Spot	Position	37	1000020910	34071
185.672	677.823	0.32285	um	Spot	Position	37	1000029447	34099
315.853	711.18	0.32285	um	Spot	Position	37	1000023735	34105
283.105	838.447	0.32285	um	Spot	Position	37	1000015313	34123
264.653	899.745	0.32285	um	Spot	Position	37	1000000579	34131
327.505	922.16	0.32285	um	Spot	Position	37	1000030507	34137
290.025	939.446	0.32285	um	Spot	Position	37	1000026652	34142
328.29	979.037	0.32285	um	Spot	Position	37	1000015328	34146
467.682	725.081	0.32285	um	Spot	Position	37	1000000616	34174
401.749	805.894	0.32285	um	Spot	Position	37	1000014405	34183
469.462	866.706	0.32285	um	Spot	Position	37	1000033262	34192
452.772	877.732	0.32285	um	Spot	Position	37	1000016316	34195
437.903	925.808	0.32285	um	Spot	Position	37	1000001619	34207
410.473	985.995	0.32285	um	Spot	Position	37	1000019175	34217
499.49	722.122	0.32285	um	Spot	Position	37	1000020996	34239
557.2	733.209	0.32285	um	Spot	Position	37	1000020160	34243
552.144	836.328	0.32285	um	Spot	Position	37	1000034260	34260
766.151	1050.17	0.32285	um	Spot	Position	37	1000024866	34295
948.761	844.664	0.32285	um	Spot	Position	37	1000000786	34334
981.881	990.695	0.32285	um	Spot	Position	37	1000019392	34356
832.742	1054.38	0.32285	um	Spot	Position	37	1000000754	34367
1145.11	708.893	0.32285	um	Spot	Position	37	1000026007	34385
1099.18	769.988	0.32285	um	Spot	Position	37	1000026912	34399
1080.06	777.207	0.32285	um	Spot	Position	37	1000000838	34400
1100.79	827.756	0.32285	um	Spot	Position	37	1000000920	34408
1110.59	836.709	0.32285	um	Spot	Position	37	1000000846	34409
1105.49	874.519	0.32285	um	Spot	Position	37	1000031647	34415
1089.33	895.264	0.32285	um	Spot	Position	37	1000027863	34420
1096.98	913.285	0.32285	um	Spot	Position	37	1000029772	34423
1130.14	931.166	0.32285	um	Spot	Position	37	1000031736	34426
1142.28	940.448	0.32285	um	Spot	Position	37	1000034430	34430
1068.9	1034.64	0.32285	um	Spot	Position	37	1000031678	34449
1021.59	1079.42	0.32285	um	Spot	Position	37	1000022171	34461
1278.84	673.879	0.32285	um	Spot	Position	37	1000015720	34467
1188.93	698.299	0.32285	um	Spot	Position	37	1000021266	34472
1210.39	790.611	0.32285	um	Spot	Position	37	1000005749	34487
1188.16	927.744	0.32285	um	Spot	Position	37	1000028929	34515
1160.9	937.752	0.32285	um	Spot	Position	37	1000001909	34519
462.029	381.395	0.32285	um	Spot	Position	38	1000000130	34662
426.814	403.834	0.32285	um	Spot	Position	38	1000000123	34664
439.242	546.25	0.32285	um	Spot	Position	38	1000012041	34687
438.136	611.631	0.32285	um	Spot	Position	38	1000000684	34692
601.053	167.719	0.32285	um	Spot	Position	38	1000003077	34714
536.632	513.148	0.32285	um	Spot	Position	38	1000000202	34740
586.84	533.715	0.32285	um	Spot	Position	38	1000000208	34743
607.266	534.112	0.32285	um	Spot	Position	38	1000019673	34744
721.844	153.504	0.32285	um	Spot	Position	38	1000024392	34772
749.905	209.966	0.32285	um	Spot	Position	38	1000017867	34782
801.324	368.552	0.32285	um	Spot	Position	38	1000007873	34798
688.566	519.851	0.32285	um	Spot	Position	38	1000032919	34815
663.365	539.973	0.32285	um	Spot	Position	38	1000012106	34817
788.425	548.311	0.32285	um	Spot	Position	38	1000021599	34818
739.676	558.981	0.32285	um	Spot	Position	38	1000033851	34819
825.957	615.494	0.32285	um	Spot	Position	38	1000012241	34828
970.179	248.597	0.32285	um	Spot	Position	38	1000012191	34852
956.783	289.348	0.32285	um	Spot	Position	38	1000019880	34860
845.598	375.829	0.32285	um	Spot	Position	38	1000032969	34876
885.731	413.831	0.32285	um	Spot	Position	38	1000020727	34881
853.899	414.796	0.32285	um	Spot	Position	38	1000001230	34882
977.094	647.705	0.32285	um	Spot	Position	38	1000000362	34915
1019.7	282.518	0.32285	um	Spot	Position	38	1000000384	34940
1121.87	398.88	0.32285	um	Spot	Position	38	1000033038	34954
1011.99	656.038	0.32285	um	Spot	Position	38	1000031246	34991
1031.65	656.402	0.32285	um	Spot	Position	38	1000000821	34992
1211.79	623.078	0.32285	um	Spot	Position	38	1000031309	35055
1317.31	643.198	0.32285	um	Spot	Position	38	1000019947	35057
1206.65	655.17	0.32285	um	Spot	Position	38	1000000495	35060
1255.93	659.596	0.32285	um	Spot	Position	38	1000027911	35061
102.482	681.711	0.32285	um	Spot	Position	38	1000020910	35077
201.361	686.773	0.32285	um	Spot	Position	38	1000029447	35104
315.67	709.848	0.32285	um	Spot	Position	38	1000023735	35111
283.472	801.169	0.32285	um	Spot	Position	38	1000032274	35122
201.268	809.928	0.32285	um	Spot	Position	38	1000035124	35124
284.979	829.643	0.32285	um	Spot	Position	38	1000015313	35125
264.504	899.638	0.32285	um	Spot	Position	38	1000000579	35133
326.126	923.124	0.32285	um	Spot	Position	38	1000030507	35138
290.327	939.354	0.32285	um	Spot	Position	38	1000026652	35141
328.29	978.812	0.32285	um	Spot	Position	38	1000015328	35146
467.746	724.93	0.32285	um	Spot	Position	38	1000000616	35174
397.85	763.006	0.32285	um	Spot	Position	38	1000035178	35178
400.071	804.728	0.32285	um	Spot	Position	38	1000014405	35184
452.89	877.05	0.32285	um	Spot	Position	38	1000016316	35196
471.733	881.231	0.32285	um	Spot	Position	38	1000033262	35198
409.503	986.45	0.32285	um	Spot	Position	38	1000019175	35217
506.625	725.797	0.32285	um	Spot	Position	38	1000020996	35236
557.264	733.778	0.32285	um	Spot	Position	38	1000020160	35238
545.403	834.632	0.32285	um	Spot	Position	38	1000034260	35261
767.968	1051.98	0.32285	um	Spot	Position	38	1000024866	35301
948.532	844.27	0.32285	um	Spot	Position	38	1000000786	35336
980.373	991.154	0.32285	um	Spot	Position	38	1000019392	35359
832.462	1054.45	0.32285	um	Spot	Position	38	1000000754	35372
1097.62	769.409	0.32285	um	Spot	Position	38	1000026912	35398
1079.41	776.933	0.32285	um	Spot	Position	38	1000000838	35399
1110.16	835.37	0.32285	um	Spot	Position	38	1000000846	35408
1105.1	874.655	0.32285	um	Spot	Position	38	1000031647	35412
1106.91	903.475	0.32285	um	Spot	Position	38	1000027863	35419
1094.33	913.445	0.32285	um	Spot	Position	38	1000029772	35422
1115.06	926.52	0.32285	um	Spot	Position	38	1000031736	35425
1136.12	946.429	0.32285	um	Spot	Position	38	1000034430	35429
1155.16	950.923	0.32285	um	Spot	Position	38	1000001909	35431
1068.51	1035.16	0.32285	um	Spot	Position	38	1000031678	35449
1020.39	1078.67	0.32285	um	Spot	Position	38	1000022171	35458
1275.75	671.608	0.32285	um	Spot	Position	38	1000015720	35467
1186.28	700.886	0.32285	um	Spot	Position	38	1000021266	35470
1208.31	800.67	0.32285	um	Spot	Position	38	1000005749	35479
1189.61	926.061	0.32285	um	Spot	Position	38	1000028929	35504
461.076	379.89	0.32285	um	Spot	Position	39	1000000130	35636
427.539	403.272	0.32285	um	Spot	Position	39	1000000123	35637
438.382	546.601	0.32285	um	Spot	Position	39	1000012041	35656
439.13	611.972	0.32285	um	Spot	Position	39	1000000684	35669
601.761	167.796	0.32285	um	Spot	Position	39	1000003077	35689
501.632	505.958	0.32285	um	Spot	Position	39	1000035722	35722
536.957	512.218	0.32285	um	Spot	Position	39	1000000202	35723
586.905	533.709	0.32285	um	Spot	Position	39	1000000208	35727
607.757	534.363	0.32285	um	Spot	Position	39	1000019673	35728
724.147	153.245	0.32285	um	Spot	Position	39	1000024392	35748
751.062	210.743	0.32285	um	Spot	Position	39	1000017867	35756
801.426	368.386	0.32285	um	Spot	Position	39	1000007873	35766
664.181	539.886	0.32285	um	Spot	Position	39	1000012106	35788
788.028	548.275	0.32285	um	Spot	Position	39	1000021599	35789
739.947	559.077	0.32285	um	Spot	Position	39	1000033851	35791
813.341	596.349	0.32285	um	Spot	Position	39	1000012241	35797
970.101	248.935	0.32285	um	Spot	Position	39	1000012191	35827
957.037	290.115	0.32285	um	Spot	Position	39	1000019880	35833
872.149	322.002	0.32285	um	Spot	Position	39	1000008434	35837
850.872	379.877	0.32285	um	Spot	Position	39	1000032969	35848
852.601	414.818	0.32285	um	Spot	Position	39	1000001230	35852
877.211	477.009	0.32285	um	Spot	Position	39	1000013191	35860
976.359	647.616	0.32285	um	Spot	Position	39	1000000362	35879
1122.3	403.482	0.32285	um	Spot	Position	39	1000033038	35912
1129.19	552.24	0.32285	um	Spot	Position	39	1000035935	35935
1011.02	655.787	0.32285	um	Spot	Position	39	1000031246	35948
1029.84	656.031	0.32285	um	Spot	Position	39	1000000821	35949
1188.1	539.718	0.32285	um	Spot	Position	39	1000035986	35986
1212.3	623.722	0.32285	um	Spot	Position	39	1000031309	36002
[truncated: 11,309 more rows]
