# Supplementary material for: Neurotransmitter signaling regulates distinct phases of multimodal human interneuron migration
Source: EMBO J. 2021 Oct 18;40(23):e108714. doi: 10.15252/embj.2021108714 (PMC8634123; doi:10.15252/embj.2021108714)
Supplement: Supplementary file 13 — Software EV1 [file EMBJ-40-e108714-s017.zip › Supplementary_Software/track-analysis-using-trackpal/DATA_RAW/151119_Dlxi56eGFP_WT_4_04_stackreg_cropped_merged_Position_Saclofen.csv]

Position
====================
Position X	Position Y	Position Z	Unit	Category	Collection	Time	TrackID	ID
329.383	478.221	0.32285	um	Spot	Position	1	1000462356	462356
193.353	493.51	0.32285	um	Spot	Position	1	1000462362	462362
0.32285	537.602	0.32285	um	Spot	Position	1	1000462380	462380
236.962	622.676	0.32285	um	Spot	Position	1	1000462410	462410
452.01	501.97	0.32285	um	Spot	Position	1	1000462490	462490
634.839	509.964	0.32285	um	Spot	Position	1	1000462497	462497
627.96	543.865	0.32285	um	Spot	Position	1	1000462509	462509
655.468	545.508	0.32285	um	Spot	Position	1	1000462510	462510
468.189	545.864	0.32285	um	Spot	Position	1	1000462511	462511
415.844	549.621	0.32285	um	Spot	Position	1	1000462515	462515
517.068	576.682	0.32285	um	Spot	Position	1	1000462526	462526
657.206	659.74	0.32285	um	Spot	Position	1	1000462559	462559
625.775	672.228	0.32285	um	Spot	Position	1	1000462567	462567
441.846	681.412	0.32285	um	Spot	Position	1	1000462571	462571
494.311	691.08	0.32285	um	Spot	Position	1	1000462576	462576
464.513	693.663	0.32285	um	Spot	Position	1	1000462577	462577
526.745	719.77	0.32285	um	Spot	Position	1	1000462591	462591
682.495	499.838	0.32285	um	Spot	Position	1	1000462622	462622
705.662	554.354	0.32285	um	Spot	Position	1	1000462642	462642
717.184	582.187	0.32285	um	Spot	Position	1	1000462655	462655
934.841	586.626	0.32285	um	Spot	Position	1	1000462656	462656
936.519	686.077	0.32285	um	Spot	Position	1	1000462684	462684
574.135	884.901	0.32285	um	Spot	Position	1	1000462787	462787
650.847	28.8093	0.32285	um	Spot	Position	1	1000565608	565608
572.675	239.973	0.32285	um	Spot	Position	1	1000565649	565649
608.232	449.73	0.32285	um	Spot	Position	1	1000565695	565695
668.561	86.4164	0.32285	um	Spot	Position	1	1000565708	565708
783.797	146.673	0.32285	um	Spot	Position	1	1000565720	565720
682.778	164.291	0.32285	um	Spot	Position	1	1000565723	565723
914.789	124.167	0.32285	um	Spot	Position	1	1000565817	565817
910.104	156.011	0.32285	um	Spot	Position	1	1000565823	565823
890.068	204.935	0.32285	um	Spot	Position	1	1000565830	565830
979.059	211.878	0.32285	um	Spot	Position	1	1000565833	565833
925.697	230.696	0.32285	um	Spot	Position	1	1000565835	565835
857.223	257.504	0.32285	um	Spot	Position	1	1000565842	565842
917.172	292.999	0.32285	um	Spot	Position	1	1000565844	565844
1104.03	167.611	0.32285	um	Spot	Position	1	1000565909	565909
1055.23	277.541	0.32285	um	Spot	Position	1	1000565925	565925
1145.14	333.252	0.32285	um	Spot	Position	1	1000565932	565932
1099.22	397.559	0.32285	um	Spot	Position	1	1000565938	565938
329.358	478.135	0.32285	um	Spot	Position	2	1000462356	565950
194.076	493.368	0.32285	um	Spot	Position	2	1000462362	565951
0.32285	538.501	0.32285	um	Spot	Position	2	1000462380	565952
237.224	622.742	0.32285	um	Spot	Position	2	1000462410	565957
608.868	450.376	0.32285	um	Spot	Position	2	1000565695	565959
452.746	501.527	0.32285	um	Spot	Position	2	1000462490	565965
635.461	509.024	0.32285	um	Spot	Position	2	1000462497	565967
628.645	543.001	0.32285	um	Spot	Position	2	1000462509	565969
655.605	544.222	0.32285	um	Spot	Position	2	1000462510	565970
468.961	545.621	0.32285	um	Spot	Position	2	1000462511	565971
416.613	548.976	0.32285	um	Spot	Position	2	1000462515	565972
657.766	659.253	0.32285	um	Spot	Position	2	1000462559	565989
626.518	671.707	0.32285	um	Spot	Position	2	1000462567	565991
442.599	680.98	0.32285	um	Spot	Position	2	1000462571	565992
497.521	691.119	0.32285	um	Spot	Position	2	1000462576	565993
465.275	693.022	0.32285	um	Spot	Position	2	1000462577	565994
527.826	719.139	0.32285	um	Spot	Position	2	1000462591	565995
684.199	498.82	0.32285	um	Spot	Position	2	1000462622	565999
705.897	553.503	0.32285	um	Spot	Position	2	1000462642	566002
717.615	581.562	0.32285	um	Spot	Position	2	1000462655	566005
935.275	586.084	0.32285	um	Spot	Position	2	1000462656	566006
936.131	685.307	0.32285	um	Spot	Position	2	1000462684	566013
575.161	884.551	0.32285	um	Spot	Position	2	1000462787	566026
652.816	31.2395	0.32285	um	Spot	Position	2	1000565608	566034
574.738	242.833	0.32285	um	Spot	Position	2	1000565649	566036
669.001	86.4306	0.32285	um	Spot	Position	2	1000565708	566059
793.602	148.875	0.32285	um	Spot	Position	2	1000565720	566068
683.408	163.792	0.32285	um	Spot	Position	2	1000565723	566072
915.337	123.885	0.32285	um	Spot	Position	2	1000565817	566147
910.275	155.503	0.32285	um	Spot	Position	2	1000565823	566154
891.198	203.747	0.32285	um	Spot	Position	2	1000565830	566161
978.956	211.7	0.32285	um	Spot	Position	2	1000565833	566163
926.137	230.614	0.32285	um	Spot	Position	2	1000565835	566167
858.073	257.423	0.32285	um	Spot	Position	2	1000565842	566173
917.489	292.449	0.32285	um	Spot	Position	2	1000565844	566176
980.453	382.374	0.32285	um	Spot	Position	2	1000566190	566190
1103.27	167.273	0.32285	um	Spot	Position	2	1000565909	566236
1054.8	277.297	0.32285	um	Spot	Position	2	1000565925	566251
1144.64	332.394	0.32285	um	Spot	Position	2	1000565932	566260
1095.47	406.91	0.32285	um	Spot	Position	2	1000565938	566265
329.879	477.506	0.32285	um	Spot	Position	3	1000462356	566277
0.32285	539.132	0.32285	um	Spot	Position	3	1000462380	566278
237.648	622.697	0.32285	um	Spot	Position	3	1000462410	566282
609.398	461.48	0.32285	um	Spot	Position	3	1000565695	566285
453.107	500.734	0.32285	um	Spot	Position	3	1000462490	566290
636.355	507.488	0.32285	um	Spot	Position	3	1000462497	566291
628.943	541.634	0.32285	um	Spot	Position	3	1000462509	566294
656.161	542.525	0.32285	um	Spot	Position	3	1000462510	566295
469.161	544.743	0.32285	um	Spot	Position	3	1000462511	566296
416.904	547.868	0.32285	um	Spot	Position	3	1000462515	566297
522.278	573.408	0.32285	um	Spot	Position	3	1000462526	566303
658.265	657.565	0.32285	um	Spot	Position	3	1000462559	566316
626.741	669.909	0.32285	um	Spot	Position	3	1000462567	566318
442.677	680.456	0.32285	um	Spot	Position	3	1000462571	566319
499.72	689.988	0.32285	um	Spot	Position	3	1000462576	566320
465.991	691.955	0.32285	um	Spot	Position	3	1000462577	566321
528.888	717.74	0.32285	um	Spot	Position	3	1000462591	566322
685.044	497.678	0.32285	um	Spot	Position	3	1000462622	566326
706.325	552.148	0.32285	um	Spot	Position	3	1000462642	566329
718.19	580.186	0.32285	um	Spot	Position	3	1000462655	566332
935.187	584.312	0.32285	um	Spot	Position	3	1000462656	566333
576.758	883.218	0.32285	um	Spot	Position	3	1000462787	566349
653.09	30.3438	0.32285	um	Spot	Position	3	1000565608	566356
575.57	244.5	0.32285	um	Spot	Position	3	1000565649	566358
669.998	85.7919	0.32285	um	Spot	Position	3	1000565708	566387
795.655	148.293	0.32285	um	Spot	Position	3	1000565720	566399
684.213	162.767	0.32285	um	Spot	Position	3	1000565723	566403
916.06	122.97	0.32285	um	Spot	Position	3	1000565817	566481
910.495	154.505	0.32285	um	Spot	Position	3	1000565823	566486
892.169	202.758	0.32285	um	Spot	Position	3	1000565830	566492
979.68	210.878	0.32285	um	Spot	Position	3	1000565833	566495
926.837	229.502	0.32285	um	Spot	Position	3	1000565835	566497
858.747	256.774	0.32285	um	Spot	Position	3	1000565842	566501
918.354	291.646	0.32285	um	Spot	Position	3	1000565844	566504
981.256	382.031	0.32285	um	Spot	Position	3	1000566190	566518
1103.39	166.663	0.32285	um	Spot	Position	3	1000565909	566565
1053.07	272.611	0.32285	um	Spot	Position	3	1000565925	566580
1144.93	332.646	0.32285	um	Spot	Position	3	1000565932	566588
1094.52	408.216	0.32285	um	Spot	Position	3	1000565938	566594
330.056	476.665	0.32285	um	Spot	Position	4	1000462356	566606
0.32285	538.848	0.32285	um	Spot	Position	4	1000462380	566607
237.301	622.492	0.32285	um	Spot	Position	4	1000462410	566611
612.146	463.276	0.32285	um	Spot	Position	4	1000565695	566614
452.76	499.829	0.32285	um	Spot	Position	4	1000462490	566619
638.037	504.761	0.32285	um	Spot	Position	4	1000462497	566620
629.032	540.413	0.32285	um	Spot	Position	4	1000462509	566622
468.707	543.795	0.32285	um	Spot	Position	4	1000462511	566623
416.895	547.46	0.32285	um	Spot	Position	4	1000462515	566624
522.205	572.501	0.32285	um	Spot	Position	4	1000462526	566630
658.053	656.456	0.32285	um	Spot	Position	4	1000462559	566642
626.809	668.557	0.32285	um	Spot	Position	4	1000462567	566644
503.094	687.886	0.32285	um	Spot	Position	4	1000462576	566645
466.193	690.898	0.32285	um	Spot	Position	4	1000462577	566646
529.183	716.706	0.32285	um	Spot	Position	4	1000462591	566647
685.999	496.531	0.32285	um	Spot	Position	4	1000462622	566651
706.139	550.992	0.32285	um	Spot	Position	4	1000462642	566655
718.02	578.823	0.32285	um	Spot	Position	4	1000462655	566656
935.655	583.286	0.32285	um	Spot	Position	4	1000462656	566657
973.954	587.089	0.32285	um	Spot	Position	4	1000566658	566658
577.484	881.165	0.32285	um	Spot	Position	4	1000462787	566678
653.415	30.1855	0.32285	um	Spot	Position	4	1000565608	566685
576.357	246.785	0.32285	um	Spot	Position	4	1000565649	566687
670.492	84.777	0.32285	um	Spot	Position	4	1000565708	566700
797.339	148.253	0.32285	um	Spot	Position	4	1000565720	566709
684.35	161.616	0.32285	um	Spot	Position	4	1000565723	566713
916.701	122.028	0.32285	um	Spot	Position	4	1000565817	566792
911.31	154.102	0.32285	um	Spot	Position	4	1000565823	566797
892.541	202.235	0.32285	um	Spot	Position	4	1000565830	566804
979.912	210.122	0.32285	um	Spot	Position	4	1000565833	566806
927.232	228.542	0.32285	um	Spot	Position	4	1000565835	566808
859.821	257.418	0.32285	um	Spot	Position	4	1000565842	566813
918.93	291.1	0.32285	um	Spot	Position	4	1000565844	566816
981.839	381.64	0.32285	um	Spot	Position	4	1000566190	566831
1103.86	166.541	0.32285	um	Spot	Position	4	1000565909	566882
1051.95	269.425	0.32285	um	Spot	Position	4	1000565925	566897
330.209	476.258	0.32285	um	Spot	Position	5	1000462356	566926
203.789	503.755	0.32285	um	Spot	Position	5	1000462362	566927
0.32285	540.16	0.32285	um	Spot	Position	5	1000462380	566928
237.276	621.745	0.32285	um	Spot	Position	5	1000462410	566932
611.426	461.177	0.32285	um	Spot	Position	5	1000565695	566936
452.893	498.497	0.32285	um	Spot	Position	5	1000462490	566940
639.643	503.268	0.32285	um	Spot	Position	5	1000462497	566941
629.455	538.911	0.32285	um	Spot	Position	5	1000462509	566943
468.583	543.22	0.32285	um	Spot	Position	5	1000462511	566944
659.555	544.158	0.32285	um	Spot	Position	5	1000462510	566945
416.616	546.891	0.32285	um	Spot	Position	5	1000462515	566946
521.854	571.778	0.32285	um	Spot	Position	5	1000462526	566952
658.088	654.725	0.32285	um	Spot	Position	5	1000462559	566964
626.805	667.135	0.32285	um	Spot	Position	5	1000462567	566966
507.411	686.628	0.32285	um	Spot	Position	5	1000462576	566967
439.869	688.695	0.32285	um	Spot	Position	5	1000462571	566968
466.084	690.016	0.32285	um	Spot	Position	5	1000462577	566969
529.997	715.507	0.32285	um	Spot	Position	5	1000462591	566970
482.896	739.102	0.32285	um	Spot	Position	5	1000566973	566973
685.556	495.176	0.32285	um	Spot	Position	5	1000462622	566977
706.101	549.754	0.32285	um	Spot	Position	5	1000462642	566981
717.983	577.815	0.32285	um	Spot	Position	5	1000462655	566984
935.275	582.052	0.32285	um	Spot	Position	5	1000462656	566985
982.018	584.029	0.32285	um	Spot	Position	5	1000566658	566986
578.711	879.52	0.32285	um	Spot	Position	5	1000462787	567004
653.235	29.5537	0.32285	um	Spot	Position	5	1000565608	567011
576.246	252.843	0.32285	um	Spot	Position	5	1000565649	567012
670.751	84.2005	0.32285	um	Spot	Position	5	1000565708	567030
803.068	151.993	0.32285	um	Spot	Position	5	1000565720	567038
683.653	160.438	0.32285	um	Spot	Position	5	1000565723	567041
916.759	121.064	0.32285	um	Spot	Position	5	1000565817	567120
910.873	152.622	0.32285	um	Spot	Position	5	1000565823	567127
893.033	200.365	0.32285	um	Spot	Position	5	1000565830	567134
980.692	209.533	0.32285	um	Spot	Position	5	1000565833	567138
927.597	227.457	0.32285	um	Spot	Position	5	1000565835	567140
860.181	256.951	0.32285	um	Spot	Position	5	1000565842	567145
919.325	290.548	0.32285	um	Spot	Position	5	1000565844	567148
983.9	383.76	0.32285	um	Spot	Position	5	1000566190	567159
1051.56	267.975	0.32285	um	Spot	Position	5	1000565925	567216
1144.41	331.179	0.32285	um	Spot	Position	5	1000565932	567230
1030.65	346.188	0.32285	um	Spot	Position	5	1000567231	567231
1088.48	418.573	0.32285	um	Spot	Position	5	1000565938	567238
330.174	475.883	0.32285	um	Spot	Position	6	1000462356	567244
204.45	504.239	0.32285	um	Spot	Position	6	1000462362	567245
0.32285	543.161	0.32285	um	Spot	Position	6	1000462380	567247
238.203	617.148	0.32285	um	Spot	Position	6	1000462410	567250
614.018	461.196	0.32285	um	Spot	Position	6	1000565695	567254
452.711	497.318	0.32285	um	Spot	Position	6	1000462490	567260
639.792	502.24	0.32285	um	Spot	Position	6	1000462497	567261
629.514	537.636	0.32285	um	Spot	Position	6	1000462509	567262
469.974	541.558	0.32285	um	Spot	Position	6	1000462511	567263
659.962	543.469	0.32285	um	Spot	Position	6	1000462510	567264
416.335	546.342	0.32285	um	Spot	Position	6	1000462515	567265
521.918	570.527	0.32285	um	Spot	Position	6	1000462526	567271
658.32	653.019	0.32285	um	Spot	Position	6	1000462559	567283
625.946	661.509	0.32285	um	Spot	Position	6	1000462567	567284
509.817	685.367	0.32285	um	Spot	Position	6	1000462576	567286
466.416	688.909	0.32285	um	Spot	Position	6	1000462577	567287
544.781	713.533	0.32285	um	Spot	Position	6	1000462591	567288
686.396	494.279	0.32285	um	Spot	Position	6	1000462622	567294
706.456	548.451	0.32285	um	Spot	Position	6	1000462642	567299
935.518	581.532	0.32285	um	Spot	Position	6	1000462656	567301
985.697	581.961	0.32285	um	Spot	Position	6	1000566658	567302
936.389	682.997	0.32285	um	Spot	Position	6	1000462684	567309
580.055	877.394	0.32285	um	Spot	Position	6	1000462787	567321
654.033	28.9766	0.32285	um	Spot	Position	6	1000565608	567327
575.671	252.99	0.32285	um	Spot	Position	6	1000565649	567328
671.214	83.8158	0.32285	um	Spot	Position	6	1000565708	567352
805.57	152.496	0.32285	um	Spot	Position	6	1000565720	567365
684.038	159.958	0.32285	um	Spot	Position	6	1000565723	567367
916.902	120.416	0.32285	um	Spot	Position	6	1000565817	567458
910.86	151.447	0.32285	um	Spot	Position	6	1000565823	567465
893.275	199.979	0.32285	um	Spot	Position	6	1000565830	567474
980.696	209.446	0.32285	um	Spot	Position	6	1000565833	567476
927.992	228.149	0.32285	um	Spot	Position	6	1000565835	567478
860.429	256.423	0.32285	um	Spot	Position	6	1000565842	567481
919.753	290.099	0.32285	um	Spot	Position	6	1000565844	567484
990.367	393.029	0.32285	um	Spot	Position	6	1000566190	567498
1050.44	265.916	0.32285	um	Spot	Position	6	1000565925	567558
1142.59	330.566	0.32285	um	Spot	Position	6	1000565932	567571
1030.34	346.333	0.32285	um	Spot	Position	6	1000567231	567572
0.32285	543.787	0.32285	um	Spot	Position	7	1000462380	567586
244.572	603.69	0.32285	um	Spot	Position	7	1000462410	567589
614.433	460.878	0.32285	um	Spot	Position	7	1000565695	567593
452.515	496.944	0.32285	um	Spot	Position	7	1000462490	567598
640.635	502.276	0.32285	um	Spot	Position	7	1000462497	567599
629.646	536.919	0.32285	um	Spot	Position	7	1000462509	567601
660.213	543.032	0.32285	um	Spot	Position	7	1000462510	567602
471.735	544.527	0.32285	um	Spot	Position	7	1000462511	567603
416.457	546.13	0.32285	um	Spot	Position	7	1000462515	567604
521.811	569.924	0.32285	um	Spot	Position	7	1000462526	567610
658.306	651.494	0.32285	um	Spot	Position	7	1000462559	567621
625.972	660.493	0.32285	um	Spot	Position	7	1000462567	567622
511.513	683.872	0.32285	um	Spot	Position	7	1000462576	567624
466.46	688.271	0.32285	um	Spot	Position	7	1000462577	567625
436.187	700.118	0.32285	um	Spot	Position	7	1000462571	567626
547.089	712.61	0.32285	um	Spot	Position	7	1000462591	567627
394.169	725.901	0.32285	um	Spot	Position	7	1000567628	567628
686.78	493.071	0.32285	um	Spot	Position	7	1000462622	567634
706.105	547.474	0.32285	um	Spot	Position	7	1000462642	567639
988.802	577.802	0.32285	um	Spot	Position	7	1000566658	567642
935.535	581.271	0.32285	um	Spot	Position	7	1000462656	567643
581.055	876.11	0.32285	um	Spot	Position	7	1000462787	567661
653.536	28.168	0.32285	um	Spot	Position	7	1000565608	567667
571.024	261.983	0.32285	um	Spot	Position	7	1000565649	567668
671.54	83.7957	0.32285	um	Spot	Position	7	1000565708	567701
807.195	153.832	0.32285	um	Spot	Position	7	1000565720	567711
683.794	159.159	0.32285	um	Spot	Position	7	1000565723	567712
916.753	120.147	0.32285	um	Spot	Position	7	1000565817	567793
911.034	150.812	0.32285	um	Spot	Position	7	1000565823	567801
896.507	194.163	0.32285	um	Spot	Position	7	1000565830	567809
980.27	209.094	0.32285	um	Spot	Position	7	1000565833	567812
927.729	227.309	0.32285	um	Spot	Position	7	1000565835	567814
860.889	256.92	0.32285	um	Spot	Position	7	1000565842	567818
919.075	289.637	0.32285	um	Spot	Position	7	1000565844	567821
991.389	394.488	0.32285	um	Spot	Position	7	1000566190	567832
1049.11	265.791	0.32285	um	Spot	Position	7	1000565925	567887
1142.03	329.33	0.32285	um	Spot	Position	7	1000565932	567897
1029.71	346.316	0.32285	um	Spot	Position	7	1000567231	567900
1069.34	406.344	0.32285	um	Spot	Position	7	1000567906	567906
1084.2	423.782	0.32285	um	Spot	Position	7	1000565938	567909
257.9	594.196	0.32285	um	Spot	Position	8	1000462410	567916
614.399	460.006	0.32285	um	Spot	Position	8	1000565695	567920
452.61	495.483	0.32285	um	Spot	Position	8	1000462490	567923
646.357	502.148	0.32285	um	Spot	Position	8	1000462497	567924
629.188	535.868	0.32285	um	Spot	Position	8	1000462509	567926
467.977	540.372	0.32285	um	Spot	Position	8	1000462511	567927
659.997	541.912	0.32285	um	Spot	Position	8	1000462510	567928
416.356	545.069	0.32285	um	Spot	Position	8	1000462515	567929
521.91	568.825	0.32285	um	Spot	Position	8	1000462526	567935
658.421	650.512	0.32285	um	Spot	Position	8	1000462559	567948
626.145	659.676	0.32285	um	Spot	Position	8	1000462567	567949
466.763	687.451	0.32285	um	Spot	Position	8	1000462577	567951
436.246	700.211	0.32285	um	Spot	Position	8	1000462571	567952
548.098	712.074	0.32285	um	Spot	Position	8	1000462591	567953
409.108	720.1	0.32285	um	Spot	Position	8	1000567628	567954
686.967	492.075	0.32285	um	Spot	Position	8	1000462622	567961
706.029	546.685	0.32285	um	Spot	Position	8	1000462642	567966
989.215	577.358	0.32285	um	Spot	Position	8	1000566658	567969
934.801	580.475	0.32285	um	Spot	Position	8	1000462656	567970
934.884	682.119	0.32285	um	Spot	Position	8	1000462684	567977
582.214	874.39	0.32285	um	Spot	Position	8	1000462787	567988
654.774	28.8818	0.32285	um	Spot	Position	8	1000565608	567996
568.62	266.159	0.32285	um	Spot	Position	8	1000565649	567999
671.636	83.299	0.32285	um	Spot	Position	8	1000565708	568018
684.451	158.616	0.32285	um	Spot	Position	8	1000565723	568032
816.352	161.831	0.32285	um	Spot	Position	8	1000565720	568034
916.813	119.555	0.32285	um	Spot	Position	8	1000565817	568114
911.609	150.289	0.32285	um	Spot	Position	8	1000565823	568120
980.672	208.187	0.32285	um	Spot	Position	8	1000565833	568130
927.493	227.297	0.32285	um	Spot	Position	8	1000565835	568133
861.575	257.614	0.32285	um	Spot	Position	8	1000565842	568137
919.271	288.887	0.32285	um	Spot	Position	8	1000565844	568140
1046.89	130.6	0.32285	um	Spot	Position	8	1000568190	568190
1102.22	164.722	0.32285	um	Spot	Position	8	1000565909	568196
1047.08	265.011	0.32285	um	Spot	Position	8	1000565925	568209
1029.58	345.378	0.32285	um	Spot	Position	8	1000567231	568222
993.842	397.166	0.32285	um	Spot	Position	8	1000566190	568228
1069.72	406.111	0.32285	um	Spot	Position	8	1000567906	568230
261.476	586.556	0.32285	um	Spot	Position	9	1000462410	568242
0.32285	606.126	0.32285	um	Spot	Position	9	1000568244	568244
614.276	458.315	0.32285	um	Spot	Position	9	1000565695	568247
641.83	490.141	0.32285	um	Spot	Position	9	1000568251	568251
452.439	494.364	0.32285	um	Spot	Position	9	1000462490	568253
646.282	501.001	0.32285	um	Spot	Position	9	1000462497	568254
629.155	534.323	0.32285	um	Spot	Position	9	1000462509	568256
468.114	539.77	0.32285	um	Spot	Position	9	1000462511	568257
659.851	540.255	0.32285	um	Spot	Position	9	1000462510	568258
416.672	543.559	0.32285	um	Spot	Position	9	1000462515	568259
521.879	567.879	0.32285	um	Spot	Position	9	1000462526	568265
658.538	649.491	0.32285	um	Spot	Position	9	1000462559	568278
626.949	662.159	0.32285	um	Spot	Position	9	1000462567	568279
522.406	678.813	0.32285	um	Spot	Position	9	1000462576	568281
467.201	686.657	0.32285	um	Spot	Position	9	1000462577	568282
436.153	700.122	0.32285	um	Spot	Position	9	1000462571	568283
549.173	711.464	0.32285	um	Spot	Position	9	1000462591	568284
420.43	713.116	0.32285	um	Spot	Position	9	1000567628	568285
500.649	732.296	0.32285	um	Spot	Position	9	1000566973	568288
686.662	490.691	0.32285	um	Spot	Position	9	1000462622	568292
706.127	545.252	0.32285	um	Spot	Position	9	1000462642	568297
720.356	574.239	0.32285	um	Spot	Position	9	1000462655	568300
934.425	579.335	0.32285	um	Spot	Position	9	1000462656	568301
583.026	873.517	0.32285	um	Spot	Position	9	1000462787	568319
657.603	29.7297	0.32285	um	Spot	Position	9	1000565608	568328
565.978	271.277	0.32285	um	Spot	Position	9	1000565649	568333
671.624	82.7936	0.32285	um	Spot	Position	9	1000565708	568355
684.931	157.853	0.32285	um	Spot	Position	9	1000565723	568367
817.363	162.396	0.32285	um	Spot	Position	9	1000565720	568369
916.727	118.715	0.32285	um	Spot	Position	9	1000565817	568445
910.585	149.372	0.32285	um	Spot	Position	9	1000565823	568451
910.432	184.951	0.32285	um	Spot	Position	9	1000565830	568457
979.856	207.316	0.32285	um	Spot	Position	9	1000565833	568460
927.188	226.489	0.32285	um	Spot	Position	9	1000565835	568462
861.022	256.433	0.32285	um	Spot	Position	9	1000565842	568467
919.059	288.283	0.32285	um	Spot	Position	9	1000565844	568468
1045.93	130.086	0.32285	um	Spot	Position	9	1000568190	568518
1101.94	163.938	0.32285	um	Spot	Position	9	1000565909	568524
1046.62	263.611	0.32285	um	Spot	Position	9	1000565925	568538
1140.68	329.371	0.32285	um	Spot	Position	9	1000565932	568549
1029.17	345.118	0.32285	um	Spot	Position	9	1000567231	568552
1007.36	417.602	0.32285	um	Spot	Position	9	1000566190	568561
1069.68	436.067	0.32285	um	Spot	Position	9	1000565938	568565
206.146	504.139	0.32285	um	Spot	Position	10	1000462362	568569
262.262	585.329	0.32285	um	Spot	Position	10	1000462410	568572
0.32285	606.225	0.32285	um	Spot	Position	10	1000568244	568574
613.377	457.078	0.32285	um	Spot	Position	10	1000565695	568577
331.526	473.52	0.32285	um	Spot	Position	10	1000462356	568579
452.111	494.588	0.32285	um	Spot	Position	10	1000462490	568582
646.85	500.067	0.32285	um	Spot	Position	10	1000462497	568583
629.932	533.159	0.32285	um	Spot	Position	10	1000462509	568584
468.573	538.834	0.32285	um	Spot	Position	10	1000462511	568585
659.993	539.271	0.32285	um	Spot	Position	10	1000462510	568586
417.107	542.544	0.32285	um	Spot	Position	10	1000462515	568587
470.13	559.402	0.32285	um	Spot	Position	10	1000568592	568592
522.217	566.849	0.32285	um	Spot	Position	10	1000462526	568594
658.884	648.714	0.32285	um	Spot	Position	10	1000462559	568607
627.509	661.767	0.32285	um	Spot	Position	10	1000462567	568608
523.679	677.717	0.32285	um	Spot	Position	10	1000462576	568610
467.498	685.737	0.32285	um	Spot	Position	10	1000462577	568611
436.614	698.855	0.32285	um	Spot	Position	10	1000462571	568612
424.812	710.219	0.32285	um	Spot	Position	10	1000567628	568613
686.625	489.496	0.32285	um	Spot	Position	10	1000462622	568618
706.189	544.348	0.32285	um	Spot	Position	10	1000462642	568623
720.415	573.645	0.32285	um	Spot	Position	10	1000462655	568626
933.56	578.475	0.32285	um	Spot	Position	10	1000462656	568627
1041.16	495.217	0.32285	um	Spot	Position	10	1000568635	568635
324.744	863.9	0.32285	um	Spot	Position	10	1000568639	568639
584.904	871.649	0.32285	um	Spot	Position	10	1000462787	568647
658.145	29.6281	0.32285	um	Spot	Position	10	1000565608	568655
564.637	273.422	0.32285	um	Spot	Position	10	1000565649	568659
596.787	386.478	0.32285	um	Spot	Position	10	1000568662	568662
671.759	82.663	0.32285	um	Spot	Position	10	1000565708	568682
685.055	157.352	0.32285	um	Spot	Position	10	1000565723	568692
917.008	118.387	0.32285	um	Spot	Position	10	1000565817	568768
910.651	148.639	0.32285	um	Spot	Position	10	1000565823	568773
910.5	184.125	0.32285	um	Spot	Position	10	1000565830	568782
979.732	207.132	0.32285	um	Spot	Position	10	1000565833	568786
927.127	226.935	0.32285	um	Spot	Position	10	1000565835	568789
861.587	256.588	0.32285	um	Spot	Position	10	1000565842	568793
919.385	288.04	0.32285	um	Spot	Position	10	1000565844	568794
1046.34	129.612	0.32285	um	Spot	Position	10	1000568190	568842
1100.94	163.657	0.32285	um	Spot	Position	10	1000565909	568848
1046.61	263.035	0.32285	um	Spot	Position	10	1000565925	568861
1139.68	329.21	0.32285	um	Spot	Position	10	1000565932	568875
1029.17	344.512	0.32285	um	Spot	Position	10	1000567231	568877
1016.02	429.617	0.32285	um	Spot	Position	10	1000566190	568890
1063.52	439.435	0.32285	um	Spot	Position	10	1000565938	568892
206.562	503.71	0.32285	um	Spot	Position	11	1000462362	568895
263.974	583.562	0.32285	um	Spot	Position	11	1000462410	568898
0.32285	606.213	0.32285	um	Spot	Position	11	1000568244	568900
613.919	457.07	0.32285	um	Spot	Position	11	1000565695	568903
331.917	473.126	0.32285	um	Spot	Position	11	1000462356	568905
641.753	488.454	0.32285	um	Spot	Position	11	1000568251	568907
647.316	498.803	0.32285	um	Spot	Position	11	1000462497	568908
362.464	512.891	0.32285	um	Spot	Position	11	1000568909	568909
630.015	532.201	0.32285	um	Spot	Position	11	1000462509	568910
468.966	538.317	0.32285	um	Spot	Position	11	1000462511	568911
659.916	538.043	0.32285	um	Spot	Position	11	1000462510	568912
469.306	563.305	0.32285	um	Spot	Position	11	1000568592	568917
522.241	566.115	0.32285	um	Spot	Position	11	1000462526	568919
658.979	647.504	0.32285	um	Spot	Position	11	1000462559	568931
627.914	660.352	0.32285	um	Spot	Position	11	1000462567	568932
468.085	684.583	0.32285	um	Spot	Position	11	1000462577	568934
437.107	697.892	0.32285	um	Spot	Position	11	1000462571	568935
439.002	707.398	0.32285	um	Spot	Position	11	1000567628	568936
502.062	729.72	0.32285	um	Spot	Position	11	1000566973	568939
686.152	489.279	0.32285	um	Spot	Position	11	1000462622	568944
706.333	543.444	0.32285	um	Spot	Position	11	1000462642	568949
720.429	573.012	0.32285	um	Spot	Position	11	1000462655	568952
933.595	578.023	0.32285	um	Spot	Position	11	1000462656	568953
1046.19	477.187	0.32285	um	Spot	Position	11	1000568635	568961
325.592	863.452	0.32285	um	Spot	Position	11	1000568639	568965
585.625	870.485	0.32285	um	Spot	Position	11	1000462787	568973
659.012	29.4955	0.32285	um	Spot	Position	11	1000565608	568981
564.919	276.286	0.32285	um	Spot	Position	11	1000565649	568984
596.554	384.96	0.32285	um	Spot	Position	11	1000568662	568987
672.529	82.3267	0.32285	um	Spot	Position	11	1000565708	569018
684.92	156.541	0.32285	um	Spot	Position	11	1000565723	569032
818.351	162.677	0.32285	um	Spot	Position	11	1000565720	569034
916.789	118.042	0.32285	um	Spot	Position	11	1000565817	569108
910.6	148.442	0.32285	um	Spot	Position	11	1000565823	569113
910.058	183.61	0.32285	um	Spot	Position	11	1000565830	569118
979.433	206.568	0.32285	um	Spot	Position	11	1000565833	569121
926.875	226.974	0.32285	um	Spot	Position	11	1000565835	569124
861.96	256.608	0.32285	um	Spot	Position	11	1000565842	569126
919.386	287.765	0.32285	um	Spot	Position	11	1000565844	569127
1045.32	129.044	0.32285	um	Spot	Position	11	1000568190	569174
1100.54	163.049	0.32285	um	Spot	Position	11	1000565909	569178
1045.67	262.21	0.32285	um	Spot	Position	11	1000565925	569197
1138.57	328.231	0.32285	um	Spot	Position	11	1000565932	569207
1028.27	344.944	0.32285	um	Spot	Position	11	1000567231	569209
1054.55	404.508	0.32285	um	Spot	Position	11	1000567906	569215
1023.21	433.504	0.32285	um	Spot	Position	11	1000566190	569222
1058.74	443.482	0.32285	um	Spot	Position	11	1000565938	569223
207.004	503.774	0.32285	um	Spot	Position	12	1000462362	569226
265.044	582.347	0.32285	um	Spot	Position	12	1000462410	569229
0.32285	606.285	0.32285	um	Spot	Position	12	1000568244	569231
613.229	456.71	0.32285	um	Spot	Position	12	1000565695	569234
331.997	472.549	0.32285	um	Spot	Position	12	1000462356	569236
641.569	487.765	0.32285	um	Spot	Position	12	1000568251	569238
451.597	493.009	0.32285	um	Spot	Position	12	1000462490	569240
652.523	499.542	0.32285	um	Spot	Position	12	1000462497	569241
447.644	501.759	0.32285	um	Spot	Position	12	1000569242	569242
367.322	504.703	0.32285	um	Spot	Position	12	1000568909	569243
630.063	531.363	0.32285	um	Spot	Position	12	1000462509	569244
659.085	536.023	0.32285	um	Spot	Position	12	1000462510	569245
468.928	537.614	0.32285	um	Spot	Position	12	1000462511	569246
419.775	539.459	0.32285	um	Spot	Position	12	1000462515	569247
468.858	563.459	0.32285	um	Spot	Position	12	1000568592	569253
522.096	565.333	0.32285	um	Spot	Position	12	1000462526	569254
658.956	646.389	0.32285	um	Spot	Position	12	1000462559	569266
467.867	683.926	0.32285	um	Spot	Position	12	1000462577	569268
436.848	697.619	0.32285	um	Spot	Position	12	1000462571	569269
440.048	707.081	0.32285	um	Spot	Position	12	1000567628	569270
686.471	488.263	0.32285	um	Spot	Position	12	1000462622	569275
706.077	542.653	0.32285	um	Spot	Position	12	1000462642	569279
720.333	572.332	0.32285	um	Spot	Position	12	1000462655	569282
933.73	577.416	0.32285	um	Spot	Position	12	1000462656	569283
1048.12	469.441	0.32285	um	Spot	Position	12	1000568635	569291
324.526	863.695	0.32285	um	Spot	Position	12	1000568639	569295
585.761	869.564	0.32285	um	Spot	Position	12	1000462787	569303
659.401	29.1382	0.32285	um	Spot	Position	12	1000565608	569311
564.41	279.292	0.32285	um	Spot	Position	12	1000565649	569317
596.16	383.781	0.32285	um	Spot	Position	12	1000568662	569321
672.546	81.8745	0.32285	um	Spot	Position	12	1000565708	569335
684.477	155.689	0.32285	um	Spot	Position	12	1000565723	569351
819.032	163.042	0.32285	um	Spot	Position	12	1000565720	569352
916.66	117.822	0.32285	um	Spot	Position	12	1000565817	569434
910.954	148.522	0.32285	um	Spot	Position	12	1000565823	569441
910.054	182.947	0.32285	um	Spot	Position	12	1000565830	569449
979.749	206.005	0.32285	um	Spot	Position	12	1000565833	569453
927.021	225.543	0.32285	um	Spot	Position	12	1000565835	569456
919.255	287.304	0.32285	um	Spot	Position	12	1000565844	569461
1044.51	128.475	0.32285	um	Spot	Position	12	1000568190	569511
1099.96	162.576	0.32285	um	Spot	Position	12	1000565909	569517
1043.31	259.966	0.32285	um	Spot	Position	12	1000565925	569535
1139.06	328.625	0.32285	um	Spot	Position	12	1000565932	569547
1052.87	403.143	0.32285	um	Spot	Position	12	1000567906	569561
1024.92	434.757	0.32285	um	Spot	Position	12	1000566190	569566
207.12	503.574	0.32285	um	Spot	Position	13	1000462362	569569
266.043	580.555	0.32285	um	Spot	Position	13	1000462410	569573
0.32285	606.247	0.32285	um	Spot	Position	13	1000568244	569575
614.219	455.404	0.32285	um	Spot	Position	13	1000565695	569577
332.262	471.984	0.32285	um	Spot	Position	13	1000462356	569578
447.119	500.348	0.32285	um	Spot	Position	13	1000569242	569580
368.974	501.691	0.32285	um	Spot	Position	13	1000568909	569581
660.266	501.261	0.32285	um	Spot	Position	13	1000462497	569582
630.004	530.499	0.32285	um	Spot	Position	13	1000462509	569583
468.688	536.875	0.32285	um	Spot	Position	13	1000462511	569584
419.543	537.777	0.32285	um	Spot	Position	13	1000462515	569585
522.462	564.246	0.32285	um	Spot	Position	13	1000462526	569591
659.096	645.867	0.32285	um	Spot	Position	13	1000462559	569603
628.356	658.757	0.32285	um	Spot	Position	13	1000462567	569604
468.387	683.312	0.32285	um	Spot	Position	13	1000462577	569606
437.629	696.64	0.32285	um	Spot	Position	13	1000462571	569607
574.802	699.672	0.32285	um	Spot	Position	13	1000566973	569608
444.52	707.448	0.32285	um	Spot	Position	13	1000567628	569609
687.096	487.699	0.32285	um	Spot	Position	13	1000462622	569614
705.895	541.673	0.32285	um	Spot	Position	13	1000462642	569619
720.249	571.348	0.32285	um	Spot	Position	13	1000462655	569622
933.121	576.599	0.32285	um	Spot	Position	13	1000462656	569623
1048.34	464.707	0.32285	um	Spot	Position	13	1000568635	569631
326.623	862.759	0.32285	um	Spot	Position	13	1000568639	569635
587.179	867.885	0.32285	um	Spot	Position	13	1000462787	569642
660.01	29.2032	0.32285	um	Spot	Position	13	1000565608	569650
600.759	64.2445	0.32285	um	Spot	Position	13	1000569652	569652
563.782	278.356	0.32285	um	Spot	Position	13	1000565649	569656
596.251	383.989	0.32285	um	Spot	Position	13	1000568662	569659
672.63	82.1361	0.32285	um	Spot	Position	13	1000565708	569681
679.13	149.396	0.32285	um	Spot	Position	13	1000565723	569693
819.567	162.784	0.32285	um	Spot	Position	13	1000565720	569695
916.736	117.353	0.32285	um	Spot	Position	13	1000565817	569770
910.56	148.089	0.32285	um	Spot	Position	13	1000565823	569776
909.846	182.8	0.32285	um	Spot	Position	13	1000565830	569784
979.618	204.928	0.32285	um	Spot	Position	13	1000565833	569787
927.042	225.154	0.32285	um	Spot	Position	13	1000565835	569792
866.658	267.62	0.32285	um	Spot	Position	13	1000565842	569796
920.463	287.567	0.32285	um	Spot	Position	13	1000565844	569798
1044.34	128.104	0.32285	um	Spot	Position	13	1000568190	569849
1051.9	130.682	0.32285	um	Spot	Position	13	1000569851	569851
1099.81	161.93	0.32285	um	Spot	Position	13	1000565909	569856
1044.67	404.357	0.32285	um	Spot	Position	13	1000567906	569892
0.32285	606.346	0.32285	um	Spot	Position	14	1000568244	569901
613.491	454.708	0.32285	um	Spot	Position	14	1000565695	569904
332.268	471.58	0.32285	um	Spot	Position	14	1000462356	569906
642.083	486.305	0.32285	um	Spot	Position	14	1000568251	569908
451.939	491.148	0.32285	um	Spot	Position	14	1000462490	569909
369.66	499.017	0.32285	um	Spot	Position	14	1000568909	569910
446.176	500.351	0.32285	um	Spot	Position	14	1000569242	569911
661.146	500.292	0.32285	um	Spot	Position	14	1000462497	569912
629.699	529.699	0.32285	um	Spot	Position	14	1000462509	569913
468.754	536.04	0.32285	um	Spot	Position	14	1000462511	569914
419.908	536.615	0.32285	um	Spot	Position	14	1000462515	569915
522.183	563.651	0.32285	um	Spot	Position	14	1000462526	569921
466.587	570.333	0.32285	um	Spot	Position	14	1000568592	569923
658.843	645.022	0.32285	um	Spot	Position	14	1000462559	569937
628.165	657.85	0.32285	um	Spot	Position	14	1000462567	569938
541.481	671.411	0.32285	um	Spot	Position	14	1000462576	569940
468.048	682.762	0.32285	um	Spot	Position	14	1000462577	569941
437.645	696.057	0.32285	um	Spot	Position	14	1000462571	569942
575.182	698.846	0.32285	um	Spot	Position	14	1000566973	569943
450.265	702.059	0.32285	um	Spot	Position	14	1000567628	569944
686.573	487.299	0.32285	um	Spot	Position	14	1000462622	569950
705.561	541.115	0.32285	um	Spot	Position	14	1000462642	569955
719.855	570.629	0.32285	um	Spot	Position	14	1000462655	569957
932.217	575.893	0.32285	um	Spot	Position	14	1000462656	569958
1048	465.614	0.32285	um	Spot	Position	14	1000568635	569965
327.356	861.745	0.32285	um	Spot	Position	14	1000568639	569968
587.1	867.655	0.32285	um	Spot	Position	14	1000462787	569975
659.887	29.102	0.32285	um	Spot	Position	14	1000565608	569981
563.168	281.196	0.32285	um	Spot	Position	14	1000565649	569986
595.55	382.066	0.32285	um	Spot	Position	14	1000568662	569989
672.118	82.3834	0.32285	um	Spot	Position	14	1000565708	570018
678.555	149.481	0.32285	um	Spot	Position	14	1000565723	570028
916.615	116.955	0.32285	um	Spot	Position	14	1000565817	570101
910.094	147.148	0.32285	um	Spot	Position	14	1000565823	570106
909.971	182.571	0.32285	um	Spot	Position	14	1000565830	570113
979.221	204.938	0.32285	um	Spot	Position	14	1000565833	570116
926.93	224.987	0.32285	um	Spot	Position	14	1000565835	570121
866.356	268.515	0.32285	um	Spot	Position	14	1000565842	570126
920.573	287.675	0.32285	um	Spot	Position	14	1000565844	570128
1053.74	120.179	0.32285	um	Spot	Position	14	1000569851	570176
1044.31	127.778	0.32285	um	Spot	Position	14	1000568190	570180
1099.47	161.307	0.32285	um	Spot	Position	14	1000565909	570184
1140.07	333.478	0.32285	um	Spot	Position	14	1000565932	570211
1018	354.695	0.32285	um	Spot	Position	14	1000567231	570214
1040.87	402.941	0.32285	um	Spot	Position	14	1000567906	570218
275.334	571.998	0.32285	um	Spot	Position	15	1000462410	570228
0.32285	606.347	0.32285	um	Spot	Position	15	1000568244	570230
613.969	454.338	0.32285	um	Spot	Position	15	1000565695	570233
332.587	471.538	0.32285	um	Spot	Position	15	1000462356	570236
642.022	485.88	0.32285	um	Spot	Position	15	1000568251	570237
452.192	490.103	0.32285	um	Spot	Position	15	1000462490	570238
371.351	494.665	0.32285	um	Spot	Position	15	1000568909	570239
444.274	499.398	0.32285	um	Spot	Position	15	1000569242	570240
629.711	528.993	0.32285	um	Spot	Position	15	1000462509	570241
655.404	529.348	0.32285	um	Spot	Position	15	1000462510	570242
419.475	535.016	0.32285	um	Spot	Position	15	1000462515	570243
468.765	535.477	0.32285	um	Spot	Position	15	1000462511	570244
522.238	562.719	0.32285	um	Spot	Position	15	1000462526	570250
466.305	569.653	0.32285	um	Spot	Position	15	1000568592	570251
659.007	643.94	0.32285	um	Spot	Position	15	1000462559	570266
627.945	656.852	0.32285	um	Spot	Position	15	1000462567	570267
542.948	670.243	0.32285	um	Spot	Position	15	1000462576	570269
467.836	682.329	0.32285	um	Spot	Position	15	1000462577	570270
437.741	695.488	0.32285	um	Spot	Position	15	1000462571	570271
576.064	697.678	0.32285	um	Spot	Position	15	1000566973	570272
450.616	701.333	0.32285	um	Spot	Position	15	1000567628	570273
686.964	487.135	0.32285	um	Spot	Position	15	1000462622	570279
667.494	501.125	0.32285	um	Spot	Position	15	1000462497	570280
705.383	540.515	0.32285	um	Spot	Position	15	1000462642	570284
719.774	570.126	0.32285	um	Spot	Position	15	1000462655	570286
932.023	575.123	0.32285	um	Spot	Position	15	1000462656	570287
1047.22	468.393	0.32285	um	Spot	Position	15	1000568635	570297
586.953	867.199	0.32285	um	Spot	Position	15	1000462787	570306
659.846	28.7221	0.32285	um	Spot	Position	15	1000565608	570312
562.489	284.878	0.32285	um	Spot	Position	15	1000565649	570318
595.275	381.447	0.32285	um	Spot	Position	15	1000568662	570322
590.962	432.791	0.32285	um	Spot	Position	15	1000570325	570325
678.605	149.344	0.32285	um	Spot	Position	15	1000565723	570345
820.75	163.158	0.32285	um	Spot	Position	15	1000565720	570346
916.493	116.515	0.32285	um	Spot	Position	15	1000565817	570418
909.553	146.366	0.32285	um	Spot	Position	15	1000565823	570422
909.746	181.996	0.32285	um	Spot	Position	15	1000565830	570431
978.954	204.808	0.32285	um	Spot	Position	15	1000565833	570434
926.791	224.5	0.32285	um	Spot	Position	15	1000565835	570438
866.31	269.434	0.32285	um	Spot	Position	15	1000565842	570442
932.598	290.85	0.32285	um	Spot	Position	15	1000565844	570446
1053.87	119.525	0.32285	um	Spot	Position	15	1000569851	570486
1044.67	127.603	0.32285	um	Spot	Position	15	1000568190	570491
1016.83	355.501	0.32285	um	Spot	Position	15	1000567231	570521
1036.06	402.099	0.32285	um	Spot	Position	15	1000567906	570528
288.534	560.417	0.32285	um	Spot	Position	16	1000462410	570540
613.733	454.059	0.32285	um	Spot	Position	16	1000565695	570544
332.585	470.64	0.32285	um	Spot	Position	16	1000462356	570546
641.431	485.48	0.32285	um	Spot	Position	16	1000568251	570548
451.874	489.351	0.32285	um	Spot	Position	16	1000462490	570549
441.107	498.61	0.32285	um	Spot	Position	16	1000569242	570551
628.918	528.252	0.32285	um	Spot	Position	16	1000462509	570552
419.389	534.142	0.32285	um	Spot	Position	16	1000462515	570553
468.491	534.897	0.32285	um	Spot	Position	16	1000462511	570554
522.043	562.138	0.32285	um	Spot	Position	16	1000462526	570560
658.653	643.112	0.32285	um	Spot	Position	16	1000462559	570576
626.932	652.975	0.32285	um	Spot	Position	16	1000462567	570577
543.716	669.438	0.32285	um	Spot	Position	16	1000462576	570579
467.4	682.183	0.32285	um	Spot	Position	16	1000462577	570580
437.737	695.049	0.32285	um	Spot	Position	16	1000462571	570581
459.088	695.488	0.32285	um	Spot	Position	16	1000567628	570582
576.094	697.014	0.32285	um	Spot	Position	16	1000566973	570583
693.644	484.641	0.32285	um	Spot	Position	16	1000462622	570589
666.684	500.157	0.32285	um	Spot	Position	16	1000462497	570591
705.316	539.832	0.32285	um	Spot	Position	16	1000462642	570595
719.555	569.457	0.32285	um	Spot	Position	16	1000462655	570597
931.618	574.368	0.32285	um	Spot	Position	16	1000462656	570598
1046.81	471.497	0.32285	um	Spot	Position	16	1000568635	570607
346.206	861.524	0.32285	um	Spot	Position	16	1000568639	570617
587.057	866.933	0.32285	um	Spot	Position	16	1000462787	570618
660.057	28.4118	0.32285	um	Spot	Position	16	1000565608	570625
617.135	69.3824	0.32285	um	Spot	Position	16	1000569652	570626
561.933	284.797	0.32285	um	Spot	Position	16	1000565649	570629
595.237	380.322	0.32285	um	Spot	Position	16	1000568662	570633
589.954	432.409	0.32285	um	Spot	Position	16	1000570325	570636
678.562	148.996	0.32285	um	Spot	Position	16	1000565723	570669
827.396	168.297	0.32285	um	Spot	Position	16	1000565720	570671
916.4	116.179	0.32285	um	Spot	Position	16	1000565817	570746
909.307	145.553	0.32285	um	Spot	Position	16	1000565823	570751
909.713	181.812	0.32285	um	Spot	Position	16	1000565830	570758
978.588	204.71	0.32285	um	Spot	Position	16	1000565833	570761
926.57	223.965	0.32285	um	Spot	Position	16	1000565835	570767
940.599	292.377	0.32285	um	Spot	Position	16	1000565844	570772
1053.6	118.562	0.32285	um	Spot	Position	16	1000569851	570815
1043.98	127.014	0.32285	um	Spot	Position	16	1000568190	570819
1132.72	345.173	0.32285	um	Spot	Position	16	1000565932	570856
1016.47	355.153	0.32285	um	Spot	Position	16	1000567231	570858
1033.32	402.567	0.32285	um	Spot	Position	16	1000567906	570863
295.472	554.006	0.32285	um	Spot	Position	17	1000462410	570873
614.019	454.058	0.32285	um	Spot	Position	17	1000565695	570877
332.979	470.369	0.32285	um	Spot	Position	17	1000462356	570878
641.427	485.086	0.32285	um	Spot	Position	17	1000568251	570880
451.87	489.201	0.32285	um	Spot	Position	17	1000462490	570881
372.471	491.745	0.32285	um	Spot	Position	17	1000568909	570882
421.219	498.045	0.32285	um	Spot	Position	17	1000569242	570883
654.792	527.387	0.32285	um	Spot	Position	17	1000462510	570884
628.833	527.949	0.32285	um	Spot	Position	17	1000462509	570885
419.717	533.558	0.32285	um	Spot	Position	17	1000462515	570886
468.352	534.425	0.32285	um	Spot	Position	17	1000462511	570887
522.086	561.886	0.32285	um	Spot	Position	17	1000462526	570894
658.447	641.747	0.32285	um	Spot	Position	17	1000462559	570908
628.575	655.739	0.32285	um	Spot	Position	17	1000462567	570909
544.659	668.678	0.32285	um	Spot	Position	17	1000462576	570911
467.744	681.688	0.32285	um	Spot	Position	17	1000462577	570912
437.998	694.46	0.32285	um	Spot	Position	17	1000462571	570913
460.021	694.449	0.32285	um	Spot	Position	17	1000567628	570914
576.298	696.419	0.32285	um	Spot	Position	17	1000566973	570915
693.958	484.601	0.32285	um	Spot	Position	17	1000462622	570922
666.755	499.926	0.32285	um	Spot	Position	17	1000462497	570923
705.385	539.341	0.32285	um	Spot	Position	17	1000462642	570928
719.407	569.112	0.32285	um	Spot	Position	17	1000462655	570931
931.648	574.401	0.32285	um	Spot	Position	17	1000462656	570932
860.108	736.514	0.32285	um	Spot	Position	17	1000570940	570940
1047.76	467.326	0.32285	um	Spot	Position	17	1000568635	570942
351.103	859.542	0.32285	um	Spot	Position	17	1000568639	570952
588.092	865.785	0.32285	um	Spot	Position	17	1000462787	570953
660.557	28.5521	0.32285	um	Spot	Position	17	1000565608	570960
622.684	70.7447	0.32285	um	Spot	Position	17	1000569652	570961
563.498	286.435	0.32285	um	Spot	Position	17	1000565649	570968
594.934	380.77	0.32285	um	Spot	Position	17	1000568662	570972
589.054	432.643	0.32285	um	Spot	Position	17	1000570325	570976
678.96	148.491	0.32285	um	Spot	Position	17	1000565723	571009
826.786	167.686	0.32285	um	Spot	Position	17	1000565720	571012
916.483	116.246	0.32285	um	Spot	Position	17	1000565817	571089
909.103	145.549	0.32285	um	Spot	Position	17	1000565823	571094
909.588	181.839	0.32285	um	Spot	Position	17	1000565830	571106
978.194	204.809	0.32285	um	Spot	Position	17	1000565833	571109
926.349	223.808	0.32285	um	Spot	Position	17	1000565835	571114
941.993	292.785	0.32285	um	Spot	Position	17	1000565844	571122
1058.55	105.731	0.32285	um	Spot	Position	17	1000569851	571169
1042.42	127.156	0.32285	um	Spot	Position	17	1000568190	571172
1016.23	355.316	0.32285	um	Spot	Position	17	1000567231	571213
1028.52	400.907	0.32285	um	Spot	Position	17	1000567906	571218
313.44	538.051	0.32285	um	Spot	Position	18	1000462410	571226
303.791	690.63	0.32285	um	Spot	Position	18	1000571229	571229
613.98	454.255	0.32285	um	Spot	Position	18	1000565695	571232
540.948	456.437	0.32285	um	Spot	Position	18	1000571233	571233
641.002	484.603	0.32285	um	Spot	Position	18	1000568251	571236
373.281	490.242	0.32285	um	Spot	Position	18	1000568909	571237
405.502	495.824	0.32285	um	Spot	Position	18	1000569242	571239
628.326	527.412	0.32285	um	Spot	Position	18	1000462509	571240
654.529	527.609	0.32285	um	Spot	Position	18	1000462510	571241
419.451	532.914	0.32285	um	Spot	Position	18	1000462515	571242
468.417	533.863	0.32285	um	Spot	Position	18	1000462511	571243
414.178	543.63	0.32285	um	Spot	Position	18	1000571245	571245
521.677	561.51	0.32285	um	Spot	Position	18	1000462526	571251
354.403	573.814	0.32285	um	Spot	Position	18	1000571253	571253
461.683	578.313	0.32285	um	Spot	Position	18	1000568592	571255
461.485	610.625	0.32285	um	Spot	Position	18	1000571261	571261
657.626	641.01	0.32285	um	Spot	Position	18	1000462559	571266
628.073	655.503	0.32285	um	Spot	Position	18	1000462567	571268
545.956	667.673	0.32285	um	Spot	Position	18	1000462576	571270
467.423	681.466	0.32285	um	Spot	Position	18	1000462577	571271
437.725	694.343	0.32285	um	Spot	Position	18	1000462571	571272
459.713	694.196	0.32285	um	Spot	Position	18	1000567628	571273
576.348	695.436	0.32285	um	Spot	Position	18	1000566973	571274
694.432	484.434	0.32285	um	Spot	Position	18	1000462622	571281
665.003	499.337	0.32285	um	Spot	Position	18	1000462497	571282
704.781	538.985	0.32285	um	Spot	Position	18	1000462642	571287
719.04	568.737	0.32285	um	Spot	Position	18	1000462655	571290
931.842	574.577	0.32285	um	Spot	Position	18	1000462656	571291
859.937	735.889	0.32285	um	Spot	Position	18	1000570940	571300
1047.46	464.747	0.32285	um	Spot	Position	18	1000568635	571302
1061.19	521.039	0.32285	um	Spot	Position	18	1000571303	571303
351.953	858.663	0.32285	um	Spot	Position	18	1000568639	571312
587.825	865.062	0.32285	um	Spot	Position	18	1000462787	571313
659.908	28.3826	0.32285	um	Spot	Position	18	1000565608	571320
623.98	70.9291	0.32285	um	Spot	Position	18	1000569652	571321
659.328	71.3611	0.32285	um	Spot	Position	18	1000565708	571322
654.011	100.32	0.32285	um	Spot	Position	18	1000571323	571323
563.298	286.889	0.32285	um	Spot	Position	18	1000565649	571328
594.218	380.012	0.32285	um	Spot	Position	18	1000568662	571333
586.971	431.66	0.32285	um	Spot	Position	18	1000570325	571336
678.246	148.179	0.32285	um	Spot	Position	18	1000565723	571347
825.017	165.916	0.32285	um	Spot	Position	18	1000565720	571350
916.412	116.015	0.32285	um	Spot	Position	18	1000565817	571419
909.03	144.828	0.32285	um	Spot	Position	18	1000565823	571425
909.336	181.253	0.32285	um	Spot	Position	18	1000565830	571433
977.847	203.743	0.32285	um	Spot	Position	18	1000565833	571435
926.65	223.589	0.32285	um	Spot	Position	18	1000565835	571441
942.354	292.412	0.32285	um	Spot	Position	18	1000565844	571446
1059.64	100.769	0.32285	um	Spot	Position	18	1000569851	571484
1041.63	127.037	0.32285	um	Spot	Position	18	1000568190	571489
1099.23	156.783	0.32285	um	Spot	Position	18	1000565909	571492
1014.86	356.201	0.32285	um	Spot	Position	18	1000567231	571523
1018.61	389.961	0.32285	um	Spot	Position	18	1000567906	571526
329.344	524.042	0.32285	um	Spot	Position	19	1000462410	571535
0.32285	606.764	0.32285	um	Spot	Position	19	1000568244	571538
302.831	690.549	0.32285	um	Spot	Position	19	1000571229	571539
613.916	453.532	0.32285	um	Spot	Position	19	1000565695	571542
539.2	456.423	0.32285	um	Spot	Position	19	1000571233	571544
640.613	484.076	0.32285	um	Spot	Position	19	1000568251	571546
375.328	486.736	0.32285	um	Spot	Position	19	1000568909	571547
451.716	487.355	0.32285	um	Spot	Position	19	1000462490	571548
413.706	524.233	0.32285	um	Spot	Position	19	1000462515	571550
627.952	526.606	0.32285	um	Spot	Position	19	1000462509	571551
468.357	533.284	0.32285	um	Spot	Position	19	1000462511	571552
413.469	543.452	0.32285	um	Spot	Position	19	1000571245	571555
521.84	560.24	0.32285	um	Spot	Position	19	1000462526	571560
355.623	573.951	0.32285	um	Spot	Position	19	1000571253	571562
461.346	579.034	0.32285	um	Spot	Position	19	1000568592	571564
461.609	610.228	0.32285	um	Spot	Position	19	1000571261	571572
657.684	640.726	0.32285	um	Spot	Position	19	1000462559	571577
628.061	654.784	0.32285	um	Spot	Position	19	1000462567	571579
467.79	681.132	0.32285	um	Spot	Position	19	1000462577	571581
437.706	693.695	0.32285	um	Spot	Position	19	1000462571	571582
459.845	694.05	0.32285	um	Spot	Position	19	1000567628	571583
575.629	695.318	0.32285	um	Spot	Position	19	1000566973	571584
671.579	501.579	0.32285	um	Spot	Position	19	1000462497	571593
704.672	538.104	0.32285	um	Spot	Position	19	1000462642	571598
718.873	568.042	0.32285	um	Spot	Position	19	1000462655	571601
931.615	573.669	0.32285	um	Spot	Position	19	1000462656	571602
1062.56	513.413	0.32285	um	Spot	Position	19	1000571303	571612
352.49	858.254	0.32285	um	Spot	Position	19	1000568639	571620
587.615	864.794	0.32285	um	Spot	Position	19	1000462787	571621
657.727	27.2427	0.32285	um	Spot	Position	19	1000565608	571627
624.557	70.7963	0.32285	um	Spot	Position	19	1000569652	571628
563.799	287.65	0.32285	um	Spot	Position	19	1000565649	571634
594.434	380.028	0.32285	um	Spot	Position	19	1000568662	571640
586.915	430.782	0.32285	um	Spot	Position	19	1000570325	571644
678.291	147.497	0.32285	um	Spot	Position	19	1000565723	571666
823.991	164.312	0.32285	um	Spot	Position	19	1000565720	571670
916.244	115.486	0.32285	um	Spot	Position	19	1000565817	571740
908.711	144.419	0.32285	um	Spot	Position	19	1000565823	571747
909.139	181.12	0.32285	um	Spot	Position	19	1000565830	571756
977.185	203.611	0.32285	um	Spot	Position	19	1000565833	571759
926.525	223.121	0.32285	um	Spot	Position	19	1000565835	571765
944.365	292.264	0.32285	um	Spot	Position	19	1000565844	571772
1059.65	98.6247	0.32285	um	Spot	Position	19	1000569851	571814
1040.07	126.887	0.32285	um	Spot	Position	19	1000568190	571820
1099.12	154.852	0.32285	um	Spot	Position	19	1000565909	571824
1018.7	383.697	0.32285	um	Spot	Position	19	1000567906	571857
302.79	690.24	0.32285	um	Spot	Position	20	1000571229	571870
613.373	452.76	0.32285	um	Spot	Position	20	1000565695	571873
539.072	456.015	0.32285	um	Spot	Position	20	1000571233	571875
377.884	482.821	0.32285	um	Spot	Position	20	1000568909	571877
640.856	483.438	0.32285	um	Spot	Position	20	1000568251	571878
451.382	486.945	0.32285	um	Spot	Position	20	1000462490	571879
409.533	514.884	0.32285	um	Spot	Position	20	1000462515	571880
627.442	526.037	0.32285	um	Spot	Position	20	1000462509	571881
468.191	532.949	0.32285	um	Spot	Position	20	1000462511	571882
413.002	544.045	0.32285	um	Spot	Position	20	1000571245	571885
521.658	559.353	0.32285	um	Spot	Position	20	1000462526	571890
355.021	573.42	0.32285	um	Spot	Position	20	1000571253	571892
461.232	578.926	0.32285	um	Spot	Position	20	1000568592	571894
461.84	609.88	0.32285	um	Spot	Position	20	1000571261	571901
657.396	639.563	0.32285	um	Spot	Position	20	1000462559	571907
627.497	654.179	0.32285	um	Spot	Position	20	1000462567	571908
467.682	680.396	0.32285	um	Spot	Position	20	1000462577	571910
437.712	693.023	0.32285	um	Spot	Position	20	1000462571	571911
459.667	693.323	0.32285	um	Spot	Position	20	1000567628	571912
574.864	694.825	0.32285	um	Spot	Position	20	1000566973	571913
673.652	502.989	0.32285	um	Spot	Position	20	1000462497	571921
704.229	537.6	0.32285	um	Spot	Position	20	1000462642	571926
718.754	567.531	0.32285	um	Spot	Position	20	1000462655	571930
931.376	573.346	0.32285	um	Spot	Position	20	1000462656	571931
857.399	735.478	0.32285	um	Spot	Position	20	1000570940	571940
1046.7	465.147	0.32285	um	Spot	Position	20	1000568635	571942
1063.17	510.412	0.32285	um	Spot	Position	20	1000571303	571943
352.934	857.29	0.32285	um	Spot	Position	20	1000568639	571952
587.488	863.928	0.32285	um	Spot	Position	20	1000462787	571953
655.919	25.4985	0.32285	um	Spot	Position	20	1000565608	571958
647.055	62.856	0.32285	um	Spot	Position	20	1000565708	571959
635.398	73.8957	0.32285	um	Spot	Position	20	1000569652	571960
656.451	105.293	0.32285	um	Spot	Position	20	1000571323	571961
561.971	301.541	0.32285	um	Spot	Position	20	1000565649	571967
593.823	380.431	0.32285	um	Spot	Position	20	1000568662	571972
586.398	430.14	0.32285	um	Spot	Position	20	1000570325	571975
677.885	147.17	0.32285	um	Spot	Position	20	1000565723	572005
811.104	155.229	0.32285	um	Spot	Position	20	1000565720	572007
916.107	115.276	0.32285	um	Spot	Position	20	1000565817	572070
907.953	144.117	0.32285	um	Spot	Position	20	1000565823	572075
908.989	180.765	0.32285	um	Spot	Position	20	1000565830	572083
976.944	203.269	0.32285	um	Spot	Position	20	1000565833	572085
926.583	222.875	0.32285	um	Spot	Position	20	1000565835	572091
952.888	293.195	0.32285	um	Spot	Position	20	1000565844	572098
1036.74	126.888	0.32285	um	Spot	Position	20	1000568190	572147
1105.13	140.693	0.32285	um	Spot	Position	20	1000565909	572151
1047.15	282.59	0.32285	um	Spot	Position	20	1000572169	572169
1017.47	380.089	0.32285	um	Spot	Position	20	1000567906	572188
0.32285	607.043	0.32285	um	Spot	Position	21	1000568244	572198
303.147	689.938	0.32285	um	Spot	Position	21	1000571229	572199
614	452.992	0.32285	um	Spot	Position	21	1000565695	572202
540.414	455.406	0.32285	um	Spot	Position	21	1000571233	572204
333.738	468.288	0.32285	um	Spot	Position	21	1000462356	572205
382.148	476.895	0.32285	um	Spot	Position	21	1000568909	572207
641.105	482.709	0.32285	um	Spot	Position	21	1000568251	572208
452.251	485.094	0.32285	um	Spot	Position	21	1000462490	572209
404.73	501.038	0.32285	um	Spot	Position	21	1000462515	572210
628.015	525.723	0.32285	um	Spot	Position	21	1000462509	572211
469.053	532.805	0.32285	um	Spot	Position	21	1000462511	572212
412.474	546.186	0.32285	um	Spot	Position	21	1000571245	572217
521.49	559.221	0.32285	um	Spot	Position	21	1000462526	572220
355.01	572.594	0.32285	um	Spot	Position	21	1000571253	572221
461.495	578.825	0.32285	um	Spot	Position	21	1000568592	572223
461.998	609.176	0.32285	um	Spot	Position	21	1000571261	572230
657.596	638.684	0.32285	um	Spot	Position	21	1000462559	572236
627.809	653.378	0.32285	um	Spot	Position	21	1000462567	572238
467.73	680.031	0.32285	um	Spot	Position	21	1000462577	572240
438.198	692.372	0.32285	um	Spot	Position	21	1000462571	572241
460.56	692.299	0.32285	um	Spot	Position	21	1000567628	572242
575.422	694.02	0.32285	um	Spot	Position	21	1000566973	572243
673.361	502.289	0.32285	um	Spot	Position	21	1000462497	572251
704.402	537.202	0.32285	um	Spot	Position	21	1000462642	572255
718.76	566.774	0.32285	um	Spot	Position	21	1000462655	572259
931.531	572.932	0.32285	um	Spot	Position	21	1000462656	572260
857.313	734.749	0.32285	um	Spot	Position	21	1000570940	572268
1063.45	505.311	0.32285	um	Spot	Position	21	1000571303	572270
353.95	856.697	0.32285	um	Spot	Position	21	1000568639	572279
587.866	863.358	0.32285	um	Spot	Position	21	1000462787	572280
655.132	25.239	0.32285	um	Spot	Position	21	1000565608	572285
641.208	59.2578	0.32285	um	Spot	Position	21	1000565708	572287
638.898	74.2198	0.32285	um	Spot	Position	21	1000569652	572288
656.704	105.146	0.32285	um	Spot	Position	21	1000571323	572289
561.553	303.784	0.32285	um	Spot	Position	21	1000565649	572296
582.762	377.255	0.32285	um	Spot	Position	21	1000568662	572301
586.007	429.376	0.32285	um	Spot	Position	21	1000570325	572306
678.035	146.762	0.32285	um	Spot	Position	21	1000565723	572328
808.208	154.041	0.32285	um	Spot	Position	21	1000565720	572329
915.914	114.766	0.32285	um	Spot	Position	21	1000565817	572396
907.537	143.542	0.32285	um	Spot	Position	21	1000565823	572401
908.469	180.417	0.32285	um	Spot	Position	21	1000565830	572410
976.398	202.628	0.32285	um	Spot	Position	21	1000565833	572412
926.26	222.576	0.32285	um	Spot	Position	21	1000565835	572416
952.086	292.992	0.32285	um	Spot	Position	21	1000565844	572421
1035.39	126.532	0.32285	um	Spot	Position	21	1000568190	572471
1106.26	134.731	0.32285	um	Spot	Position	21	1000565909	572473
1046.69	282.749	0.32285	um	Spot	Position	21	1000572169	572492
303.29	689.812	0.32285	um	Spot	Position	22	1000571229	572522
613.443	452.584	0.32285	um	Spot	Position	22	1000565695	572525
541.072	454.546	0.32285	um	Spot	Position	22	1000571233	572527
640.714	482.054	0.32285	um	Spot	Position	22	1000568251	572529
399.426	486.507	0.32285	um	Spot	Position	22	1000462515	572530
401.072	504.507	0.32285	um	Spot	Position	22	1000572531	572531
627.908	525.271	0.32285	um	Spot	Position	22	1000462509	572532
469.035	531.835	0.32285	um	Spot	Position	22	1000462511	572533
412.697	546.263	0.32285	um	Spot	Position	22	1000571245	572538
354.806	572.256	0.32285	um	Spot	Position	22	1000571253	572541
461.461	578.474	0.32285	um	Spot	Position	22	1000568592	572543
461.888	608.743	0.32285	um	Spot	Position	22	1000571261	572549
657.836	638.068	0.32285	um	Spot	Position	22	1000462559	572555
628.014	652.306	0.32285	um	Spot	Position	22	1000462567	572557
467.936	679.269	0.32285	um	Spot	Position	22	1000462577	572559
438.151	691.725	0.32285	um	Spot	Position	22	1000462571	572560
460.568	691.641	0.32285	um	Spot	Position	22	1000567628	572561
574.371	693.66	0.32285	um	Spot	Position	22	1000566973	572562
693.029	482.882	0.32285	um	Spot	Position	22	1000572570	572570
672.367	501.21	0.32285	um	Spot	Position	22	1000462497	572572
704.248	536.611	0.32285	um	Spot	Position	22	1000462642	572576
718.471	566.324	0.32285	um	Spot	Position	22	1000462655	572579
931.585	572.374	0.32285	um	Spot	Position	22	1000462656	572580
721.39	779.454	0.32285	um	Spot	Position	22	1000572589	572589
1052.82	465.316	0.32285	um	Spot	Position	22	1000568635	572590
1063.53	503.599	0.32285	um	Spot	Position	22	1000571303	572591
1023.31	610.546	0.32285	um	Spot	Position	22	1000572592	572592
355.009	855.939	0.32285	um	Spot	Position	22	1000568639	572601
587.986	862.781	0.32285	um	Spot	Position	22	1000462787	572602
654.201	24.3281	0.32285	um	Spot	Position	22	1000565608	572606
626.653	45.205	0.32285	um	Spot	Position	22	1000565708	572608
646.048	75.7579	0.32285	um	Spot	Position	22	1000569652	572609
657.073	106.143	0.32285	um	Spot	Position	22	1000571323	572610
578.495	370.348	0.32285	um	Spot	Position	22	1000568662	572618
586.261	428.606	0.32285	um	Spot	Position	22	1000570325	572623
677.764	146.135	0.32285	um	Spot	Position	22	1000565723	572659
806.593	152.771	0.32285	um	Spot	Position	22	1000565720	572661
734.474	384.245	0.32285	um	Spot	Position	22	1000572688	572688
915.783	114.378	0.32285	um	Spot	Position	22	1000565817	572730
906.91	143.111	0.32285	um	Spot	Position	22	1000565823	572736
908.621	179.872	0.32285	um	Spot	Position	22	1000565830	572743
975.437	202.02	0.32285	um	Spot	Position	22	1000565833	572745
925.982	222.042	0.32285	um	Spot	Position	22	1000565835	572749
951.912	292.415	0.32285	um	Spot	Position	22	1000565844	572754
1024.96	127.068	0.32285	um	Spot	Position	22	1000568190	572802
1046.17	281.268	0.32285	um	Spot	Position	22	1000572169	572823
303.035	689.34	0.32285	um	Spot	Position	23	1000571229	572853
612.008	450.376	0.32285	um	Spot	Position	23	1000565695	572856
541.431	453.989	0.32285	um	Spot	Position	23	1000571233	572858
333.883	467.323	0.32285	um	Spot	Position	23	1000462356	572859
394.49	475.584	0.32285	um	Spot	Position	23	1000462515	572861
640.389	481.632	0.32285	um	Spot	Position	23	1000568251	572862
401.75	504.347	0.32285	um	Spot	Position	23	1000572531	572863
625.896	526.994	0.32285	um	Spot	Position	23	1000462509	572865
469.099	531.51	0.32285	um	Spot	Position	23	1000462511	572866
412.584	546.663	0.32285	um	Spot	Position	23	1000571245	572870
355.466	571.622	0.32285	um	Spot	Position	23	1000571253	572874
462.078	578.714	0.32285	um	Spot	Position	23	1000568592	572877
461.801	608.088	0.32285	um	Spot	Position	23	1000571261	572883
657.983	637.364	0.32285	um	Spot	Position	23	1000462559	572889
628.383	652.059	0.32285	um	Spot	Position	23	1000462567	572890
468.272	678.609	0.32285	um	Spot	Position	23	1000462577	572892
438.511	691.184	0.32285	um	Spot	Position	23	1000462571	572893
460.129	691.718	0.32285	um	Spot	Position	23	1000567628	572894
573.694	693.152	0.32285	um	Spot	Position	23	1000566973	572895
692.794	483.538	0.32285	um	Spot	Position	23	1000572570	572900
672.547	500.439	0.32285	um	Spot	Position	23	1000462497	572901
704.136	535.923	0.32285	um	Spot	Position	23	1000462642	572905
931.377	572.179	0.32285	um	Spot	Position	23	1000462656	572909
722.401	778.779	0.32285	um	Spot	Position	23	1000572589	572918
1061.49	501.177	0.32285	um	Spot	Position	23	1000571303	572919
355.705	855.275	0.32285	um	Spot	Position	23	1000568639	572926
588.307	861.942	0.32285	um	Spot	Position	23	1000462787	572927
654.797	24.1347	0.32285	um	Spot	Position	23	1000565608	572931
616.206	35.3661	0.32285	um	Spot	Position	23	1000565708	572932
649.134	77.3433	0.32285	um	Spot	Position	23	1000569652	572934
611.621	95.4751	0.32285	um	Spot	Position	23	1000572935	572935
561.717	315.522	0.32285	um	Spot	Position	23	1000565649	572943
572.694	358.634	0.32285	um	Spot	Position	23	1000568662	572945
586.575	428.965	0.32285	um	Spot	Position	23	1000570325	572950
677.752	145.469	0.32285	um	Spot	Position	23	1000565723	572981
805.964	152.279	0.32285	um	Spot	Position	23	1000565720	572983
777.284	184.138	0.32285	um	Spot	Position	23	1000572988	572988
733.984	385.908	0.32285	um	Spot	Position	23	1000572688	573003
915.491	113.779	0.32285	um	Spot	Position	23	1000565817	573048
906.064	142.156	0.32285	um	Spot	Position	23	1000565823	573055
908.507	179.321	0.32285	um	Spot	Position	23	1000565830	573062
975.452	201.183	0.32285	um	Spot	Position	23	1000565833	573065
925.631	221.164	0.32285	um	Spot	Position	23	1000565835	573071
950.939	291.894	0.32285	um	Spot	Position	23	1000565844	573079
1013.47	126.098	0.32285	um	Spot	Position	23	1000568190	573125
1105.16	126.255	0.32285	um	Spot	Position	23	1000565909	573126
1044.66	280.777	0.32285	um	Spot	Position	23	1000572169	573148
303.809	689.173	0.32285	um	Spot	Position	24	1000571229	573177
540.837	453.114	0.32285	um	Spot	Position	24	1000571233	573180
390.94	464.274	0.32285	um	Spot	Position	24	1000462515	573181
640.4	481.195	0.32285	um	Spot	Position	24	1000568251	573183
401.443	503.646	0.32285	um	Spot	Position	24	1000572531	573184
626.567	525.833	0.32285	um	Spot	Position	24	1000462509	573186
469.428	531.17	0.32285	um	Spot	Position	24	1000462511	573187
527.618	545.753	0.32285	um	Spot	Position	24	1000462526	573192
412.301	546.435	0.32285	um	Spot	Position	24	1000571245	573193
355.612	571.189	0.32285	um	Spot	Position	24	1000571253	573195
462.896	578.05	0.32285	um	Spot	Position	24	1000568592	573199
462.383	607.43	0.32285	um	Spot	Position	24	1000571261	573204
658.043	636.684	0.32285	um	Spot	Position	24	1000462559	573211
628.796	651.356	0.32285	um	Spot	Position	24	1000462567	573212
563.975	662.46	0.32285	um	Spot	Position	24	1000573214	573214
468.398	678.022	0.32285	um	Spot	Position	24	1000462577	573215
438.699	690.735	0.32285	um	Spot	Position	24	1000462571	573216
460.184	691.01	0.32285	um	Spot	Position	24	1000567628	573217
574.198	692.348	0.32285	um	Spot	Position	24	1000566973	573218
692.738	483.388	0.32285	um	Spot	Position	24	1000572570	573226
671.889	499.495	0.32285	um	Spot	Position	24	1000462497	573227
704.277	535.589	0.32285	um	Spot	Position	24	1000462642	573232
718.45	565.139	0.32285	um	Spot	Position	24	1000462655	573235
930.742	571.5	0.32285	um	Spot	Position	24	1000462656	573236
972.828	632.47	0.32285	um	Spot	Position	24	1000573242	573242
1011.59	615.289	0.32285	um	Spot	Position	24	1000572592	573246
359.345	854.658	0.32285	um	Spot	Position	24	1000568639	573254
589.09	860.701	0.32285	um	Spot	Position	24	1000462787	573255
652.902	22.4815	0.32285	um	Spot	Position	24	1000565608	573259
615.687	34.6188	0.32285	um	Spot	Position	24	1000565708	573260
650.593	77.0902	0.32285	um	Spot	Position	24	1000569652	573262
657.61	105.303	0.32285	um	Spot	Position	24	1000571323	573263
561.414	319.636	0.32285	um	Spot	Position	24	1000565649	573272
586.515	427.762	0.32285	um	Spot	Position	24	1000570325	573290
609.011	449.13	0.32285	um	Spot	Position	24	1000565695	573299
794.567	145.242	0.32285	um	Spot	Position	24	1000565720	573330
678.114	145.435	0.32285	um	Spot	Position	24	1000565723	573331
793.338	184.989	0.32285	um	Spot	Position	24	1000572988	573338
733.639	386.686	0.32285	um	Spot	Position	24	1000572688	573361
915.274	113.567	0.32285	um	Spot	Position	24	1000565817	573403
905.194	141.326	0.32285	um	Spot	Position	24	1000565823	573409
908.392	179.052	0.32285	um	Spot	Position	24	1000565830	573416
975.669	200.764	0.32285	um	Spot	Position	24	1000565833	573420
925.649	220.894	0.32285	um	Spot	Position	24	1000565835	573425
951.104	291.474	0.32285	um	Spot	Position	24	1000565844	573433
1103.19	117.772	0.32285	um	Spot	Position	24	1000565909	573486
1010.41	125.902	0.32285	um	Spot	Position	24	1000568190	573487
1045.11	280.924	0.32285	um	Spot	Position	24	1000572169	573512
1014.67	373.461	0.32285	um	Spot	Position	24	1000567906	573525
304.227	688.801	0.32285	um	Spot	Position	25	1000571229	573537
542.925	451.447	0.32285	um	Spot	Position	25	1000571233	573540
388.969	459.217	0.32285	um	Spot	Position	25	1000462515	573542
640.577	480.796	0.32285	um	Spot	Position	25	1000568251	573544
401.428	504.394	0.32285	um	Spot	Position	25	1000572531	573545
628.307	522.967	0.32285	um	Spot	Position	25	1000462509	573547
469.956	530.363	0.32285	um	Spot	Position	25	1000462511	573548
528.392	543.578	0.32285	um	Spot	Position	25	1000462526	573553
412.856	545.602	0.32285	um	Spot	Position	25	1000571245	573555
355.951	570.759	0.32285	um	Spot	Position	25	1000571253	573558
463.842	577.372	0.32285	um	Spot	Position	25	1000568592	573561
463.104	606.844	0.32285	um	Spot	Position	25	1000571261	573567
657.879	635.837	0.32285	um	Spot	Position	25	1000462559	573574
628.882	650.4	0.32285	um	Spot	Position	25	1000462567	573575
565.01	661.726	0.32285	um	Spot	Position	25	1000573214	573577
468.438	677.642	0.32285	um	Spot	Position	25	1000462577	573578
438.988	690.248	0.32285	um	Spot	Position	25	1000462571	573579
460.092	690.451	0.32285	um	Spot	Position	25	1000567628	573580
574.281	691.656	0.32285	um	Spot	Position	25	1000566973	573581
693.123	482.243	0.32285	um	Spot	Position	25	1000572570	573589
670.32	498.42	0.32285	um	Spot	Position	25	1000462497	573590
704.435	535.136	0.32285	um	Spot	Position	25	1000462642	573594
718.743	564.349	0.32285	um	Spot	Position	25	1000462655	573598
930.309	571.063	0.32285	um	Spot	Position	25	1000462656	573599
959.636	621.786	0.32285	um	Spot	Position	25	1000573242	573604
845.689	729.018	0.32285	um	Spot	Position	25	1000570940	573609
724.172	778.097	0.32285	um	Spot	Position	25	1000572589	573610
806.378	778.594	0.32285	um	Spot	Position	25	1000573611	573611
1006.88	614.158	0.32285	um	Spot	Position	25	1000572592	573612
365.174	852.938	0.32285	um	Spot	Position	25	1000568639	573619
589.123	859.584	0.32285	um	Spot	Position	25	1000462787	573620
712.992	878.336	0.32285	um	Spot	Position	25	1000573624	573624
644.811	15.4052	0.32285	um	Spot	Position	25	1000565608	573626
650.984	77.2923	0.32285	um	Spot	Position	25	1000569652	573627
592.578	102.969	0.32285	um	Spot	Position	25	1000572935	573628
657.258	104.602	0.32285	um	Spot	Position	25	1000571323	573629
560.171	320.611	0.32285	um	Spot	Position	25	1000565649	573637
567.272	336.487	0.32285	um	Spot	Position	25	1000568662	573638
586.624	427.101	0.32285	um	Spot	Position	25	1000570325	573644
605.985	443.275	0.32285	um	Spot	Position	25	1000565695	573646
678.101	145.27	0.32285	um	Spot	Position	25	1000565723	573684
803.181	188.038	0.32285	um	Spot	Position	25	1000572988	573693
733.433	386.86	0.32285	um	Spot	Position	25	1000572688	573715
914.936	113.221	0.32285	um	Spot	Position	25	1000565817	573760
905.221	141.063	0.32285	um	Spot	Position	25	1000565823	573765
908.062	178.577	0.32285	um	Spot	Position	25	1000565830	573772
974.98	200.338	0.32285	um	Spot	Position	25	1000565833	573775
925.229	219.319	0.32285	um	Spot	Position	25	1000565835	573778
950.325	290.995	0.32285	um	Spot	Position	25	1000565844	573787
1101.56	114.405	0.32285	um	Spot	Position	25	1000565909	573832
1018.55	235.162	0.32285	um	Spot	Position	25	1000573846	573846
1042.05	272.907	0.32285	um	Spot	Position	25	1000572169	573850
1007.38	358.752	0.32285	um	Spot	Position	25	1000567231	573863
1013.46	372.654	0.32285	um	Spot	Position	25	1000567906	573866
304.446	688.173	0.32285	um	Spot	Position	26	1000571229	573878
542.485	450.376	0.32285	um	Spot	Position	26	1000571233	573882
335.022	466.235	0.32285	um	Spot	Position	26	1000462356	573884
640.287	480.222	0.32285	um	Spot	Position	26	1000568251	573886
396.36	517.485	0.32285	um	Spot	Position	26	1000572531	573888
628.237	522.356	0.32285	um	Spot	Position	26	1000462509	573889
469.642	530.078	0.32285	um	Spot	Position	26	1000462511	573890
528.535	543.467	0.32285	um	Spot	Position	26	1000462526	573894
412.445	545.159	0.32285	um	Spot	Position	26	1000571245	573896
358.476	569.662	0.32285	um	Spot	Position	26	1000571253	573898
465.006	576.066	0.32285	um	Spot	Position	26	1000568592	573901
463.983	606.93	0.32285	um	Spot	Position	26	1000571261	573908
657.854	635.201	0.32285	um	Spot	Position	26	1000462559	573915
629.412	650.009	0.32285	um	Spot	Position	26	1000462567	573916
468.429	677.153	0.32285	um	Spot	Position	26	1000462577	573918
439.034	689.983	0.32285	um	Spot	Position	26	1000462571	573919
459.248	690.238	0.32285	um	Spot	Position	26	1000567628	573920
573.842	691.103	0.32285	um	Spot	Position	26	1000566973	573921
693.086	482.575	0.32285	um	Spot	Position	26	1000572570	573928
669.162	498.19	0.32285	um	Spot	Position	26	1000462497	573929
704.426	534.837	0.32285	um	Spot	Position	26	1000462642	573933
718.679	564.063	0.32285	um	Spot	Position	26	1000462655	573936
929.747	570.678	0.32285	um	Spot	Position	26	1000462656	573937
840.887	729.065	0.32285	um	Spot	Position	26	1000570940	573946
817.719	774.862	0.32285	um	Spot	Position	26	1000573611	573947
725.503	778.605	0.32285	um	Spot	Position	26	1000572589	573948
995.192	608.867	0.32285	um	Spot	Position	26	1000572592	573949
365.697	852.186	0.32285	um	Spot	Position	26	1000568639	573955
589.607	858.825	0.32285	um	Spot	Position	26	1000462787	573956
722.366	870.56	0.32285	um	Spot	Position	26	1000573624	573960
638.792	11.1077	0.32285	um	Spot	Position	26	1000565608	573962
604.716	25.7175	0.32285	um	Spot	Position	26	1000565708	573963
650.892	76.3995	0.32285	um	Spot	Position	26	1000569652	573964
657.016	103.629	0.32285	um	Spot	Position	26	1000571323	573965
584.168	110.469	0.32285	um	Spot	Position	26	1000572935	573967
601.805	246.296	0.32285	um	Spot	Position	26	1000573970	573970
561.034	321.441	0.32285	um	Spot	Position	26	1000568662	573974
586.752	426.955	0.32285	um	Spot	Position	26	1000570325	573983
604.679	441.785	0.32285	um	Spot	Position	26	1000565695	573989
543.035	449.73	0.32285	um	Spot	Position	26	1000573992	573992
781.721	138.066	0.32285	um	Spot	Position	26	1000565720	574021
677.828	145.198	0.32285	um	Spot	Position	26	1000565723	574022
820.121	189.156	0.32285	um	Spot	Position	26	1000572988	574029
733.269	387.256	0.32285	um	Spot	Position	26	1000572688	574046
914.949	112.849	0.32285	um	Spot	Position	26	1000565817	574086
904.923	140.893	0.32285	um	Spot	Position	26	1000565823	574091
908.442	178.318	0.32285	um	Spot	Position	26	1000565830	574098
974.399	199.718	0.32285	um	Spot	Position	26	1000565833	574101
925.204	219.388	0.32285	um	Spot	Position	26	1000565835	574106
950.683	290.787	0.32285	um	Spot	Position	26	1000565844	574113
1101.24	108.687	0.32285	um	Spot	Position	26	1000565909	574162
1001.55	125.654	0.32285	um	Spot	Position	26	1000568190	574164
1022.87	239.82	0.32285	um	Spot	Position	26	1000573846	574181
1036.01	266.301	0.32285	um	Spot	Position	26	1000572169	574184
1005.84	359.466	0.32285	um	Spot	Position	26	1000567231	574199
1013.93	372.258	0.32285	um	Spot	Position	26	1000567906	574202
303.629	687.762	0.32285	um	Spot	Position	27	1000571229	574212
335.391	465.576	0.32285	um	Spot	Position	27	1000462356	574216
640.131	480.041	0.32285	um	Spot	Position	27	1000568251	574218
628.191	521.755	0.32285	um	Spot	Position	27	1000462509	574221
469.494	529.911	0.32285	um	Spot	Position	27	1000462511	574222
411.775	544.913	0.32285	um	Spot	Position	27	1000571245	574227
358.01	570.546	0.32285	um	Spot	Position	27	1000571253	574231
465.326	575.682	0.32285	um	Spot	Position	27	1000568592	574233
464.181	606.636	0.32285	um	Spot	Position	27	1000571261	574240
657.442	634.678	0.32285	um	Spot	Position	27	1000462559	574247
629.623	649.671	0.32285	um	Spot	Position	27	1000462567	574249
569.432	660.154	0.32285	um	Spot	Position	27	1000573214	574250
468.3	676.793	0.32285	um	Spot	Position	27	1000462577	574251
439.105	689.23	0.32285	um	Spot	Position	27	1000462571	574252
458.406	690.076	0.32285	um	Spot	Position	27	1000567628	574253
573.27	690.67	0.32285	um	Spot	Position	27	1000566973	574254
692.728	483.213	0.32285	um	Spot	Position	27	1000572570	574262
668.796	498.359	0.32285	um	Spot	Position	27	1000462497	574263
704.298	534.462	0.32285	um	Spot	Position	27	1000462642	574267
718.491	563.871	0.32285	um	Spot	Position	27	1000462655	574270
929.291	570.232	0.32285	um	Spot	Position	27	1000462656	574271
985.837	609.823	0.32285	um	Spot	Position	27	1000572592	574276
848.003	674.872	0.32285	um	Spot	Position	27	1000574282	574282
816.755	773.203	0.32285	um	Spot	Position	27	1000573611	574283
1074.36	472.943	0.32285	um	Spot	Position	27	1000574284	574284
366.117	851.834	0.32285	um	Spot	Position	27	1000568639	574291
590.273	857.984	0.32285	um	Spot	Position	27	1000462787	574292
727.258	781.996	0.32285	um	Spot	Position	27	1000572589	574296
630.104	7.53927	0.32285	um	Spot	Position	27	1000565608	574297
654.722	77.5745	0.32285	um	Spot	Position	27	1000569652	574299
656.414	102.607	0.32285	um	Spot	Position	27	1000571323	574300
580.207	114.83	0.32285	um	Spot	Position	27	1000572935	574302
598.281	239.782	0.32285	um	Spot	Position	27	1000573970	574304
560.61	322.031	0.32285	um	Spot	Position	27	1000568662	574310
586.223	426.956	0.32285	um	Spot	Position	27	1000570325	574321
604.107	441.227	0.32285	um	Spot	Position	27	1000565695	574326
779.299	136.768	0.32285	um	Spot	Position	27	1000565720	574361
678.072	145.034	0.32285	um	Spot	Position	27	1000565723	574362
732.485	392.32	0.32285	um	Spot	Position	27	1000572688	574387
915.067	112.486	0.32285	um	Spot	Position	27	1000565817	574426
904.313	140.056	0.32285	um	Spot	Position	27	1000565823	574431
908.208	178.079	0.32285	um	Spot	Position	27	1000565830	574438
837.419	187.863	0.32285	um	Spot	Position	27	1000572988	574440
973.914	199.49	0.32285	um	Spot	Position	27	1000565833	574441
924.936	219.018	0.32285	um	Spot	Position	27	1000565835	574445
952.122	290.633	0.32285	um	Spot	Position	27	1000565844	574454
998.566	125.585	0.32285	um	Spot	Position	27	1000568190	574501
1027.72	258.258	0.32285	um	Spot	Position	27	1000572169	574514
1005.69	359.001	0.32285	um	Spot	Position	27	1000567231	574530
1013.98	372.129	0.32285	um	Spot	Position	27	1000567906	574533
304.555	687.841	0.32285	um	Spot	Position	28	1000571229	574543
639.985	479.97	0.32285	um	Spot	Position	28	1000568251	574548
628.288	521.678	0.32285	um	Spot	Position	28	1000462509	574551
391.026	527.34	0.32285	um	Spot	Position	28	1000572531	574552
469.169	529.805	0.32285	um	Spot	Position	28	1000462511	574553
411.974	544.088	0.32285	um	Spot	Position	28	1000571245	574559
358.737	570.641	0.32285	um	Spot	Position	28	1000571253	574562
465.01	575.171	0.32285	um	Spot	Position	28	1000568592	574564
464.096	606.303	0.32285	um	Spot	Position	28	1000571261	574572
658.105	634.312	0.32285	um	Spot	Position	28	1000462559	574579
629.231	649.056	0.32285	um	Spot	Position	28	1000462567	574581
569.379	659.624	0.32285	um	Spot	Position	28	1000573214	574582
468.191	676.244	0.32285	um	Spot	Position	28	1000462577	574583
438.864	689.021	0.32285	um	Spot	Position	28	1000462571	574584
457.73	689.786	0.32285	um	Spot	Position	28	1000567628	574585
560.864	695.588	0.32285	um	Spot	Position	28	1000566973	574586
692.533	483.494	0.32285	um	Spot	Position	28	1000572570	574594
667.277	496.52	0.32285	um	Spot	Position	28	1000462497	574595
704.34	534.048	0.32285	um	Spot	Position	28	1000462642	574599
718.419	563.223	0.32285	um	Spot	Position	28	1000462655	574602
928.808	569.733	0.32285	um	Spot	Position	28	1000462656	574603
986.258	608.434	0.32285	um	Spot	Position	28	1000572592	574608
970.983	630.804	0.32285	um	Spot	Position	28	1000573242	574610
847.417	676.896	0.32285	um	Spot	Position	28	1000574282	574615
829.278	731.193	0.32285	um	Spot	Position	28	1000570940	574616
820.833	771.962	0.32285	um	Spot	Position	28	1000573611	574617
1075.19	473.054	0.32285	um	Spot	Position	28	1000574284	574618
366.495	851.567	0.32285	um	Spot	Position	28	1000568639	574624
591.205	857.523	0.32285	um	Spot	Position	28	1000462787	574625
730.187	782.593	0.32285	um	Spot	Position	28	1000572589	574629
731.583	872.245	0.32285	um	Spot	Position	28	1000573624	574630
629.128	7.53253	0.32285	um	Spot	Position	28	1000565608	574631
661.748	80.9584	0.32285	um	Spot	Position	28	1000569652	574632
654.879	98.7977	0.32285	um	Spot	Position	28	1000571323	574633
574.448	119.396	0.32285	um	Spot	Position	28	1000572935	574635
595.811	228.991	0.32285	um	Spot	Position	28	1000573970	574639
541.612	307.25	0.32285	um	Spot	Position	28	1000565649	574641
560.057	322.978	0.32285	um	Spot	Position	28	1000568662	574643
644.812	368.919	0.32285	um	Spot	Position	28	1000574644	574644
585.695	426.597	0.32285	um	Spot	Position	28	1000570325	574650
601.96	437.387	0.32285	um	Spot	Position	28	1000565695	574652
779.284	136.7	0.32285	um	Spot	Position	28	1000565720	574681
678.135	144.829	0.32285	um	Spot	Position	28	1000565723	574682
729.213	400.457	0.32285	um	Spot	Position	28	1000572688	574704
914.748	112.067	0.32285	um	Spot	Position	28	1000565817	574743
904.884	139.672	0.32285	um	Spot	Position	28	1000565823	574748
908.251	178.283	0.32285	um	Spot	Position	28	1000565830	574756
857.843	183.715	0.32285	um	Spot	Position	28	1000572988	574758
974.015	199.706	0.32285	um	Spot	Position	28	1000565833	574759
924.891	218.282	0.32285	um	Spot	Position	28	1000565835	574763
952.145	290.435	0.32285	um	Spot	Position	28	1000565844	574773
996.683	125.163	0.32285	um	Spot	Position	28	1000568190	574819
1028.35	243.625	0.32285	um	Spot	Position	28	1000573846	574836
1023.1	249.029	0.32285	um	Spot	Position	28	1000572169	574837
1005.41	358.96	0.32285	um	Spot	Position	28	1000567231	574855
1012.06	369.922	0.32285	um	Spot	Position	28	1000567906	574857
304.673	687.818	0.32285	um	Spot	Position	29	1000571229	574869
541.086	450.376	0.32285	um	Spot	Position	29	1000573992	574872
335.892	465.039	0.32285	um	Spot	Position	29	1000462356	574874
639.661	479.485	0.32285	um	Spot	Position	29	1000568251	574876
627.928	521.052	0.32285	um	Spot	Position	29	1000462509	574878
390.339	529.187	0.32285	um	Spot	Position	29	1000572531	574879
468.535	529.216	0.32285	um	Spot	Position	29	1000462511	574880
529.827	535.06	0.32285	um	Spot	Position	29	1000462526	574882
411.503	543.876	0.32285	um	Spot	Position	29	1000571245	574887
465.271	575.316	0.32285	um	Spot	Position	29	1000568592	574891
350.968	578.551	0.32285	um	Spot	Position	29	1000571253	574893
464.591	606.328	0.32285	um	Spot	Position	29	1000571261	574900
657.826	633.926	0.32285	um	Spot	Position	29	1000462559	574907
628.972	648.527	0.32285	um	Spot	Position	29	1000462567	574908
468.056	675.98	0.32285	um	Spot	Position	29	1000462577	574910
438.844	689.074	0.32285	um	Spot	Position	29	1000462571	574911
457.386	689.614	0.32285	um	Spot	Position	29	1000567628	574912
560.122	695.526	0.32285	um	Spot	Position	29	1000566973	574913
691.958	484.48	0.32285	um	Spot	Position	29	1000572570	574922
666.077	495.43	0.32285	um	Spot	Position	29	1000462497	574923
704.147	533.69	0.32285	um	Spot	Position	29	1000462642	574927
718.239	562.733	0.32285	um	Spot	Position	29	1000462655	574929
928.546	569.469	0.32285	um	Spot	Position	29	1000462656	574930
985.968	611.013	0.32285	um	Spot	Position	29	1000572592	574935
971.047	630.521	0.32285	um	Spot	Position	29	1000573242	574937
846.856	679.14	0.32285	um	Spot	Position	29	1000574282	574942
823.466	734.037	0.32285	um	Spot	Position	29	1000570940	574943
836.913	759.958	0.32285	um	Spot	Position	29	1000573611	574944
1075.06	472.994	0.32285	um	Spot	Position	29	1000574284	574945
366.779	851.25	0.32285	um	Spot	Position	29	1000568639	574952
591.123	856.89	0.32285	um	Spot	Position	29	1000462787	574953
733.092	786.207	0.32285	um	Spot	Position	29	1000572589	574957
732.766	869.867	0.32285	um	Spot	Position	29	1000573624	574958
628.792	6.65427	0.32285	um	Spot	Position	29	1000565608	574959
649.466	90.7893	0.32285	um	Spot	Position	29	1000571323	574961
573.297	119.931	0.32285	um	Spot	Position	29	1000572935	574963
597.979	224.363	0.32285	um	Spot	Position	29	1000573970	574969
533.637	292.638	0.32285	um	Spot	Position	29	1000565649	574972
559.943	322.228	0.32285	um	Spot	Position	29	1000568662	574977
585.869	426.291	0.32285	um	Spot	Position	29	1000570325	574983
600.877	435.374	0.32285	um	Spot	Position	29	1000565695	574986
540.607	449.73	0.32285	um	Spot	Position	29	1000571233	574988
681.468	79.8575	0.32285	um	Spot	Position	29	1000569652	575001
775.2	136.937	0.32285	um	Spot	Position	29	1000565720	575012
677.95	144.293	0.32285	um	Spot	Position	29	1000565723	575014
727.159	406.39	0.32285	um	Spot	Position	29	1000572688	575041
914.711	112.19	0.32285	um	Spot	Position	29	1000565817	575081
904.896	139.909	0.32285	um	Spot	Position	29	1000565823	575085
908.27	177.969	0.32285	um	Spot	Position	29	1000565830	575093
973.596	199.312	0.32285	um	Spot	Position	29	1000565833	575097
924.48	217.878	0.32285	um	Spot	Position	29	1000565835	575101
952.229	290.121	0.32285	um	Spot	Position	29	1000565844	575106
1015.8	239.055	0.32285	um	Spot	Position	29	1000572169	575170
1034.88	252.074	0.32285	um	Spot	Position	29	1000573846	575174
1003.5	360.179	0.32285	um	Spot	Position	29	1000567231	575190
1009.69	374.87	0.32285	um	Spot	Position	29	1000567906	575192
304.778	687.573	0.32285	um	Spot	Position	30	1000571229	575204
540.158	450.376	0.32285	um	Spot	Position	30	1000573992	575207
335.944	465.113	0.32285	um	Spot	Position	30	1000462356	575209
639.455	479.247	0.32285	um	Spot	Position	30	1000568251	575211
627.689	520.906	0.32285	um	Spot	Position	30	1000462509	575213
390.216	528.911	0.32285	um	Spot	Position	30	1000572531	575214
468.586	529.054	0.32285	um	Spot	Position	30	1000462511	575215
411.173	544.269	0.32285	um	Spot	Position	30	1000571245	575221
464.818	575.05	0.32285	um	Spot	Position	30	1000568592	575225
349.886	579.812	0.32285	um	Spot	Position	30	1000571253	575227
464.768	606.044	0.32285	um	Spot	Position	30	1000571261	575233
658.015	633.301	0.32285	um	Spot	Position	30	1000462559	575240
629.72	647.959	0.32285	um	Spot	Position	30	1000462567	575241
573.805	656.846	0.32285	um	Spot	Position	30	1000573214	575243
467.751	675.552	0.32285	um	Spot	Position	30	1000462577	575244
438.844	688.465	0.32285	um	Spot	Position	30	1000462571	575245
455.544	690.179	0.32285	um	Spot	Position	30	1000567628	575246
558.134	695.164	0.32285	um	Spot	Position	30	1000566973	575247
691.068	486.457	0.32285	um	Spot	Position	30	1000572570	575255
666.192	495.053	0.32285	um	Spot	Position	30	1000462497	575256
703.974	533.372	0.32285	um	Spot	Position	30	1000462642	575260
718.303	562.254	0.32285	um	Spot	Position	30	1000462655	575262
927.762	568.964	0.32285	um	Spot	Position	30	1000462656	575263
985.246	613.408	0.32285	um	Spot	Position	30	1000572592	575268
844.916	682.829	0.32285	um	Spot	Position	30	1000574282	575273
818.793	735.231	0.32285	um	Spot	Position	30	1000570940	575274
837.609	756.496	0.32285	um	Spot	Position	30	1000573611	575275
1074.76	474.224	0.32285	um	Spot	Position	30	1000574284	575276
367.417	850.605	0.32285	um	Spot	Position	30	1000568639	575282
591.028	856.837	0.32285	um	Spot	Position	30	1000462787	575283
731.283	789.225	0.32285	um	Spot	Position	30	1000572589	575288
733.026	868.087	0.32285	um	Spot	Position	30	1000573624	575289
628.593	6.429	0.32285	um	Spot	Position	30	1000565608	575291
646.985	87.068	0.32285	um	Spot	Position	30	1000571323	575293
573.839	119.712	0.32285	um	Spot	Position	30	1000572935	575295
589.531	207.906	0.32285	um	Spot	Position	30	1000573970	575297
560.311	323.997	0.32285	um	Spot	Position	30	1000568662	575307
584.728	425.625	0.32285	um	Spot	Position	30	1000570325	575312
539.842	449.73	0.32285	um	Spot	Position	30	1000571233	575320
694.478	76.3866	0.32285	um	Spot	Position	30	1000569652	575338
763.827	134.728	0.32285	um	Spot	Position	30	1000565720	575350
678.007	144.177	0.32285	um	Spot	Position	30	1000565723	575352
725.815	407.894	0.32285	um	Spot	Position	30	1000572688	575380
914.644	111.952	0.32285	um	Spot	Position	30	1000565817	575424
904.748	139.421	0.32285	um	Spot	Position	30	1000565823	575429
908.801	177.806	0.32285	um	Spot	Position	30	1000565830	575436
974.098	198.921	0.32285	um	Spot	Position	30	1000565833	575440
924.645	217.087	0.32285	um	Spot	Position	30	1000565835	575444
952.097	290.247	0.32285	um	Spot	Position	30	1000565844	575451
1009.23	233.237	0.32285	um	Spot	Position	30	1000572169	575508
1034.78	253.374	0.32285	um	Spot	Position	30	1000573846	575511
1002.44	361.124	0.32285	um	Spot	Position	30	1000567231	575529
1008.63	377.675	0.32285	um	Spot	Position	30	1000567906	575532
304.031	687.177	0.32285	um	Spot	Position	31	1000571229	575541
540.072	450.376	0.32285	um	Spot	Position	31	1000571233	575544
568.213	450.376	0.32285	um	Spot	Position	31	1000575545	575545
335.466	465.347	0.32285	um	Spot	Position	31	1000462356	575547
638.807	479.08	0.32285	um	Spot	Position	31	1000568251	575548
627.054	520.958	0.32285	um	Spot	Position	31	1000462509	575550
467.896	528.728	0.32285	um	Spot	Position	31	1000462511	575551
410.71	543.999	0.32285	um	Spot	Position	31	1000571245	575556
464.149	575.366	0.32285	um	Spot	Position	31	1000568592	575561
349.249	579.758	0.32285	um	Spot	Position	31	1000571253	575562
464.407	605.38	0.32285	um	Spot	Position	31	1000571261	575569
657.143	632.582	0.32285	um	Spot	Position	31	1000462559	575576
467.323	674.911	0.32285	um	Spot	Position	31	1000462577	575578
452.545	691.518	0.32285	um	Spot	Position	31	1000567628	575579
555.925	695.109	0.32285	um	Spot	Position	31	1000566973	575580
690.049	487.333	0.32285	um	Spot	Position	31	1000572570	575588
666.113	494.697	0.32285	um	Spot	Position	31	1000462497	575589
703.486	533.497	0.32285	um	Spot	Position	31	1000462642	575593
717.729	562.148	0.32285	um	Spot	Position	31	1000462655	575595
927.976	568.877	0.32285	um	Spot	Position	31	1000462656	575596
965.002	612.528	0.32285	um	Spot	Position	31	1000573242	575601
845.242	682.236	0.32285	um	Spot	Position	31	1000574282	575606
821.652	734.62	0.32285	um	Spot	Position	31	1000570940	575607
855.879	744.67	0.32285	um	Spot	Position	31	1000573611	575608
1078.28	479.519	0.32285	um	Spot	Position	31	1000574284	575609
1016.24	584.32	0.32285	um	Spot	Position	31	1000575610	575610
366.781	850.288	0.32285	um	Spot	Position	31	1000568639	575616
591.007	856.364	0.32285	um	Spot	Position	31	1000462787	575617
731.443	789.308	0.32285	um	Spot	Position	31	1000572589	575622
734.317	863.005	0.32285	um	Spot	Position	31	1000573624	575623
626.224	5.54136	0.32285	um	Spot	Position	31	1000565608	575625
585.116	183.601	0.32285	um	Spot	Position	31	1000573970	575628
643.23	367.474	0.32285	um	Spot	Position	31	1000574644	575641
584.545	426.039	0.32285	um	Spot	Position	31	1000570325	575655
539.669	449.73	0.32285	um	Spot	Position	31	1000573992	575664
698.399	76.3926	0.32285	um	Spot	Position	31	1000569652	575682
754.501	136.533	0.32285	um	Spot	Position	31	1000565720	575695
677.282	144.055	0.32285	um	Spot	Position	31	1000565723	575697
724.251	421.352	0.32285	um	Spot	Position	31	1000572688	575733
914.404	111.74	0.32285	um	Spot	Position	31	1000565817	575770
904.749	139.436	0.32285	um	Spot	Position	31	1000565823	575777
908.297	178.148	0.32285	um	Spot	Position	31	1000565830	575784
973.856	199.172	0.32285	um	Spot	Position	31	1000565833	575788
924.648	216.506	0.32285	um	Spot	Position	31	1000565835	575791
951.853	290.053	0.32285	um	Spot	Position	31	1000565844	575798
1034.58	253.997	0.32285	um	Spot	Position	31	1000573846	575856
1002.66	361.147	0.32285	um	Spot	Position	31	1000567231	575876
304.546	687.084	0.32285	um	Spot	Position	32	1000571229	575888
569.268	450.376	0.32285	um	Spot	Position	32	1000575545	575891
638.808	478.923	0.32285	um	Spot	Position	32	1000568251	575894
532.244	519.16	0.32285	um	Spot	Position	32	1000462526	575895
626.846	520.066	0.32285	um	Spot	Position	32	1000462509	575896
467.642	528.524	0.32285	um	Spot	Position	32	1000462511	575897
411.1	543.438	0.32285	um	Spot	Position	32	1000571245	575902
464.852	575.682	0.32285	um	Spot	Position	32	1000568592	575907
349.913	578.888	0.32285	um	Spot	Position	32	1000571253	575908
464.102	604.607	0.32285	um	Spot	Position	32	1000571261	575915
656.183	625.707	0.32285	um	Spot	Position	32	1000462559	575921
467.457	674.63	0.32285	um	Spot	Position	32	1000462577	575924
438.563	687.294	0.32285	um	Spot	Position	32	1000462571	575925
451.068	691.944	0.32285	um	Spot	Position	32	1000567628	575926
549.892	696.244	0.32285	um	Spot	Position	32	1000566973	575928
689.977	488.311	0.32285	um	Spot	Position	32	1000572570	575936
665.02	494.561	0.32285	um	Spot	Position	32	1000462497	575937
703.314	533.433	0.32285	um	Spot	Position	32	1000462642	575942
717.645	561.957	0.32285	um	Spot	Position	32	1000462655	575945
927.488	567.961	0.32285	um	Spot	Position	32	1000462656	575946
962.631	611.352	0.32285	um	Spot	Position	32	1000573242	575951
844.152	683.12	0.32285	um	Spot	Position	32	1000574282	575956
819.512	733.961	0.32285	um	Spot	Position	32	1000570940	575957
863.133	737.667	0.32285	um	Spot	Position	32	1000573611	575958
883.509	772.264	0.32285	um	Spot	Position	32	1000575959	575959
1080.65	482.944	0.32285	um	Spot	Position	32	1000574284	575960
1015.53	583.306	0.32285	um	Spot	Position	32	1000575610	575961
367.529	849.846	0.32285	um	Spot	Position	32	1000568639	575967
591.761	855.449	0.32285	um	Spot	Position	32	1000462787	575968
730.884	791.081	0.32285	um	Spot	Position	32	1000572589	575973
738.211	852.839	0.32285	um	Spot	Position	32	1000573624	575974
582.934	172.863	0.32285	um	Spot	Position	32	1000573970	575979
560.684	340.329	0.32285	um	Spot	Position	32	1000568662	575987
642.944	367.128	0.32285	um	Spot	Position	32	1000574644	575988
584.673	425.374	0.32285	um	Spot	Position	32	1000570325	575993
534.038	436.744	0.32285	um	Spot	Position	32	1000573992	575998
711.061	73.1597	0.32285	um	Spot	Position	32	1000569652	576016
675.987	138.408	0.32285	um	Spot	Position	32	1000565723	576029
749.491	138.767	0.32285	um	Spot	Position	32	1000565720	576030
684	150.418	0.32285	um	Spot	Position	32	1000576033	576033
722.57	429.235	0.32285	um	Spot	Position	32	1000572688	576072
914.271	111.521	0.32285	um	Spot	Position	32	1000565817	576112
986.366	122.68	0.32285	um	Spot	Position	32	1000568190	576116
904.468	139.043	0.32285	um	Spot	Position	32	1000565823	576117
907.718	177.789	0.32285	um	Spot	Position	32	1000565830	576124
973.39	198.67	0.32285	um	Spot	Position	32	1000565833	576130
924.621	216.512	0.32285	um	Spot	Position	32	1000565835	576132
951.732	290.101	0.32285	um	Spot	Position	32	1000565844	576138
1004.91	227.238	0.32285	um	Spot	Position	32	1000572169	576192
1034.2	252.837	0.32285	um	Spot	Position	32	1000573846	576196
304.823	687.036	0.32285	um	Spot	Position	33	1000571229	576228
335.856	464.88	0.32285	um	Spot	Position	33	1000462356	576233
638.766	478.33	0.32285	um	Spot	Position	33	1000568251	576234
531.921	517.711	0.32285	um	Spot	Position	33	1000462526	576235
626.726	519.975	0.32285	um	Spot	Position	33	1000462509	576236
467.751	528.24	0.32285	um	Spot	Position	33	1000462511	576237
411.139	543.443	0.32285	um	Spot	Position	33	1000571245	576242
357.391	574.258	0.32285	um	Spot	Position	33	1000571253	576247
463.802	575.378	0.32285	um	Spot	Position	33	1000568592	576249
464.488	604.705	0.32285	um	Spot	Position	33	1000571261	576256
656.278	624.735	0.32285	um	Spot	Position	33	1000462559	576261
579.206	640.324	0.32285	um	Spot	Position	33	1000573214	576264
467.523	674.161	0.32285	um	Spot	Position	33	1000462577	576266
449.87	692.5	0.32285	um	Spot	Position	33	1000567628	576267
548.386	695.501	0.32285	um	Spot	Position	33	1000566973	576269
689.797	487.948	0.32285	um	Spot	Position	33	1000572570	576276
664.159	494.009	0.32285	um	Spot	Position	33	1000462497	576277
703.227	533.088	0.32285	um	Spot	Position	33	1000462642	576282
717.617	561.752	0.32285	um	Spot	Position	33	1000462655	576284
927.483	567.555	0.32285	um	Spot	Position	33	1000462656	576285
946.454	609.703	0.32285	um	Spot	Position	33	1000573242	576289
840.825	689.897	0.32285	um	Spot	Position	33	1000574282	576294
818.3	733.993	0.32285	um	Spot	Position	33	1000570940	576295
881.588	770.708	0.32285	um	Spot	Position	33	1000575959	576296
1082.23	489.801	0.32285	um	Spot	Position	33	1000574284	576297
1014.93	583.089	0.32285	um	Spot	Position	33	1000575610	576298
367.777	849.745	0.32285	um	Spot	Position	33	1000568639	576303
591.755	855.414	0.32285	um	Spot	Position	33	1000462787	576304
727.845	792.777	0.32285	um	Spot	Position	33	1000572589	576309
740.803	850.018	0.32285	um	Spot	Position	33	1000573624	576310
632.425	74.3713	0.32285	um	Spot	Position	33	1000571323	576313
589.425	148.351	0.32285	um	Spot	Position	33	1000573970	576315
527.264	295.719	0.32285	um	Spot	Position	33	1000565649	576322
560.826	346.339	0.32285	um	Spot	Position	33	1000568662	576325
642.635	366.393	0.32285	um	Spot	Position	33	1000574644	576326
528.545	420.525	0.32285	um	Spot	Position	33	1000573992	576334
584.605	423.989	0.32285	um	Spot	Position	33	1000570325	576336
553.18	449.73	0.32285	um	Spot	Position	33	1000571233	576342
572.161	449.73	0.32285	um	Spot	Position	33	1000575545	576343
719.412	71.2461	0.32285	um	Spot	Position	33	1000569652	576359
675.214	138.515	0.32285	um	Spot	Position	33	1000565723	576371
740.193	140.366	0.32285	um	Spot	Position	33	1000565720	576372
685	151.512	0.32285	um	Spot	Position	33	1000576033	576374
721.694	435.895	0.32285	um	Spot	Position	33	1000572688	576408
914.148	111.142	0.32285	um	Spot	Position	33	1000565817	576447
982.666	120.207	0.32285	um	Spot	Position	33	1000568190	576451
907.845	177.079	0.32285	um	Spot	Position	33	1000565830	576462
973.497	198.556	0.32285	um	Spot	Position	33	1000565833	576465
924.362	216.451	0.32285	um	Spot	Position	33	1000565835	576468
952.026	289.75	0.32285	um	Spot	Position	33	1000565844	576474
996.411	215.338	0.32285	um	Spot	Position	33	1000572169	576524
1033.71	252.365	0.32285	um	Spot	Position	33	1000573846	576528
221.917	514.399	0.32285	um	Spot	Position	34	1000576550	576550
304.998	686.682	0.32285	um	Spot	Position	34	1000571229	576555
335.978	464.827	0.32285	um	Spot	Position	34	1000462356	576561
638.725	477.798	0.32285	um	Spot	Position	34	1000568251	576563
531.259	512.911	0.32285	um	Spot	Position	34	1000462526	576564
626.693	519.211	0.32285	um	Spot	Position	34	1000462509	576565
467.592	527.946	0.32285	um	Spot	Position	34	1000462511	576566
410.843	543.813	0.32285	um	Spot	Position	34	1000571245	576570
367.668	570.978	0.32285	um	Spot	Position	34	1000571253	576574
463.727	575.597	0.32285	um	Spot	Position	34	1000568592	576577
464.598	604.712	0.32285	um	Spot	Position	34	1000571261	576584
656.295	624.403	0.32285	um	Spot	Position	34	1000462559	576590
626.032	642.477	0.32285	um	Spot	Position	34	1000462567	576592
467.537	674.122	0.32285	um	Spot	Position	34	1000462577	576593
450.584	692.051	0.32285	um	Spot	Position	34	1000567628	576594
547.285	695.172	0.32285	um	Spot	Position	34	1000566973	576596
689.835	488.258	0.32285	um	Spot	Position	34	1000572570	576603
663.842	493.609	0.32285	um	Spot	Position	34	1000462497	576604
703.243	532.775	0.32285	um	Spot	Position	34	1000462642	576609
725.439	543.354	0.32285	um	Spot	Position	34	1000576612	576612
717.516	561.132	0.32285	um	Spot	Position	34	1000462655	576613
927.64	567.159	0.32285	um	Spot	Position	34	1000462656	576614
941.63	608.455	0.32285	um	Spot	Position	34	1000573242	576619
901.431	665.905	0.32285	um	Spot	Position	34	1000576622	576622
841.156	690.517	0.32285	um	Spot	Position	34	1000574282	576624
872.694	731.275	0.32285	um	Spot	Position	34	1000573611	576625
815.73	733.461	0.32285	um	Spot	Position	34	1000570940	576626
1082.45	495.003	0.32285	um	Spot	Position	34	1000574284	576627
1014.39	582.491	0.32285	um	Spot	Position	34	1000575610	576628
367.798	849.486	0.32285	um	Spot	Position	34	1000568639	576634
591.635	854.468	0.32285	um	Spot	Position	34	1000462787	576635
746.161	842.838	0.32285	um	Spot	Position	34	1000573624	576639
632.214	73.2197	0.32285	um	Spot	Position	34	1000571323	576641
595.344	135.826	0.32285	um	Spot	Position	34	1000573970	576643
561.264	346.112	0.32285	um	Spot	Position	34	1000568662	576651
642.224	365.987	0.32285	um	Spot	Position	34	1000574644	576653
522.209	395.416	0.32285	um	Spot	Position	34	1000573992	576655
584.954	422.039	0.32285	um	Spot	Position	34	1000570325	576659
555.055	449.73	0.32285	um	Spot	Position	34	1000571233	576666
574.862	449.73	0.32285	um	Spot	Position	34	1000575545	576667
719.73	71.2137	0.32285	um	Spot	Position	34	1000569652	576686
675.105	137.902	0.32285	um	Spot	Position	34	1000565723	576698
733.739	140.546	0.32285	um	Spot	Position	34	1000565720	576699
684.938	150.993	0.32285	um	Spot	Position	34	1000576033	576701
914.185	111.02	0.32285	um	Spot	Position	34	1000565817	576776
981.656	119.379	0.32285	um	Spot	Position	34	1000568190	576780
907.961	176.667	0.32285	um	Spot	Position	34	1000565830	576790
973.459	198.791	0.32285	um	Spot	Position	34	1000565833	576794
992.805	208.952	0.32285	um	Spot	Position	34	1000572169	576796
924.364	216.001	0.32285	um	Spot	Position	34	1000565835	576798
952.009	289.501	0.32285	um	Spot	Position	34	1000565844	576806
1033.41	250.285	0.32285	um	Spot	Position	34	1000573846	576864
1027.14	418.247	0.32285	um	Spot	Position	34	1000576885	576885
222.291	514.897	0.32285	um	Spot	Position	35	1000576550	576887
305.37	685.952	0.32285	um	Spot	Position	35	1000571229	576892
336.508	464.295	0.32285	um	Spot	Position	35	1000462356	576897
638.677	477.623	0.32285	um	Spot	Position	35	1000568251	576898
531.012	511.75	0.32285	um	Spot	Position	35	1000462526	576899
626.739	518.879	0.32285	um	Spot	Position	35	1000462509	576900
467.589	527.896	0.32285	um	Spot	Position	35	1000462511	576901
410.769	544.161	0.32285	um	Spot	Position	35	1000571245	576905
374.514	567.882	0.32285	um	Spot	Position	35	1000571253	576908
463.703	575.836	0.32285	um	Spot	Position	35	1000568592	576911
464.675	604.194	0.32285	um	Spot	Position	35	1000571261	576918
656.285	623.398	0.32285	um	Spot	Position	35	1000462559	576923
626.05	641.78	0.32285	um	Spot	Position	35	1000462567	576927
467.979	673.602	0.32285	um	Spot	Position	35	1000462577	576928
449.9	691.982	0.32285	um	Spot	Position	35	1000567628	576929
546.112	694.582	0.32285	um	Spot	Position	35	1000566973	576930
689.677	487.559	0.32285	um	Spot	Position	35	1000572570	576939
661.852	492.658	0.32285	um	Spot	Position	35	1000462497	576940
703.261	532.183	0.32285	um	Spot	Position	35	1000462642	576945
725.279	542.778	0.32285	um	Spot	Position	35	1000576612	576948
717.458	560.588	0.32285	um	Spot	Position	35	1000462655	576949
928.078	567.343	0.32285	um	Spot	Position	35	1000462656	576950
940.397	607.747	0.32285	um	Spot	Position	35	1000573242	576955
905.613	682.529	0.32285	um	Spot	Position	35	1000576622	576960
874.073	730.958	0.32285	um	Spot	Position	35	1000573611	576961
814.177	732.334	0.32285	um	Spot	Position	35	1000570940	576962
891.852	768.75	0.32285	um	Spot	Position	35	1000575959	576963
1081.66	496.512	0.32285	um	Spot	Position	35	1000574284	576964
1013.96	581.545	0.32285	um	Spot	Position	35	1000575610	576965
367.957	848.944	0.32285	um	Spot	Position	35	1000568639	576971
591.573	854.206	0.32285	um	Spot	Position	35	1000462787	576972
724.478	796.729	0.32285	um	Spot	Position	35	1000572589	576976
745.178	841.013	0.32285	um	Spot	Position	35	1000573624	576977
631.172	72.5266	0.32285	um	Spot	Position	35	1000571323	576979
595.913	122.074	0.32285	um	Spot	Position	35	1000573970	576981
562.17	226.03	0.32285	um	Spot	Position	35	1000576987	576987
525.855	298.342	0.32285	um	Spot	Position	35	1000565649	576990
642.385	365.608	0.32285	um	Spot	Position	35	1000574644	576995
516.561	375.484	0.32285	um	Spot	Position	35	1000573992	576996
585.806	422.764	0.32285	um	Spot	Position	35	1000570325	577000
560.108	449.73	0.32285	um	Spot	Position	35	1000571233	577002
577.673	449.73	0.32285	um	Spot	Position	35	1000575545	577003
719.952	70.791	0.32285	um	Spot	Position	35	1000569652	577012
720.492	145.547	0.32285	um	Spot	Position	35	1000565720	577023
684.872	150.633	0.32285	um	Spot	Position	35	1000576033	577024
914.043	110.928	0.32285	um	Spot	Position	35	1000565817	577097
979.646	118.36	0.32285	um	Spot	Position	35	1000568190	577101
908.066	176.32	0.32285	um	Spot	Position	35	1000565830	577114
973.242	198.26	0.32285	um	Spot	Position	35	1000565833	577116
924.348	215.674	0.32285	um	Spot	Position	35	1000565835	577119
953.8	289.716	0.32285	um	Spot	Position	35	1000565844	577126
1029.64	244.758	0.32285	um	Spot	Position	35	1000573846	577185
999.181	362.198	0.32285	um	Spot	Position	35	1000567231	577202
1009.39	421.948	0.32285	um	Spot	Position	35	1000576885	577208
224.688	517.576	0.32285	um	Spot	Position	36	1000576550	577210
306.156	685.666	0.32285	um	Spot	Position	36	1000571229	577215
560.968	450.376	0.32285	um	Spot	Position	36	1000571233	577219
336.426	463.913	0.32285	um	Spot	Position	36	1000462356	577221
638.86	477.082	0.32285	um	Spot	Position	36	1000568251	577222
531.304	511.212	0.32285	um	Spot	Position	36	1000462526	577224
627.006	518.538	0.32285	um	Spot	Position	36	1000462509	577225
468.438	528.054	0.32285	um	Spot	Position	36	1000462511	577226
407.638	553.233	0.32285	um	Spot	Position	36	1000571245	577232
377.957	568.114	0.32285	um	Spot	Position	36	1000571253	577235
463.698	575.934	0.32285	um	Spot	Position	36	1000568592	577238
464.623	604.116	0.32285	um	Spot	Position	36	1000571261	577245
626.102	641.594	0.32285	um	Spot	Position	36	1000462567	577253
468.333	672.856	0.32285	um	Spot	Position	36	1000462577	577255
448.75	692.701	0.32285	um	Spot	Position	36	1000567628	577257
545.788	694.352	0.32285	um	Spot	Position	36	1000566973	577258
689.531	488.003	0.32285	um	Spot	Position	36	1000572570	577266
661.529	492.51	0.32285	um	Spot	Position	36	1000462497	577267
703.309	531.841	0.32285	um	Spot	Position	36	1000462642	577272
725.117	541.871	0.32285	um	Spot	Position	36	1000576612	577274
717.496	560.161	0.32285	um	Spot	Position	36	1000462655	577275
927.945	567.253	0.32285	um	Spot	Position	36	1000462656	577276
936.508	605.485	0.32285	um	Spot	Position	36	1000573242	577281
906.098	692.28	0.32285	um	Spot	Position	36	1000576622	577285
838.48	695.154	0.32285	um	Spot	Position	36	1000574282	577286
873.88	728.187	0.32285	um	Spot	Position	36	1000573611	577287
805.983	728.701	0.32285	um	Spot	Position	36	1000570940	577288
898.412	773.527	0.32285	um	Spot	Position	36	1000575959	577289
1068.6	463.987	0.32285	um	Spot	Position	36	1000577290	577290
1033.86	478.309	0.32285	um	Spot	Position	36	1000577291	577291
1013.43	580.915	0.32285	um	Spot	Position	36	1000575610	577292
368.065	848.537	0.32285	um	Spot	Position	36	1000568639	577297
591.816	854.273	0.32285	um	Spot	Position	36	1000462787	577298
709.988	792.38	0.32285	um	Spot	Position	36	1000572589	577302
744.893	840.603	0.32285	um	Spot	Position	36	1000573624	577303
630.927	72.0646	0.32285	um	Spot	Position	36	1000571323	577305
565.374	224.316	0.32285	um	Spot	Position	36	1000576987	577313
537.072	290.718	0.32285	um	Spot	Position	36	1000565649	577315
510.777	359.473	0.32285	um	Spot	Position	36	1000573992	577319
642.225	365.276	0.32285	um	Spot	Position	36	1000574644	577321
585.862	422.362	0.32285	um	Spot	Position	36	1000570325	577325
720.237	70.8907	0.32285	um	Spot	Position	36	1000569652	577352
709.417	148.91	0.32285	um	Spot	Position	36	1000565720	577367
684.593	150.823	0.32285	um	Spot	Position	36	1000576033	577368
913.869	110.606	0.32285	um	Spot	Position	36	1000565817	577444
977.349	117.13	0.32285	um	Spot	Position	36	1000568190	577448
907.76	176.462	0.32285	um	Spot	Position	36	1000565830	577461
972.917	198.429	0.32285	um	Spot	Position	36	1000565833	577467
924.229	215.711	0.32285	um	Spot	Position	36	1000565835	577470
955.671	290.13	0.32285	um	Spot	Position	36	1000565844	577478
1028.87	244.252	0.32285	um	Spot	Position	36	1000573846	577534
998.9	361.444	0.32285	um	Spot	Position	36	1000567231	577550
998.605	422.914	0.32285	um	Spot	Position	36	1000576885	577557
277.163	603.067	0.32285	um	Spot	Position	37	1000577562	577562
306.693	685.429	0.32285	um	Spot	Position	37	1000571229	577563
639.057	476.84	0.32285	um	Spot	Position	37	1000568251	577569
661.136	492.02	0.32285	um	Spot	Position	37	1000462497	577570
531.918	510.722	0.32285	um	Spot	Position	37	1000462526	577572
627.047	518.155	0.32285	um	Spot	Position	37	1000462509	577573
467.536	527.379	0.32285	um	Spot	Position	37	1000462511	577574
406.831	553.452	0.32285	um	Spot	Position	37	1000571245	577580
379.092	566.63	0.32285	um	Spot	Position	37	1000571253	577583
464.59	575.371	0.32285	um	Spot	Position	37	1000568592	577587
463.163	585.058	0.32285	um	Spot	Position	37	1000571261	577591
657.719	631.138	0.32285	um	Spot	Position	37	1000462559	577601
626.623	641.483	0.32285	um	Spot	Position	37	1000462567	577603
468.819	672.606	0.32285	um	Spot	Position	37	1000462577	577606
448.125	693.067	0.32285	um	Spot	Position	37	1000567628	577607
546.049	694.046	0.32285	um	Spot	Position	37	1000566973	577608
690.089	487.419	0.32285	um	Spot	Position	37	1000572570	577618
703.443	531.561	0.32285	um	Spot	Position	37	1000462642	577622
725.224	541.59	0.32285	um	Spot	Position	37	1000576612	577624
717.699	559.887	0.32285	um	Spot	Position	37	1000462655	577625
927.758	567.104	0.32285	um	Spot	Position	37	1000462656	577626
935.124	604.039	0.32285	um	Spot	Position	37	1000573242	577631
836.33	695.798	0.32285	um	Spot	Position	37	1000574282	577635
899.21	715.337	0.32285	um	Spot	Position	37	1000577636	577636
909.207	717.027	0.32285	um	Spot	Position	37	1000576622	577637
803.465	728.716	0.32285	um	Spot	Position	37	1000570940	577638
1069.71	466.124	0.32285	um	Spot	Position	37	1000577290	577639
1032.8	478.849	0.32285	um	Spot	Position	37	1000577291	577640
1013.14	580.221	0.32285	um	Spot	Position	37	1000575610	577641
368.83	847.983	0.32285	um	Spot	Position	37	1000568639	577648
592.245	853.35	0.32285	um	Spot	Position	37	1000462787	577649
381.17	891.674	0.32285	um	Spot	Position	37	1000577651	577651
900.921	783.115	0.32285	um	Spot	Position	37	1000575959	577654
711.759	791.987	0.32285	um	Spot	Position	37	1000572589	577655
745.688	838.943	0.32285	um	Spot	Position	37	1000573624	577656
631.753	72.6818	0.32285	um	Spot	Position	37	1000571323	577659
584.679	110.306	0.32285	um	Spot	Position	37	1000573970	577662
566.497	224.201	0.32285	um	Spot	Position	37	1000576987	577668
544.397	277.574	0.32285	um	Spot	Position	37	1000565649	577671
511.949	356.196	0.32285	um	Spot	Position	37	1000573992	577675
642.709	365.43	0.32285	um	Spot	Position	37	1000574644	577677
586.273	422.201	0.32285	um	Spot	Position	37	1000570325	577680
642.266	435.519	0.32285	um	Spot	Position	37	1000577683	577683
579.214	447.136	0.32285	um	Spot	Position	37	1000571233	577685
720.677	70.5439	0.32285	um	Spot	Position	37	1000569652	577695
697.632	148.013	0.32285	um	Spot	Position	37	1000565720	577707
685.056	150.603	0.32285	um	Spot	Position	37	1000576033	577708
973.491	97.5223	0.32285	um	Spot	Position	37	1000577776	577776
913.231	110.355	0.32285	um	Spot	Position	37	1000565817	577777
974.689	116.509	0.32285	um	Spot	Position	37	1000568190	577780
906.725	176.699	0.32285	um	Spot	Position	37	1000565830	577792
978.247	187.373	0.32285	um	Spot	Position	37	1000572169	577794
972.29	198.42	0.32285	um	Spot	Position	37	1000565833	577797
924.128	214.947	0.32285	um	Spot	Position	37	1000565835	577799
955.212	289.868	0.32285	um	Spot	Position	37	1000565844	577804
992.182	423.489	0.32285	um	Spot	Position	37	1000576885	577817
1029.46	244.839	0.32285	um	Spot	Position	37	1000573846	577863
998.275	360.923	0.32285	um	Spot	Position	37	1000567231	577876
241.963	533.753	0.32285	um	Spot	Position	38	1000576550	577886
277.164	602.425	0.32285	um	Spot	Position	38	1000577562	577890
307.29	685.222	0.32285	um	Spot	Position	38	1000571229	577892
639.027	476.282	0.32285	um	Spot	Position	38	1000568251	577896
659.982	491.474	0.32285	um	Spot	Position	38	1000462497	577897
531.868	510.395	0.32285	um	Spot	Position	38	1000462526	577899
627.065	517.863	0.32285	um	Spot	Position	38	1000462509	577900
467.718	526.823	0.32285	um	Spot	Position	38	1000462511	577901
407.073	554.183	0.32285	um	Spot	Position	38	1000571245	577907
388.006	561.289	0.32285	um	Spot	Position	38	1000571253	577908
464.886	575.239	0.32285	um	Spot	Position	38	1000568592	577913
657.316	630.224	0.32285	um	Spot	Position	38	1000462559	577925
468.453	672.322	0.32285	um	Spot	Position	38	1000462577	577929
546.022	693.462	0.32285	um	Spot	Position	38	1000566973	577931
443.486	696.481	0.32285	um	Spot	Position	38	1000567628	577932
717.044	450.376	0.32285	um	Spot	Position	38	1000572688	577939
690.006	487.21	0.32285	um	Spot	Position	38	1000572570	577942
703.39	531.241	0.32285	um	Spot	Position	38	1000462642	577948
725.32	541.235	0.32285	um	Spot	Position	38	1000576612	577951
717.696	559.464	0.32285	um	Spot	Position	38	1000462655	577952
927.143	566.455	0.32285	um	Spot	Position	38	1000462656	577953
934.606	603.137	0.32285	um	Spot	Position	38	1000573242	577957
900.649	710.408	0.32285	um	Spot	Position	38	1000577636	577963
793.814	724.393	0.32285	um	Spot	Position	38	1000570940	577965
909.678	742.125	0.32285	um	Spot	Position	38	1000576622	577966
1025.6	487.186	0.32285	um	Spot	Position	38	1000577291	577967
1064.54	525.86	0.32285	um	Spot	Position	38	1000577968	577968
1013.04	579.862	0.32285	um	Spot	Position	38	1000575610	577969
369.558	847.03	0.32285	um	Spot	Position	38	1000568639	577975
591.776	852.082	0.32285	um	Spot	Position	38	1000462787	577976
381.942	891.208	0.32285	um	Spot	Position	38	1000577651	577978
711.423	791.065	0.32285	um	Spot	Position	38	1000572589	577981
746.905	837.335	0.32285	um	Spot	Position	38	1000573624	577982
632.084	72.8878	0.32285	um	Spot	Position	38	1000571323	577984
566.558	224.063	0.32285	um	Spot	Position	38	1000576987	577990
545.858	272.296	0.32285	um	Spot	Position	38	1000565649	577995
508.276	342.414	0.32285	um	Spot	Position	38	1000573992	577999
642.553	364.417	0.32285	um	Spot	Position	38	1000574644	578001
586.299	422.914	0.32285	um	Spot	Position	38	1000570325	578002
641.597	435.075	0.32285	um	Spot	Position	38	1000577683	578005
578.911	446.83	0.32285	um	Spot	Position	38	1000571233	578007
720.216	70.5518	0.32285	um	Spot	Position	38	1000569652	578012
685.718	150.832	0.32285	um	Spot	Position	38	1000565720	578023
977.748	96.1699	0.32285	um	Spot	Position	38	1000577776	578112
913.077	110.253	0.32285	um	Spot	Position	38	1000565817	578113
906.716	176.78	0.32285	um	Spot	Position	38	1000565830	578126
975.607	179.924	0.32285	um	Spot	Position	38	1000572169	578127
972.01	198.437	0.32285	um	Spot	Position	38	1000565833	578129
923.622	215.631	0.32285	um	Spot	Position	38	1000565835	578131
964.089	289.642	0.32285	um	Spot	Position	38	1000565844	578137
987.407	425.398	0.32285	um	Spot	Position	38	1000576885	578148
1029.29	244.978	0.32285	um	Spot	Position	38	1000573846	578195
998.119	361.615	0.32285	um	Spot	Position	38	1000567231	578214
249.636	538.195	0.32285	um	Spot	Position	39	1000576550	578224
277.216	602.286	0.32285	um	Spot	Position	39	1000577562	578227
307.159	684.919	0.32285	um	Spot	Position	39	1000571229	578229
638.966	475.774	0.32285	um	Spot	Position	39	1000568251	578234
660.094	490.908	0.32285	um	Spot	Position	39	1000462497	578235
531.839	510.366	0.32285	um	Spot	Position	39	1000462526	578237
626.818	517.622	0.32285	um	Spot	Position	39	1000462509	578238
468.336	526.599	0.32285	um	Spot	Position	39	1000462511	578239
405.75	556.516	0.32285	um	Spot	Position	39	1000571245	578244
464.964	574.645	0.32285	um	Spot	Position	39	1000568592	578248
657.431	629.754	0.32285	um	Spot	Position	39	1000462559	578260
468.354	672.186	0.32285	um	Spot	Position	39	1000462577	578263
546.29	692.873	0.32285	um	Spot	Position	39	1000566973	578265
425.304	697.527	0.32285	um	Spot	Position	39	1000567628	578266
715.21	461.782	0.32285	um	Spot	Position	39	1000572688	578272
689.612	496.877	0.32285	um	Spot	Position	39	1000572570	578275
703.124	530.996	0.32285	um	Spot	Position	39	1000462642	578281
725.318	540.846	0.32285	um	Spot	Position	39	1000576612	578283
717.418	559.196	0.32285	um	Spot	Position	39	1000462655	578284
926.802	566.15	0.32285	um	Spot	Position	39	1000462656	578285
935.214	603.361	0.32285	um	Spot	Position	39	1000573242	578289
916.567	701.034	0.32285	um	Spot	Position	39	1000577636	578293
832.913	703.738	0.32285	um	Spot	Position	39	1000574282	578294
913.787	760.921	0.32285	um	Spot	Position	39	1000576622	578295
1079.63	478.304	0.32285	um	Spot	Position	39	1000577290	578296
1022.74	489.847	0.32285	um	Spot	Position	39	1000577291	578297
1058.87	529.055	0.32285	um	Spot	Position	39	1000577968	578298
1012.46	579.103	0.32285	um	Spot	Position	39	1000575610	578299
370.145	846.487	0.32285	um	Spot	Position	39	1000568639	578306
591.159	852.176	0.32285	um	Spot	Position	39	1000462787	578307
382.979	890.712	0.32285	um	Spot	Position	39	1000577651	578309
747.555	831.901	0.32285	um	Spot	Position	39	1000573624	578312
639.05	78.0301	0.32285	um	Spot	Position	39	1000571323	578314
566.156	224.704	0.32285	um	Spot	Position	39	1000576987	578323
642.548	364.316	0.32285	um	Spot	Position	39	1000574644	578329
575.731	395.408	0.32285	um	Spot	Position	39	1000578335	578335
587.831	422.629	0.32285	um	Spot	Position	39	1000570325	578337
641.073	434.909	0.32285	um	Spot	Position	39	1000577683	578341
579.168	447.165	0.32285	um	Spot	Position	39	1000571233	578343
719.998	70.723	0.32285	um	Spot	Position	39	1000569652	578359
669.75	155.855	0.32285	um	Spot	Position	39	1000565720	578377
977.782	95.2607	0.32285	um	Spot	Position	39	1000577776	578456
912.723	110.128	0.32285	um	Spot	Position	39	1000565817	578457
906.147	176.951	0.32285	um	Spot	Position	39	1000565830	578472
972.163	198.601	0.32285	um	Spot	Position	39	1000565833	578475
923.831	215.382	0.32285	um	Spot	Position	39	1000565835	578478
964.926	289.791	0.32285	um	Spot	Position	39	1000565844	578485
981.866	426.555	0.32285	um	Spot	Position	39	1000576885	578503
1028.85	244.899	0.32285	um	Spot	Position	39	1000573846	578548
997.595	361.933	0.32285	um	Spot	Position	39	1000567231	578562
328.857	516.407	0.32285	um	Spot	Position	40	1000578572	578572
251.68	540.031	0.32285	um	Spot	Position	40	1000576550	578574
277.714	602.51	0.32285	um	Spot	Position	40	1000577562	578577
307.03	684.854	0.32285	um	Spot	Position	40	1000571229	578579
639.03	475.12	0.32285	um	Spot	Position	40	1000568251	578586
659.332	490.472	0.32285	um	Spot	Position	40	1000462497	578587
532.01	511.163	0.32285	um	Spot	Position	40	1000462526	578589
627.12	517.286	0.32285	um	Spot	Position	40	1000462509	578590
468.286	526.257	0.32285	um	Spot	Position	40	1000462511	578591
405.773	557.148	0.32285	um	Spot	Position	40	1000571245	578596
465	574.537	0.32285	um	Spot	Position	40	1000568592	578601
656.751	629.39	0.32285	um	Spot	Position	40	1000462559	578613
468.797	671.948	0.32285	um	Spot	Position	40	1000462577	578616
546.261	692.527	0.32285	um	Spot	Position	40	1000566973	578618
415.6	697.362	0.32285	um	Spot	Position	40	1000567628	578620
716.118	465.621	0.32285	um	Spot	Position	40	1000572688	578626
690.012	495.959	0.32285	um	Spot	Position	40	1000572570	578629
703.203	530.796	0.32285	um	Spot	Position	40	1000462642	578635
725.294	540.24	0.32285	um	Spot	Position	40	1000576612	578637
717.432	558.758	0.32285	um	Spot	Position	40	1000462655	578638
926.582	565.529	0.32285	um	Spot	Position	40	1000462656	578639
936.206	604.853	0.32285	um	Spot	Position	40	1000573242	578643
925.15	695.228	0.32285	um	Spot	Position	40	1000577636	578647
831.029	711.026	0.32285	um	Spot	Position	40	1000574282	578648
912.85	760.84	0.32285	um	Spot	Position	40	1000576622	578649
1080.88	483.332	0.32285	um	Spot	Position	40	1000577290	578650
1013.95	497.122	0.32285	um	Spot	Position	40	1000577291	578651
1048.22	531.802	0.32285	um	Spot	Position	40	1000577968	578652
1011.9	578.732	0.32285	um	Spot	Position	40	1000575610	578653
370.53	846.027	0.32285	um	Spot	Position	40	1000568639	578660
591.191	851.949	0.32285	um	Spot	Position	40	1000462787	578661
382.607	890.333	0.32285	um	Spot	Position	40	1000577651	578663
698.388	794.241	0.32285	um	Spot	Position	40	1000572589	578666
751.479	822.133	0.32285	um	Spot	Position	40	1000573624	578667
640.512	78.2736	0.32285	um	Spot	Position	40	1000571323	578669
651.621	158.157	0.32285	um	Spot	Position	40	1000565720	578675
566.415	223.884	0.32285	um	Spot	Position	40	1000576987	578678
641.96	363.769	0.32285	um	Spot	Position	40	1000574644	578685
575.501	395.155	0.32285	um	Spot	Position	40	1000578335	578688
589.987	421.802	0.32285	um	Spot	Position	40	1000570325	578690
641.273	434.499	0.32285	um	Spot	Position	40	1000577683	578693
719.894	70.5063	0.32285	um	Spot	Position	40	1000569652	578704
977.554	93.9706	0.32285	um	Spot	Position	40	1000577776	578786
912.763	109.896	0.32285	um	Spot	Position	40	1000565817	578788
982.413	134.042	0.32285	um	Spot	Position	40	1000578793	578793
975.335	173.087	0.32285	um	Spot	Position	40	1000572169	578804
906.135	177.049	0.32285	um	Spot	Position	40	1000565830	578806
972.171	198.555	0.32285	um	Spot	Position	40	1000565833	578809
924.188	215.029	0.32285	um	Spot	Position	40	1000565835	578812
965.016	289.521	0.32285	um	Spot	Position	40	1000565844	578818
979.459	426.434	0.32285	um	Spot	Position	40	1000576885	578835
1028.65	245.588	0.32285	um	Spot	Position	40	1000573846	578881
997.449	361.672	0.32285	um	Spot	Position	40	1000567231	578900
327.795	515.933	0.32285	um	Spot	Position	41	1000578572	578907
259.786	546.816	0.32285	um	Spot	Position	41	1000576550	578909
276.972	602.652	0.32285	um	Spot	Position	41	1000577562	578913
306.683	684.866	0.32285	um	Spot	Position	41	1000571229	578914
638.781	474.681	0.32285	um	Spot	Position	41	1000568251	578920
660.001	490.271	0.32285	um	Spot	Position	41	1000462497	578921
531.914	510.656	0.32285	um	Spot	Position	41	1000462526	578923
626.936	516.867	0.32285	um	Spot	Position	41	1000462509	578924
468.464	525.928	0.32285	um	Spot	Position	41	1000462511	578925
405.821	556.345	0.32285	um	Spot	Position	41	1000571245	578930
378.824	567.79	0.32285	um	Spot	Position	41	1000571253	578932
465.669	574.141	0.32285	um	Spot	Position	41	1000568592	578936
656.471	629.064	0.32285	um	Spot	Position	41	1000462559	578948
468.331	672.119	0.32285	um	Spot	Position	41	1000462577	578951
546.017	692.558	0.32285	um	Spot	Position	41	1000566973	578953
410.872	697.163	0.32285	um	Spot	Position	41	1000567628	578954
715.545	468.518	0.32285	um	Spot	Position	41	1000572688	578960
702.665	529.978	0.32285	um	Spot	Position	41	1000462642	578967
725.265	540.097	0.32285	um	Spot	Position	41	1000576612	578969
717.132	558.237	0.32285	um	Spot	Position	41	1000462655	578970
925.824	564.891	0.32285	um	Spot	Position	41	1000462656	578971
926.514	611.838	0.32285	um	Spot	Position	41	1000573242	578975
828.043	716.072	0.32285	um	Spot	Position	41	1000574282	578979
909.83	769.26	0.32285	um	Spot	Position	41	1000576622	578980
1000.43	505.261	0.32285	um	Spot	Position	41	1000577291	578981
1028.43	530.548	0.32285	um	Spot	Position	41	1000577968	578982
1010.93	577.75	0.32285	um	Spot	Position	41	1000575610	578983
370.733	845.969	0.32285	um	Spot	Position	41	1000568639	578990
591.016	852.294	0.32285	um	Spot	Position	41	1000462787	578991
381.603	890.206	0.32285	um	Spot	Position	41	1000577651	578993
695.231	794.932	0.32285	um	Spot	Position	41	1000572589	578996
753.74	820.428	0.32285	um	Spot	Position	41	1000573624	578997
566.003	224.109	0.32285	um	Spot	Position	41	1000576987	579005
641.906	363.577	0.32285	um	Spot	Position	41	1000574644	579012
575.139	394.978	0.32285	um	Spot	Position	41	1000578335	579020
590.107	421.416	0.32285	um	Spot	Position	41	1000570325	579022
640.2	434.011	0.32285	um	Spot	Position	41	1000577683	579025
719.255	70.1373	0.32285	um	Spot	Position	41	1000569652	579043
971.532	90.1647	0.32285	um	Spot	Position	41	1000577776	579128
912.665	109.464	0.32285	um	Spot	Position	41	1000565817	579133
984.175	132.745	0.32285	um	Spot	Position	41	1000578793	579136
974.677	171.913	0.32285	um	Spot	Position	41	1000572169	579144
906.127	176.124	0.32285	um	Spot	Position	41	1000565830	579146
971.697	198.41	0.32285	um	Spot	Position	41	1000565833	579150
964.882	289.115	0.32285	um	Spot	Position	41	1000565844	579161
1028.16	245.414	0.32285	um	Spot	Position	41	1000573846	579219
997.142	360.61	0.32285	um	Spot	Position	41	1000567231	579236
260.591	547.369	0.32285	um	Spot	Position	42	1000576550	579244
277.005	601.594	0.32285	um	Spot	Position	42	1000577562	579246
638.487	474.034	0.32285	um	Spot	Position	42	1000568251	579252
659.325	489.944	0.32285	um	Spot	Position	42	1000462497	579253
531.892	510.182	0.32285	um	Spot	Position	42	1000462526	579255
626.962	516.744	0.32285	um	Spot	Position	42	1000462509	579256
342.88	521.077	0.32285	um	Spot	Position	42	1000578572	579257
468.392	525.712	0.32285	um	Spot	Position	42	1000462511	579258
405.871	555.757	0.32285	um	Spot	Position	42	1000571245	579264
379.1	567.426	0.32285	um	Spot	Position	42	1000571253	579266
465.559	573.811	0.32285	um	Spot	Position	42	1000568592	579270
464.466	583.657	0.32285	um	Spot	Position	42	1000579272	579272
656.412	628.748	0.32285	um	Spot	Position	42	1000462559	579282
468.424	671.801	0.32285	um	Spot	Position	42	1000462577	579286
546.307	692.319	0.32285	um	Spot	Position	42	1000566973	579288
412.253	697.43	0.32285	um	Spot	Position	42	1000567628	579289
715.989	473.381	0.32285	um	Spot	Position	42	1000572688	579297
690.037	495.698	0.32285	um	Spot	Position	42	1000572570	579299
703.145	529.665	0.32285	um	Spot	Position	42	1000462642	579305
725.253	539.625	0.32285	um	Spot	Position	42	1000576612	579308
717.117	557.933	0.32285	um	Spot	Position	42	1000462655	579309
925.124	564.419	0.32285	um	Spot	Position	42	1000462656	579310
828.237	719.391	0.32285	um	Spot	Position	42	1000574282	579318
905.625	777.18	0.32285	um	Spot	Position	42	1000576622	579319
1012.23	531.264	0.32285	um	Spot	Position	42	1000577968	579320
1010.57	577.357	0.32285	um	Spot	Position	42	1000575610	579321
371.062	845.335	0.32285	um	Spot	Position	42	1000568639	579329
589.26	853.264	0.32285	um	Spot	Position	42	1000462787	579330
382.986	889.349	0.32285	um	Spot	Position	42	1000577651	579332
753.359	816.577	0.32285	um	Spot	Position	42	1000573624	579335
629.1	0.32285	0.32285	um	Spot	Position	42	1000579337	579337
632.036	159.992	0.32285	um	Spot	Position	42	1000565720	579342
565.911	224.971	0.32285	um	Spot	Position	42	1000576987	579345
641.897	363.349	0.32285	um	Spot	Position	42	1000574644	579356
590.122	421.733	0.32285	um	Spot	Position	42	1000570325	579360
639.979	434.267	0.32285	um	Spot	Position	42	1000577683	579361
719.121	69.938	0.32285	um	Spot	Position	42	1000569652	579375
969.66	87.2639	0.32285	um	Spot	Position	42	1000577776	579460
912.667	109.351	0.32285	um	Spot	Position	42	1000565817	579464
984.711	132.071	0.32285	um	Spot	Position	42	1000578793	579467
974.254	172.041	0.32285	um	Spot	Position	42	1000572169	579474
906.098	176.153	0.32285	um	Spot	Position	42	1000565830	579475
971.48	198.499	0.32285	um	Spot	Position	42	1000565833	579477
923.538	214.555	0.32285	um	Spot	Position	42	1000565835	579480
964.652	288.935	0.32285	um	Spot	Position	42	1000565844	579486
970.58	429.003	0.32285	um	Spot	Position	42	1000576885	579504
1027.2	244.425	0.32285	um	Spot	Position	42	1000573846	579543
996.772	360.595	0.32285	um	Spot	Position	42	1000567231	579562
265.933	550.169	0.32285	um	Spot	Position	43	1000576550	579572
276.802	601.188	0.32285	um	Spot	Position	43	1000577562	579574
[truncated: 8,965 more rows]
