# Supplementary material for: Neurotransmitter signaling regulates distinct phases of multimodal human interneuron migration
Source: EMBO J. 2021 Oct 18;40(23):e108714. doi: 10.15252/embj.2021108714 (PMC8634123; doi:10.15252/embj.2021108714)
Supplement: Supplementary file 13 — Software EV1 [file EMBJ-40-e108714-s017.zip › Supplementary_Software/track-analysis-using-trackpal/DATA_RAW/1511_LTT_Dlxi56_GFP_WT1_confGFP_tstack_s12_stackreg_Badj_Position[3]_Strychnine.csv]

Position
====================
Position X	Position Y	Position Z	Unit	Category	Collection	Time	TrackID	ID
270.674	65.2836	2.5	um	Spot	Position	1	1000000024	24
255.486	76.3372	2.5	um	Spot	Position	1	1000000026	26
279.773	97.5406	2.5	um	Spot	Position	1	1000000034	34
313.166	210.589	2.5	um	Spot	Position	1	1000000060	60
244.345	222.66	2.5	um	Spot	Position	1	1000000061	61
311.562	237.601	2.5	um	Spot	Position	1	1000000065	65
513.086	9.1711	2.5	um	Spot	Position	1	1000000083	83
345.169	102.938	2.5	um	Spot	Position	1	1000000107	107
458.921	194.091	2.5	um	Spot	Position	1	1000000126	126
399.137	203.242	2.5	um	Spot	Position	1	1000000129	129
556.567	251.572	2.5	um	Spot	Position	1	1000000141	141
434.518	266.807	2.5	um	Spot	Position	1	1000000143	143
371.978	295.103	2.5	um	Spot	Position	1	1000000148	148
510.813	305.063	2.5	um	Spot	Position	1	1000000151	151
307.29	330.657	2.5	um	Spot	Position	1	1000000160	160
488.112	332.159	2.5	um	Spot	Position	1	1000000213	213
393.695	377.757	2.5	um	Spot	Position	1	1000000227	227
386.449	403.078	2.5	um	Spot	Position	1	1000000233	233
330.863	426.514	2.5	um	Spot	Position	1	1000000240	240
424.645	432.24	2.5	um	Spot	Position	1	1000000242	242
431.592	453.687	2.5	um	Spot	Position	1	1000000245	245
270.649	65.1327	2.5	um	Spot	Position	2	1000000024	297
254.711	76.9329	2.5	um	Spot	Position	2	1000000026	301
279.932	97.8443	2.5	um	Spot	Position	2	1000000034	305
313.679	210.894	2.5	um	Spot	Position	2	1000000060	323
244.679	223.088	2.5	um	Spot	Position	2	1000000061	325
314.374	239.605	2.5	um	Spot	Position	2	1000000065	329
307.643	330.342	2.5	um	Spot	Position	2	1000000160	348
514.182	8.69748	2.5	um	Spot	Position	2	1000000083	350
345.095	102.564	2.5	um	Spot	Position	2	1000000107	372
459.355	194.089	2.5	um	Spot	Position	2	1000000126	388
399.265	202.928	2.5	um	Spot	Position	2	1000000129	390
555.339	252.396	2.5	um	Spot	Position	2	1000000141	399
434.522	265.832	2.5	um	Spot	Position	2	1000000143	401
371.145	293.288	2.5	um	Spot	Position	2	1000000148	406
512.257	309.538	2.5	um	Spot	Position	2	1000000151	412
487.961	333.098	2.5	um	Spot	Position	2	1000000213	445
393.809	376.652	2.5	um	Spot	Position	2	1000000227	460
386.097	403.553	2.5	um	Spot	Position	2	1000000233	468
331.638	426.352	2.5	um	Spot	Position	2	1000000240	474
426.166	433.504	2.5	um	Spot	Position	2	1000000242	476
432.791	453.117	2.5	um	Spot	Position	2	1000000245	479
269.217	65.2856	2.5	um	Spot	Position	3	1000000024	527
253.715	77.1313	2.5	um	Spot	Position	3	1000000026	531
280.253	98.2058	2.5	um	Spot	Position	3	1000000034	539
314.161	210.612	2.5	um	Spot	Position	3	1000000060	561
244.501	223.511	2.5	um	Spot	Position	3	1000000061	563
314.396	241.971	2.5	um	Spot	Position	3	1000000065	567
307.906	329.95	2.5	um	Spot	Position	3	1000000160	584
514.21	8.78724	2.5	um	Spot	Position	3	1000000083	588
345.378	102.285	2.5	um	Spot	Position	3	1000000107	606
459.826	194.151	2.5	um	Spot	Position	3	1000000126	626
397.125	198.296	2.5	um	Spot	Position	3	1000000129	627
554.187	252.922	2.5	um	Spot	Position	3	1000000141	640
434.809	265.408	2.5	um	Spot	Position	3	1000000143	641
366.255	286.857	2.5	um	Spot	Position	3	1000000148	647
516.054	313.738	2.5	um	Spot	Position	3	1000000151	653
487.671	333.382	2.5	um	Spot	Position	3	1000000213	700
393.476	376.371	2.5	um	Spot	Position	3	1000000227	712
387.529	402.949	2.5	um	Spot	Position	3	1000000233	719
331.857	426.309	2.5	um	Spot	Position	3	1000000240	727
426.283	432.619	2.5	um	Spot	Position	3	1000000242	729
265.238	65.6232	2.5	um	Spot	Position	4	1000000024	773
253.502	76.6785	2.5	um	Spot	Position	4	1000000026	775
280.328	98.4341	2.5	um	Spot	Position	4	1000000034	784
314.45	210.412	2.5	um	Spot	Position	4	1000000060	803
245.038	223.47	2.5	um	Spot	Position	4	1000000061	804
314.083	241.511	2.5	um	Spot	Position	4	1000000065	808
307.903	329.332	2.5	um	Spot	Position	4	1000000160	828
514.877	8.31185	2.5	um	Spot	Position	4	1000000083	831
345.934	102.328	2.5	um	Spot	Position	4	1000000107	852
389.569	190.164	2.5	um	Spot	Position	4	1000000129	875
459.755	194.327	2.5	um	Spot	Position	4	1000000126	876
552.573	253.365	2.5	um	Spot	Position	4	1000000141	887
434.46	265.314	2.5	um	Spot	Position	4	1000000143	888
361.172	284.127	2.5	um	Spot	Position	4	1000000148	891
521.536	316.998	2.5	um	Spot	Position	4	1000000151	899
488.401	334.151	2.5	um	Spot	Position	4	1000000213	944
392.802	375.873	2.5	um	Spot	Position	4	1000000227	957
388.032	402.465	2.5	um	Spot	Position	4	1000000233	964
332.104	425.98	2.5	um	Spot	Position	4	1000000240	972
425.608	431.426	2.5	um	Spot	Position	4	1000000242	973
448.302	461.86	2.5	um	Spot	Position	4	1000000245	980
263.341	65.104	2.5	um	Spot	Position	5	1000000024	1030
253.284	76.6444	2.5	um	Spot	Position	5	1000000026	1034
280.509	99.032	2.5	um	Spot	Position	5	1000000034	1044
314.174	210.794	2.5	um	Spot	Position	5	1000000060	1068
245.034	223.52	2.5	um	Spot	Position	5	1000000061	1070
313.94	241.618	2.5	um	Spot	Position	5	1000000065	1077
307.371	328.833	2.5	um	Spot	Position	5	1000000160	1097
513.701	8.0513	2.5	um	Spot	Position	5	1000000083	1100
346.259	102.11	2.5	um	Spot	Position	5	1000000107	1121
381.737	183.402	2.5	um	Spot	Position	5	1000000129	1137
459.627	194.555	2.5	um	Spot	Position	5	1000000126	1141
552.397	254.093	2.5	um	Spot	Position	5	1000000141	1153
434.658	264.314	2.5	um	Spot	Position	5	1000000143	1154
359.876	282.571	2.5	um	Spot	Position	5	1000000148	1159
527.642	320.083	2.5	um	Spot	Position	5	1000000151	1167
487.766	334.807	2.5	um	Spot	Position	5	1000000213	1238
390.981	372.304	2.5	um	Spot	Position	5	1000000227	1249
388.536	401.782	2.5	um	Spot	Position	5	1000000233	1257
331.671	424.999	2.5	um	Spot	Position	5	1000000240	1267
429.767	425.796	2.5	um	Spot	Position	5	1000000242	1268
264.13	65.8547	2.5	um	Spot	Position	6	1000000024	1331
251.316	76.4488	2.5	um	Spot	Position	6	1000000026	1333
280.169	99.2881	2.5	um	Spot	Position	6	1000000034	1341
314.934	210.885	2.5	um	Spot	Position	6	1000000060	1362
244.42	223.356	2.5	um	Spot	Position	6	1000000061	1363
313.86	241.462	2.5	um	Spot	Position	6	1000000065	1368
307.242	328.099	2.5	um	Spot	Position	6	1000000160	1391
512.254	8.42988	2.5	um	Spot	Position	6	1000000083	1395
382.617	183.714	2.5	um	Spot	Position	6	1000000129	1434
459.692	194.397	2.5	um	Spot	Position	6	1000000126	1439
552.649	253.166	2.5	um	Spot	Position	6	1000000141	1450
434.583	264.793	2.5	um	Spot	Position	6	1000000143	1451
360.331	283.17	2.5	um	Spot	Position	6	1000000148	1455
531.672	326.567	2.5	um	Spot	Position	6	1000000151	1463
487.285	335.833	2.5	um	Spot	Position	6	1000000213	1527
390.778	372.331	2.5	um	Spot	Position	6	1000000227	1536
390.037	400.356	2.5	um	Spot	Position	6	1000000233	1543
544.149	404.115	2.5	um	Spot	Position	6	1000001544	1544
429.827	418.073	2.5	um	Spot	Position	6	1000000242	1549
331.793	424.819	2.5	um	Spot	Position	6	1000000240	1552
450.21	461.518	2.5	um	Spot	Position	6	1000000245	1562
264.818	66.0277	2.5	um	Spot	Position	7	1000000024	1614
246.712	77.0382	2.5	um	Spot	Position	7	1000000026	1617
280.443	99.5981	2.5	um	Spot	Position	7	1000000034	1627
314.624	211.083	2.5	um	Spot	Position	7	1000000060	1640
244.573	222.715	2.5	um	Spot	Position	7	1000000061	1641
314.534	242.017	2.5	um	Spot	Position	7	1000000065	1646
306.664	328.247	2.5	um	Spot	Position	7	1000000160	1665
507.837	8.95458	2.5	um	Spot	Position	7	1000000083	1670
351.409	98.3868	2.5	um	Spot	Position	7	1000000107	1690
384.444	183.804	2.5	um	Spot	Position	7	1000000129	1707
459.604	194.045	2.5	um	Spot	Position	7	1000000126	1712
552.778	253.868	2.5	um	Spot	Position	7	1000000141	1723
434.906	264.956	2.5	um	Spot	Position	7	1000000143	1725
359.277	283.515	2.5	um	Spot	Position	7	1000000148	1729
534.021	336.661	2.5	um	Spot	Position	7	1000000151	1792
485.652	340.014	2.5	um	Spot	Position	7	1000000213	1795
394.402	375.217	2.5	um	Spot	Position	7	1000000227	1802
391.521	399.642	2.5	um	Spot	Position	7	1000000233	1811
429.918	414.973	2.5	um	Spot	Position	7	1000000242	1815
332.042	424.637	2.5	um	Spot	Position	7	1000000240	1819
449.435	460.029	2.5	um	Spot	Position	7	1000000245	1826
265.818	65.7173	2.5	um	Spot	Position	8	1000000024	1872
246.704	76.9322	2.5	um	Spot	Position	8	1000000026	1876
280.498	99.6816	2.5	um	Spot	Position	8	1000000034	1880
314.281	211.03	2.5	um	Spot	Position	8	1000000060	1893
244.114	222.808	2.5	um	Spot	Position	8	1000000061	1894
318.824	247.61	2.5	um	Spot	Position	8	1000000065	1900
306.379	327.889	2.5	um	Spot	Position	8	1000000160	1916
505.138	10.4773	2.5	um	Spot	Position	8	1000000083	1922
352.273	97.602	2.5	um	Spot	Position	8	1000000107	1946
385.782	184.792	2.5	um	Spot	Position	8	1000000129	1962
459.881	194.108	2.5	um	Spot	Position	8	1000000126	1965
552.928	254.118	2.5	um	Spot	Position	8	1000000141	1977
434.889	264.355	2.5	um	Spot	Position	8	1000000143	1979
354.917	278.777	2.5	um	Spot	Position	8	1000000148	1982
483.631	339.012	2.5	um	Spot	Position	8	1000000213	2037
536.271	348.906	2.5	um	Spot	Position	8	1000000151	2039
376.723	368.089	2.5	um	Spot	Position	8	1000000227	2044
392.312	399.188	2.5	um	Spot	Position	8	1000000233	2053
546.526	408.065	2.5	um	Spot	Position	8	1000001544	2056
428.805	409.506	2.5	um	Spot	Position	8	1000000242	2057
332.839	424.883	2.5	um	Spot	Position	8	1000000240	2061
445.696	456.473	2.5	um	Spot	Position	8	1000000245	2069
266.745	65.4892	2.5	um	Spot	Position	9	1000000024	2113
246.822	76.957	2.5	um	Spot	Position	9	1000000026	2116
280.899	99.7921	2.5	um	Spot	Position	9	1000000034	2122
313.753	210.196	2.5	um	Spot	Position	9	1000000060	2141
243.541	222.516	2.5	um	Spot	Position	9	1000000061	2142
324.869	254.031	2.5	um	Spot	Position	9	1000000065	2149
305.766	327.996	2.5	um	Spot	Position	9	1000000160	2166
505.415	11.1702	2.5	um	Spot	Position	9	1000000083	2171
352.573	97.3244	2.5	um	Spot	Position	9	1000000107	2191
385.942	184.248	2.5	um	Spot	Position	9	1000000129	2206
459.523	193.713	2.5	um	Spot	Position	9	1000000126	2211
552.417	254.163	2.5	um	Spot	Position	9	1000000141	2222
435.017	264.236	2.5	um	Spot	Position	9	1000000143	2223
344.851	275.835	2.5	um	Spot	Position	9	1000000148	2226
274.771	337.841	2.5	um	Spot	Position	9	1000002235	2235
481.571	340.689	2.5	um	Spot	Position	9	1000000213	2282
539.526	359.977	2.5	um	Spot	Position	9	1000000151	2286
371.773	369.308	2.5	um	Spot	Position	9	1000000227	2288
392.721	399.65	2.5	um	Spot	Position	9	1000000233	2298
430.461	404.055	2.5	um	Spot	Position	9	1000000242	2299
543.748	404.783	2.5	um	Spot	Position	9	1000001544	2300
332.293	425.938	2.5	um	Spot	Position	9	1000000240	2305
444.731	455.336	2.5	um	Spot	Position	9	1000000245	2312
266.359	65.2182	2.5	um	Spot	Position	10	1000000024	2352
246.5	77.4808	2.5	um	Spot	Position	10	1000000026	2355
280.944	99.7509	2.5	um	Spot	Position	10	1000000034	2362
314.059	210.043	2.5	um	Spot	Position	10	1000000060	2380
243.295	222.168	2.5	um	Spot	Position	10	1000000061	2381
305.342	328.199	2.5	um	Spot	Position	10	1000000160	2408
504.47	9.8598	2.5	um	Spot	Position	10	1000000083	2412
387.967	186.41	2.5	um	Spot	Position	10	1000000129	2450
459.522	194.006	2.5	um	Spot	Position	10	1000000126	2453
551.729	255.101	2.5	um	Spot	Position	10	1000000141	2464
435.322	263.917	2.5	um	Spot	Position	10	1000000143	2466
337.309	274.587	2.5	um	Spot	Position	10	1000000065	2469
274.788	338.052	2.5	um	Spot	Position	10	1000002235	2477
483.776	343.532	2.5	um	Spot	Position	10	1000000213	2516
371.512	368.743	2.5	um	Spot	Position	10	1000000227	2520
541.319	368.799	2.5	um	Spot	Position	10	1000000151	2521
391.774	399.749	2.5	um	Spot	Position	10	1000000233	2530
538.453	400.197	2.5	um	Spot	Position	10	1000001544	2531
430.74	405.335	2.5	um	Spot	Position	10	1000000242	2532
331.647	425.564	2.5	um	Spot	Position	10	1000000240	2536
266.734	64.8267	2.5	um	Spot	Position	11	1000000024	2567
246.963	77.7536	2.5	um	Spot	Position	11	1000000026	2573
280.585	99.7715	2.5	um	Spot	Position	11	1000000034	2578
313.517	209.553	2.5	um	Spot	Position	11	1000000060	2596
243.29	222.991	2.5	um	Spot	Position	11	1000000061	2600
305.373	328.31	2.5	um	Spot	Position	11	1000000160	2625
498.991	15.0698	2.5	um	Spot	Position	11	1000000083	2630
358.77	97.0557	2.5	um	Spot	Position	11	1000000107	2652
388.012	186.725	2.5	um	Spot	Position	11	1000000129	2667
551.681	254.795	2.5	um	Spot	Position	11	1000000141	2679
435.463	263.162	2.5	um	Spot	Position	11	1000000143	2682
485.254	344.228	2.5	um	Spot	Position	11	1000000213	2734
368.124	368.58	2.5	um	Spot	Position	11	1000000227	2738
581.281	370.176	2.5	um	Spot	Position	11	1000002741	2741
546.79	378.198	2.5	um	Spot	Position	11	1000000151	2745
531.704	394.152	2.5	um	Spot	Position	11	1000001544	2748
391.776	398.986	2.5	um	Spot	Position	11	1000000233	2750
431.652	406.811	2.5	um	Spot	Position	11	1000000242	2752
331.642	424.867	2.5	um	Spot	Position	11	1000000240	2756
266.588	64.8274	2.5	um	Spot	Position	12	1000000024	2796
247.135	77.6548	2.5	um	Spot	Position	12	1000000026	2799
280.521	100.18	2.5	um	Spot	Position	12	1000000034	2802
313.949	208.588	2.5	um	Spot	Position	12	1000000060	2819
243.377	223.223	2.5	um	Spot	Position	12	1000000061	2821
305.021	328.637	2.5	um	Spot	Position	12	1000000160	2840
498.221	14.4548	2.5	um	Spot	Position	12	1000000083	2846
471.482	38.3896	2.5	um	Spot	Position	12	1000002851	2851
382.978	182.656	2.5	um	Spot	Position	12	1000000129	2880
552.321	255.175	2.5	um	Spot	Position	12	1000000141	2893
435.333	262.869	2.5	um	Spot	Position	12	1000000143	2895
485.696	344.679	2.5	um	Spot	Position	12	1000000213	2943
574.716	365.459	2.5	um	Spot	Position	12	1000002741	2946
368.234	369.418	2.5	um	Spot	Position	12	1000000227	2949
548.739	380.68	2.5	um	Spot	Position	12	1000000151	2953
531.857	389.334	2.5	um	Spot	Position	12	1000001544	2955
391.723	398.757	2.5	um	Spot	Position	12	1000000233	2958
431.296	409.908	2.5	um	Spot	Position	12	1000000242	2960
332.637	423.301	2.5	um	Spot	Position	12	1000000240	2964
438.326	450.283	2.5	um	Spot	Position	12	1000000245	2968
267.742	64.7285	2.5	um	Spot	Position	13	1000000024	3004
298.054	68.1626	2.5	um	Spot	Position	13	1000003005	3005
247.254	77.3321	2.5	um	Spot	Position	13	1000000026	3006
279.702	99.3771	2.5	um	Spot	Position	13	1000000034	3011
313.389	209.389	2.5	um	Spot	Position	13	1000000060	3037
243.303	223.443	2.5	um	Spot	Position	13	1000000061	3039
326.414	257.406	2.5	um	Spot	Position	13	1000000065	3044
304.683	328.722	2.5	um	Spot	Position	13	1000000160	3062
498.774	14.0839	2.5	um	Spot	Position	13	1000000083	3068
470.513	37.5814	2.5	um	Spot	Position	13	1000002851	3073
379.948	178.603	2.5	um	Spot	Position	13	1000000129	3104
552.73	253.602	2.5	um	Spot	Position	13	1000000141	3119
435.554	262.985	2.5	um	Spot	Position	13	1000000143	3123
353.611	278.081	2.5	um	Spot	Position	13	1000000148	3125
274.451	337.498	2.5	um	Spot	Position	13	1000002235	3136
486.173	347.035	2.5	um	Spot	Position	13	1000000213	3173
563.022	357.396	2.5	um	Spot	Position	13	1000002741	3174
520.089	363.343	2.5	um	Spot	Position	13	1000001544	3176
368.689	369.474	2.5	um	Spot	Position	13	1000000227	3178
549.563	381.819	2.5	um	Spot	Position	13	1000000151	3184
392.529	396.895	2.5	um	Spot	Position	13	1000000233	3188
431.453	410.648	2.5	um	Spot	Position	13	1000000242	3191
332.097	420.125	2.5	um	Spot	Position	13	1000000240	3193
306.089	59.8473	2.5	um	Spot	Position	14	1000003005	3240
267.367	63.9129	2.5	um	Spot	Position	14	1000000024	3241
247.103	77.5014	2.5	um	Spot	Position	14	1000000026	3242
280.153	99.6307	2.5	um	Spot	Position	14	1000000034	3247
295.002	151.644	2.5	um	Spot	Position	14	1000003263	3263
314.08	209.41	2.5	um	Spot	Position	14	1000000060	3275
243.516	224.062	2.5	um	Spot	Position	14	1000000061	3278
321.426	251.73	2.5	um	Spot	Position	14	1000000065	3281
304.525	328.886	2.5	um	Spot	Position	14	1000000160	3301
499.825	13.5222	2.5	um	Spot	Position	14	1000000083	3306
462.468	39.4248	2.5	um	Spot	Position	14	1000002851	3312
377.486	175.491	2.5	um	Spot	Position	14	1000000129	3336
551.684	254.624	2.5	um	Spot	Position	14	1000000141	3355
435.424	263.175	2.5	um	Spot	Position	14	1000000143	3357
359.674	280.657	2.5	um	Spot	Position	14	1000000148	3361
488.703	346.879	2.5	um	Spot	Position	14	1000000213	3422
515.411	347.668	2.5	um	Spot	Position	14	1000001544	3423
554.294	353.528	2.5	um	Spot	Position	14	1000002741	3424
534.434	369.299	2.5	um	Spot	Position	14	1000000151	3427
367.589	369.359	2.5	um	Spot	Position	14	1000000227	3428
393.37	396.541	2.5	um	Spot	Position	14	1000000233	3437
331.791	419.141	2.5	um	Spot	Position	14	1000000240	3441
428.285	421.504	2.5	um	Spot	Position	14	1000000242	3442
314.498	54.0098	2.5	um	Spot	Position	15	1000003005	3491
266.71	62.7846	2.5	um	Spot	Position	15	1000000024	3492
247.033	77.5252	2.5	um	Spot	Position	15	1000000026	3495
280.431	99.7944	2.5	um	Spot	Position	15	1000000034	3497
297.835	154.364	2.5	um	Spot	Position	15	1000003263	3514
313.391	209.292	2.5	um	Spot	Position	15	1000000060	3521
243.311	223.954	2.5	um	Spot	Position	15	1000000061	3523
304.799	328.347	2.5	um	Spot	Position	15	1000000160	3547
502.908	9.80123	2.5	um	Spot	Position	15	1000000083	3551
363.281	97.8467	2.5	um	Spot	Position	15	1000000107	3575
377.365	175.417	2.5	um	Spot	Position	15	1000000129	3590
552.373	254.319	2.5	um	Spot	Position	15	1000000141	3608
435.192	262.935	2.5	um	Spot	Position	15	1000000143	3610
359.859	281.324	2.5	um	Spot	Position	15	1000000148	3615
510.28	338.81	2.5	um	Spot	Position	15	1000001544	3664
487.217	347.652	2.5	um	Spot	Position	15	1000000213	3667
543.993	348.239	2.5	um	Spot	Position	15	1000002741	3668
369.006	368.909	2.5	um	Spot	Position	15	1000000227	3671
534.534	371.735	2.5	um	Spot	Position	15	1000000151	3673
394.506	396.055	2.5	um	Spot	Position	15	1000000233	3679
331.145	418.711	2.5	um	Spot	Position	15	1000000240	3685
427.52	435.449	2.5	um	Spot	Position	15	1000000242	3690
315.776	54.4285	2.5	um	Spot	Position	16	1000003005	3728
266.948	62.0455	2.5	um	Spot	Position	16	1000000024	3730
247.103	77.6506	2.5	um	Spot	Position	16	1000000026	3732
280.648	100.097	2.5	um	Spot	Position	16	1000000034	3745
296.362	153.058	2.5	um	Spot	Position	16	1000003263	3758
314.436	207.091	2.5	um	Spot	Position	16	1000000060	3768
242.31	223.684	2.5	um	Spot	Position	16	1000000061	3772
313.172	246.884	2.5	um	Spot	Position	16	1000000065	3779
304.747	328.052	2.5	um	Spot	Position	16	1000000160	3801
502.412	12.0814	2.5	um	Spot	Position	16	1000000083	3804
458.273	45.5193	2.5	um	Spot	Position	16	1000002851	3812
363.041	97.5895	2.5	um	Spot	Position	16	1000000107	3825
377.148	175.059	2.5	um	Spot	Position	16	1000000129	3840
456.429	189.533	2.5	um	Spot	Position	16	1000000126	3845
552.956	252.487	2.5	um	Spot	Position	16	1000000141	3858
359.157	282.07	2.5	um	Spot	Position	16	1000000148	3865
496.715	327.725	2.5	um	Spot	Position	16	1000001544	3873
276.471	337.155	2.5	um	Spot	Position	16	1000002235	3878
330.563	418.588	2.5	um	Spot	Position	16	1000000240	3891
541.246	341.981	2.5	um	Spot	Position	16	1000002741	3941
485.723	347.932	2.5	um	Spot	Position	16	1000000213	3943
370.149	370.68	2.5	um	Spot	Position	16	1000000227	3946
394.592	395.927	2.5	um	Spot	Position	16	1000000233	3955
427.811	439.574	2.5	um	Spot	Position	16	1000000242	3963
422.794	449.118	2.5	um	Spot	Position	16	1000000245	3967
313.78	53.3554	2.5	um	Spot	Position	17	1000003005	4012
267.561	62.2794	2.5	um	Spot	Position	17	1000000024	4015
247.03	78.0416	2.5	um	Spot	Position	17	1000000026	4017
280.806	100.38	2.5	um	Spot	Position	17	1000000034	4022
294.785	151.672	2.5	um	Spot	Position	17	1000003263	4037
314.683	207.643	2.5	um	Spot	Position	17	1000000060	4048
242.158	223.28	2.5	um	Spot	Position	17	1000000061	4050
313.177	247.092	2.5	um	Spot	Position	17	1000000065	4054
304.438	327.759	2.5	um	Spot	Position	17	1000000160	4075
504.029	12.2648	2.5	um	Spot	Position	17	1000000083	4076
364.743	97.9706	2.5	um	Spot	Position	17	1000000107	4098
377.804	174.623	2.5	um	Spot	Position	17	1000000129	4114
456.753	188.922	2.5	um	Spot	Position	17	1000000126	4117
553.575	252.752	2.5	um	Spot	Position	17	1000000141	4130
360.067	282.689	2.5	um	Spot	Position	17	1000000148	4135
490.506	323.285	2.5	um	Spot	Position	17	1000001544	4143
536	337.527	2.5	um	Spot	Position	17	1000002741	4196
483.536	347.603	2.5	um	Spot	Position	17	1000000213	4199
371.142	372.734	2.5	um	Spot	Position	17	1000000227	4204
546.017	383.59	2.5	um	Spot	Position	17	1000000151	4207
395.304	395.819	2.5	um	Spot	Position	17	1000000233	4212
331.117	417.71	2.5	um	Spot	Position	17	1000000240	4217
423.644	446.155	2.5	um	Spot	Position	17	1000000242	4223
542.215	450.467	2.5	um	Spot	Position	17	1000004227	4227
315.017	53.43	2.5	um	Spot	Position	18	1000003005	4280
266.849	62.2065	2.5	um	Spot	Position	18	1000000024	4281
247.541	76.945	2.5	um	Spot	Position	18	1000000026	4283
281.262	100.785	2.5	um	Spot	Position	18	1000000034	4289
292.521	150.742	2.5	um	Spot	Position	18	1000003263	4300
314.77	208.05	2.5	um	Spot	Position	18	1000000060	4313
241.802	223.358	2.5	um	Spot	Position	18	1000000061	4316
312.412	246.589	2.5	um	Spot	Position	18	1000000065	4321
303.794	327.97	2.5	um	Spot	Position	18	1000000160	4339
504.798	12.5224	2.5	um	Spot	Position	18	1000000083	4340
575.285	86.7981	2.5	um	Spot	Position	18	1000004359	4359
368.364	99.3103	2.5	um	Spot	Position	18	1000000107	4360
377.964	174.466	2.5	um	Spot	Position	18	1000000129	4380
456.921	188.333	2.5	um	Spot	Position	18	1000000126	4384
554.336	252.811	2.5	um	Spot	Position	18	1000000141	4395
494.302	325.07	2.5	um	Spot	Position	18	1000001544	4412
524.1	327.132	2.5	um	Spot	Position	18	1000002741	4413
484.912	349.632	2.5	um	Spot	Position	18	1000000213	4453
372.905	374.051	2.5	um	Spot	Position	18	1000000227	4460
394.281	394.892	2.5	um	Spot	Position	18	1000000233	4465
332.028	417.648	2.5	um	Spot	Position	18	1000000240	4473
409.826	446.009	2.5	um	Spot	Position	18	1000000245	4477
419.535	452.346	2.5	um	Spot	Position	18	1000000242	4482
541.585	454.026	2.5	um	Spot	Position	18	1000004227	4483
314.848	53.6974	2.5	um	Spot	Position	19	1000003005	4517
266.293	61.7149	2.5	um	Spot	Position	19	1000000024	4519
247.816	77.02	2.5	um	Spot	Position	19	1000000026	4521
281.768	100.566	2.5	um	Spot	Position	19	1000000034	4528
291.065	150.471	2.5	um	Spot	Position	19	1000003263	4539
314.381	207.623	2.5	um	Spot	Position	19	1000000060	4553
241.425	223.023	2.5	um	Spot	Position	19	1000000061	4555
312.126	246.812	2.5	um	Spot	Position	19	1000000065	4560
303.654	327.781	2.5	um	Spot	Position	19	1000000160	4585
503.182	14.2452	2.5	um	Spot	Position	19	1000000083	4588
571.144	83.3329	2.5	um	Spot	Position	19	1000004359	4607
378.128	174.467	2.5	um	Spot	Position	19	1000000129	4626
456.781	187.936	2.5	um	Spot	Position	19	1000000126	4631
555.293	252.062	2.5	um	Spot	Position	19	1000000141	4643
439.044	254.76	2.5	um	Spot	Position	19	1000000143	4645
462.988	311.69	2.5	um	Spot	Position	19	1000001544	4658
270.844	331.578	2.5	um	Spot	Position	19	1000002235	4664
483.709	350.84	2.5	um	Spot	Position	19	1000000213	4730
375.856	377.063	2.5	um	Spot	Position	19	1000000227	4741
394.516	394.538	2.5	um	Spot	Position	19	1000000233	4744
331.767	417.623	2.5	um	Spot	Position	19	1000000240	4752
539.97	453.276	2.5	um	Spot	Position	19	1000004227	4761
416.73	455.66	2.5	um	Spot	Position	19	1000000242	4763
313.28	53.5524	2.5	um	Spot	Position	20	1000003005	4813
266.034	61.414	2.5	um	Spot	Position	20	1000000024	4815
247.195	77.6156	2.5	um	Spot	Position	20	1000000026	4818
281.71	100.621	2.5	um	Spot	Position	20	1000000034	4825
289.256	147.495	2.5	um	Spot	Position	20	1000003263	4840
215.048	156.735	2.5	um	Spot	Position	20	1000004844	4844
314.429	207.435	2.5	um	Spot	Position	20	1000000060	4857
241.443	222.99	2.5	um	Spot	Position	20	1000000061	4860
314.941	248.709	2.5	um	Spot	Position	20	1000000065	4865
218.268	250.148	2.5	um	Spot	Position	20	1000004867	4867
264.625	324.4	2.5	um	Spot	Position	20	1000002235	4887
303.492	327.614	2.5	um	Spot	Position	20	1000000160	4889
499.149	18.2099	2.5	um	Spot	Position	20	1000000083	4894
457.91	48.3868	2.5	um	Spot	Position	20	1000002851	4908
569.096	81.0913	2.5	um	Spot	Position	20	1000004359	4918
378.573	174.291	2.5	um	Spot	Position	20	1000000129	4937
457.176	188.138	2.5	um	Spot	Position	20	1000000126	4940
555.432	251.801	2.5	um	Spot	Position	20	1000000141	4953
439.936	253.149	2.5	um	Spot	Position	20	1000000143	4954
368.595	299.619	2.5	um	Spot	Position	20	1000000148	4961
449.695	307.425	2.5	um	Spot	Position	20	1000001544	4963
486.907	353.492	2.5	um	Spot	Position	20	1000000213	5044
375.986	376.479	2.5	um	Spot	Position	20	1000000227	5053
330.954	418.499	2.5	um	Spot	Position	20	1000000240	5066
407.719	444.701	2.5	um	Spot	Position	20	1000000245	5070
409.947	453.041	2.5	um	Spot	Position	20	1000000242	5074
534.186	452.686	2.5	um	Spot	Position	20	1000004227	5075
312.974	52.4963	2.5	um	Spot	Position	21	1000003005	5136
266.208	61.5191	2.5	um	Spot	Position	21	1000000024	5139
247.224	77.6656	2.5	um	Spot	Position	21	1000000026	5143
318.939	96.6397	2.5	um	Spot	Position	21	1000005150	5150
281.842	100.732	2.5	um	Spot	Position	21	1000000034	5151
286.909	144.288	2.5	um	Spot	Position	21	1000003263	5161
314.039	207.349	2.5	um	Spot	Position	21	1000000060	5182
241.371	222.896	2.5	um	Spot	Position	21	1000000061	5185
314.937	248.803	2.5	um	Spot	Position	21	1000000065	5194
260.331	319.521	2.5	um	Spot	Position	21	1000002235	5210
303.137	327.337	2.5	um	Spot	Position	21	1000000160	5213
498.146	19.9384	2.5	um	Spot	Position	21	1000000083	5218
463.949	44.8858	2.5	um	Spot	Position	21	1000002851	5228
566.649	78.5148	2.5	um	Spot	Position	21	1000004359	5237
376.82	100.391	2.5	um	Spot	Position	21	1000000107	5243
379.926	175.359	2.5	um	Spot	Position	21	1000000129	5262
457.283	188.351	2.5	um	Spot	Position	21	1000000126	5265
439.374	253.065	2.5	um	Spot	Position	21	1000000143	5280
555.765	252.881	2.5	um	Spot	Position	21	1000000141	5281
436.592	302.91	2.5	um	Spot	Position	21	1000001544	5292
372.08	306.303	2.5	um	Spot	Position	21	1000000148	5293
486.404	354.175	2.5	um	Spot	Position	21	1000000213	5366
377.475	378.182	2.5	um	Spot	Position	21	1000000227	5375
395.075	393.976	2.5	um	Spot	Position	21	1000000233	5379
331.845	418.887	2.5	um	Spot	Position	21	1000000240	5388
407.095	443.168	2.5	um	Spot	Position	21	1000000245	5392
536.438	453.404	2.5	um	Spot	Position	21	1000004227	5397
314.315	51.1108	2.5	um	Spot	Position	22	1000003005	5446
266.934	60.717	2.5	um	Spot	Position	22	1000000024	5449
246.819	78.1382	2.5	um	Spot	Position	22	1000000026	5454
319.251	96.6037	2.5	um	Spot	Position	22	1000005150	5457
282.013	100.489	2.5	um	Spot	Position	22	1000000034	5458
202.047	140.856	2.5	um	Spot	Position	22	1000004844	5464
286.666	144.044	2.5	um	Spot	Position	22	1000003263	5465
313.645	207.894	2.5	um	Spot	Position	22	1000000060	5480
241.138	222.957	2.5	um	Spot	Position	22	1000000061	5484
257.961	318.51	2.5	um	Spot	Position	22	1000002235	5514
302.908	326.921	2.5	um	Spot	Position	22	1000000160	5517
498.563	21.0222	2.5	um	Spot	Position	22	1000000083	5526
461.441	45.1203	2.5	um	Spot	Position	22	1000002851	5534
561.876	74.5954	2.5	um	Spot	Position	22	1000004359	5544
379.072	100.745	2.5	um	Spot	Position	22	1000000107	5548
380.658	175.303	2.5	um	Spot	Position	22	1000000129	5565
457.322	188.564	2.5	um	Spot	Position	22	1000000126	5570
441.519	251.199	2.5	um	Spot	Position	22	1000000143	5584
555.884	253.403	2.5	um	Spot	Position	22	1000000141	5586
374.195	309.366	2.5	um	Spot	Position	22	1000000148	5595
488.624	357.648	2.5	um	Spot	Position	22	1000000213	5658
378.409	379.242	2.5	um	Spot	Position	22	1000000227	5666
395.153	393.336	2.5	um	Spot	Position	22	1000000233	5668
331.696	419.35	2.5	um	Spot	Position	22	1000000240	5680
404.133	443.225	2.5	um	Spot	Position	22	1000000245	5684
533.518	451.655	2.5	um	Spot	Position	22	1000004227	5688
405.496	456.069	2.5	um	Spot	Position	22	1000000242	5693
313.973	51.2606	2.5	um	Spot	Position	23	1000003005	5728
270.678	57.7944	2.5	um	Spot	Position	23	1000000024	5730
245.876	79.1579	2.5	um	Spot	Position	23	1000000026	5733
319.021	96.9861	2.5	um	Spot	Position	23	1000005150	5739
283.349	101.155	2.5	um	Spot	Position	23	1000000034	5741
203.05	142.626	2.5	um	Spot	Position	23	1000004844	5750
286.724	143.971	2.5	um	Spot	Position	23	1000003263	5751
313.472	208.418	2.5	um	Spot	Position	23	1000000060	5765
240.227	223.358	2.5	um	Spot	Position	23	1000000061	5767
302.901	327.272	2.5	um	Spot	Position	23	1000000160	5792
500.63	20.0848	2.5	um	Spot	Position	23	1000000083	5798
549.003	66.439	2.5	um	Spot	Position	23	1000004359	5811
379.42	101.273	2.5	um	Spot	Position	23	1000000107	5818
382.019	176.061	2.5	um	Spot	Position	23	1000000129	5830
456.444	187.836	2.5	um	Spot	Position	23	1000000126	5833
444.993	245.873	2.5	um	Spot	Position	23	1000000143	5846
556.292	253.216	2.5	um	Spot	Position	23	1000000141	5849
374.186	308.388	2.5	um	Spot	Position	23	1000000148	5859
486.298	358.314	2.5	um	Spot	Position	23	1000000213	5925
381.93	380.84	2.5	um	Spot	Position	23	1000000227	5933
331.745	419.42	2.5	um	Spot	Position	23	1000000240	5944
407.296	439.983	2.5	um	Spot	Position	23	1000000245	5947
531.421	449.952	2.5	um	Spot	Position	23	1000004227	5953
312.403	51.3145	2.5	um	Spot	Position	24	1000003005	6001
273.901	55.6091	2.5	um	Spot	Position	24	1000000024	6002
246.049	79.4217	2.5	um	Spot	Position	24	1000000026	6007
319.819	96.9311	2.5	um	Spot	Position	24	1000005150	6010
284.18	101.611	2.5	um	Spot	Position	24	1000000034	6012
286.572	144.115	2.5	um	Spot	Position	24	1000003263	6018
205.443	147.815	2.5	um	Spot	Position	24	1000004844	6020
188.658	175.949	2.5	um	Spot	Position	24	1000006023	6023
313.683	208.888	2.5	um	Spot	Position	24	1000000060	6029
239.804	223.359	2.5	um	Spot	Position	24	1000000061	6032
127.673	233.473	2.5	um	Spot	Position	24	1000006033	6033
313.789	249.015	2.5	um	Spot	Position	24	1000000065	6035
208.919	252.498	2.5	um	Spot	Position	24	1000004867	6036
302.966	326.611	2.5	um	Spot	Position	24	1000000160	6053
499.288	22.7241	2.5	um	Spot	Position	24	1000000083	6059
460.039	46.0265	2.5	um	Spot	Position	24	1000002851	6065
546.754	65.8036	2.5	um	Spot	Position	24	1000004359	6072
379.148	101.038	2.5	um	Spot	Position	24	1000000107	6080
382.456	176.227	2.5	um	Spot	Position	24	1000000129	6093
456.292	187.455	2.5	um	Spot	Position	24	1000000126	6096
448.706	241.646	2.5	um	Spot	Position	24	1000000143	6109
557.037	252.678	2.5	um	Spot	Position	24	1000000141	6110
371.706	304.818	2.5	um	Spot	Position	24	1000000148	6123
488.532	358.12	2.5	um	Spot	Position	24	1000000213	6168
385.075	382.398	2.5	um	Spot	Position	24	1000000227	6176
363.361	394.969	2.5	um	Spot	Position	24	1000000233	6179
331.191	418.641	2.5	um	Spot	Position	24	1000000240	6186
530.851	451.447	2.5	um	Spot	Position	24	1000004227	6196
312.006	52.2355	2.5	um	Spot	Position	25	1000003005	6230
276.867	54.6451	2.5	um	Spot	Position	25	1000000024	6231
245.807	79.3496	2.5	um	Spot	Position	25	1000000026	6237
319.709	97.2108	2.5	um	Spot	Position	25	1000005150	6241
284.426	102.195	2.5	um	Spot	Position	25	1000000034	6243
285.902	144.737	2.5	um	Spot	Position	25	1000003263	6249
206.01	146.429	2.5	um	Spot	Position	25	1000004844	6251
185.209	174.825	2.5	um	Spot	Position	25	1000006023	6256
312.941	208.68	2.5	um	Spot	Position	25	1000000060	6262
239.625	223.67	2.5	um	Spot	Position	25	1000000061	6265
127.777	233.851	2.5	um	Spot	Position	25	1000006033	6266
311.045	247.898	2.5	um	Spot	Position	25	1000000065	6268
202.906	256.465	2.5	um	Spot	Position	25	1000004867	6269
152.143	266.421	2.5	um	Spot	Position	25	1000006274	6274
302.973	326.348	2.5	um	Spot	Position	25	1000000160	6287
499.035	22.9606	2.5	um	Spot	Position	25	1000000083	6292
461.464	45.9888	2.5	um	Spot	Position	25	1000002851	6298
544.921	65.2504	2.5	um	Spot	Position	25	1000004359	6305
379.686	101.056	2.5	um	Spot	Position	25	1000000107	6313
389.052	185.201	2.5	um	Spot	Position	25	1000000129	6330
456.102	187.211	2.5	um	Spot	Position	25	1000000126	6331
449.82	239.831	2.5	um	Spot	Position	25	1000000143	6342
558.584	251.907	2.5	um	Spot	Position	25	1000000141	6344
371.087	303.122	2.5	um	Spot	Position	25	1000000148	6355
487.819	359.356	2.5	um	Spot	Position	25	1000000213	6395
384.664	382.938	2.5	um	Spot	Position	25	1000000227	6402
331.958	418.257	2.5	um	Spot	Position	25	1000000240	6411
406.517	438.939	2.5	um	Spot	Position	25	1000000245	6416
530.173	450.424	2.5	um	Spot	Position	25	1000004227	6421
400.259	463.56	2.5	um	Spot	Position	25	1000000242	6426
312.37	52.7519	2.5	um	Spot	Position	26	1000003005	6464
277.404	54.3623	2.5	um	Spot	Position	26	1000000024	6465
245.709	78.933	2.5	um	Spot	Position	26	1000000026	6472
319.192	97.2948	2.5	um	Spot	Position	26	1000005150	6473
284.776	102.576	2.5	um	Spot	Position	26	1000000034	6477
285.195	144.548	2.5	um	Spot	Position	26	1000003263	6486
206.205	145.58	2.5	um	Spot	Position	26	1000004844	6488
184.484	174.766	2.5	um	Spot	Position	26	1000006023	6493
312.681	209.153	2.5	um	Spot	Position	26	1000000060	6500
238.704	223.176	2.5	um	Spot	Position	26	1000000061	6504
127.688	233.685	2.5	um	Spot	Position	26	1000006033	6506
311.805	248.266	2.5	um	Spot	Position	26	1000000065	6509
201.032	257.866	2.5	um	Spot	Position	26	1000004867	6512
152.272	267.15	2.5	um	Spot	Position	26	1000006274	6513
303.081	325.939	2.5	um	Spot	Position	26	1000000160	6529
498.247	22.8373	2.5	um	Spot	Position	26	1000000083	6533
542.786	64.38	2.5	um	Spot	Position	26	1000004359	6547
456.189	187.419	2.5	um	Spot	Position	26	1000000126	6576
393.157	189.735	2.5	um	Spot	Position	26	1000000129	6577
451.814	234.697	2.5	um	Spot	Position	26	1000000143	6585
559.388	251.884	2.5	um	Spot	Position	26	1000000141	6589
370.991	301.861	2.5	um	Spot	Position	26	1000000148	6600
487.564	360.18	2.5	um	Spot	Position	26	1000000213	6674
384.777	383.028	2.5	um	Spot	Position	26	1000000227	6680
332.228	418.337	2.5	um	Spot	Position	26	1000000240	6690
407.917	438.478	2.5	um	Spot	Position	26	1000000245	6695
528.529	448.869	2.5	um	Spot	Position	26	1000004227	6699
384.33	466.351	2.5	um	Spot	Position	26	1000000242	6703
312.047	51.8371	2.5	um	Spot	Position	27	1000003005	6746
275.344	55.6609	2.5	um	Spot	Position	27	1000000024	6747
245.542	78.5984	2.5	um	Spot	Position	27	1000000026	6757
319.558	97.4321	2.5	um	Spot	Position	27	1000005150	6759
285.469	102.938	2.5	um	Spot	Position	27	1000000034	6763
284.97	144.609	2.5	um	Spot	Position	27	1000003263	6774
207.373	145.182	2.5	um	Spot	Position	27	1000004844	6775
184.788	175.225	2.5	um	Spot	Position	27	1000006023	6783
312.755	209.209	2.5	um	Spot	Position	27	1000000060	6796
238.525	223.197	2.5	um	Spot	Position	27	1000000061	6798
128.54	233.092	2.5	um	Spot	Position	27	1000006033	6799
312.442	248.473	2.5	um	Spot	Position	27	1000000065	6802
201.252	258.037	2.5	um	Spot	Position	27	1000004867	6804
153.065	267.201	2.5	um	Spot	Position	27	1000006274	6807
303.476	325.599	2.5	um	Spot	Position	27	1000000160	6826
500.374	19.6709	2.5	um	Spot	Position	27	1000000083	6830
533.555	63.6949	2.5	um	Spot	Position	27	1000004359	6843
385.045	104.069	2.5	um	Spot	Position	27	1000000107	6852
456.236	186.799	2.5	um	Spot	Position	27	1000000126	6870
405.129	202.143	2.5	um	Spot	Position	27	1000000129	6873
453.586	227.46	2.5	um	Spot	Position	27	1000000143	6879
559.928	251.669	2.5	um	Spot	Position	27	1000000141	6883
371.51	302.499	2.5	um	Spot	Position	27	1000000148	6895
487.575	364.053	2.5	um	Spot	Position	27	1000000213	6981
383.854	382.494	2.5	um	Spot	Position	27	1000000227	6986
333.005	418.9	2.5	um	Spot	Position	27	1000000240	6999
407.718	438.133	2.5	um	Spot	Position	27	1000000245	7005
526.759	447.258	2.5	um	Spot	Position	27	1000004227	7010
380.456	468.694	2.5	um	Spot	Position	27	1000000242	7013
311.643	50.0122	2.5	um	Spot	Position	28	1000003005	7053
273.332	56.6298	2.5	um	Spot	Position	28	1000000024	7056
245.74	79.9229	2.5	um	Spot	Position	28	1000000026	7059
320.067	97.0753	2.5	um	Spot	Position	28	1000005150	7066
284.22	101.833	2.5	um	Spot	Position	28	1000000034	7068
284.967	144.643	2.5	um	Spot	Position	28	1000003263	7079
211.216	149.908	2.5	um	Spot	Position	28	1000004844	7081
185.23	176.092	2.5	um	Spot	Position	28	1000006023	7087
312.273	208.192	2.5	um	Spot	Position	28	1000000060	7092
238.42	223.298	2.5	um	Spot	Position	28	1000000061	7095
129.052	234.045	2.5	um	Spot	Position	28	1000006033	7096
319.299	252.524	2.5	um	Spot	Position	28	1000000065	7099
201.524	258.323	2.5	um	Spot	Position	28	1000004867	7101
153.319	267.693	2.5	um	Spot	Position	28	1000006274	7104
303.363	325.133	2.5	um	Spot	Position	28	1000000160	7121
503.159	17.4679	2.5	um	Spot	Position	28	1000000083	7126
516.332	59.9793	2.5	um	Spot	Position	28	1000004359	7138
385.542	104.258	2.5	um	Spot	Position	28	1000000107	7149
456.525	186.661	2.5	um	Spot	Position	28	1000000126	7169
407.96	202.876	2.5	um	Spot	Position	28	1000000129	7171
455.22	226.341	2.5	um	Spot	Position	28	1000000143	7178
560.932	250.832	2.5	um	Spot	Position	28	1000000141	7183
381.034	308.542	2.5	um	Spot	Position	28	1000000148	7194
583.488	315.658	2.5	um	Spot	Position	28	1000007196	7196
486.708	363.562	2.5	um	Spot	Position	28	1000000213	7280
385.344	384.867	2.5	um	Spot	Position	28	1000000227	7287
547.574	398.272	2.5	um	Spot	Position	28	1000007291	7291
332.92	416.791	2.5	um	Spot	Position	28	1000000240	7297
522.01	445.675	2.5	um	Spot	Position	28	1000004227	7308
377.815	467.551	2.5	um	Spot	Position	28	1000000242	7312
312.485	49.4754	2.5	um	Spot	Position	29	1000003005	7352
272.211	57.1425	2.5	um	Spot	Position	29	1000000024	7355
245.893	78.8549	2.5	um	Spot	Position	29	1000000026	7357
319.96	96.8813	2.5	um	Spot	Position	29	1000005150	7362
283.344	101.026	2.5	um	Spot	Position	29	1000000034	7364
284.948	144.499	2.5	um	Spot	Position	29	1000003263	7373
184.954	176.513	2.5	um	Spot	Position	29	1000006023	7384
312.699	207.87	2.5	um	Spot	Position	29	1000000060	7390
238.536	223.101	2.5	um	Spot	Position	29	1000000061	7394
129.048	234.139	2.5	um	Spot	Position	29	1000006033	7396
324.85	258.095	2.5	um	Spot	Position	29	1000000065	7401
201.92	258.442	2.5	um	Spot	Position	29	1000004867	7402
155.868	268.679	2.5	um	Spot	Position	29	1000006274	7404
303.239	325.046	2.5	um	Spot	Position	29	1000000160	7420
504.622	14.0227	2.5	um	Spot	Position	29	1000000083	7426
501.769	59.8556	2.5	um	Spot	Position	29	1000004359	7440
385.29	103.594	2.5	um	Spot	Position	29	1000000107	7451
418.117	212.996	2.5	um	Spot	Position	29	1000000129	7474
454.509	226.096	2.5	um	Spot	Position	29	1000000143	7479
562.54	249.654	2.5	um	Spot	Position	29	1000000141	7485
381.582	309.274	2.5	um	Spot	Position	29	1000000148	7498
561.965	317.374	2.5	um	Spot	Position	29	1000007196	7503
486.307	364.142	2.5	um	Spot	Position	29	1000000213	7566
385.592	385.052	2.5	um	Spot	Position	29	1000000227	7574
546.368	402.624	2.5	um	Spot	Position	29	1000007291	7580
331.372	416.156	2.5	um	Spot	Position	29	1000000240	7583
403.59	434.929	2.5	um	Spot	Position	29	1000000245	7589
514.696	447.296	2.5	um	Spot	Position	29	1000004227	7596
314.557	49.4917	2.5	um	Spot	Position	30	1000003005	7637
271.548	57.461	2.5	um	Spot	Position	30	1000000024	7640
246.778	78.0188	2.5	um	Spot	Position	30	1000000026	7646
319.547	97.0427	2.5	um	Spot	Position	30	1000005150	7651
282.618	100.31	2.5	um	Spot	Position	30	1000000034	7652
284.925	144.406	2.5	um	Spot	Position	30	1000003263	7664
185.166	176.896	2.5	um	Spot	Position	30	1000006023	7676
313.228	207.158	2.5	um	Spot	Position	30	1000000060	7681
238.238	223.166	2.5	um	Spot	Position	30	1000000061	7685
132.963	238.757	2.5	um	Spot	Position	30	1000006033	7688
327.998	266.681	2.5	um	Spot	Position	30	1000000065	7696
302.75	325.373	2.5	um	Spot	Position	30	1000000160	7717
504.266	14.784	2.5	um	Spot	Position	30	1000000083	7721
500.136	60.2837	2.5	um	Spot	Position	30	1000004359	7736
385.877	103.375	2.5	um	Spot	Position	30	1000000107	7747
405.998	117.188	2.5	um	Spot	Position	30	1000007751	7751
439.698	140.554	2.5	um	Spot	Position	30	1000007759	7759
418.473	214.196	2.5	um	Spot	Position	30	1000000129	7770
457.277	218.76	2.5	um	Spot	Position	30	1000000143	7771
564.757	246.826	2.5	um	Spot	Position	30	1000000141	7783
378.599	307.449	2.5	um	Spot	Position	30	1000000148	7794
542.011	328.089	2.5	um	Spot	Position	30	1000007196	7799
485.302	364.976	2.5	um	Spot	Position	30	1000000213	7871
386.576	384.447	2.5	um	Spot	Position	30	1000000227	7879
544.658	408.219	2.5	um	Spot	Position	30	1000007291	7887
331.755	416.36	2.5	um	Spot	Position	30	1000000240	7889
404.079	433.9	2.5	um	Spot	Position	30	1000000245	7898
514.166	445.308	2.5	um	Spot	Position	30	1000004227	7905
568.233	456.329	2.5	um	Spot	Position	30	1000007907	7907
275.011	55.8884	2.5	um	Spot	Position	31	1000000024	7957
246.447	78.0751	2.5	um	Spot	Position	31	1000000026	7964
319.04	97.2467	2.5	um	Spot	Position	31	1000005150	7969
282.361	100.114	2.5	um	Spot	Position	31	1000000034	7972
284.594	144.495	2.5	um	Spot	Position	31	1000003263	7983
186.951	175.634	2.5	um	Spot	Position	31	1000006023	7991
313.276	207.781	2.5	um	Spot	Position	31	1000000060	8001
237.828	223.355	2.5	um	Spot	Position	31	1000000061	8005
132.973	238.78	2.5	um	Spot	Position	31	1000006033	8008
202.286	258.694	2.5	um	Spot	Position	31	1000004867	8014
328.161	270.792	2.5	um	Spot	Position	31	1000000065	8019
302.518	326.034	2.5	um	Spot	Position	31	1000000160	8040
503.584	15.0526	2.5	um	Spot	Position	31	1000000083	8047
490.785	62.6036	2.5	um	Spot	Position	31	1000004359	8060
386.314	103.356	2.5	um	Spot	Position	31	1000000107	8071
439.684	140.189	2.5	um	Spot	Position	31	1000007759	8081
456.622	186.58	2.5	um	Spot	Position	31	1000000126	8090
418.448	214.824	2.5	um	Spot	Position	31	1000000129	8095
458.996	215.695	2.5	um	Spot	Position	31	1000000143	8096
383.92	235.705	2.5	um	Spot	Position	31	1000008103	8103
564.742	247.519	2.5	um	Spot	Position	31	1000000141	8106
367.823	299.404	2.5	um	Spot	Position	31	1000000148	8120
330.395	416.698	2.5	um	Spot	Position	31	1000000240	8154
532.242	338.259	2.5	um	Spot	Position	31	1000007196	8219
484.617	363.547	2.5	um	Spot	Position	31	1000000213	8228
385.92	385.308	2.5	um	Spot	Position	31	1000000227	8237
547.988	411.038	2.5	um	Spot	Position	31	1000007291	8244
405.317	434.01	2.5	um	Spot	Position	31	1000000245	8251
514.389	445.127	2.5	um	Spot	Position	31	1000004227	8257
562.098	455.973	2.5	um	Spot	Position	31	1000007907	8259
275.889	55.8567	2.5	um	Spot	Position	32	1000000024	8317
247.118	77.0966	2.5	um	Spot	Position	32	1000000026	8323
318.19	98.0789	2.5	um	Spot	Position	32	1000005150	8328
280.61	98.9759	2.5	um	Spot	Position	32	1000000034	8329
284.571	144.444	2.5	um	Spot	Position	32	1000003263	8341
190.337	174.144	2.5	um	Spot	Position	32	1000006023	8351
312.962	208.041	2.5	um	Spot	Position	32	1000000060	8362
237.647	222.89	2.5	um	Spot	Position	32	1000000061	8366
133.876	238.802	2.5	um	Spot	Position	32	1000006033	8367
201.847	259.387	2.5	um	Spot	Position	32	1000004867	8372
166.519	273.322	2.5	um	Spot	Position	32	1000006274	8375
301.701	326.595	2.5	um	Spot	Position	32	1000000160	8391
501.562	16.4663	2.5	um	Spot	Position	32	1000000083	8398
474.033	69.5677	2.5	um	Spot	Position	32	1000004359	8410
385.612	103.307	2.5	um	Spot	Position	32	1000000107	8419
440.628	141.054	2.5	um	Spot	Position	32	1000007759	8429
457.37	188.623	2.5	um	Spot	Position	32	1000000126	8435
458.993	213.193	2.5	um	Spot	Position	32	1000000143	8439
428.49	228.142	2.5	um	Spot	Position	32	1000000129	8444
563.434	249.506	2.5	um	Spot	Position	32	1000000141	8450
399.769	264.9	2.5	um	Spot	Position	32	1000008103	8454
331.371	279.122	2.5	um	Spot	Position	32	1000000065	8461
357.122	292.949	2.5	um	Spot	Position	32	1000000148	8462
327.88	416.765	2.5	um	Spot	Position	32	1000000240	8483
515.341	345.268	2.5	um	Spot	Position	32	1000007196	8537
483.086	367.32	2.5	um	Spot	Position	32	1000000213	8543
384.465	385.263	2.5	um	Spot	Position	32	1000000227	8551
561.232	428.913	2.5	um	Spot	Position	32	1000007291	8560
405.78	436.862	2.5	um	Spot	Position	32	1000000245	8566
514.032	444.159	2.5	um	Spot	Position	32	1000004227	8570
563.981	455.261	2.5	um	Spot	Position	32	1000007907	8572
275.248	55.5565	2.5	um	Spot	Position	33	1000000024	8633
247.136	77.7581	2.5	um	Spot	Position	33	1000000026	8639
280.495	98.6177	2.5	um	Spot	Position	33	1000000034	8650
317.998	98.3367	2.5	um	Spot	Position	33	1000005150	8651
284.144	144.522	2.5	um	Spot	Position	33	1000003263	8665
200.903	170.437	2.5	um	Spot	Position	33	1000006023	8670
314.834	195.646	2.5	um	Spot	Position	33	1000000060	8679
237.859	222.952	2.5	um	Spot	Position	33	1000000061	8689
134.228	238.755	2.5	um	Spot	Position	33	1000006033	8690
201.574	259.645	2.5	um	Spot	Position	33	1000004867	8694
168.043	274.415	2.5	um	Spot	Position	33	1000006274	8696
301.739	326.35	2.5	um	Spot	Position	33	1000000160	8709
502.078	15.7057	2.5	um	Spot	Position	33	1000000083	8717
468.629	74.2482	2.5	um	Spot	Position	33	1000004359	8737
384.833	103.772	2.5	um	Spot	Position	33	1000000107	8744
457.313	190.203	2.5	um	Spot	Position	33	1000000126	8761
459.684	211.045	2.5	um	Spot	Position	33	1000000143	8765
439.594	240.299	2.5	um	Spot	Position	33	1000000129	8774
565.292	249.36	2.5	um	Spot	Position	33	1000000141	8777
397.305	263.479	2.5	um	Spot	Position	33	1000008103	8779
339.921	287.174	2.5	um	Spot	Position	33	1000000065	8785
348.094	290.729	2.5	um	Spot	Position	33	1000000148	8787
514.193	345.787	2.5	um	Spot	Position	33	1000007196	8869
483.035	367.967	2.5	um	Spot	Position	33	1000000213	8873
383.518	382.089	2.5	um	Spot	Position	33	1000000227	8879
566.892	434.616	2.5	um	Spot	Position	33	1000007291	8897
407.984	439.343	2.5	um	Spot	Position	33	1000000245	8901
513.595	443.063	2.5	um	Spot	Position	33	1000004227	8903
572.964	454.837	2.5	um	Spot	Position	33	1000007907	8904
276.115	55.6723	2.5	um	Spot	Position	34	1000000024	8947
247.384	77.9937	2.5	um	Spot	Position	34	1000000026	8952
279.389	97.0393	2.5	um	Spot	Position	34	1000000034	8959
317.513	97.1278	2.5	um	Spot	Position	34	1000005150	8960
283.823	143.915	2.5	um	Spot	Position	34	1000003263	8967
313.601	190.111	2.5	um	Spot	Position	34	1000000060	8974
237.43	222.272	2.5	um	Spot	Position	34	1000000061	8981
134.33	239.094	2.5	um	Spot	Position	34	1000006033	8982
300.944	326.056	2.5	um	Spot	Position	34	1000000160	9005
501.6	17.279	2.5	um	Spot	Position	34	1000000083	9013
384.926	103.142	2.5	um	Spot	Position	34	1000000107	9038
426.624	124.181	2.5	um	Spot	Position	34	1000007751	9040
456.226	189.835	2.5	um	Spot	Position	34	1000000126	9055
565.303	249.694	2.5	um	Spot	Position	34	1000000141	9068
395.669	262.805	2.5	um	Spot	Position	34	1000008103	9071
513.01	344.234	2.5	um	Spot	Position	34	1000007196	9135
483.097	368.426	2.5	um	Spot	Position	34	1000000213	9139
383.089	380.522	2.5	um	Spot	Position	34	1000000227	9144
568.685	436.288	2.5	um	Spot	Position	34	1000007291	9162
409.139	442.216	2.5	um	Spot	Position	34	1000000245	9166
577.065	455.218	2.5	um	Spot	Position	34	1000007907	9167
275.387	55.8013	2.5	um	Spot	Position	35	1000000024	9215
247.681	77.8143	2.5	um	Spot	Position	35	1000000026	9222
278.756	96.9499	2.5	um	Spot	Position	35	1000000034	9227
317.643	97.3194	2.5	um	Spot	Position	35	1000005150	9228
284.049	144.213	2.5	um	Spot	Position	35	1000003263	9243
237.357	222.282	2.5	um	Spot	Position	35	1000000061	9264
134.811	239.251	2.5	um	Spot	Position	35	1000006033	9265
300.273	325.877	2.5	um	Spot	Position	35	1000000160	9286
498.9	18.8882	2.5	um	Spot	Position	35	1000000083	9292
456.389	79.2739	2.5	um	Spot	Position	35	1000004359	9311
425.55	121.637	2.5	um	Spot	Position	35	1000007751	9316
455.723	189.115	2.5	um	Spot	Position	35	1000000126	9332
567.046	248.134	2.5	um	Spot	Position	35	1000000141	9343
394.648	261.436	2.5	um	Spot	Position	35	1000008103	9346
355.406	292.345	2.5	um	Spot	Position	35	1000000148	9356
512.94	345.762	2.5	um	Spot	Position	35	1000007196	9440
484.163	367.549	2.5	um	Spot	Position	35	1000000213	9445
382.48	380.269	2.5	um	Spot	Position	35	1000000227	9448
570.338	436.384	2.5	um	Spot	Position	35	1000007291	9468
509.3	440.127	2.5	um	Spot	Position	35	1000004227	9471
410.079	442.318	2.5	um	Spot	Position	35	1000000245	9472
580.315	455.504	2.5	um	Spot	Position	35	1000007907	9475
270.369	56.9939	2.5	um	Spot	Position	36	1000000024	9528
248.411	77.0577	2.5	um	Spot	Position	36	1000000026	9532
275.905	94.8417	2.5	um	Spot	Position	36	1000000034	9537
328.256	106.244	2.5	um	Spot	Position	36	1000005150	9542
284.477	144.324	2.5	um	Spot	Position	36	1000003263	9552
237.592	222.286	2.5	um	Spot	Position	36	1000000061	9570
135.792	239.668	2.5	um	Spot	Position	36	1000006033	9571
300.056	326.434	2.5	um	Spot	Position	36	1000000160	9598
498.713	20.122	2.5	um	Spot	Position	36	1000000083	9604
373.206	100.043	2.5	um	Spot	Position	36	1000000107	9627
413.99	117.907	2.5	um	Spot	Position	36	1000007751	9628
435.149	136.141	2.5	um	Spot	Position	36	1000007759	9634
454.869	188.143	2.5	um	Spot	Position	36	1000000126	9644
567.269	247.696	2.5	um	Spot	Position	36	1000000141	9657
394.367	261.264	2.5	um	Spot	Position	36	1000008103	9661
359.545	293.348	2.5	um	Spot	Position	36	1000000148	9668
363.907	306.042	2.5	um	Spot	Position	36	1000000065	9673
512.243	345.032	2.5	um	Spot	Position	36	1000007196	9738
482.176	367.127	2.5	um	Spot	Position	36	1000000213	9742
381.394	380.606	2.5	um	Spot	Position	36	1000000227	9748
571.196	437.083	2.5	um	Spot	Position	36	1000007291	9764
506.223	439.646	2.5	um	Spot	Position	36	1000004227	9767
408.811	443.254	2.5	um	Spot	Position	36	1000000245	9769
582.999	456.128	2.5	um	Spot	Position	36	1000007907	9772
267.49	58.4365	2.5	um	Spot	Position	37	1000000024	9829
249.034	77.0548	2.5	um	Spot	Position	37	1000000026	9833
274.083	91.8804	2.5	um	Spot	Position	37	1000000034	9837
317.802	97.5441	2.5	um	Spot	Position	37	1000005150	9838
285.076	144.648	2.5	um	Spot	Position	37	1000003263	9847
237.309	222.629	2.5	um	Spot	Position	37	1000000061	9861
136.344	239.451	2.5	um	Spot	Position	37	1000006033	9862
182.656	283.616	2.5	um	Spot	Position	37	1000006274	9875
298.771	326.073	2.5	um	Spot	Position	37	1000000160	9890
498.823	19.9897	2.5	um	Spot	Position	37	1000000083	9898
443.513	82.0795	2.5	um	Spot	Position	37	1000004359	9914
373.004	99.6885	2.5	um	Spot	Position	37	1000000107	9918
409.929	117.401	2.5	um	Spot	Position	37	1000007751	9919
435.06	134.376	2.5	um	Spot	Position	37	1000007759	9925
454.146	185.849	2.5	um	Spot	Position	37	1000000126	9934
567.132	245.955	2.5	um	Spot	Position	37	1000000141	9944
387.67	261.186	2.5	um	Spot	Position	37	1000008103	9945
361.466	292.72	2.5	um	Spot	Position	37	1000000148	9952
372.297	308.38	2.5	um	Spot	Position	37	1000000065	9957
509.551	345.604	2.5	um	Spot	Position	37	1000007196	10040
482.381	367.917	2.5	um	Spot	Position	37	1000000213	10045
379.932	381.164	2.5	um	Spot	Position	37	1000000227	10052
572.709	437.489	2.5	um	Spot	Position	37	1000007291	10070
502.93	440.351	2.5	um	Spot	Position	37	1000004227	10072
407.384	442.262	2.5	um	Spot	Position	37	1000000245	10073
584.795	456.515	2.5	um	Spot	Position	37	1000007907	10076
267.492	58.8445	2.5	um	Spot	Position	38	1000000024	10124
249.26	77.1353	2.5	um	Spot	Position	38	1000000026	10132
273.683	91.4605	2.5	um	Spot	Position	38	1000000034	10134
285.168	144.801	2.5	um	Spot	Position	38	1000003263	10150
236.982	222.697	2.5	um	Spot	Position	38	1000000061	10168
136.58	239.619	2.5	um	Spot	Position	38	1000006033	10169
180.829	282.718	2.5	um	Spot	Position	38	1000006274	10181
297.97	326.553	2.5	um	Spot	Position	38	1000000160	10198
499.864	20.8889	2.5	um	Spot	Position	38	1000000083	10204
441.804	81.2295	2.5	um	Spot	Position	38	1000004359	10221
373.219	100.487	2.5	um	Spot	Position	38	1000000107	10224
407.952	117.084	2.5	um	Spot	Position	38	1000007751	10225
434.569	135.629	2.5	um	Spot	Position	38	1000007759	10232
569.072	245.593	2.5	um	Spot	Position	38	1000000141	10256
377.832	258.121	2.5	um	Spot	Position	38	1000008103	10259
361.802	292.867	2.5	um	Spot	Position	38	1000000148	10268
378.981	309.386	2.5	um	Spot	Position	38	1000000065	10273
508.75	345.906	2.5	um	Spot	Position	38	1000007196	10347
482.521	369.044	2.5	um	Spot	Position	38	1000000213	10353
379.348	380.166	2.5	um	Spot	Position	38	1000000227	10359
571.888	437.109	2.5	um	Spot	Position	38	1000007291	10377
500.144	440.098	2.5	um	Spot	Position	38	1000004227	10380
408.826	441.477	2.5	um	Spot	Position	38	1000000245	10382
586.198	456.464	2.5	um	Spot	Position	38	1000007907	10385
267.862	59.2526	2.5	um	Spot	Position	39	1000000024	10432
249.455	76.9528	2.5	um	Spot	Position	39	1000000026	10438
273.018	91.6216	2.5	um	Spot	Position	39	1000000034	10447
284.574	144.182	2.5	um	Spot	Position	39	1000003263	10461
236.949	222.684	2.5	um	Spot	Position	39	1000000061	10475
136.856	239.399	2.5	um	Spot	Position	39	1000006033	10477
180.543	282.829	2.5	um	Spot	Position	39	1000006274	10489
297.859	326.403	2.5	um	Spot	Position	39	1000000160	10502
499.623	22.0116	2.5	um	Spot	Position	39	1000000083	10509
441.147	80.3093	2.5	um	Spot	Position	39	1000004359	10525
361.369	99.4853	2.5	um	Spot	Position	39	1000000107	10531
404.844	117.62	2.5	um	Spot	Position	39	1000007751	10533
434.019	136.266	2.5	um	Spot	Position	39	1000007759	10539
455.271	176.902	2.5	um	Spot	Position	39	1000000126	10544
571.232	242.138	2.5	um	Spot	Position	39	1000000141	10558
363.654	254.251	2.5	um	Spot	Position	39	1000008103	10559
359.325	291.51	2.5	um	Spot	Position	39	1000000148	10567
508.399	347.927	2.5	um	Spot	Position	39	1000007196	10650
479.895	368.452	2.5	um	Spot	Position	39	1000000213	10655
400.908	389.94	2.5	um	Spot	Position	39	1000000227	10663
573.578	437.391	2.5	um	Spot	Position	39	1000007291	10678
405.126	441.4	2.5	um	Spot	Position	39	1000000245	10681
497.075	442.291	2.5	um	Spot	Position	39	1000004227	10682
267.89	58.9211	2.5	um	Spot	Position	40	1000000024	10734
249.625	77.2686	2.5	um	Spot	Position	40	1000000026	10741
273.191	91.456	2.5	um	Spot	Position	40	1000000034	10747
282.736	143.252	2.5	um	Spot	Position	40	1000003263	10761
236.661	222.908	2.5	um	Spot	Position	40	1000000061	10778
136.798	239.031	2.5	um	Spot	Position	40	1000006033	10780
180.381	283	2.5	um	Spot	Position	40	1000006274	10795
296.955	325.99	2.5	um	Spot	Position	40	1000000160	10808
499.764	21.6438	2.5	um	Spot	Position	40	1000000083	10816
405.238	117.115	2.5	um	Spot	Position	40	1000007751	10842
434.028	137.218	2.5	um	Spot	Position	40	1000007759	10849
455.363	166.92	2.5	um	Spot	Position	40	1000000126	10853
572.696	242.114	2.5	um	Spot	Position	40	1000000141	10873
358.012	290.833	2.5	um	Spot	Position	40	1000000148	10883
514.516	353.79	2.5	um	Spot	Position	40	1000007196	10978
479.717	368.702	2.5	um	Spot	Position	40	1000000213	10982
397.417	390.165	2.5	um	Spot	Position	40	1000000227	10990
403.783	435.33	2.5	um	Spot	Position	40	1000000245	11005
575.997	438.972	2.5	um	Spot	Position	40	1000007291	11007
500.191	442.239	2.5	um	Spot	Position	40	1000004227	11010
268.268	59.269	2.5	um	Spot	Position	41	1000000024	11057
249.976	77.2881	2.5	um	Spot	Position	41	1000000026	11062
272.069	91.0139	2.5	um	Spot	Position	41	1000000034	11069
278.003	143.471	2.5	um	Spot	Position	41	1000003263	11085
236.417	222.707	2.5	um	Spot	Position	41	1000000061	11106
137.377	239.01	2.5	um	Spot	Position	41	1000006033	11108
181.43	283.332	2.5	um	Spot	Position	41	1000006274	11121
297.067	326.272	2.5	um	Spot	Position	41	1000000160	11133
498.721	22.3728	2.5	um	Spot	Position	41	1000000083	11142
422.517	65.5704	2.5	um	Spot	Position	41	1000004359	11155
357.723	98.7298	2.5	um	Spot	Position	41	1000000107	11161
404.205	118.482	2.5	um	Spot	Position	41	1000007751	11163
433.834	136.816	2.5	um	Spot	Position	41	1000007759	11170
454.783	163.881	2.5	um	Spot	Position	41	1000000126	11174
572.239	243.996	2.5	um	Spot	Position	41	1000000141	11191
359.353	291.807	2.5	um	Spot	Position	41	1000000148	11201
513.223	349.963	2.5	um	Spot	Position	41	1000007196	11290
487.239	364.936	2.5	um	Spot	Position	41	1000000213	11293
398.651	390.354	2.5	um	Spot	Position	41	1000000227	11301
402.382	433.245	2.5	um	Spot	Position	41	1000000245	11313
499.091	441.736	2.5	um	Spot	Position	41	1000004227	11317
581.603	442.608	2.5	um	Spot	Position	41	1000007291	11318
267.982	58.8839	2.5	um	Spot	Position	42	1000000024	11376
250.162	77.3456	2.5	um	Spot	Position	42	1000000026	11380
271.703	90.3337	2.5	um	Spot	Position	42	1000000034	11385
271.012	151.798	2.5	um	Spot	Position	42	1000003263	11400
237.027	222.233	2.5	um	Spot	Position	42	1000000061	11414
137.749	239.243	2.5	um	Spot	Position	42	1000006033	11416
184.878	284.812	2.5	um	Spot	Position	42	1000006274	11429
296.83	325.632	2.5	um	Spot	Position	42	1000000160	11438
497.973	23.3797	2.5	um	Spot	Position	42	1000000083	11448
420.138	64.7311	2.5	um	Spot	Position	42	1000004359	11459
359.014	98.9583	2.5	um	Spot	Position	42	1000000107	11465
403.568	119.429	2.5	um	Spot	Position	42	1000007751	11467
434.185	137.128	2.5	um	Spot	Position	42	1000007759	11475
454.706	163.105	2.5	um	Spot	Position	42	1000000126	11476
371.694	299.517	2.5	um	Spot	Position	42	1000000148	11503
512.984	350.017	2.5	um	Spot	Position	42	1000007196	11580
487.718	366.07	2.5	um	Spot	Position	42	1000000213	11585
404.786	431.065	2.5	um	Spot	Position	42	1000000245	11603
498.159	442.085	2.5	um	Spot	Position	42	1000004227	11606
587.271	447.176	2.5	um	Spot	Position	42	1000007291	11610
269.705	58.0505	2.5	um	Spot	Position	43	1000000024	11659
249.9	77.2612	2.5	um	Spot	Position	43	1000000026	11664
271.391	90.6201	2.5	um	Spot	Position	43	1000000034	11671
267.626	158.601	2.5	um	Spot	Position	43	1000003263	11684
237.15	222.324	2.5	um	Spot	Position	43	1000000061	11695
137.857	239.546	2.5	um	Spot	Position	43	1000006033	11698
183.599	283.708	2.5	um	Spot	Position	43	1000006274	11712
296.551	325.96	2.5	um	Spot	Position	43	1000000160	11722
497.788	22.1472	2.5	um	Spot	Position	43	1000000083	11730
359.547	99.6275	2.5	um	Spot	Position	43	1000000107	11750
433.878	137.597	2.5	um	Spot	Position	43	1000007759	11758
418.865	222.578	2.5	um	Spot	Position	43	1000011767	11767
344.592	313.386	2.5	um	Spot	Position	43	1000011783	11783
521.044	352.679	2.5	um	Spot	Position	43	1000007196	11843
487.596	364.712	2.5	um	Spot	Position	43	1000000213	11847
407.184	415.862	2.5	um	Spot	Position	43	1000000245	11863
496.246	442.897	2.5	um	Spot	Position	43	1000004227	11872
588.122	447.34	2.5	um	Spot	Position	43	1000007291	11875
270.449	56.976	2.5	um	Spot	Position	44	1000000024	11917
250.014	77.3881	2.5	um	Spot	Position	44	1000000026	11923
271.284	90.4545	2.5	um	Spot	Position	44	1000000034	11927
266.662	157.691	2.5	um	Spot	Position	44	1000003263	11944
237.17	222.707	2.5	um	Spot	Position	44	1000000061	11955
145.108	249.097	2.5	um	Spot	Position	44	1000006033	11960
200.247	262.537	2.5	um	Spot	Position	44	1000004867	11963
177.216	280.223	2.5	um	Spot	Position	44	1000006274	11968
296.59	326.215	2.5	um	Spot	Position	44	1000000160	11980
497.311	22.2408	2.5	um	Spot	Position	44	1000000083	11989
406.99	47.8716	2.5	um	Spot	Position	44	1000004359	12000
359.456	99.5341	2.5	um	Spot	Position	44	1000000107	12012
418.47	223.346	2.5	um	Spot	Position	44	1000011767	12032
575.997	243.361	2.5	um	Spot	Position	44	1000000141	12035
344.104	312.432	2.5	um	Spot	Position	44	1000011783	12049
411.139	312.543	2.5	um	Spot	Position	44	1000000148	12050
525.429	358.19	2.5	um	Spot	Position	44	1000007196	12123
487.814	366.433	2.5	um	Spot	Position	44	1000000213	12126
394.809	391.648	2.5	um	Spot	Position	44	1000000227	12133
405.99	424.263	2.5	um	Spot	Position	44	1000000245	12140
542.883	426.163	2.5	um	Spot	Position	44	1000012143	12143
494.898	442.873	2.5	um	Spot	Position	44	1000004227	12149
269.353	57.528	2.5	um	Spot	Position	45	1000000024	12190
250.643	77.676	2.5	um	Spot	Position	45	1000000026	12195
271.836	89.9615	2.5	um	Spot	Position	45	1000000034	12196
270.441	149.679	2.5	um	Spot	Position	45	1000003263	12201
237.26	223.03	2.5	um	Spot	Position	45	1000000061	12209
200.138	263.809	2.5	um	Spot	Position	45	1000004867	12219
175.521	277.382	2.5	um	Spot	Position	45	1000006274	12222
296.268	325.644	2.5	um	Spot	Position	45	1000000160	12233
496.894	22.4295	2.5	um	Spot	Position	45	1000000083	12239
405.371	118.824	2.5	um	Spot	Position	45	1000007751	12263
422.687	138.085	2.5	um	Spot	Position	45	1000007759	12271
418.576	223.256	2.5	um	Spot	Position	45	1000011767	12283
344.074	312.636	2.5	um	Spot	Position	45	1000011783	12296
421.477	319.186	2.5	um	Spot	Position	45	1000000148	12297
523.969	360.157	2.5	um	Spot	Position	45	1000007196	12327
486.499	366.626	2.5	um	Spot	Position	45	1000000213	12330
393.726	391.619	2.5	um	Spot	Position	45	1000000227	12337
406.25	424.809	2.5	um	Spot	Position	45	1000000245	12345
543.874	428.084	2.5	um	Spot	Position	45	1000012143	12349
493.66	442.751	2.5	um	Spot	Position	45	1000004227	12353
270.976	56.1346	2.5	um	Spot	Position	46	1000000024	12389
250.363	78.5562	2.5	um	Spot	Position	46	1000000026	12400
271.414	89.5612	2.5	um	Spot	Position	46	1000000034	12401
276.681	143.875	2.5	um	Spot	Position	46	1000003263	12422
237.312	223.184	2.5	um	Spot	Position	46	1000000061	12435
199.604	264.615	2.5	um	Spot	Position	46	1000004867	12445
176.713	276.694	2.5	um	Spot	Position	46	1000006274	12447
296.365	326.415	2.5	um	Spot	Position	46	1000000160	12463
496.52	22.389	2.5	um	Spot	Position	46	1000000083	12471
360.718	100.073	2.5	um	Spot	Position	46	1000000107	12494
404.872	119.358	2.5	um	Spot	Position	46	1000007751	12495
417.857	223.942	2.5	um	Spot	Position	46	1000011767	12517
343.656	312.667	2.5	um	Spot	Position	46	1000011783	12528
426.21	318.409	2.5	um	Spot	Position	46	1000000148	12530
526.976	365.496	2.5	um	Spot	Position	46	1000007196	12608
486.07	366.914	2.5	um	Spot	Position	46	1000000213	12609
392.302	391.972	2.5	um	Spot	Position	46	1000000227	12616
407.204	422.386	2.5	um	Spot	Position	46	1000000245	12623
551.962	430.116	2.5	um	Spot	Position	46	1000012143	12627
492.401	443.543	2.5	um	Spot	Position	46	1000004227	12631
275.567	50.0428	2.5	um	Spot	Position	47	1000000024	12675
271.15	89.4014	2.5	um	Spot	Position	47	1000000034	12687
280.422	141.151	2.5	um	Spot	Position	47	1000003263	12698
237.003	223.285	2.5	um	Spot	Position	47	1000000061	12712
145.43	249.707	2.5	um	Spot	Position	47	1000006033	12719
199.51	264.472	2.5	um	Spot	Position	47	1000004867	12723
177.922	278.07	2.5	um	Spot	Position	47	1000006274	12726
296.36	326.101	2.5	um	Spot	Position	47	1000000160	12737
496.816	21.7243	2.5	um	Spot	Position	47	1000000083	12746
361.881	99.8585	2.5	um	Spot	Position	47	1000000107	12766
405.169	119.062	2.5	um	Spot	Position	47	1000007751	12767
415.703	139.136	2.5	um	Spot	Position	47	1000007759	12774
417.024	225.38	2.5	um	Spot	Position	47	1000011767	12788
343.09	312.279	2.5	um	Spot	Position	47	1000011783	12802
420.135	318.773	2.5	um	Spot	Position	47	1000000148	12804
485.766	367.939	2.5	um	Spot	Position	47	1000000213	12869
538.33	374.881	2.5	um	Spot	Position	47	1000007196	12873
392.026	391.793	2.5	um	Spot	Position	47	1000000227	12879
547.256	429.636	2.5	um	Spot	Position	47	1000012143	12890
491.767	442.329	2.5	um	Spot	Position	47	1000004227	12894
288.061	40.9282	2.5	um	Spot	Position	48	1000000024	12929
270.841	89.1035	2.5	um	Spot	Position	48	1000000034	12940
284.976	137.875	2.5	um	Spot	Position	48	1000003263	12950
236.954	223.631	2.5	um	Spot	Position	48	1000000061	12965
145.745	249.988	2.5	um	Spot	Position	48	1000006033	12969
198.823	264.976	2.5	um	Spot	Position	48	1000004867	12972
177.879	276.618	2.5	um	Spot	Position	48	1000006274	12974
295.867	326.731	2.5	um	Spot	Position	48	1000000160	12984
495.852	22.1741	2.5	um	Spot	Position	48	1000000083	12991
366.135	98.4617	2.5	um	Spot	Position	48	1000000107	13009
416.842	139.909	2.5	um	Spot	Position	48	1000007759	13019
416.779	225.869	2.5	um	Spot	Position	48	1000011767	13034
407.388	319.464	2.5	um	Spot	Position	48	1000000148	13055
323.613	422.259	2.5	um	Spot	Position	48	1000013069	13069
483.722	373.631	2.5	um	Spot	Position	48	1000000213	13111
545.547	383.213	2.5	um	Spot	Position	48	1000007196	13114
392.343	391.906	2.5	um	Spot	Position	48	1000000227	13116
404.973	414.699	2.5	um	Spot	Position	48	1000000245	13121
547.747	429.397	2.5	um	Spot	Position	48	1000012143	13124
491.851	440.065	2.5	um	Spot	Position	48	1000004227	13129
295.187	34.6772	2.5	um	Spot	Position	49	1000000024	13168
271.495	88.7128	2.5	um	Spot	Position	49	1000000034	13186
287.403	133.578	2.5	um	Spot	Position	49	1000003263	13204
236.943	223.803	2.5	um	Spot	Position	49	1000000061	13219
145.818	251.06	2.5	um	Spot	Position	49	1000006033	13223
198.857	265.117	2.5	um	Spot	Position	49	1000004867	13228
177.572	276.817	2.5	um	Spot	Position	49	1000006274	13229
295.125	326.814	2.5	um	Spot	Position	49	1000000160	13241
494.888	23.866	2.5	um	Spot	Position	49	1000000083	13250
371.319	98.1878	2.5	um	Spot	Position	49	1000000107	13271
417.332	140.477	2.5	um	Spot	Position	49	1000007759	13282
416.177	225.313	2.5	um	Spot	Position	49	1000011767	13299
408.093	316.739	2.5	um	Spot	Position	49	1000000148	13317
324.22	422.335	2.5	um	Spot	Position	49	1000013069	13335
484.392	373.515	2.5	um	Spot	Position	49	1000000213	13387
391.847	390.993	2.5	um	Spot	Position	49	1000000227	13393
557.91	393.25	2.5	um	Spot	Position	49	1000007196	13396
405.32	416.559	2.5	um	Spot	Position	49	1000000245	13401
548.551	430.364	2.5	um	Spot	Position	49	1000012143	13406
490.824	438.403	2.5	um	Spot	Position	49	1000004227	13409
298.073	33.4531	2.5	um	Spot	Position	50	1000000024	13450
271.22	89.3149	2.5	um	Spot	Position	50	1000000034	13470
289.993	130.53	2.5	um	Spot	Position	50	1000003263	13483
236.895	223.225	2.5	um	Spot	Position	50	1000000061	13502
147.962	252.974	2.5	um	Spot	Position	50	1000006033	13508
198.84	264.203	2.5	um	Spot	Position	50	1000004867	13512
179.884	278.085	2.5	um	Spot	Position	50	1000006274	13516
294.935	326.387	2.5	um	Spot	Position	50	1000000160	13528
494.093	22.0935	2.5	um	Spot	Position	50	1000000083	13536
372.213	98.7389	2.5	um	Spot	Position	50	1000000107	13558
420.301	141.534	2.5	um	Spot	Position	50	1000007759	13568
416.307	225.805	2.5	um	Spot	Position	50	1000011767	13581
342.859	316.305	2.5	um	Spot	Position	50	1000011783	13599
409.204	317.428	2.5	um	Spot	Position	50	1000000148	13600
323.99	423.047	2.5	um	Spot	Position	50	1000013069	13623
551.62	343.769	2.5	um	Spot	Position	50	1000013678	13678
484.779	373.099	2.5	um	Spot	Position	50	1000000213	13686
390.827	391.355	2.5	um	Spot	Position	50	1000000227	13689
565.019	403.411	2.5	um	Spot	Position	50	1000007196	13694
403.783	419.291	2.5	um	Spot	Position	50	1000000245	13697
556.62	433.17	2.5	um	Spot	Position	50	1000012143	13703
490.336	438.506	2.5	um	Spot	Position	50	1000004227	13705
301.132	30.9243	2.5	um	Spot	Position	51	1000000024	13751
271.304	89.162	2.5	um	Spot	Position	51	1000000034	13772
291.339	128.949	2.5	um	Spot	Position	51	1000003263	13784
236.813	222.781	2.5	um	Spot	Position	51	1000000061	13801
151.018	255.637	2.5	um	Spot	Position	51	1000006033	13805
294.41	326.396	2.5	um	Spot	Position	51	1000000160	13823
493.366	23.2195	2.5	um	Spot	Position	51	1000000083	13832
374.893	99.0066	2.5	um	Spot	Position	51	1000000107	13855
422.451	141.047	2.5	um	Spot	Position	51	1000007759	13867
415.606	225.435	2.5	um	Spot	Position	51	1000011767	13881
410.58	317.086	2.5	um	Spot	Position	51	1000000148	13899
323.627	423.361	2.5	um	Spot	Position	51	1000013069	13918
552.403	355.559	2.5	um	Spot	Position	51	1000013678	13962
483.688	373.986	2.5	um	Spot	Position	51	1000000213	13965
389.664	392.158	2.5	um	Spot	Position	51	1000000227	13969
568.084	405.342	2.5	um	Spot	Position	51	1000007196	13974
404.814	419.642	2.5	um	Spot	Position	51	1000000245	13975
559.951	433.854	2.5	um	Spot	Position	51	1000012143	13980
486.08	443.128	2.5	um	Spot	Position	51	1000004227	13983
131.084	5.97221	2.5	um	Spot	Position	52	1000014011	14011
270.988	89.4858	2.5	um	Spot	Position	52	1000000034	14041
291.528	128.374	2.5	um	Spot	Position	52	1000003263	14055
236.464	222.711	2.5	um	Spot	Position	52	1000000061	14075
156.263	258.833	2.5	um	Spot	Position	52	1000006033	14082
293.854	326.274	2.5	um	Spot	Position	52	1000000160	14100
494.125	23.0745	2.5	um	Spot	Position	52	1000000083	14110
374.092	99.3616	2.5	um	Spot	Position	52	1000000107	14128
423.975	141.677	2.5	um	Spot	Position	52	1000007759	14139
415.083	225.957	2.5	um	Spot	Position	52	1000011767	14154
338.743	318.593	2.5	um	Spot	Position	52	1000011783	14174
426.266	322.029	2.5	um	Spot	Position	52	1000000148	14175
550.722	359.484	2.5	um	Spot	Position	52	1000013678	14272
481.676	375.345	2.5	um	Spot	Position	52	1000000213	14276
572.629	411.945	2.5	um	Spot	Position	52	1000007196	14288
404.528	421.92	2.5	um	Spot	Position	52	1000000245	14290
564.586	433.465	2.5	um	Spot	Position	52	1000012143	14294
485.69	441.848	2.5	um	Spot	Position	52	1000004227	14296
127.812	12.0327	2.5	um	Spot	Position	53	1000014011	14340
308.551	24.859	2.5	um	Spot	Position	53	1000000024	14344
250.37	78.2516	2.5	um	Spot	Position	53	1000000026	14363
271.164	89.9614	2.5	um	Spot	Position	53	1000000034	14368
290.455	128.767	2.5	um	Spot	Position	53	1000003263	14375
236.502	222.669	2.5	um	Spot	Position	53	1000000061	14391
159.544	263.744	2.5	um	Spot	Position	53	1000006033	14399
293.577	326.057	2.5	um	Spot	Position	53	1000000160	14418
493.538	23.3172	2.5	um	Spot	Position	53	1000000083	14429
374.556	99.0379	2.5	um	Spot	Position	53	1000000107	14449
421.35	142.703	2.5	um	Spot	Position	53	1000007759	14461
337.667	318.391	2.5	um	Spot	Position	53	1000011783	14490
424.052	320.429	2.5	um	Spot	Position	53	1000000148	14492
328.298	428.095	2.5	um	Spot	Position	53	1000013069	14518
551.733	373.319	2.5	um	Spot	Position	53	1000013678	14571
481.209	375.125	2.5	um	Spot	Position	53	1000000213	14572
405.68	420.855	2.5	um	Spot	Position	53	1000000245	14580
487.073	442.692	2.5	um	Spot	Position	53	1000004227	14587
121.022	22.3839	2.5	um	Spot	Position	54	1000014011	14624
317.003	22.2226	2.5	um	Spot	Position	54	1000000024	14625
250.405	78.1666	2.5	um	Spot	Position	54	1000000026	14632
271.493	89.784	2.5	um	Spot	Position	54	1000000034	14636
289.088	129.374	2.5	um	Spot	Position	54	1000003263	14645
235.2	223.711	2.5	um	Spot	Position	54	1000000061	14656
161.225	264.976	2.5	um	Spot	Position	54	1000006033	14661
217.593	302.314	2.5	um	Spot	Position	54	1000006274	14668
293.437	326.058	2.5	um	Spot	Position	54	1000000160	14672
492.52	23.9194	2.5	um	Spot	Position	54	1000000083	14684
375.585	99.397	2.5	um	Spot	Position	54	1000000107	14701
419.157	142.405	2.5	um	Spot	Position	54	1000007759	14712
335.638	316.144	2.5	um	Spot	Position	54	1000011783	14740
419.529	318.764	2.5	um	Spot	Position	54	1000000148	14741
551.429	373.852	2.5	um	Spot	Position	54	1000013678	14779
480.613	376.327	2.5	um	Spot	Position	54	1000000213	14781
417.409	406.807	2.5	um	Spot	Position	54	1000000227	14789
402.836	420.422	2.5	um	Spot	Position	54	1000000245	14790
486.264	442.667	2.5	um	Spot	Position	54	1000004227	14798
317.594	21.7649	2.5	um	Spot	Position	55	1000000024	14828
111.82	35.4398	2.5	um	Spot	Position	55	1000014011	14831
250.877	77.637	2.5	um	Spot	Position	55	1000000026	14847
272.076	89.4092	2.5	um	Spot	Position	55	1000000034	14850
243.765	98.2835	2.5	um	Spot	Position	55	1000014855	14855
288.415	130.275	2.5	um	Spot	Position	55	1000003263	14867
234.164	224.508	2.5	um	Spot	Position	55	1000000061	14897
164.98	268.448	2.5	um	Spot	Position	55	1000006033	14907
222.198	309.207	2.5	um	Spot	Position	55	1000006274	14919
293.538	326.336	2.5	um	Spot	Position	55	1000000160	14923
492.424	25.2921	2.5	um	Spot	Position	55	1000000083	14937
374.31	90.9381	2.5	um	Spot	Position	55	1000000107	14956
416.321	144.147	2.5	um	Spot	Position	55	1000007759	14967
331.621	313.702	2.5	um	Spot	Position	55	1000011783	15002
416.894	316.059	2.5	um	Spot	Position	55	1000000148	15004
326.762	427.935	2.5	um	Spot	Position	55	1000013069	15025
584.514	351.403	2.5	um	Spot	Position	55	1000015091	15091
477.823	375.754	2.5	um	Spot	Position	55	1000000213	15096
563.519	392.25	2.5	um	Spot	Position	55	1000013678	15104
422.111	412.715	2.5	um	Spot	Position	55	1000000227	15108
404.152	418.88	2.5	um	Spot	Position	55	1000000245	15111
486.342	442.421	2.5	um	Spot	Position	55	1000004227	15117
317.508	22.3006	2.5	um	Spot	Position	56	1000000024	15170
109.574	40.531	2.5	um	Spot	Position	56	1000014011	15173
250.695	77.9519	2.5	um	Spot	Position	56	1000000026	15182
272.165	89.1848	2.5	um	Spot	Position	56	1000000034	15187
241.927	99.9932	2.5	um	Spot	Position	56	1000014855	15192
287.669	130.404	2.5	um	Spot	Position	56	1000003263	15197
168.018	271.159	2.5	um	Spot	Position	56	1000006033	15233
329.522	312.012	2.5	um	Spot	Position	56	1000011783	15243
219.906	316.604	2.5	um	Spot	Position	56	1000006274	15245
293.067	326.357	2.5	um	Spot	Position	56	1000000160	15247
492.043	25.9727	2.5	um	Spot	Position	56	1000000083	15259
375.015	89.9442	2.5	um	Spot	Position	56	1000000107	15278
413.582	147.585	2.5	um	Spot	Position	56	1000007759	15291
417.655	315.683	2.5	um	Spot	Position	56	1000000148	15318
573.105	344.378	2.5	um	Spot	Position	56	1000015091	15397
477.127	379.163	2.5	um	Spot	Position	56	1000000213	15407
572.878	402.407	2.5	um	Spot	Position	56	1000013678	15415
403.988	419.172	2.5	um	Spot	Position	56	1000000245	15417
419.059	425.481	2.5	um	Spot	Position	56	1000000227	15418
485.91	441.72	2.5	um	Spot	Position	56	1000004227	15425
320.55	20.9802	2.5	um	Spot	Position	57	1000000024	15458
98.5423	56.0289	2.5	um	Spot	Position	57	1000014011	15464
251.109	78.0439	2.5	um	Spot	Position	57	1000000026	15467
271.979	89.0827	2.5	um	Spot	Position	57	1000000034	15472
241.69	101.147	2.5	um	Spot	Position	57	1000014855	15475
286.379	130.958	2.5	um	Spot	Position	57	1000003263	15486
178.983	278.527	2.5	um	Spot	Position	57	1000006033	15513
329.076	311.817	2.5	um	Spot	Position	57	1000011783	15519
212.221	321.215	2.5	um	Spot	Position	57	1000006274	15522
292.621	326.559	2.5	um	Spot	Position	57	1000000160	15524
492.205	25.4912	2.5	um	Spot	Position	57	1000000083	15535
409.213	153.129	2.5	um	Spot	Position	57	1000007759	15572
326.769	429.928	2.5	um	Spot	Position	57	1000013069	15621
565.026	338.084	2.5	um	Spot	Position	57	1000015091	15659
476.076	379.627	2.5	um	Spot	Position	57	1000000213	15665
578.713	408.261	2.5	um	Spot	Position	57	1000013678	15674
405.148	424.349	2.5	um	Spot	Position	57	1000000245	15676
485.212	441.144	2.5	um	Spot	Position	57	1000004227	15682
323.145	19.7645	2.5	um	Spot	Position	58	1000000024	15719
250.743	78.05	2.5	um	Spot	Position	58	1000000026	15736
271.685	89.4979	2.5	um	Spot	Position	58	1000000034	15742
238.093	105.083	2.5	um	Spot	Position	58	1000014855	15748
285.771	131.566	2.5	um	Spot	Position	58	1000003263	15752
175.074	205.523	2.5	um	Spot	Position	58	1000015772	15772
183.789	280.134	2.5	um	Spot	Position	58	1000006033	15786
212.904	318.292	2.5	um	Spot	Position	58	1000006274	15795
492.636	24.6889	2.5	um	Spot	Position	58	1000000083	15806
376.338	70.5657	2.5	um	Spot	Position	58	1000000107	15823
409.328	155.844	2.5	um	Spot	Position	58	1000007759	15847
411.545	296.115	2.5	um	Spot	Position	58	1000000148	15871
552.804	330.125	2.5	um	Spot	Position	58	1000015091	15879
475.088	380.352	2.5	um	Spot	Position	58	1000000213	15957
587.485	411.557	2.5	um	Spot	Position	58	1000013678	15964
416.063	417.358	2.5	um	Spot	Position	58	1000000227	15965
405.013	426.136	2.5	um	Spot	Position	58	1000000245	15967
483.871	442.123	2.5	um	Spot	Position	58	1000004227	15973
325.845	18.5766	2.5	um	Spot	Position	59	1000000024	16009
250.309	78.4376	2.5	um	Spot	Position	59	1000000026	16026
271.191	89.4983	2.5	um	Spot	Position	59	1000000034	16030
237.751	110.985	2.5	um	Spot	Position	59	1000014855	16038
284.613	133.07	2.5	um	Spot	Position	59	1000003263	16043
171.254	210.199	2.5	um	Spot	Position	59	1000015772	16056
184.396	279.644	2.5	um	Spot	Position	59	1000006033	16069
220.636	315.804	2.5	um	Spot	Position	59	1000006274	16075
492.449	24.2582	2.5	um	Spot	Position	59	1000000083	16086
377.393	60.7728	2.5	um	Spot	Position	59	1000000107	16098
406.754	162.6	2.5	um	Spot	Position	59	1000007759	16122
410.847	297.863	2.5	um	Spot	Position	59	1000000148	16151
549.328	328.029	2.5	um	Spot	Position	59	1000015091	16159
324.211	429.848	2.5	um	Spot	Position	59	1000013069	16181
475.087	382.05	2.5	um	Spot	Position	59	1000000213	16237
582.222	414.273	2.5	um	Spot	Position	59	1000013678	16246
403.807	425.132	2.5	um	Spot	Position	59	1000000245	16249
482.766	437.952	2.5	um	Spot	Position	59	1000004227	16254
329.409	17.7279	2.5	um	Spot	Position	60	1000000024	16289
251.103	78.0631	2.5	um	Spot	Position	60	1000000026	16305
85.048	83.2995	2.5	um	Spot	Position	60	1000014011	16306
270.889	89.4242	2.5	um	Spot	Position	60	1000000034	16309
237.394	118.456	2.5	um	Spot	Position	60	1000014855	16317
283.759	134.373	2.5	um	Spot	Position	60	1000003263	16320
182.131	278.227	2.5	um	Spot	Position	60	1000006033	16344
308.751	299.657	2.5	um	Spot	Position	60	1000011783	16348
220.283	316.221	2.5	um	Spot	Position	60	1000006274	16353
492.161	24.8373	2.5	um	Spot	Position	60	1000000083	16361
377.737	59.524	2.5	um	Spot	Position	60	1000000107	16372
406.299	163.745	2.5	um	Spot	Position	60	1000007759	16398
514.444	274.843	2.5	um	Spot	Position	60	1000016422	16422
411.222	300.969	2.5	um	Spot	Position	60	1000000148	16426
550.018	330.594	2.5	um	Spot	Position	60	1000015091	16432
321.951	427.36	2.5	um	Spot	Position	60	1000013069	16447
474.016	383.944	2.5	um	Spot	Position	60	1000000213	16500
572.646	416.65	2.5	um	Spot	Position	60	1000013678	16507
405.164	426.531	2.5	um	Spot	Position	60	1000000245	16509
483.738	437.877	2.5	um	Spot	Position	60	1000004227	16513
328.135	18.2973	2.5	um	Spot	Position	61	1000000024	16540
250.783	78.6139	2.5	um	Spot	Position	61	1000000026	16556
85.4781	84.3782	2.5	um	Spot	Position	61	1000014011	16557
271.116	89.4448	2.5	um	Spot	Position	61	1000000034	16559
238.177	119.498	2.5	um	Spot	Position	61	1000014855	16566
277.007	140.981	2.5	um	Spot	Position	61	1000003263	16571
152.005	242.261	2.5	um	Spot	Position	61	1000015772	16585
178.05	275.762	2.5	um	Spot	Position	61	1000006033	16593
305.427	296.405	2.5	um	Spot	Position	61	1000011783	16596
222.374	316.145	2.5	um	Spot	Position	61	1000006274	16600
492.273	24.1222	2.5	um	Spot	Position	61	1000000083	16612
380.198	44.3746	2.5	um	Spot	Position	61	1000000107	16619
406.056	164.32	2.5	um	Spot	Position	61	1000007759	16644
516.917	274.078	2.5	um	Spot	Position	61	1000016422	16665
409.702	304.872	2.5	um	Spot	Position	61	1000000148	16672
549.425	330.484	2.5	um	Spot	Position	61	1000015091	16676
322.118	427.695	2.5	um	Spot	Position	61	1000013069	16698
474.234	387.724	2.5	um	Spot	Position	61	1000000213	16753
575.04	406.452	2.5	um	Spot	Position	61	1000013678	16758
404.566	425.444	2.5	um	Spot	Position	61	1000000245	16761
482.524	437.428	2.5	um	Spot	Position	61	1000004227	16767
328.087	18.5173	2.5	um	Spot	Position	62	1000000024	16804
251.446	78.5401	2.5	um	Spot	Position	62	1000000026	16815
86.3217	84.4999	2.5	um	Spot	Position	62	1000014011	16816
271.476	89.5853	2.5	um	Spot	Position	62	1000000034	16817
239.618	119.925	2.5	um	Spot	Position	62	1000014855	16825
147.753	260.166	2.5	um	Spot	Position	62	1000015772	16844
175.867	274.411	2.5	um	Spot	Position	62	1000006033	16847
304.192	295.922	2.5	um	Spot	Position	62	1000011783	16850
219.61	316.037	2.5	um	Spot	Position	62	1000006274	16854
415.646	7.17885	2.5	um	Spot	Position	62	1000016857	16857
492.287	23.1203	2.5	um	Spot	Position	62	1000000083	16865
381.262	39.3016	2.5	um	Spot	Position	62	1000000107	16869
405.446	164.824	2.5	um	Spot	Position	62	1000007759	16894
518.276	286.952	2.5	um	Spot	Position	62	1000016422	16914
407.373	317.123	2.5	um	Spot	Position	62	1000000148	16917
546.973	328.3	2.5	um	Spot	Position	62	1000015091	16919
474.407	388.97	2.5	um	Spot	Position	62	1000000213	16963
581.77	407.752	2.5	um	Spot	Position	62	1000013678	16967
405.632	423.625	2.5	um	Spot	Position	62	1000000245	16970
483.746	437.152	2.5	um	Spot	Position	62	1000004227	16977
328.528	18.5044	2.5	um	Spot	Position	63	1000000024	17003
251.563	78.6146	2.5	um	Spot	Position	63	1000000026	17014
272.839	89.6929	2.5	um	Spot	Position	63	1000000034	17018
240.486	120.144	2.5	um	Spot	Position	63	1000014855	17027
264.217	148.439	2.5	um	Spot	Position	63	1000003263	17032
145.699	269.07	2.5	um	Spot	Position	63	1000015772	17050
174.879	274.289	2.5	um	Spot	Position	63	1000006033	17052
303.146	295.911	2.5	um	Spot	Position	63	1000011783	17055
215.335	315.445	2.5	um	Spot	Position	63	1000006274	17058
415.55	7.07584	2.5	um	Spot	Position	63	1000016857	17063
491.572	23.3512	2.5	um	Spot	Position	63	1000000083	17071
404.001	166.031	2.5	um	Spot	Position	63	1000007759	17104
522.233	288.631	2.5	um	Spot	Position	63	1000016422	17125
543.538	327.215	2.5	um	Spot	Position	63	1000015091	17130
409.186	328.069	2.5	um	Spot	Position	63	1000000148	17131
319.129	425.965	2.5	um	Spot	Position	63	1000013069	17138
472.781	389.778	2.5	um	Spot	Position	63	1000000213	17176
584.66	408.3	2.5	um	Spot	Position	63	1000013678	17180
401.12	419.664	2.5	um	Spot	Position	63	1000000245	17183
479.8	437.989	2.5	um	Spot	Position	63	1000004227	17189
328.541	18.5653	2.5	um	Spot	Position	64	1000000024	17215
96.0408	70.7254	2.5	um	Spot	Position	64	1000014011	17229
251.291	78.7476	2.5	um	Spot	Position	64	1000000026	17231
273.178	89.8861	2.5	um	Spot	Position	64	1000000034	17233
240.28	120.684	2.5	um	Spot	Position	64	1000014855	17238
258.647	150.55	2.5	um	Spot	Position	64	1000003263	17241
176.443	274.121	2.5	um	Spot	Position	64	1000006033	17265
143.657	286.561	2.5	um	Spot	Position	64	1000015772	17268
301.44	296.157	2.5	um	Spot	Position	64	1000011783	17270
211.074	314.745	2.5	um	Spot	Position	64	1000006274	17274
414.688	9.57719	2.5	um	Spot	Position	64	1000016857	17278
382.37	20.4716	2.5	um	Spot	Position	64	1000000107	17284
491.444	22.3507	2.5	um	Spot	Position	64	1000000083	17285
400.912	171.764	2.5	um	Spot	Position	64	1000007759	17320
528.511	291.208	2.5	um	Spot	Position	64	1000016422	17341
541.025	325.168	2.5	um	Spot	Position	64	1000015091	17346
406.621	327.964	2.5	um	Spot	Position	64	1000000148	17347
319.154	425.913	2.5	um	Spot	Position	64	1000013069	17359
471.559	392.203	2.5	um	Spot	Position	64	1000000213	17401
400.788	419.473	2.5	um	Spot	Position	64	1000000245	17406
476.852	437.111	2.5	um	Spot	Position	64	1000004227	17412
328.746	18.5468	2.5	um	Spot	Position	65	1000000024	17441
96.2121	71.1582	2.5	um	Spot	Position	65	1000014011	17460
251.684	78.2464	2.5	um	Spot	Position	65	1000000026	17462
273.212	89.4909	2.5	um	Spot	Position	65	1000000034	17467
240.702	118.765	2.5	um	Spot	Position	65	1000014855	17476
260.008	150.304	2.5	um	Spot	Position	65	1000003263	17485
176.581	274.267	2.5	um	Spot	Position	65	1000006033	17513
142.91	288.123	2.5	um	Spot	Position	65	1000015772	17517
196.97	311.967	2.5	um	Spot	Position	65	1000006274	17521
410.071	21.1397	2.5	um	Spot	Position	65	1000016857	17533
491.472	21.9236	2.5	um	Spot	Position	65	1000000083	17534
398.092	172.223	2.5	um	Spot	Position	65	1000007759	17570
540.197	296.645	2.5	um	Spot	Position	65	1000016422	17595
531.761	317.993	2.5	um	Spot	Position	65	1000015091	17600
406.489	326.629	2.5	um	Spot	Position	65	1000000148	17602
318.076	424.164	2.5	um	Spot	Position	65	1000013069	17623
470.796	391.635	2.5	um	Spot	Position	65	1000000213	17692
400.493	418.475	2.5	um	Spot	Position	65	1000000245	17696
476.479	436.408	2.5	um	Spot	Position	65	1000004227	17702
328.787	17.8551	2.5	um	Spot	Position	66	1000000024	17743
251.611	78.3914	2.5	um	Spot	Position	66	1000000026	17761
272.757	89.9335	2.5	um	Spot	Position	66	1000000034	17765
239.051	117.535	2.5	um	Spot	Position	66	1000014855	17772
261.346	149.613	2.5	um	Spot	Position	66	1000003263	17776
178.103	274.527	2.5	um	Spot	Position	66	1000006033	17798
142.17	287.939	2.5	um	Spot	Position	66	1000015772	17800
298.167	296.81	2.5	um	Spot	Position	66	1000011783	17802
193.868	312.057	2.5	um	Spot	Position	66	1000006274	17805
494.335	16.0657	2.5	um	Spot	Position	66	1000000083	17816
410.008	30.5762	2.5	um	Spot	Position	66	1000016857	17821
393.543	174.248	2.5	um	Spot	Position	66	1000007759	17854
546.903	295.953	2.5	um	Spot	Position	66	1000016422	17878
514.092	302.024	2.5	um	Spot	Position	66	1000015091	17880
401.45	322.686	2.5	um	Spot	Position	66	1000000148	17884
470.405	392.752	2.5	um	Spot	Position	66	1000000213	17952
474.382	436.169	2.5	um	Spot	Position	66	1000004227	17960
328.75	17.9351	2.5	um	Spot	Position	67	1000000024	17987
251.879	78.7077	2.5	um	Spot	Position	67	1000000026	18006
273.088	90.1768	2.5	um	Spot	Position	67	1000000034	18008
238.775	114.782	2.5	um	Spot	Position	67	1000014855	18015
261.877	149.614	2.5	um	Spot	Position	67	1000003263	18020
176.634	273.711	2.5	um	Spot	Position	67	1000006033	18044
143.339	288.042	2.5	um	Spot	Position	67	1000015772	18046
297.357	296.44	2.5	um	Spot	Position	67	1000011783	18049
192.63	311.399	2.5	um	Spot	Position	67	1000006274	18053
493.676	16.2758	2.5	um	Spot	Position	67	1000000083	18061
413.387	39.2756	2.5	um	Spot	Position	67	1000016857	18069
380.669	182.13	2.5	um	Spot	Position	67	1000007759	18095
505.669	288.49	2.5	um	Spot	Position	67	1000015091	18115
549.016	295.908	2.5	um	Spot	Position	67	1000016422	18117
394.764	318.884	2.5	um	Spot	Position	67	1000000148	18123
315.854	422.594	2.5	um	Spot	Position	67	1000013069	18140
470.703	392.898	2.5	um	Spot	Position	67	1000000213	18196
469.93	435.773	2.5	um	Spot	Position	67	1000004227	18204
328.414	18.3598	2.5	um	Spot	Position	68	1000000024	18241
251.788	78.9676	2.5	um	Spot	Position	68	1000000026	18256
272.946	89.9393	2.5	um	Spot	Position	68	1000000034	18258
242.684	103.985	2.5	um	Spot	Position	68	1000014855	18261
263.37	148.744	2.5	um	Spot	Position	68	1000003263	18268
177.226	273.707	2.5	um	Spot	Position	68	1000006033	18284
143.322	288.776	2.5	um	Spot	Position	68	1000015772	18288
190.83	310.48	2.5	um	Spot	Position	68	1000006274	18290
417.92	47.5492	2.5	um	Spot	Position	68	1000016857	18311
379.34	182.438	2.5	um	Spot	Position	68	1000007759	18338
503.847	276.747	2.5	um	Spot	Position	68	1000015091	18359
556.026	295.117	2.5	um	Spot	Position	68	1000016422	18362
389.805	312.801	2.5	um	Spot	Position	68	1000000148	18364
315.617	424.506	2.5	um	Spot	Position	68	1000013069	18376
469.575	394.624	2.5	um	Spot	Position	68	1000000213	18421
467.336	434.987	2.5	um	Spot	Position	68	1000004227	18428
329.239	18.1633	2.5	um	Spot	Position	69	1000000024	18455
252.246	78.6538	2.5	um	Spot	Position	69	1000000026	18470
272.77	90.0967	2.5	um	Spot	Position	69	1000000034	18474
176.443	273.858	2.5	um	Spot	Position	69	1000006033	18502
145.151	290.301	2.5	um	Spot	Position	69	1000015772	18506
188.952	309.503	2.5	um	Spot	Position	69	1000006274	18509
489.734	23.316	2.5	um	Spot	Position	69	1000000083	18523
416.637	50.797	2.5	um	Spot	Position	69	1000016857	18532
376.605	185.148	2.5	um	Spot	Position	69	1000007759	18565
502.762	269.025	2.5	um	Spot	Position	69	1000015091	18580
568.424	293.356	2.5	um	Spot	Position	69	1000016422	18584
380.816	307.76	2.5	um	Spot	Position	69	1000000148	18587
314.731	422.516	2.5	um	Spot	Position	69	1000013069	18608
469.997	395.468	2.5	um	Spot	Position	69	1000000213	18667
466.978	434.085	2.5	um	Spot	Position	69	1000004227	18673
329.46	18.092	2.5	um	Spot	Position	70	1000000024	18705
252.343	78.8193	2.5	um	Spot	Position	70	1000000026	18719
272.857	90.1484	2.5	um	Spot	Position	70	1000000034	18723
176.233	274.346	2.5	um	Spot	Position	70	1000006033	18750
144.955	287.838	2.5	um	Spot	Position	70	1000015772	18753
288.848	290.118	2.5	um	Spot	Position	70	1000011783	18754
190.328	308.181	2.5	um	Spot	Position	70	1000006274	18757
489.051	23.9462	2.5	um	Spot	Position	70	1000000083	18771
406.214	52.239	2.5	um	Spot	Position	70	1000016857	18780
370.019	185.905	2.5	um	Spot	Position	70	1000007759	18812
501.424	263.282	2.5	um	Spot	Position	70	1000015091	18825
569.05	293.477	2.5	um	Spot	Position	70	1000016422	18831
315.221	420.479	2.5	um	Spot	Position	70	1000013069	18849
469.718	398.694	2.5	um	Spot	Position	70	1000000213	18905
465.575	432.957	2.5	um	Spot	Position	70	1000004227	18912
252.479	78.5095	2.5	um	Spot	Position	71	1000000026	18961
272.432	90.5636	2.5	um	Spot	Position	71	1000000034	18963
175.982	274.379	2.5	um	Spot	Position	71	1000006033	18997
282.951	286.341	2.5	um	Spot	Position	71	1000011783	18999
145.066	288.44	2.5	um	Spot	Position	71	1000015772	19001
190.99	307.735	2.5	um	Spot	Position	71	1000006274	19004
335.789	16.5573	2.5	um	Spot	Position	71	1000000024	19016
488.519	24.5742	2.5	um	Spot	Position	71	1000000083	19020
395.078	47.269	2.5	um	Spot	Position	71	1000016857	19027
365.437	186.294	2.5	um	Spot	Position	71	1000007759	19064
499.382	258.797	2.5	um	Spot	Position	71	1000015091	19076
569.827	293.464	2.5	um	Spot	Position	71	1000016422	19083
315.283	419.977	2.5	um	Spot	Position	71	1000013069	19095
469.424	397.196	2.5	um	Spot	Position	71	1000000213	19154
464.746	431.305	2.5	um	Spot	Position	71	1000004227	19161
252.576	78.5727	2.5	um	Spot	Position	72	1000000026	19215
272.674	90.5567	2.5	um	Spot	Position	72	1000000034	19220
173.994	274.812	2.5	um	Spot	Position	72	1000006033	19254
279.93	285.128	2.5	um	Spot	Position	72	1000011783	19257
330.773	17.9029	2.5	um	Spot	Position	72	1000000024	19272
488.257	23.1047	2.5	um	Spot	Position	72	1000000083	19274
380.298	44.0578	2.5	um	Spot	Position	72	1000016857	19280
361.032	184.906	2.5	um	Spot	Position	72	1000007759	19311
498.13	256.666	2.5	um	Spot	Position	72	1000015091	19325
572.269	292.969	2.5	um	Spot	Position	72	1000016422	19332
354.988	295.357	2.5	um	Spot	Position	72	1000000148	19333
314.645	418.405	2.5	um	Spot	Position	72	1000013069	19349
469.078	399.836	2.5	um	Spot	Position	72	1000000213	19410
252.679	78.5838	2.5	um	Spot	Position	73	1000000026	19468
272.896	90.4772	2.5	um	Spot	Position	73	1000000034	19472
173.451	274.484	2.5	um	Spot	Position	73	1000006033	19497
279.734	285.128	2.5	um	Spot	Position	73	1000011783	19499
141.083	299.778	2.5	um	Spot	Position	73	1000015772	19500
330.637	17.5575	2.5	um	Spot	Position	73	1000000024	19510
488.6	22.306	2.5	um	Spot	Position	73	1000000083	19512
376.322	40.6604	2.5	um	Spot	Position	73	1000016857	19519
577.182	101.83	2.5	um	Spot	Position	73	1000019531	19531
360.313	185.298	2.5	um	Spot	Position	73	1000007759	19548
494.171	234.029	2.5	um	Spot	Position	73	1000015091	19557
335.833	284.214	2.5	um	Spot	Position	73	1000000148	19561
575.802	292.802	2.5	um	Spot	Position	73	1000016422	19564
313.376	421.251	2.5	um	Spot	Position	73	1000013069	19583
469.093	398.502	2.5	um	Spot	Position	73	1000000213	19627
330.216	18.0936	2.5	um	Spot	Position	74	1000000024	19672
253.039	78.7688	2.5	um	Spot	Position	74	1000000026	19687
273.264	90.3665	2.5	um	Spot	Position	74	1000000034	19690
172.662	274.102	2.5	um	Spot	Position	74	1000006033	19721
279.459	284.642	2.5	um	Spot	Position	74	1000011783	19725
137.286	305.59	2.5	um	Spot	Position	74	1000015772	19729
207.774	311.87	2.5	um	Spot	Position	74	1000006274	19730
487.487	23.0443	2.5	um	Spot	Position	74	1000000083	19741
374.81	40.6455	2.5	um	Spot	Position	74	1000016857	19749
563.582	109.412	2.5	um	Spot	Position	74	1000019531	19769
359.582	185.13	2.5	um	Spot	Position	74	1000007759	19788
491.329	221.44	2.5	um	Spot	Position	74	1000015091	19797
578.777	296.057	2.5	um	Spot	Position	74	1000016422	19804
318.3	428.122	2.5	um	Spot	Position	74	1000013069	19823
469.662	394.873	2.5	um	Spot	Position	74	1000000213	19891
330.238	18.1155	2.5	um	Spot	Position	75	1000000024	19962
253.171	78.8005	2.5	um	Spot	Position	75	1000000026	19977
273.273	90.1572	2.5	um	Spot	Position	75	1000000034	19982
319.083	266.327	2.5	um	Spot	Position	75	1000000148	20008
172.937	273.886	2.5	um	Spot	Position	75	1000006033	20010
279.762	284.692	2.5	um	Spot	Position	75	1000011783	20012
131.681	308.609	2.5	um	Spot	Position	75	1000015772	20014
214.723	312.687	2.5	um	Spot	Position	75	1000006274	20015
487.468	23.2017	2.5	um	Spot	Position	75	1000000083	20028
366.586	30.029	2.5	um	Spot	Position	75	1000016857	20031
548.158	119.789	2.5	um	Spot	Position	75	1000019531	20052
358.668	184.781	2.5	um	Spot	Position	75	1000007759	20066
490.695	216.097	2.5	um	Spot	Position	75	1000015091	20073
579.273	296.562	2.5	um	Spot	Position	75	1000016422	20086
317.335	425.767	2.5	um	Spot	Position	75	1000013069	20116
467.543	398.118	2.5	um	Spot	Position	75	1000000213	20180
329.471	18.2881	2.5	um	Spot	Position	76	1000000024	20228
253.053	79.0904	2.5	um	Spot	Position	76	1000000026	20240
288.81	83.3218	2.5	um	Spot	Position	76	1000000034	20241
284.95	135.304	2.5	um	Spot	Position	76	1000003263	20251
318.999	266.75	2.5	um	Spot	Position	76	1000000148	20263
173.267	273.577	2.5	um	Spot	Position	76	1000006033	20265
280.017	284.727	2.5	um	Spot	Position	76	1000011783	20267
488.325	21.9429	2.5	um	Spot	Position	76	1000000083	20282
361.721	24.3838	2.5	um	Spot	Position	76	1000016857	20283
541.267	126.423	2.5	um	Spot	Position	76	1000019531	20309
358.514	184.84	2.5	um	Spot	Position	76	1000007759	20322
491.807	216.322	2.5	um	Spot	Position	76	1000015091	20329
579.308	296.56	2.5	um	Spot	Position	76	1000016422	20341
313.543	420.74	2.5	um	Spot	Position	76	1000013069	20365
465.717	399.97	2.5	um	Spot	Position	76	1000000213	20417
329.198	18.5932	2.5	um	Spot	Position	77	1000000024	20461
253.564	79.1373	2.5	um	Spot	Position	77	1000000026	20472
289.225	83.0809	2.5	um	Spot	Position	77	1000000034	20473
284.393	135.504	2.5	um	Spot	Position	77	1000003263	20478
321.049	268.264	2.5	um	Spot	Position	77	1000000148	20490
173.703	273.583	2.5	um	Spot	Position	77	1000006033	20492
279.062	285.013	2.5	um	Spot	Position	77	1000011783	20494
488.254	21.8451	2.5	um	Spot	Position	77	1000000083	20508
360.6	22.5356	2.5	um	Spot	Position	77	1000016857	20509
537.074	128.083	2.5	um	Spot	Position	77	1000019531	20528
358.169	185.691	2.5	um	Spot	Position	77	1000007759	20538
492.719	217.818	2.5	um	Spot	Position	77	1000015091	20547
581.067	296.88	2.5	um	Spot	Position	77	1000016422	20557
464.193	399.711	2.5	um	Spot	Position	77	1000000213	20615
328.897	18.5072	2.5	um	Spot	Position	78	1000000024	20660
253.752	79.2865	2.5	um	Spot	Position	78	1000000026	20672
288.81	83.5478	2.5	um	Spot	Position	78	1000000034	20674
284.092	135.835	2.5	um	Spot	Position	78	1000003263	20680
321.658	268.711	2.5	um	Spot	Position	78	1000000148	20697
174.126	273.81	2.5	um	Spot	Position	78	1000006033	20700
278.323	284.865	2.5	um	Spot	Position	78	1000011783	20703
212.847	313.274	2.5	um	Spot	Position	78	1000006274	20706
352.31	7.17626	2.5	um	Spot	Position	78	1000016857	20713
544.878	78.6522	2.5	um	Spot	Position	78	1000020732	20732
538.24	128.456	2.5	um	Spot	Position	78	1000019531	20743
358.367	185.175	2.5	um	Spot	Position	78	1000007759	20752
492.621	222.846	2.5	um	Spot	Position	78	1000015091	20762
463.688	403.772	2.5	um	Spot	Position	78	1000000213	20837
328.388	19.0536	2.5	um	Spot	Position	79	1000000024	20893
253.859	79.5238	2.5	um	Spot	Position	79	1000000026	20913
276.888	89.2609	2.5	um	Spot	Position	79	1000000034	20918
284.176	135.982	2.5	um	Spot	Position	79	1000003263	20931
321.369	268.792	2.5	um	Spot	Position	79	1000000148	20958
172.766	272.695	2.5	um	Spot	Position	79	1000006033	20960
277.785	284.757	2.5	um	Spot	Position	79	1000011783	20966
210.283	312.968	2.5	um	Spot	Position	79	1000006274	20969
546.067	77.5639	2.5	um	Spot	Position	79	1000020732	20998
537.684	127.811	2.5	um	Spot	Position	79	1000019531	21012
358.61	185.732	2.5	um	Spot	Position	79	1000007759	21022
358.066	222.511	2.5	um	Spot	Position	79	1000021030	21030
491.652	229.337	2.5	um	Spot	Position	79	1000015091	21033
464.98	404.145	2.5	um	Spot	Position	79	1000000213	21156
327.87	19.2793	2.5	um	Spot	Position	80	1000000024	21224
253.99	79.2223	2.5	um	Spot	Position	80	1000000026	21243
277.216	88.9517	2.5	um	Spot	Position	80	1000000034	21246
284.879	135.272	2.5	um	Spot	Position	80	1000003263	21257
160.687	269.077	2.5	um	Spot	Position	80	1000006033	21281
320.738	268.633	2.5	um	Spot	Position	80	1000000148	21282
276.089	285.077	2.5	um	Spot	Position	80	1000011783	21288
492.705	12.9472	2.5	um	Spot	Position	80	1000000083	21300
549.529	81.8385	2.5	um	Spot	Position	80	1000020732	21320
537.642	126.211	2.5	um	Spot	Position	80	1000019531	21330
359.505	185.835	2.5	um	Spot	Position	80	1000007759	21341
367.232	229.861	2.5	um	Spot	Position	80	1000021030	21349
489.41	238.68	2.5	um	Spot	Position	80	1000015091	21352
464.045	404.136	2.5	um	Spot	Position	80	1000000213	21459
326.883	20.1795	2.5	um	Spot	Position	81	1000000024	21536
253.723	79.0777	2.5	um	Spot	Position	81	1000000026	21552
276.652	89.2382	2.5	um	Spot	Position	81	1000000034	21554
285.453	134.984	2.5	um	Spot	Position	81	1000003263	21560
161.507	268.831	2.5	um	Spot	Position	81	1000006033	21581
275.799	285.632	2.5	um	Spot	Position	81	1000011783	21585
492.28	14.4285	2.5	um	Spot	Position	81	1000000083	21597
556.162	92.1039	2.5	um	Spot	Position	81	1000020732	21619
546.824	118.063	2.5	um	Spot	Position	81	1000019531	21626
360.902	186.74	2.5	um	Spot	Position	81	1000007759	21635
369.692	230.126	2.5	um	Spot	Position	81	1000021030	21642
489.843	244.163	2.5	um	Spot	Position	81	1000015091	21647
463.134	403.774	2.5	um	Spot	Position	81	1000000213	21759
327.941	19.358	2.5	um	Spot	Position	82	1000000024	21826
253.702	79.2568	2.5	um	Spot	Position	82	1000000026	21847
277.309	89.209	2.5	um	Spot	Position	82	1000000034	21850
286.587	134.302	2.5	um	Spot	Position	82	1000003263	21862
320.088	268.56	2.5	um	Spot	Position	82	1000000148	21882
267.071	286.567	2.5	um	Spot	Position	82	1000011783	21886
492.778	14.9347	2.5	um	Spot	Position	82	1000000083	21896
555.334	91.9214	2.5	um	Spot	Position	82	1000020732	21921
362.084	187.6	2.5	um	Spot	Position	82	1000007759	21940
373.358	231.563	2.5	um	Spot	Position	82	1000021030	21948
488.605	255.054	2.5	um	Spot	Position	82	1000015091	21953
462.232	404.221	2.5	um	Spot	Position	82	1000000213	22067
411.593	412.049	2.5	um	Spot	Position	82	1000022071	22071
326.869	20.3604	2.5	um	Spot	Position	83	1000000024	22142
254.14	79.0805	2.5	um	Spot	Position	83	1000000026	22153
277.085	88.9898	2.5	um	Spot	Position	83	1000000034	22155
286.415	133.79	2.5	um	Spot	Position	83	1000003263	22163
156.741	269.521	2.5	um	Spot	Position	83	1000006033	22175
320.642	269.587	2.5	um	Spot	Position	83	1000000148	22176
552.479	93.5927	2.5	um	Spot	Position	83	1000020732	22211
362.409	188.457	2.5	um	Spot	Position	83	1000007759	22228
462.231	405.251	2.5	um	Spot	Position	83	1000000213	22308
416.019	405.916	2.5	um	Spot	Position	83	1000022071	22309
327.311	19.9027	2.5	um	Spot	Position	84	1000000024	22353
254.266	79.3431	2.5	um	Spot	Position	84	1000000026	22369
276.86	88.7798	2.5	um	Spot	Position	84	1000000034	22371
286.38	133.805	2.5	um	Spot	Position	84	1000003263	22379
320.187	268.98	2.5	um	Spot	Position	84	1000000148	22395
156.925	269.825	2.5	um	Spot	Position	84	1000006033	22396
493.199	13.2352	2.5	um	Spot	Position	84	1000000083	22411
552.319	90.546	2.5	um	Spot	Position	84	1000020732	22434
365.029	188.864	2.5	um	Spot	Position	84	1000007759	22451
390.299	243.728	2.5	um	Spot	Position	84	1000021030	22462
421.173	400.426	2.5	um	Spot	Position	84	1000022071	22537
461.67	405.31	2.5	um	Spot	Position	84	1000000213	22539
326.073	21.2234	2.5	um	Spot	Position	85	1000000024	22596
254.3	79.3039	2.5	um	Spot	Position	85	1000000026	22607
277.038	88.6808	2.5	um	Spot	Position	85	1000000034	22608
286.187	133.119	2.5	um	Spot	Position	85	1000003263	22616
320.201	269.11	2.5	um	Spot	Position	85	1000000148	22632
156.588	269.497	2.5	um	Spot	Position	85	1000006033	22633
493.462	12.8162	2.5	um	Spot	Position	85	1000000083	22648
544.42	81.4455	2.5	um	Spot	Position	85	1000020732	22669
368.163	188.93	2.5	um	Spot	Position	85	1000007759	22689
393.3	246.427	2.5	um	Spot	Position	85	1000021030	22698
462.067	405.207	2.5	um	Spot	Position	85	1000000213	22764
416.482	411.153	2.5	um	Spot	Position	85	1000022071	22766
325.934	21.4348	2.5	um	Spot	Position	86	1000000024	22813
254.169	79.1654	2.5	um	Spot	Position	86	1000000026	22823
276.783	88.6822	2.5	um	Spot	Position	86	1000000034	22826
286.597	132.553	2.5	um	Spot	Position	86	1000003263	22835
156.369	269.723	2.5	um	Spot	Position	86	1000006033	22850
494.06	12.4754	2.5	um	Spot	Position	86	1000000083	22864
540.628	75.3983	2.5	um	Spot	Position	86	1000020732	22880
398.379	249.198	2.5	um	Spot	Position	86	1000021030	22913
461.908	404.865	2.5	um	Spot	Position	86	1000000213	22985
328.384	18.7047	2.5	um	Spot	Position	87	1000000024	23038
254.121	79.5131	2.5	um	Spot	Position	87	1000000026	23053
276.234	88.7201	2.5	um	Spot	Position	87	1000000034	23056
285.83	133.118	2.5	um	Spot	Position	87	1000003263	23067
155.337	269.297	2.5	um	Spot	Position	87	1000006033	23089
327.101	274.421	2.5	um	Spot	Position	87	1000000148	23090
493.698	11.5249	2.5	um	Spot	Position	87	1000000083	23106
400.869	250.724	2.5	um	Spot	Position	87	1000021030	23157
459.984	404.599	2.5	um	Spot	Position	87	1000000213	23239
414.828	420.968	2.5	um	Spot	Position	87	1000022071	23243
328.623	18.5343	2.5	um	Spot	Position	88	1000000024	23297
254.38	79.3878	2.5	um	Spot	Position	88	1000000026	23313
275.978	88.8546	2.5	um	Spot	Position	88	1000000034	23314
285.428	132.994	2.5	um	Spot	Position	88	1000003263	23324
154.763	269.184	2.5	um	Spot	Position	88	1000006033	23342
373.207	6.24674	2.5	um	Spot	Position	88	1000023358	23358
492.979	12.3461	2.5	um	Spot	Position	88	1000000083	23360
386.173	202.591	2.5	um	Spot	Position	88	1000007759	23398
406.932	255.234	2.5	um	Spot	Position	88	1000021030	23408
461.34	404.307	2.5	um	Spot	Position	88	1000000213	23491
414.357	422.035	2.5	um	Spot	Position	88	1000022071	23495
328.789	18.4958	2.5	um	Spot	Position	89	1000000024	23558
253.96	79.5661	2.5	um	Spot	Position	89	1000000026	23579
275.891	88.9399	2.5	um	Spot	Position	89	1000000034	23581
283.881	134.211	2.5	um	Spot	Position	89	1000003263	23593
155.444	269.097	2.5	um	Spot	Position	89	1000006033	23618
319.912	269.409	2.5	um	Spot	Position	89	1000000148	23619
386.294	11.5425	2.5	um	Spot	Position	89	1000023358	23633
393.918	207.494	2.5	um	Spot	Position	89	1000007759	23684
426.567	266.912	2.5	um	Spot	Position	89	1000021030	23697
461.59	404.674	2.5	um	Spot	Position	89	1000000213	23820
328.933	18.4383	2.5	um	Spot	Position	90	1000000024	23896
253.754	79.7502	2.5	um	Spot	Position	90	1000000026	23912
276.174	88.7612	2.5	um	Spot	Position	90	1000000034	23914
283.633	133.879	2.5	um	Spot	Position	90	1000003263	23922
155.869	268.97	2.5	um	Spot	Position	90	1000006033	23939
395.715	17.8513	2.5	um	Spot	Position	90	1000023358	23956
395.59	208.828	2.5	um	Spot	Position	90	1000007759	24000
433.715	270.012	2.5	um	Spot	Position	90	1000021030	24008
460.846	403.866	2.5	um	Spot	Position	90	1000000213	24080
413.293	418.044	2.5	um	Spot	Position	90	1000022071	24081
329.281	18.2986	2.5	um	Spot	Position	91	1000000024	24138
253.722	79.8633	2.5	um	Spot	Position	91	1000000026	24159
275.835	88.9799	2.5	um	Spot	Position	91	1000000034	24164
284.541	133.146	2.5	um	Spot	Position	91	1000003263	24177
148.438	267.494	2.5	um	Spot	Position	91	1000006033	24199
318.759	269.435	2.5	um	Spot	Position	91	1000000148	24200
403.663	20.4496	2.5	um	Spot	Position	91	1000023358	24217
397.124	211.27	2.5	um	Spot	Position	91	1000007759	24262
433.779	270.766	2.5	um	Spot	Position	91	1000021030	24272
460.326	405.004	2.5	um	Spot	Position	91	1000000213	24382
418.349	412.906	2.5	um	Spot	Position	91	1000022071	24383
329.427	18.5635	2.5	um	Spot	Position	92	1000000024	24459
253.802	79.5622	2.5	um	Spot	Position	92	1000000026	24477
275.564	88.8	2.5	um	Spot	Position	92	1000000034	24480
283.984	133.553	2.5	um	Spot	Position	92	1000003263	24491
148.204	266.919	2.5	um	Spot	Position	92	1000006033	24514
316.587	268.97	2.5	um	Spot	Position	92	1000000148	24516
412.39	23.0833	2.5	um	Spot	Position	92	1000023358	24532
400.558	212.062	2.5	um	Spot	Position	92	1000007759	24571
434.757	271.484	2.5	um	Spot	Position	92	1000021030	24581
459.755	405.205	2.5	um	Spot	Position	92	1000000213	24680
417.409	418.067	2.5	um	Spot	Position	92	1000022071	24682
328.804	19.1413	2.5	um	Spot	Position	93	1000000024	24738
253.857	79.7043	2.5	um	Spot	Position	93	1000000026	24749
275.559	88.91	2.5	um	Spot	Position	93	1000000034	24752
285.043	133.055	2.5	um	Spot	Position	93	1000003263	24762
146.194	266.466	2.5	um	Spot	Position	93	1000006033	24779
414.664	24.1773	2.5	um	Spot	Position	93	1000023358	24799
404.584	213.148	2.5	um	Spot	Position	93	1000007759	24839
439.87	278.217	2.5	um	Spot	Position	93	1000021030	24848
459.425	407.147	2.5	um	Spot	Position	93	1000000213	24935
328.55	19.218	2.5	um	Spot	Position	94	1000000024	24984
253.861	79.5892	2.5	um	Spot	Position	94	1000000026	25006
275.859	88.8846	2.5	um	Spot	Position	94	1000000034	25009
284.296	133.833	2.5	um	Spot	Position	94	1000003263	25020
143.463	266.608	2.5	um	Spot	Position	94	1000006033	25046
415.757	23.5814	2.5	um	Spot	Position	94	1000023358	25066
487.679	24.0817	2.5	um	Spot	Position	94	1000000083	25067
405.508	214.336	2.5	um	Spot	Position	94	1000007759	25105
460.849	406.266	2.5	um	Spot	Position	94	1000000213	25230
410.193	428.784	2.5	um	Spot	Position	94	1000022071	25234
327.981	19.7358	2.5	um	Spot	Position	95	1000000024	25290
254.15	79.5485	2.5	um	Spot	Position	95	1000000026	25309
275.152	89.0679	2.5	um	Spot	Position	95	1000000034	25313
284.397	133.781	2.5	um	Spot	Position	95	1000003263	25323
143.015	266.134	2.5	um	Spot	Position	95	1000006033	25346
321.469	271.857	2.5	um	Spot	Position	95	1000000148	25347
415.904	23.5724	2.5	um	Spot	Position	95	1000023358	25361
488.002	24.9585	2.5	um	Spot	Position	95	1000000083	25362
405.897	215.629	2.5	um	Spot	Position	95	1000007759	25405
452.221	288.474	2.5	um	Spot	Position	95	1000021030	25419
460.251	408.877	2.5	um	Spot	Position	95	1000000213	25503
327.535	19.8939	2.5	um	Spot	Position	96	1000000024	25556
254.127	79.5792	2.5	um	Spot	Position	96	1000000026	25577
275.281	88.8493	2.5	um	Spot	Position	96	1000000034	25579
284.821	133.721	2.5	um	Spot	Position	96	1000003263	25590
143.084	266.23	2.5	um	Spot	Position	96	1000006033	25612
416.112	23.4002	2.5	um	Spot	Position	96	1000023358	25630
487.911	25.1477	2.5	um	Spot	Position	96	1000000083	25631
412.538	222.421	2.5	um	Spot	Position	96	1000007759	25675
461.155	409.15	2.5	um	Spot	Position	96	1000000213	25770
327.462	20.1749	2.5	um	Spot	Position	97	1000000024	25834
253.89	79.8705	2.5	um	Spot	Position	97	1000000026	25847
275.529	88.8431	2.5	um	Spot	Position	97	1000000034	25850
285.181	134.069	2.5	um	Spot	Position	97	1000003263	25860
142.808	266.246	2.5	um	Spot	Position	97	1000006033	25877
415.239	22.188	2.5	um	Spot	Position	97	1000023358	25893
488.341	24.3209	2.5	um	Spot	Position	97	1000000083	25894
414.743	226.222	2.5	um	Spot	Position	97	1000007759	25937
333.316	278.597	2.5	um	Spot	Position	97	1000000148	25946
462.034	409.636	2.5	um	Spot	Position	97	1000000213	26021
327.47	20.1787	2.5	um	Spot	Position	98	1000000024	26074
253.842	79.7641	2.5	um	Spot	Position	98	1000000026	26096
275.467	89.0688	2.5	um	Spot	Position	98	1000000034	26097
285.797	133.887	2.5	um	Spot	Position	98	1000003263	26108
142.834	266.225	2.5	um	Spot	Position	98	1000006033	26137
417.561	21.9084	2.5	um	Spot	Position	98	1000023358	26151
488.205	23.2231	2.5	um	Spot	Position	98	1000000083	26152
338.575	284.996	2.5	um	Spot	Position	98	1000000148	26203
463.221	410.489	2.5	um	Spot	Position	98	1000000213	26292
327.532	19.7223	2.5	um	Spot	Position	99	1000000024	26351
253.942	79.9541	2.5	um	Spot	Position	99	1000000026	26370
275.9	88.7486	2.5	um	Spot	Position	99	1000000034	26377
285.655	133.985	2.5	um	Spot	Position	99	1000003263	26389
143.317	266.244	2.5	um	Spot	Position	99	1000006033	26415
419.052	56.5223	2.5	um	Spot	Position	99	1000023358	26443
457.903	293.488	2.5	um	Spot	Position	99	1000021030	26483
346.886	296.383	2.5	um	Spot	Position	99	1000000148	26484
462.86	409.05	2.5	um	Spot	Position	99	1000000213	26586
328.26	19.4995	2.5	um	Spot	Position	100	1000000024	26650
253.905	79.8416	2.5	um	Spot	Position	100	1000000026	26667
275.937	88.6982	2.5	um	Spot	Position	100	1000000034	26671
284.654	133.987	2.5	um	Spot	Position	100	1000003263	26681
143.571	266.092	2.5	um	Spot	Position	100	1000006033	26702
487.697	22.8202	2.5	um	Spot	Position	100	1000000083	26719
349.771	301.184	2.5	um	Spot	Position	100	1000000148	26777
463.102	407.95	2.5	um	Spot	Position	100	1000000213	26866
328.447	19.4016	2.5	um	Spot	Position	101	1000000024	26934
253.98	79.461	2.5	um	Spot	Position	101	1000000026	26950
276.105	88.034	2.5	um	Spot	Position	101	1000000034	26952
285.865	133.615	2.5	um	Spot	Position	101	1000003263	26965
143.45	266.394	2.5	um	Spot	Position	101	1000006033	26990
486.165	24.6102	2.5	um	Spot	Position	101	1000000083	27008
469.657	298.736	2.5	um	Spot	Position	101	1000021030	27061
463.07	408.912	2.5	um	Spot	Position	101	1000000213	27151
329.1	18.6664	2.5	um	Spot	Position	102	1000000024	27209
253.738	79.5273	2.5	um	Spot	Position	102	1000000026	27223
276.3	88.1147	2.5	um	Spot	Position	102	1000000034	27226
286.018	134.066	2.5	um	Spot	Position	102	1000003263	27231
143.526	266.335	2.5	um	Spot	Position	102	1000006033	27247
483.803	26.3268	2.5	um	Spot	Position	102	1000000083	27264
420.506	56.6675	2.5	um	Spot	Position	102	1000023358	27273
471.357	299.014	2.5	um	Spot	Position	102	1000021030	27313
462.157	409.16	2.5	um	Spot	Position	102	1000000213	27383
330.125	17.3479	2.5	um	Spot	Position	103	1000000024	27429
255.212	78.6723	2.5	um	Spot	Position	103	1000000026	27441
276.141	87.9677	2.5	um	Spot	Position	103	1000000034	27444
285.792	134.537	2.5	um	Spot	Position	103	1000003263	27455
143.788	265.908	2.5	um	Spot	Position	103	1000006033	27472
483.784	27.0817	2.5	um	Spot	Position	103	1000000083	27490
462.545	409.79	2.5	um	Spot	Position	103	1000000213	27617
255.928	78.0145	2.5	um	Spot	Position	104	1000000026	27686
276.724	87.9937	2.5	um	Spot	Position	104	1000000034	27689
285.631	134.177	2.5	um	Spot	Position	104	1000003263	27700
143.818	265.941	2.5	um	Spot	Position	104	1000006033	27716
332.866	11.2649	2.5	um	Spot	Position	104	1000000024	27731
347.485	303.265	2.5	um	Spot	Position	104	1000000148	27782
460.947	410.655	2.5	um	Spot	Position	104	1000000213	27857
555.878	410.796	2.5	um	Spot	Position	104	1000027858	27858
256.401	77.0843	2.5	um	Spot	Position	105	1000000026	27920
276.871	88.0185	2.5	um	Spot	Position	105	1000000034	27924
284.979	134.409	2.5	um	Spot	Position	105	1000003263	27939
143.996	266.116	2.5	um	Spot	Position	105	1000006033	27962
331.517	14.3527	2.5	um	Spot	Position	105	1000000024	27977
488.476	261.29	2.5	um	Spot	Position	105	1000028030	28030
348.206	303.3	2.5	um	Spot	Position	105	1000000148	28037
556.235	408.505	2.5	um	Spot	Position	105	1000027858	28158
276.969	87.852	2.5	um	Spot	Position	106	1000000034	28258
284.795	134.745	2.5	um	Spot	Position	106	1000003263	28275
144.093	265.942	2.5	um	Spot	Position	106	1000006033	28301
331.083	15.0035	2.5	um	Spot	Position	106	1000000024	28321
483.285	254.376	2.5	um	Spot	Position	106	1000028030	28366
347.857	302.557	2.5	um	Spot	Position	106	1000000148	28375
553.459	407.049	2.5	um	Spot	Position	106	1000027858	28503
458.325	413.03	2.5	um	Spot	Position	106	1000000213	28505
277.159	87.9286	2.5	um	Spot	Position	107	1000000034	28596
284.255	135.119	2.5	um	Spot	Position	107	1000003263	28608
144.048	265.686	2.5	um	Spot	Position	107	1000006033	28622
331.312	14.388	2.5	um	Spot	Position	107	1000000024	28636
489.263	18.3854	2.5	um	Spot	Position	107	1000000083	28637
476.046	240.146	2.5	um	Spot	Position	107	1000028030	28675
348.208	303.428	2.5	um	Spot	Position	107	1000000148	28683
545.457	408.937	2.5	um	Spot	Position	107	1000027858	28748
458.404	413.91	2.5	um	Spot	Position	107	1000000213	28750
277.262	87.7752	2.5	um	Spot	Position	108	1000000034	28828
282.815	135.725	2.5	um	Spot	Position	108	1000003263	28846
144.548	265.767	2.5	um	Spot	Position	108	1000006033	28870
332.416	12.7748	2.5	um	Spot	Position	108	1000000024	28887
489.941	16.9392	2.5	um	Spot	Position	108	1000000083	28888
469.849	228.83	2.5	um	Spot	Position	108	1000028030	28931
347.922	303.104	2.5	um	Spot	Position	108	1000000148	28942
484.064	326.135	2.5	um	Spot	Position	108	1000028945	28945
458.128	413.857	2.5	um	Spot	Position	108	1000000213	29051
560.702	418.631	2.5	um	Spot	Position	108	1000027858	29053
277.212	87.9846	2.5	um	Spot	Position	109	1000000034	29160
282.491	136.062	2.5	um	Spot	Position	109	1000003263	29175
145.283	265.585	2.5	um	Spot	Position	109	1000006033	29199
333.445	10.6411	2.5	um	Spot	Position	109	1000000024	29211
489.092	17.6611	2.5	um	Spot	Position	109	1000000083	29213
466.818	225.533	2.5	um	Spot	Position	109	1000028030	29253
346.899	302.864	2.5	um	Spot	Position	109	1000000148	29268
485.205	329.374	2.5	um	Spot	Position	109	1000028945	29270
457.39	415.536	2.5	um	Spot	Position	109	1000000213	29388
567.133	423.407	2.5	um	Spot	Position	109	1000027858	29390
277.34	88.0712	2.5	um	Spot	Position	110	1000000034	29485
280.983	137.19	2.5	um	Spot	Position	110	1000003263	29494
146.116	265.07	2.5	um	Spot	Position	110	1000006033	29512
334.957	8.18691	2.5	um	Spot	Position	110	1000000024	29525
490.103	17.6896	2.5	um	Spot	Position	110	1000000083	29527
458.571	205.124	2.5	um	Spot	Position	110	1000028030	29559
345.909	302.346	2.5	um	Spot	Position	110	1000000148	29573
485.065	330.105	2.5	um	Spot	Position	110	1000028945	29575
455.228	415.746	2.5	um	Spot	Position	110	1000000213	29635
577.152	425.069	2.5	um	Spot	Position	110	1000027858	29637
277.411	88.0349	2.5	um	Spot	Position	111	1000000034	29696
279.175	138.025	2.5	um	Spot	Position	111	1000003263	29703
146.255	264.734	2.5	um	Spot	Position	111	1000006033	29711
489.743	18.3852	2.5	um	Spot	Position	111	1000000083	29726
454.339	203.225	2.5	um	Spot	Position	111	1000028030	29755
345.441	303.286	2.5	um	Spot	Position	111	1000000148	29769
484.018	330.802	2.5	um	Spot	Position	111	1000028945	29801
451.855	415.647	2.5	um	Spot	Position	111	1000000213	29819
579.153	425.05	2.5	um	Spot	Position	111	1000027858	29820
277.222	88.2612	2.5	um	Spot	Position	112	1000000034	29870
277.077	139.063	2.5	um	Spot	Position	112	1000003263	29879
146.902	264.586	2.5	um	Spot	Position	112	1000006033	29893
491.344	23.4952	2.5	um	Spot	Position	112	1000000083	29910
[truncated: 772 more rows]
