# Supplementary material for: Neurotransmitter signaling regulates distinct phases of multimodal human interneuron migration
Source: EMBO J. 2021 Oct 18;40(23):e108714. doi: 10.15252/embj.2021108714 (PMC8634123; doi:10.15252/embj.2021108714)
Supplement: Supplementary file 13 — Software EV1 [file EMBJ-40-e108714-s017.zip › Supplementary_Software/track-analysis-using-trackpal/DATA_RAW/1511_LTT_Dlxi56_GFP_WT1_confGFP_tstack_s15_stackreg_Badj_Position[3]_Strychnine.csv]

Position
====================
Position X	Position Y	Position Z	Unit	Category	Collection	Time	TrackID	ID
157.34	26.3611	2.5	um	Spot	Position	1	1000068815	68815
93.0959	45.6237	2.5	um	Spot	Position	1	1000068820	68820
303.926	261.218	2.5	um	Spot	Position	1	1000068868	68868
503.715	329.66	2.5	um	Spot	Position	1	1000068931	68931
153.772	342.824	2.5	um	Spot	Position	1	1000068935	68935
164.987	355.074	2.5	um	Spot	Position	1	1000068940	68940
329.683	404.541	2.5	um	Spot	Position	1	1000068954	68954
244.22	542.834	2.5	um	Spot	Position	1	1000068980	68980
370.686	373.989	2.5	um	Spot	Position	1	1000069008	69008
157.864	25.5094	2.5	um	Spot	Position	2	1000068815	69056
84.3245	43.8981	2.5	um	Spot	Position	2	1000068820	69059
330.511	201.794	2.5	um	Spot	Position	2	1000069090	69090
301.974	260.395	2.5	um	Spot	Position	2	1000068868	69098
413.148	239.353	2.5	um	Spot	Position	2	1000069130	69130
153.14	342.611	2.5	um	Spot	Position	2	1000068935	69148
164.731	355.44	2.5	um	Spot	Position	2	1000068940	69152
329.853	404.107	2.5	um	Spot	Position	2	1000068954	69158
244.671	542.753	2.5	um	Spot	Position	2	1000068980	69180
371.042	374.073	2.5	um	Spot	Position	2	1000069008	69202
156.995	25.9744	2.5	um	Spot	Position	3	1000068815	69253
75.4203	44.1303	2.5	um	Spot	Position	3	1000068820	69257
300.967	261.604	2.5	um	Spot	Position	3	1000068868	69300
331.5	201.323	2.5	um	Spot	Position	3	1000069090	69341
428.887	239.072	2.5	um	Spot	Position	3	1000069130	69342
153.209	343.806	2.5	um	Spot	Position	3	1000068935	69361
164.482	354.718	2.5	um	Spot	Position	3	1000068940	69365
330.481	403.959	2.5	um	Spot	Position	3	1000068954	69376
244.831	543.5	2.5	um	Spot	Position	3	1000068980	69398
508.759	333.631	2.5	um	Spot	Position	3	1000068931	69412
371.525	375.022	2.5	um	Spot	Position	3	1000069008	69422
158.588	24.7817	2.5	um	Spot	Position	4	1000068815	69475
301.143	258.942	2.5	um	Spot	Position	4	1000068868	69536
332.899	200.934	2.5	um	Spot	Position	4	1000069090	69589
433.72	242.177	2.5	um	Spot	Position	4	1000069130	69590
152.985	343.132	2.5	um	Spot	Position	4	1000068935	69611
164.519	354.72	2.5	um	Spot	Position	4	1000068940	69616
244.652	543.377	2.5	um	Spot	Position	4	1000068980	69652
509.023	332.027	2.5	um	Spot	Position	4	1000068931	69669
372.837	375.413	2.5	um	Spot	Position	4	1000069008	69682
331.462	406.061	2.5	um	Spot	Position	4	1000068954	69693
160.058	23.6638	2.5	um	Spot	Position	5	1000068815	69733
56.3921	41.2209	2.5	um	Spot	Position	5	1000068820	69740
301.674	258.757	2.5	um	Spot	Position	5	1000068868	69777
334.573	201.691	2.5	um	Spot	Position	5	1000069090	69811
431.057	239.121	2.5	um	Spot	Position	5	1000069130	69812
154.378	342.345	2.5	um	Spot	Position	5	1000068935	69832
164.255	354.785	2.5	um	Spot	Position	5	1000068940	69834
244.627	543.84	2.5	um	Spot	Position	5	1000068980	69869
506.609	331.508	2.5	um	Spot	Position	5	1000068931	69880
373.945	377.135	2.5	um	Spot	Position	5	1000069008	69892
332.611	406.001	2.5	um	Spot	Position	5	1000068954	69902
158.17	25.5314	2.5	um	Spot	Position	6	1000068815	69944
54.3579	40.5632	2.5	um	Spot	Position	6	1000068820	69947
271.479	90.6059	2.5	um	Spot	Position	6	1000069955	69955
302.362	257.825	2.5	um	Spot	Position	6	1000068868	69994
335.563	201.004	2.5	um	Spot	Position	6	1000069090	70046
429.845	238.689	2.5	um	Spot	Position	6	1000069130	70047
153.337	342.274	2.5	um	Spot	Position	6	1000068935	70068
164.636	354.248	2.5	um	Spot	Position	6	1000068940	70071
244.019	544.101	2.5	um	Spot	Position	6	1000068980	70111
506.471	332.372	2.5	um	Spot	Position	6	1000068931	70124
374.212	377.238	2.5	um	Spot	Position	6	1000069008	70135
333.004	405.833	2.5	um	Spot	Position	6	1000068954	70143
154.581	28.9281	2.5	um	Spot	Position	7	1000068815	70183
58.8749	41.683	2.5	um	Spot	Position	7	1000068820	70187
337.191	200.876	2.5	um	Spot	Position	7	1000069090	70284
428.997	238.929	2.5	um	Spot	Position	7	1000069130	70286
154.718	342.245	2.5	um	Spot	Position	7	1000068935	70308
164.828	352.949	2.5	um	Spot	Position	7	1000068940	70311
244.029	544.187	2.5	um	Spot	Position	7	1000068980	70359
505.256	331.361	2.5	um	Spot	Position	7	1000068931	70372
374.189	376.888	2.5	um	Spot	Position	7	1000069008	70385
332.763	405.832	2.5	um	Spot	Position	7	1000068954	70394
147.599	34.0347	2.5	um	Spot	Position	8	1000068815	70439
59.3118	41.1329	2.5	um	Spot	Position	8	1000068820	70440
338.964	201.018	2.5	um	Spot	Position	8	1000069090	70504
432.801	238.138	2.5	um	Spot	Position	8	1000069130	70506
154.922	342.275	2.5	um	Spot	Position	8	1000068935	70524
164.198	353.363	2.5	um	Spot	Position	8	1000068940	70527
243.544	544.375	2.5	um	Spot	Position	8	1000068980	70558
505.351	332.445	2.5	um	Spot	Position	8	1000068931	70565
373.142	376.692	2.5	um	Spot	Position	8	1000069008	70579
331.921	403.928	2.5	um	Spot	Position	8	1000068954	70584
141.861	38.8612	2.5	um	Spot	Position	9	1000068815	70627
58.5762	41.6326	2.5	um	Spot	Position	9	1000068820	70628
274.844	89.0114	2.5	um	Spot	Position	9	1000069955	70636
434.119	238.351	2.5	um	Spot	Position	9	1000069130	70705
154.735	342.68	2.5	um	Spot	Position	9	1000068935	70723
165.217	353.369	2.5	um	Spot	Position	9	1000068940	70728
243.572	544.431	2.5	um	Spot	Position	9	1000068980	70771
503.953	331.776	2.5	um	Spot	Position	9	1000068931	70781
372.86	376.423	2.5	um	Spot	Position	9	1000069008	70795
331.093	404.597	2.5	um	Spot	Position	9	1000068954	70802
136.588	44.6707	2.5	um	Spot	Position	10	1000068815	70850
274.847	89.7362	2.5	um	Spot	Position	10	1000069955	70861
325.145	255.222	2.5	um	Spot	Position	10	1000068868	70891
342.813	202.931	2.5	um	Spot	Position	10	1000069090	70934
431.511	237.833	2.5	um	Spot	Position	10	1000069130	70936
503.404	330.365	2.5	um	Spot	Position	10	1000068931	70949
155.301	342.061	2.5	um	Spot	Position	10	1000068935	70954
162.935	354.434	2.5	um	Spot	Position	10	1000068940	70958
243.659	544.266	2.5	um	Spot	Position	10	1000068980	70993
373.011	376.631	2.5	um	Spot	Position	10	1000069008	71019
331.511	404.702	2.5	um	Spot	Position	10	1000068954	71027
64.7351	44.9562	2.5	um	Spot	Position	11	1000068820	71078
133.872	48.7221	2.5	um	Spot	Position	11	1000068815	71079
345.279	204.523	2.5	um	Spot	Position	11	1000069090	71172
434.336	238.073	2.5	um	Spot	Position	11	1000069130	71174
503.038	330.009	2.5	um	Spot	Position	11	1000068931	71188
155.269	342.538	2.5	um	Spot	Position	11	1000068935	71192
162.555	358.842	2.5	um	Spot	Position	11	1000068940	71197
243.459	544.181	2.5	um	Spot	Position	11	1000068980	71235
372.155	376.837	2.5	um	Spot	Position	11	1000069008	71260
331.889	404.279	2.5	um	Spot	Position	11	1000068954	71270
131.527	52.9721	2.5	um	Spot	Position	12	1000068815	71327
275.796	89.9865	2.5	um	Spot	Position	12	1000069955	71336
346.882	206.572	2.5	um	Spot	Position	12	1000069090	71433
435.907	238.08	2.5	um	Spot	Position	12	1000069130	71435
156.694	341.908	2.5	um	Spot	Position	12	1000068935	71457
162.369	359.604	2.5	um	Spot	Position	12	1000068940	71463
243.289	544.218	2.5	um	Spot	Position	12	1000068980	71511
370.905	377.116	2.5	um	Spot	Position	12	1000069008	71543
332.023	403.578	2.5	um	Spot	Position	12	1000068954	71551
65.5163	46.3703	2.5	um	Spot	Position	13	1000068820	71595
124.337	64.0466	2.5	um	Spot	Position	13	1000068815	71598
275.727	91.1436	2.5	um	Spot	Position	13	1000069955	71603
348.047	206.844	2.5	um	Spot	Position	13	1000069090	71677
431.682	238.321	2.5	um	Spot	Position	13	1000069130	71679
494.536	326.966	2.5	um	Spot	Position	13	1000068931	71693
156.337	342.185	2.5	um	Spot	Position	13	1000068935	71698
162.318	359.619	2.5	um	Spot	Position	13	1000068940	71701
232.059	508.943	2.5	um	Spot	Position	13	1000071730	71730
211.701	521.684	2.5	um	Spot	Position	13	1000071732	71732
242.517	543.541	2.5	um	Spot	Position	13	1000068980	71736
369.486	377.389	2.5	um	Spot	Position	13	1000069008	71759
332.077	404.787	2.5	um	Spot	Position	13	1000068954	71768
73.0231	123.669	2.5	um	Spot	Position	14	1000071833	71833
216.455	235.771	2.5	um	Spot	Position	14	1000071866	71866
320.195	252.316	2.5	um	Spot	Position	14	1000068868	71872
349.075	208.411	2.5	um	Spot	Position	14	1000069090	71922
430.66	237.114	2.5	um	Spot	Position	14	1000069130	71923
493.312	328.555	2.5	um	Spot	Position	14	1000068931	71940
157.46	342.027	2.5	um	Spot	Position	14	1000068935	71945
161.463	362.718	2.5	um	Spot	Position	14	1000068940	71952
231.742	507.645	2.5	um	Spot	Position	14	1000071730	71984
211.531	521.531	2.5	um	Spot	Position	14	1000071732	71987
243.006	543.783	2.5	um	Spot	Position	14	1000068980	71992
368.628	377.333	2.5	um	Spot	Position	14	1000069008	72022
332.314	403.763	2.5	um	Spot	Position	14	1000068954	72030
116.101	78.2689	2.5	um	Spot	Position	15	1000068815	72081
276.502	90.5643	2.5	um	Spot	Position	15	1000069955	72083
72.3801	125.56	2.5	um	Spot	Position	15	1000071833	72089
219.006	230.058	2.5	um	Spot	Position	15	1000071866	72117
262.23	243.824	2.5	um	Spot	Position	15	1000072120	72120
318.183	252.155	2.5	um	Spot	Position	15	1000068868	72122
348.985	208.021	2.5	um	Spot	Position	15	1000069090	72164
428.608	238.3	2.5	um	Spot	Position	15	1000069130	72166
493.323	328.361	2.5	um	Spot	Position	15	1000068931	72185
157.142	341.826	2.5	um	Spot	Position	15	1000068935	72189
161.356	364.88	2.5	um	Spot	Position	15	1000068940	72192
231.428	506.58	2.5	um	Spot	Position	15	1000071730	72219
211.415	521.446	2.5	um	Spot	Position	15	1000071732	72221
243.42	543.86	2.5	um	Spot	Position	15	1000068980	72225
370.268	376.824	2.5	um	Spot	Position	15	1000069008	72249
332.59	404.298	2.5	um	Spot	Position	15	1000068954	72260
112.914	82.9048	2.5	um	Spot	Position	16	1000068815	72390
71.381	127.26	2.5	um	Spot	Position	16	1000071833	72431
218.381	232.596	2.5	um	Spot	Position	16	1000071866	72519
164.993	240.106	2.5	um	Spot	Position	16	1000072522	72522
261.34	244.663	2.5	um	Spot	Position	16	1000072120	72524
319.728	253.181	2.5	um	Spot	Position	16	1000068868	72533
429.59	238.802	2.5	um	Spot	Position	16	1000069130	72731
156.128	342.48	2.5	um	Spot	Position	16	1000068935	72789
161.091	364.927	2.5	um	Spot	Position	16	1000068940	72816
231.562	506.017	2.5	um	Spot	Position	16	1000071730	72950
211.697	521.69	2.5	um	Spot	Position	16	1000071732	72968
324.579	542.982	2.5	um	Spot	Position	16	1000072993	72993
243.717	544.081	2.5	um	Spot	Position	16	1000068980	72997
369.608	376.502	2.5	um	Spot	Position	16	1000069008	73096
332.736	404.645	2.5	um	Spot	Position	16	1000068954	73107
93.866	74.1348	2.5	um	Spot	Position	17	1000068820	73291
109.303	85.841	2.5	um	Spot	Position	17	1000068815	73298
278.75	90.4709	2.5	um	Spot	Position	17	1000069955	73303
71.6031	127.881	2.5	um	Spot	Position	17	1000071833	73344
218.144	231.195	2.5	um	Spot	Position	17	1000071866	73433
165.126	240.006	2.5	um	Spot	Position	17	1000072522	73438
319.854	251.822	2.5	um	Spot	Position	17	1000068868	73445
250.075	255.139	2.5	um	Spot	Position	17	1000072120	73451
355.119	215.356	2.5	um	Spot	Position	17	1000069090	73643
435.038	241.766	2.5	um	Spot	Position	17	1000069130	73657
488.222	320.899	2.5	um	Spot	Position	17	1000068931	73692
156.311	342.111	2.5	um	Spot	Position	17	1000068935	73707
161.697	365.463	2.5	um	Spot	Position	17	1000068940	73736
232.23	506.266	2.5	um	Spot	Position	17	1000071730	73871
211.598	521.792	2.5	um	Spot	Position	17	1000071732	73886
325.533	543.051	2.5	um	Spot	Position	17	1000072993	73907
244.137	544.65	2.5	um	Spot	Position	17	1000068980	73910
332.081	404.638	2.5	um	Spot	Position	17	1000068954	74026
152.856	69.5128	2.5	um	Spot	Position	18	1000074133	74133
107.213	86.2702	2.5	um	Spot	Position	18	1000068815	74138
69.8514	128.331	2.5	um	Spot	Position	18	1000071833	74149
218.617	231.046	2.5	um	Spot	Position	18	1000071866	74175
165.471	241.003	2.5	um	Spot	Position	18	1000072522	74177
320.186	251.649	2.5	um	Spot	Position	18	1000068868	74180
239.593	262.964	2.5	um	Spot	Position	18	1000072120	74184
356.59	216.352	2.5	um	Spot	Position	18	1000069090	74232
436.795	243.552	2.5	um	Spot	Position	18	1000069130	74234
482.226	313.928	2.5	um	Spot	Position	18	1000068931	74247
157.313	341.68	2.5	um	Spot	Position	18	1000068935	74255
162.429	365.028	2.5	um	Spot	Position	18	1000068940	74261
231.415	506.105	2.5	um	Spot	Position	18	1000071730	74298
212.241	520.766	2.5	um	Spot	Position	18	1000071732	74300
244.049	544.759	2.5	um	Spot	Position	18	1000068980	74305
370.974	376.198	2.5	um	Spot	Position	18	1000069008	74337
331.613	404.649	2.5	um	Spot	Position	18	1000068954	74346
133.39	80.064	2.5	um	Spot	Position	19	1000074133	74402
105.918	86.8197	2.5	um	Spot	Position	19	1000068815	74404
281.143	89.1676	2.5	um	Spot	Position	19	1000069955	74405
70.8911	127.621	2.5	um	Spot	Position	19	1000071833	74412
220.133	228.911	2.5	um	Spot	Position	19	1000071866	74436
164.954	240.638	2.5	um	Spot	Position	19	1000072522	74442
320.623	251.908	2.5	um	Spot	Position	19	1000068868	74445
228.466	267.012	2.5	um	Spot	Position	19	1000072120	74448
160.773	291.339	2.5	um	Spot	Position	19	1000074455	74455
357.714	217.089	2.5	um	Spot	Position	19	1000069090	74483
436.4	243.224	2.5	um	Spot	Position	19	1000069130	74486
477.022	306.192	2.5	um	Spot	Position	19	1000068931	74496
157.964	340.721	2.5	um	Spot	Position	19	1000068935	74506
163.257	364.26	2.5	um	Spot	Position	19	1000068940	74511
230.9	505.552	2.5	um	Spot	Position	19	1000071730	74543
212.458	520.709	2.5	um	Spot	Position	19	1000071732	74546
244.538	544.507	2.5	um	Spot	Position	19	1000068980	74550
371.985	376.018	2.5	um	Spot	Position	19	1000069008	74572
331.46	403.947	2.5	um	Spot	Position	19	1000068954	74580
103.681	87.797	2.5	um	Spot	Position	20	1000068815	74722
121.268	88.1575	2.5	um	Spot	Position	20	1000074133	74723
281.522	88.5071	2.5	um	Spot	Position	20	1000069955	74726
70.7222	127.33	2.5	um	Spot	Position	20	1000071833	74755
221.628	227.207	2.5	um	Spot	Position	20	1000071866	74841
164.92	240.396	2.5	um	Spot	Position	20	1000072522	74850
319.924	251.892	2.5	um	Spot	Position	20	1000068868	74861
212.087	267.374	2.5	um	Spot	Position	20	1000072120	74866
161.666	291.529	2.5	um	Spot	Position	20	1000074455	74879
358.49	217.877	2.5	um	Spot	Position	20	1000069090	75048
434.529	242.076	2.5	um	Spot	Position	20	1000069130	75060
466.725	297.301	2.5	um	Spot	Position	20	1000068931	75081
158.632	340.642	2.5	um	Spot	Position	20	1000068935	75104
163.167	363.838	2.5	um	Spot	Position	20	1000068940	75129
230.589	505.681	2.5	um	Spot	Position	20	1000071730	75268
211.552	521.121	2.5	um	Spot	Position	20	1000071732	75284
244.888	544.941	2.5	um	Spot	Position	20	1000068980	75303
371.816	376.157	2.5	um	Spot	Position	20	1000069008	75404
331.76	404.159	2.5	um	Spot	Position	20	1000068954	75413
335.163	545.648	2.5	um	Spot	Position	20	1000072993	75476
117.405	88.993	2.5	um	Spot	Position	21	1000074133	75616
282.704	88.8557	2.5	um	Spot	Position	21	1000069955	75617
70.3369	128.135	2.5	um	Spot	Position	21	1000071833	75649
305.456	169.817	2.5	um	Spot	Position	21	1000075689	75689
219.896	229.627	2.5	um	Spot	Position	21	1000071866	75738
165.801	240.875	2.5	um	Spot	Position	21	1000072522	75747
319.955	251.568	2.5	um	Spot	Position	21	1000068868	75754
358.764	217.67	2.5	um	Spot	Position	21	1000069090	75941
433.591	241.588	2.5	um	Spot	Position	21	1000069130	75951
460.445	291.76	2.5	um	Spot	Position	21	1000068931	75972
158.983	340.011	2.5	um	Spot	Position	21	1000068935	75997
163.74	364.438	2.5	um	Spot	Position	21	1000068940	76022
230.862	505.389	2.5	um	Spot	Position	21	1000071730	76162
211.568	521.531	2.5	um	Spot	Position	21	1000071732	76182
244.578	544.695	2.5	um	Spot	Position	21	1000068980	76208
379.976	372.774	2.5	um	Spot	Position	21	1000069008	76301
331.014	403.201	2.5	um	Spot	Position	21	1000068954	76313
523.201	526.96	2.5	um	Spot	Position	21	1000076360	76360
337.518	545.685	2.5	um	Spot	Position	21	1000072993	76369
283.842	88.3614	2.5	um	Spot	Position	22	1000069955	76506
88.1911	93.5498	2.5	um	Spot	Position	22	1000068815	76514
116.004	95.4067	2.5	um	Spot	Position	22	1000074133	76516
68.9337	128.846	2.5	um	Spot	Position	22	1000071833	76539
219.235	231.089	2.5	um	Spot	Position	22	1000071866	76628
165.676	242.605	2.5	um	Spot	Position	22	1000072522	76636
321.067	252.808	2.5	um	Spot	Position	22	1000068868	76646
206.056	268.383	2.5	um	Spot	Position	22	1000072120	76654
174.745	302.938	2.5	um	Spot	Position	22	1000074455	76677
358.474	217.302	2.5	um	Spot	Position	22	1000069090	76856
436.888	243.193	2.5	um	Spot	Position	22	1000069130	76865
459.358	288.946	2.5	um	Spot	Position	22	1000068931	76885
158.81	339.617	2.5	um	Spot	Position	22	1000068935	76906
163.949	363.688	2.5	um	Spot	Position	22	1000068940	76937
191.523	433.21	2.5	um	Spot	Position	22	1000076996	76996
231.618	504.55	2.5	um	Spot	Position	22	1000071730	77059
210.929	522.139	2.5	um	Spot	Position	22	1000071732	77079
245.225	544.865	2.5	um	Spot	Position	22	1000068980	77101
380.223	372.47	2.5	um	Spot	Position	22	1000069008	77194
330.888	403.301	2.5	um	Spot	Position	22	1000068954	77204
519.806	524.181	2.5	um	Spot	Position	22	1000076360	77252
338.751	546.25	2.5	um	Spot	Position	22	1000072993	77261
284.774	89.1637	2.5	um	Spot	Position	23	1000069955	77403
84.282	94.1878	2.5	um	Spot	Position	23	1000068815	77407
116.283	96.9036	2.5	um	Spot	Position	23	1000074133	77412
68.0706	129.354	2.5	um	Spot	Position	23	1000071833	77439
220.9	227.295	2.5	um	Spot	Position	23	1000071866	77520
165.015	244.8	2.5	um	Spot	Position	23	1000072522	77533
320.843	251.959	2.5	um	Spot	Position	23	1000068868	77540
197.234	266.653	2.5	um	Spot	Position	23	1000072120	77549
179.688	304.282	2.5	um	Spot	Position	23	1000074455	77574
358.7	217.197	2.5	um	Spot	Position	23	1000069090	77745
440.854	243.912	2.5	um	Spot	Position	23	1000069130	77758
457.96	283.175	2.5	um	Spot	Position	23	1000068931	77768
158.926	339.839	2.5	um	Spot	Position	23	1000068935	77793
163.702	363.423	2.5	um	Spot	Position	23	1000068940	77816
191.369	434.236	2.5	um	Spot	Position	23	1000076996	77879
235.963	501.482	2.5	um	Spot	Position	23	1000071730	77949
210.421	522.943	2.5	um	Spot	Position	23	1000071732	77971
246.301	545.433	2.5	um	Spot	Position	23	1000068980	78001
380.052	373.164	2.5	um	Spot	Position	23	1000069008	78094
330.703	402.629	2.5	um	Spot	Position	23	1000068954	78104
505.824	514.788	2.5	um	Spot	Position	23	1000076360	78148
339.189	546.731	2.5	um	Spot	Position	23	1000072993	78164
285.419	89.7042	2.5	um	Spot	Position	24	1000069955	78216
67.9786	129.345	2.5	um	Spot	Position	24	1000071833	78228
230.524	213.962	2.5	um	Spot	Position	24	1000071866	78250
163.918	249.211	2.5	um	Spot	Position	24	1000072522	78259
320.503	251.604	2.5	um	Spot	Position	24	1000068868	78260
172.124	263.431	2.5	um	Spot	Position	24	1000072120	78264
187.314	305.602	2.5	um	Spot	Position	24	1000074455	78276
359.085	217.878	2.5	um	Spot	Position	24	1000069090	78301
446.473	244.082	2.5	um	Spot	Position	24	1000069130	78304
458.56	283.626	2.5	um	Spot	Position	24	1000068931	78311
157.475	340.309	2.5	um	Spot	Position	24	1000068935	78328
163.59	363.748	2.5	um	Spot	Position	24	1000068940	78336
191.994	430.247	2.5	um	Spot	Position	24	1000076996	78348
238.712	499.617	2.5	um	Spot	Position	24	1000071730	78362
211.004	523.065	2.5	um	Spot	Position	24	1000071732	78366
246.893	546.141	2.5	um	Spot	Position	24	1000068980	78372
380.143	373.56	2.5	um	Spot	Position	24	1000069008	78399
331.202	402.153	2.5	um	Spot	Position	24	1000068954	78412
502.306	513.606	2.5	um	Spot	Position	24	1000076360	78436
339.088	546.607	2.5	um	Spot	Position	24	1000072993	78440
286.352	89.6096	2.5	um	Spot	Position	25	1000069955	78561
80.4849	92.5657	2.5	um	Spot	Position	25	1000068815	78564
114.246	105.706	2.5	um	Spot	Position	25	1000074133	78576
66.254	129.285	2.5	um	Spot	Position	25	1000071833	78593
305.336	148.517	2.5	um	Spot	Position	25	1000075689	78609
236.427	209.375	2.5	um	Spot	Position	25	1000071866	78657
161.899	256.699	2.5	um	Spot	Position	25	1000072522	78687
169.097	263.037	2.5	um	Spot	Position	25	1000072120	78691
197.709	307.203	2.5	um	Spot	Position	25	1000074455	78719
359.252	216.149	2.5	um	Spot	Position	25	1000069090	78895
447.361	244.42	2.5	um	Spot	Position	25	1000069130	78904
266.779	331.795	2.5	um	Spot	Position	25	1000078937	78937
157.758	340.964	2.5	um	Spot	Position	25	1000068935	78944
163.676	365.372	2.5	um	Spot	Position	25	1000068940	78969
192.53	424.589	2.5	um	Spot	Position	25	1000076996	79027
241.706	498.343	2.5	um	Spot	Position	25	1000071730	79094
210.572	522.64	2.5	um	Spot	Position	25	1000071732	79118
246.951	546.418	2.5	um	Spot	Position	25	1000068980	79146
331.259	402.371	2.5	um	Spot	Position	25	1000068954	79255
501.172	513.622	2.5	um	Spot	Position	25	1000076360	79297
339.346	547.059	2.5	um	Spot	Position	25	1000072993	79310
286.303	89.0725	2.5	um	Spot	Position	26	1000069955	79441
80.2124	93.0357	2.5	um	Spot	Position	26	1000068815	79448
111.501	112.307	2.5	um	Spot	Position	26	1000074133	79463
65.0956	129.693	2.5	um	Spot	Position	26	1000071833	79473
307.278	135.446	2.5	um	Spot	Position	26	1000075689	79478
240.196	207.21	2.5	um	Spot	Position	26	1000071866	79536
320.983	252.281	2.5	um	Spot	Position	26	1000068868	79571
169.198	261.848	2.5	um	Spot	Position	26	1000072120	79578
158.823	265.111	2.5	um	Spot	Position	26	1000072522	79581
212.779	309.148	2.5	um	Spot	Position	26	1000074455	79603
261.394	322.26	2.5	um	Spot	Position	26	1000078937	79611
358.892	215.653	2.5	um	Spot	Position	26	1000069090	79765
444.422	245.172	2.5	um	Spot	Position	26	1000069130	79778
420.147	254.479	2.5	um	Spot	Position	26	1000079781	79781
156.489	342.234	2.5	um	Spot	Position	26	1000068935	79815
164.906	368.124	2.5	um	Spot	Position	26	1000068940	79837
191.866	423.261	2.5	um	Spot	Position	26	1000076996	79880
242.043	498.589	2.5	um	Spot	Position	26	1000071730	79944
210.277	522.323	2.5	um	Spot	Position	26	1000071732	79965
247.407	546.751	2.5	um	Spot	Position	26	1000068980	79986
332.002	401.607	2.5	um	Spot	Position	26	1000068954	80092
499.04	512.5	2.5	um	Spot	Position	26	1000076360	80129
82.3585	93.9953	2.5	um	Spot	Position	27	1000068815	80280
320.562	119.737	2.5	um	Spot	Position	27	1000075689	80303
63.7102	128.627	2.5	um	Spot	Position	27	1000071833	80308
158.155	265.399	2.5	um	Spot	Position	27	1000072522	80417
220.598	308.748	2.5	um	Spot	Position	27	1000074455	80446
358.767	215.644	2.5	um	Spot	Position	27	1000069090	80618
445.593	245.412	2.5	um	Spot	Position	27	1000069130	80629
333.063	273.942	2.5	um	Spot	Position	27	1000068868	80639
454.227	276.633	2.5	um	Spot	Position	27	1000068931	80641
157.143	341.554	2.5	um	Spot	Position	27	1000068935	80667
164.608	367.788	2.5	um	Spot	Position	27	1000068940	80690
192.143	422.365	2.5	um	Spot	Position	27	1000076996	80738
316.842	423.762	2.5	um	Spot	Position	27	1000080740	80740
240.479	499.257	2.5	um	Spot	Position	27	1000071730	80805
210.5	521.965	2.5	um	Spot	Position	27	1000071732	80826
247.882	546.796	2.5	um	Spot	Position	27	1000068980	80857
333.371	401.03	2.5	um	Spot	Position	27	1000068954	80965
489.662	511.767	2.5	um	Spot	Position	27	1000076360	81005
344.586	549.892	2.5	um	Spot	Position	27	1000072993	81016
84.0503	94.0053	2.5	um	Spot	Position	28	1000068815	81056
330.525	114.538	2.5	um	Spot	Position	28	1000075689	81059
63.3803	128.993	2.5	um	Spot	Position	28	1000071833	81065
147.661	261.726	2.5	um	Spot	Position	28	1000072120	81095
159.167	267.228	2.5	um	Spot	Position	28	1000072522	81097
256.382	308.505	2.5	um	Spot	Position	28	1000078937	81107
236.564	308.793	2.5	um	Spot	Position	28	1000074455	81108
448.289	244.45	2.5	um	Spot	Position	28	1000069130	81124
453.642	272.831	2.5	um	Spot	Position	28	1000068931	81127
332.575	274.274	2.5	um	Spot	Position	28	1000068868	81128
157.945	341.229	2.5	um	Spot	Position	28	1000068935	81141
164.829	367.806	2.5	um	Spot	Position	28	1000068940	81145
192.801	421.929	2.5	um	Spot	Position	28	1000076996	81152
316.991	427.441	2.5	um	Spot	Position	28	1000080740	81153
238.787	500.186	2.5	um	Spot	Position	28	1000071730	81170
211.162	522.808	2.5	um	Spot	Position	28	1000071732	81173
247.51	546.003	2.5	um	Spot	Position	28	1000068980	81176
379.624	373.368	2.5	um	Spot	Position	28	1000069008	81199
334.421	399.376	2.5	um	Spot	Position	28	1000068954	81208
473.924	507.169	2.5	um	Spot	Position	28	1000076360	81229
345.449	550.061	2.5	um	Spot	Position	28	1000072993	81233
286.245	89.8676	2.5	um	Spot	Position	29	1000069955	81350
85.5163	93.9406	2.5	um	Spot	Position	29	1000068815	81353
110.908	127.357	2.5	um	Spot	Position	29	1000074133	81380
62.2004	130.029	2.5	um	Spot	Position	29	1000071833	81382
145.104	261.047	2.5	um	Spot	Position	29	1000072120	81474
157.063	271.274	2.5	um	Spot	Position	29	1000072522	81479
254.396	307.815	2.5	um	Spot	Position	29	1000078937	81500
337.359	107.151	2.5	um	Spot	Position	29	1000075689	81600
350.357	207.158	2.5	um	Spot	Position	29	1000069090	81668
449.269	243.511	2.5	um	Spot	Position	29	1000069130	81684
333.218	252.511	2.5	um	Spot	Position	29	1000068868	81688
453.267	260.967	2.5	um	Spot	Position	29	1000068931	81690
425.075	283.504	2.5	um	Spot	Position	29	1000079781	81699
158.061	341.081	2.5	um	Spot	Position	29	1000068935	81725
165.208	367.654	2.5	um	Spot	Position	29	1000068940	81752
194.095	422.841	2.5	um	Spot	Position	29	1000076996	81798
312.28	428.576	2.5	um	Spot	Position	29	1000080740	81804
237.695	500.59	2.5	um	Spot	Position	29	1000071730	81866
211.567	521.884	2.5	um	Spot	Position	29	1000071732	81887
246.309	544.885	2.5	um	Spot	Position	29	1000068980	81907
379.613	374.07	2.5	um	Spot	Position	29	1000069008	82016
333.398	400.603	2.5	um	Spot	Position	29	1000068954	82026
459.78	507.209	2.5	um	Spot	Position	29	1000076360	82059
345.553	549.29	2.5	um	Spot	Position	29	1000072993	82073
285.941	90.0412	2.5	um	Spot	Position	30	1000069955	82204
86.2296	93.807	2.5	um	Spot	Position	30	1000068815	82211
110.618	127.715	2.5	um	Spot	Position	30	1000074133	82240
61.8244	128.866	2.5	um	Spot	Position	30	1000071833	82241
143.974	260.574	2.5	um	Spot	Position	30	1000072120	82337
153.09	274.225	2.5	um	Spot	Position	30	1000072522	82345
254.108	309.072	2.5	um	Spot	Position	30	1000078937	82367
371.328	55.9981	2.5	um	Spot	Position	30	1000082420	82420
338.785	106.252	2.5	um	Spot	Position	30	1000075689	82463
348.091	205.456	2.5	um	Spot	Position	30	1000069090	82522
448.095	244.336	2.5	um	Spot	Position	30	1000069130	82537
335.039	251.414	2.5	um	Spot	Position	30	1000068868	82541
453.344	259.011	2.5	um	Spot	Position	30	1000068931	82544
157.678	341.079	2.5	um	Spot	Position	30	1000068935	82574
166.082	368.353	2.5	um	Spot	Position	30	1000068940	82603
193.908	423.278	2.5	um	Spot	Position	30	1000076996	82653
309.285	430.284	2.5	um	Spot	Position	30	1000080740	82660
237.486	500.737	2.5	um	Spot	Position	30	1000071730	82735
211.898	521.469	2.5	um	Spot	Position	30	1000071732	82753
245.738	544.353	2.5	um	Spot	Position	30	1000068980	82779
379.722	373.732	2.5	um	Spot	Position	30	1000069008	82879
458.926	507.981	2.5	um	Spot	Position	30	1000076360	82924
345.997	549.304	2.5	um	Spot	Position	30	1000072993	82936
397.163	587.712	2.5	um	Spot	Position	30	1000082947	82947
287.132	89.3141	2.5	um	Spot	Position	31	1000069955	83060
88.7798	93.2225	2.5	um	Spot	Position	31	1000068815	83062
60.9623	129.562	2.5	um	Spot	Position	31	1000071833	83090
151.543	262.004	2.5	um	Spot	Position	31	1000072120	83193
149.414	277.556	2.5	um	Spot	Position	31	1000072522	83201
253.05	309.073	2.5	um	Spot	Position	31	1000078937	83220
369.776	55.8374	2.5	um	Spot	Position	31	1000082420	83276
348.259	204.798	2.5	um	Spot	Position	31	1000069090	83373
446.421	243.57	2.5	um	Spot	Position	31	1000069130	83389
339.022	249.341	2.5	um	Spot	Position	31	1000068868	83392
421.763	290.835	2.5	um	Spot	Position	31	1000079781	83408
158.638	341.488	2.5	um	Spot	Position	31	1000068935	83430
166.436	369.066	2.5	um	Spot	Position	31	1000068940	83461
193.742	423.799	2.5	um	Spot	Position	31	1000076996	83512
240.454	499.495	2.5	um	Spot	Position	31	1000071730	83586
211.635	521.679	2.5	um	Spot	Position	31	1000071732	83609
245.047	544.257	2.5	um	Spot	Position	31	1000068980	83632
380.087	373.508	2.5	um	Spot	Position	31	1000069008	83732
345.948	549.105	2.5	um	Spot	Position	31	1000072993	83788
397.115	587.513	2.5	um	Spot	Position	31	1000082947	83800
287.098	89.5837	2.5	um	Spot	Position	32	1000069955	83831
112.01	124.221	2.5	um	Spot	Position	32	1000083839	83839
150.77	261.998	2.5	um	Spot	Position	32	1000072120	83869
145.087	281.152	2.5	um	Spot	Position	32	1000072522	83875
249.856	302.848	2.5	um	Spot	Position	32	1000078937	83881
370.714	55.5223	2.5	um	Spot	Position	32	1000082420	83890
348.071	204.032	2.5	um	Spot	Position	32	1000069090	83904
439.079	244.689	2.5	um	Spot	Position	32	1000069130	83908
343.059	249.282	2.5	um	Spot	Position	32	1000068868	83909
418.928	291.801	2.5	um	Spot	Position	32	1000079781	83918
159.194	341.713	2.5	um	Spot	Position	32	1000068935	83931
166.557	368.943	2.5	um	Spot	Position	32	1000068940	83935
193.485	424.174	2.5	um	Spot	Position	32	1000076996	83949
292.502	439.956	2.5	um	Spot	Position	32	1000080740	83951
240.76	499.64	2.5	um	Spot	Position	32	1000071730	83965
211.945	520.753	2.5	um	Spot	Position	32	1000071732	83967
243.186	542.828	2.5	um	Spot	Position	32	1000068980	83971
380.254	373.742	2.5	um	Spot	Position	32	1000069008	83998
432.439	516.962	2.5	um	Spot	Position	32	1000076360	84027
345.763	548.927	2.5	um	Spot	Position	32	1000072993	84032
398.508	587.459	2.5	um	Spot	Position	32	1000082947	84041
286.468	88.5349	2.5	um	Spot	Position	33	1000069955	84163
107.976	126.366	2.5	um	Spot	Position	33	1000083839	84193
58.732	128.17	2.5	um	Spot	Position	33	1000071833	84195
143.8	261.058	2.5	um	Spot	Position	33	1000072120	84297
144.843	281.784	2.5	um	Spot	Position	33	1000072522	84307
248.405	301.954	2.5	um	Spot	Position	33	1000078937	84319
370.828	55.7272	2.5	um	Spot	Position	33	1000082420	84380
434.023	245.438	2.5	um	Spot	Position	33	1000069130	84497
343.058	250.138	2.5	um	Spot	Position	33	1000068868	84498
452.249	250.772	2.5	um	Spot	Position	33	1000068931	84500
416.541	292.492	2.5	um	Spot	Position	33	1000079781	84512
159.214	341.507	2.5	um	Spot	Position	33	1000068935	84537
166.456	368.602	2.5	um	Spot	Position	33	1000068940	84567
194.074	423.604	2.5	um	Spot	Position	33	1000076996	84619
293.024	439.368	2.5	um	Spot	Position	33	1000080740	84631
240.35	499.392	2.5	um	Spot	Position	33	1000071730	84682
212.142	521.465	2.5	um	Spot	Position	33	1000071732	84707
243.359	542.244	2.5	um	Spot	Position	33	1000068980	84728
379.992	374.025	2.5	um	Spot	Position	33	1000069008	84834
427.258	521.14	2.5	um	Spot	Position	33	1000076360	84882
345.192	549.584	2.5	um	Spot	Position	33	1000072993	84892
286.234	89.7664	2.5	um	Spot	Position	34	1000069955	85028
101.502	131.222	2.5	um	Spot	Position	34	1000083839	85063
134.345	260.745	2.5	um	Spot	Position	34	1000072120	85168
248.843	302.412	2.5	um	Spot	Position	34	1000078937	85196
371.149	21.4631	2.5	um	Spot	Position	34	1000082420	85240
340.654	199.635	2.5	um	Spot	Position	34	1000069090	85351
423.351	248.001	2.5	um	Spot	Position	34	1000069130	85376
451.722	249.591	2.5	um	Spot	Position	34	1000068931	85377
342.253	250.35	2.5	um	Spot	Position	34	1000068868	85378
412.172	293.63	2.5	um	Spot	Position	34	1000079781	85396
159.178	341.253	2.5	um	Spot	Position	34	1000068935	85415
166.624	368.167	2.5	um	Spot	Position	34	1000068940	85448
193.607	423.137	2.5	um	Spot	Position	34	1000076996	85496
285.956	437.357	2.5	um	Spot	Position	34	1000080740	85509
241.267	499.608	2.5	um	Spot	Position	34	1000071730	85566
211.78	521.942	2.5	um	Spot	Position	34	1000071732	85592
242.557	541.137	2.5	um	Spot	Position	34	1000068980	85610
379.662	374.141	2.5	um	Spot	Position	34	1000069008	85724
422.766	522.417	2.5	um	Spot	Position	34	1000076360	85776
344.548	548.823	2.5	um	Spot	Position	34	1000072993	85787
286.494	90.1631	2.5	um	Spot	Position	35	1000069955	85918
95.7182	135.007	2.5	um	Spot	Position	35	1000083839	85953
134.183	260.52	2.5	um	Spot	Position	35	1000072120	86045
139.588	288.019	2.5	um	Spot	Position	35	1000072522	86060
249.091	301.842	2.5	um	Spot	Position	35	1000078937	86067
369.592	22.7871	2.5	um	Spot	Position	35	1000082420	86109
451.148	247.859	2.5	um	Spot	Position	35	1000068931	86236
345.063	251.049	2.5	um	Spot	Position	35	1000068868	86238
411.124	294.26	2.5	um	Spot	Position	35	1000079781	86255
160.061	341.517	2.5	um	Spot	Position	35	1000068935	86279
167.2	368.544	2.5	um	Spot	Position	35	1000068940	86301
193.65	422.959	2.5	um	Spot	Position	35	1000076996	86350
280.377	432.894	2.5	um	Spot	Position	35	1000080740	86362
239.99	499.608	2.5	um	Spot	Position	35	1000071730	86427
212.146	521.491	2.5	um	Spot	Position	35	1000071732	86446
241.832	541.485	2.5	um	Spot	Position	35	1000068980	86471
379.935	374.415	2.5	um	Spot	Position	35	1000069008	86580
331.987	399.876	2.5	um	Spot	Position	35	1000068954	86588
415.49	526.26	2.5	um	Spot	Position	35	1000076360	86636
339.883	546.593	2.5	um	Spot	Position	35	1000072993	86641
284.862	89.8718	2.5	um	Spot	Position	36	1000069955	86700
92.0826	134.421	2.5	um	Spot	Position	36	1000083839	86715
137.493	260.415	2.5	um	Spot	Position	36	1000072120	86740
369.568	24.6095	2.5	um	Spot	Position	36	1000082420	86764
449.837	246.881	2.5	um	Spot	Position	36	1000068931	86788
411.638	295.198	2.5	um	Spot	Position	36	1000079781	86795
160.172	341.691	2.5	um	Spot	Position	36	1000068935	86805
168.632	369.067	2.5	um	Spot	Position	36	1000068940	86812
193.863	424.215	2.5	um	Spot	Position	36	1000076996	86823
267.286	430.422	2.5	um	Spot	Position	36	1000080740	86825
234.069	500.852	2.5	um	Spot	Position	36	1000071730	86841
212.238	521.242	2.5	um	Spot	Position	36	1000071732	86847
237.842	538.042	2.5	um	Spot	Position	36	1000068980	86850
379.914	374.474	2.5	um	Spot	Position	36	1000069008	86877
331.612	400.282	2.5	um	Spot	Position	36	1000068954	86883
333.613	545.969	2.5	um	Spot	Position	36	1000072993	86916
393.534	583.997	2.5	um	Spot	Position	36	1000082947	86923
283.808	88.4014	2.5	um	Spot	Position	37	1000069955	87034
98.0593	134.144	2.5	um	Spot	Position	37	1000083839	87068
328.992	196.182	2.5	um	Spot	Position	37	1000069090	87110
138.195	260.25	2.5	um	Spot	Position	37	1000072120	87159
247.476	282.213	2.5	um	Spot	Position	37	1000078937	87173
365.767	28.82	2.5	um	Spot	Position	37	1000082420	87237
343.28	249.341	2.5	um	Spot	Position	37	1000068868	87369
409.458	297.057	2.5	um	Spot	Position	37	1000079781	87385
160.476	341.375	2.5	um	Spot	Position	37	1000068935	87404
169.321	369.477	2.5	um	Spot	Position	37	1000068940	87437
329.289	400.383	2.5	um	Spot	Position	37	1000068954	87470
194.172	424.171	2.5	um	Spot	Position	37	1000076996	87493
231.345	502.277	2.5	um	Spot	Position	37	1000071730	87561
212.693	521.016	2.5	um	Spot	Position	37	1000071732	87580
236.681	536.16	2.5	um	Spot	Position	37	1000068980	87595
380.845	374.232	2.5	um	Spot	Position	37	1000069008	87713
403.726	528.952	2.5	um	Spot	Position	37	1000076360	87776
333.753	545.854	2.5	um	Spot	Position	37	1000072993	87783
394.001	582.145	2.5	um	Spot	Position	37	1000082947	87794
285.064	87.911	2.5	um	Spot	Position	38	1000069955	87926
97.9114	134.046	2.5	um	Spot	Position	38	1000083839	87961
145.442	259.532	2.5	um	Spot	Position	38	1000072120	88058
247.242	278.212	2.5	um	Spot	Position	38	1000078937	88068
365.939	43.2249	2.5	um	Spot	Position	38	1000082420	88136
449.789	246.715	2.5	um	Spot	Position	38	1000068931	88257
341.528	250.894	2.5	um	Spot	Position	38	1000068868	88259
410.107	296.031	2.5	um	Spot	Position	38	1000079781	88277
160.163	341.306	2.5	um	Spot	Position	38	1000068935	88301
169.267	369.097	2.5	um	Spot	Position	38	1000068940	88325
327.874	399.518	2.5	um	Spot	Position	38	1000068954	88355
194.425	424.281	2.5	um	Spot	Position	38	1000076996	88375
231.301	502.827	2.5	um	Spot	Position	38	1000071730	88454
212.462	521.16	2.5	um	Spot	Position	38	1000071732	88471
236.321	535.942	2.5	um	Spot	Position	38	1000068980	88486
402.445	528.203	2.5	um	Spot	Position	38	1000076360	88663
334.106	546.546	2.5	um	Spot	Position	38	1000072993	88670
393.744	583.542	2.5	um	Spot	Position	38	1000082947	88683
285.642	86.8964	2.5	um	Spot	Position	39	1000069955	88806
47.3469	109.591	2.5	um	Spot	Position	39	1000088823	88823
95.0025	134.908	2.5	um	Spot	Position	39	1000083839	88848
319.573	195.743	2.5	um	Spot	Position	39	1000069090	88895
146.862	259.032	2.5	um	Spot	Position	39	1000072120	88943
246.502	277.01	2.5	um	Spot	Position	39	1000078937	88955
364.161	61.6073	2.5	um	Spot	Position	39	1000082420	89036
449.68	246.33	2.5	um	Spot	Position	39	1000068931	89149
341.167	251.026	2.5	um	Spot	Position	39	1000068868	89151
410.287	295.679	2.5	um	Spot	Position	39	1000079781	89167
160.519	341.479	2.5	um	Spot	Position	39	1000068935	89187
169.558	369.247	2.5	um	Spot	Position	39	1000068940	89214
326.156	399.593	2.5	um	Spot	Position	39	1000068954	89245
194.596	423.635	2.5	um	Spot	Position	39	1000076996	89270
253.55	427.775	2.5	um	Spot	Position	39	1000080740	89274
231.304	502.789	2.5	um	Spot	Position	39	1000071730	89349
212.785	520.886	2.5	um	Spot	Position	39	1000071732	89366
235.469	536.024	2.5	um	Spot	Position	39	1000068980	89384
391.12	371.828	2.5	um	Spot	Position	39	1000069008	89486
393.365	584.306	2.5	um	Spot	Position	39	1000082947	89564
285.818	86.8566	2.5	um	Spot	Position	40	1000069955	89691
43.3177	109.186	2.5	um	Spot	Position	40	1000088823	89706
99.236	134.129	2.5	um	Spot	Position	40	1000083839	89725
321.836	195.638	2.5	um	Spot	Position	40	1000069090	89766
147.819	259.244	2.5	um	Spot	Position	40	1000072120	89815
246.539	275.348	2.5	um	Spot	Position	40	1000078937	89824
364.814	67.0755	2.5	um	Spot	Position	40	1000082420	89905
450.108	245.716	2.5	um	Spot	Position	40	1000068931	90017
340.312	251.428	2.5	um	Spot	Position	40	1000068868	90019
411.071	294.883	2.5	um	Spot	Position	40	1000079781	90033
161.498	341.846	2.5	um	Spot	Position	40	1000068935	90054
169.604	369.325	2.5	um	Spot	Position	40	1000068940	90073
325.26	399.562	2.5	um	Spot	Position	40	1000068954	90099
194.495	424.319	2.5	um	Spot	Position	40	1000076996	90122
251.078	428.113	2.5	um	Spot	Position	40	1000080740	90126
231.038	502.469	2.5	um	Spot	Position	40	1000071730	90192
212.612	521.335	2.5	um	Spot	Position	40	1000071732	90209
235.798	535.926	2.5	um	Spot	Position	40	1000068980	90223
393.175	371.604	2.5	um	Spot	Position	40	1000069008	90335
396.218	522.981	2.5	um	Spot	Position	40	1000076360	90389
393.534	585.622	2.5	um	Spot	Position	40	1000082947	90414
286.794	87.5862	2.5	um	Spot	Position	41	1000069955	90535
32.3184	103.584	2.5	um	Spot	Position	41	1000088823	90545
97.3278	134.809	2.5	um	Spot	Position	41	1000083839	90566
324.163	196.386	2.5	um	Spot	Position	41	1000069090	90604
145.971	258.987	2.5	um	Spot	Position	41	1000072120	90656
247.593	275.202	2.5	um	Spot	Position	41	1000078937	90669
364.627	68.3291	2.5	um	Spot	Position	41	1000082420	90758
450.576	245.276	2.5	um	Spot	Position	41	1000068931	90854
337.594	251.921	2.5	um	Spot	Position	41	1000068868	90855
410.156	294.629	2.5	um	Spot	Position	41	1000079781	90874
126.639	357.659	2.5	um	Spot	Position	41	1000068935	90910
169.519	368.632	2.5	um	Spot	Position	41	1000068940	90921
325.502	399.385	2.5	um	Spot	Position	41	1000068954	90949
194.573	423.303	2.5	um	Spot	Position	41	1000076996	90968
231.244	503.121	2.5	um	Spot	Position	41	1000071730	91037
213.116	521.237	2.5	um	Spot	Position	41	1000071732	91055
234.338	535.331	2.5	um	Spot	Position	41	1000068980	91072
318.993	544.971	2.5	um	Spot	Position	41	1000072993	91082
397.927	372.721	2.5	um	Spot	Position	41	1000069008	91181
383.995	512.548	2.5	um	Spot	Position	41	1000076360	91232
393.733	585.508	2.5	um	Spot	Position	41	1000082947	91259
290.225	87.9726	2.5	um	Spot	Position	42	1000069955	91389
79.8171	145.483	2.5	um	Spot	Position	42	1000083839	91435
152.044	260.834	2.5	um	Spot	Position	42	1000072120	91522
247.596	275.4	2.5	um	Spot	Position	42	1000078937	91534
365.678	68.7226	2.5	um	Spot	Position	42	1000082420	91619
450.128	245.2	2.5	um	Spot	Position	42	1000068931	91721
335.536	252.781	2.5	um	Spot	Position	42	1000068868	91724
412.251	293.442	2.5	um	Spot	Position	42	1000079781	91737
169.694	368.566	2.5	um	Spot	Position	42	1000068940	91782
326.627	400.039	2.5	um	Spot	Position	42	1000068954	91811
194.476	422.994	2.5	um	Spot	Position	42	1000076996	91838
231.11	502.696	2.5	um	Spot	Position	42	1000071730	91912
213.471	521.26	2.5	um	Spot	Position	42	1000071732	91930
234.379	534.949	2.5	um	Spot	Position	42	1000068980	91947
321.044	545.39	2.5	um	Spot	Position	42	1000072993	91956
403.977	373.418	2.5	um	Spot	Position	42	1000069008	92064
380.879	511.577	2.5	um	Spot	Position	42	1000076360	92111
292.254	87.2527	2.5	um	Spot	Position	43	1000069955	92266
25.3787	96.4491	2.5	um	Spot	Position	43	1000088823	92275
77.6888	153.94	2.5	um	Spot	Position	43	1000083839	92329
165.664	264.129	2.5	um	Spot	Position	43	1000072120	92418
245.518	269.414	2.5	um	Spot	Position	43	1000078937	92424
334.802	252.889	2.5	um	Spot	Position	43	1000068868	92625
411.724	293.513	2.5	um	Spot	Position	43	1000079781	92641
124.831	367.122	2.5	um	Spot	Position	43	1000068935	92686
170.553	369.037	2.5	um	Spot	Position	43	1000068940	92688
327.901	400.196	2.5	um	Spot	Position	43	1000068954	92710
193.558	421.351	2.5	um	Spot	Position	43	1000076996	92726
233.036	501.746	2.5	um	Spot	Position	43	1000071730	92801
213.012	521.177	2.5	um	Spot	Position	43	1000071732	92821
233.826	535.337	2.5	um	Spot	Position	43	1000068980	92836
320.974	546.022	2.5	um	Spot	Position	43	1000072993	92850
438.135	371.157	2.5	um	Spot	Position	43	1000069008	92948
292.923	88.1296	2.5	um	Spot	Position	44	1000069955	93081
24.3822	95.7696	2.5	um	Spot	Position	44	1000088823	93084
79.273	167.369	2.5	um	Spot	Position	44	1000083839	93100
239.459	260.5	2.5	um	Spot	Position	44	1000078937	93120
176.343	266.038	2.5	um	Spot	Position	44	1000072120	93123
333.195	195.532	2.5	um	Spot	Position	44	1000069090	93159
334.401	252.572	2.5	um	Spot	Position	44	1000068868	93163
412.952	292.78	2.5	um	Spot	Position	44	1000079781	93169
170.815	369.172	2.5	um	Spot	Position	44	1000068940	93191
124.409	370.192	2.5	um	Spot	Position	44	1000068935	93192
329.798	400.76	2.5	um	Spot	Position	44	1000068954	93200
193.549	422.166	2.5	um	Spot	Position	44	1000076996	93203
233.805	500.637	2.5	um	Spot	Position	44	1000071730	93223
213.285	521.277	2.5	um	Spot	Position	44	1000071732	93225
233.873	535.11	2.5	um	Spot	Position	44	1000068980	93229
453.594	372.336	2.5	um	Spot	Position	44	1000069008	93254
368.909	493.551	2.5	um	Spot	Position	44	1000076360	93291
385.945	586.883	2.5	um	Spot	Position	44	1000082947	93305
293.008	88.9482	2.5	um	Spot	Position	45	1000069955	93321
24.207	94.986	2.5	um	Spot	Position	45	1000088823	93323
81.5406	168.162	2.5	um	Spot	Position	45	1000083839	93338
236.711	256.794	2.5	um	Spot	Position	45	1000078937	93354
360.441	91.5021	2.5	um	Spot	Position	45	1000082420	93376
334.703	195.429	2.5	um	Spot	Position	45	1000069090	93388
334.482	252.643	2.5	um	Spot	Position	45	1000068868	93393
417.01	290.61	2.5	um	Spot	Position	45	1000079781	93399
171.083	369.133	2.5	um	Spot	Position	45	1000068940	93415
123.026	376.675	2.5	um	Spot	Position	45	1000068935	93417
193.984	423.818	2.5	um	Spot	Position	45	1000076996	93425
232.823	501.435	2.5	um	Spot	Position	45	1000071730	93448
213.948	521.844	2.5	um	Spot	Position	45	1000071732	93451
234.645	534.569	2.5	um	Spot	Position	45	1000068980	93453
331.251	401.502	2.5	um	Spot	Position	45	1000068954	93481
382.595	587.369	2.5	um	Spot	Position	45	1000082947	93520
294.033	87.3607	2.5	um	Spot	Position	46	1000069955	93636
23.9283	94.6566	2.5	um	Spot	Position	46	1000088823	93641
82.8096	168.557	2.5	um	Spot	Position	46	1000083839	93708
235.849	249.749	2.5	um	Spot	Position	46	1000078937	93779
360.401	94.5335	2.5	um	Spot	Position	46	1000082420	93909
334.578	253.189	2.5	um	Spot	Position	46	1000068868	94013
438.752	308.053	2.5	um	Spot	Position	46	1000094039	94039
170.855	369.666	2.5	um	Spot	Position	46	1000068940	94081
329.017	400.108	2.5	um	Spot	Position	46	1000068954	94105
193.716	424.476	2.5	um	Spot	Position	46	1000076996	94128
234.48	499.835	2.5	um	Spot	Position	46	1000071730	94188
233.961	534.389	2.5	um	Spot	Position	46	1000068980	94223
322.564	546.953	2.5	um	Spot	Position	46	1000072993	94237
376.321	588.668	2.5	um	Spot	Position	46	1000082947	94424
295.622	87.687	2.5	um	Spot	Position	47	1000069955	94566
24.4141	95.5213	2.5	um	Spot	Position	47	1000088823	94569
83.6365	167.533	2.5	um	Spot	Position	47	1000083839	94626
235.64	248.778	2.5	um	Spot	Position	47	1000078937	94691
195.867	268.184	2.5	um	Spot	Position	47	1000072120	94698
359.181	96.5981	2.5	um	Spot	Position	47	1000082420	94815
334.124	195.99	2.5	um	Spot	Position	47	1000069090	94881
442.36	309.263	2.5	um	Spot	Position	47	1000094039	94936
170.981	369.57	2.5	um	Spot	Position	47	1000068940	94975
327.501	399.684	2.5	um	Spot	Position	47	1000068954	95004
194.936	427.161	2.5	um	Spot	Position	47	1000076996	95026
244.063	489.69	2.5	um	Spot	Position	47	1000071730	95084
233.587	534.126	2.5	um	Spot	Position	47	1000068980	95129
474.567	370.787	2.5	um	Spot	Position	47	1000069008	95251
375.744	588.877	2.5	um	Spot	Position	47	1000082947	95330
296.96	87.1186	2.5	um	Spot	Position	48	1000069955	95360
22.5517	95.2794	2.5	um	Spot	Position	48	1000088823	95362
84.063	164.676	2.5	um	Spot	Position	48	1000083839	95377
198.61	268.007	2.5	um	Spot	Position	48	1000072120	95397
359.337	96.8306	2.5	um	Spot	Position	48	1000082420	95420
335.366	195.399	2.5	um	Spot	Position	48	1000069090	95429
334.723	252.828	2.5	um	Spot	Position	48	1000068868	95434
443.717	310.153	2.5	um	Spot	Position	48	1000094039	95446
171.438	370.47	2.5	um	Spot	Position	48	1000068940	95456
320.772	397.689	2.5	um	Spot	Position	48	1000068954	95458
195.235	426.658	2.5	um	Spot	Position	48	1000076996	95466
251.941	484.366	2.5	um	Spot	Position	48	1000071730	95480
233.443	534.012	2.5	um	Spot	Position	48	1000068980	95489
327.755	545.314	2.5	um	Spot	Position	48	1000072993	95492
474.697	371.622	2.5	um	Spot	Position	48	1000069008	95511
377.141	589.534	2.5	um	Spot	Position	48	1000082947	95555
297.918	86.2654	2.5	um	Spot	Position	49	1000069955	95573
23.2844	93.5675	2.5	um	Spot	Position	49	1000088823	95574
85.5796	157.473	2.5	um	Spot	Position	49	1000083839	95591
234.477	250.329	2.5	um	Spot	Position	49	1000078937	95607
213.454	275.322	2.5	um	Spot	Position	49	1000072120	95611
349.478	110.349	2.5	um	Spot	Position	49	1000082420	95633
335.922	195.632	2.5	um	Spot	Position	49	1000069090	95640
335.254	252.69	2.5	um	Spot	Position	49	1000068868	95647
446.295	271.128	2.5	um	Spot	Position	49	1000079781	95649
445.005	311.056	2.5	um	Spot	Position	49	1000094039	95656
171.845	370.842	2.5	um	Spot	Position	49	1000068940	95664
321.191	397.67	2.5	um	Spot	Position	49	1000068954	95666
195.701	428.052	2.5	um	Spot	Position	49	1000076996	95671
258.336	478.154	2.5	um	Spot	Position	49	1000071730	95681
233.796	533.637	2.5	um	Spot	Position	49	1000068980	95694
332.775	545.471	2.5	um	Spot	Position	49	1000072993	95750
377.554	590.256	2.5	um	Spot	Position	49	1000082947	95756
300.498	86.7559	2.5	um	Spot	Position	50	1000069955	95775
90.4036	150.665	2.5	um	Spot	Position	50	1000083839	95789
232.963	248.828	2.5	um	Spot	Position	50	1000078937	95805
231.296	286.455	2.5	um	Spot	Position	50	1000072120	95812
348.009	114.689	2.5	um	Spot	Position	50	1000082420	95831
336.175	195.606	2.5	um	Spot	Position	50	1000069090	95835
335.251	252.956	2.5	um	Spot	Position	50	1000068868	95840
450.591	269.548	2.5	um	Spot	Position	50	1000079781	95841
445.605	311.088	2.5	um	Spot	Position	50	1000094039	95848
172.062	370.602	2.5	um	Spot	Position	50	1000068940	95859
316.117	395.49	2.5	um	Spot	Position	50	1000068954	95862
198.574	433.588	2.5	um	Spot	Position	50	1000076996	95870
261.241	476.744	2.5	um	Spot	Position	50	1000071730	95878
233.354	534.197	2.5	um	Spot	Position	50	1000068980	95890
334.681	546.285	2.5	um	Spot	Position	50	1000072993	95953
380.004	591.24	2.5	um	Spot	Position	50	1000082947	95960
303.133	88.8283	2.5	um	Spot	Position	51	1000069955	95971
92.5668	145.074	2.5	um	Spot	Position	51	1000083839	95982
346.541	116.167	2.5	um	Spot	Position	51	1000082420	96034
335.92	194.904	2.5	um	Spot	Position	51	1000069090	96040
335.704	253.085	2.5	um	Spot	Position	51	1000068868	96045
461.089	269.124	2.5	um	Spot	Position	51	1000079781	96047
450.018	313.607	2.5	um	Spot	Position	51	1000094039	96055
171.975	370.476	2.5	um	Spot	Position	51	1000068940	96064
317.062	396.279	2.5	um	Spot	Position	51	1000068954	96069
199.194	436.499	2.5	um	Spot	Position	51	1000076996	96079
264.462	474.713	2.5	um	Spot	Position	51	1000071730	96090
233.285	534.528	2.5	um	Spot	Position	51	1000068980	96103
335.964	546.397	2.5	um	Spot	Position	51	1000072993	96163
382.824	590.662	2.5	um	Spot	Position	51	1000082947	96169
12.2148	79.6492	2.5	um	Spot	Position	52	1000088823	96197
304.209	88.1744	2.5	um	Spot	Position	52	1000069955	96200
92.0121	145.981	2.5	um	Spot	Position	52	1000083839	96217
244.88	295.477	2.5	um	Spot	Position	52	1000072120	96248
346.403	119.32	2.5	um	Spot	Position	52	1000082420	96277
336.399	194.598	2.5	um	Spot	Position	52	1000069090	96282
335.926	252.87	2.5	um	Spot	Position	52	1000068868	96291
462.308	268.658	2.5	um	Spot	Position	52	1000079781	96294
468.662	315.661	2.5	um	Spot	Position	52	1000094039	96301
171.531	369.389	2.5	um	Spot	Position	52	1000068940	96315
316.171	395.413	2.5	um	Spot	Position	52	1000068954	96320
200.676	436.499	2.5	um	Spot	Position	52	1000076996	96332
271.014	468.36	2.5	um	Spot	Position	52	1000071730	96339
233.151	534.768	2.5	um	Spot	Position	52	1000068980	96357
334.876	546.925	2.5	um	Spot	Position	52	1000072993	96423
384.128	591.516	2.5	um	Spot	Position	52	1000082947	96429
10.4529	77.0964	2.5	um	Spot	Position	53	1000088823	96529
304.153	89.5526	2.5	um	Spot	Position	53	1000069955	96542
97.8584	98.3578	2.5	um	Spot	Position	53	1000068815	96547
91.799	146.215	2.5	um	Spot	Position	53	1000083839	96583
251.937	301.151	2.5	um	Spot	Position	53	1000072120	96706
341.065	128.095	2.5	um	Spot	Position	53	1000082420	96817
336.34	195.006	2.5	um	Spot	Position	53	1000069090	96862
335.3	252.403	2.5	um	Spot	Position	53	1000068868	96897
486.135	319.438	2.5	um	Spot	Position	53	1000094039	96927
171.529	369.275	2.5	um	Spot	Position	53	1000068940	96964
316.07	394.757	2.5	um	Spot	Position	53	1000068954	96995
200.514	437.704	2.5	um	Spot	Position	53	1000076996	97026
272.796	467.511	2.5	um	Spot	Position	53	1000071730	97054
212.982	522.874	2.5	um	Spot	Position	53	1000071732	97104
233.557	535.081	2.5	um	Spot	Position	53	1000068980	97121
335.843	546.301	2.5	um	Spot	Position	53	1000072993	97303
380.908	592.619	2.5	um	Spot	Position	53	1000082947	97323
305.219	90.2981	2.5	um	Spot	Position	54	1000069955	97357
99.1923	98.8966	2.5	um	Spot	Position	54	1000068815	97359
82.4842	151.46	2.5	um	Spot	Position	54	1000083839	97373
235.624	244.33	2.5	um	Spot	Position	54	1000078937	97393
257.731	305.908	2.5	um	Spot	Position	54	1000072120	97410
341.293	127.478	2.5	um	Spot	Position	54	1000082420	97431
336.763	194.715	2.5	um	Spot	Position	54	1000069090	97438
333.816	253.021	2.5	um	Spot	Position	54	1000068868	97445
493.085	320.797	2.5	um	Spot	Position	54	1000094039	97454
171.775	369.218	2.5	um	Spot	Position	54	1000068940	97467
317.187	394.477	2.5	um	Spot	Position	54	1000068954	97473
203.715	446.814	2.5	um	Spot	Position	54	1000076996	97484
280.682	465.656	2.5	um	Spot	Position	54	1000071730	97487
213.433	522.924	2.5	um	Spot	Position	54	1000071732	97499
233.909	535.111	2.5	um	Spot	Position	54	1000068980	97502
336.803	547.054	2.5	um	Spot	Position	54	1000072993	97564
378.705	592.406	2.5	um	Spot	Position	54	1000082947	97571
304.762	88.9106	2.5	um	Spot	Position	55	1000069955	97588
72.8545	154.207	2.5	um	Spot	Position	55	1000083839	97603
234.15	238.793	2.5	um	Spot	Position	55	1000078937	97620
268.828	312.637	2.5	um	Spot	Position	55	1000072120	97640
342.193	126.285	2.5	um	Spot	Position	55	1000082420	97655
336.854	194.57	2.5	um	Spot	Position	55	1000069090	97660
492.916	321.323	2.5	um	Spot	Position	55	1000094039	97674
171.421	368.645	2.5	um	Spot	Position	55	1000068940	97685
317.46	394.923	2.5	um	Spot	Position	55	1000068954	97689
203.6	447.986	2.5	um	Spot	Position	55	1000076996	97698
280.728	465.511	2.5	um	Spot	Position	55	1000071730	97704
213.783	522.406	2.5	um	Spot	Position	55	1000071732	97714
234.675	534.745	2.5	um	Spot	Position	55	1000068980	97715
335.625	537.837	2.5	um	Spot	Position	55	1000072993	97779
375.237	594.391	2.5	um	Spot	Position	55	1000082947	97787
304.973	88.8598	2.5	um	Spot	Position	56	1000069955	97799
58.8324	161.799	2.5	um	Spot	Position	56	1000083839	97814
326.383	249.358	2.5	um	Spot	Position	56	1000068868	97832
278.555	316.6	2.5	um	Spot	Position	56	1000072120	97850
342.637	127.273	2.5	um	Spot	Position	56	1000082420	97866
337.007	194.099	2.5	um	Spot	Position	56	1000069090	97871
492.682	322.268	2.5	um	Spot	Position	56	1000094039	97884
170.62	367.699	2.5	um	Spot	Position	56	1000068940	97894
318.802	394.561	2.5	um	Spot	Position	56	1000068954	97898
203.338	449.768	2.5	um	Spot	Position	56	1000076996	97908
281.021	466.115	2.5	um	Spot	Position	56	1000071730	97911
213.797	522.792	2.5	um	Spot	Position	56	1000071732	97924
234.73	534.573	2.5	um	Spot	Position	56	1000068980	97925
380.836	446.466	2.5	um	Spot	Position	56	1000097967	97967
336.308	535.634	2.5	um	Spot	Position	56	1000072993	97982
372.867	597.523	2.5	um	Spot	Position	56	1000082947	97992
306.148	88.7347	2.5	um	Spot	Position	57	1000069955	98105
56.2086	163.93	2.5	um	Spot	Position	57	1000083839	98169
325.524	248.779	2.5	um	Spot	Position	57	1000068868	98240
284.981	322.763	2.5	um	Spot	Position	57	1000072120	98294
340.214	129.365	2.5	um	Spot	Position	57	1000082420	98389
337.326	194.139	2.5	um	Spot	Position	57	1000069090	98427
493.194	320.349	2.5	um	Spot	Position	57	1000094039	98497
169.995	365.889	2.5	um	Spot	Position	57	1000068940	98531
318.82	395.306	2.5	um	Spot	Position	57	1000068954	98564
203.505	450.278	2.5	um	Spot	Position	57	1000076996	98622
284.755	463.992	2.5	um	Spot	Position	57	1000071730	98640
214.451	522.391	2.5	um	Spot	Position	57	1000071732	98692
234.557	534.467	2.5	um	Spot	Position	57	1000068980	98703
369.006	603.425	2.5	um	Spot	Position	57	1000082947	98900
307.384	89.0719	2.5	um	Spot	Position	58	1000069955	98919
105.457	99.0316	2.5	um	Spot	Position	58	1000068815	98924
51.5696	174.724	2.5	um	Spot	Position	58	1000083839	98944
253.406	229.741	2.5	um	Spot	Position	58	1000098956	98956
338.925	130.733	2.5	um	Spot	Position	58	1000082420	98992
338.882	194.14	2.5	um	Spot	Position	58	1000069090	98997
494.458	317.076	2.5	um	Spot	Position	58	1000094039	99015
306.818	339.174	2.5	um	Spot	Position	58	1000072120	99017
170.259	364.938	2.5	um	Spot	Position	58	1000068940	99021
318.408	394.984	2.5	um	Spot	Position	58	1000068954	99027
205.603	454.899	2.5	um	Spot	Position	58	1000076996	99040
286.719	462.813	2.5	um	Spot	Position	58	1000071730	99042
213.867	522.42	2.5	um	Spot	Position	58	1000071732	99054
234.375	534.732	2.5	um	Spot	Position	58	1000068980	99059
381.273	447.944	2.5	um	Spot	Position	58	1000097967	99103
338.074	516.915	2.5	um	Spot	Position	58	1000072993	99117
407.594	591.745	2.5	um	Spot	Position	58	1000099132	99132
369.249	608.604	2.5	um	Spot	Position	58	1000082947	99134
307.849	88.9419	2.5	um	Spot	Position	59	1000069955	99151
104.645	98.3357	2.5	um	Spot	Position	59	1000068815	99154
52.3106	179.203	2.5	um	Spot	Position	59	1000083839	99172
258.367	229.275	2.5	um	Spot	Position	59	1000098956	99181
312.051	256.065	2.5	um	Spot	Position	59	1000068868	99190
338.755	131.137	2.5	um	Spot	Position	59	1000082420	99221
355.998	173.17	2.5	um	Spot	Position	59	1000099224	99224
338.932	194.3	2.5	um	Spot	Position	59	1000069090	99227
494.289	315.567	2.5	um	Spot	Position	59	1000094039	99242
317.636	342.785	2.5	um	Spot	Position	59	1000072120	99247
170.499	362.68	2.5	um	Spot	Position	59	1000068940	99251
317.221	394.708	2.5	um	Spot	Position	59	1000068954	99254
206.665	455.713	2.5	um	Spot	Position	59	1000076996	99264
289.96	461.544	2.5	um	Spot	Position	59	1000071730	99266
214.006	522.679	2.5	um	Spot	Position	59	1000071732	99278
234.084	534.452	2.5	um	Spot	Position	59	1000068980	99281
380.711	439.536	2.5	um	Spot	Position	59	1000097967	99326
339.231	506.953	2.5	um	Spot	Position	59	1000072993	99336
307.545	88.0813	2.5	um	Spot	Position	60	1000069955	99373
103.961	98.3501	2.5	um	Spot	Position	60	1000068815	99376
53.3218	178.698	2.5	um	Spot	Position	60	1000083839	99398
266.363	229.357	2.5	um	Spot	Position	60	1000098956	99405
312.69	255.819	2.5	um	Spot	Position	60	1000068868	99413
335.185	134.385	2.5	um	Spot	Position	60	1000082420	99451
355.888	173.041	2.5	um	Spot	Position	60	1000099224	99455
337.969	194.37	2.5	um	Spot	Position	60	1000069090	99456
494.478	314.466	2.5	um	Spot	Position	60	1000094039	99472
317.51	342.521	2.5	um	Spot	Position	60	1000072120	99478
170.718	364.305	2.5	um	Spot	Position	60	1000068940	99484
316.311	394.01	2.5	um	Spot	Position	60	1000068954	99491
206.681	457.112	2.5	um	Spot	Position	60	1000076996	99505
292.136	461.298	2.5	um	Spot	Position	60	1000071730	99507
214.676	522.581	2.5	um	Spot	Position	60	1000071732	99518
233.781	534.604	2.5	um	Spot	Position	60	1000068980	99522
381.209	439.826	2.5	um	Spot	Position	60	1000097967	99567
406.869	588.734	2.5	um	Spot	Position	60	1000099132	99595
308.706	88.8974	2.5	um	Spot	Position	61	1000069955	99612
105.12	98.0447	2.5	um	Spot	Position	61	1000068815	99615
266.229	230.071	2.5	um	Spot	Position	61	1000098956	99643
349.236	76.9653	2.5	um	Spot	Position	61	1000099677	99677
335.182	133.308	2.5	um	Spot	Position	61	1000082420	99684
355.355	173.737	2.5	um	Spot	Position	61	1000099224	99686
337.175	194.245	2.5	um	Spot	Position	61	1000069090	99687
315.425	342.073	2.5	um	Spot	Position	61	1000072120	99707
170.746	363.577	2.5	um	Spot	Position	61	1000068940	99711
315.298	394.187	2.5	um	Spot	Position	61	1000068954	99715
206.11	457.459	2.5	um	Spot	Position	61	1000076996	99724
291.051	461.465	2.5	um	Spot	Position	61	1000071730	99728
214.042	522.831	2.5	um	Spot	Position	61	1000071732	99737
233.807	534.494	2.5	um	Spot	Position	61	1000068980	99740
381.606	440.274	2.5	um	Spot	Position	61	1000097967	99781
341.864	488.559	2.5	um	Spot	Position	61	1000072993	99789
393.069	571.965	2.5	um	Spot	Position	61	1000099132	99803
308.077	88.5303	2.5	um	Spot	Position	62	1000069955	99825
104.268	98.025	2.5	um	Spot	Position	62	1000068815	99827
54.3346	178.777	2.5	um	Spot	Position	62	1000083839	99842
268.67	232.747	2.5	um	Spot	Position	62	1000098956	99850
345.374	80.9689	2.5	um	Spot	Position	62	1000099677	99879
332.871	135.255	2.5	um	Spot	Position	62	1000082420	99886
355.593	173.904	2.5	um	Spot	Position	62	1000099224	99889
336.955	194.255	2.5	um	Spot	Position	62	1000069090	99890
498.51	309.371	2.5	um	Spot	Position	62	1000094039	99905
313.449	341.172	2.5	um	Spot	Position	62	1000072120	99909
170.715	362.525	2.5	um	Spot	Position	62	1000068940	99913
313.902	392.617	2.5	um	Spot	Position	62	1000068954	99916
206.532	457.938	2.5	um	Spot	Position	62	1000076996	99925
290.92	461.867	2.5	um	Spot	Position	62	1000071730	99928
214.361	522.568	2.5	um	Spot	Position	62	1000071732	99938
233.895	534.532	2.5	um	Spot	Position	62	1000068980	99941
377.541	451.816	2.5	um	Spot	Position	62	1000097967	99979
343.266	483.429	2.5	um	Spot	Position	62	1000072993	99986
394.332	573.662	2.5	um	Spot	Position	62	1000099132	99997
308.146	89.2872	2.5	um	Spot	Position	63	1000069955	100015
103.323	98.9094	2.5	um	Spot	Position	63	1000068815	100016
327.812	137.784	2.5	um	Spot	Position	63	1000082420	100024
53.51	177.794	2.5	um	Spot	Position	63	1000083839	100033
268.312	232.275	2.5	um	Spot	Position	63	1000098956	100042
344.948	83.044	2.5	um	Spot	Position	63	1000099677	100075
356.258	174.159	2.5	um	Spot	Position	63	1000099224	100086
337.384	194.222	2.5	um	Spot	Position	63	1000069090	100087
495.376	312.598	2.5	um	Spot	Position	63	1000094039	100101
311.589	340.552	2.5	um	Spot	Position	63	1000072120	100106
170.632	360.1	2.5	um	Spot	Position	63	1000068940	100110
314.262	392.596	2.5	um	Spot	Position	63	1000068954	100115
291.401	461.522	2.5	um	Spot	Position	63	1000071730	100128
213.997	522.668	2.5	um	Spot	Position	63	1000071732	100138
234.731	534.785	2.5	um	Spot	Position	63	1000068980	100141
377.837	451.323	2.5	um	Spot	Position	63	1000097967	100180
344.217	472.328	2.5	um	Spot	Position	63	1000072993	100187
395.308	576.718	2.5	um	Spot	Position	63	1000099132	100203
308.148	89.1044	2.5	um	Spot	Position	64	1000069955	100231
102.989	99.1824	2.5	um	Spot	Position	64	1000068815	100234
324.32	142.476	2.5	um	Spot	Position	64	1000082420	100245
53.8651	177.335	2.5	um	Spot	Position	64	1000083839	100257
69.9593	191.203	2.5	um	Spot	Position	64	1000100260	100260
266.884	233.293	2.5	um	Spot	Position	64	1000098956	100267
341.752	87.3164	2.5	um	Spot	Position	64	1000099677	100306
357.641	173.607	2.5	um	Spot	Position	64	1000099224	100316
337.463	194.297	2.5	um	Spot	Position	64	1000069090	100318
310.316	339.977	2.5	um	Spot	Position	64	1000072120	100338
170.425	360.056	2.5	um	Spot	Position	64	1000068940	100343
313.862	393.071	2.5	um	Spot	Position	64	1000068954	100348
291.305	461.497	2.5	um	Spot	Position	64	1000071730	100369
213.753	522.579	2.5	um	Spot	Position	64	1000071732	100383
235.195	534.857	2.5	um	Spot	Position	64	1000068980	100386
376.681	455.345	2.5	um	Spot	Position	64	1000097967	100431
344.658	463.949	2.5	um	Spot	Position	64	1000072993	100433
396.548	579.439	2.5	um	Spot	Position	64	1000099132	100457
307.203	87.7033	2.5	um	Spot	Position	65	1000069955	100476
102.588	99.1398	2.5	um	Spot	Position	65	1000068815	100477
324.297	143.031	2.5	um	Spot	Position	65	1000082420	100486
53.4558	179.224	2.5	um	Spot	Position	65	1000083839	100493
75.535	192.424	2.5	um	Spot	Position	65	1000100260	100496
265.473	234.674	2.5	um	Spot	Position	65	1000098956	100502
338.318	92.5549	2.5	um	Spot	Position	65	1000099677	100535
357.829	173.31	2.5	um	Spot	Position	65	1000099224	100544
337.164	194.24	2.5	um	Spot	Position	65	1000069090	100546
493.563	315.784	2.5	um	Spot	Position	65	1000094039	100563
171.01	356.929	2.5	um	Spot	Position	65	1000068940	100573
313.352	392.353	2.5	um	Spot	Position	65	1000068954	100576
291.055	461.617	2.5	um	Spot	Position	65	1000071730	100586
213.864	522.098	2.5	um	Spot	Position	65	1000071732	100599
235.1	534.774	2.5	um	Spot	Position	65	1000068980	100602
372.118	466.281	2.5	um	Spot	Position	65	1000097967	100646
397.084	581.385	2.5	um	Spot	Position	65	1000099132	100664
306.457	87.5244	2.5	um	Spot	Position	66	1000069955	100678
101.489	99.1022	2.5	um	Spot	Position	66	1000068815	100680
275.342	133.035	2.5	um	Spot	Position	66	1000100688	100688
325.712	141.943	2.5	um	Spot	Position	66	1000082420	100691
52.8898	178.925	2.5	um	Spot	Position	66	1000083839	100698
79.7205	194.165	2.5	um	Spot	Position	66	1000100260	100701
265.254	234.169	2.5	um	Spot	Position	66	1000098956	100706
331.049	100.8	2.5	um	Spot	Position	66	1000099677	100742
357.738	174.28	2.5	um	Spot	Position	66	1000099224	100749
337.172	194.422	2.5	um	Spot	Position	66	1000069090	100751
492.864	316.567	2.5	um	Spot	Position	66	1000094039	100768
291.234	333.904	2.5	um	Spot	Position	66	1000072120	100771
313.418	391.718	2.5	um	Spot	Position	66	1000068954	100778
290.816	460.783	2.5	um	Spot	Position	66	1000071730	100786
213.59	522.472	2.5	um	Spot	Position	66	1000071732	100797
234.648	534.882	2.5	um	Spot	Position	66	1000068980	100800
466.686	395.007	2.5	um	Spot	Position	66	1000100822	100822
337.978	426.051	2.5	um	Spot	Position	66	1000072993	100830
374.465	480.036	2.5	um	Spot	Position	66	1000097967	100846
399.015	592.03	2.5	um	Spot	Position	66	1000099132	100864
306.281	86.7763	2.5	um	Spot	Position	67	1000069955	100883
101.23	98.388	2.5	um	Spot	Position	67	1000068815	100884
330.568	100.368	2.5	um	Spot	Position	67	1000099677	100885
274.211	132.674	2.5	um	Spot	Position	67	1000100688	100894
326.283	142.008	2.5	um	Spot	Position	67	1000082420	100897
53.841	180.687	2.5	um	Spot	Position	67	1000083839	100905
86.88	197.242	2.5	um	Spot	Position	67	1000100260	100908
267.623	234.51	2.5	um	Spot	Position	67	1000098956	100914
357.643	174.327	2.5	um	Spot	Position	67	1000099224	100953
337.718	194.029	2.5	um	Spot	Position	67	1000069090	100955
171.283	358.231	2.5	um	Spot	Position	67	1000068940	100977
314.21	391.337	2.5	um	Spot	Position	67	1000068954	100984
290.669	460.896	2.5	um	Spot	Position	67	1000071730	100993
213.62	522.582	2.5	um	Spot	Position	67	1000071732	101006
234.736	535.012	2.5	um	Spot	Position	67	1000068980	101008
466.673	395.09	2.5	um	Spot	Position	67	1000100822	101032
338.419	426.564	2.5	um	Spot	Position	67	1000072993	101040
375.67	484.744	2.5	um	Spot	Position	67	1000097967	101055
403.919	600.683	2.5	um	Spot	Position	67	1000099132	101072
305.562	86.5731	2.5	um	Spot	Position	68	1000069955	101091
99.7775	98.0911	2.5	um	Spot	Position	68	1000068815	101094
329.859	102.767	2.5	um	Spot	Position	68	1000099677	101095
328.805	139.443	2.5	um	Spot	Position	68	1000082420	101103
49.5819	179.342	2.5	um	Spot	Position	68	1000083839	101112
92.044	199.768	2.5	um	Spot	Position	68	1000100260	101115
268.145	234.601	2.5	um	Spot	Position	68	1000098956	101119
357.945	174.051	2.5	um	Spot	Position	68	1000099224	101162
337.891	193.987	2.5	um	Spot	Position	68	1000069090	101164
477.594	327.453	2.5	um	Spot	Position	68	1000094039	101179
171.759	358.928	2.5	um	Spot	Position	68	1000068940	101186
314.649	392.005	2.5	um	Spot	Position	68	1000068954	101190
290.579	460.882	2.5	um	Spot	Position	68	1000071730	101205
213.68	522.774	2.5	um	Spot	Position	68	1000071732	101219
234.508	534.723	2.5	um	Spot	Position	68	1000068980	101221
466.453	395.15	2.5	um	Spot	Position	68	1000100822	101247
338.361	426.664	2.5	um	Spot	Position	68	1000072993	101256
380.249	493.907	2.5	um	Spot	Position	68	1000097967	101271
402.006	597.315	2.5	um	Spot	Position	68	1000099132	101289
304.501	86.0687	2.5	um	Spot	Position	69	1000069955	101309
100.947	97.649	2.5	um	Spot	Position	69	1000068815	101312
329.398	104.148	2.5	um	Spot	Position	69	1000099677	101314
271.316	130.427	2.5	um	Spot	Position	69	1000100688	101321
36.8076	189.555	2.5	um	Spot	Position	69	1000083839	101335
99.9655	203.719	2.5	um	Spot	Position	69	1000100260	101337
270.008	233.555	2.5	um	Spot	Position	69	1000098956	101342
330.901	139.83	2.5	um	Spot	Position	69	1000082420	101384
358.281	173.238	2.5	um	Spot	Position	69	1000099224	101386
338.516	194.186	2.5	um	Spot	Position	69	1000069090	101388
171.453	358.613	2.5	um	Spot	Position	69	1000068940	101409
314.583	391.512	2.5	um	Spot	Position	69	1000068954	101414
291.233	460.872	2.5	um	Spot	Position	69	1000071730	101427
213.915	522.812	2.5	um	Spot	Position	69	1000071732	101444
234.573	535.211	2.5	um	Spot	Position	69	1000068980	101447
469.027	335.951	2.5	um	Spot	Position	69	1000094039	101461
467.68	394.168	2.5	um	Spot	Position	69	1000100822	101473
338.993	427.372	2.5	um	Spot	Position	69	1000072993	101481
376.529	499.525	2.5	um	Spot	Position	69	1000097967	101499
400.005	592.645	2.5	um	Spot	Position	69	1000099132	101518
305.547	85.9279	2.5	um	Spot	Position	70	1000069955	101532
101.608	98.288	2.5	um	Spot	Position	70	1000068815	101534
329.909	103.64	2.5	um	Spot	Position	70	1000099677	101535
34.5098	188.505	2.5	um	Spot	Position	70	1000083839	101551
108.649	208.942	2.5	um	Spot	Position	70	1000100260	101554
269.083	234.901	2.5	um	Spot	Position	70	1000098956	101558
358.194	173.426	2.5	um	Spot	Position	70	1000099224	101592
339.164	194.551	2.5	um	Spot	Position	70	1000069090	101595
171.164	358.878	2.5	um	Spot	Position	70	1000068940	101608
314.792	391.056	2.5	um	Spot	Position	70	1000068954	101612
291.472	460.9	2.5	um	Spot	Position	70	1000071730	101620
214.057	522.837	2.5	um	Spot	Position	70	1000071732	101632
234.498	535.419	2.5	um	Spot	Position	70	1000068980	101635
465.195	396.526	2.5	um	Spot	Position	70	1000100822	101663
366.629	498.065	2.5	um	Spot	Position	70	1000097967	101687
398.384	585.458	2.5	um	Spot	Position	70	1000099132	101702
305.232	85.6229	2.5	um	Spot	Position	71	1000069955	101721
100.116	98.2671	2.5	um	Spot	Position	71	1000068815	101722
270.657	129.52	2.5	um	Spot	Position	71	1000100688	101727
34.9634	187.417	2.5	um	Spot	Position	71	1000083839	101738
266.558	234.357	2.5	um	Spot	Position	71	1000098956	101746
331.609	103.484	2.5	um	Spot	Position	71	1000099677	101776
346.424	132.58	2.5	um	Spot	Position	71	1000082420	101778
358.284	173.88	2.5	um	Spot	Position	71	1000099224	101783
340.291	195.08	2.5	um	Spot	Position	71	1000069090	101786
173.22	349.382	2.5	um	Spot	Position	71	1000068940	101799
316.107	392.646	2.5	um	Spot	Position	71	1000068954	101803
297.736	459.371	2.5	um	Spot	Position	71	1000071730	101813
214.071	522.554	2.5	um	Spot	Position	71	1000071732	101826
234.368	535.786	2.5	um	Spot	Position	71	1000068980	101830
465.107	339.242	2.5	um	Spot	Position	71	1000094039	101840
465.09	396.562	2.5	um	Spot	Position	71	1000100822	101853
356.903	492.986	2.5	um	Spot	Position	71	1000097967	101878
398.294	583.432	2.5	um	Spot	Position	71	1000099132	101891
304.303	85.2796	2.5	um	Spot	Position	72	1000069955	101919
99.2411	98.7991	2.5	um	Spot	Position	72	1000068815	101921
268.007	128.762	2.5	um	Spot	Position	72	1000100688	101927
37.4396	186.238	2.5	um	Spot	Position	72	1000083839	101937
128.171	216.431	2.5	um	Spot	Position	72	1000100260	101943
332.074	103.689	2.5	um	Spot	Position	72	1000099677	101982
345.435	132.724	2.5	um	Spot	Position	72	1000082420	101986
359.361	172.994	2.5	um	Spot	Position	72	1000099224	101990
346.644	199.666	2.5	um	Spot	Position	72	1000069090	101993
173.699	348.465	2.5	um	Spot	Position	72	1000068940	102010
317.759	395.048	2.5	um	Spot	Position	72	1000068954	102015
291.858	460.736	2.5	um	Spot	Position	72	1000071730	102027
213.961	522.714	2.5	um	Spot	Position	72	1000071732	102046
234.134	535.903	2.5	um	Spot	Position	72	1000068980	102050
469.437	334.309	2.5	um	Spot	Position	72	1000094039	102067
465.985	396.591	2.5	um	Spot	Position	72	1000100822	102077
341.883	489.146	2.5	um	Spot	Position	72	1000097967	102103
396.681	573.279	2.5	um	Spot	Position	72	1000099132	102117
304.698	84.6254	2.5	um	Spot	Position	73	1000069955	102138
96.5343	99.6742	2.5	um	Spot	Position	73	1000068815	102140
266.293	129.268	2.5	um	Spot	Position	73	1000100688	102145
37.9992	185.629	2.5	um	Spot	Position	73	1000083839	102151
136.658	220.084	2.5	um	Spot	Position	73	1000100260	102155
253.286	233.215	2.5	um	Spot	Position	73	1000098956	102156
331.113	103.992	2.5	um	Spot	Position	73	1000099677	102188
345.604	133.251	2.5	um	Spot	Position	73	1000082420	102194
357.828	174.818	2.5	um	Spot	Position	73	1000099224	102199
348.715	203.073	2.5	um	Spot	Position	73	1000069090	102202
177.025	339.836	2.5	um	Spot	Position	73	1000068940	102214
318.761	396.504	2.5	um	Spot	Position	73	1000068954	102220
292.147	460.455	2.5	um	Spot	Position	73	1000071730	102228
213.93	522.572	2.5	um	Spot	Position	73	1000071732	102243
234.332	535.648	2.5	um	Spot	Position	73	1000068980	102247
466.602	396.757	2.5	um	Spot	Position	73	1000100822	102276
338.21	485.514	2.5	um	Spot	Position	73	1000097967	102298
398.265	564.436	2.5	um	Spot	Position	73	1000099132	102310
305.864	84.3635	2.5	um	Spot	Position	74	1000069955	102327
93.9129	98.9903	2.5	um	Spot	Position	74	1000068815	102329
266.254	129.016	2.5	um	Spot	Position	74	1000100688	102335
38.9615	186.308	2.5	um	Spot	Position	74	1000083839	102342
139.632	222.999	2.5	um	Spot	Position	74	1000100260	102348
251.254	233.787	2.5	um	Spot	Position	74	1000098956	102349
348.989	131.997	2.5	um	Spot	Position	74	1000082420	102385
358.78	174.693	2.5	um	Spot	Position	74	1000099224	102390
349.405	203.981	2.5	um	Spot	Position	74	1000069090	102393
176.745	340.509	2.5	um	Spot	Position	74	1000068940	102406
319.282	396.76	2.5	um	Spot	Position	74	1000068954	102413
291.83	460.698	2.5	um	Spot	Position	74	1000071730	102426
214.249	522.653	2.5	um	Spot	Position	74	1000071732	102440
234.554	535.528	2.5	um	Spot	Position	74	1000068980	102444
465.904	395.175	2.5	um	Spot	Position	74	1000100822	102473
337.178	486.104	2.5	um	Spot	Position	74	1000097967	102496
305.656	85.4428	2.5	um	Spot	Position	75	1000069955	102527
87.7777	98.2643	2.5	um	Spot	Position	75	1000068815	102530
265.549	129.385	2.5	um	Spot	Position	75	1000100688	102532
38.1012	183.72	2.5	um	Spot	Position	75	1000083839	102538
143.837	224.735	2.5	um	Spot	Position	75	1000100260	102544
250.163	233.627	2.5	um	Spot	Position	75	1000098956	102546
332.547	104.008	2.5	um	Spot	Position	75	1000099677	102571
358.473	133.453	2.5	um	Spot	Position	75	1000082420	102573
358.98	174.576	2.5	um	Spot	Position	75	1000099224	102577
349.198	203.406	2.5	um	Spot	Position	75	1000069090	102580
475.327	325.482	2.5	um	Spot	Position	75	1000094039	102588
176.083	340.754	2.5	um	Spot	Position	75	1000068940	102592
319.44	396.769	2.5	um	Spot	Position	75	1000068954	102599
291.169	460.819	2.5	um	Spot	Position	75	1000071730	102610
328.339	474.308	2.5	um	Spot	Position	75	1000097967	102613
214.247	522.543	2.5	um	Spot	Position	75	1000071732	102622
234.829	535.096	2.5	um	Spot	Position	75	1000068980	102624
305.174	86.0785	2.5	um	Spot	Position	76	1000069955	102701
85.3545	97.4339	2.5	um	Spot	Position	76	1000068815	102703
264.808	129.289	2.5	um	Spot	Position	76	1000100688	102706
41.8945	184.992	2.5	um	Spot	Position	76	1000083839	102713
143.885	225.032	2.5	um	Spot	Position	76	1000100260	102718
358.112	132.55	2.5	um	Spot	Position	76	1000082420	102751
360.302	173.462	2.5	um	Spot	Position	76	1000099224	102755
349.14	203.922	2.5	um	Spot	Position	76	1000069090	102757
477.844	320.665	2.5	um	Spot	Position	76	1000094039	102766
176.815	340.832	2.5	um	Spot	Position	76	1000068940	102768
318.928	395.682	2.5	um	Spot	Position	76	1000068954	102773
290.851	460.51	2.5	um	Spot	Position	76	1000071730	102782
322.792	467.49	2.5	um	Spot	Position	76	1000097967	102783
214.228	522.602	2.5	um	Spot	Position	76	1000071732	102795
234.956	535.184	2.5	um	Spot	Position	76	1000068980	102797
467.054	394.574	2.5	um	Spot	Position	76	1000100822	102815
305.627	85.3991	2.5	um	Spot	Position	77	1000069955	102873
81.9709	96.5785	2.5	um	Spot	Position	77	1000068815	102875
265.595	129.274	2.5	um	Spot	Position	77	1000100688	102882
42.5532	186.044	2.5	um	Spot	Position	77	1000083839	102891
144.421	224.821	2.5	um	Spot	Position	77	1000100260	102897
359.633	133.674	2.5	um	Spot	Position	77	1000082420	102946
361.036	173.455	2.5	um	Spot	Position	77	1000099224	102953
348.367	203.467	2.5	um	Spot	Position	77	1000069090	102957
176.38	340.225	2.5	um	Spot	Position	77	1000068940	102973
318.661	395.638	2.5	um	Spot	Position	77	1000068954	102984
290.491	460.865	2.5	um	Spot	Position	77	1000071730	102997
321.684	466.073	2.5	um	Spot	Position	77	1000097967	103000
214.628	522.685	2.5	um	Spot	Position	77	1000071732	103020
236.827	534.577	2.5	um	Spot	Position	77	1000068980	103022
467.96	393.711	2.5	um	Spot	Position	77	1000100822	103057
392.326	551.676	2.5	um	Spot	Position	77	1000099132	103083
306.805	85.5878	2.5	um	Spot	Position	78	1000069955	103100
80.1289	95.6944	2.5	um	Spot	Position	78	1000068815	103101
265.67	128.736	2.5	um	Spot	Position	78	1000100688	103106
41.6078	186.069	2.5	um	Spot	Position	78	1000083839	103115
334.033	104.312	2.5	um	Spot	Position	78	1000099677	103152
360.379	133.581	2.5	um	Spot	Position	78	1000082420	103155
360.922	173.927	2.5	um	Spot	Position	78	1000099224	103158
348.411	203.584	2.5	um	Spot	Position	78	1000069090	103161
177.306	340.528	2.5	um	Spot	Position	78	1000068940	103174
316.501	394.443	2.5	um	Spot	Position	78	1000068954	103183
284.095	435.693	2.5	um	Spot	Position	78	1000103193	103193
313.718	449.659	2.5	um	Spot	Position	78	1000097967	103194
289.927	460.842	2.5	um	Spot	Position	78	1000071730	103195
214.886	522.65	2.5	um	Spot	Position	78	1000071732	103210
238.314	533.677	2.5	um	Spot	Position	78	1000068980	103212
469.371	393.678	2.5	um	Spot	Position	78	1000100822	103229
510.601	530.965	2.5	um	Spot	Position	78	1000103250	103250
391.399	549.228	2.5	um	Spot	Position	78	1000099132	103251
306.436	87.132	2.5	um	Spot	Position	79	1000069955	103267
79.8749	96.3647	2.5	um	Spot	Position	79	1000068815	103268
263.802	128.175	2.5	um	Spot	Position	79	1000100688	103272
39.8413	186.032	2.5	um	Spot	Position	79	1000083839	103280
145.662	225.894	2.5	um	Spot	Position	79	1000100260	103285
333.281	105.028	2.5	um	Spot	Position	79	1000099677	103319
362.886	130.932	2.5	um	Spot	Position	79	1000082420	103322
361.01	174.484	2.5	um	Spot	Position	79	1000099224	103325
348.156	203.208	2.5	um	Spot	Position	79	1000069090	103327
177.434	339.96	2.5	um	Spot	Position	79	1000068940	103337
298.786	380.124	2.5	um	Spot	Position	79	1000068954	103341
309.453	437.438	2.5	um	Spot	Position	79	1000097967	103351
289.503	461.28	2.5	um	Spot	Position	79	1000071730	103352
215.03	523.044	2.5	um	Spot	Position	79	1000071732	103365
238.447	534.156	2.5	um	Spot	Position	79	1000068980	103367
469.843	392.518	2.5	um	Spot	Position	79	1000100822	103386
511.784	530.764	2.5	um	Spot	Position	79	1000103250	103406
389.189	547.288	2.5	um	Spot	Position	79	1000099132	103407
307.333	88.2097	2.5	um	Spot	Position	80	1000069955	103431
74.817	93.2329	2.5	um	Spot	Position	80	1000068815	103432
259.145	127.073	2.5	um	Spot	Position	80	1000100688	103437
37.4588	186.759	2.5	um	Spot	Position	80	1000083839	103446
145.188	225.815	2.5	um	Spot	Position	80	1000100260	103453
360.688	174.834	2.5	um	Spot	Position	80	1000099224	103503
348.267	203.067	2.5	um	Spot	Position	80	1000069090	103505
177.594	340.004	2.5	um	Spot	Position	80	1000068940	103523
290.854	373.721	2.5	um	Spot	Position	80	1000068954	103527
304.362	426.799	2.5	um	Spot	Position	80	1000097967	103536
289.054	461.689	2.5	um	Spot	Position	80	1000071730	103542
215	523.216	2.5	um	Spot	Position	80	1000071732	103558
238.804	534.001	2.5	um	Spot	Position	80	1000068980	103560
468.916	393.039	2.5	um	Spot	Position	80	1000100822	103583
345.648	509.648	2.5	um	Spot	Position	80	1000103601	103601
388.437	544.81	2.5	um	Spot	Position	80	1000099132	103605
307.235	87.7532	2.5	um	Spot	Position	81	1000069955	103626
72.8708	93.0377	2.5	um	Spot	Position	81	1000068815	103628
254.072	127.483	2.5	um	Spot	Position	81	1000100688	103632
37.6401	186.548	2.5	um	Spot	Position	81	1000083839	103639
378.451	125.634	2.5	um	Spot	Position	81	1000082420	103676
360.416	174.586	2.5	um	Spot	Position	81	1000099224	103681
349.489	203.772	2.5	um	Spot	Position	81	1000069090	103684
177.059	340.407	2.5	um	Spot	Position	81	1000068940	103697
282.711	366.888	2.5	um	Spot	Position	81	1000068954	103700
300.341	416.291	2.5	um	Spot	Position	81	1000097967	103707
287.788	436.792	2.5	um	Spot	Position	81	1000103193	103713
287.81	462.697	2.5	um	Spot	Position	81	1000071730	103715
214.7	522.975	2.5	um	Spot	Position	81	1000071732	103728
238.318	534.027	2.5	um	Spot	Position	81	1000068980	103731
467.998	394.177	2.5	um	Spot	Position	81	1000100822	103754
388.478	535.581	2.5	um	Spot	Position	81	1000099132	103775
523.098	546.534	2.5	um	Spot	Position	81	1000103250	103776
309.742	87.1288	2.5	um	Spot	Position	82	1000069955	103804
71.3262	93.4668	2.5	um	Spot	Position	82	1000068815	103807
328.37	108.85	2.5	um	Spot	Position	82	1000099677	103809
252.845	127.54	2.5	um	Spot	Position	82	1000100688	103812
37.0038	187.35	2.5	um	Spot	Position	82	1000083839	103822
280.408	273.998	2.5	um	Spot	Position	82	1000103833	103833
379.46	125.772	2.5	um	Spot	Position	82	1000082420	103856
360.483	174.732	2.5	um	Spot	Position	82	1000099224	103865
348.954	203.559	2.5	um	Spot	Position	82	1000069090	103868
177.067	340.337	2.5	um	Spot	Position	82	1000068940	103884
297.032	400.564	2.5	um	Spot	Position	82	1000097967	103894
289.833	437.665	2.5	um	Spot	Position	82	1000103193	103901
288.991	461.481	2.5	um	Spot	Position	82	1000071730	103902
214.754	523.044	2.5	um	Spot	Position	82	1000071732	103916
238.884	534.085	2.5	um	Spot	Position	82	1000068980	103918
466.669	394.844	2.5	um	Spot	Position	82	1000100822	103949
386.97	534.148	2.5	um	Spot	Position	82	1000099132	103974
522.066	546.759	2.5	um	Spot	Position	82	1000103250	103975
252.382	127.54	2.5	um	Spot	Position	83	1000100688	104004
280.075	274.625	2.5	um	Spot	Position	83	1000103833	104026
381.58	126.245	2.5	um	Spot	Position	83	1000082420	104044
360.834	175.269	2.5	um	Spot	Position	83	1000099224	104048
348.257	203.524	2.5	um	Spot	Position	83	1000069090	104050
464.871	247.041	2.5	um	Spot	Position	83	1000094039	104057
177.144	340.397	2.5	um	Spot	Position	83	1000068940	104062
271.605	354.971	2.5	um	Spot	Position	83	1000068954	104064
288.256	462.198	2.5	um	Spot	Position	83	1000071730	104076
215.073	523.067	2.5	um	Spot	Position	83	1000071732	104087
238.388	534.149	2.5	um	Spot	Position	83	1000068980	104088
465.964	396.753	2.5	um	Spot	Position	83	1000100822	104111
350.595	499.084	2.5	um	Spot	Position	83	1000103601	104128
385.711	531.292	2.5	um	Spot	Position	83	1000099132	104134
519.411	547.655	2.5	um	Spot	Position	83	1000103250	104136
308.785	85.312	2.5	um	Spot	Position	84	1000069955	104153
69.5275	92.3763	2.5	um	Spot	Position	84	1000068815	104154
327.786	108.798	2.5	um	Spot	Position	84	1000099677	104156
252.32	127.234	2.5	um	Spot	Position	84	1000100688	104160
26.1947	193.116	2.5	um	Spot	Position	84	1000083839	104167
218.904	223.533	2.5	um	Spot	Position	84	1000098956	104172
157.921	230.253	2.5	um	Spot	Position	84	1000100260	104173
181.499	321.238	2.5	um	Spot	Position	84	1000068940	104190
360.79	175.448	2.5	um	Spot	Position	84	1000099224	104201
348.297	204.108	2.5	um	Spot	Position	84	1000069090	104203
465.513	242.257	2.5	um	Spot	Position	84	1000094039	104207
299.851	438.396	2.5	um	Spot	Position	84	1000103193	104231
288.188	462.277	2.5	um	Spot	Position	84	1000071730	104232
215.33	523.178	2.5	um	Spot	Position	84	1000071732	104249
238.5	533.875	2.5	um	Spot	Position	84	1000068980	104250
466.266	397.398	2.5	um	Spot	Position	84	1000100822	104277
354.414	486.753	2.5	um	Spot	Position	84	1000103601	104290
385.387	529.795	2.5	um	Spot	Position	84	1000099132	104297
518.676	543.172	2.5	um	Spot	Position	84	1000103250	104300
309.582	84.1012	2.5	um	Spot	Position	85	1000069955	104319
250.939	127.95	2.5	um	Spot	Position	85	1000100688	104325
14.1238	194.335	2.5	um	Spot	Position	85	1000083839	104333
216.75	223.227	2.5	um	Spot	Position	85	1000098956	104341
181.508	321.788	2.5	um	Spot	Position	85	1000068940	104360
381.688	126.421	2.5	um	Spot	Position	85	1000082420	104370
361.089	175.359	2.5	um	Spot	Position	85	1000099224	104374
348.249	204.642	2.5	um	Spot	Position	85	1000069090	104376
467.87	229.461	2.5	um	Spot	Position	85	1000094039	104377
307.013	438.868	2.5	um	Spot	Position	85	1000103193	104408
287.232	463.482	2.5	um	Spot	Position	85	1000071730	104409
215.407	523.302	2.5	um	Spot	Position	85	1000071732	104421
238.917	533.812	2.5	um	Spot	Position	85	1000068980	104423
466.465	398.097	2.5	um	Spot	Position	85	1000100822	104451
510.323	534.711	2.5	um	Spot	Position	85	1000103250	104476
250.939	128.299	2.5	um	Spot	Position	86	1000100688	104500
216.827	223.416	2.5	um	Spot	Position	86	1000098956	104516
181.905	321.303	2.5	um	Spot	Position	86	1000068940	104536
361.223	176.434	2.5	um	Spot	Position	86	1000099224	104550
349.878	206.316	2.5	um	Spot	Position	86	1000069090	104552
470.171	222.431	2.5	um	Spot	Position	86	1000094039	104553
317.459	442.399	2.5	um	Spot	Position	86	1000103193	104581
287.493	463.351	2.5	um	Spot	Position	86	1000071730	104582
215.463	523.151	2.5	um	Spot	Position	86	1000071732	104595
238.81	534.045	2.5	um	Spot	Position	86	1000068980	104597
466.59	397.855	2.5	um	Spot	Position	86	1000100822	104621
359.602	476.531	2.5	um	Spot	Position	86	1000103601	104638
382.31	513.683	2.5	um	Spot	Position	86	1000099132	104644
506.398	528.152	2.5	um	Spot	Position	86	1000103250	104645
310.36	81.5908	2.5	um	Spot	Position	87	1000069955	104667
248.849	130.298	2.5	um	Spot	Position	87	1000100688	104672
217.367	223.644	2.5	um	Spot	Position	87	1000098956	104687
277.786	275.322	2.5	um	Spot	Position	87	1000103833	104696
182.227	321.729	2.5	um	Spot	Position	87	1000068940	104707
458.874	106.733	2.5	um	Spot	Position	87	1000104722	104722
386.376	108.259	2.5	um	Spot	Position	87	1000082420	104723
361.139	177.048	2.5	um	Spot	Position	87	1000099224	104727
351.566	207.518	2.5	um	Spot	Position	87	1000069090	104730
469.345	216.984	2.5	um	Spot	Position	87	1000094039	104731
289.541	460.931	2.5	um	Spot	Position	87	1000071730	104760
215.432	523.504	2.5	um	Spot	Position	87	1000071732	104774
238.152	534.034	2.5	um	Spot	Position	87	1000068980	104776
464.446	403.479	2.5	um	Spot	Position	87	1000100822	104803
382.651	512.997	2.5	um	Spot	Position	87	1000099132	104824
504.739	523.265	2.5	um	Spot	Position	87	1000103250	104826
312.71	81.3183	2.5	um	Spot	Position	88	1000069955	104866
248.63	131.499	2.5	um	Spot	Position	88	1000100688	104875
216.734	223.021	2.5	um	Spot	Position	88	1000098956	104887
144.737	248.15	2.5	um	Spot	Position	88	1000100260	104893
278.53	275.47	2.5	um	Spot	Position	88	1000103833	104898
181.422	320.522	2.5	um	Spot	Position	88	1000068940	104909
395.431	91.2748	2.5	um	Spot	Position	88	1000082420	104922
461.278	106.482	2.5	um	Spot	Position	88	1000104722	104924
360.908	177.349	2.5	um	Spot	Position	88	1000099224	104930
352.796	208.599	2.5	um	Spot	Position	88	1000069090	104933
468.791	215.924	2.5	um	Spot	Position	88	1000094039	104934
289.702	460.779	2.5	um	Spot	Position	88	1000071730	104967
215.765	523.597	2.5	um	Spot	Position	88	1000071732	104983
238.016	534.241	2.5	um	Spot	Position	88	1000068980	104986
465.899	405.01	2.5	um	Spot	Position	88	1000100822	105014
334.752	449.491	2.5	um	Spot	Position	88	1000103193	105023
504.595	512.345	2.5	um	Spot	Position	88	1000103250	105037
312.436	81.4621	2.5	um	Spot	Position	89	1000069955	105070
248.101	132.078	2.5	um	Spot	Position	89	1000100688	105076
217.556	224.453	2.5	um	Spot	Position	89	1000098956	105089
140.078	254.007	2.5	um	Spot	Position	89	1000100260	105096
277.885	275.232	2.5	um	Spot	Position	89	1000103833	105105
180.436	319.304	2.5	um	Spot	Position	89	1000068940	105112
396.453	88.33	2.5	um	Spot	Position	89	1000082420	105128
462.192	106.684	2.5	um	Spot	Position	89	1000104722	105131
360.662	177.984	2.5	um	Spot	Position	89	1000099224	105135
354.485	210.288	2.5	um	Spot	Position	89	1000069090	105138
469.092	215.781	2.5	um	Spot	Position	89	1000094039	105139
289.948	460.589	2.5	um	Spot	Position	89	1000071730	105166
215.389	523.775	2.5	um	Spot	Position	89	1000071732	105176
238.197	534.417	2.5	um	Spot	Position	89	1000068980	105177
467.222	405.108	2.5	um	Spot	Position	89	1000100822	105204
351.946	457.918	2.5	um	Spot	Position	89	1000103193	105215
504.915	508.808	2.5	um	Spot	Position	89	1000103250	105228
312.96	80.9699	2.5	um	Spot	Position	90	1000069955	105255
248.727	132.84	2.5	um	Spot	Position	90	1000100688	105262
216.912	224.49	2.5	um	Spot	Position	90	1000098956	105272
136.629	256.098	2.5	um	Spot	Position	90	1000100260	105280
277.052	275.654	2.5	um	Spot	Position	90	1000103833	105286
178.095	317.974	2.5	um	Spot	Position	90	1000068940	105297
396.303	89.7865	2.5	um	Spot	Position	90	1000082420	105309
462.56	106.742	2.5	um	Spot	Position	90	1000104722	105311
360.893	177.503	2.5	um	Spot	Position	90	1000099224	105316
468.718	216.445	2.5	um	Spot	Position	90	1000094039	105321
290.053	460.546	2.5	um	Spot	Position	90	1000071730	105347
215.382	523.874	2.5	um	Spot	Position	90	1000071732	105362
238.225	534.333	2.5	um	Spot	Position	90	1000068980	105363
357.761	462.161	2.5	um	Spot	Position	90	1000103193	105404
360.183	475.919	2.5	um	Spot	Position	90	1000103601	105407
505.11	505.374	2.5	um	Spot	Position	90	1000103250	105413
383.335	512.134	2.5	um	Spot	Position	90	1000099132	105414
248.323	132.236	2.5	um	Spot	Position	91	1000100688	105452
213.483	224.129	2.5	um	Spot	Position	91	1000098956	105466
130.93	259.3	2.5	um	Spot	Position	91	1000100260	105472
276.934	275.566	2.5	um	Spot	Position	91	1000103833	105479
178.183	317.688	2.5	um	Spot	Position	91	1000068940	105489
361.426	177.333	2.5	um	Spot	Position	91	1000099224	105510
354.055	209.896	2.5	um	Spot	Position	91	1000069090	105514
468.898	215.885	2.5	um	Spot	Position	91	1000094039	105515
290.12	460.633	2.5	um	Spot	Position	91	1000071730	105548
215.453	523.712	2.5	um	Spot	Position	91	1000071732	105559
237.874	534.532	2.5	um	Spot	Position	91	1000068980	105561
366.5	465.013	2.5	um	Spot	Position	91	1000103193	105606
359.901	476.044	2.5	um	Spot	Position	91	1000103601	105609
504.066	504.772	2.5	um	Spot	Position	91	1000103250	105614
383.954	512.809	2.5	um	Spot	Position	91	1000099132	105615
311.727	81.0566	2.5	um	Spot	Position	92	1000069955	105645
247.768	132.078	2.5	um	Spot	Position	92	1000100688	105652
215.938	222.895	2.5	um	Spot	Position	92	1000098956	105665
123.719	259.154	2.5	um	Spot	Position	92	1000100260	105673
276.933	275.958	2.5	um	Spot	Position	92	1000103833	105676
395.262	90.227	2.5	um	Spot	Position	92	1000082420	105697
462.851	107.331	2.5	um	Spot	Position	92	1000104722	105699
362.034	177.613	2.5	um	Spot	Position	92	1000099224	105705
352.37	208.855	2.5	um	Spot	Position	92	1000069090	105708
469.306	216.401	2.5	um	Spot	Position	92	1000094039	105709
290.279	461.056	2.5	um	Spot	Position	92	1000071730	105739
215.527	523.714	2.5	um	Spot	Position	92	1000071732	105752
238.006	534.332	2.5	um	Spot	Position	92	1000068980	105754
466.368	408.819	2.5	um	Spot	Position	92	1000100822	105781
375.012	468.964	2.5	um	Spot	Position	92	1000103193	105794
502.678	504.946	2.5	um	Spot	Position	92	1000103250	105803
383.634	513.14	2.5	um	Spot	Position	92	1000099132	105804
310.893	80.3474	2.5	um	Spot	Position	93	1000069955	105836
248.618	131.453	2.5	um	Spot	Position	93	1000100688	105848
218.371	222.597	2.5	um	Spot	Position	93	1000098956	105861
124.095	260.768	2.5	um	Spot	Position	93	1000100260	105868
276.99	276.13	2.5	um	Spot	Position	93	1000103833	105873
184.258	313.088	2.5	um	Spot	Position	93	1000068940	105880
395.231	91.3143	2.5	um	Spot	Position	93	1000082420	105898
463.398	107.109	2.5	um	Spot	Position	93	1000104722	105899
363.55	179.061	2.5	um	Spot	Position	93	1000099224	105908
351.36	208.01	2.5	um	Spot	Position	93	1000069090	105910
469.702	216.087	2.5	um	Spot	Position	93	1000094039	105911
289.977	461.396	2.5	um	Spot	Position	93	1000071730	105949
215.44	523.774	2.5	um	Spot	Position	93	1000071732	105968
238.063	534.424	2.5	um	Spot	Position	93	1000068980	105970
465.387	410.674	2.5	um	Spot	Position	93	1000100822	106000
377.607	469.634	2.5	um	Spot	Position	93	1000103193	106012
359.32	482.949	2.5	um	Spot	Position	93	1000103601	106014
501.74	501.396	2.5	um	Spot	Position	93	1000103250	106018
310.993	79.8254	2.5	um	Spot	Position	94	1000069955	106060
249.794	130.835	2.5	um	Spot	Position	94	1000100688	106067
126.901	259.531	2.5	um	Spot	Position	94	1000100260	106088
277.072	276.094	2.5	um	Spot	Position	94	1000103833	106091
184.814	310.512	2.5	um	Spot	Position	94	1000068940	106099
395.995	90.7102	2.5	um	Spot	Position	94	1000082420	106112
464.397	106.908	2.5	um	Spot	Position	94	1000104722	106114
365.389	180.012	2.5	um	Spot	Position	94	1000099224	106122
350.908	207.986	2.5	um	Spot	Position	94	1000069090	106125
469.816	216.052	2.5	um	Spot	Position	94	1000094039	106126
289.738	461.372	2.5	um	Spot	Position	94	1000071730	106159
215.79	523.674	2.5	um	Spot	Position	94	1000071732	106171
238.637	534.276	2.5	um	Spot	Position	94	1000068980	106172
462.206	410.132	2.5	um	Spot	Position	94	1000100822	106195
378.171	468.508	2.5	um	Spot	Position	94	1000103193	106208
501.925	497.375	2.5	um	Spot	Position	94	1000103250	106213
310.772	81.1544	2.5	um	Spot	Position	95	1000069955	106324
249.604	130.179	2.5	um	Spot	Position	95	1000100688	106370
228.04	223.57	2.5	um	Spot	Position	95	1000098956	106463
130.018	259.637	2.5	um	Spot	Position	95	1000100260	106489
277.307	276.066	2.5	um	Spot	Position	95	1000103833	106495
396.846	89.3974	2.5	um	Spot	Position	95	1000082420	106586
465.42	106.86	2.5	um	Spot	Position	95	1000104722	106591
381.271	184.269	2.5	um	Spot	Position	95	1000099224	106626
351.606	208.487	2.5	um	Spot	Position	95	1000069090	106633
469.734	216.988	2.5	um	Spot	Position	95	1000094039	106637
465.607	303.186	2.5	um	Spot	Position	95	1000106677	106677
289.122	461.773	2.5	um	Spot	Position	95	1000071730	106823
216.161	523.864	2.5	um	Spot	Position	95	1000071732	106891
237.87	534.545	2.5	um	Spot	Position	95	1000068980	106902
461.793	410.147	2.5	um	Spot	Position	95	1000100822	107035
378.524	468.952	2.5	um	Spot	Position	95	1000103193	107059
354.209	494.689	2.5	um	Spot	Position	95	1000103601	107068
311.71	81.0298	2.5	um	Spot	Position	96	1000069955	107133
248.974	130.691	2.5	um	Spot	Position	96	1000100688	107138
230.394	224.213	2.5	um	Spot	Position	96	1000098956	107153
132.066	259.08	2.5	um	Spot	Position	96	1000100260	107159
276.814	275.85	2.5	um	Spot	Position	96	1000103833	107163
403.528	63.7915	2.5	um	Spot	Position	96	1000082420	107180
466.83	106.514	2.5	um	Spot	Position	96	1000104722	107183
395.871	191.991	2.5	um	Spot	Position	96	1000099224	107195
351.391	208.667	2.5	um	Spot	Position	96	1000069090	107196
469.724	216.491	2.5	um	Spot	Position	96	1000094039	107197
288.534	461.947	2.5	um	Spot	Position	96	1000071730	107237
216.085	523.815	2.5	um	Spot	Position	96	1000071732	107251
237.66	534.432	2.5	um	Spot	Position	96	1000068980	107252
463.216	408.849	2.5	um	Spot	Position	96	1000100822	107280
378.811	468.457	2.5	um	Spot	Position	96	1000103193	107290
347.307	503.711	2.5	um	Spot	Position	96	1000103601	107300
247.96	130.359	2.5	um	Spot	Position	97	1000100688	107353
238.714	227.757	2.5	um	Spot	Position	97	1000098956	107368
132.766	259.194	2.5	um	Spot	Position	97	1000100260	107375
277.001	276.146	2.5	um	Spot	Position	97	1000103833	107379
407.112	47.8935	2.5	um	Spot	Position	97	1000082420	107400
466.89	106.545	2.5	um	Spot	Position	97	1000104722	107407
399.409	193.641	2.5	um	Spot	Position	97	1000099224	107418
351.154	208.697	2.5	um	Spot	Position	97	1000069090	107419
469.706	216.704	2.5	um	Spot	Position	97	1000094039	107421
288.559	462.09	2.5	um	Spot	Position	97	1000071730	107452
216.124	523.875	2.5	um	Spot	Position	97	1000071732	107469
238.214	534.455	2.5	um	Spot	Position	97	1000068980	107471
463.884	407.766	2.5	um	Spot	Position	97	1000100822	107504
377.516	467.232	2.5	um	Spot	Position	97	1000103193	107516
246.731	130.262	2.5	um	Spot	Position	98	1000100688	107564
243.521	233.272	2.5	um	Spot	Position	98	1000098956	107580
134.658	258.753	2.5	um	Spot	Position	98	1000100260	107585
276.317	276.463	2.5	um	Spot	Position	98	1000103833	107588
183.246	285.518	2.5	um	Spot	Position	98	1000068940	107593
406.792	40.5539	2.5	um	Spot	Position	98	1000082420	107611
468.236	106.198	2.5	um	Spot	Position	98	1000104722	107619
408.878	194.572	2.5	um	Spot	Position	98	1000099224	107630
350.223	208.33	2.5	um	Spot	Position	98	1000069090	107631
472.125	212.046	2.5	um	Spot	Position	98	1000094039	107633
288.745	462.121	2.5	um	Spot	Position	98	1000071730	107666
216.051	524.236	2.5	um	Spot	Position	98	1000071732	107686
238.421	534.634	2.5	um	Spot	Position	98	1000068980	107688
465.733	406.897	2.5	um	Spot	Position	98	1000100822	107722
380.97	466.52	2.5	um	Spot	Position	98	1000103193	107734
312.383	81.8087	2.5	um	Spot	Position	99	1000069955	107781
246.054	130.423	2.5	um	Spot	Position	99	1000100688	107790
243.377	234.475	2.5	um	Spot	Position	99	1000098956	107806
135.835	259.112	2.5	um	Spot	Position	99	1000100260	107810
275.955	277.254	2.5	um	Spot	Position	99	1000103833	107814
182.66	281.878	2.5	um	Spot	Position	99	1000068940	107820
403.966	22.6105	2.5	um	Spot	Position	99	1000082420	107831
424.249	196.513	2.5	um	Spot	Position	99	1000099224	107849
349.65	208.234	2.5	um	Spot	Position	99	1000069090	107850
469.731	216.442	2.5	um	Spot	Position	99	1000094039	107851
463.92	302.59	2.5	um	Spot	Position	99	1000106677	107862
288.723	461.447	2.5	um	Spot	Position	99	1000071730	107893
216.264	524.284	2.5	um	Spot	Position	99	1000071732	107906
238.914	534.463	2.5	um	Spot	Position	99	1000068980	107908
466.166	405.183	2.5	um	Spot	Position	99	1000100822	107934
313.189	81.4845	2.5	um	Spot	Position	100	1000069955	107979
245.174	130.47	2.5	um	Spot	Position	100	1000100688	107987
245.332	235.554	2.5	um	Spot	Position	100	1000098956	107998
138.032	257.688	2.5	um	Spot	Position	100	1000100260	108003
276.468	277.224	2.5	um	Spot	Position	100	1000103833	108006
182.474	281.39	2.5	um	Spot	Position	100	1000068940	108010
470.167	101.454	2.5	um	Spot	Position	100	1000104722	108031
439.693	192.387	2.5	um	Spot	Position	100	1000099224	108039
349.238	207.771	2.5	um	Spot	Position	100	1000069090	108040
470.981	213.881	2.5	um	Spot	Position	100	1000094039	108042
464.122	302.767	2.5	um	Spot	Position	100	1000106677	108050
289.464	461.189	2.5	um	Spot	Position	100	1000071730	108074
216.715	524.098	2.5	um	Spot	Position	100	1000071732	108087
239.251	534.523	2.5	um	Spot	Position	100	1000068980	108088
466.935	403.744	2.5	um	Spot	Position	100	1000100822	108114
244.917	130.997	2.5	um	Spot	Position	101	1000100688	108192
251.828	234.915	2.5	um	Spot	Position	101	1000098956	108215
276.61	277.5	2.5	um	Spot	Position	101	1000103833	108223
182.687	282.587	2.5	um	Spot	Position	101	1000068940	108228
448.631	190.581	2.5	um	Spot	Position	101	1000099224	108274
349.241	207.531	2.5	um	Spot	Position	101	1000069090	108276
469.078	217.843	2.5	um	Spot	Position	101	1000094039	108278
463.898	302.853	2.5	um	Spot	Position	101	1000106677	108286
289.958	460.979	2.5	um	Spot	Position	101	1000071730	108326
216.605	524.249	2.5	um	Spot	Position	101	1000071732	108343
239.339	534	2.5	um	Spot	Position	101	1000068980	108347
467.46	403.082	2.5	um	Spot	Position	101	1000100822	108386
384.728	505.27	2.5	um	Spot	Position	101	1000103193	108409
311.714	82.6796	2.5	um	Spot	Position	102	1000069955	108443
245.052	130.908	2.5	um	Spot	Position	102	1000100688	108452
264.659	235.081	2.5	um	Spot	Position	102	1000098956	108465
275.906	277.387	2.5	um	Spot	Position	102	1000103833	108475
182.586	282.089	2.5	um	Spot	Position	102	1000068940	108479
451.677	190.127	2.5	um	Spot	Position	102	1000099224	108518
350.291	208.654	2.5	um	Spot	Position	102	1000069090	108521
468.762	218.376	2.5	um	Spot	Position	102	1000094039	108522
463.768	302.68	2.5	um	Spot	Position	102	1000106677	108531
290.379	459.9	2.5	um	Spot	Position	102	1000071730	108550
216.158	524.343	2.5	um	Spot	Position	102	1000071732	108565
239.351	534.084	2.5	um	Spot	Position	102	1000068980	108566
467.401	403.906	2.5	um	Spot	Position	102	1000100822	108595
384.965	503.235	2.5	um	Spot	Position	102	1000103193	108616
245.315	131.092	2.5	um	Spot	Position	103	1000100688	108651
269.362	275.742	2.5	um	Spot	Position	103	1000103833	108677
182.709	281.838	2.5	um	Spot	Position	103	1000068940	108681
471.658	91.5371	2.5	um	Spot	Position	103	1000104722	108699
456.189	190.269	2.5	um	Spot	Position	103	1000099224	108707
350.672	208.714	2.5	um	Spot	Position	103	1000069090	108709
467.743	220.51	2.5	um	Spot	Position	103	1000094039	108711
463.484	302.875	2.5	um	Spot	Position	103	1000106677	108720
291.085	458.981	2.5	um	Spot	Position	103	1000071730	108743
217.604	523.224	2.5	um	Spot	Position	103	1000071732	108756
239.44	534.011	2.5	um	Spot	Position	103	1000068980	108757
467.284	404.558	2.5	um	Spot	Position	103	1000100822	108783
311.945	82.9098	2.5	um	Spot	Position	104	1000069955	108835
244.716	131.907	2.5	um	Spot	Position	104	1000100688	108844
258.442	178.977	2.5	um	Spot	Position	104	1000108852	108852
283.52	240.082	2.5	um	Spot	Position	104	1000098956	108863
263.708	275.721	2.5	um	Spot	Position	104	1000103833	108873
182.51	281.561	2.5	um	Spot	Position	104	1000068940	108876
457.87	189.883	2.5	um	Spot	Position	104	1000099224	108907
351.152	209.21	2.5	um	Spot	Position	104	1000069090	108910
465.169	224.684	2.5	um	Spot	Position	104	1000094039	108912
463.316	302.993	2.5	um	Spot	Position	104	1000106677	108921
294.059	451.982	2.5	um	Spot	Position	104	1000071730	108943
218.397	522.783	2.5	um	Spot	Position	104	1000071732	108956
239.583	534.018	2.5	um	Spot	Position	104	1000068980	108958
466.949	404.902	2.5	um	Spot	Position	104	1000100822	108997
313.057	82.7782	2.5	um	Spot	Position	105	1000069955	109052
244.154	131.834	2.5	um	Spot	Position	105	1000100688	109058
258.682	178.35	2.5	um	Spot	Position	105	1000108852	109069
282.419	239.92	2.5	um	Spot	Position	105	1000098956	109077
469.748	82.5173	2.5	um	Spot	Position	105	1000104722	109111
469.064	191.661	2.5	um	Spot	Position	105	1000099224	109119
351.276	209.312	2.5	um	Spot	Position	105	1000069090	109123
452.682	236.412	2.5	um	Spot	Position	105	1000094039	109126
463.304	303.383	2.5	um	Spot	Position	105	1000106677	109134
292.227	455.805	2.5	um	Spot	Position	105	1000071730	109156
218.722	521.644	2.5	um	Spot	Position	105	1000071732	109167
239.922	533.853	2.5	um	Spot	Position	105	1000068980	109173
468.62	405.918	2.5	um	Spot	Position	105	1000100822	109202
314.066	83.2104	2.5	um	Spot	Position	106	1000069955	109250
243.75	131.088	2.5	um	Spot	Position	106	1000100688	109258
259.136	177.767	2.5	um	Spot	Position	106	1000108852	109261
283.786	238.148	2.5	um	Spot	Position	106	1000098956	109272
179.67	268.794	2.5	um	Spot	Position	106	1000068940	109282
255.521	277.937	2.5	um	Spot	Position	106	1000103833	109284
470.316	82.7845	2.5	um	Spot	Position	106	1000104722	109312
477.894	197.609	2.5	um	Spot	Position	106	1000099224	109327
351.069	209.477	2.5	um	Spot	Position	106	1000069090	109329
438.439	253.546	2.5	um	Spot	Position	106	1000094039	109333
463.197	304.82	2.5	um	Spot	Position	106	1000106677	109340
292.101	455.711	2.5	um	Spot	Position	106	1000071730	109364
239.788	534.204	2.5	um	Spot	Position	106	1000068980	109387
467.649	408.283	2.5	um	Spot	Position	106	1000100822	109419
314.938	82.2054	2.5	um	Spot	Position	107	1000069955	109463
244.239	130.473	2.5	um	Spot	Position	107	1000100688	109469
301.355	163.175	2.5	um	Spot	Position	107	1000109473	109473
178.817	267.243	2.5	um	Spot	Position	107	1000068940	109486
246.283	279.146	2.5	um	Spot	Position	107	1000103833	109491
471.149	83.2819	2.5	um	Spot	Position	107	1000104722	109506
479.511	199.362	2.5	um	Spot	Position	107	1000099224	109516
351.188	209.77	2.5	um	Spot	Position	107	1000069090	109517
428.756	254.75	2.5	um	Spot	Position	107	1000094039	109521
464.61	305.789	2.5	um	Spot	Position	107	1000106677	109529
291.996	456.074	2.5	um	Spot	Position	107	1000071730	109547
240.067	535.004	2.5	um	Spot	Position	107	1000068980	109558
470.224	411.056	2.5	um	Spot	Position	107	1000100822	109581
244.512	129.537	2.5	um	Spot	Position	108	1000100688	109630
301.357	162.955	2.5	um	Spot	Position	108	1000109473	109635
259.259	175.742	2.5	um	Spot	Position	108	1000108852	109637
237.164	279.138	2.5	um	Spot	Position	108	1000103833	109656
471.361	82.8816	2.5	um	Spot	Position	108	1000104722	109673
480.471	200.363	2.5	um	Spot	Position	108	1000099224	109683
350.437	209.316	2.5	um	Spot	Position	108	1000069090	109684
412.737	266.338	2.5	um	Spot	Position	108	1000094039	109694
464.739	306.137	2.5	um	Spot	Position	108	1000106677	109699
293.204	454.076	2.5	um	Spot	Position	108	1000071730	109723
239.908	535.143	2.5	um	Spot	Position	108	1000068980	109743
477.015	373.959	2.5	um	Spot	Position	108	1000109764	109764
473.951	413.879	2.5	um	Spot	Position	108	1000100822	109775
244.388	129.169	2.5	um	Spot	Position	109	1000100688	109825
301.36	162.644	2.5	um	Spot	Position	109	1000109473	109828
316.613	248.231	2.5	um	Spot	Position	109	1000098956	109837
484.401	202.046	2.5	um	Spot	Position	109	1000099224	109869
349.216	208.503	2.5	um	Spot	Position	109	1000069090	109870
393.338	282.188	2.5	um	Spot	Position	109	1000094039	109879
464.684	304.646	2.5	um	Spot	Position	109	1000106677	109883
294.026	452.263	2.5	um	Spot	Position	109	1000071730	109902
239.869	535.562	2.5	um	Spot	Position	109	1000068980	109916
474.401	376.975	2.5	um	Spot	Position	109	1000109764	109934
474.296	413.983	2.5	um	Spot	Position	109	1000100822	109943
431.732	429.338	2.5	um	Spot	Position	109	1000109946	109946
243.511	129.091	2.5	um	Spot	Position	110	1000100688	109993
301.221	162.882	2.5	um	Spot	Position	110	1000109473	109997
320.973	250.902	2.5	um	Spot	Position	110	1000098956	110009
467.958	70.1017	2.5	um	Spot	Position	110	1000104722	110034
486.691	201.573	2.5	um	Spot	Position	110	1000099224	110047
348.304	208.536	2.5	um	Spot	Position	110	1000069090	110049
379.385	285.702	2.5	um	Spot	Position	110	1000094039	110059
465.103	305.054	2.5	um	Spot	Position	110	1000106677	110062
295.969	448.809	2.5	um	Spot	Position	110	1000071730	110082
239.72	535.949	2.5	um	Spot	Position	110	1000068980	110099
469.912	381.724	2.5	um	Spot	Position	110	1000109764	110122
476.472	415.826	2.5	um	Spot	Position	110	1000100822	110128
243.628	127.649	2.5	um	Spot	Position	111	1000100688	110182
301.438	161.795	2.5	um	Spot	Position	111	1000109473	110184
321.134	251.95	2.5	um	Spot	Position	111	1000098956	110201
217.008	275.276	2.5	um	Spot	Position	111	1000103833	110208
468.755	68.0934	2.5	um	Spot	Position	111	1000104722	110224
488.405	201.941	2.5	um	Spot	Position	111	1000099224	110240
347.862	208.395	2.5	um	Spot	Position	111	1000069090	110241
373.931	289.187	2.5	um	Spot	Position	111	1000094039	110252
464.144	304.63	2.5	um	Spot	Position	111	1000106677	110254
300.571	437.483	2.5	um	Spot	Position	111	1000071730	110283
239.418	536.514	2.5	um	Spot	Position	111	1000068980	110313
468.526	382.7	2.5	um	Spot	Position	111	1000109764	110337
475.972	417.255	2.5	um	Spot	Position	111	1000100822	110344
417.696	443.001	2.5	um	Spot	Position	111	1000109946	110350
243.671	127.768	2.5	um	Spot	Position	112	1000100688	110386
300.971	162.082	2.5	um	Spot	Position	112	1000109473	110389
258.72	172.083	2.5	um	Spot	Position	112	1000108852	110394
321.709	253.915	2.5	um	Spot	Position	112	1000098956	110405
203.84	276.029	2.5	um	Spot	Position	112	1000103833	110411
468.994	67.9069	2.5	um	Spot	Position	112	1000104722	110429
490.539	202.041	2.5	um	Spot	Position	112	1000099224	110438
361.139	297.466	2.5	um	Spot	Position	112	1000094039	110450
464.692	304.344	2.5	um	Spot	Position	112	1000106677	110452
306.893	421.207	2.5	um	Spot	Position	112	1000071730	110468
239.335	536.517	2.5	um	Spot	Position	112	1000068980	110489
467.914	383.982	2.5	um	Spot	Position	112	1000109764	110512
475.112	417.438	2.5	um	Spot	Position	112	1000100822	110519
242.825	127.844	2.5	um	Spot	Position	113	1000100688	110561
301.435	162.583	2.5	um	Spot	Position	113	1000109473	110564
258.721	172.768	2.5	um	Spot	Position	113	1000108852	110568
202.709	275.28	2.5	um	Spot	Position	113	1000103833	110581
467.524	60.3818	2.5	um	Spot	Position	113	1000104722	110598
496.471	203.155	2.5	um	Spot	Position	113	1000099224	110603
337.291	257.642	2.5	um	Spot	Position	113	1000098956	110611
366.004	294.456	2.5	um	Spot	Position	113	1000094039	110614
466.522	306.354	2.5	um	Spot	Position	113	1000106677	110615
308.077	417.996	2.5	um	Spot	Position	113	1000071730	110631
238.883	536.817	2.5	um	Spot	Position	113	1000068980	110651
473.576	418.678	2.5	um	Spot	Position	113	1000100822	110678
242.532	127.693	2.5	um	Spot	Position	114	1000100688	110719
300.899	162.478	2.5	um	Spot	Position	114	1000109473	110720
258.831	173.157	2.5	um	Spot	Position	114	1000108852	110724
200.76	276.276	2.5	um	Spot	Position	114	1000103833	110736
246.362	315.922	2.5	um	Spot	Position	114	1000110745	110745
497.081	203.55	2.5	um	Spot	Position	114	1000099224	110762
338.047	257.588	2.5	um	Spot	Position	114	1000098956	110771
365.504	295.949	2.5	um	Spot	Position	114	1000094039	110774
466.504	303.303	2.5	um	Spot	Position	114	1000106677	110776
308.854	417.701	2.5	um	Spot	Position	114	1000071730	110796
238.598	536.696	2.5	um	Spot	Position	114	1000068980	110815
472.582	417.786	2.5	um	Spot	Position	114	1000100822	110836
362.541	465.626	2.5	um	Spot	Position	114	1000110845	110845
452.918	479.141	2.5	um	Spot	Position	114	1000110848	110848
242.516	127.453	2.5	um	Spot	Position	115	1000100688	110882
300.908	162.408	2.5	um	Spot	Position	115	1000109473	110884
199.462	278.052	2.5	um	Spot	Position	115	1000103833	110901
246.937	315.466	2.5	um	Spot	Position	115	1000110745	110909
497.707	203.631	2.5	um	Spot	Position	115	1000099224	110929
364.155	296.914	2.5	um	Spot	Position	115	1000094039	110943
467.042	303.143	2.5	um	Spot	Position	115	1000106677	110945
308.956	418.322	2.5	um	Spot	Position	115	1000071730	110960
238.78	536.778	2.5	um	Spot	Position	115	1000068980	110987
471.806	415.31	2.5	um	Spot	Position	115	1000100822	111017
417.047	441.027	2.5	um	Spot	Position	115	1000109946	111023
354.68	459.969	2.5	um	Spot	Position	115	1000110845	111027
453.132	483.186	2.5	um	Spot	Position	115	1000110848	111031
242.182	127.176	2.5	um	Spot	Position	116	1000100688	111068
300.764	162.496	2.5	um	Spot	Position	116	1000109473	111070
258.241	170.652	2.5	um	Spot	Position	116	1000108852	111074
280.016	184.918	2.5	um	Spot	Position	116	1000111075	111075
199.265	275.934	2.5	um	Spot	Position	116	1000103833	111090
247.208	315.776	2.5	um	Spot	Position	116	1000110745	111100
499.557	204.977	2.5	um	Spot	Position	116	1000099224	111120
358.256	298.074	2.5	um	Spot	Position	116	1000094039	111135
467.774	301.56	2.5	um	Spot	Position	116	1000106677	111136
309.232	418.156	2.5	um	Spot	Position	116	1000071730	111150
238.281	536.842	2.5	um	Spot	Position	116	1000068980	111177
467.008	384.273	2.5	um	Spot	Position	116	1000109764	111197
473.536	416.784	2.5	um	Spot	Position	116	1000100822	111205
418.281	440.363	2.5	um	Spot	Position	116	1000109946	111211
452.365	484.521	2.5	um	Spot	Position	116	1000110848	111218
242.137	126.931	2.5	um	Spot	Position	117	1000100688	111269
300.682	162.32	2.5	um	Spot	Position	117	1000109473	111277
258.082	171.886	2.5	um	Spot	Position	117	1000108852	111280
199.701	275.871	2.5	um	Spot	Position	117	1000103833	111300
250.47	315.59	2.5	um	Spot	Position	117	1000110745	111309
499.517	205.518	2.5	um	Spot	Position	117	1000099224	111326
468.617	300.878	2.5	um	Spot	Position	117	1000106677	111341
352.238	313.642	2.5	um	Spot	Position	117	1000094039	111343
308.822	417.753	2.5	um	Spot	Position	117	1000071730	111362
238.655	536.763	2.5	um	Spot	Position	117	1000068980	111393
467.787	382.157	2.5	um	Spot	Position	117	1000109764	111420
473.555	417.749	2.5	um	Spot	Position	117	1000100822	111430
346.942	456.502	2.5	um	Spot	Position	117	1000110845	111438
453.241	487.43	2.5	um	Spot	Position	117	1000110848	111443
300.852	162.49	2.5	um	Spot	Position	118	1000109473	111484
258.341	172.623	2.5	um	Spot	Position	118	1000108852	111486
197.775	275.834	2.5	um	Spot	Position	118	1000103833	111503
256.318	319.301	2.5	um	Spot	Position	118	1000110745	111511
499.713	205.486	2.5	um	Spot	Position	118	1000099224	111528
471.634	301.825	2.5	um	Spot	Position	118	1000106677	111540
341.48	323.897	2.5	um	Spot	Position	118	1000094039	111543
308.623	417.864	2.5	um	Spot	Position	118	1000071730	111561
238.879	536.883	2.5	um	Spot	Position	118	1000068980	111584
467.906	380.224	2.5	um	Spot	Position	118	1000109764	111610
471.112	417.455	2.5	um	Spot	Position	118	1000100822	111620
242.19	126.318	2.5	um	Spot	Position	119	1000100688	111668
301.164	162.538	2.5	um	Spot	Position	119	1000109473	111674
258.015	171.954	2.5	um	Spot	Position	119	1000108852	111676
197.369	274.856	2.5	um	Spot	Position	119	1000103833	111688
256.433	319.933	2.5	um	Spot	Position	119	1000110745	111694
499.714	205.355	2.5	um	Spot	Position	119	1000099224	111719
473.895	301.62	2.5	um	Spot	Position	119	1000106677	111733
327.915	334.513	2.5	um	Spot	Position	119	1000094039	111736
308.593	418.201	2.5	um	Spot	Position	119	1000071730	111750
239.097	536.812	2.5	um	Spot	Position	119	1000068980	111778
467.865	380.62	2.5	um	Spot	Position	119	1000109764	111801
470.818	416.763	2.5	um	Spot	Position	119	1000100822	111809
462.74	514.179	2.5	um	Spot	Position	119	1000110848	111823
242.154	126.634	2.5	um	Spot	Position	120	1000100688	111861
301.162	162.833	2.5	um	Spot	Position	120	1000109473	111864
257.94	171.084	2.5	um	Spot	Position	120	1000108852	111866
280.131	184.313	2.5	um	Spot	Position	120	1000111075	111868
196.292	275.052	2.5	um	Spot	Position	120	1000103833	111878
260.48	325.776	2.5	um	Spot	Position	120	1000110745	111883
500.048	205.579	2.5	um	Spot	Position	120	1000099224	111902
474.751	300.336	2.5	um	Spot	Position	120	1000106677	111918
312.856	338.614	2.5	um	Spot	Position	120	1000094039	111923
308.466	417.909	2.5	um	Spot	Position	120	1000071730	111934
239.782	536.485	2.5	um	Spot	Position	120	1000068980	111962
466.593	381.37	2.5	um	Spot	Position	120	1000109764	111987
472.207	415.308	2.5	um	Spot	Position	120	1000100822	111997
425.601	435.788	2.5	um	Spot	Position	120	1000109946	111999
333.663	447.61	2.5	um	Spot	Position	120	1000110845	112001
464.651	535.01	2.5	um	Spot	Position	120	1000110848	112012
241.709	126.309	2.5	um	Spot	Position	121	1000100688	112051
301.48	162.357	2.5	um	Spot	Position	121	1000109473	112058
257.663	171.62	2.5	um	Spot	Position	121	1000108852	112060
280.642	184.37	2.5	um	Spot	Position	121	1000111075	112062
197.195	275.528	2.5	um	Spot	Position	121	1000103833	112075
266.046	329.051	2.5	um	Spot	Position	121	1000110745	112081
500.055	205.809	2.5	um	Spot	Position	121	1000099224	112100
473.192	298.118	2.5	um	Spot	Position	121	1000106677	112114
312.34	340.215	2.5	um	Spot	Position	121	1000094039	112119
308.454	416.279	2.5	um	Spot	Position	121	1000071730	112131
239.397	536.695	2.5	um	Spot	Position	121	1000068980	112165
466.591	382.883	2.5	um	Spot	Position	121	1000109764	112191
470.87	417.093	2.5	um	Spot	Position	121	1000100822	112198
425.275	436.567	2.5	um	Spot	Position	121	1000109946	112201
330.847	446.219	2.5	um	Spot	Position	121	1000110845	112203
464.241	533.135	2.5	um	Spot	Position	121	1000110848	112215
301.579	162.464	2.5	um	Spot	Position	122	1000109473	112268
257.329	171.235	2.5	um	Spot	Position	122	1000108852	112271
280.45	184.912	2.5	um	Spot	Position	122	1000111075	112273
198.112	275.512	2.5	um	Spot	Position	122	1000103833	112286
500.892	206.253	2.5	um	Spot	Position	122	1000099224	112320
472.745	297.582	2.5	um	Spot	Position	122	1000106677	112333
274.039	336.09	2.5	um	Spot	Position	122	1000110745	112338
307.687	343.084	2.5	um	Spot	Position	122	1000094039	112341
325.729	445.235	2.5	um	Spot	Position	122	1000110845	112356
239.1	537.274	2.5	um	Spot	Position	122	1000068980	112374
465.194	383.188	2.5	um	Spot	Position	122	1000109764	112402
463.635	535.842	2.5	um	Spot	Position	122	1000110848	112426
301.26	162.69	2.5	um	Spot	Position	123	1000109473	112456
280.345	185.242	2.5	um	Spot	Position	123	1000111075	112461
198.412	277.816	2.5	um	Spot	Position	123	1000103833	112469
501.299	206.664	2.5	um	Spot	Position	123	1000099224	112486
473.552	296.535	2.5	um	Spot	Position	123	1000106677	112499
277.962	340.486	2.5	um	Spot	Position	123	1000110745	112502
307.658	343.136	2.5	um	Spot	Position	123	1000094039	112503
313.915	408.242	2.5	um	Spot	Position	123	1000071730	112512
324.321	445.153	2.5	um	Spot	Position	123	1000110845	112517
239.48	537.094	2.5	um	Spot	Position	123	1000068980	112530
465.667	381.748	2.5	um	Spot	Position	123	1000109764	112547
472.24	412.003	2.5	um	Spot	Position	123	1000100822	112552
427.376	438.039	2.5	um	Spot	Position	123	1000109946	112558
463.675	534.971	2.5	um	Spot	Position	123	1000110848	112569
301.494	162.393	2.5	um	Spot	Position	124	1000109473	112605
257.027	169.559	2.5	um	Spot	Position	124	1000108852	112608
199.854	277.772	2.5	um	Spot	Position	124	1000103833	112624
475.537	295.835	2.5	um	Spot	Position	124	1000106677	112663
297.9	342.641	2.5	um	Spot	Position	124	1000094039	112666
314.233	407.506	2.5	um	Spot	Position	124	1000071730	112678
324.597	445.855	2.5	um	Spot	Position	124	1000110845	112683
239.111	537.288	2.5	um	Spot	Position	124	1000068980	112704
466.086	380.862	2.5	um	Spot	Position	124	1000109764	112736
470.555	406.365	2.5	um	Spot	Position	124	1000100822	112743
427.413	438.066	2.5	um	Spot	Position	124	1000109946	112750
237.481	126.993	2.5	um	Spot	Position	125	1000100688	112796
301.613	162.618	2.5	um	Spot	Position	125	1000109473	112805
256.345	170.136	2.5	um	Spot	Position	125	1000108852	112807
280.449	185.888	2.5	um	Spot	Position	125	1000111075	112810
205.922	277.017	2.5	um	Spot	Position	125	1000103833	112821
510.059	212.664	2.5	um	Spot	Position	125	1000099224	112853
475.573	295.019	2.5	um	Spot	Position	125	1000106677	112866
285.201	340.108	2.5	um	Spot	Position	125	1000094039	112872
[truncated: 1,297 more rows]
