# Supplementary material for: Neurotransmitter signaling regulates distinct phases of multimodal human interneuron migration
Source: EMBO J. 2021 Oct 18;40(23):e108714. doi: 10.15252/embj.2021108714 (PMC8634123; doi:10.15252/embj.2021108714)
Supplement: Supplementary file 13 — Software EV1 [file EMBJ-40-e108714-s017.zip › Supplementary_Software/track-analysis-using-trackpal/DATA_RAW/1511_LTT_Dlxi56_GFP_WT1_confGFP_tstack_s3_stackreg_Badj_Position[3]_control.csv]

Position
====================
Position X	Position Y	Position Z	Unit	Category	Collection	Time	TrackID	ID
17.1574	156.581	2.5	um	Spot	Position	1	1000000069	69
18.1544	157.805	2.5	um	Spot	Position	2	1000000069	441
23.5956	164.681	2.5	um	Spot	Position	3	1000000069	744
26.7565	168.697	2.5	um	Spot	Position	4	1000000069	905
26.9971	169.18	2.5	um	Spot	Position	5	1000000069	1157
34.8729	182.237	2.5	um	Spot	Position	6	1000000069	1336
36.5431	184.3	2.5	um	Spot	Position	7	1000000069	1524
286.305	178.462	2.5	um	Spot	Position	7	1000001610	1610
37.097	185.616	2.5	um	Spot	Position	8	1000000069	1771
286.926	179.687	2.5	um	Spot	Position	8	1000001610	1853
36.9831	185.872	2.5	um	Spot	Position	9	1000000069	1987
286.723	180.159	2.5	um	Spot	Position	9	1000001610	2052
38.2922	188.277	2.5	um	Spot	Position	10	1000000069	2200
286.888	180.411	2.5	um	Spot	Position	10	1000001610	2288
287.247	180.511	2.5	um	Spot	Position	11	1000001610	2501
5.88148	144.636	2.5	um	Spot	Position	12	1000002650	2650
287.434	181.245	2.5	um	Spot	Position	12	1000001610	2753
10.8801	148.971	2.5	um	Spot	Position	13	1000002650	2943
287.236	181.732	2.5	um	Spot	Position	13	1000001610	3035
286.998	181.245	2.5	um	Spot	Position	14	1000001610	3289
287.466	182.507	2.5	um	Spot	Position	16	1000001610	3827
20.4831	158.638	2.5	um	Spot	Position	17	1000002650	4006
23.8218	161.625	2.5	um	Spot	Position	18	1000002650	4295
25.5632	163.63	2.5	um	Spot	Position	19	1000002650	4551
25.9967	164.27	2.5	um	Spot	Position	20	1000002650	4760
315.771	194.54	2.5	um	Spot	Position	20	1000001610	4841
26.1153	164.512	2.5	um	Spot	Position	21	1000002650	5005
316.571	194.142	2.5	um	Spot	Position	21	1000001610	5093
26.6873	165.086	2.5	um	Spot	Position	22	1000002650	5281
30.728	168.728	2.5	um	Spot	Position	23	1000002650	5573
318.282	195.147	2.5	um	Spot	Position	23	1000001610	5673
32.1068	170.72	2.5	um	Spot	Position	24	1000002650	5879
33.4637	172.971	2.5	um	Spot	Position	25	1000002650	6149
36.117	176.151	2.5	um	Spot	Position	26	1000002650	6388
36.448	176.394	2.5	um	Spot	Position	27	1000002650	6624
36.7323	179.402	2.5	um	Spot	Position	28	1000002650	6885
37.1822	180.355	2.5	um	Spot	Position	29	1000002650	7225
37.3627	181.022	2.5	um	Spot	Position	30	1000002650	7447
310.255	252.938	2.5	um	Spot	Position	30	1000007535	7535
37.0655	181.655	2.5	um	Spot	Position	31	1000002650	7709
313.645	240.446	2.5	um	Spot	Position	31	1000007535	7823
312.982	240.193	2.5	um	Spot	Position	32	1000007535	8119
312.657	238.478	2.5	um	Spot	Position	33	1000007535	8340
37.8955	183.601	2.5	um	Spot	Position	34	1000002650	8499
312.234	238.089	2.5	um	Spot	Position	34	1000007535	8612
38.165	184.26	2.5	um	Spot	Position	35	1000002650	8798
311.904	237.544	2.5	um	Spot	Position	35	1000007535	8897
38.3715	184.418	2.5	um	Spot	Position	36	1000002650	9050
311.47	237.09	2.5	um	Spot	Position	36	1000007535	9146
38.6436	184.597	2.5	um	Spot	Position	37	1000002650	9314
39.3802	184.987	2.5	um	Spot	Position	38	1000002650	9597
321.973	199.92	2.5	um	Spot	Position	38	1000007535	9691
322.543	199.688	2.5	um	Spot	Position	39	1000007535	9983
323.116	199.123	2.5	um	Spot	Position	40	1000007535	10288
323.018	199.441	2.5	um	Spot	Position	41	1000007535	10612
325.544	198.522	2.5	um	Spot	Position	43	1000007535	11148
38.1984	189.034	2.5	um	Spot	Position	44	1000011301	11301
356.375	427.514	2.5	um	Spot	Position	44	1000011409	11409
36.8828	187.776	2.5	um	Spot	Position	45	1000011301	11482
356.007	421.994	2.5	um	Spot	Position	45	1000011409	11663
35.4957	186.462	2.5	um	Spot	Position	46	1000011301	11767
315.446	211.263	2.5	um	Spot	Position	46	1000007535	11863
356.164	434.53	2.5	um	Spot	Position	46	1000011409	11960
36.4527	187.168	2.5	um	Spot	Position	47	1000011301	12048
314.709	205.967	2.5	um	Spot	Position	47	1000007535	12138
355.783	424.849	2.5	um	Spot	Position	47	1000011409	12238
62.6946	134.253	2.5	um	Spot	Position	48	1000012336	12336
37.2243	186.846	2.5	um	Spot	Position	48	1000011301	12354
315.816	203.262	2.5	um	Spot	Position	48	1000007535	12496
355.274	406.804	2.5	um	Spot	Position	48	1000011409	12631
63.5675	134.403	2.5	um	Spot	Position	49	1000012336	12724
37.1087	186.538	2.5	um	Spot	Position	49	1000011301	12740
315.738	203.182	2.5	um	Spot	Position	49	1000007535	12821
355.201	407.806	2.5	um	Spot	Position	49	1000011409	12890
64.2425	134.159	2.5	um	Spot	Position	50	1000012336	12969
36.4805	182.925	2.5	um	Spot	Position	50	1000011301	12983
316.018	202.551	2.5	um	Spot	Position	50	1000007535	13100
355.622	405.621	2.5	um	Spot	Position	50	1000011409	13184
64.6097	134.527	2.5	um	Spot	Position	51	1000012336	13257
31.6953	173.444	2.5	um	Spot	Position	51	1000011301	13267
315.896	202.39	2.5	um	Spot	Position	51	1000007535	13366
352.635	397.527	2.5	um	Spot	Position	51	1000011409	13460
63.5874	134.401	2.5	um	Spot	Position	52	1000012336	13540
27.2636	168.675	2.5	um	Spot	Position	52	1000011301	13551
350.542	387.947	2.5	um	Spot	Position	52	1000011409	13707
63.2047	134.383	2.5	um	Spot	Position	53	1000012336	13767
20.7924	162.547	2.5	um	Spot	Position	53	1000011301	13772
326.957	202.449	2.5	um	Spot	Position	53	1000007535	13849
351.802	393.036	2.5	um	Spot	Position	53	1000011409	13894
60.9046	132.208	2.5	um	Spot	Position	54	1000012336	13984
18.4417	160.467	2.5	um	Spot	Position	54	1000011301	13994
327.971	203.064	2.5	um	Spot	Position	54	1000007535	14126
352.051	391.687	2.5	um	Spot	Position	54	1000011409	14243
11.7795	154.496	2.5	um	Spot	Position	55	1000011301	14335
328.17	203.303	2.5	um	Spot	Position	55	1000007535	14443
351.401	391.402	2.5	um	Spot	Position	55	1000011409	14524
42.6078	139.699	2.5	um	Spot	Position	56	1000012336	14598
10.153	152.801	2.5	um	Spot	Position	56	1000011301	14602
328.573	204.028	2.5	um	Spot	Position	56	1000007535	14692
348.316	377.264	2.5	um	Spot	Position	56	1000011409	14751
8.83573	151.352	2.5	um	Spot	Position	57	1000011301	14824
29.0889	153.107	2.5	um	Spot	Position	57	1000012336	14826
329.037	204.036	2.5	um	Spot	Position	57	1000007535	14906
348.4	376.777	2.5	um	Spot	Position	57	1000011409	14971
7.65065	150.213	2.5	um	Spot	Position	58	1000011301	15051
20.985	158.126	2.5	um	Spot	Position	58	1000012336	15053
329.727	203.933	2.5	um	Spot	Position	58	1000007535	15162
346.438	373.041	2.5	um	Spot	Position	58	1000011409	15240
6.62858	149.352	2.5	um	Spot	Position	59	1000011301	15344
19.7885	158.636	2.5	um	Spot	Position	59	1000012336	15346
331.036	204.006	2.5	um	Spot	Position	59	1000007535	15434
346.116	372.304	2.5	um	Spot	Position	59	1000011409	15501
5.70953	148.385	2.5	um	Spot	Position	60	1000011301	15601
12.9852	166.621	2.5	um	Spot	Position	60	1000012336	15605
330.617	204.407	2.5	um	Spot	Position	60	1000007535	15708
346.289	372.44	2.5	um	Spot	Position	60	1000011409	15795
5.98767	148.745	2.5	um	Spot	Position	61	1000011301	15895
12.299	167.002	2.5	um	Spot	Position	61	1000012336	15902
330.551	204.553	2.5	um	Spot	Position	61	1000007535	15995
347.021	372.677	2.5	um	Spot	Position	61	1000011409	16070
6.15226	148.813	2.5	um	Spot	Position	62	1000011301	16138
11.5982	166.914	2.5	um	Spot	Position	62	1000012336	16142
330.013	204.055	2.5	um	Spot	Position	62	1000007535	16220
347.175	372.794	2.5	um	Spot	Position	62	1000011409	16273
6.82068	149.228	2.5	um	Spot	Position	63	1000011301	16362
11.0447	166.243	2.5	um	Spot	Position	63	1000012336	16366
330.083	203.817	2.5	um	Spot	Position	63	1000007535	16444
347.597	373.279	2.5	um	Spot	Position	63	1000011409	16488
7.10411	149.543	2.5	um	Spot	Position	64	1000011301	16569
10.8673	166.056	2.5	um	Spot	Position	64	1000012336	16572
329.529	203.538	2.5	um	Spot	Position	64	1000007535	16692
348.887	372.402	2.5	um	Spot	Position	64	1000011409	16758
7.45361	149.656	2.5	um	Spot	Position	65	1000011301	16870
10.4776	165.914	2.5	um	Spot	Position	65	1000012336	16873
329.778	202.827	2.5	um	Spot	Position	65	1000007535	16991
349.111	372.627	2.5	um	Spot	Position	65	1000011409	17076
8.0037	149.805	2.5	um	Spot	Position	66	1000011301	17169
10.3827	165.886	2.5	um	Spot	Position	66	1000012336	17175
329.913	202.116	2.5	um	Spot	Position	66	1000007535	17305
350.168	371.289	2.5	um	Spot	Position	66	1000011409	17405
8.48569	150.037	2.5	um	Spot	Position	67	1000011301	17499
330.931	202.44	2.5	um	Spot	Position	67	1000007535	17612
349.823	366.879	2.5	um	Spot	Position	67	1000011409	17683
8.63542	150.211	2.5	um	Spot	Position	68	1000011301	17773
330.478	202.825	2.5	um	Spot	Position	68	1000007535	17880
349.853	366.044	2.5	um	Spot	Position	68	1000011409	17945
8.81144	150.364	2.5	um	Spot	Position	69	1000011301	18053
330.454	202.491	2.5	um	Spot	Position	69	1000007535	18185
351.78	362.971	2.5	um	Spot	Position	69	1000011409	18289
8.64243	150.745	2.5	um	Spot	Position	70	1000011301	18409
330.546	202.443	2.5	um	Spot	Position	70	1000007535	18517
352.069	362.876	2.5	um	Spot	Position	70	1000011409	18599
9.01075	151.184	2.5	um	Spot	Position	71	1000011301	18689
329.746	202.962	2.5	um	Spot	Position	71	1000007535	18799
353.004	362.106	2.5	um	Spot	Position	71	1000011409	18892
9.13323	150.122	2.5	um	Spot	Position	72	1000011301	18998
329.943	203.768	2.5	um	Spot	Position	72	1000007535	19133
353.101	361.944	2.5	um	Spot	Position	72	1000011409	19233
9.6877	149.85	2.5	um	Spot	Position	73	1000011301	19347
329.668	204.357	2.5	um	Spot	Position	73	1000007535	19483
18.4225	148.867	2.5	um	Spot	Position	74	1000011301	19699
330.154	204.104	2.5	um	Spot	Position	74	1000007535	19820
21.1971	149.713	2.5	um	Spot	Position	75	1000011301	20028
330.02	204.482	2.5	um	Spot	Position	75	1000007535	20146
353.966	356.606	2.5	um	Spot	Position	75	1000011409	20256
26.3064	151.093	2.5	um	Spot	Position	76	1000011301	20368
330.045	204.471	2.5	um	Spot	Position	76	1000007535	20486
353.37	351.116	2.5	um	Spot	Position	76	1000011409	20589
27.9652	150.99	2.5	um	Spot	Position	77	1000011301	20702
330.856	204.78	2.5	um	Spot	Position	77	1000007535	20836
352.173	348.897	2.5	um	Spot	Position	77	1000011409	20959
5.86652	125.349	2.5	um	Spot	Position	78	1000021081	21081
32.0374	150.645	2.5	um	Spot	Position	78	1000011301	21089
331.328	204.569	2.5	um	Spot	Position	78	1000007535	21227
352.126	347.43	2.5	um	Spot	Position	78	1000011409	21347
6.56069	126.044	2.5	um	Spot	Position	79	1000021081	21463
32.6829	150.876	2.5	um	Spot	Position	79	1000011301	21470
330.411	205.13	2.5	um	Spot	Position	79	1000007535	21587
351.534	347.453	2.5	um	Spot	Position	79	1000011409	21670
6.5875	126.261	2.5	um	Spot	Position	80	1000021081	21756
32.2541	150.944	2.5	um	Spot	Position	80	1000011301	21762
330.092	205.279	2.5	um	Spot	Position	80	1000007535	21838
351.284	346.949	2.5	um	Spot	Position	80	1000011409	21898
6.79818	126.387	2.5	um	Spot	Position	81	1000021081	22001
32.622	150.545	2.5	um	Spot	Position	81	1000011301	22006
69.8329	198.704	2.5	um	Spot	Position	81	1000022016	22016
329.817	205.146	2.5	um	Spot	Position	81	1000007535	22148
351.093	347.405	2.5	um	Spot	Position	81	1000011409	22252
8.51479	127.573	2.5	um	Spot	Position	82	1000021081	22323
33.1045	150.232	2.5	um	Spot	Position	82	1000011301	22327
329.829	205.271	2.5	um	Spot	Position	82	1000007535	22385
9.12216	128.824	2.5	um	Spot	Position	83	1000021081	22472
33.1387	149.906	2.5	um	Spot	Position	83	1000011301	22476
328.614	205.677	2.5	um	Spot	Position	83	1000007535	22564
9.42763	129.647	2.5	um	Spot	Position	84	1000021081	22685
33.1715	150.121	2.5	um	Spot	Position	84	1000011301	22689
69.7133	199.447	2.5	um	Spot	Position	84	1000022016	22695
328.586	206.336	2.5	um	Spot	Position	84	1000007535	22759
9.36118	130.324	2.5	um	Spot	Position	85	1000021081	22854
32.6376	150.661	2.5	um	Spot	Position	85	1000011301	22857
69.019	198.148	2.5	um	Spot	Position	85	1000022016	22865
328.437	205.376	2.5	um	Spot	Position	85	1000007535	22936
348.684	336.745	2.5	um	Spot	Position	85	1000011409	22969
9.07329	131.232	2.5	um	Spot	Position	86	1000021081	23026
32.201	151.035	2.5	um	Spot	Position	86	1000011301	23027
68.8741	197.428	2.5	um	Spot	Position	86	1000022016	23040
327.387	204.987	2.5	um	Spot	Position	86	1000007535	23109
352.234	339.574	2.5	um	Spot	Position	86	1000011409	23147
9.82015	133.097	2.5	um	Spot	Position	87	1000021081	23198
31.9724	151.494	2.5	um	Spot	Position	87	1000011301	23200
65.5335	193.065	2.5	um	Spot	Position	87	1000022016	23205
327.277	204.696	2.5	um	Spot	Position	87	1000007535	23261
349.198	330.58	2.5	um	Spot	Position	87	1000011409	23270
9.80185	133.623	2.5	um	Spot	Position	88	1000021081	23369
31.5892	150.834	2.5	um	Spot	Position	88	1000011301	23374
327.26	204.867	2.5	um	Spot	Position	88	1000007535	23510
10.3803	133.731	2.5	um	Spot	Position	89	1000021081	23701
78.4744	192.303	2.5	um	Spot	Position	89	1000022016	23723
327.203	205.231	2.5	um	Spot	Position	89	1000007535	23832
11.0894	134.139	2.5	um	Spot	Position	90	1000021081	23958
47.1244	167.156	2.5	um	Spot	Position	90	1000011301	23965
82.0198	195.926	2.5	um	Spot	Position	90	1000022016	23967
327.393	206.156	2.5	um	Spot	Position	90	1000007535	24034
343.67	313.13	2.5	um	Spot	Position	90	1000011409	24043
11.7256	134.445	2.5	um	Spot	Position	91	1000021081	24162
83.1516	197.466	2.5	um	Spot	Position	91	1000022016	24187
327.479	206.813	2.5	um	Spot	Position	91	1000007535	24313
12.1474	134.167	2.5	um	Spot	Position	92	1000021081	24502
55.219	175.166	2.5	um	Spot	Position	92	1000011301	24516
327.512	205.839	2.5	um	Spot	Position	92	1000007535	24622
17.1536	141.061	2.5	um	Spot	Position	93	1000021081	24766
58.9594	176.395	2.5	um	Spot	Position	93	1000011301	24778
327.265	205.631	2.5	um	Spot	Position	93	1000007535	24896
20.902	144.681	2.5	um	Spot	Position	94	1000021081	25123
59.8721	176.562	2.5	um	Spot	Position	94	1000011301	25133
326.769	204.742	2.5	um	Spot	Position	94	1000007535	25276
20.4899	144.148	2.5	um	Spot	Position	95	1000021081	25474
60.1068	176.446	2.5	um	Spot	Position	95	1000011301	25483
76.5256	197.108	2.5	um	Spot	Position	95	1000022016	25491
326.66	204.775	2.5	um	Spot	Position	95	1000007535	25580
24.0085	147.432	2.5	um	Spot	Position	96	1000021081	25689
60.7682	176.822	2.5	um	Spot	Position	96	1000011301	25696
81.2929	195.948	2.5	um	Spot	Position	96	1000022016	25697
326.241	204.553	2.5	um	Spot	Position	96	1000007535	25778
29.1111	152.431	2.5	um	Spot	Position	97	1000021081	25900
60.6908	176.89	2.5	um	Spot	Position	97	1000011301	25908
88.8472	196.927	2.5	um	Spot	Position	97	1000022016	25913
326.767	204.01	2.5	um	Spot	Position	97	1000007535	26011
35.7505	158.713	2.5	um	Spot	Position	98	1000021081	26159
60.8257	177.095	2.5	um	Spot	Position	98	1000011301	26166
99.5612	193.902	2.5	um	Spot	Position	98	1000022016	26170
326.909	204.286	2.5	um	Spot	Position	98	1000007535	26290
37.7326	160.682	2.5	um	Spot	Position	99	1000021081	26473
60.9324	177.439	2.5	um	Spot	Position	99	1000011301	26477
102.363	194.619	2.5	um	Spot	Position	99	1000022016	26479
327.266	204.806	2.5	um	Spot	Position	99	1000007535	26562
39.1416	162.866	2.5	um	Spot	Position	100	1000021081	26703
60.9255	177.533	2.5	um	Spot	Position	100	1000011301	26705
104.287	193.691	2.5	um	Spot	Position	100	1000022016	26706
326.61	204.988	2.5	um	Spot	Position	100	1000007535	26788
43.5351	169.783	2.5	um	Spot	Position	101	1000021081	26924
60.9467	177.494	2.5	um	Spot	Position	101	1000011301	26926
106.558	193.055	2.5	um	Spot	Position	101	1000022016	26930
327.112	205.015	2.5	um	Spot	Position	101	1000007535	27035
49.6345	173.364	2.5	um	Spot	Position	102	1000021081	27237
61.0096	177.196	2.5	um	Spot	Position	102	1000011301	27240
121.051	192.471	2.5	um	Spot	Position	102	1000022016	27244
327.343	204.754	2.5	um	Spot	Position	102	1000007535	27361
60.3219	177.344	2.5	um	Spot	Position	103	1000011301	27605
136.495	192.621	2.5	um	Spot	Position	103	1000022016	27607
327.457	204.871	2.5	um	Spot	Position	103	1000007535	27719
59.9212	178.404	2.5	um	Spot	Position	104	1000011301	27900
143.071	192.316	2.5	um	Spot	Position	104	1000022016	27902
327.82	204.631	2.5	um	Spot	Position	104	1000007535	27966
59.5005	180.647	2.5	um	Spot	Position	105	1000011301	28100
147.461	192.427	2.5	um	Spot	Position	105	1000022016	28103
327.906	205.262	2.5	um	Spot	Position	105	1000007535	28209
59.6747	184.804	2.5	um	Spot	Position	106	1000011301	28387
327.698	206.862	2.5	um	Spot	Position	106	1000007535	28481
162.439	176.673	2.5	um	Spot	Position	107	1000022016	28637
58.33	187.057	2.5	um	Spot	Position	107	1000011301	28638
328.582	207.223	2.5	um	Spot	Position	107	1000007535	28733
167.555	171.605	2.5	um	Spot	Position	108	1000022016	28870
57.3824	190.135	2.5	um	Spot	Position	108	1000011301	28873
328.697	206.915	2.5	um	Spot	Position	108	1000007535	28965
170.645	168.643	2.5	um	Spot	Position	109	1000022016	29110
56.4368	192.121	2.5	um	Spot	Position	109	1000011301	29113
80.607	201.536	2.5	um	Spot	Position	109	1000021081	29117
330.663	209.349	2.5	um	Spot	Position	109	1000007535	29209
175.247	167.238	2.5	um	Spot	Position	110	1000022016	29359
55.6171	193.649	2.5	um	Spot	Position	110	1000011301	29363
80.2023	201.105	2.5	um	Spot	Position	110	1000021081	29365
177.181	167.697	2.5	um	Spot	Position	111	1000022016	29617
54.686	195.173	2.5	um	Spot	Position	111	1000011301	29623
81.0011	201.989	2.5	um	Spot	Position	111	1000021081	29627
54.1414	195.803	2.5	um	Spot	Position	112	1000011301	29969
81.3823	202.155	2.5	um	Spot	Position	112	1000021081	29971
335.155	209.816	2.5	um	Spot	Position	112	1000007535	30078
192.442	189.874	2.5	um	Spot	Position	113	1000022016	30313
53.2477	197.153	2.5	um	Spot	Position	113	1000011301	30315
89.7733	210.3	2.5	um	Spot	Position	113	1000021081	30318
195.662	194.901	2.5	um	Spot	Position	114	1000022016	30673
53.0616	197.27	2.5	um	Spot	Position	114	1000011301	30675
94.8948	214.455	2.5	um	Spot	Position	114	1000021081	30678
335.712	210.483	2.5	um	Spot	Position	114	1000007535	30760
195.905	194.964	2.5	um	Spot	Position	115	1000022016	30948
48.77	197.675	2.5	um	Spot	Position	115	1000011301	30949
97.8792	217.025	2.5	um	Spot	Position	115	1000021081	30953
335.565	210.636	2.5	um	Spot	Position	115	1000007535	31066
196.007	194.904	2.5	um	Spot	Position	116	1000022016	31296
44.7365	196.403	2.5	um	Spot	Position	116	1000011301	31297
53.3985	218.12	2.5	um	Spot	Position	116	1000031298	31298
101.034	219.456	2.5	um	Spot	Position	116	1000021081	31299
336.319	211.126	2.5	um	Spot	Position	116	1000007535	31401
40.9922	192.649	2.5	um	Spot	Position	117	1000011301	31627
195.3	193.705	2.5	um	Spot	Position	117	1000022016	31628
53.393	218.344	2.5	um	Spot	Position	117	1000031298	31633
106.003	224.114	2.5	um	Spot	Position	117	1000021081	31637
336.8	211.714	2.5	um	Spot	Position	117	1000007535	31734
39.5015	191.581	2.5	um	Spot	Position	118	1000011301	31976
194.316	192.142	2.5	um	Spot	Position	118	1000022016	31977
54.0927	222.93	2.5	um	Spot	Position	118	1000031298	31985
114.385	232.42	2.5	um	Spot	Position	118	1000021081	31987
193.083	190.237	2.5	um	Spot	Position	119	1000022016	32334
38.0001	191.153	2.5	um	Spot	Position	119	1000011301	32335
54.4123	222.918	2.5	um	Spot	Position	119	1000031298	32339
116.156	234.378	2.5	um	Spot	Position	119	1000021081	32342
340.546	217.271	2.5	um	Spot	Position	119	1000007535	32416
319.189	442.841	2.5	um	Spot	Position	119	1000032517	32517
188.885	183.007	2.5	um	Spot	Position	120	1000022016	32607
29.0229	187.691	2.5	um	Spot	Position	120	1000011301	32608
53.898	223.302	2.5	um	Spot	Position	120	1000031298	32618
121.141	238.596	2.5	um	Spot	Position	120	1000021081	32622
323.224	433.009	2.5	um	Spot	Position	120	1000032517	32791
23.9809	184.342	2.5	um	Spot	Position	121	1000011301	32873
53.721	222.467	2.5	um	Spot	Position	121	1000031298	32879
127.264	245.294	2.5	um	Spot	Position	121	1000021081	32882
341.47	219.1	2.5	um	Spot	Position	121	1000007535	32954
317.552	443.081	2.5	um	Spot	Position	121	1000032517	33026
167.706	158.281	2.5	um	Spot	Position	122	1000022016	33121
20.8402	182.865	2.5	um	Spot	Position	122	1000011301	33131
53.7331	223.055	2.5	um	Spot	Position	122	1000031298	33149
129.76	247.317	2.5	um	Spot	Position	122	1000021081	33158
341.839	219.77	2.5	um	Spot	Position	122	1000007535	33267
320.131	432.902	2.5	um	Spot	Position	122	1000032517	33423
167.783	159.119	2.5	um	Spot	Position	123	1000022016	33516
11.5199	177.139	2.5	um	Spot	Position	123	1000011301	33519
53.9144	222.803	2.5	um	Spot	Position	123	1000031298	33524
133.817	250.985	2.5	um	Spot	Position	123	1000021081	33530
341.824	220.663	2.5	um	Spot	Position	123	1000007535	33609
320.977	432.88	2.5	um	Spot	Position	123	1000032517	33678
158.589	153.613	2.5	um	Spot	Position	124	1000022016	33757
6.2314	174.887	2.5	um	Spot	Position	124	1000011301	33764
51.1895	226.92	2.5	um	Spot	Position	124	1000031298	33775
141.267	259.416	2.5	um	Spot	Position	124	1000021081	33781
344.941	223.651	2.5	um	Spot	Position	124	1000007535	33884
319.328	438.169	2.5	um	Spot	Position	124	1000032517	33988
161.082	154.666	2.5	um	Spot	Position	125	1000022016	34083
6.15267	174.663	2.5	um	Spot	Position	125	1000011301	34089
48.6343	232.74	2.5	um	Spot	Position	125	1000031298	34097
146.633	262.171	2.5	um	Spot	Position	125	1000021081	34101
348.839	226.653	2.5	um	Spot	Position	125	1000007535	34198
319.972	441.535	2.5	um	Spot	Position	125	1000032517	34309
36.9954	156.321	2.5	um	Spot	Position	126	1000034405	34405
159.597	157.62	2.5	um	Spot	Position	126	1000022016	34406
5.63716	174.735	2.5	um	Spot	Position	126	1000011301	34411
39.916	244.468	2.5	um	Spot	Position	126	1000031298	34422
149.085	263.486	2.5	um	Spot	Position	126	1000021081	34425
350.489	227.138	2.5	um	Spot	Position	126	1000007535	34511
322.75	432.747	2.5	um	Spot	Position	126	1000032517	34594
37.5348	156.735	2.5	um	Spot	Position	127	1000034405	34667
158.343	159.759	2.5	um	Spot	Position	127	1000022016	34668
32.2842	254.144	2.5	um	Spot	Position	127	1000031298	34679
149.719	263.837	2.5	um	Spot	Position	127	1000021081	34681
350.616	226.916	2.5	um	Spot	Position	127	1000007535	34772
324.027	428.479	2.5	um	Spot	Position	127	1000032517	34855
39.1345	157.384	2.5	um	Spot	Position	128	1000034405	34943
15.7593	263.179	2.5	um	Spot	Position	128	1000031298	34967
150.808	264.38	2.5	um	Spot	Position	128	1000021081	34968
351.549	228.438	2.5	um	Spot	Position	128	1000007535	35052
333.061	412.589	2.5	um	Spot	Position	128	1000032517	35117
39.1378	157.642	2.5	um	Spot	Position	129	1000034405	35188
150.991	264.783	2.5	um	Spot	Position	129	1000021081	35202
8.06968	268.263	2.5	um	Spot	Position	129	1000031298	35203
351.23	228.237	2.5	um	Spot	Position	129	1000007535	35269
345.132	409.056	2.5	um	Spot	Position	129	1000032517	35306
151.287	265.483	2.5	um	Spot	Position	130	1000021081	35391
351.03	227.752	2.5	um	Spot	Position	130	1000007535	35479
358.213	410.97	2.5	um	Spot	Position	130	1000032517	35561
151.892	265.379	2.5	um	Spot	Position	131	1000021081	35655
351.312	227.93	2.5	um	Spot	Position	131	1000007535	35730
40.1224	158.507	2.5	um	Spot	Position	132	1000034405	35883
152.118	265.454	2.5	um	Spot	Position	132	1000021081	35903
351.084	228.323	2.5	um	Spot	Position	132	1000007535	35997
39.5639	158.374	2.5	um	Spot	Position	133	1000034405	36153
152.606	266.104	2.5	um	Spot	Position	133	1000021081	36172
351.306	228.027	2.5	um	Spot	Position	133	1000007535	36263
38.9838	157.947	2.5	um	Spot	Position	134	1000034405	36445
153	266.693	2.5	um	Spot	Position	134	1000021081	36458
351.164	228.037	2.5	um	Spot	Position	134	1000007535	36529
153.721	267.497	2.5	um	Spot	Position	135	1000021081	36693
351.268	228.183	2.5	um	Spot	Position	135	1000007535	36778
38.8411	157.572	2.5	um	Spot	Position	136	1000034405	36961
153.768	267.472	2.5	um	Spot	Position	136	1000021081	36981
254.118	186.646	2.5	um	Spot	Position	136	1000037068	37068
351.119	228.107	2.5	um	Spot	Position	136	1000007535	37073
153.943	267.633	2.5	um	Spot	Position	137	1000021081	37337
254.019	186.872	2.5	um	Spot	Position	137	1000037068	37440
350.808	227.836	2.5	um	Spot	Position	137	1000007535	37444
153.889	267.564	2.5	um	Spot	Position	138	1000021081	37705
254.142	187.364	2.5	um	Spot	Position	138	1000037068	37771
351.15	228.41	2.5	um	Spot	Position	138	1000007535	37776
154.031	267.795	2.5	um	Spot	Position	139	1000021081	38013
254.278	186.892	2.5	um	Spot	Position	139	1000037068	38106
358.99	237.512	2.5	um	Spot	Position	139	1000038113	38113
43.5886	216.732	2.5	um	Spot	Position	140	1000038379	38379
155.347	269.452	2.5	um	Spot	Position	140	1000021081	38387
254.529	187.715	2.5	um	Spot	Position	140	1000037068	38470
351.52	229.225	2.5	um	Spot	Position	140	1000007535	38476
158.683	273.935	2.5	um	Spot	Position	141	1000021081	38853
254.085	188.563	2.5	um	Spot	Position	141	1000037068	39014
351.637	229.783	2.5	um	Spot	Position	141	1000007535	39023
43.6654	216.899	2.5	um	Spot	Position	142	1000038379	39457
163.568	281.955	2.5	um	Spot	Position	142	1000021081	39487
253.697	188.408	2.5	um	Spot	Position	142	1000037068	39600
352.089	229.561	2.5	um	Spot	Position	142	1000007535	39607
357.937	238.248	2.5	um	Spot	Position	142	1000038113	39610
46.0512	216.592	2.5	um	Spot	Position	143	1000038379	39937
32.6681	227.391	2.5	um	Spot	Position	143	1000039941	39941
163.959	282.332	2.5	um	Spot	Position	143	1000021081	39959
252.833	196.783	2.5	um	Spot	Position	143	1000037068	40053
352.307	229.589	2.5	um	Spot	Position	143	1000007535	40055
46.8905	216.906	2.5	um	Spot	Position	144	1000038379	40267
31.9412	226.691	2.5	um	Spot	Position	144	1000039941	40269
164.258	282.523	2.5	um	Spot	Position	144	1000021081	40280
252.487	197.103	2.5	um	Spot	Position	144	1000037068	40361
352.165	229.414	2.5	um	Spot	Position	144	1000007535	40363
46.2482	216.902	2.5	um	Spot	Position	145	1000038379	40580
32.2221	228.824	2.5	um	Spot	Position	145	1000039941	40586
168.28	285.774	2.5	um	Spot	Position	145	1000021081	40605
252.865	198.376	2.5	um	Spot	Position	145	1000037068	40690
363.43	214.303	2.5	um	Spot	Position	145	1000038113	40692
352.664	229.047	2.5	um	Spot	Position	145	1000007535	40694
47.2343	216.978	2.5	um	Spot	Position	146	1000038379	40918
32.8128	228.234	2.5	um	Spot	Position	146	1000039941	40920
252.972	199.71	2.5	um	Spot	Position	146	1000037068	40993
362.326	214.112	2.5	um	Spot	Position	146	1000038113	40994
352.533	229.309	2.5	um	Spot	Position	146	1000007535	40996
47.9664	215.785	2.5	um	Spot	Position	147	1000038379	41163
32.0706	227.58	2.5	um	Spot	Position	147	1000039941	41167
252.937	200.897	2.5	um	Spot	Position	147	1000037068	41252
353.16	229.275	2.5	um	Spot	Position	147	1000007535	41256
48.2146	215.46	2.5	um	Spot	Position	148	1000038379	41476
31.3521	226.899	2.5	um	Spot	Position	148	1000039941	41478
252.931	202.156	2.5	um	Spot	Position	148	1000037068	41551
352.665	230.279	2.5	um	Spot	Position	148	1000007535	41555
48.262	215.348	2.5	um	Spot	Position	149	1000038379	41735
31.1529	226.464	2.5	um	Spot	Position	149	1000039941	41737
252.49	203.735	2.5	um	Spot	Position	149	1000037068	41795
352.446	231.338	2.5	um	Spot	Position	149	1000007535	41800
51.5488	216.373	2.5	um	Spot	Position	150	1000038379	41928
30.9814	226.083	2.5	um	Spot	Position	150	1000039941	41931
251.985	205.22	2.5	um	Spot	Position	150	1000037068	41987
352.386	230.904	2.5	um	Spot	Position	150	1000007535	41989
55.2672	219.343	2.5	um	Spot	Position	151	1000038379	42070
26.7633	219.682	2.5	um	Spot	Position	151	1000039941	42071
252.257	204.606	2.5	um	Spot	Position	151	1000037068	42098
352.041	230.877	2.5	um	Spot	Position	151	1000007535	42100
23.2238	212.742	2.5	um	Spot	Position	152	1000039941	42209
56.3515	219.928	2.5	um	Spot	Position	152	1000038379	42210
251.851	203.678	2.5	um	Spot	Position	152	1000037068	42316
351.815	230.436	2.5	um	Spot	Position	152	1000007535	42319
22.4791	212.283	2.5	um	Spot	Position	153	1000039941	42520
57.2407	219.778	2.5	um	Spot	Position	153	1000038379	42521
251.94	203.058	2.5	um	Spot	Position	153	1000037068	42600
351.782	229.874	2.5	um	Spot	Position	153	1000007535	42602
53.7099	154.913	2.5	um	Spot	Position	154	1000042764	42764
17.9348	206.592	2.5	um	Spot	Position	154	1000039941	42772
58.4756	220.69	2.5	um	Spot	Position	154	1000038379	42775
37.6184	227.572	2.5	um	Spot	Position	154	1000042778	42778
252.116	202.597	2.5	um	Spot	Position	154	1000037068	42870
351.771	230.19	2.5	um	Spot	Position	154	1000007535	42873
54.159	152.351	2.5	um	Spot	Position	155	1000042764	43028
17.1086	205.352	2.5	um	Spot	Position	155	1000039941	43035
59.4498	220.898	2.5	um	Spot	Position	155	1000038379	43037
49.0166	237.697	2.5	um	Spot	Position	155	1000042778	43039
252.224	201.947	2.5	um	Spot	Position	155	1000037068	43087
351.716	229.833	2.5	um	Spot	Position	155	1000007535	43090
17.4202	205.806	2.5	um	Spot	Position	156	1000039941	43226
57.8334	242.169	2.5	um	Spot	Position	156	1000042778	43236
252.046	200.992	2.5	um	Spot	Position	156	1000037068	43306
351.432	229.304	2.5	um	Spot	Position	156	1000007535	43309
52.9075	141.554	2.5	um	Spot	Position	157	1000042764	43465
17.5008	206.089	2.5	um	Spot	Position	157	1000039941	43484
58.7435	217.584	2.5	um	Spot	Position	157	1000038379	43487
60.1011	243.602	2.5	um	Spot	Position	157	1000042778	43495
251.867	199.666	2.5	um	Spot	Position	157	1000037068	43589
350.513	228.977	2.5	um	Spot	Position	157	1000007535	43592
17.67	206.072	2.5	um	Spot	Position	158	1000039941	43817
60.7908	243.608	2.5	um	Spot	Position	158	1000042778	43828
251.598	198.106	2.5	um	Spot	Position	158	1000037068	43908
51.8411	132.114	2.5	um	Spot	Position	159	1000042764	44108
17.373	205.976	2.5	um	Spot	Position	159	1000039941	44125
60.6315	243.627	2.5	um	Spot	Position	159	1000042778	44138
251.759	197.37	2.5	um	Spot	Position	159	1000037068	44218
347.718	223.611	2.5	um	Spot	Position	159	1000007535	44223
16.8322	205.558	2.5	um	Spot	Position	160	1000039941	44423
61.658	243.789	2.5	um	Spot	Position	160	1000042778	44436
252.042	197.656	2.5	um	Spot	Position	160	1000037068	44520
344.18	221.141	2.5	um	Spot	Position	160	1000007535	44524
51.5384	123.053	2.5	um	Spot	Position	161	1000042764	44715
16.369	205.119	2.5	um	Spot	Position	161	1000039941	44731
62.1872	243.708	2.5	um	Spot	Position	161	1000042778	44740
252.32	196.302	2.5	um	Spot	Position	161	1000037068	44815
344.505	221.429	2.5	um	Spot	Position	161	1000007535	44821
51.0068	119.45	2.5	um	Spot	Position	162	1000042764	45005
16.0268	204.507	2.5	um	Spot	Position	162	1000039941	45015
61.1306	220.786	2.5	um	Spot	Position	162	1000038379	45020
62.482	243.686	2.5	um	Spot	Position	162	1000042778	45026
251.964	193.355	2.5	um	Spot	Position	162	1000037068	45098
343.454	220.238	2.5	um	Spot	Position	162	1000007535	45101
50.9527	112.904	2.5	um	Spot	Position	163	1000042764	45263
17.0307	206.045	2.5	um	Spot	Position	163	1000039941	45289
62.446	243.031	2.5	um	Spot	Position	163	1000042778	45301
251.857	192.895	2.5	um	Spot	Position	163	1000037068	45404
41.5958	344.331	2.5	um	Spot	Position	163	1000045438	45438
51.0241	109.469	2.5	um	Spot	Position	164	1000042764	45645
16.9286	206.056	2.5	um	Spot	Position	164	1000039941	45666
61.396	221.123	2.5	um	Spot	Position	164	1000038379	45670
62.3726	242.853	2.5	um	Spot	Position	164	1000042778	45678
251.529	193.004	2.5	um	Spot	Position	164	1000037068	45766
343.668	220.495	2.5	um	Spot	Position	164	1000007535	45770
42.8835	342.252	2.5	um	Spot	Position	164	1000045438	45796
50.6764	106.79	2.5	um	Spot	Position	165	1000042764	45975
15.4432	202.781	2.5	um	Spot	Position	165	1000039941	46006
62.659	221.728	2.5	um	Spot	Position	165	1000038379	46008
61.2104	243.468	2.5	um	Spot	Position	165	1000042778	46012
93.3471	319.815	2.5	um	Spot	Position	165	1000046032	46032
251.306	192.677	2.5	um	Spot	Position	165	1000037068	46112
348.098	207.716	2.5	um	Spot	Position	165	1000046113	46113
43.164	342.14	2.5	um	Spot	Position	165	1000045438	46143
50.8285	106.623	2.5	um	Spot	Position	166	1000042764	46365
15.0693	202.149	2.5	um	Spot	Position	166	1000039941	46383
62.2271	221.31	2.5	um	Spot	Position	166	1000038379	46385
60.1359	243.569	2.5	um	Spot	Position	166	1000042778	46390
93.5521	319.742	2.5	um	Spot	Position	166	1000046032	46412
251.56	193.14	2.5	um	Spot	Position	166	1000037068	46474
348.858	207.344	2.5	um	Spot	Position	166	1000046113	46476
343.425	220.487	2.5	um	Spot	Position	166	1000007535	46479
43.4761	341.933	2.5	um	Spot	Position	166	1000045438	46497
50.2511	104.453	2.5	um	Spot	Position	167	1000042764	46674
62.1977	221.104	2.5	um	Spot	Position	167	1000038379	46690
58.9194	243.169	2.5	um	Spot	Position	167	1000042778	46693
251.296	193.007	2.5	um	Spot	Position	167	1000037068	46759
348.47	205.987	2.5	um	Spot	Position	167	1000046113	46760
43.3336	341.96	2.5	um	Spot	Position	167	1000045438	46786
50.5224	104.142	2.5	um	Spot	Position	168	1000042764	46932
62.2978	221.219	2.5	um	Spot	Position	168	1000038379	46950
54.9261	241.949	2.5	um	Spot	Position	168	1000042778	46959
93.3594	319.241	2.5	um	Spot	Position	168	1000046032	46978
348.827	206.019	2.5	um	Spot	Position	168	1000046113	47037
43.592	341.206	2.5	um	Spot	Position	168	1000045438	47059
49.9016	98.1467	2.5	um	Spot	Position	169	1000042764	47203
62.2445	221.758	2.5	um	Spot	Position	169	1000038379	47215
53.7016	241.599	2.5	um	Spot	Position	169	1000042778	47221
251.048	193.676	2.5	um	Spot	Position	169	1000037068	47273
349.419	206.169	2.5	um	Spot	Position	169	1000046113	47274
337.44	216.353	2.5	um	Spot	Position	169	1000007535	47275
49.4707	95.3307	2.5	um	Spot	Position	170	1000042764	47410
60.9057	220.851	2.5	um	Spot	Position	170	1000038379	47439
53.1999	241.575	2.5	um	Spot	Position	170	1000042778	47443
89.6912	311.274	2.5	um	Spot	Position	170	1000046032	47462
250.559	193.643	2.5	um	Spot	Position	170	1000037068	47532
349.508	206.412	2.5	um	Spot	Position	170	1000046113	47534
336.99	215.725	2.5	um	Spot	Position	170	1000007535	47536
43.709	341.473	2.5	um	Spot	Position	170	1000045438	47554
48.6791	93.4976	2.5	um	Spot	Position	171	1000042764	47699
60.3161	220.3	2.5	um	Spot	Position	171	1000038379	47720
53.1864	241.299	2.5	um	Spot	Position	171	1000042778	47727
89.3698	310.925	2.5	um	Spot	Position	171	1000046032	47733
250.194	193.307	2.5	um	Spot	Position	171	1000037068	47790
350.134	207.674	2.5	um	Spot	Position	171	1000046113	47791
336.438	214.761	2.5	um	Spot	Position	171	1000007535	47793
43.8324	341.869	2.5	um	Spot	Position	171	1000045438	47815
47.9022	91.0915	2.5	um	Spot	Position	172	1000042764	47955
60.1944	220.092	2.5	um	Spot	Position	172	1000038379	47981
52.9301	241.127	2.5	um	Spot	Position	172	1000042778	47986
89.3006	310.949	2.5	um	Spot	Position	172	1000046032	47999
249.603	193.253	2.5	um	Spot	Position	172	1000037068	48067
349.995	208.112	2.5	um	Spot	Position	172	1000046113	48069
336.447	215.018	2.5	um	Spot	Position	172	1000007535	48070
60.0609	218.173	2.5	um	Spot	Position	173	1000038379	48270
52.3173	239.913	2.5	um	Spot	Position	173	1000042778	48275
89.1652	311.993	2.5	um	Spot	Position	173	1000046032	48288
350.873	208.89	2.5	um	Spot	Position	173	1000046113	48364
335.479	211.423	2.5	um	Spot	Position	173	1000007535	48365
60.6312	218.436	2.5	um	Spot	Position	174	1000038379	48594
52.1584	239.838	2.5	um	Spot	Position	174	1000042778	48601
249.482	190.401	2.5	um	Spot	Position	174	1000037068	48692
335.202	210.376	2.5	um	Spot	Position	174	1000007535	48693
352.144	210.38	2.5	um	Spot	Position	174	1000046113	48694
47.2077	336.231	2.5	um	Spot	Position	174	1000045438	48724
60.7256	218.11	2.5	um	Spot	Position	175	1000038379	48928
52.3726	239.517	2.5	um	Spot	Position	175	1000042778	48932
249.518	189.941	2.5	um	Spot	Position	175	1000037068	49012
352.338	210.472	2.5	um	Spot	Position	175	1000046113	49014
335.62	210.504	2.5	um	Spot	Position	175	1000007535	49015
60.7926	217.624	2.5	um	Spot	Position	176	1000038379	49192
50.3968	235.302	2.5	um	Spot	Position	176	1000042778	49198
88.7118	311.98	2.5	um	Spot	Position	176	1000046032	49212
249.581	190.349	2.5	um	Spot	Position	176	1000037068	49295
353.209	210.357	2.5	um	Spot	Position	176	1000046113	49296
335.926	210.839	2.5	um	Spot	Position	176	1000007535	49297
46.8286	336.04	2.5	um	Spot	Position	176	1000045438	49313
60.4437	217.128	2.5	um	Spot	Position	177	1000038379	49449
46.7809	232.065	2.5	um	Spot	Position	177	1000042778	49452
249.255	190.108	2.5	um	Spot	Position	177	1000037068	49511
352.649	210.406	2.5	um	Spot	Position	177	1000046113	49512
335.475	210.708	2.5	um	Spot	Position	177	1000007535	49513
46.995	335.065	2.5	um	Spot	Position	177	1000045438	49529
60.6469	217.101	2.5	um	Spot	Position	178	1000038379	49677
44.6641	230.517	2.5	um	Spot	Position	178	1000042778	49680
249.344	190.299	2.5	um	Spot	Position	178	1000037068	49765
335.307	210.23	2.5	um	Spot	Position	178	1000007535	49767
352.979	210.505	2.5	um	Spot	Position	178	1000046113	49768
46.6819	335.159	2.5	um	Spot	Position	178	1000045438	49785
60.4785	216.983	2.5	um	Spot	Position	179	1000038379	50008
335.292	209.748	2.5	um	Spot	Position	179	1000007535	50070
47.1786	334.026	2.5	um	Spot	Position	179	1000045438	50089
59.7983	216.67	2.5	um	Spot	Position	180	1000038379	50271
334.935	210.46	2.5	um	Spot	Position	180	1000007535	50366
360.174	218.672	2.5	um	Spot	Position	180	1000046113	50367
47.3196	333.725	2.5	um	Spot	Position	180	1000045438	50392
60.1696	217.092	2.5	um	Spot	Position	181	1000038379	50614
335.348	210.192	2.5	um	Spot	Position	181	1000007535	50729
360.653	218.656	2.5	um	Spot	Position	181	1000046113	50731
47.8523	331.996	2.5	um	Spot	Position	181	1000045438	50747
60.7927	217.832	2.5	um	Spot	Position	182	1000038379	50946
335.731	210.708	2.5	um	Spot	Position	182	1000007535	51005
360.897	218.355	2.5	um	Spot	Position	182	1000046113	51006
47.7561	331.587	2.5	um	Spot	Position	182	1000045438	51022
60.7422	217.427	2.5	um	Spot	Position	183	1000038379	51166
48.876	325.461	2.5	um	Spot	Position	183	1000045438	51180
335.675	210.71	2.5	um	Spot	Position	183	1000007535	51245
361.552	218.991	2.5	um	Spot	Position	183	1000046113	51246
327.742	305.226	2.5	um	Spot	Position	183	1000051261	51261
60.3047	217.866	2.5	um	Spot	Position	184	1000038379	51465
335.769	209.718	2.5	um	Spot	Position	184	1000007535	51557
361.154	218.693	2.5	um	Spot	Position	184	1000046113	51559
328.011	304.84	2.5	um	Spot	Position	184	1000051261	51575
59.1958	216.661	2.5	um	Spot	Position	185	1000038379	51764
336.354	209.665	2.5	um	Spot	Position	185	1000007535	51838
58.9465	215.987	2.5	um	Spot	Position	186	1000038379	52066
49.41	324.329	2.5	um	Spot	Position	186	1000045438	52099
336.156	206.019	2.5	um	Spot	Position	186	1000007535	52173
327.756	301.281	2.5	um	Spot	Position	186	1000051261	52197
59.5794	216.331	2.5	um	Spot	Position	187	1000038379	52443
335.774	204.905	2.5	um	Spot	Position	187	1000007535	52545
326.236	297.259	2.5	um	Spot	Position	187	1000051261	52562
59.53	216.456	2.5	um	Spot	Position	188	1000038379	52905
322.882	294.762	2.5	um	Spot	Position	188	1000051261	53140
58.8519	216.159	2.5	um	Spot	Position	189	1000038379	53666
323.629	294.687	2.5	um	Spot	Position	189	1000051261	53886
59.145	216.284	2.5	um	Spot	Position	190	1000038379	54368
320.079	287.037	2.5	um	Spot	Position	190	1000051261	54553
58.6926	216.06	2.5	um	Spot	Position	191	1000038379	54956
58.2768	215.877	2.5	um	Spot	Position	192	1000038379	55495
58.5518	216.273	2.5	um	Spot	Position	193	1000038379	55858
58.7625	216.617	2.5	um	Spot	Position	194	1000038379	56443
58.9669	216.75	2.5	um	Spot	Position	195	1000038379	56785
59.2878	216.602	2.5	um	Spot	Position	196	1000038379	57121
312.99	273.139	2.5	um	Spot	Position	196	1000051261	57186
58.9828	216.795	2.5	um	Spot	Position	197	1000038379	57450
311.054	270.855	2.5	um	Spot	Position	197	1000051261	57657
58.3419	216.399	2.5	um	Spot	Position	198	1000038379	58138
313.167	271.467	2.5	um	Spot	Position	198	1000051261	58341
58.7881	216.78	2.5	um	Spot	Position	199	1000038379	58825
313.768	273.08	2.5	um	Spot	Position	199	1000051261	59047
208.084	404.221	2.5	um	Spot	Position	199	1000059138	59138
57.4492	214.326	2.5	um	Spot	Position	200	1000038379	59492
207.991	405.468	2.5	um	Spot	Position	200	1000059138	59745
57.4701	214.96	2.5	um	Spot	Position	201	1000038379	60115
208.447	405.892	2.5	um	Spot	Position	201	1000059138	60412
57.5113	215.079	2.5	um	Spot	Position	202	1000038379	60822
309.44	271.048	2.5	um	Spot	Position	202	1000051261	61018
57.9274	215.064	2.5	um	Spot	Position	203	1000038379	61431
87.9007	307.336	2.5	um	Spot	Position	203	1000046032	61456
48.8754	319.444	2.5	um	Spot	Position	203	1000045438	61463
208.303	407.064	2.5	um	Spot	Position	203	1000059138	61622
57.6449	214.899	2.5	um	Spot	Position	204	1000038379	61865
87.94	307.541	2.5	um	Spot	Position	204	1000046032	61889
208.499	407.065	2.5	um	Spot	Position	204	1000059138	62011
57.6818	214.371	2.5	um	Spot	Position	205	1000038379	62210
88.0437	307.513	2.5	um	Spot	Position	205	1000046032	62236
208.49	408.112	2.5	um	Spot	Position	205	1000059138	62369
57.5998	214.115	2.5	um	Spot	Position	206	1000038379	62623
87.8956	307.257	2.5	um	Spot	Position	206	1000046032	62682
51.0177	309.176	2.5	um	Spot	Position	206	1000045438	62684
316.289	277.357	2.5	um	Spot	Position	206	1000051261	62828
208.639	409.235	2.5	um	Spot	Position	206	1000059138	62924
57.7808	213.625	2.5	um	Spot	Position	207	1000038379	63221
87.5384	306.775	2.5	um	Spot	Position	207	1000046032	63240
208.489	409.766	2.5	um	Spot	Position	207	1000059138	63371
57.5058	213.26	2.5	um	Spot	Position	208	1000038379	63564
87.559	306.777	2.5	um	Spot	Position	208	1000046032	63593
208.612	409.807	2.5	um	Spot	Position	208	1000059138	63726
57.1863	213.497	2.5	um	Spot	Position	209	1000038379	63887
52.8689	305.712	2.5	um	Spot	Position	209	1000045438	63898
87.3772	306.063	2.5	um	Spot	Position	209	1000046032	63899
208.815	409.087	2.5	um	Spot	Position	209	1000059138	63969
57.1811	212.997	2.5	um	Spot	Position	210	1000038379	64106
52.9787	305.527	2.5	um	Spot	Position	210	1000045438	64130
87.3993	306.175	2.5	um	Spot	Position	210	1000046032	64131
308.082	266.093	2.5	um	Spot	Position	210	1000051261	64225
208.448	408.257	2.5	um	Spot	Position	210	1000059138	64269
57.5563	212.797	2.5	um	Spot	Position	211	1000038379	64461
52.757	303.532	2.5	um	Spot	Position	211	1000045438	64483
87.195	305.657	2.5	um	Spot	Position	211	1000046032	64484
306.763	261.895	2.5	um	Spot	Position	211	1000051261	64562
208.72	411.365	2.5	um	Spot	Position	211	1000059138	64606
57.3612	212.199	2.5	um	Spot	Position	212	1000038379	64766
86.9896	305.056	2.5	um	Spot	Position	212	1000046032	64779
307.295	262.754	2.5	um	Spot	Position	212	1000051261	64835
56.9149	211.455	2.5	um	Spot	Position	213	1000038379	65011
53.0284	301.318	2.5	um	Spot	Position	213	1000045438	65029
87.035	304.695	2.5	um	Spot	Position	213	1000046032	65030
308.676	262.827	2.5	um	Spot	Position	213	1000051261	65096
56.5365	212.246	2.5	um	Spot	Position	214	1000038379	65316
86.8254	304.026	2.5	um	Spot	Position	214	1000046032	65342
56.7402	212.676	2.5	um	Spot	Position	215	1000038379	65716
53.8485	300.214	2.5	um	Spot	Position	215	1000045438	65740
86.7269	304.006	2.5	um	Spot	Position	215	1000046032	65743
307.102	261.916	2.5	um	Spot	Position	215	1000051261	65842
56.2341	211.788	2.5	um	Spot	Position	216	1000038379	66086
54.0424	300.35	2.5	um	Spot	Position	216	1000045438	66106
87.0797	304.294	2.5	um	Spot	Position	216	1000046032	66109
305.521	256.55	2.5	um	Spot	Position	216	1000051261	66181
55.7115	210.839	2.5	um	Spot	Position	217	1000038379	66421
53.9692	300.592	2.5	um	Spot	Position	217	1000045438	66442
86.9236	303.896	2.5	um	Spot	Position	217	1000046032	66447
301.466	253.161	2.5	um	Spot	Position	217	1000051261	66536
54.5621	209.867	2.5	um	Spot	Position	218	1000038379	66802
86.6568	303.305	2.5	um	Spot	Position	218	1000046032	66830
302.594	253.028	2.5	um	Spot	Position	218	1000051261	66928
54.6223	209.914	2.5	um	Spot	Position	219	1000038379	67244
86.8899	303.638	2.5	um	Spot	Position	219	1000046032	67275
304.971	253.862	2.5	um	Spot	Position	219	1000051261	67382
54.7148	210.18	2.5	um	Spot	Position	220	1000038379	67695
86.8111	303.17	2.5	um	Spot	Position	220	1000046032	67715
54.719	210.65	2.5	um	Spot	Position	221	1000038379	68125
86.7642	302.859	2.5	um	Spot	Position	221	1000046032	68170
208.845	442.782	2.5	um	Spot	Position	221	1000059138	68384
54.5156	210.241	2.5	um	Spot	Position	222	1000038379	68688
86.8245	303.195	2.5	um	Spot	Position	222	1000046032	68731
86.9342	303.345	2.5	um	Spot	Position	223	1000046032	69228
209.232	443.604	2.5	um	Spot	Position	223	1000059138	69370
86.5117	302.593	2.5	um	Spot	Position	224	1000046032	69721
209.005	443.855	2.5	um	Spot	Position	224	1000059138	69991
85.9755	301.872	2.5	um	Spot	Position	225	1000046032	70452
209.93	446.595	2.5	um	Spot	Position	225	1000059138	70759
86.0803	302.537	2.5	um	Spot	Position	226	1000046032	71255
209.588	447.697	2.5	um	Spot	Position	226	1000059138	71552
29.636	209.238	2.5	um	Spot	Position	227	1000071887	71887
86.4694	302.877	2.5	um	Spot	Position	227	1000046032	71926
209.505	449.804	2.5	um	Spot	Position	227	1000059138	72115
28.5678	208.117	2.5	um	Spot	Position	228	1000071887	72426
86.4113	302.428	2.5	um	Spot	Position	228	1000046032	72487
209.504	452.422	2.5	um	Spot	Position	228	1000059138	72806
86.5389	302.613	2.5	um	Spot	Position	229	1000046032	73140
209.634	452.69	2.5	um	Spot	Position	229	1000059138	73284
28.1502	209.537	2.5	um	Spot	Position	230	1000071887	73456
86.3527	301.744	2.5	um	Spot	Position	230	1000046032	73471
209.805	453.279	2.5	um	Spot	Position	230	1000059138	73608
28.1054	210.182	2.5	um	Spot	Position	231	1000071887	73809
51.7822	297.167	2.5	um	Spot	Position	231	1000045438	73838
86.217	301.376	2.5	um	Spot	Position	231	1000046032	73839
209.818	453.258	2.5	um	Spot	Position	231	1000059138	74036
27.9841	210.747	2.5	um	Spot	Position	232	1000071887	74249
86.2498	301.955	2.5	um	Spot	Position	232	1000046032	74274
209.346	453.132	2.5	um	Spot	Position	232	1000059138	74405
85.6182	300.903	2.5	um	Spot	Position	233	1000046032	74610
209.087	452.453	2.5	um	Spot	Position	233	1000059138	74760
27.2336	210.938	2.5	um	Spot	Position	234	1000071887	75009
51.681	297.317	2.5	um	Spot	Position	234	1000045438	75050
85.5172	300.45	2.5	um	Spot	Position	234	1000046032	75053
209.484	451.504	2.5	um	Spot	Position	234	1000059138	75288
85.3731	300.006	2.5	um	Spot	Position	235	1000046032	75576
209.637	454.048	2.5	um	Spot	Position	235	1000059138	75752
27.4968	213.249	2.5	um	Spot	Position	236	1000071887	75972
52.0478	297.014	2.5	um	Spot	Position	236	1000045438	75998
85.6568	300.445	2.5	um	Spot	Position	236	1000046032	76001
209.591	454.092	2.5	um	Spot	Position	236	1000059138	76156
28.9443	215.489	2.5	um	Spot	Position	237	1000071887	76424
51.6803	296.49	2.5	um	Spot	Position	237	1000045438	76468
85.0774	299.581	2.5	um	Spot	Position	237	1000046032	76471
209.396	454.222	2.5	um	Spot	Position	237	1000059138	76728
51.5849	296.535	2.5	um	Spot	Position	238	1000045438	77033
84.9881	299.146	2.5	um	Spot	Position	238	1000046032	77034
209.222	454.539	2.5	um	Spot	Position	238	1000059138	77208
37.1358	224.434	2.5	um	Spot	Position	239	1000071887	77450
51.6537	295.71	2.5	um	Spot	Position	239	1000045438	77479
84.9501	298.662	2.5	um	Spot	Position	239	1000046032	77480
209.222	455.143	2.5	um	Spot	Position	239	1000059138	77657
38.4482	226.501	2.5	um	Spot	Position	240	1000071887	77917
51.5692	295.897	2.5	um	Spot	Position	240	1000045438	77932
84.799	298.554	2.5	um	Spot	Position	240	1000046032	77933
209.172	455.196	2.5	um	Spot	Position	240	1000059138	78099
51.3797	295.293	2.5	um	Spot	Position	241	1000045438	78324
84.6075	298.018	2.5	um	Spot	Position	241	1000046032	78325
208.976	454.69	2.5	um	Spot	Position	241	1000059138	78488
39.556	228.388	2.5	um	Spot	Position	242	1000071887	78696
51.487	294.734	2.5	um	Spot	Position	242	1000045438	78718
84.839	298.149	2.5	um	Spot	Position	242	1000046032	78720
209.259	454.149	2.5	um	Spot	Position	242	1000059138	78862
40.208	228.767	2.5	um	Spot	Position	243	1000071887	79136
51.5105	294.503	2.5	um	Spot	Position	243	1000045438	79171
84.438	297.25	2.5	um	Spot	Position	243	1000046032	79173
209.372	455.813	2.5	um	Spot	Position	243	1000059138	79464
84.2867	296.929	2.5	um	Spot	Position	244	1000046032	79886
209.774	463.051	2.5	um	Spot	Position	244	1000059138	80153
50.41	239.162	2.5	um	Spot	Position	245	1000071887	80524
51.5334	294.325	2.5	um	Spot	Position	245	1000045438	80551
84.2437	296.86	2.5	um	Spot	Position	245	1000046032	80553
209.985	465.267	2.5	um	Spot	Position	245	1000059138	80828
51.495	294.7	2.5	um	Spot	Position	246	1000045438	81219
210.497	468.23	2.5	um	Spot	Position	246	1000059138	81505
51.5772	294.365	2.5	um	Spot	Position	247	1000045438	81926
210.608	473.661	2.5	um	Spot	Position	247	1000059138	82261
66.7019	246.747	2.5	um	Spot	Position	248	1000071887	82651
83.9755	296.278	2.5	um	Spot	Position	248	1000046032	82680
210.755	474.789	2.5	um	Spot	Position	248	1000059138	82983
51.8501	295.226	2.5	um	Spot	Position	249	1000045438	83364
84.174	296.651	2.5	um	Spot	Position	249	1000046032	83365
210.868	476.322	2.5	um	Spot	Position	249	1000059138	83634
70.7865	246.509	2.5	um	Spot	Position	250	1000071887	83942
51.921	295.053	2.5	um	Spot	Position	250	1000045438	83965
83.9112	295.932	2.5	um	Spot	Position	250	1000046032	83969
51.8552	294.231	2.5	um	Spot	Position	251	1000045438	84445
83.9606	295.686	2.5	um	Spot	Position	251	1000046032	84446
83.6519	295.504	2.5	um	Spot	Position	252	1000046032	84906
83.7287	295.173	2.5	um	Spot	Position	253	1000046032	85608
