# Supplementary material for: Neurotransmitter signaling regulates distinct phases of multimodal human interneuron migration
Source: EMBO J. 2021 Oct 18;40(23):e108714. doi: 10.15252/embj.2021108714 (PMC8634123; doi:10.15252/embj.2021108714)
Supplement: Supplementary file 13 — Software EV1 [file EMBJ-40-e108714-s017.zip › Supplementary_Software/track-analysis-using-trackpal/DATA_RAW/171019_Dlxi56eGFP_WT_1_01_stackreg_merge_Position_control.csv]

Position
====================
Position X	Position Y	Position Z	Unit	Category	Collection	Time	TrackID	ID
207.401	58.4504	0.32285	um	Spot	Position	1	1000000021	21
391.118	104.159	0.32285	um	Spot	Position	1	1000000037	37
478.561	154.592	0.32285	um	Spot	Position	1	1000000052	52
376.041	231.913	0.32285	um	Spot	Position	1	1000000079	79
243.733	293.055	0.32285	um	Spot	Position	1	1000000107	107
363.53	296.271	0.32285	um	Spot	Position	1	1000000110	110
217.264	308.564	0.32285	um	Spot	Position	1	1000000118	118
381.115	333.191	0.32285	um	Spot	Position	1	1000000130	130
230.103	387.977	0.32285	um	Spot	Position	1	1000000149	149
306.778	464.516	0.32285	um	Spot	Position	1	1000000184	184
258.65	522.734	0.32285	um	Spot	Position	1	1000000199	199
52.8331	419.316	0.32285	um	Spot	Position	1	1000066007	66007
177.568	448.196	0.32285	um	Spot	Position	1	1000066013	66013
108.558	500.17	0.32285	um	Spot	Position	1	1000066021	66021
71.385	545.255	0.32285	um	Spot	Position	1	1000066033	66033
211.215	51.9848	0.32285	um	Spot	Position	2	1000000021	274
390.37	102.12	0.32285	um	Spot	Position	2	1000000037	289
478.337	147.7	0.32285	um	Spot	Position	2	1000000052	302
376.14	231.367	0.32285	um	Spot	Position	2	1000000079	335
244.502	291.889	0.32285	um	Spot	Position	2	1000000107	360
363.851	295.583	0.32285	um	Spot	Position	2	1000000110	362
217.126	308.187	0.32285	um	Spot	Position	2	1000000118	370
380.36	331.792	0.32285	um	Spot	Position	2	1000000130	379
230.187	387.269	0.32285	um	Spot	Position	2	1000000149	399
307.263	464.468	0.32285	um	Spot	Position	2	1000000184	430
259.664	521.947	0.32285	um	Spot	Position	2	1000000199	448
52.9049	418.648	0.32285	um	Spot	Position	2	1000066007	66068
177.568	447.963	0.32285	um	Spot	Position	2	1000066013	66073
108.83	500.456	0.32285	um	Spot	Position	2	1000066021	66081
74.6283	545.253	0.32285	um	Spot	Position	2	1000066033	66092
215.464	46.4945	0.32285	um	Spot	Position	3	1000000021	525
391.688	101.919	0.32285	um	Spot	Position	3	1000000037	536
478.872	142.989	0.32285	um	Spot	Position	3	1000000052	548
376.648	231.232	0.32285	um	Spot	Position	3	1000000079	580
244.284	291.056	0.32285	um	Spot	Position	3	1000000107	602
364.014	294.829	0.32285	um	Spot	Position	3	1000000110	606
217.275	307.843	0.32285	um	Spot	Position	3	1000000118	614
379.851	330.821	0.32285	um	Spot	Position	3	1000000130	623
230.163	386.84	0.32285	um	Spot	Position	3	1000000149	643
307.789	464.057	0.32285	um	Spot	Position	3	1000000184	677
259.801	521.767	0.32285	um	Spot	Position	3	1000000199	697
52.5449	417.711	0.32285	um	Spot	Position	3	1000066007	66133
177.568	447.489	0.32285	um	Spot	Position	3	1000066013	66140
107.621	500.541	0.32285	um	Spot	Position	3	1000066021	66149
76.8555	544.892	0.32285	um	Spot	Position	3	1000066033	66161
216.512	44.1345	0.32285	um	Spot	Position	4	1000000021	772
392.018	102.24	0.32285	um	Spot	Position	4	1000000037	790
480.554	136.052	0.32285	um	Spot	Position	4	1000000052	800
376.914	230.854	0.32285	um	Spot	Position	4	1000000079	835
244.341	290.683	0.32285	um	Spot	Position	4	1000000107	856
363.629	294.228	0.32285	um	Spot	Position	4	1000000110	859
217.991	306.799	0.32285	um	Spot	Position	4	1000000118	868
379.452	330.213	0.32285	um	Spot	Position	4	1000000130	877
230.353	386.796	0.32285	um	Spot	Position	4	1000000149	900
259.933	521.78	0.32285	um	Spot	Position	4	1000000199	951
52.4112	416.52	0.32285	um	Spot	Position	4	1000066007	66201
177.568	447.075	0.32285	um	Spot	Position	4	1000066013	66208
106.662	499.679	0.32285	um	Spot	Position	4	1000066021	66217
78.7715	544.163	0.32285	um	Spot	Position	4	1000066033	66228
216.914	43.8748	0.32285	um	Spot	Position	5	1000000021	1025
392.183	101.884	0.32285	um	Spot	Position	5	1000000037	1043
480.916	137.235	0.32285	um	Spot	Position	5	1000000052	1052
377.503	230.541	0.32285	um	Spot	Position	5	1000000079	1087
244.75	290.537	0.32285	um	Spot	Position	5	1000000107	1109
363.794	293.983	0.32285	um	Spot	Position	5	1000000110	1112
217.42	307.189	0.32285	um	Spot	Position	5	1000000118	1121
379.203	329.807	0.32285	um	Spot	Position	5	1000000130	1130
230.129	386.449	0.32285	um	Spot	Position	5	1000000149	1152
309.237	461.432	0.32285	um	Spot	Position	5	1000000184	1187
260.357	521.849	0.32285	um	Spot	Position	5	1000000199	1205
177.568	447.032	0.32285	um	Spot	Position	5	1000066013	66272
105.754	500.094	0.32285	um	Spot	Position	5	1000066021	66282
78.9552	543.784	0.32285	um	Spot	Position	5	1000066033	66294
216.626	44.9612	0.32285	um	Spot	Position	6	1000000021	1280
392.445	102.184	0.32285	um	Spot	Position	6	1000000037	1295
481.864	136.086	0.32285	um	Spot	Position	6	1000000052	1306
378.142	230.018	0.32285	um	Spot	Position	6	1000000079	1343
244.685	290.148	0.32285	um	Spot	Position	6	1000000107	1365
363.897	293.598	0.32285	um	Spot	Position	6	1000000110	1367
215.924	308.064	0.32285	um	Spot	Position	6	1000000118	1377
379.494	329.687	0.32285	um	Spot	Position	6	1000000130	1386
229.74	386.275	0.32285	um	Spot	Position	6	1000000149	1411
309.128	461.506	0.32285	um	Spot	Position	6	1000000184	1444
260.554	521.633	0.32285	um	Spot	Position	6	1000000199	1462
177.568	446.755	0.32285	um	Spot	Position	6	1000066013	66340
106.24	499.808	0.32285	um	Spot	Position	6	1000066021	66348
80.9681	543.911	0.32285	um	Spot	Position	6	1000066033	66362
217.006	43.4142	0.32285	um	Spot	Position	7	1000000021	1535
393.222	101.487	0.32285	um	Spot	Position	7	1000000037	1550
482.67	134.991	0.32285	um	Spot	Position	7	1000000052	1558
379.981	229.242	0.32285	um	Spot	Position	7	1000000079	1595
244.961	290.024	0.32285	um	Spot	Position	7	1000000107	1618
363.86	293.573	0.32285	um	Spot	Position	7	1000000110	1620
215.626	308.147	0.32285	um	Spot	Position	7	1000000118	1629
379.82	329.856	0.32285	um	Spot	Position	7	1000000130	1639
229.669	386.476	0.32285	um	Spot	Position	7	1000000149	1661
309.517	461.457	0.32285	um	Spot	Position	7	1000000184	1693
260.662	521.305	0.32285	um	Spot	Position	7	1000000199	1713
50.0504	413.45	0.32285	um	Spot	Position	7	1000066007	66401
177.568	446.434	0.32285	um	Spot	Position	7	1000066013	66407
106.467	499.821	0.32285	um	Spot	Position	7	1000066021	66416
81.3756	543.83	0.32285	um	Spot	Position	7	1000066033	66428
217.234	44.0117	0.32285	um	Spot	Position	8	1000000021	1781
392.96	103.125	0.32285	um	Spot	Position	8	1000000037	1801
483.625	130.112	0.32285	um	Spot	Position	8	1000000052	1810
381.884	228.06	0.32285	um	Spot	Position	8	1000000079	1846
244.689	289.8	0.32285	um	Spot	Position	8	1000000107	1871
364.088	293.442	0.32285	um	Spot	Position	8	1000000110	1874
214.359	309.369	0.32285	um	Spot	Position	8	1000000118	1885
380.077	329.839	0.32285	um	Spot	Position	8	1000000130	1893
229.481	386.654	0.32285	um	Spot	Position	8	1000000149	1914
384.642	416.411	0.32285	um	Spot	Position	8	1000001927	1927
309.183	461.347	0.32285	um	Spot	Position	8	1000000184	1947
261.1	521.204	0.32285	um	Spot	Position	8	1000000199	1964
48.8058	412.257	0.32285	um	Spot	Position	8	1000066007	66465
177.568	446.427	0.32285	um	Spot	Position	8	1000066013	66471
105.783	502.09	0.32285	um	Spot	Position	8	1000066021	66481
81.4927	544.157	0.32285	um	Spot	Position	8	1000066033	66492
217.409	44.4624	0.32285	um	Spot	Position	9	1000000021	2040
393.005	103.296	0.32285	um	Spot	Position	9	1000000037	2057
484.401	127.339	0.32285	um	Spot	Position	9	1000000052	2064
385.927	224.676	0.32285	um	Spot	Position	9	1000000079	2102
244.893	289.726	0.32285	um	Spot	Position	9	1000000107	2128
364.358	293.708	0.32285	um	Spot	Position	9	1000000110	2131
214.233	309.293	0.32285	um	Spot	Position	9	1000000118	2141
380.306	329.922	0.32285	um	Spot	Position	9	1000000130	2149
229.708	386.402	0.32285	um	Spot	Position	9	1000000149	2174
384.228	417.151	0.32285	um	Spot	Position	9	1000001927	2187
309.193	461.401	0.32285	um	Spot	Position	9	1000000184	2206
261.206	521.073	0.32285	um	Spot	Position	9	1000000199	2224
46.9407	409.687	0.32285	um	Spot	Position	9	1000066007	66531
177.568	446.327	0.32285	um	Spot	Position	9	1000066013	66538
106.515	502.008	0.32285	um	Spot	Position	9	1000066021	66546
81.5668	543.857	0.32285	um	Spot	Position	9	1000066033	66556
217.3	43.9207	0.32285	um	Spot	Position	10	1000000021	2293
392.597	102.956	0.32285	um	Spot	Position	10	1000000037	2310
484.024	124.813	0.32285	um	Spot	Position	10	1000000052	2316
388.457	222.652	0.32285	um	Spot	Position	10	1000000079	2353
244.765	289.795	0.32285	um	Spot	Position	10	1000000107	2378
364.235	293.651	0.32285	um	Spot	Position	10	1000000110	2381
214.23	309.475	0.32285	um	Spot	Position	10	1000000118	2391
380.369	330.152	0.32285	um	Spot	Position	10	1000000130	2399
229.695	386.439	0.32285	um	Spot	Position	10	1000000149	2421
384.824	416.775	0.32285	um	Spot	Position	10	1000001927	2435
310.16	461.645	0.32285	um	Spot	Position	10	1000000184	2455
261.392	520.851	0.32285	um	Spot	Position	10	1000000199	2473
47.0562	409.507	0.32285	um	Spot	Position	10	1000066007	66596
177.568	446.102	0.32285	um	Spot	Position	10	1000066013	66602
106.354	500.831	0.32285	um	Spot	Position	10	1000066021	66612
82.4588	543.93	0.32285	um	Spot	Position	10	1000066033	66622
217.351	44.25	0.32285	um	Spot	Position	11	1000000021	2545
392.941	103.594	0.32285	um	Spot	Position	11	1000000037	2563
484.127	123.091	0.32285	um	Spot	Position	11	1000000052	2569
388.785	222.606	0.32285	um	Spot	Position	11	1000000079	2606
244.973	289.569	0.32285	um	Spot	Position	11	1000000107	2634
363.991	293.792	0.32285	um	Spot	Position	11	1000000110	2637
214.043	309.129	0.32285	um	Spot	Position	11	1000000118	2648
380.335	330.43	0.32285	um	Spot	Position	11	1000000130	2655
229.694	386.504	0.32285	um	Spot	Position	11	1000000149	2681
384.295	417.106	0.32285	um	Spot	Position	11	1000001927	2693
309.822	461.715	0.32285	um	Spot	Position	11	1000000184	2712
261.479	520.806	0.32285	um	Spot	Position	11	1000000199	2731
46.9902	409.473	0.32285	um	Spot	Position	11	1000066007	66662
177.568	446.181	0.32285	um	Spot	Position	11	1000066013	66669
107.66	500.742	0.32285	um	Spot	Position	11	1000066021	66680
84.1745	544.083	0.32285	um	Spot	Position	11	1000066033	66691
218.053	43.2309	0.32285	um	Spot	Position	12	1000000021	2802
392.625	103.098	0.32285	um	Spot	Position	12	1000000037	2820
484.896	115.382	0.32285	um	Spot	Position	12	1000000052	2823
389.173	222.102	0.32285	um	Spot	Position	12	1000000079	2865
245.278	289.305	0.32285	um	Spot	Position	12	1000000107	2891
364.004	293.891	0.32285	um	Spot	Position	12	1000000110	2894
215.339	308.205	0.32285	um	Spot	Position	12	1000000118	2903
380.492	330.557	0.32285	um	Spot	Position	12	1000000130	2912
230.101	386.804	0.32285	um	Spot	Position	12	1000000149	2936
384.082	417.144	0.32285	um	Spot	Position	12	1000001927	2951
310.601	461.617	0.32285	um	Spot	Position	12	1000000184	2969
261.781	520.776	0.32285	um	Spot	Position	12	1000000199	2989
47.3176	409.238	0.32285	um	Spot	Position	12	1000066007	66729
177.568	446.055	0.32285	um	Spot	Position	12	1000066013	66735
106.985	500.781	0.32285	um	Spot	Position	12	1000066021	66746
84.8704	543.912	0.32285	um	Spot	Position	12	1000066033	66756
218.935	41.6388	0.32285	um	Spot	Position	13	1000000021	3057
392.898	105.11	0.32285	um	Spot	Position	13	1000000037	3079
487.208	109.242	0.32285	um	Spot	Position	13	1000000052	3080
304.25	190.094	0.32285	um	Spot	Position	13	1000003104	3104
389.295	222.266	0.32285	um	Spot	Position	13	1000000079	3119
245.131	289.38	0.32285	um	Spot	Position	13	1000000107	3145
364.294	293.706	0.32285	um	Spot	Position	13	1000000110	3148
215.56	307.758	0.32285	um	Spot	Position	13	1000000118	3156
380.513	330.205	0.32285	um	Spot	Position	13	1000000130	3165
230.181	386.637	0.32285	um	Spot	Position	13	1000000149	3189
310.35	461.732	0.32285	um	Spot	Position	13	1000000184	3221
261.792	520.918	0.32285	um	Spot	Position	13	1000000199	3240
46.6032	409.275	0.32285	um	Spot	Position	13	1000066007	66798
177.568	446.295	0.32285	um	Spot	Position	13	1000066013	66806
107.519	500.625	0.32285	um	Spot	Position	13	1000066021	66818
93.4948	546.889	0.32285	um	Spot	Position	13	1000066033	66829
219.266	40.4094	0.32285	um	Spot	Position	14	1000000021	3309
393.064	104.424	0.32285	um	Spot	Position	14	1000000037	3328
487.815	109.059	0.32285	um	Spot	Position	14	1000000052	3329
305.036	189.115	0.32285	um	Spot	Position	14	1000003104	3359
389.558	222.254	0.32285	um	Spot	Position	14	1000000079	3376
245.445	289.343	0.32285	um	Spot	Position	14	1000000107	3401
364.629	293.591	0.32285	um	Spot	Position	14	1000000110	3404
216.805	306.705	0.32285	um	Spot	Position	14	1000000118	3412
380.712	330.214	0.32285	um	Spot	Position	14	1000000130	3422
230.63	386.798	0.32285	um	Spot	Position	14	1000000149	3444
385.244	416.7	0.32285	um	Spot	Position	14	1000001927	3459
310.952	461.866	0.32285	um	Spot	Position	14	1000000184	3477
262.237	520.573	0.32285	um	Spot	Position	14	1000000199	3495
57.6231	409.855	0.32285	um	Spot	Position	14	1000066007	66868
177.568	446.172	0.32285	um	Spot	Position	14	1000066013	66875
107.186	500.728	0.32285	um	Spot	Position	14	1000066021	66887
94.0978	546.809	0.32285	um	Spot	Position	14	1000066033	66897
219.949	39.9863	0.32285	um	Spot	Position	15	1000000021	3564
392.954	103.654	0.32285	um	Spot	Position	15	1000000037	3583
305.555	188.249	0.32285	um	Spot	Position	15	1000003104	3611
390.001	222.125	0.32285	um	Spot	Position	15	1000000079	3629
245.019	289.035	0.32285	um	Spot	Position	15	1000000107	3654
365.044	293.68	0.32285	um	Spot	Position	15	1000000110	3657
217.141	306.397	0.32285	um	Spot	Position	15	1000000118	3665
381.197	330.252	0.32285	um	Spot	Position	15	1000000130	3675
230.336	386.762	0.32285	um	Spot	Position	15	1000000149	3696
310.724	461.976	0.32285	um	Spot	Position	15	1000000184	3728
262.05	520.702	0.32285	um	Spot	Position	15	1000000199	3748
56.6191	408.702	0.32285	um	Spot	Position	15	1000066007	66935
177.568	446.204	0.32285	um	Spot	Position	15	1000066013	66943
107.078	500.998	0.32285	um	Spot	Position	15	1000066021	66956
221.648	37.5333	0.32285	um	Spot	Position	16	1000000021	3817
296.358	78.338	0.32285	um	Spot	Position	16	1000003827	3827
391.184	101.929	0.32285	um	Spot	Position	16	1000000037	3835
307.224	187.29	0.32285	um	Spot	Position	16	1000003104	3860
327.673	207.976	0.32285	um	Spot	Position	16	1000003870	3870
390.181	222.201	0.32285	um	Spot	Position	16	1000000079	3877
244.888	289.036	0.32285	um	Spot	Position	16	1000000107	3903
364.927	293.704	0.32285	um	Spot	Position	16	1000000110	3906
217.997	305.993	0.32285	um	Spot	Position	16	1000000118	3914
380.933	330.09	0.32285	um	Spot	Position	16	1000000130	3924
230.757	387.341	0.32285	um	Spot	Position	16	1000000149	3948
311.047	462.366	0.32285	um	Spot	Position	16	1000000184	3980
262.278	520.724	0.32285	um	Spot	Position	16	1000000199	3997
55.1511	407.449	0.32285	um	Spot	Position	16	1000066007	67001
177.568	446.16	0.32285	um	Spot	Position	16	1000066013	67009
106.931	500.945	0.32285	um	Spot	Position	16	1000066021	67019
94.5986	546.994	0.32285	um	Spot	Position	16	1000066033	67029
221.03	37.6544	0.32285	um	Spot	Position	17	1000000021	4066
296.39	76.4238	0.32285	um	Spot	Position	17	1000003827	4074
383.272	95.8948	0.32285	um	Spot	Position	17	1000000037	4082
307.99	186.039	0.32285	um	Spot	Position	17	1000003104	4108
327.697	207.875	0.32285	um	Spot	Position	17	1000003870	4118
390.038	222.353	0.32285	um	Spot	Position	17	1000000079	4126
244.727	289.001	0.32285	um	Spot	Position	17	1000000107	4151
364.83	293.807	0.32285	um	Spot	Position	17	1000000110	4154
216.854	306.524	0.32285	um	Spot	Position	17	1000000118	4162
380.606	330.098	0.32285	um	Spot	Position	17	1000000130	4172
230.68	387.017	0.32285	um	Spot	Position	17	1000000149	4194
385.637	417.124	0.32285	um	Spot	Position	17	1000001927	4208
311.047	462.425	0.32285	um	Spot	Position	17	1000000184	4227
262.232	520.699	0.32285	um	Spot	Position	17	1000000199	4244
47.1599	408.55	0.32285	um	Spot	Position	17	1000066007	67067
177.568	446.266	0.32285	um	Spot	Position	17	1000066013	67076
107.071	500.957	0.32285	um	Spot	Position	17	1000066021	67087
220.177	39.3477	0.32285	um	Spot	Position	18	1000000021	4304
296.678	74.7348	0.32285	um	Spot	Position	18	1000003827	4311
382.968	94.8701	0.32285	um	Spot	Position	18	1000000037	4318
309.108	185.052	0.32285	um	Spot	Position	18	1000003104	4346
325.054	208.986	0.32285	um	Spot	Position	18	1000003870	4359
245.09	288.953	0.32285	um	Spot	Position	18	1000000107	4394
365.058	293.918	0.32285	um	Spot	Position	18	1000000110	4397
218.241	305.983	0.32285	um	Spot	Position	18	1000000118	4405
380.664	330.211	0.32285	um	Spot	Position	18	1000000130	4416
230.311	386.239	0.32285	um	Spot	Position	18	1000000149	4438
385.88	417.419	0.32285	um	Spot	Position	18	1000001927	4454
311.087	462.723	0.32285	um	Spot	Position	18	1000000184	4473
262.421	520.805	0.32285	um	Spot	Position	18	1000000199	4490
46.5879	408.125	0.32285	um	Spot	Position	18	1000066007	67135
177.568	446.291	0.32285	um	Spot	Position	18	1000066013	67143
107.394	500.857	0.32285	um	Spot	Position	18	1000066021	67155
219.835	40.9188	0.32285	um	Spot	Position	19	1000000021	4556
297.139	72.2912	0.32285	um	Spot	Position	19	1000003827	4564
382.659	95.0219	0.32285	um	Spot	Position	19	1000000037	4572
309.454	185.175	0.32285	um	Spot	Position	19	1000003104	4599
396.295	215.097	0.32285	um	Spot	Position	19	1000000079	4615
244.929	288.967	0.32285	um	Spot	Position	19	1000000107	4643
364.876	293.937	0.32285	um	Spot	Position	19	1000000110	4646
218.324	305.977	0.32285	um	Spot	Position	19	1000000118	4655
380.73	330.207	0.32285	um	Spot	Position	19	1000000130	4665
230.422	386.779	0.32285	um	Spot	Position	19	1000000149	4687
385.606	417.559	0.32285	um	Spot	Position	19	1000001927	4701
311.788	462.738	0.32285	um	Spot	Position	19	1000000184	4722
262.422	520.923	0.32285	um	Spot	Position	19	1000000199	4740
45.8151	408.052	0.32285	um	Spot	Position	19	1000066007	67198
173.356	446.112	0.32285	um	Spot	Position	19	1000066013	67209
107.834	501.294	0.32285	um	Spot	Position	19	1000066021	67218
219.751	41.2022	0.32285	um	Spot	Position	20	1000000021	4805
296.196	70.0051	0.32285	um	Spot	Position	20	1000003827	4812
382.003	93.819	0.32285	um	Spot	Position	20	1000000037	4819
308.854	185.768	0.32285	um	Spot	Position	20	1000003104	4847
319.805	207.885	0.32285	um	Spot	Position	20	1000003870	4856
396.726	214.308	0.32285	um	Spot	Position	20	1000000079	4862
244.83	288.86	0.32285	um	Spot	Position	20	1000000107	4889
364.906	294.099	0.32285	um	Spot	Position	20	1000000110	4892
217.799	306.143	0.32285	um	Spot	Position	20	1000000118	4901
381.043	330.607	0.32285	um	Spot	Position	20	1000000130	4911
230.943	388.329	0.32285	um	Spot	Position	20	1000000149	4935
385.594	417.982	0.32285	um	Spot	Position	20	1000001927	4950
311.663	463.03	0.32285	um	Spot	Position	20	1000000184	4971
262.308	520.924	0.32285	um	Spot	Position	20	1000000199	4988
45.619	408.051	0.32285	um	Spot	Position	20	1000066007	67262
164.368	439.688	0.32285	um	Spot	Position	20	1000066013	67271
107.365	500.951	0.32285	um	Spot	Position	20	1000066021	67282
218.251	44.1754	0.32285	um	Spot	Position	21	1000000021	5056
295.845	69.2663	0.32285	um	Spot	Position	21	1000003827	5060
381.793	92.5604	0.32285	um	Spot	Position	21	1000000037	5067
308.567	186.086	0.32285	um	Spot	Position	21	1000003104	5097
397.14	213.939	0.32285	um	Spot	Position	21	1000000079	5110
244.877	289.007	0.32285	um	Spot	Position	21	1000000107	5139
365.151	294.005	0.32285	um	Spot	Position	21	1000000110	5142
218.565	305.896	0.32285	um	Spot	Position	21	1000000118	5151
381.531	330.85	0.32285	um	Spot	Position	21	1000000130	5161
231.381	388.425	0.32285	um	Spot	Position	21	1000000149	5187
385.59	417.906	0.32285	um	Spot	Position	21	1000001927	5201
311.355	462.998	0.32285	um	Spot	Position	21	1000000184	5222
272.1	513.759	0.32285	um	Spot	Position	21	1000005237	5237
262.344	520.763	0.32285	um	Spot	Position	21	1000000199	5240
44.822	407.506	0.32285	um	Spot	Position	21	1000066007	67330
162.604	439.276	0.32285	um	Spot	Position	21	1000066013	67340
107.325	501.566	0.32285	um	Spot	Position	21	1000066021	67350
217.461	46.5878	0.32285	um	Spot	Position	22	1000000021	5311
295.91	69.2852	0.32285	um	Spot	Position	22	1000003827	5317
381.441	91.7163	0.32285	um	Spot	Position	22	1000000037	5325
308.773	185.788	0.32285	um	Spot	Position	22	1000003104	5356
316.462	208.549	0.32285	um	Spot	Position	22	1000003870	5365
397.186	214.014	0.32285	um	Spot	Position	22	1000000079	5370
245.07	289.123	0.32285	um	Spot	Position	22	1000000107	5400
365.333	294.122	0.32285	um	Spot	Position	22	1000000110	5403
219.269	305.366	0.32285	um	Spot	Position	22	1000000118	5411
381.885	330.869	0.32285	um	Spot	Position	22	1000000130	5422
230.963	387.512	0.32285	um	Spot	Position	22	1000000149	5448
385.589	417.675	0.32285	um	Spot	Position	22	1000001927	5463
310.93	463.109	0.32285	um	Spot	Position	22	1000000184	5483
272.353	513.76	0.32285	um	Spot	Position	22	1000005237	5498
262.374	521.163	0.32285	um	Spot	Position	22	1000000199	5501
43.9093	407.506	0.32285	um	Spot	Position	22	1000066007	67398
162.158	438.901	0.32285	um	Spot	Position	22	1000066013	67407
107.27	501.599	0.32285	um	Spot	Position	22	1000066021	67419
217.553	46.992	0.32285	um	Spot	Position	23	1000000021	5573
296.008	69.12	0.32285	um	Spot	Position	23	1000003827	5577
381.282	92.2694	0.32285	um	Spot	Position	23	1000000037	5585
308.449	186.263	0.32285	um	Spot	Position	23	1000003104	5613
315.582	208.3	0.32285	um	Spot	Position	23	1000003870	5623
396.942	214.401	0.32285	um	Spot	Position	23	1000000079	5628
245.217	289.052	0.32285	um	Spot	Position	23	1000000107	5655
365.512	294.104	0.32285	um	Spot	Position	23	1000000110	5658
219.38	305.188	0.32285	um	Spot	Position	23	1000000118	5666
382.126	331.095	0.32285	um	Spot	Position	23	1000000130	5677
230.775	387.649	0.32285	um	Spot	Position	23	1000000149	5705
250.43	404.428	0.32285	um	Spot	Position	23	1000005713	5713
385.994	417.366	0.32285	um	Spot	Position	23	1000001927	5720
310.926	463.232	0.32285	um	Spot	Position	23	1000000184	5740
272.448	514.033	0.32285	um	Spot	Position	23	1000005237	5755
262.577	521.193	0.32285	um	Spot	Position	23	1000000199	5758
43.6759	407.211	0.32285	um	Spot	Position	23	1000066007	67467
161.853	438.867	0.32285	um	Spot	Position	23	1000066013	67478
106.622	501.568	0.32285	um	Spot	Position	23	1000066021	67485
209.292	54.601	0.32285	um	Spot	Position	24	1000000021	5827
296.155	68.2429	0.32285	um	Spot	Position	24	1000003827	5830
377.91	85.9721	0.32285	um	Spot	Position	24	1000000037	5835
308.704	185.788	0.32285	um	Spot	Position	24	1000003104	5866
314.783	208.141	0.32285	um	Spot	Position	24	1000003870	5875
396.999	214.224	0.32285	um	Spot	Position	24	1000000079	5879
245.346	289.048	0.32285	um	Spot	Position	24	1000000107	5909
365.583	294.259	0.32285	um	Spot	Position	24	1000000110	5912
218.929	305.569	0.32285	um	Spot	Position	24	1000000118	5920
381.975	331.283	0.32285	um	Spot	Position	24	1000000130	5932
230.581	387.594	0.32285	um	Spot	Position	24	1000000149	5956
385.497	417.758	0.32285	um	Spot	Position	24	1000001927	5970
311.134	463.377	0.32285	um	Spot	Position	24	1000000184	5991
272.562	513.906	0.32285	um	Spot	Position	24	1000005237	6005
262.468	521.526	0.32285	um	Spot	Position	24	1000000199	6008
161.903	439.145	0.32285	um	Spot	Position	24	1000066013	67545
107.225	501.611	0.32285	um	Spot	Position	24	1000066021	67554
201	61.019	0.32285	um	Spot	Position	25	1000000021	6076
296.11	68.4179	0.32285	um	Spot	Position	25	1000003827	6078
374.623	83.1776	0.32285	um	Spot	Position	25	1000000037	6083
308.684	186.377	0.32285	um	Spot	Position	25	1000003104	6113
315.183	208.622	0.32285	um	Spot	Position	25	1000003870	6122
396.585	214.973	0.32285	um	Spot	Position	25	1000000079	6127
245.274	289.026	0.32285	um	Spot	Position	25	1000000107	6154
365.393	294.336	0.32285	um	Spot	Position	25	1000000110	6157
217.768	306.49	0.32285	um	Spot	Position	25	1000000118	6165
381.792	331.095	0.32285	um	Spot	Position	25	1000000130	6175
230.622	387.644	0.32285	um	Spot	Position	25	1000000149	6196
257.736	415.8	0.32285	um	Spot	Position	25	1000005713	6211
385.555	417.787	0.32285	um	Spot	Position	25	1000001927	6212
310.773	463.467	0.32285	um	Spot	Position	25	1000000184	6233
272.323	513.811	0.32285	um	Spot	Position	25	1000005237	6249
262.351	521.63	0.32285	um	Spot	Position	25	1000000199	6252
40.4878	404.579	0.32285	um	Spot	Position	25	1000066007	67605
161.935	439.237	0.32285	um	Spot	Position	25	1000066013	67615
106.674	501.231	0.32285	um	Spot	Position	25	1000066021	67626
189.862	64.7179	0.32285	um	Spot	Position	26	1000000021	6329
296.792	68.9795	0.32285	um	Spot	Position	26	1000003827	6330
374.937	83.8002	0.32285	um	Spot	Position	26	1000000037	6337
309.235	185.356	0.32285	um	Spot	Position	26	1000003104	6367
314.709	208.357	0.32285	um	Spot	Position	26	1000003870	6375
395.975	215.88	0.32285	um	Spot	Position	26	1000000079	6381
245.295	288.806	0.32285	um	Spot	Position	26	1000000107	6409
365.399	294.318	0.32285	um	Spot	Position	26	1000000110	6412
217.244	307.143	0.32285	um	Spot	Position	26	1000000118	6421
381.351	330.865	0.32285	um	Spot	Position	26	1000000130	6431
230.696	387.491	0.32285	um	Spot	Position	26	1000000149	6455
385.764	417.636	0.32285	um	Spot	Position	26	1000001927	6470
259.012	419.085	0.32285	um	Spot	Position	26	1000005713	6471
310.887	463.425	0.32285	um	Spot	Position	26	1000000184	6491
272.352	514.333	0.32285	um	Spot	Position	26	1000005237	6506
262.6	521.311	0.32285	um	Spot	Position	26	1000000199	6508
161.549	438.877	0.32285	um	Spot	Position	26	1000066013	67681
105.805	500.688	0.32285	um	Spot	Position	26	1000066021	67692
188.704	65.9986	0.32285	um	Spot	Position	27	1000000021	6585
296.744	68.469	0.32285	um	Spot	Position	27	1000003827	6586
374.487	83.4481	0.32285	um	Spot	Position	27	1000000037	6592
309.228	184.282	0.32285	um	Spot	Position	27	1000003104	6619
314.644	208.545	0.32285	um	Spot	Position	27	1000003870	6627
396.586	215.429	0.32285	um	Spot	Position	27	1000000079	6634
245.113	288.678	0.32285	um	Spot	Position	27	1000000107	6662
365.782	294.2	0.32285	um	Spot	Position	27	1000000110	6665
215.877	307.946	0.32285	um	Spot	Position	27	1000000118	6675
380.98	330.529	0.32285	um	Spot	Position	27	1000000130	6684
230.665	387.607	0.32285	um	Spot	Position	27	1000000149	6708
385.423	418.113	0.32285	um	Spot	Position	27	1000001927	6722
260.291	427.152	0.32285	um	Spot	Position	27	1000005713	6725
310.399	463.559	0.32285	um	Spot	Position	27	1000000184	6743
272.635	513.677	0.32285	um	Spot	Position	27	1000005237	6758
161.581	438.854	0.32285	um	Spot	Position	27	1000066013	67747
106.082	500.901	0.32285	um	Spot	Position	27	1000066021	67758
188.354	67.5508	0.32285	um	Spot	Position	28	1000000021	6834
297.56	69.6366	0.32285	um	Spot	Position	28	1000003827	6835
375.917	84.7339	0.32285	um	Spot	Position	28	1000000037	6842
309.637	183.702	0.32285	um	Spot	Position	28	1000003104	6870
314.819	208.72	0.32285	um	Spot	Position	28	1000003870	6879
396.754	215.319	0.32285	um	Spot	Position	28	1000000079	6885
245.518	288.582	0.32285	um	Spot	Position	28	1000000107	6912
365.771	294.114	0.32285	um	Spot	Position	28	1000000110	6915
216.227	308.207	0.32285	um	Spot	Position	28	1000000118	6926
380.738	330.366	0.32285	um	Spot	Position	28	1000000130	6936
230.9	387.368	0.32285	um	Spot	Position	28	1000000149	6957
260.704	432.39	0.32285	um	Spot	Position	28	1000005713	6975
309.914	464.106	0.32285	um	Spot	Position	28	1000000184	6993
272.756	513.369	0.32285	um	Spot	Position	28	1000005237	7008
161.833	438.591	0.32285	um	Spot	Position	28	1000066013	67816
106.693	500.976	0.32285	um	Spot	Position	28	1000066021	67827
186.459	69.7102	0.32285	um	Spot	Position	29	1000000021	7089
298.155	69.745	0.32285	um	Spot	Position	29	1000003827	7090
376.451	85.3423	0.32285	um	Spot	Position	29	1000000037	7096
309.887	183.302	0.32285	um	Spot	Position	29	1000003104	7122
315.121	208.91	0.32285	um	Spot	Position	29	1000003870	7131
396.941	215.158	0.32285	um	Spot	Position	29	1000000079	7138
245.426	288.588	0.32285	um	Spot	Position	29	1000000107	7165
365.807	294.233	0.32285	um	Spot	Position	29	1000000110	7168
217.882	306.882	0.32285	um	Spot	Position	29	1000000118	7177
380.883	330.491	0.32285	um	Spot	Position	29	1000000130	7187
231.293	387.047	0.32285	um	Spot	Position	29	1000000149	7211
387.488	416.934	0.32285	um	Spot	Position	29	1000001927	7225
261.112	437.021	0.32285	um	Spot	Position	29	1000005713	7233
310.536	463.659	0.32285	um	Spot	Position	29	1000000184	7248
272.463	513.61	0.32285	um	Spot	Position	29	1000005237	7263
161.41	438.538	0.32285	um	Spot	Position	29	1000066013	67884
103.034	497.618	0.32285	um	Spot	Position	29	1000066021	67898
298.947	70.3891	0.32285	um	Spot	Position	30	1000003827	7347
371.192	81.2176	0.32285	um	Spot	Position	30	1000000037	7352
309.983	181.609	0.32285	um	Spot	Position	30	1000003104	7378
315.996	208.821	0.32285	um	Spot	Position	30	1000003870	7388
397.323	214.914	0.32285	um	Spot	Position	30	1000000079	7394
244.803	288.917	0.32285	um	Spot	Position	30	1000000107	7425
365.896	294.207	0.32285	um	Spot	Position	30	1000000110	7428
218.003	306.925	0.32285	um	Spot	Position	30	1000000118	7436
381.073	330.585	0.32285	um	Spot	Position	30	1000000130	7447
231.652	387.443	0.32285	um	Spot	Position	30	1000000149	7469
387.358	417.301	0.32285	um	Spot	Position	30	1000001927	7485
262.207	437.685	0.32285	um	Spot	Position	30	1000005713	7493
308.98	463.888	0.32285	um	Spot	Position	30	1000000184	7508
272.632	513.712	0.32285	um	Spot	Position	30	1000005237	7524
162.367	438.383	0.32285	um	Spot	Position	30	1000066013	67957
104.486	499.456	0.32285	um	Spot	Position	30	1000066021	67966
299.434	70.513	0.32285	um	Spot	Position	31	1000003827	7604
361.259	70.8919	0.32285	um	Spot	Position	31	1000000037	7605
309.672	181.281	0.32285	um	Spot	Position	31	1000003104	7638
316.742	208.902	0.32285	um	Spot	Position	31	1000003870	7648
397.994	214.229	0.32285	um	Spot	Position	31	1000000079	7653
244.828	288.777	0.32285	um	Spot	Position	31	1000000107	7683
365.821	294.175	0.32285	um	Spot	Position	31	1000000110	7686
217.913	307.131	0.32285	um	Spot	Position	31	1000000118	7695
381.31	330.95	0.32285	um	Spot	Position	31	1000000130	7705
231.657	386.753	0.32285	um	Spot	Position	31	1000000149	7729
387.383	417.431	0.32285	um	Spot	Position	31	1000001927	7745
263.066	437.266	0.32285	um	Spot	Position	31	1000005713	7749
309.378	463.559	0.32285	um	Spot	Position	31	1000000184	7765
272.761	513.508	0.32285	um	Spot	Position	31	1000005237	7783
164.122	439.158	0.32285	um	Spot	Position	31	1000066013	68024
103.901	498.771	0.32285	um	Spot	Position	31	1000066021	68035
300.134	71.0928	0.32285	um	Spot	Position	32	1000003827	7865
310.049	181.625	0.32285	um	Spot	Position	32	1000003104	7899
320.252	209.122	0.32285	um	Spot	Position	32	1000003870	7908
225.58	210.97	0.32285	um	Spot	Position	32	1000007912	7912
399.004	212.975	0.32285	um	Spot	Position	32	1000000079	7913
243.969	288.878	0.32285	um	Spot	Position	32	1000000107	7945
365.709	294.316	0.32285	um	Spot	Position	32	1000000110	7948
218.027	306.984	0.32285	um	Spot	Position	32	1000000118	7958
381.449	331.024	0.32285	um	Spot	Position	32	1000000130	7967
231.907	386.908	0.32285	um	Spot	Position	32	1000000149	7992
387.378	417.09	0.32285	um	Spot	Position	32	1000001927	8006
263.083	437.427	0.32285	um	Spot	Position	32	1000005713	8015
308.631	463.405	0.32285	um	Spot	Position	32	1000000184	8032
272.177	513.417	0.32285	um	Spot	Position	32	1000005237	8048
164.615	438.79	0.32285	um	Spot	Position	32	1000066013	68091
105.78	500.214	0.32285	um	Spot	Position	32	1000066021	68101
301.652	71.1118	0.32285	um	Spot	Position	33	1000003827	8127
309.511	182.404	0.32285	um	Spot	Position	33	1000003104	8163
320.548	209.284	0.32285	um	Spot	Position	33	1000003870	8175
225.822	211.142	0.32285	um	Spot	Position	33	1000007912	8177
400.064	211.603	0.32285	um	Spot	Position	33	1000000079	8178
245.316	288.891	0.32285	um	Spot	Position	33	1000000107	8210
365.897	294.224	0.32285	um	Spot	Position	33	1000000110	8213
218.027	307.178	0.32285	um	Spot	Position	33	1000000118	8221
381.452	330.912	0.32285	um	Spot	Position	33	1000000130	8231
232.005	387.145	0.32285	um	Spot	Position	33	1000000149	8256
387.137	417.402	0.32285	um	Spot	Position	33	1000001927	8269
264.068	437.461	0.32285	um	Spot	Position	33	1000005713	8277
307.059	463.405	0.32285	um	Spot	Position	33	1000000184	8294
272.362	512.803	0.32285	um	Spot	Position	33	1000005237	8309
161.772	437.636	0.32285	um	Spot	Position	33	1000066013	68155
102.374	496.285	0.32285	um	Spot	Position	33	1000066021	68164
302.088	70.9362	0.32285	um	Spot	Position	34	1000003827	8388
361.811	71.1788	0.32285	um	Spot	Position	34	1000000037	8389
309.621	181.884	0.32285	um	Spot	Position	34	1000003104	8425
318.821	209.549	0.32285	um	Spot	Position	34	1000003870	8437
225.837	211.277	0.32285	um	Spot	Position	34	1000007912	8439
400.771	210.703	0.32285	um	Spot	Position	34	1000000079	8440
245.937	288.806	0.32285	um	Spot	Position	34	1000000107	8470
366.066	294.151	0.32285	um	Spot	Position	34	1000000110	8473
217.127	308.212	0.32285	um	Spot	Position	34	1000000118	8483
381.661	330.991	0.32285	um	Spot	Position	34	1000000130	8492
232.057	387.279	0.32285	um	Spot	Position	34	1000000149	8517
387.166	417.807	0.32285	um	Spot	Position	34	1000001927	8530
264.425	437.287	0.32285	um	Spot	Position	34	1000005713	8537
306.835	463.348	0.32285	um	Spot	Position	34	1000000184	8554
272.526	513.22	0.32285	um	Spot	Position	34	1000005237	8571
161.205	437.169	0.32285	um	Spot	Position	34	1000066013	68218
102.013	496.394	0.32285	um	Spot	Position	34	1000066021	68227
303.296	70.9599	0.32285	um	Spot	Position	35	1000003827	8650
310.753	181.765	0.32285	um	Spot	Position	35	1000003104	8686
317.461	209.356	0.32285	um	Spot	Position	35	1000003870	8696
223.838	211.064	0.32285	um	Spot	Position	35	1000007912	8698
400.978	210.705	0.32285	um	Spot	Position	35	1000000079	8699
245.061	288.836	0.32285	um	Spot	Position	35	1000000107	8728
366.068	294.126	0.32285	um	Spot	Position	35	1000000110	8732
215.572	309.725	0.32285	um	Spot	Position	35	1000000118	8741
381.81	331.096	0.32285	um	Spot	Position	35	1000000130	8750
232.168	387.377	0.32285	um	Spot	Position	35	1000000149	8773
387.014	417.696	0.32285	um	Spot	Position	35	1000001927	8787
264.438	437.572	0.32285	um	Spot	Position	35	1000005713	8795
305.367	463.182	0.32285	um	Spot	Position	35	1000000184	8812
272.554	513.784	0.32285	um	Spot	Position	35	1000005237	8828
161.963	437.22	0.32285	um	Spot	Position	35	1000066013	68277
101.12	494.917	0.32285	um	Spot	Position	35	1000066021	68287
303.312	70.9549	0.32285	um	Spot	Position	36	1000003827	8908
363.279	72.8985	0.32285	um	Spot	Position	36	1000000037	8910
310.572	181.802	0.32285	um	Spot	Position	36	1000003104	8945
317.244	209.871	0.32285	um	Spot	Position	36	1000003870	8954
400.505	210.516	0.32285	um	Spot	Position	36	1000000079	8957
223.821	212.225	0.32285	um	Spot	Position	36	1000007912	8958
246.022	288.802	0.32285	um	Spot	Position	36	1000000107	8988
365.965	294.084	0.32285	um	Spot	Position	36	1000000110	8991
215.136	310.569	0.32285	um	Spot	Position	36	1000000118	9001
381.901	331.302	0.32285	um	Spot	Position	36	1000000130	9010
232.617	387.414	0.32285	um	Spot	Position	36	1000000149	9033
387.349	417.461	0.32285	um	Spot	Position	36	1000001927	9050
264.919	437.654	0.32285	um	Spot	Position	36	1000005713	9057
305.181	463.037	0.32285	um	Spot	Position	36	1000000184	9076
272.663	513.327	0.32285	um	Spot	Position	36	1000005237	9092
162.551	437.552	0.32285	um	Spot	Position	36	1000066013	68342
100.756	493.628	0.32285	um	Spot	Position	36	1000066021	68351
305.625	71.4943	0.32285	um	Spot	Position	37	1000003827	9168
364.893	74.3774	0.32285	um	Spot	Position	37	1000000037	9169
311.026	181.342	0.32285	um	Spot	Position	37	1000003104	9203
400.399	210.922	0.32285	um	Spot	Position	37	1000000079	9213
223.404	212.772	0.32285	um	Spot	Position	37	1000007912	9214
246.887	289.123	0.32285	um	Spot	Position	37	1000000107	9243
365.58	294.202	0.32285	um	Spot	Position	37	1000000110	9246
215.172	310.601	0.32285	um	Spot	Position	37	1000000118	9256
381.844	331.28	0.32285	um	Spot	Position	37	1000000130	9266
232.69	387.221	0.32285	um	Spot	Position	37	1000000149	9289
387.606	416.959	0.32285	um	Spot	Position	37	1000001927	9304
265.295	437.318	0.32285	um	Spot	Position	37	1000005713	9312
305.001	462.937	0.32285	um	Spot	Position	37	1000000184	9329
272.445	513.622	0.32285	um	Spot	Position	37	1000005237	9345
162.817	437.568	0.32285	um	Spot	Position	37	1000066013	68402
100.473	492.584	0.32285	um	Spot	Position	37	1000066021	68413
307.331	71.7801	0.32285	um	Spot	Position	38	1000003827	9423
364.663	74.1361	0.32285	um	Spot	Position	38	1000000037	9424
310.803	180.824	0.32285	um	Spot	Position	38	1000003104	9457
400.196	210.806	0.32285	um	Spot	Position	38	1000000079	9467
223.437	212.444	0.32285	um	Spot	Position	38	1000007912	9468
247.313	288.992	0.32285	um	Spot	Position	38	1000000107	9497
365.752	294.364	0.32285	um	Spot	Position	38	1000000110	9500
215.351	310.777	0.32285	um	Spot	Position	38	1000000118	9510
224.94	325.125	0.32285	um	Spot	Position	38	1000009516	9516
382.152	331.324	0.32285	um	Spot	Position	38	1000000130	9520
233.053	387.273	0.32285	um	Spot	Position	38	1000000149	9540
386.549	417.441	0.32285	um	Spot	Position	38	1000001927	9554
265.456	437.17	0.32285	um	Spot	Position	38	1000005713	9562
304.127	462.909	0.32285	um	Spot	Position	38	1000000184	9579
271.595	512.74	0.32285	um	Spot	Position	38	1000005237	9595
162.025	436.5	0.32285	um	Spot	Position	38	1000066013	68467
100.534	492.901	0.32285	um	Spot	Position	38	1000066021	68476
307.683	71.8458	0.32285	um	Spot	Position	39	1000003827	9674
364.129	73.8322	0.32285	um	Spot	Position	39	1000000037	9675
310.976	181.519	0.32285	um	Spot	Position	39	1000003104	9708
399.73	211.653	0.32285	um	Spot	Position	39	1000000079	9721
222.761	212.408	0.32285	um	Spot	Position	39	1000007912	9722
247.682	289.154	0.32285	um	Spot	Position	39	1000000107	9753
365.926	294.204	0.32285	um	Spot	Position	39	1000000110	9756
215.484	310.571	0.32285	um	Spot	Position	39	1000000118	9767
225.974	323.139	0.32285	um	Spot	Position	39	1000009516	9772
382.299	331.313	0.32285	um	Spot	Position	39	1000000130	9775
233.435	387.19	0.32285	um	Spot	Position	39	1000000149	9796
386.76	417.66	0.32285	um	Spot	Position	39	1000001927	9811
272.078	434.139	0.32285	um	Spot	Position	39	1000005713	9819
303.215	462.052	0.32285	um	Spot	Position	39	1000000184	9835
261.921	521.464	0.32285	um	Spot	Position	39	1000005237	9855
162.158	436.121	0.32285	um	Spot	Position	39	1000066013	68531
101.054	490.504	0.32285	um	Spot	Position	39	1000066021	68542
305.691	71.1751	0.32285	um	Spot	Position	40	1000003827	9933
364.219	73.8556	0.32285	um	Spot	Position	40	1000000037	9934
310.96	181.681	0.32285	um	Spot	Position	40	1000003104	9968
326.254	211.582	0.32285	um	Spot	Position	40	1000003870	9980
399.96	211.461	0.32285	um	Spot	Position	40	1000000079	9981
221.608	212.075	0.32285	um	Spot	Position	40	1000007912	9982
246.93	289.156	0.32285	um	Spot	Position	40	1000000107	10014
365.89	294.422	0.32285	um	Spot	Position	40	1000000110	10017
214.951	311.072	0.32285	um	Spot	Position	40	1000000118	10027
226.234	322.225	0.32285	um	Spot	Position	40	1000009516	10032
383.096	331.987	0.32285	um	Spot	Position	40	1000000130	10038
233.617	386.996	0.32285	um	Spot	Position	40	1000000149	10058
388.91	415.43	0.32285	um	Spot	Position	40	1000001927	10072
272.149	434.016	0.32285	um	Spot	Position	40	1000005713	10079
303.632	462.323	0.32285	um	Spot	Position	40	1000000184	10097
261.742	521.316	0.32285	um	Spot	Position	40	1000005237	10115
161.953	436.054	0.32285	um	Spot	Position	40	1000066013	68601
100.945	489.676	0.32285	um	Spot	Position	40	1000066021	68610
306.932	70.9489	0.32285	um	Spot	Position	41	1000003827	10198
365.214	75.1268	0.32285	um	Spot	Position	41	1000000037	10201
311.615	181.503	0.32285	um	Spot	Position	41	1000003104	10233
220.854	210.053	0.32285	um	Spot	Position	41	1000007912	10240
326.022	211.583	0.32285	um	Spot	Position	41	1000003870	10244
399.471	212.196	0.32285	um	Spot	Position	41	1000000079	10245
246.996	289.198	0.32285	um	Spot	Position	41	1000000107	10277
366.111	294.634	0.32285	um	Spot	Position	41	1000000110	10279
214.925	311.546	0.32285	um	Spot	Position	41	1000000118	10290
226.458	322.043	0.32285	um	Spot	Position	41	1000009516	10294
384.523	332.922	0.32285	um	Spot	Position	41	1000000130	10299
233.629	387.089	0.32285	um	Spot	Position	41	1000000149	10318
391.49	412.647	0.32285	um	Spot	Position	41	1000001927	10331
273.204	433.513	0.32285	um	Spot	Position	41	1000005713	10339
304.005	462.991	0.32285	um	Spot	Position	41	1000000184	10360
261.6	521.505	0.32285	um	Spot	Position	41	1000005237	10377
160.988	435.669	0.32285	um	Spot	Position	41	1000066013	68670
100.576	489.513	0.32285	um	Spot	Position	41	1000066021	68681
307.871	71.0626	0.32285	um	Spot	Position	42	1000003827	10458
311.764	181.768	0.32285	um	Spot	Position	42	1000003104	10493
215.471	202.543	0.32285	um	Spot	Position	42	1000007912	10499
326.391	211.647	0.32285	um	Spot	Position	42	1000003870	10506
399.056	213.102	0.32285	um	Spot	Position	42	1000000079	10507
245.63	289.323	0.32285	um	Spot	Position	42	1000000107	10535
366.003	294.512	0.32285	um	Spot	Position	42	1000000110	10537
214.342	311.949	0.32285	um	Spot	Position	42	1000000118	10549
226.97	321.959	0.32285	um	Spot	Position	42	1000009516	10553
391.186	333.505	0.32285	um	Spot	Position	42	1000000130	10559
233.807	387.158	0.32285	um	Spot	Position	42	1000000149	10577
392.031	412.405	0.32285	um	Spot	Position	42	1000001927	10590
273.868	432.332	0.32285	um	Spot	Position	42	1000005713	10599
304.257	463.162	0.32285	um	Spot	Position	42	1000000184	10617
261.173	521.492	0.32285	um	Spot	Position	42	1000005237	10635
161.445	435.219	0.32285	um	Spot	Position	42	1000066013	68736
101.206	488.462	0.32285	um	Spot	Position	42	1000066021	68745
309.014	71.0977	0.32285	um	Spot	Position	43	1000003827	10723
311.329	181.98	0.32285	um	Spot	Position	43	1000003104	10757
326.271	211.544	0.32285	um	Spot	Position	43	1000003870	10767
398.977	213.362	0.32285	um	Spot	Position	43	1000000079	10768
245.976	289.407	0.32285	um	Spot	Position	43	1000000107	10799
365.946	294.504	0.32285	um	Spot	Position	43	1000000110	10802
205.885	316.364	0.32285	um	Spot	Position	43	1000000118	10814
226.896	321.84	0.32285	um	Spot	Position	43	1000009516	10818
392.342	333.022	0.32285	um	Spot	Position	43	1000000130	10822
233.838	386.947	0.32285	um	Spot	Position	43	1000000149	10842
392.087	412.498	0.32285	um	Spot	Position	43	1000001927	10856
290.352	426.487	0.32285	um	Spot	Position	43	1000005713	10865
305.309	463.368	0.32285	um	Spot	Position	43	1000000184	10884
261.135	521.696	0.32285	um	Spot	Position	43	1000005237	10901
163.384	436.884	0.32285	um	Spot	Position	43	1000066013	68807
101.467	488.326	0.32285	um	Spot	Position	43	1000066021	68817
313.291	70.3837	0.32285	um	Spot	Position	44	1000003827	10978
366.48	76.3113	0.32285	um	Spot	Position	44	1000000037	10982
311.323	181.263	0.32285	um	Spot	Position	44	1000003104	11016
208.581	188.19	0.32285	um	Spot	Position	44	1000007912	11019
326.503	211.34	0.32285	um	Spot	Position	44	1000003870	11030
398.688	213.2	0.32285	um	Spot	Position	44	1000000079	11031
246.51	289.291	0.32285	um	Spot	Position	44	1000000107	11062
365.831	294.512	0.32285	um	Spot	Position	44	1000000110	11065
202.527	318.962	0.32285	um	Spot	Position	44	1000000118	11081
227.209	321.996	0.32285	um	Spot	Position	44	1000009516	11083
392.678	333.275	0.32285	um	Spot	Position	44	1000000130	11088
234.113	386.94	0.32285	um	Spot	Position	44	1000000149	11109
392.422	412.325	0.32285	um	Spot	Position	44	1000001927	11121
299.157	424.802	0.32285	um	Spot	Position	44	1000005713	11124
304.762	463.316	0.32285	um	Spot	Position	44	1000000184	11146
261.295	521.668	0.32285	um	Spot	Position	44	1000005237	11164
163.428	437.884	0.32285	um	Spot	Position	44	1000066013	68882
101.637	488.097	0.32285	um	Spot	Position	44	1000066021	68890
313.718	70.5176	0.32285	um	Spot	Position	45	1000003827	11242
367.001	77.2011	0.32285	um	Spot	Position	45	1000000037	11246
311.379	181.021	0.32285	um	Spot	Position	45	1000003104	11280
324.933	210.441	0.32285	um	Spot	Position	45	1000003870	11296
398.625	213.025	0.32285	um	Spot	Position	45	1000000079	11299
247.943	289.111	0.32285	um	Spot	Position	45	1000000107	11331
365.742	294.424	0.32285	um	Spot	Position	45	1000000110	11333
202.974	318.647	0.32285	um	Spot	Position	45	1000000118	11350
227.414	322.018	0.32285	um	Spot	Position	45	1000009516	11352
394.689	333.063	0.32285	um	Spot	Position	45	1000000130	11356
234.136	386.741	0.32285	um	Spot	Position	45	1000000149	11376
393.41	411.728	0.32285	um	Spot	Position	45	1000001927	11387
303.295	424.441	0.32285	um	Spot	Position	45	1000005713	11392
304.505	462.96	0.32285	um	Spot	Position	45	1000000184	11413
260.843	521.866	0.32285	um	Spot	Position	45	1000005237	11430
164.854	439.167	0.32285	um	Spot	Position	45	1000066013	68953
102.037	487.289	0.32285	um	Spot	Position	45	1000066021	68963
315.083	71.0755	0.32285	um	Spot	Position	46	1000003827	11508
366.697	75.5634	0.32285	um	Spot	Position	46	1000000037	11513
310.994	181.088	0.32285	um	Spot	Position	46	1000003104	11545
324.216	210.269	0.32285	um	Spot	Position	46	1000003870	11555
398.381	212.859	0.32285	um	Spot	Position	46	1000000079	11558
247.965	288.898	0.32285	um	Spot	Position	46	1000000107	11591
365.681	294.725	0.32285	um	Spot	Position	46	1000000110	11594
206.46	315.879	0.32285	um	Spot	Position	46	1000000118	11608
227.003	321.483	0.32285	um	Spot	Position	46	1000009516	11612
394.496	332.912	0.32285	um	Spot	Position	46	1000000130	11615
233.883	387.077	0.32285	um	Spot	Position	46	1000000149	11639
393.986	411.463	0.32285	um	Spot	Position	46	1000001927	11651
303.771	424.523	0.32285	um	Spot	Position	46	1000005713	11653
305.362	463.54	0.32285	um	Spot	Position	46	1000000184	11675
261.067	521.663	0.32285	um	Spot	Position	46	1000005237	11692
166.169	440.928	0.32285	um	Spot	Position	46	1000066013	69023
103.95	483.241	0.32285	um	Spot	Position	46	1000066021	69032
366.7	75.5605	0.32285	um	Spot	Position	47	1000000037	11771
197.311	170.323	0.32285	um	Spot	Position	47	1000007912	11800
310.667	181.779	0.32285	um	Spot	Position	47	1000003104	11803
323.772	210.068	0.32285	um	Spot	Position	47	1000003870	11814
398.805	212.121	0.32285	um	Spot	Position	47	1000000079	11818
247.558	288.921	0.32285	um	Spot	Position	47	1000000107	11852
365.748	294.806	0.32285	um	Spot	Position	47	1000000110	11855
206.682	316.068	0.32285	um	Spot	Position	47	1000000118	11868
227.352	321.647	0.32285	um	Spot	Position	47	1000009516	11872
394.931	332.147	0.32285	um	Spot	Position	47	1000000130	11875
234.058	386.894	0.32285	um	Spot	Position	47	1000000149	11897
394.685	411.518	0.32285	um	Spot	Position	47	1000001927	11910
201.454	413.359	0.32285	um	Spot	Position	47	1000011911	11911
314.54	423.534	0.32285	um	Spot	Position	47	1000005713	11914
304.926	463.579	0.32285	um	Spot	Position	47	1000000184	11936
260.96	521.792	0.32285	um	Spot	Position	47	1000005237	11954
165.617	441.166	0.32285	um	Spot	Position	47	1000066013	69093
104.666	481.714	0.32285	um	Spot	Position	47	1000066021	69103
366.946	75.8838	0.32285	um	Spot	Position	48	1000000037	12032
310.528	180.968	0.32285	um	Spot	Position	48	1000003104	12065
323.185	209.582	0.32285	um	Spot	Position	48	1000003870	12077
399.132	211.327	0.32285	um	Spot	Position	48	1000000079	12081
247.176	289.133	0.32285	um	Spot	Position	48	1000000107	12113
365.811	294.813	0.32285	um	Spot	Position	48	1000000110	12116
206.763	315.827	0.32285	um	Spot	Position	48	1000000118	12130
227.256	321.333	0.32285	um	Spot	Position	48	1000009516	12134
395.101	332.259	0.32285	um	Spot	Position	48	1000000130	12137
233.953	386.424	0.32285	um	Spot	Position	48	1000000149	12157
393.848	411.871	0.32285	um	Spot	Position	48	1000001927	12171
323.426	420.895	0.32285	um	Spot	Position	48	1000005713	12174
198.408	421.178	0.32285	um	Spot	Position	48	1000011911	12175
304.897	463.549	0.32285	um	Spot	Position	48	1000000184	12198
260.874	521.571	0.32285	um	Spot	Position	48	1000005237	12215
163.708	438.911	0.32285	um	Spot	Position	48	1000066013	69164
105.351	480.271	0.32285	um	Spot	Position	48	1000066021	69174
366.112	74.2056	0.32285	um	Spot	Position	49	1000000037	12295
399.146	211.094	0.32285	um	Spot	Position	49	1000000079	12345
246.514	289.265	0.32285	um	Spot	Position	49	1000000107	12376
365.737	294.901	0.32285	um	Spot	Position	49	1000000110	12379
206.93	315.611	0.32285	um	Spot	Position	49	1000000118	12393
227.099	321.508	0.32285	um	Spot	Position	49	1000009516	12397
394.165	332.572	0.32285	um	Spot	Position	49	1000000130	12402
233.968	386.68	0.32285	um	Spot	Position	49	1000000149	12422
395.224	411.761	0.32285	um	Spot	Position	49	1000001927	12437
324.866	420.946	0.32285	um	Spot	Position	49	1000005713	12440
197.169	424.412	0.32285	um	Spot	Position	49	1000011911	12441
303.75	463.686	0.32285	um	Spot	Position	49	1000000184	12464
260.514	522.026	0.32285	um	Spot	Position	49	1000005237	12480
161.155	437.387	0.32285	um	Spot	Position	49	1000066013	69241
105.225	480.285	0.32285	um	Spot	Position	49	1000066021	69247
366.333	75.0554	0.32285	um	Spot	Position	50	1000000037	12559
315.953	208.92	0.32285	um	Spot	Position	50	1000003870	12598
399.256	211.081	0.32285	um	Spot	Position	50	1000000079	12602
246.389	289.358	0.32285	um	Spot	Position	50	1000000107	12636
365.566	294.771	0.32285	um	Spot	Position	50	1000000110	12639
206.76	315.966	0.32285	um	Spot	Position	50	1000000118	12653
227.144	320.876	0.32285	um	Spot	Position	50	1000009516	12657
395.412	332.424	0.32285	um	Spot	Position	50	1000000130	12661
233.527	386.542	0.32285	um	Spot	Position	50	1000000149	12682
395.155	411.93	0.32285	um	Spot	Position	50	1000001927	12693
325.098	420.986	0.32285	um	Spot	Position	50	1000005713	12696
196.441	424.408	0.32285	um	Spot	Position	50	1000011911	12697
303.691	463.805	0.32285	um	Spot	Position	50	1000000184	12720
260.507	521.929	0.32285	um	Spot	Position	50	1000005237	12736
155.667	431.112	0.32285	um	Spot	Position	50	1000066013	69304
105.41	479.723	0.32285	um	Spot	Position	50	1000066021	69311
366.615	76.7321	0.32285	um	Spot	Position	51	1000000037	12818
315.049	209.041	0.32285	um	Spot	Position	51	1000003870	12855
398.924	211.443	0.32285	um	Spot	Position	51	1000000079	12858
360.016	236.922	0.32285	um	Spot	Position	51	1000012869	12869
246.931	289.094	0.32285	um	Spot	Position	51	1000000107	12892
365.209	294.841	0.32285	um	Spot	Position	51	1000000110	12895
206.901	315.603	0.32285	um	Spot	Position	51	1000000118	12907
227.09	321.225	0.32285	um	Spot	Position	51	1000009516	12911
394.862	332.532	0.32285	um	Spot	Position	51	1000000130	12915
233.652	386.638	0.32285	um	Spot	Position	51	1000000149	12936
394.399	411.508	0.32285	um	Spot	Position	51	1000001927	12948
325.482	420.701	0.32285	um	Spot	Position	51	1000005713	12951
196.901	424.105	0.32285	um	Spot	Position	51	1000011911	12952
306.304	464.975	0.32285	um	Spot	Position	51	1000000184	12977
260.713	521.761	0.32285	um	Spot	Position	51	1000005237	12993
153.138	427.255	0.32285	um	Spot	Position	51	1000066013	69366
107.838	475.781	0.32285	um	Spot	Position	51	1000066021	69378
366.704	77.0597	0.32285	um	Spot	Position	52	1000000037	13069
315.29	209.182	0.32285	um	Spot	Position	52	1000003870	13104
398.862	211.625	0.32285	um	Spot	Position	52	1000000079	13107
246.4	289.218	0.32285	um	Spot	Position	52	1000000107	13144
365.725	294.933	0.32285	um	Spot	Position	52	1000000110	13148
207.191	315.642	0.32285	um	Spot	Position	52	1000000118	13161
227.477	321.275	0.32285	um	Spot	Position	52	1000009516	13166
398.532	329.553	0.32285	um	Spot	Position	52	1000000130	13169
233.738	386.604	0.32285	um	Spot	Position	52	1000000149	13193
396.663	412.148	0.32285	um	Spot	Position	52	1000001927	13206
331.402	419.021	0.32285	um	Spot	Position	52	1000005713	13209
195.405	425.431	0.32285	um	Spot	Position	52	1000011911	13210
302.915	463.827	0.32285	um	Spot	Position	52	1000000184	13232
260.674	521.878	0.32285	um	Spot	Position	52	1000005237	13250
152.263	426.458	0.32285	um	Spot	Position	52	1000066013	69439
111.748	468.313	0.32285	um	Spot	Position	52	1000066021	69449
366.524	77.5063	0.32285	um	Spot	Position	53	1000000037	13332
338.407	135.28	0.32285	um	Spot	Position	53	1000013351	13351
314.804	209.452	0.32285	um	Spot	Position	53	1000003870	13375
399.096	211.59	0.32285	um	Spot	Position	53	1000000079	13378
356.881	245.119	0.32285	um	Spot	Position	53	1000012869	13391
245.51	289.528	0.32285	um	Spot	Position	53	1000000107	13412
366.109	295.049	0.32285	um	Spot	Position	53	1000000110	13415
207.408	315.498	0.32285	um	Spot	Position	53	1000000118	13429
228.012	321.443	0.32285	um	Spot	Position	53	1000009516	13434
399.904	328.885	0.32285	um	Spot	Position	53	1000000130	13436
233.852	386.91	0.32285	um	Spot	Position	53	1000000149	13460
399.397	412.841	0.32285	um	Spot	Position	53	1000001927	13473
337.276	414.474	0.32285	um	Spot	Position	53	1000005713	13474
191.06	428.345	0.32285	um	Spot	Position	53	1000011911	13482
305.864	464.737	0.32285	um	Spot	Position	53	1000000184	13502
260.6	521.804	0.32285	um	Spot	Position	53	1000005237	13520
152.032	425.717	0.32285	um	Spot	Position	53	1000066013	69511
117.133	463.104	0.32285	um	Spot	Position	53	1000066021	69519
366.871	77.1139	0.32285	um	Spot	Position	54	1000000037	13599
338.552	145.834	0.32285	um	Spot	Position	54	1000013351	13618
314.481	209.28	0.32285	um	Spot	Position	54	1000003870	13644
354.544	248.098	0.32285	um	Spot	Position	54	1000012869	13661
245.593	289.446	0.32285	um	Spot	Position	54	1000000107	13680
366.263	295.099	0.32285	um	Spot	Position	54	1000000110	13683
207.675	315.334	0.32285	um	Spot	Position	54	1000000118	13696
227.969	321.517	0.32285	um	Spot	Position	54	1000009516	13700
400.361	320.285	0.32285	um	Spot	Position	54	1000000130	13701
233.751	386.705	0.32285	um	Spot	Position	54	1000000149	13725
338.749	401.925	0.32285	um	Spot	Position	54	1000005713	13734
400.859	413.395	0.32285	um	Spot	Position	54	1000001927	13742
189.528	428.289	0.32285	um	Spot	Position	54	1000011911	13750
303.556	464.188	0.32285	um	Spot	Position	54	1000000184	13770
260.346	522.096	0.32285	um	Spot	Position	54	1000005237	13787
151.928	426.239	0.32285	um	Spot	Position	54	1000066013	69582
121.204	461.132	0.32285	um	Spot	Position	54	1000066021	69590
179.504	74.599	0.32285	um	Spot	Position	55	1000013860	13860
366.462	77.3635	0.32285	um	Spot	Position	55	1000000037	13863
339.092	150.594	0.32285	um	Spot	Position	55	1000013351	13883
314.922	209.283	0.32285	um	Spot	Position	55	1000003870	13909
353.034	249.055	0.32285	um	Spot	Position	55	1000012869	13927
245.95	289.236	0.32285	um	Spot	Position	55	1000000107	13947
366.469	294.973	0.32285	um	Spot	Position	55	1000000110	13950
392.083	310.19	0.32285	um	Spot	Position	55	1000000130	13961
207.44	315.407	0.32285	um	Spot	Position	55	1000000118	13964
227.613	322.288	0.32285	um	Spot	Position	55	1000009516	13968
233.545	386.756	0.32285	um	Spot	Position	55	1000000149	13996
329.184	394.128	0.32285	um	Spot	Position	55	1000005713	14000
400.566	413.552	0.32285	um	Spot	Position	55	1000001927	14010
189.357	427.866	0.32285	um	Spot	Position	55	1000011911	14018
305.612	464.907	0.32285	um	Spot	Position	55	1000000184	14036
260.384	521.991	0.32285	um	Spot	Position	55	1000005237	14052
151.705	425.549	0.32285	um	Spot	Position	55	1000066013	69656
179.504	70.5329	0.32285	um	Spot	Position	56	1000013860	14125
366.259	77.4251	0.32285	um	Spot	Position	56	1000000037	14129
339.265	157.639	0.32285	um	Spot	Position	56	1000013351	14148
315.316	209.363	0.32285	um	Spot	Position	56	1000003870	14166
354.749	247.765	0.32285	um	Spot	Position	56	1000012869	14183
245.397	289.082	0.32285	um	Spot	Position	56	1000000107	14202
366.91	294.611	0.32285	um	Spot	Position	56	1000000110	14206
390.403	309.059	0.32285	um	Spot	Position	56	1000000130	14217
207.685	315.265	0.32285	um	Spot	Position	56	1000000118	14219
227.881	321.14	0.32285	um	Spot	Position	56	1000009516	14223
233.994	386.81	0.32285	um	Spot	Position	56	1000000149	14247
320.295	388.689	0.32285	um	Spot	Position	56	1000005713	14248
401.7	414.32	0.32285	um	Spot	Position	56	1000001927	14262
188.223	428.428	0.32285	um	Spot	Position	56	1000011911	14271
305.886	466.189	0.32285	um	Spot	Position	56	1000000184	14288
260.635	522.116	0.32285	um	Spot	Position	56	1000005237	14304
151.837	425.378	0.32285	um	Spot	Position	56	1000066013	69728
179.504	69.4559	0.32285	um	Spot	Position	57	1000013860	14381
365.725	78.0011	0.32285	um	Spot	Position	57	1000000037	14384
339.858	162.516	0.32285	um	Spot	Position	57	1000013351	14407
415.106	206.94	0.32285	um	Spot	Position	57	1000000079	14423
314.647	209.31	0.32285	um	Spot	Position	57	1000003870	14425
354.228	248.04	0.32285	um	Spot	Position	57	1000012869	14443
245.57	288.89	0.32285	um	Spot	Position	57	1000000107	14461
366.493	293.304	0.32285	um	Spot	Position	57	1000000110	14464
388.906	307.462	0.32285	um	Spot	Position	57	1000000130	14473
207.672	315.591	0.32285	um	Spot	Position	57	1000000118	14476
228.42	321.283	0.32285	um	Spot	Position	57	1000009516	14480
234.141	386.68	0.32285	um	Spot	Position	57	1000000149	14504
314.785	386.904	0.32285	um	Spot	Position	57	1000005713	14505
402.037	414.932	0.32285	um	Spot	Position	57	1000001927	14520
188.235	428.799	0.32285	um	Spot	Position	57	1000011911	14529
298.865	464.435	0.32285	um	Spot	Position	57	1000000184	14546
260.718	522.221	0.32285	um	Spot	Position	57	1000005237	14564
151.485	425.48	0.32285	um	Spot	Position	57	1000066013	69801
179.504	68.3036	0.32285	um	Spot	Position	58	1000013860	14634
365.843	77.2	0.32285	um	Spot	Position	58	1000000037	14637
339.739	169.375	0.32285	um	Spot	Position	58	1000013351	14665
314.816	209.021	0.32285	um	Spot	Position	58	1000003870	14680
418.48	208.108	0.32285	um	Spot	Position	58	1000000079	14681
247.424	288.357	0.32285	um	Spot	Position	58	1000000107	14717
366.564	292.463	0.32285	um	Spot	Position	58	1000000110	14719
389.618	307.642	0.32285	um	Spot	Position	58	1000000130	14730
206.381	316.547	0.32285	um	Spot	Position	58	1000000118	14733
227.97	321.244	0.32285	um	Spot	Position	58	1000009516	14737
234.246	386.7	0.32285	um	Spot	Position	58	1000000149	14761
302.128	392.072	0.32285	um	Spot	Position	58	1000005713	14762
401.705	414.341	0.32285	um	Spot	Position	58	1000001927	14775
188.782	428.355	0.32285	um	Spot	Position	58	1000011911	14782
296.766	464.897	0.32285	um	Spot	Position	58	1000000184	14802
260.275	522.531	0.32285	um	Spot	Position	58	1000005237	14819
151.584	425.036	0.32285	um	Spot	Position	58	1000066013	69878
188.702	61.7959	0.32285	um	Spot	Position	59	1000013860	14898
365.641	77.0227	0.32285	um	Spot	Position	59	1000000037	14903
339.024	174.89	0.32285	um	Spot	Position	59	1000013351	14935
313.28	208.685	0.32285	um	Spot	Position	59	1000003870	14947
422.365	207.92	0.32285	um	Spot	Position	59	1000000079	14948
233.303	218.962	0.32285	um	Spot	Position	59	1000014954	14954
354.72	247.951	0.32285	um	Spot	Position	59	1000012869	14969
246.733	288.587	0.32285	um	Spot	Position	59	1000000107	14988
366.892	292.351	0.32285	um	Spot	Position	59	1000000110	14990
388.564	307.223	0.32285	um	Spot	Position	59	1000000130	15001
206.595	316.307	0.32285	um	Spot	Position	59	1000000118	15004
228.08	320.828	0.32285	um	Spot	Position	59	1000009516	15008
234.376	386.685	0.32285	um	Spot	Position	59	1000000149	15030
401.874	415.484	0.32285	um	Spot	Position	59	1000001927	15045
188.527	428.237	0.32285	um	Spot	Position	59	1000011911	15051
297.461	464.916	0.32285	um	Spot	Position	59	1000000184	15070
260.021	522.598	0.32285	um	Spot	Position	59	1000005237	15087
151.228	424.994	0.32285	um	Spot	Position	59	1000066013	69949
365.835	78.7498	0.32285	um	Spot	Position	60	1000000037	15165
339.362	178.624	0.32285	um	Spot	Position	60	1000013351	15197
426.747	207.642	0.32285	um	Spot	Position	60	1000000079	15209
355.22	247.588	0.32285	um	Spot	Position	60	1000012869	15228
246.938	288.716	0.32285	um	Spot	Position	60	1000000107	15246
367.325	292.423	0.32285	um	Spot	Position	60	1000000110	15248
388.626	307.046	0.32285	um	Spot	Position	60	1000000130	15258
206.493	316.484	0.32285	um	Spot	Position	60	1000000118	15262
228.113	320.593	0.32285	um	Spot	Position	60	1000009516	15266
234.469	386.647	0.32285	um	Spot	Position	60	1000000149	15288
401.806	415.388	0.32285	um	Spot	Position	60	1000001927	15301
188.081	428.824	0.32285	um	Spot	Position	60	1000011911	15307
298.042	464.434	0.32285	um	Spot	Position	60	1000000184	15326
259.815	522.773	0.32285	um	Spot	Position	60	1000005237	15342
150.932	425.129	0.32285	um	Spot	Position	60	1000066013	70017
365.487	79.0391	0.32285	um	Spot	Position	61	1000000037	15422
303.127	205.236	0.32285	um	Spot	Position	61	1000003870	15464
428.411	207.603	0.32285	um	Spot	Position	61	1000000079	15466
354.938	247.552	0.32285	um	Spot	Position	61	1000012869	15486
247.318	288.837	0.32285	um	Spot	Position	61	1000000107	15502
367.343	292.384	0.32285	um	Spot	Position	61	1000000110	15504
382.834	304.601	0.32285	um	Spot	Position	61	1000000130	15511
207.76	315.567	0.32285	um	Spot	Position	61	1000000118	15519
226.76	321.516	0.32285	um	Spot	Position	61	1000009516	15523
234.624	387.015	0.32285	um	Spot	Position	61	1000000149	15548
401.723	415.532	0.32285	um	Spot	Position	61	1000001927	15562
185.684	431.417	0.32285	um	Spot	Position	61	1000011911	15571
299.628	464.546	0.32285	um	Spot	Position	61	1000000184	15588
259.906	522.696	0.32285	um	Spot	Position	61	1000005237	15605
151.15	425.016	0.32285	um	Spot	Position	61	1000066013	70085
195.207	51.886	0.32285	um	Spot	Position	62	1000013860	15678
365.502	77.6746	0.32285	um	Spot	Position	62	1000000037	15682
339.24	184.674	0.32285	um	Spot	Position	62	1000013351	15719
428.822	208.112	0.32285	um	Spot	Position	62	1000000079	15730
354.671	247.93	0.32285	um	Spot	Position	62	1000012869	15749
247.765	288.559	0.32285	um	Spot	Position	62	1000000107	15765
367.462	292.546	0.32285	um	Spot	Position	62	1000000110	15767
385.861	298.375	0.32285	um	Spot	Position	62	1000000130	15770
209.093	314.907	0.32285	um	Spot	Position	62	1000000118	15781
226.816	321.584	0.32285	um	Spot	Position	62	1000009516	15786
234.592	387.026	0.32285	um	Spot	Position	62	1000000149	15808
401.923	415.583	0.32285	um	Spot	Position	62	1000001927	15823
185.029	434.83	0.32285	um	Spot	Position	62	1000011911	15831
297.32	465.059	0.32285	um	Spot	Position	62	1000000184	15846
259.664	522.441	0.32285	um	Spot	Position	62	1000005237	15864
151.353	424.632	0.32285	um	Spot	Position	62	1000066013	70157
197.499	48.2955	0.32285	um	Spot	Position	63	1000013860	15940
365.57	76.7863	0.32285	um	Spot	Position	63	1000000037	15947
340.301	189.991	0.32285	um	Spot	Position	63	1000013351	15991
429.059	208.762	0.32285	um	Spot	Position	63	1000000079	15997
237.172	221.094	0.32285	um	Spot	Position	63	1000014954	16004
354.57	247.49	0.32285	um	Spot	Position	63	1000012869	16013
249.044	288.351	0.32285	um	Spot	Position	63	1000000107	16031
368.048	293.778	0.32285	um	Spot	Position	63	1000000110	16034
386.116	298.24	0.32285	um	Spot	Position	63	1000000130	16035
209.778	314.392	0.32285	um	Spot	Position	63	1000000118	16047
227.508	321.35	0.32285	um	Spot	Position	63	1000009516	16052
235.05	387.062	0.32285	um	Spot	Position	63	1000000149	16077
401.863	415.598	0.32285	um	Spot	Position	63	1000001927	16090
185.302	437.45	0.32285	um	Spot	Position	63	1000011911	16099
296.394	464.969	0.32285	um	Spot	Position	63	1000000184	16115
259.378	522.387	0.32285	um	Spot	Position	63	1000005237	16131
151.698	424.167	0.32285	um	Spot	Position	63	1000066013	70225
199.578	45.918	0.32285	um	Spot	Position	64	1000013860	16209
364.886	77.9676	0.32285	um	Spot	Position	64	1000000037	16217
339.492	190.583	0.32285	um	Spot	Position	64	1000013351	16256
290.027	202.444	0.32285	um	Spot	Position	64	1000003870	16259
432.377	209.09	0.32285	um	Spot	Position	64	1000000079	16264
230.77	216.173	0.32285	um	Spot	Position	64	1000014954	16270
355.31	247.8	0.32285	um	Spot	Position	64	1000012869	16283
249.432	288.147	0.32285	um	Spot	Position	64	1000000107	16299
368.196	293.18	0.32285	um	Spot	Position	64	1000000110	16302
386.193	297.98	0.32285	um	Spot	Position	64	1000000130	16303
209.284	314.659	0.32285	um	Spot	Position	64	1000000118	16315
228.342	320.959	0.32285	um	Spot	Position	64	1000009516	16320
235.428	386.705	0.32285	um	Spot	Position	64	1000000149	16342
401.779	415.681	0.32285	um	Spot	Position	64	1000001927	16355
301.46	464.359	0.32285	um	Spot	Position	64	1000000184	16379
259.57	522.34	0.32285	um	Spot	Position	64	1000005237	16395
152.607	421.382	0.32285	um	Spot	Position	64	1000066013	70293
204.776	39.5204	0.32285	um	Spot	Position	65	1000013860	16464
364.925	77.663	0.32285	um	Spot	Position	65	1000000037	16477
336.417	196.473	0.32285	um	Spot	Position	65	1000013351	16515
290.077	203.068	0.32285	um	Spot	Position	65	1000003870	16516
440.346	210.546	0.32285	um	Spot	Position	65	1000000079	16522
235.724	219.583	0.32285	um	Spot	Position	65	1000014954	16526
355.457	247.471	0.32285	um	Spot	Position	65	1000012869	16538
249.228	288.203	0.32285	um	Spot	Position	65	1000000107	16554
367.526	292.665	0.32285	um	Spot	Position	65	1000000110	16557
385.911	298.023	0.32285	um	Spot	Position	65	1000000130	16558
209.868	314.299	0.32285	um	Spot	Position	65	1000000118	16571
228.913	319.832	0.32285	um	Spot	Position	65	1000009516	16575
235.306	386.812	0.32285	um	Spot	Position	65	1000000149	16596
401.907	415.709	0.32285	um	Spot	Position	65	1000001927	16611
297.509	465.276	0.32285	um	Spot	Position	65	1000000184	16635
259.333	522.15	0.32285	um	Spot	Position	65	1000005237	16652
152.153	420.837	0.32285	um	Spot	Position	65	1000066013	70356
206.533	38.0212	0.32285	um	Spot	Position	66	1000013860	16718
364.957	77.7782	0.32285	um	Spot	Position	66	1000000037	16728
334.975	197.967	0.32285	um	Spot	Position	66	1000013351	16767
289.948	203.454	0.32285	um	Spot	Position	66	1000003870	16768
439.824	210.392	0.32285	um	Spot	Position	66	1000000079	16773
231.221	216.978	0.32285	um	Spot	Position	66	1000014954	16778
355.76	247.867	0.32285	um	Spot	Position	66	1000012869	16790
248.953	288.016	0.32285	um	Spot	Position	66	1000000107	16807
367.512	292.286	0.32285	um	Spot	Position	66	1000000110	16809
386.32	298.058	0.32285	um	Spot	Position	66	1000000130	16811
210.772	314.112	0.32285	um	Spot	Position	66	1000000118	16825
229.557	320.04	0.32285	um	Spot	Position	66	1000009516	16830
235.681	387.088	0.32285	um	Spot	Position	66	1000000149	16854
402.026	415.828	0.32285	um	Spot	Position	66	1000001927	16867
300.92	464.721	0.32285	um	Spot	Position	66	1000000184	16889
258.929	522.444	0.32285	um	Spot	Position	66	1000005237	16905
151.85	419.152	0.32285	um	Spot	Position	66	1000066013	70423
248.66	32.978	0.32285	um	Spot	Position	67	1000016968	16968
207.602	37.693	0.32285	um	Spot	Position	67	1000013860	16969
364.641	77.2467	0.32285	um	Spot	Position	67	1000000037	16983
334.819	197.559	0.32285	um	Spot	Position	67	1000013351	17019
289.475	202.942	0.32285	um	Spot	Position	67	1000003870	17021
444.195	209.359	0.32285	um	Spot	Position	67	1000000079	17026
230.62	216.143	0.32285	um	Spot	Position	67	1000014954	17030
356.174	247.654	0.32285	um	Spot	Position	67	1000012869	17043
247.481	288.414	0.32285	um	Spot	Position	67	1000000107	17060
367.641	292.351	0.32285	um	Spot	Position	67	1000000110	17062
385.999	298.055	0.32285	um	Spot	Position	67	1000000130	17064
210.112	314.335	0.32285	um	Spot	Position	67	1000000118	17076
230.099	319.959	0.32285	um	Spot	Position	67	1000009516	17080
235.482	387.409	0.32285	um	Spot	Position	67	1000000149	17105
402.114	415.829	0.32285	um	Spot	Position	67	1000001927	17119
296.802	465.331	0.32285	um	Spot	Position	67	1000000184	17143
258.551	522.716	0.32285	um	Spot	Position	67	1000005237	17161
152.184	416.645	0.32285	um	Spot	Position	67	1000066013	70490
208.242	36.8944	0.32285	um	Spot	Position	68	1000013860	17222
238.06	39.3165	0.32285	um	Spot	Position	68	1000016968	17224
364.659	77.1065	0.32285	um	Spot	Position	68	1000000037	17237
334.471	197.559	0.32285	um	Spot	Position	68	1000013351	17272
289.558	202.984	0.32285	um	Spot	Position	68	1000003870	17273
444.16	210.461	0.32285	um	Spot	Position	68	1000000079	17279
355.648	248.059	0.32285	um	Spot	Position	68	1000012869	17296
246.003	289.188	0.32285	um	Spot	Position	68	1000000107	17312
367.632	292.571	0.32285	um	Spot	Position	68	1000000110	17314
386.091	298.169	0.32285	um	Spot	Position	68	1000000130	17317
207.845	315.632	0.32285	um	Spot	Position	68	1000000118	17329
230.068	320.11	0.32285	um	Spot	Position	68	1000009516	17333
235.192	387.709	0.32285	um	Spot	Position	68	1000000149	17361
402.294	415.957	0.32285	um	Spot	Position	68	1000001927	17375
302.936	464.973	0.32285	um	Spot	Position	68	1000000184	17397
357.37	519.602	0.32285	um	Spot	Position	68	1000017414	17414
257.841	523.123	0.32285	um	Spot	Position	68	1000005237	17415
152.375	415.942	0.32285	um	Spot	Position	68	1000066013	70558
207.992	35.9674	0.32285	um	Spot	Position	69	1000013860	17479
222.931	53.0611	0.32285	um	Spot	Position	69	1000016968	17486
364.347	77.6439	0.32285	um	Spot	Position	69	1000000037	17494
333.735	197.696	0.32285	um	Spot	Position	69	1000013351	17527
289.794	203.386	0.32285	um	Spot	Position	69	1000003870	17529
440.921	212.654	0.32285	um	Spot	Position	69	1000000079	17536
243.078	229.207	0.32285	um	Spot	Position	69	1000014954	17542
356.09	247.964	0.32285	um	Spot	Position	69	1000012869	17552
244.357	289.276	0.32285	um	Spot	Position	69	1000000107	17569
367.858	292.566	0.32285	um	Spot	Position	69	1000000110	17571
385.923	298.443	0.32285	um	Spot	Position	69	1000000130	17574
201.717	319.03	0.32285	um	Spot	Position	69	1000000118	17589
229.349	319.687	0.32285	um	Spot	Position	69	1000009516	17590
235.635	387.928	0.32285	um	Spot	Position	69	1000000149	17614
402.312	416.183	0.32285	um	Spot	Position	69	1000001927	17627
297.09	465.149	0.32285	um	Spot	Position	69	1000000184	17651
357.342	519.561	0.32285	um	Spot	Position	69	1000017414	17667
252.595	524.15	0.32285	um	Spot	Position	69	1000005237	17668
151.973	412.147	0.32285	um	Spot	Position	69	1000066013	70618
208.931	31.6159	0.32285	um	Spot	Position	70	1000013860	17726
334.613	197.805	0.32285	um	Spot	Position	70	1000013351	17770
440.152	212.757	0.32285	um	Spot	Position	70	1000000079	17778
243.397	228.909	0.32285	um	Spot	Position	70	1000014954	17785
356.246	247.582	0.32285	um	Spot	Position	70	1000012869	17794
244.227	289.175	0.32285	um	Spot	Position	70	1000000107	17812
367.846	292.434	0.32285	um	Spot	Position	70	1000000110	17814
385.998	298.228	0.32285	um	Spot	Position	70	1000000130	17816
229.644	319.033	0.32285	um	Spot	Position	70	1000009516	17832
196.496	322.122	0.32285	um	Spot	Position	70	1000000118	17834
235.77	387.91	0.32285	um	Spot	Position	70	1000000149	17857
402.159	416.194	0.32285	um	Spot	Position	70	1000001927	17871
301.017	465.014	0.32285	um	Spot	Position	70	1000000184	17895
357.619	519.238	0.32285	um	Spot	Position	70	1000017414	17910
246.814	528.511	0.32285	um	Spot	Position	70	1000005237	17916
151.898	411.16	0.32285	um	Spot	Position	70	1000066013	70677
208.999	31.1466	0.32285	um	Spot	Position	71	1000013860	17979
199.443	65.9583	0.32285	um	Spot	Position	71	1000016968	17988
333.888	197.984	0.32285	um	Spot	Position	71	1000013351	18025
439.278	211.636	0.32285	um	Spot	Position	71	1000000079	18032
243.063	228.822	0.32285	um	Spot	Position	71	1000014954	18040
356.244	247.572	0.32285	um	Spot	Position	71	1000012869	18049
367.851	292.515	0.32285	um	Spot	Position	71	1000000110	18067
386.019	297.964	0.32285	um	Spot	Position	71	1000000130	18069
231.34	318.448	0.32285	um	Spot	Position	71	1000009516	18085
235.859	387.756	0.32285	um	Spot	Position	71	1000000149	18112
402.222	416.011	0.32285	um	Spot	Position	71	1000001927	18125
305.313	465.504	0.32285	um	Spot	Position	71	1000000184	18150
357.436	519.401	0.32285	um	Spot	Position	71	1000017414	18166
246.531	530.528	0.32285	um	Spot	Position	71	1000005237	18171
151.418	410.188	0.32285	um	Spot	Position	71	1000066013	70743
196.423	66.8745	0.32285	um	Spot	Position	72	1000016968	18240
333.485	198.181	0.32285	um	Spot	Position	72	1000013351	18282
438.487	212.672	0.32285	um	Spot	Position	72	1000000079	18290
228.471	290.111	0.32285	um	Spot	Position	72	1000000107	18322
367.66	292.45	0.32285	um	Spot	Position	72	1000000110	18324
386.601	297.49	0.32285	um	Spot	Position	72	1000000130	18326
230.382	319.642	0.32285	um	Spot	Position	72	1000009516	18343
402.52	415.858	0.32285	um	Spot	Position	72	1000001927	18381
305.666	466.252	0.32285	um	Spot	Position	72	1000000184	18404
354.938	519.355	0.32285	um	Spot	Position	72	1000017414	18418
244.147	536.899	0.32285	um	Spot	Position	72	1000005237	18424
150.576	407.738	0.32285	um	Spot	Position	72	1000066013	70807
194.856	67.6661	0.32285	um	Spot	Position	73	1000016968	18490
333.212	198.741	0.32285	um	Spot	Position	73	1000013351	18531
437.393	212.111	0.32285	um	Spot	Position	73	1000000079	18540
234.567	219.247	0.32285	um	Spot	Position	73	1000014954	18543
360.593	239.189	0.32285	um	Spot	Position	73	1000012869	18551
367.985	292.434	0.32285	um	Spot	Position	73	1000000110	18576
386.451	296.46	0.32285	um	Spot	Position	73	1000000130	18579
230.961	319.349	0.32285	um	Spot	Position	73	1000009516	18594
226.761	372.453	0.32285	um	Spot	Position	73	1000000149	18619
402.244	415.594	0.32285	um	Spot	Position	73	1000001927	18635
296.401	464.349	0.32285	um	Spot	Position	73	1000000184	18657
348.3	520.493	0.32285	um	Spot	Position	73	1000017414	18674
243.082	538.088	0.32285	um	Spot	Position	73	1000005237	18680
150.191	406.45	0.32285	um	Spot	Position	73	1000066013	70875
193.596	68.4884	0.32285	um	Spot	Position	74	1000016968	18747
333.203	198.503	0.32285	um	Spot	Position	74	1000013351	18788
437.285	212.463	0.32285	um	Spot	Position	74	1000000079	18797
229.073	213.973	0.32285	um	Spot	Position	74	1000014954	18798
360.713	239.615	0.32285	um	Spot	Position	74	1000012869	18809
368.13	292.229	0.32285	um	Spot	Position	74	1000000110	18832
209.961	293.677	0.32285	um	Spot	Position	74	1000000107	18834
386.878	295.805	0.32285	um	Spot	Position	74	1000000130	18836
230.374	319.392	0.32285	um	Spot	Position	74	1000009516	18852
226.118	371.733	0.32285	um	Spot	Position	74	1000000149	18876
402.888	415.882	0.32285	um	Spot	Position	74	1000001927	18893
299.235	464.926	0.32285	um	Spot	Position	74	1000000184	18916
347.27	520.843	0.32285	um	Spot	Position	74	1000017414	18933
243.08	538.416	0.32285	um	Spot	Position	74	1000005237	18939
151.316	410.537	0.32285	um	Spot	Position	74	1000066013	70938
197.769	66.046	0.32285	um	Spot	Position	75	1000016968	19005
365.732	89.3936	0.32285	um	Spot	Position	75	1000019014	19014
333.089	198.647	0.32285	um	Spot	Position	75	1000013351	19048
228.403	212.384	0.32285	um	Spot	Position	75	1000014954	19056
438.145	212.432	0.32285	um	Spot	Position	75	1000000079	19058
360.721	240.392	0.32285	um	Spot	Position	75	1000012869	19071
368.469	292.467	0.32285	um	Spot	Position	75	1000000110	19093
387.408	295.958	0.32285	um	Spot	Position	75	1000000130	19097
230.337	319.692	0.32285	um	Spot	Position	75	1000009516	19112
224.003	370.45	0.32285	um	Spot	Position	75	1000000149	19137
403.056	416.539	0.32285	um	Spot	Position	75	1000001927	19153
300.34	465.154	0.32285	um	Spot	Position	75	1000000184	19177
346.108	521.122	0.32285	um	Spot	Position	75	1000017414	19194
242.444	538.756	0.32285	um	Spot	Position	75	1000005237	19200
151.288	410.368	0.32285	um	Spot	Position	75	1000066013	71002
197.969	66.4469	0.32285	um	Spot	Position	76	1000016968	19267
368.346	102.753	0.32285	um	Spot	Position	76	1000019014	19279
333.083	198.22	0.32285	um	Spot	Position	76	1000013351	19308
226.393	209.935	0.32285	um	Spot	Position	76	1000014954	19315
438.565	211.973	0.32285	um	Spot	Position	76	1000000079	19318
360.787	240.819	0.32285	um	Spot	Position	76	1000012869	19331
368.735	292.34	0.32285	um	Spot	Position	76	1000000110	19354
387.687	295.708	0.32285	um	Spot	Position	76	1000000130	19357
230.676	319.21	0.32285	um	Spot	Position	76	1000009516	19371
221.501	368.103	0.32285	um	Spot	Position	76	1000000149	19393
403.636	416.876	0.32285	um	Spot	Position	76	1000001927	19411
296.433	465.146	0.32285	um	Spot	Position	76	1000000184	19436
330.356	486.362	0.32285	um	Spot	Position	76	1000019439	19439
346.366	521.033	0.32285	um	Spot	Position	76	1000017414	19452
242.357	538.867	0.32285	um	Spot	Position	76	1000005237	19458
151.521	410.04	0.32285	um	Spot	Position	76	1000066013	71062
197.834	66.7997	0.32285	um	Spot	Position	77	1000016968	19530
369.163	103.935	0.32285	um	Spot	Position	77	1000019014	19542
333.657	198.508	0.32285	um	Spot	Position	77	1000013351	19570
438.845	212.72	0.32285	um	Spot	Position	77	1000000079	19579
361.278	240.944	0.32285	um	Spot	Position	77	1000012869	19592
368.915	292.306	0.32285	um	Spot	Position	77	1000000110	19616
387.96	295.797	0.32285	um	Spot	Position	77	1000000130	19618
231.332	318.953	0.32285	um	Spot	Position	77	1000009516	19633
220.987	367.634	0.32285	um	Spot	Position	77	1000000149	19653
295.932	464.409	0.32285	um	Spot	Position	77	1000000184	19691
330.488	486.794	0.32285	um	Spot	Position	77	1000019439	19695
345.964	521.284	0.32285	um	Spot	Position	77	1000017414	19708
235.338	540.839	0.32285	um	Spot	Position	77	1000005237	19712
151.515	409.934	0.32285	um	Spot	Position	77	1000066013	71133
201.797	63.8605	0.32285	um	Spot	Position	78	1000016968	19780
381.782	114.571	0.32285	um	Spot	Position	78	1000019014	19797
214.663	200.159	0.32285	um	Spot	Position	78	1000014954	19826
332.589	198.937	0.32285	um	Spot	Position	78	1000013351	19827
438.472	212.629	0.32285	um	Spot	Position	78	1000000079	19834
360.328	240.119	0.32285	um	Spot	Position	78	1000012869	19847
368.78	292.53	0.32285	um	Spot	Position	78	1000000110	19871
387.695	295.914	0.32285	um	Spot	Position	78	1000000130	19873
231.193	318.859	0.32285	um	Spot	Position	78	1000009516	19888
221.225	367.466	0.32285	um	Spot	Position	78	1000000149	19910
295.373	464.167	0.32285	um	Spot	Position	78	1000000184	19950
329.961	487.923	0.32285	um	Spot	Position	78	1000019439	19955
345.904	521.352	0.32285	um	Spot	Position	78	1000017414	19968
235.071	541.312	0.32285	um	Spot	Position	78	1000005237	19975
151.621	409.773	0.32285	um	Spot	Position	78	1000066013	71199
200.638	64.786	0.32285	um	Spot	Position	79	1000016968	20044
384.956	115.444	0.32285	um	Spot	Position	79	1000019014	20063
195.128	169.006	0.32285	um	Spot	Position	79	1000020084	20084
332.306	198.817	0.32285	um	Spot	Position	79	1000013351	20095
214.531	200.008	0.32285	um	Spot	Position	79	1000014954	20096
438.837	211.94	0.32285	um	Spot	Position	79	1000000079	20103
361.469	235.494	0.32285	um	Spot	Position	79	1000012869	20115
368.668	292.538	0.32285	um	Spot	Position	79	1000000110	20138
387.504	295.986	0.32285	um	Spot	Position	79	1000000130	20140
231.42	318.558	0.32285	um	Spot	Position	79	1000009516	20157
220.251	367.33	0.32285	um	Spot	Position	79	1000000149	20180
404.274	415.646	0.32285	um	Spot	Position	79	1000001927	20198
297.215	463.389	0.32285	um	Spot	Position	79	1000000184	20220
329.513	488.834	0.32285	um	Spot	Position	79	1000019439	20225
345.554	521.447	0.32285	um	Spot	Position	79	1000017414	20238
233.512	541.593	0.32285	um	Spot	Position	79	1000005237	20244
151.272	409.704	0.32285	um	Spot	Position	79	1000066013	71260
196.066	68.8061	0.32285	um	Spot	Position	80	1000016968	20312
383.15	115.744	0.32285	um	Spot	Position	80	1000019014	20327
195.498	169.156	0.32285	um	Spot	Position	80	1000020084	20346
331.817	198.78	0.32285	um	Spot	Position	80	1000013351	20353
214.395	200.058	0.32285	um	Spot	Position	80	1000014954	20354
442.286	211.078	0.32285	um	Spot	Position	80	1000000079	20361
361.629	235.694	0.32285	um	Spot	Position	80	1000012869	20374
368.58	292.495	0.32285	um	Spot	Position	80	1000000110	20398
387.619	295.908	0.32285	um	Spot	Position	80	1000000130	20400
231.727	318.338	0.32285	um	Spot	Position	80	1000009516	20414
220.278	367.456	0.32285	um	Spot	Position	80	1000000149	20435
405.772	419.363	0.32285	um	Spot	Position	80	1000001927	20456
293.955	463.545	0.32285	um	Spot	Position	80	1000000184	20474
328.755	490.399	0.32285	um	Spot	Position	80	1000019439	20479
345.317	521.391	0.32285	um	Spot	Position	80	1000017414	20492
235.537	548.55	0.32285	um	Spot	Position	80	1000005237	20500
151.27	409.521	0.32285	um	Spot	Position	80	1000066013	71324
194.497	70.692	0.32285	um	Spot	Position	81	1000016968	20562
383.919	116.093	0.32285	um	Spot	Position	81	1000019014	20579
332.083	198.345	0.32285	um	Spot	Position	81	1000013351	20606
214.666	199.899	0.32285	um	Spot	Position	81	1000014954	20607
447.446	207.136	0.32285	um	Spot	Position	81	1000000079	20610
362.326	235.756	0.32285	um	Spot	Position	81	1000012869	20627
368.916	292.657	0.32285	um	Spot	Position	81	1000000110	20650
387.733	296.069	0.32285	um	Spot	Position	81	1000000130	20652
231.736	318.269	0.32285	um	Spot	Position	81	1000009516	20668
220.164	367.346	0.32285	um	Spot	Position	81	1000000149	20690
294.098	463.513	0.32285	um	Spot	Position	81	1000000184	20727
328.785	491.305	0.32285	um	Spot	Position	81	1000019439	20732
345.556	521.836	0.32285	um	Spot	Position	81	1000017414	20745
234.144	554.658	0.32285	um	Spot	Position	81	1000005237	20755
150.447	405.261	0.32285	um	Spot	Position	81	1000066013	71387
222.448	16.2809	0.32285	um	Spot	Position	82	1000020800	20800
192.908	72.4122	0.32285	um	Spot	Position	82	1000016968	20817
383.9	116.061	0.32285	um	Spot	Position	82	1000019014	20835
215.404	171.032	0.32285	um	Spot	Position	82	1000020084	20852
332.692	198.744	0.32285	um	Spot	Position	82	1000013351	20860
214.08	200.301	0.32285	um	Spot	Position	82	1000014954	20861
445.889	207.57	0.32285	um	Spot	Position	82	1000000079	20866
362.542	235.138	0.32285	um	Spot	Position	82	1000012869	20880
369.039	292.603	0.32285	um	Spot	Position	82	1000000110	20903
388.045	296.067	0.32285	um	Spot	Position	82	1000000130	20905
231.362	318.937	0.32285	um	Spot	Position	82	1000009516	20921
219.964	367.122	0.32285	um	Spot	Position	82	1000000149	20944
293.511	462.612	0.32285	um	Spot	Position	82	1000000184	20980
346.336	522.198	0.32285	um	Spot	Position	82	1000017414	21000
233.416	555.363	0.32285	um	Spot	Position	82	1000005237	21012
150.457	406.374	0.32285	um	Spot	Position	82	1000066013	71457
222.935	16.8845	0.32285	um	Spot	Position	83	1000020800	21056
198.8	67.7635	0.32285	um	Spot	Position	83	1000016968	21072
383.993	116.579	0.32285	um	Spot	Position	83	1000019014	21091
221.825	173.619	0.32285	um	Spot	Position	83	1000020084	21108
332.881	198.504	0.32285	um	Spot	Position	83	1000013351	21114
213.986	200.483	0.32285	um	Spot	Position	83	1000014954	21115
443.882	207.967	0.32285	um	Spot	Position	83	1000000079	21119
362.33	235.243	0.32285	um	Spot	Position	83	1000012869	21135
369.096	292.824	0.32285	um	Spot	Position	83	1000000110	21159
387.926	296.174	0.32285	um	Spot	Position	83	1000000130	21161
231.422	318.404	0.32285	um	Spot	Position	83	1000009516	21175
220.012	367.212	0.32285	um	Spot	Position	83	1000000149	21199
293.129	461.518	0.32285	um	Spot	Position	83	1000000184	21236
329.456	489.458	0.32285	um	Spot	Position	83	1000019439	21241
347.043	522.146	0.32285	um	Spot	Position	83	1000017414	21254
225.573	558.034	0.32285	um	Spot	Position	83	1000005237	21267
150.511	405.583	0.32285	um	Spot	Position	83	1000066013	71533
223.41	16.7936	0.32285	um	Spot	Position	84	1000020800	21308
213.029	65.7784	0.32285	um	Spot	Position	84	1000016968	21325
384.139	116.932	0.32285	um	Spot	Position	84	1000019014	21347
222.331	174.207	0.32285	um	Spot	Position	84	1000020084	21365
409.584	183.338	0.32285	um	Spot	Position	84	1000021367	21367
332.499	198.453	0.32285	um	Spot	Position	84	1000013351	21371
214.184	200.591	0.32285	um	Spot	Position	84	1000014954	21372
439.3	210.874	0.32285	um	Spot	Position	84	1000000079	21377
361.617	230.044	0.32285	um	Spot	Position	84	1000012869	21388
369.281	292.757	0.32285	um	Spot	Position	84	1000000110	21411
388.094	296.008	0.32285	um	Spot	Position	84	1000000130	21413
231.701	318.355	0.32285	um	Spot	Position	84	1000009516	21429
220.077	367.022	0.32285	um	Spot	Position	84	1000000149	21452
293.475	462.041	0.32285	um	Spot	Position	84	1000000184	21487
329.214	490.34	0.32285	um	Spot	Position	84	1000019439	21493
346.958	522.585	0.32285	um	Spot	Position	84	1000017414	21507
224.935	558.505	0.32285	um	Spot	Position	84	1000005237	21519
150.544	405.665	0.32285	um	Spot	Position	84	1000066013	71605
223.309	17.4876	0.32285	um	Spot	Position	85	1000020800	21562
384.557	117.434	0.32285	um	Spot	Position	85	1000019014	21598
230.254	174.563	0.32285	um	Spot	Position	85	1000020084	21618
408.984	184.892	0.32285	um	Spot	Position	85	1000021367	21621
332.245	198.905	0.32285	um	Spot	Position	85	1000013351	21625
437.764	212.759	0.32285	um	Spot	Position	85	1000000079	21632
361.905	228.905	0.32285	um	Spot	Position	85	1000012869	21642
369.304	292.878	0.32285	um	Spot	Position	85	1000000110	21664
388.158	296.13	0.32285	um	Spot	Position	85	1000000130	21666
231.983	318.706	0.32285	um	Spot	Position	85	1000009516	21681
261.76	323.601	0.32285	um	Spot	Position	85	1000021685	21685
219.799	367.474	0.32285	um	Spot	Position	85	1000000149	21706
292.351	460.913	0.32285	um	Spot	Position	85	1000000184	21743
328.501	492.301	0.32285	um	Spot	Position	85	1000019439	21752
346.778	522.08	0.32285	um	Spot	Position	85	1000017414	21765
223.977	561.158	0.32285	um	Spot	Position	85	1000005237	21779
150.545	405.874	0.32285	um	Spot	Position	85	1000066013	71674
223.795	19.1029	0.32285	um	Spot	Position	86	1000020800	21819
243.611	179.179	0.32285	um	Spot	Position	86	1000020084	21878
407.37	187.416	0.32285	um	Spot	Position	86	1000021367	21881
332.88	199.366	0.32285	um	Spot	Position	86	1000013351	21883
362.121	228.797	0.32285	um	Spot	Position	86	1000012869	21899
369.297	292.825	0.32285	um	Spot	Position	86	1000000110	21923
388.256	296.074	0.32285	um	Spot	Position	86	1000000130	21926
237.045	314.001	0.32285	um	Spot	Position	86	1000009516	21939
213.395	361.035	0.32285	um	Spot	Position	86	1000000149	21964
292.056	460.464	0.32285	um	Spot	Position	86	1000000184	22001
329.146	490.553	0.32285	um	Spot	Position	86	1000019439	22009
346.605	522.232	0.32285	um	Spot	Position	86	1000017414	22023
224.385	562.439	0.32285	um	Spot	Position	86	1000005237	22039
149.595	403.48	0.32285	um	Spot	Position	86	1000066013	71735
227.002	30.4106	0.32285	um	Spot	Position	87	1000020800	22086
256.202	180.257	0.32285	um	Spot	Position	87	1000020084	22127
332.251	199.519	0.32285	um	Spot	Position	87	1000013351	22133
361.904	228.791	0.32285	um	Spot	Position	87	1000012869	22150
369.217	292.515	0.32285	um	Spot	Position	87	1000000110	22177
387.988	296.085	0.32285	um	Spot	Position	87	1000000130	22179
237.973	312.866	0.32285	um	Spot	Position	87	1000009516	22192
267.737	314.073	0.32285	um	Spot	Position	87	1000021685	22193
209.582	357.628	0.32285	um	Spot	Position	87	1000000149	22211
291.925	459.868	0.32285	um	Spot	Position	87	1000000184	22252
329.095	490.641	0.32285	um	Spot	Position	87	1000019439	22261
347.331	521.864	0.32285	um	Spot	Position	87	1000017414	22274
149.459	402.616	0.32285	um	Spot	Position	87	1000066013	71804
227.659	35.728	0.32285	um	Spot	Position	88	1000020800	22341
265.593	162.326	0.32285	um	Spot	Position	88	1000022382	22382
257.683	180.539	0.32285	um	Spot	Position	88	1000020084	22388
402.923	188.932	0.32285	um	Spot	Position	88	1000021367	22392
332.314	199.764	0.32285	um	Spot	Position	88	1000013351	22396
362.136	228.08	0.32285	um	Spot	Position	88	1000012869	22413
369.147	292.59	0.32285	um	Spot	Position	88	1000000110	22438
387.92	295.909	0.32285	um	Spot	Position	88	1000000130	22440
239.188	310.439	0.32285	um	Spot	Position	88	1000009516	22451
269.159	316.018	0.32285	um	Spot	Position	88	1000021685	22454
209.095	357.293	0.32285	um	Spot	Position	88	1000000149	22473
291.568	459.325	0.32285	um	Spot	Position	88	1000000184	22519
328.859	491.02	0.32285	um	Spot	Position	88	1000019439	22529
353.498	517.421	0.32285	um	Spot	Position	88	1000017414	22541
149.241	402.675	0.32285	um	Spot	Position	88	1000066013	71871
228.493	40.975	0.32285	um	Spot	Position	89	1000020800	22604
393.708	121.409	0.32285	um	Spot	Position	89	1000019014	22629
264.09	161.63	0.32285	um	Spot	Position	89	1000022382	22640
265.232	182.015	0.32285	um	Spot	Position	89	1000020084	22647
332.08	200.364	0.32285	um	Spot	Position	89	1000013351	22656
369.026	292.654	0.32285	um	Spot	Position	89	1000000110	22694
387.969	296.078	0.32285	um	Spot	Position	89	1000000130	22696
243.617	303.979	0.32285	um	Spot	Position	89	1000009516	22701
277.674	324.001	0.32285	um	Spot	Position	89	1000021685	22713
291.446	459.115	0.32285	um	Spot	Position	89	1000000184	22767
329.102	490.324	0.32285	um	Spot	Position	89	1000019439	22777
353.775	517.126	0.32285	um	Spot	Position	89	1000017414	22790
149.181	402.464	0.32285	um	Spot	Position	89	1000066013	71938
229.31	51.0563	0.32285	um	Spot	Position	90	1000020800	22852
263.511	161.665	0.32285	um	Spot	Position	90	1000022382	22890
276.051	181.721	0.32285	um	Spot	Position	90	1000020084	22897
332.151	200.362	0.32285	um	Spot	Position	90	1000013351	22906
388.182	295.864	0.32285	um	Spot	Position	90	1000000130	22951
245.648	299.466	0.32285	um	Spot	Position	90	1000009516	22953
278.098	324.002	0.32285	um	Spot	Position	90	1000021685	22968
291.52	459.25	0.32285	um	Spot	Position	90	1000000184	23022
329.111	487.593	0.32285	um	Spot	Position	90	1000019439	23032
354.453	515.331	0.32285	um	Spot	Position	90	1000017414	23044
149.236	402.369	0.32285	um	Spot	Position	90	1000066013	72007
230.013	53.1673	0.32285	um	Spot	Position	91	1000020800	23109
262.398	161.939	0.32285	um	Spot	Position	91	1000022382	23142
276.341	181.923	0.32285	um	Spot	Position	91	1000020084	23150
331.17	200.926	0.32285	um	Spot	Position	91	1000013351	23157
387.569	296.163	0.32285	um	Spot	Position	91	1000000130	23198
245.627	298.836	0.32285	um	Spot	Position	91	1000009516	23200
277.13	326.026	0.32285	um	Spot	Position	91	1000021685	23217
290.632	458.433	0.32285	um	Spot	Position	91	1000000184	23265
328.78	488.4	0.32285	um	Spot	Position	91	1000019439	23275
354.426	514.014	0.32285	um	Spot	Position	91	1000017414	23288
148.615	402.216	0.32285	um	Spot	Position	91	1000066013	72077
230.122	54.5471	0.32285	um	Spot	Position	92	1000020800	23355
254.982	167.501	0.32285	um	Spot	Position	92	1000022382	23392
285.588	182.004	0.32285	um	Spot	Position	92	1000020084	23398
331.545	200.611	0.32285	um	Spot	Position	92	1000013351	23401
387.58	295.908	0.32285	um	Spot	Position	92	1000000130	23443
266.961	322.178	0.32285	um	Spot	Position	92	1000021685	23458
290.487	458.091	0.32285	um	Spot	Position	92	1000000184	23511
327.956	487.376	0.32285	um	Spot	Position	92	1000019439	23522
354.276	513.724	0.32285	um	Spot	Position	92	1000017414	23533
148.19	401.532	0.32285	um	Spot	Position	92	1000066013	72151
230.374	54.2875	0.32285	um	Spot	Position	93	1000020800	23605
252.049	174.675	0.32285	um	Spot	Position	93	1000022382	23642
295.798	182.858	0.32285	um	Spot	Position	93	1000020084	23645
399.498	190.014	0.32285	um	Spot	Position	93	1000021367	23649
331.864	200.592	0.32285	um	Spot	Position	93	1000013351	23651
253.961	289.34	0.32285	um	Spot	Position	93	1000009516	23690
387.588	295.983	0.32285	um	Spot	Position	93	1000000130	23693
375.847	299.207	0.32285	um	Spot	Position	93	1000000110	23695
266.902	321.905	0.32285	um	Spot	Position	93	1000021685	23708
290.137	457.775	0.32285	um	Spot	Position	93	1000000184	23759
328.091	489.917	0.32285	um	Spot	Position	93	1000019439	23770
353.779	513.001	0.32285	um	Spot	Position	93	1000017414	23781
148.014	401.222	0.32285	um	Spot	Position	93	1000066013	72228
230.603	53.913	0.32285	um	Spot	Position	94	1000020800	23855
249.58	177.866	0.32285	um	Spot	Position	94	1000022382	23900
300.153	183.933	0.32285	um	Spot	Position	94	1000020084	23901
395.933	194.772	0.32285	um	Spot	Position	94	1000021367	23907
331.622	200.121	0.32285	um	Spot	Position	94	1000013351	23908
254.635	287.422	0.32285	um	Spot	Position	94	1000009516	23948
387.574	295.924	0.32285	um	Spot	Position	94	1000000130	23953
379.821	305.362	0.32285	um	Spot	Position	94	1000000110	23959
260.825	321.317	0.32285	um	Spot	Position	94	1000021685	23969
288.689	454.693	0.32285	um	Spot	Position	94	1000000184	24018
327.937	491.861	0.32285	um	Spot	Position	94	1000019439	24030
353.752	512.205	0.32285	um	Spot	Position	94	1000017414	24039
147.824	401.148	0.32285	um	Spot	Position	94	1000066013	72299
230.437	54.4594	0.32285	um	Spot	Position	95	1000020800	24119
248.926	178.649	0.32285	um	Spot	Position	95	1000022382	24161
301.832	184.125	0.32285	um	Spot	Position	95	1000020084	24162
388.369	192.558	0.32285	um	Spot	Position	95	1000021367	24167
331.415	200.028	0.32285	um	Spot	Position	95	1000013351	24168
254.995	287.314	0.32285	um	Spot	Position	95	1000009516	24205
387.572	295.869	0.32285	um	Spot	Position	95	1000000130	24210
382.734	310.85	0.32285	um	Spot	Position	95	1000000110	24223
260.046	321.919	0.32285	um	Spot	Position	95	1000021685	24227
288.388	454.003	0.32285	um	Spot	Position	95	1000000184	24276
327.624	492.507	0.32285	um	Spot	Position	95	1000019439	24288
353.573	512.34	0.32285	um	Spot	Position	95	1000017414	24298
147.998	400.538	0.32285	um	Spot	Position	95	1000066013	72367
228.931	71.7597	0.32285	um	Spot	Position	96	1000020800	24380
250.802	175.881	0.32285	um	Spot	Position	96	1000022382	24419
313.215	187.176	0.32285	um	Spot	Position	96	1000020084	24421
387.363	192.287	0.32285	um	Spot	Position	96	1000021367	24425
331.64	199.732	0.32285	um	Spot	Position	96	1000013351	24426
208.101	234.587	0.32285	um	Spot	Position	96	1000024445	24445
387.468	295.741	0.32285	um	Spot	Position	96	1000000130	24468
383.658	312.788	0.32285	um	Spot	Position	96	1000000110	24482
258.664	322.004	0.32285	um	Spot	Position	96	1000021685	24485
287.955	453.78	0.32285	um	Spot	Position	96	1000000184	24535
327.526	492.464	0.32285	um	Spot	Position	96	1000019439	24549
353.527	511.815	0.32285	um	Spot	Position	96	1000017414	24559
147.953	400.635	0.32285	um	Spot	Position	96	1000066013	72437
228.627	72.011	0.32285	um	Spot	Position	97	1000020800	24647
252.738	172.067	0.32285	um	Spot	Position	97	1000022382	24679
313.141	187.414	0.32285	um	Spot	Position	97	1000020084	24686
385.981	192.257	0.32285	um	Spot	Position	97	1000021367	24690
331.838	199.486	0.32285	um	Spot	Position	97	1000013351	24691
206.729	235.071	0.32285	um	Spot	Position	97	1000024445	24708
263.08	277.791	0.32285	um	Spot	Position	97	1000009516	24723
387.504	295.601	0.32285	um	Spot	Position	97	1000000130	24731
257.845	321.727	0.32285	um	Spot	Position	97	1000021685	24750
229.995	413.721	0.32285	um	Spot	Position	97	1000024787	24787
288.265	453.841	0.32285	um	Spot	Position	97	1000000184	24801
327.583	492.447	0.32285	um	Spot	Position	97	1000019439	24812
353.534	511.921	0.32285	um	Spot	Position	97	1000017414	24822
147.515	400.924	0.32285	um	Spot	Position	97	1000066013	72511
229.38	82.2552	0.32285	um	Spot	Position	98	1000020800	24911
254.377	168.135	0.32285	um	Spot	Position	98	1000022382	24943
314.173	187.82	0.32285	um	Spot	Position	98	1000020084	24952
382.343	191.985	0.32285	um	Spot	Position	98	1000021367	24955
332.28	199.534	0.32285	um	Spot	Position	98	1000013351	24956
206.594	235.402	0.32285	um	Spot	Position	98	1000024445	24973
264.618	277.502	0.32285	um	Spot	Position	98	1000009516	24988
387.52	295.603	0.32285	um	Spot	Position	98	1000000130	24996
256.902	321.861	0.32285	um	Spot	Position	98	1000021685	25014
230.25	413.817	0.32285	um	Spot	Position	98	1000024787	25051
288.298	453.94	0.32285	um	Spot	Position	98	1000000184	25062
327.607	491.914	0.32285	um	Spot	Position	98	1000019439	25075
353.611	512.182	0.32285	um	Spot	Position	98	1000017414	25086
147.776	399.688	0.32285	um	Spot	Position	98	1000066013	72586
230.014	89.3975	0.32285	um	Spot	Position	99	1000020800	25172
253.769	169.452	0.32285	um	Spot	Position	99	1000022382	25199
314.68	187.849	0.32285	um	Spot	Position	99	1000020084	25206
372.114	190.3	0.32285	um	Spot	Position	99	1000021367	25210
333.299	200.164	0.32285	um	Spot	Position	99	1000013351	25212
206.413	235.49	0.32285	um	Spot	Position	99	1000024445	25228
263.715	277.522	0.32285	um	Spot	Position	99	1000009516	25241
387.457	295.807	0.32285	um	Spot	Position	99	1000000130	25249
252.602	323.576	0.32285	um	Spot	Position	99	1000021685	25268
229.912	413.705	0.32285	um	Spot	Position	99	1000024787	25307
288.085	453.457	0.32285	um	Spot	Position	99	1000000184	25320
327.546	493.103	0.32285	um	Spot	Position	99	1000019439	25333
353.569	511.998	0.32285	um	Spot	Position	99	1000017414	25344
147.666	397.893	0.32285	um	Spot	Position	99	1000066013	72655
87.6893	461.009	0.32285	um	Spot	Position	99	1000072670	72670
231.341	101.4	0.32285	um	Spot	Position	100	1000020800	25434
254.96	167.224	0.32285	um	Spot	Position	100	1000022382	25454
314.991	187.909	0.32285	um	Spot	Position	100	1000020084	25464
366.605	189.911	0.32285	um	Spot	Position	100	1000021367	25467
333.911	200.636	0.32285	um	Spot	Position	100	1000013351	25468
206.221	235.694	0.32285	um	Spot	Position	100	1000024445	25485
263.161	277.885	0.32285	um	Spot	Position	100	1000009516	25499
387.757	295.705	0.32285	um	Spot	Position	100	1000000130	25507
250.029	322.816	0.32285	um	Spot	Position	100	1000021685	25525
229.662	413.472	0.32285	um	Spot	Position	100	1000024787	25563
288.123	452.861	0.32285	um	Spot	Position	100	1000000184	25576
327.5	492.478	0.32285	um	Spot	Position	100	1000019439	25588
353.359	506.657	0.32285	um	Spot	Position	100	1000017414	25594
147.856	395.853	0.32285	um	Spot	Position	100	1000066013	72727
88.8801	462.925	0.32285	um	Spot	Position	100	1000072670	72742
292.981	53.0895	0.32285	um	Spot	Position	101	1000025676	25676
230.606	109.915	0.32285	um	Spot	Position	101	1000020800	25693
315.338	188.06	0.32285	um	Spot	Position	101	1000020084	25721
357.512	187.857	0.32285	um	Spot	Position	101	1000021367	25722
334.708	202.034	0.32285	um	Spot	Position	101	1000013351	25726
205.933	235.894	0.32285	um	Spot	Position	101	1000024445	25744
263.131	277.935	0.32285	um	Spot	Position	101	1000009516	25758
387.876	295.636	0.32285	um	Spot	Position	101	1000000130	25766
244.402	325.249	0.32285	um	Spot	Position	101	1000021685	25785
229.888	413.339	0.32285	um	Spot	Position	101	1000024787	25822
327.503	493.563	0.32285	um	Spot	Position	101	1000019439	25851
355.421	499.537	0.32285	um	Spot	Position	101	1000017414	25855
148.046	394.854	0.32285	um	Spot	Position	101	1000066013	72800
89.5857	464.689	0.32285	um	Spot	Position	101	1000072670	72813
301.527	67.4619	0.32285	um	Spot	Position	102	1000025676	25942
230.359	110.964	0.32285	um	Spot	Position	102	1000020800	25958
315.12	188.151	0.32285	um	Spot	Position	102	1000020084	25983
335.301	203.251	0.32285	um	Spot	Position	102	1000013351	25986
205.397	236.016	0.32285	um	Spot	Position	102	1000024445	26003
261.629	279.102	0.32285	um	Spot	Position	102	1000009516	26019
387.61	295.92	0.32285	um	Spot	Position	102	1000000130	26027
243.638	325.485	0.32285	um	Spot	Position	102	1000021685	26046
229.077	413.495	0.32285	um	Spot	Position	102	1000024787	26081
357.846	496.559	0.32285	um	Spot	Position	102	1000017414	26109
148.264	387.383	0.32285	um	Spot	Position	102	1000066013	72863
311.581	64.4131	0.32285	um	Spot	Position	103	1000026196	26196
299.753	67.8803	0.32285	um	Spot	Position	103	1000025676	26198
228.184	120.316	0.32285	um	Spot	Position	103	1000020800	26217
290.155	121.965	0.32285	um	Spot	Position	103	1000026218	26218
321.425	189.31	0.32285	um	Spot	Position	103	1000020084	26245
333.362	203.563	0.32285	um	Spot	Position	103	1000013351	26249
205.323	236.146	0.32285	um	Spot	Position	103	1000024445	26267
387.865	295.473	0.32285	um	Spot	Position	103	1000000130	26291
243.416	325.628	0.32285	um	Spot	Position	103	1000021685	26310
229.788	413.213	0.32285	um	Spot	Position	103	1000024787	26340
327.666	489.756	0.32285	um	Spot	Position	103	1000019439	26367
358.592	496.302	0.32285	um	Spot	Position	103	1000017414	26369
148.612	386.546	0.32285	um	Spot	Position	103	1000066013	72926
89.2905	463.655	0.32285	um	Spot	Position	103	1000072670	72943
325.784	58.5442	0.32285	um	Spot	Position	104	1000026196	26456
299.617	68.2077	0.32285	um	Spot	Position	104	1000025676	26458
228.448	121.616	0.32285	um	Spot	Position	104	1000020800	26471
290.769	122.534	0.32285	um	Spot	Position	104	1000026218	26472
321.509	189.317	0.32285	um	Spot	Position	104	1000020084	26497
333.395	203.857	0.32285	um	Spot	Position	104	1000013351	26503
205.472	236.035	0.32285	um	Spot	Position	104	1000024445	26520
249.79	290.407	0.32285	um	Spot	Position	104	1000009516	26540
387.35	295.99	0.32285	um	Spot	Position	104	1000000130	26543
243.098	325.975	0.32285	um	Spot	Position	104	1000021685	26561
229.071	413.071	0.32285	um	Spot	Position	104	1000024787	26593
327.77	488.415	0.32285	um	Spot	Position	104	1000019439	26621
358.712	495.984	0.32285	um	Spot	Position	104	1000017414	26624
148.496	386.871	0.32285	um	Spot	Position	104	1000066013	72995
89.3028	463.381	0.32285	um	Spot	Position	104	1000072670	73009
335.285	57.1257	0.32285	um	Spot	Position	105	1000026196	26712
299.714	68.6702	0.32285	um	Spot	Position	105	1000025676	26715
291.596	123.971	0.32285	um	Spot	Position	105	1000026218	26733
228.434	128.399	0.32285	um	Spot	Position	105	1000020800	26735
321.043	189.427	0.32285	um	Spot	Position	105	1000020084	26756
331.97	203.767	0.32285	um	Spot	Position	105	1000013351	26763
205.597	236.269	0.32285	um	Spot	Position	105	1000024445	26780
387.151	295.876	0.32285	um	Spot	Position	105	1000000130	26803
243.317	297.429	0.32285	um	Spot	Position	105	1000009516	26804
242.704	325.945	0.32285	um	Spot	Position	105	1000021685	26820
229.131	412.925	0.32285	um	Spot	Position	105	1000024787	26854
327.756	490.555	0.32285	um	Spot	Position	105	1000019439	26884
358.657	496.142	0.32285	um	Spot	Position	105	1000017414	26887
148.577	386.475	0.32285	um	Spot	Position	105	1000066013	73058
89.1375	463.417	0.32285	um	Spot	Position	105	1000072670	73072
342.464	54.0436	0.32285	um	Spot	Position	106	1000026196	26969
300.583	70.5907	0.32285	um	Spot	Position	106	1000025676	26974
292.233	124.454	0.32285	um	Spot	Position	106	1000026218	26993
227.077	140.498	0.32285	um	Spot	Position	106	1000020800	26998
320.28	189.988	0.32285	um	Spot	Position	106	1000020084	27014
331.36	203.727	0.32285	um	Spot	Position	106	1000013351	27018
205.337	236.028	0.32285	um	Spot	Position	106	1000024445	27034
387.123	295.869	0.32285	um	Spot	Position	106	1000000130	27057
234.392	306.525	0.32285	um	Spot	Position	106	1000009516	27064
229.066	412.809	0.32285	um	Spot	Position	106	1000024787	27109
327.038	491.916	0.32285	um	Spot	Position	106	1000019439	27137
362.999	493.965	0.32285	um	Spot	Position	106	1000017414	27138
148.472	386.602	0.32285	um	Spot	Position	106	1000066013	73119
89.5731	463.746	0.32285	um	Spot	Position	106	1000072670	73134
362.551	53.8606	0.32285	um	Spot	Position	107	1000026196	27232
305.966	83.2361	0.32285	um	Spot	Position	107	1000025676	27240
293.496	125.377	0.32285	um	Spot	Position	107	1000026218	27255
226.521	149.5	0.32285	um	Spot	Position	107	1000020800	27261
320.952	190.003	0.32285	um	Spot	Position	107	1000020084	27274
330.322	203.241	0.32285	um	Spot	Position	107	1000013351	27279
205.638	235.699	0.32285	um	Spot	Position	107	1000024445	27296
387.543	296.113	0.32285	um	Spot	Position	107	1000000130	27319
228.8	412.802	0.32285	um	Spot	Position	107	1000024787	27370
364.744	493.96	0.32285	um	Spot	Position	107	1000017414	27401
148.72	385.841	0.32285	um	Spot	Position	107	1000066013	73184
89.6515	463.715	0.32285	um	Spot	Position	107	1000072670	73200
387.637	51.164	0.32285	um	Spot	Position	108	1000026196	27489
307.601	85.1946	0.32285	um	Spot	Position	108	1000025676	27496
293.436	125.973	0.32285	um	Spot	Position	108	1000026218	27512
225.419	159.458	0.32285	um	Spot	Position	108	1000020800	27520
320.631	190.169	0.32285	um	Spot	Position	108	1000020084	27532
329.895	202.782	0.32285	um	Spot	Position	108	1000013351	27536
205.822	235.543	0.32285	um	Spot	Position	108	1000024445	27554
387.522	296.289	0.32285	um	Spot	Position	108	1000000130	27579
228.069	412.772	0.32285	um	Spot	Position	108	1000024787	27633
327.407	488.783	0.32285	um	Spot	Position	108	1000019439	27659
365.507	493.167	0.32285	um	Spot	Position	108	1000017414	27660
89.5193	463.873	0.32285	um	Spot	Position	108	1000072670	73269
398.857	48.9526	0.32285	um	Spot	Position	109	1000026196	27748
308.089	85.2905	0.32285	um	Spot	Position	109	1000025676	27757
293.423	126.133	0.32285	um	Spot	Position	109	1000026218	27773
225.535	160.595	0.32285	um	Spot	Position	109	1000020800	27785
321.086	190.273	0.32285	um	Spot	Position	109	1000020084	27796
329.065	202.984	0.32285	um	Spot	Position	109	1000013351	27801
205.832	235.459	0.32285	um	Spot	Position	109	1000024445	27819
387.897	295.963	0.32285	um	Spot	Position	109	1000000130	27844
228.347	412.723	0.32285	um	Spot	Position	109	1000024787	27895
327.796	486.611	0.32285	um	Spot	Position	109	1000019439	27921
365.553	493.059	0.32285	um	Spot	Position	109	1000017414	27922
89.1834	463.381	0.32285	um	Spot	Position	109	1000072670	73337
404.138	47.2343	0.32285	um	Spot	Position	110	1000026196	28002
308.327	85.6477	0.32285	um	Spot	Position	110	1000025676	28009
293.65	126.655	0.32285	um	Spot	Position	110	1000026218	28025
230.181	172.497	0.32285	um	Spot	Position	110	1000020800	28042
320.407	189.849	0.32285	um	Spot	Position	110	1000020084	28047
328.263	202.604	0.32285	um	Spot	Position	110	1000013351	28051
205.989	235.324	0.32285	um	Spot	Position	110	1000024445	28067
387.825	296.178	0.32285	um	Spot	Position	110	1000000130	28092
228.45	412.763	0.32285	um	Spot	Position	110	1000024787	28142
327.332	487.539	0.32285	um	Spot	Position	110	1000019439	28174
89.0934	462.656	0.32285	um	Spot	Position	110	1000072670	73401
410.974	43.4921	0.32285	um	Spot	Position	111	1000026196	28258
307.692	86.1226	0.32285	um	Spot	Position	111	1000025676	28269
302.607	136.211	0.32285	um	Spot	Position	111	1000026218	28287
232.179	184.259	0.32285	um	Spot	Position	111	1000020800	28303
320.144	189.53	0.32285	um	Spot	Position	111	1000020084	28306
327.832	203.193	0.32285	um	Spot	Position	111	1000013351	28310
205.997	235.436	0.32285	um	Spot	Position	111	1000024445	28328
387.434	296.234	0.32285	um	Spot	Position	111	1000000130	28352
228.631	412.643	0.32285	um	Spot	Position	111	1000024787	28402
327.168	490.566	0.32285	um	Spot	Position	111	1000019439	28432
416.927	43.5976	0.32285	um	Spot	Position	112	1000026196	28520
307.633	86.3089	0.32285	um	Spot	Position	112	1000025676	28532
302.562	136.221	0.32285	um	Spot	Position	112	1000026218	28548
232.616	188.299	0.32285	um	Spot	Position	112	1000020800	28567
319.268	189.256	0.32285	um	Spot	Position	112	1000020084	28568
327.41	204.107	0.32285	um	Spot	Position	112	1000013351	28574
206.446	235.336	0.32285	um	Spot	Position	112	1000024445	28591
387.424	296.318	0.32285	um	Spot	Position	112	1000000130	28613
227.462	412.398	0.32285	um	Spot	Position	112	1000024787	28667
326.852	491.584	0.32285	um	Spot	Position	112	1000019439	28700
306.912	86.4913	0.32285	um	Spot	Position	113	1000025676	28800
303.236	136.429	0.32285	um	Spot	Position	113	1000026218	28816
232.876	188.594	0.32285	um	Spot	Position	113	1000020800	28833
318.238	189.081	0.32285	um	Spot	Position	113	1000020084	28834
328.2	204.508	0.32285	um	Spot	Position	113	1000013351	28839
206.315	235.636	0.32285	um	Spot	Position	113	1000024445	28855
387.572	296.274	0.32285	um	Spot	Position	113	1000000130	28876
223.372	412.771	0.32285	um	Spot	Position	113	1000024787	28928
328.956	486.396	0.32285	um	Spot	Position	113	1000019439	28958
425.018	39.1285	0.32285	um	Spot	Position	114	1000026196	29035
303.596	93.8176	0.32285	um	Spot	Position	114	1000025676	29054
303.656	137.083	0.32285	um	Spot	Position	114	1000026218	29064
232.701	188.675	0.32285	um	Spot	Position	114	1000020800	29080
318.236	188.811	0.32285	um	Spot	Position	114	1000020084	29081
330.836	203.137	0.32285	um	Spot	Position	114	1000013351	29085
207.113	235.768	0.32285	um	Spot	Position	114	1000024445	29103
251.02	320.856	0.32285	um	Spot	Position	114	1000029145	29145
210.887	404.761	0.32285	um	Spot	Position	114	1000024787	29181
338.347	478.305	0.32285	um	Spot	Position	114	1000019439	29214
81.061	447.106	0.32285	um	Spot	Position	114	1000072670	73664
434.347	31.6264	0.32285	um	Spot	Position	115	1000026196	29303
299.321	111.342	0.32285	um	Spot	Position	115	1000025676	29326
303.637	137.266	0.32285	um	Spot	Position	115	1000026218	29332
313.124	188.533	0.32285	um	Spot	Position	115	1000020084	29350
235.292	198.865	0.32285	um	Spot	Position	115	1000020800	29353
330.21	202.442	0.32285	um	Spot	Position	115	1000013351	29355
207.159	235.636	0.32285	um	Spot	Position	115	1000024445	29373
202.591	393.822	0.32285	um	Spot	Position	115	1000024787	29443
347.623	476.175	0.32285	um	Spot	Position	115	1000019439	29479
297.791	112.522	0.32285	um	Spot	Position	116	1000025676	29590
302.986	136.766	0.32285	um	Spot	Position	116	1000026218	29594
312.405	188.685	0.32285	um	Spot	Position	116	1000020084	29614
330.056	203.085	0.32285	um	Spot	Position	116	1000013351	29616
236.018	207.192	0.32285	um	Spot	Position	116	1000020800	29621
207.057	235.721	0.32285	um	Spot	Position	116	1000024445	29635
263.054	320.548	0.32285	um	Spot	Position	116	1000029145	29677
198.95	389.859	0.32285	um	Spot	Position	116	1000024787	29704
348.997	475.189	0.32285	um	Spot	Position	116	1000019439	29743
76.6359	439.534	0.32285	um	Spot	Position	116	1000072670	73786
295.156	121.273	0.32285	um	Spot	Position	117	1000025676	29853
303.699	137.043	0.32285	um	Spot	Position	117	1000026218	29858
312.632	188.869	0.32285	um	Spot	Position	117	1000020084	29878
330.914	203.393	0.32285	um	Spot	Position	117	1000013351	29880
235.812	208.048	0.32285	um	Spot	Position	117	1000020800	29884
207.663	235.599	0.32285	um	Spot	Position	117	1000024445	29900
194.574	386.613	0.32285	um	Spot	Position	117	1000024787	29972
295.149	122.549	0.32285	um	Spot	Position	118	1000025676	30120
303.23	138.015	0.32285	um	Spot	Position	118	1000026218	30126
312.703	188.49	0.32285	um	Spot	Position	118	1000020084	30146
331.199	203.958	0.32285	um	Spot	Position	118	1000013351	30150
235.91	207.491	0.32285	um	Spot	Position	118	1000020800	30154
207.405	235.855	0.32285	um	Spot	Position	118	1000024445	30167
267.877	313.348	0.32285	um	Spot	Position	118	1000029145	30210
191.779	384.215	0.32285	um	Spot	Position	118	1000024787	30240
293.809	129.896	0.32285	um	Spot	Position	119	1000025676	30389
303.53	138.344	0.32285	um	Spot	Position	119	1000026218	30390
239.085	141.784	0.32285	um	Spot	Position	119	1000030391	30391
313.47	188.615	0.32285	um	Spot	Position	119	1000020084	30413
332.36	204.321	0.32285	um	Spot	Position	119	1000013351	30417
236.06	207.608	0.32285	um	Spot	Position	119	1000020800	30420
207.212	235.999	0.32285	um	Spot	Position	119	1000024445	30436
268.525	309.509	0.32285	um	Spot	Position	119	1000029145	30469
183.291	377.187	0.32285	um	Spot	Position	119	1000024787	30501
303.392	138.821	0.32285	um	Spot	Position	120	1000026218	30662
290.979	142.747	0.32285	um	Spot	Position	120	1000025676	30667
313.901	188.84	0.32285	um	Spot	Position	120	1000020084	30688
332.947	204.236	0.32285	um	Spot	Position	120	1000013351	30690
238.281	220.903	0.32285	um	Spot	Position	120	1000020800	30702
207.383	236.173	0.32285	um	Spot	Position	120	1000024445	30709
268.54	310.927	0.32285	um	Spot	Position	120	1000029145	30746
179.504	372.56	0.32285	um	Spot	Position	120	1000024787	30775
231.03	141.48	0.32285	um	Spot	Position	121	1000030391	30936
290.263	153.137	0.32285	um	Spot	Position	121	1000026218	30941
313.933	188.863	0.32285	um	Spot	Position	121	1000020084	30958
331.677	204.186	0.32285	um	Spot	Position	121	1000013351	30963
238.487	220.869	0.32285	um	Spot	Position	121	1000020800	30974
207.185	236.001	0.32285	um	Spot	Position	121	1000024445	30981
268.856	307.762	0.32285	um	Spot	Position	121	1000029145	31016
229.867	141.589	0.32285	um	Spot	Position	122	1000030391	31210
290.793	156.197	0.32285	um	Spot	Position	122	1000026218	31218
314.239	188.554	0.32285	um	Spot	Position	122	1000020084	31233
332.533	204.491	0.32285	um	Spot	Position	122	1000013351	31236
238.829	220.663	0.32285	um	Spot	Position	122	1000020800	31247
207.305	235.92	0.32285	um	Spot	Position	122	1000024445	31255
269.666	302.22	0.32285	um	Spot	Position	122	1000029145	31284
290.834	158.548	0.32285	um	Spot	Position	123	1000026218	31486
293.872	168.118	0.32285	um	Spot	Position	123	1000025676	31492
314.77	188.271	0.32285	um	Spot	Position	123	1000020084	31497
331.803	205.215	0.32285	um	Spot	Position	123	1000013351	31504
238.67	229.791	0.32285	um	Spot	Position	123	1000020800	31516
206.886	235.908	0.32285	um	Spot	Position	123	1000024445	31522
269.375	301.277	0.32285	um	Spot	Position	123	1000029145	31548
290.854	159.253	0.32285	um	Spot	Position	124	1000026218	31751
288.996	182.583	0.32285	um	Spot	Position	124	1000025676	31761
314.913	188.095	0.32285	um	Spot	Position	124	1000020084	31762
332.448	205.13	0.32285	um	Spot	Position	124	1000013351	31771
206.91	235.484	0.32285	um	Spot	Position	124	1000024445	31789
238.737	239.084	0.32285	um	Spot	Position	124	1000020800	31790
270.254	299.018	0.32285	um	Spot	Position	124	1000029145	31817
290.607	159.492	0.32285	um	Spot	Position	125	1000026218	32027
315.153	187.932	0.32285	um	Spot	Position	125	1000020084	32038
287.293	196.866	0.32285	um	Spot	Position	125	1000025676	32042
326.533	205.765	0.32285	um	Spot	Position	125	1000013351	32045
206.553	235.157	0.32285	um	Spot	Position	125	1000024445	32062
238.759	241.713	0.32285	um	Spot	Position	125	1000020800	32065
270.919	297.396	0.32285	um	Spot	Position	125	1000029145	32087
211.623	144.501	0.32285	um	Spot	Position	126	1000030391	32293
290.697	159.32	0.32285	um	Spot	Position	126	1000026218	32297
319.904	188.646	0.32285	um	Spot	Position	126	1000020084	32310
285.752	203.319	0.32285	um	Spot	Position	126	1000025676	32316
323.442	205.377	0.32285	um	Spot	Position	126	1000013351	32317
206.358	234.865	0.32285	um	Spot	Position	126	1000024445	32332
239.444	242.168	0.32285	um	Spot	Position	126	1000020800	32337
271.369	296.746	0.32285	um	Spot	Position	126	1000029145	32357
206.456	145.459	0.32285	um	Spot	Position	127	1000030391	32553
290.679	159.802	0.32285	um	Spot	Position	127	1000026218	32558
326.871	189.186	0.32285	um	Spot	Position	127	1000020084	32569
322.661	205.566	0.32285	um	Spot	Position	127	1000013351	32576
206.568	235.156	0.32285	um	Spot	Position	127	1000024445	32591
239.569	242.147	0.32285	um	Spot	Position	127	1000020800	32595
272.997	295.867	0.32285	um	Spot	Position	127	1000029145	32619
197.904	147.289	0.32285	um	Spot	Position	128	1000030391	32823
290.409	160.451	0.32285	um	Spot	Position	128	1000026218	32828
330.419	188.863	0.32285	um	Spot	Position	128	1000020084	32838
322.982	204.464	0.32285	um	Spot	Position	128	1000013351	32843
285.349	216.292	0.32285	um	Spot	Position	128	1000025676	32851
206.359	234.898	0.32285	um	Spot	Position	128	1000024445	32859
242.923	251.171	0.32285	um	Spot	Position	128	1000020800	32868
272.865	295.846	0.32285	um	Spot	Position	128	1000029145	32889
217.665	89.5112	0.32285	um	Spot	Position	129	1000033071	33071
197.807	147.232	0.32285	um	Spot	Position	129	1000030391	33087
289.929	161.358	0.32285	um	Spot	Position	129	1000026218	33092
346.639	188.883	0.32285	um	Spot	Position	129	1000020084	33103
323.07	204.186	0.32285	um	Spot	Position	129	1000013351	33110
206.407	234.655	0.32285	um	Spot	Position	129	1000024445	33126
243.291	251.659	0.32285	um	Spot	Position	129	1000020800	33137
272.673	295.783	0.32285	um	Spot	Position	129	1000029145	33157
217.591	89.0937	0.32285	um	Spot	Position	130	1000033071	33344
195.712	147.037	0.32285	um	Spot	Position	130	1000030391	33362
289.785	161.739	0.32285	um	Spot	Position	130	1000026218	33369
322.028	204.443	0.32285	um	Spot	Position	130	1000013351	33387
206.369	235.143	0.32285	um	Spot	Position	130	1000024445	33401
246.922	255.665	0.32285	um	Spot	Position	130	1000020800	33412
272.778	295.929	0.32285	um	Spot	Position	130	1000029145	33432
217.431	88.9908	0.32285	um	Spot	Position	131	1000033071	33622
194.182	146.762	0.32285	um	Spot	Position	131	1000030391	33638
289.283	163.696	0.32285	um	Spot	Position	131	1000026218	33645
322.068	203.917	0.32285	um	Spot	Position	131	1000013351	33663
287.761	230.296	0.32285	um	Spot	Position	131	1000025676	33674
206.479	235.194	0.32285	um	Spot	Position	131	1000024445	33678
247.352	256.248	0.32285	um	Spot	Position	131	1000020800	33687
272.576	295.873	0.32285	um	Spot	Position	131	1000029145	33705
217.3	88.96	0.32285	um	Spot	Position	132	1000033071	33896
194.41	147.416	0.32285	um	Spot	Position	132	1000030391	33911
289.256	164.393	0.32285	um	Spot	Position	132	1000026218	33919
313.161	201.549	0.32285	um	Spot	Position	132	1000013351	33933
206.509	234.776	0.32285	um	Spot	Position	132	1000024445	33951
250.939	262.32	0.32285	um	Spot	Position	132	1000020800	33964
272.75	295.925	0.32285	um	Spot	Position	132	1000029145	33979
253.138	481.091	0.32285	um	Spot	Position	132	1000034063	34063
217.107	88.7871	0.32285	um	Spot	Position	133	1000033071	34167
194.882	146.646	0.32285	um	Spot	Position	133	1000030391	34183
288.742	165.004	0.32285	um	Spot	Position	133	1000026218	34191
305.469	200.658	0.32285	um	Spot	Position	133	1000013351	34204
206.626	235.036	0.32285	um	Spot	Position	133	1000024445	34224
272.476	296.065	0.32285	um	Spot	Position	133	1000029145	34251
255.363	491.169	0.32285	um	Spot	Position	133	1000034063	34338
63.2819	437.526	0.32285	um	Spot	Position	133	1000074957	74957
217.44	88.4333	0.32285	um	Spot	Position	134	1000033071	34439
194.518	146.908	0.32285	um	Spot	Position	134	1000030391	34457
296.347	193.973	0.32285	um	Spot	Position	134	1000013351	34478
206.64	234.843	0.32285	um	Spot	Position	134	1000024445	34498
272.794	295.885	0.32285	um	Spot	Position	134	1000029145	34524
256.429	495.567	0.32285	um	Spot	Position	134	1000034063	34606
62.9383	438.269	0.32285	um	Spot	Position	134	1000074957	75028
144.975	439.413	0.32285	um	Spot	Position	134	1000075030	75030
217.495	88.3592	0.32285	um	Spot	Position	135	1000033071	34707
194.343	146.673	0.32285	um	Spot	Position	135	1000030391	34725
286.319	195.837	0.32285	um	Spot	Position	135	1000013351	34747
206.476	234.877	0.32285	um	Spot	Position	135	1000024445	34761
273.008	296.006	0.32285	um	Spot	Position	135	1000029145	34786
257.901	496.96	0.32285	um	Spot	Position	135	1000034063	34869
62.8893	438.175	0.32285	um	Spot	Position	135	1000074957	75099
143.84	440.579	0.32285	um	Spot	Position	135	1000075030	75100
72.5357	514.594	0.32285	um	Spot	Position	135	1000075115	75115
217.278	88.0447	0.32285	um	Spot	Position	136	1000033071	34965
194.31	146.349	0.32285	um	Spot	Position	136	1000030391	34984
284.564	205.694	0.32285	um	Spot	Position	136	1000013351	35009
206.498	234.874	0.32285	um	Spot	Position	136	1000024445	35024
273.19	295.868	0.32285	um	Spot	Position	136	1000029145	35047
255.999	498.847	0.32285	um	Spot	Position	136	1000034063	35136
62.9495	438.881	0.32285	um	Spot	Position	136	1000074957	75171
144.375	440.022	0.32285	um	Spot	Position	136	1000075030	75172
72.326	514.225	0.32285	um	Spot	Position	136	1000075115	75186
217.129	87.4765	0.32285	um	Spot	Position	137	1000033071	35227
194.987	144.813	0.32285	um	Spot	Position	137	1000030391	35241
283.265	208.808	0.32285	um	Spot	Position	137	1000013351	35264
206.374	234.874	0.32285	um	Spot	Position	137	1000024445	35279
273.066	296.236	0.32285	um	Spot	Position	137	1000029145	35304
255.934	499.139	0.32285	um	Spot	Position	137	1000034063	35395
143.493	440.454	0.32285	um	Spot	Position	137	1000075030	75241
71.8921	513.636	0.32285	um	Spot	Position	137	1000075115	75256
216.993	88.1332	0.32285	um	Spot	Position	138	1000033071	35491
193.991	144.44	0.32285	um	Spot	Position	138	1000030391	35508
273.404	222.264	0.32285	um	Spot	Position	138	1000013351	35545
206.472	234.773	0.32285	um	Spot	Position	138	1000024445	35550
273.213	296.231	0.32285	um	Spot	Position	138	1000029145	35578
256.261	498.76	0.32285	um	Spot	Position	138	1000034063	35670
144.459	440.941	0.32285	um	Spot	Position	138	1000075030	75312
71.9492	513.097	0.32285	um	Spot	Position	138	1000075115	75328
216.774	88.1236	0.32285	um	Spot	Position	139	1000033071	35773
196.907	145.069	0.32285	um	Spot	Position	139	1000030391	35788
267.793	227.019	0.32285	um	Spot	Position	139	1000013351	35823
206.428	234.715	0.32285	um	Spot	Position	139	1000024445	35827
273.425	296.137	0.32285	um	Spot	Position	139	1000029145	35856
256.513	498.858	0.32285	um	Spot	Position	139	1000034063	35945
143.435	440.562	0.32285	um	Spot	Position	139	1000075030	75378
63.8921	442.213	0.32285	um	Spot	Position	139	1000074957	75379
196.062	145.617	0.32285	um	Spot	Position	140	1000030391	36063
256.613	239.43	0.32285	um	Spot	Position	140	1000013351	36104
273.251	296.31	0.32285	um	Spot	Position	140	1000029145	36129
256.511	498.666	0.32285	um	Spot	Position	140	1000034063	36222
58.7456	438.798	0.32285	um	Spot	Position	140	1000074957	75447
145.788	440.01	0.32285	um	Spot	Position	140	1000075030	75448
197.311	146.317	0.32285	um	Spot	Position	141	1000030391	36335
209.438	233.881	0.32285	um	Spot	Position	141	1000024445	36374
273.383	295.982	0.32285	um	Spot	Position	141	1000029145	36401
256.701	498.656	0.32285	um	Spot	Position	141	1000034063	36490
56.0261	437.226	0.32285	um	Spot	Position	141	1000074957	75518
147.694	439.217	0.32285	um	Spot	Position	141	1000075030	75519
71.3429	513.034	0.32285	um	Spot	Position	141	1000075115	75534
217.669	88.0144	0.32285	um	Spot	Position	142	1000033071	36590
197.154	145.88	0.32285	um	Spot	Position	142	1000030391	36607
213.159	232.337	0.32285	um	Spot	Position	142	1000024445	36642
273.211	296.074	0.32285	um	Spot	Position	142	1000029145	36667
255.887	498.895	0.32285	um	Spot	Position	142	1000034063	36757
56.2324	436.191	0.32285	um	Spot	Position	142	1000074957	75586
148.328	438.032	0.32285	um	Spot	Position	142	1000075030	75587
71.3737	513.482	0.32285	um	Spot	Position	142	1000075115	75604
39.8403	547.376	0.32285	um	Spot	Position	142	1000075610	75610
217.472	87.9418	0.32285	um	Spot	Position	143	1000033071	36856
197.101	145.463	0.32285	um	Spot	Position	143	1000030391	36869
219.93	229.687	0.32285	um	Spot	Position	143	1000024445	36906
273.446	296.379	0.32285	um	Spot	Position	143	1000029145	36931
301.827	355.916	0.32285	um	Spot	Position	143	1000036959	36959
258.933	501.86	0.32285	um	Spot	Position	143	1000034063	37016
55.7895	436.029	0.32285	um	Spot	Position	143	1000074957	75666
148.215	437.852	0.32285	um	Spot	Position	143	1000075030	75667
71.0719	513.307	0.32285	um	Spot	Position	143	1000075115	75683
217.66	87.9111	0.32285	um	Spot	Position	144	1000033071	37118
197.712	145.374	0.32285	um	Spot	Position	144	1000030391	37133
222.057	228.287	0.32285	um	Spot	Position	144	1000024445	37162
274.199	296.857	0.32285	um	Spot	Position	144	1000029145	37196
179.504	337.94	0.32285	um	Spot	Position	144	1000037215	37215
301.593	355.746	0.32285	um	Spot	Position	144	1000036959	37222
210.427	367.51	0.32285	um	Spot	Position	144	1000037229	37229
[truncated: 1,232 more rows]
