# Supplementary material for: Neurotransmitter signaling regulates distinct phases of multimodal human interneuron migration
Source: EMBO J. 2021 Oct 18;40(23):e108714. doi: 10.15252/embj.2021108714 (PMC8634123; doi:10.15252/embj.2021108714)
Supplement: Supplementary file 13 — Software EV1 [file EMBJ-40-e108714-s017.zip › Supplementary_Software/track-analysis-using-trackpal/DATA_RAW/211119_Dlxi56eGFP_WT1_confGFP_tstack_s1-4_stackreg_cropped_merged_Position_control.csv]

Position
====================
Position X	Position Y	Position Z	Unit	Category	Collection	Time	TrackID	ID
563.018	45.9281	0.32285	um	Spot	Position	1	1000000029	29
389.967	65.1471	0.32285	um	Spot	Position	1	1000000032	32
346.941	71.3425	0.32285	um	Spot	Position	1	1000000038	38
200.369	149.645	0.32285	um	Spot	Position	1	1000000060	60
185.662	201.662	0.32285	um	Spot	Position	1	1000000079	79
110.976	299.841	0.32285	um	Spot	Position	1	1000000101	101
228.64	337.419	0.32285	um	Spot	Position	1	1000000119	119
280.519	368.934	0.32285	um	Spot	Position	1	1000000131	131
312.959	532.687	0.32285	um	Spot	Position	1	1000000177	177
530.252	573.971	0.32285	um	Spot	Position	1	1000000186	186
787.619	505.79	0.32285	um	Spot	Position	1	1000000355	355
1113.19	555.707	0.32285	um	Spot	Position	1	1000000372	372
1029.98	594.367	0.32285	um	Spot	Position	1	1000000383	383
812.085	616.823	0.32285	um	Spot	Position	1	1000000394	394
867.94	617.482	0.32285	um	Spot	Position	1	1000000395	395
898.674	630.824	0.32285	um	Spot	Position	1	1000000401	401
460.101	684.529	0.32285	um	Spot	Position	1	1000000417	417
283.017	687.544	0.32285	um	Spot	Position	1	1000000418	418
242.632	727.042	0.32285	um	Spot	Position	1	1000000432	432
618.394	848.493	0.32285	um	Spot	Position	1	1000000459	459
422.51	851.057	0.32285	um	Spot	Position	1	1000000461	461
408.39	945.492	0.32285	um	Spot	Position	1	1000000481	481
909.623	779.568	0.32285	um	Spot	Position	1	1000000550	550
709.516	813.334	0.32285	um	Spot	Position	1	1000000564	564
712.397	872.368	0.32285	um	Spot	Position	1	1000000586	586
401.657	53.9226	0.32285	um	Spot	Position	2	1000000032	671
348.405	70.5396	0.32285	um	Spot	Position	2	1000000038	677
183.642	150.176	0.32285	um	Spot	Position	2	1000000060	698
185.071	201.638	0.32285	um	Spot	Position	2	1000000079	714
109.758	299.391	0.32285	um	Spot	Position	2	1000000101	736
280.251	369.499	0.32285	um	Spot	Position	2	1000000131	758
313.151	531.942	0.32285	um	Spot	Position	2	1000000177	800
527.699	577.354	0.32285	um	Spot	Position	2	1000000186	810
789.687	507.78	0.32285	um	Spot	Position	2	1000000355	965
960.77	512.704	0.32285	um	Spot	Position	2	1000000968	968
1112.29	555.567	0.32285	um	Spot	Position	2	1000000372	982
867.384	616.754	0.32285	um	Spot	Position	2	1000000395	999
896.639	628.829	0.32285	um	Spot	Position	2	1000000401	1005
458.949	684.662	0.32285	um	Spot	Position	2	1000000417	1018
280.306	686.648	0.32285	um	Spot	Position	2	1000000418	1019
623.425	844.737	0.32285	um	Spot	Position	2	1000000459	1059
421.814	850.481	0.32285	um	Spot	Position	2	1000000461	1061
410.829	948.56	0.32285	um	Spot	Position	2	1000000481	1076
910.548	788.231	0.32285	um	Spot	Position	2	1000000550	1154
710.395	813.151	0.32285	um	Spot	Position	2	1000000564	1160
711.124	872.389	0.32285	um	Spot	Position	2	1000000586	1180
417.869	36.6646	0.32285	um	Spot	Position	3	1000000032	1245
561.598	46.8304	0.32285	um	Spot	Position	3	1000000029	1249
350.849	69.6055	0.32285	um	Spot	Position	3	1000000038	1256
181.882	147.436	0.32285	um	Spot	Position	3	1000000060	1278
329.828	176.556	0.32285	um	Spot	Position	3	1000001283	1283
184.941	201.892	0.32285	um	Spot	Position	3	1000000079	1291
99.9372	293.07	0.32285	um	Spot	Position	3	1000000101	1311
280.36	369.255	0.32285	um	Spot	Position	3	1000000131	1331
312.849	531.778	0.32285	um	Spot	Position	3	1000000177	1367
526.742	579.534	0.32285	um	Spot	Position	3	1000000186	1379
788.714	506.472	0.32285	um	Spot	Position	3	1000000355	1523
967.992	520.939	0.32285	um	Spot	Position	3	1000000968	1527
1111.67	555.093	0.32285	um	Spot	Position	3	1000000372	1539
1033.04	608.451	0.32285	um	Spot	Position	3	1000000383	1552
867.03	617.347	0.32285	um	Spot	Position	3	1000000395	1555
827.753	626.616	0.32285	um	Spot	Position	3	1000000394	1559
895.557	627.75	0.32285	um	Spot	Position	3	1000000401	1561
460.698	685.963	0.32285	um	Spot	Position	3	1000000417	1573
279.844	686.15	0.32285	um	Spot	Position	3	1000000418	1574
234.443	741.7	0.32285	um	Spot	Position	3	1000000432	1585
626.318	841.591	0.32285	um	Spot	Position	3	1000000459	1611
421.605	850.015	0.32285	um	Spot	Position	3	1000000461	1614
411.63	950.12	0.32285	um	Spot	Position	3	1000000481	1635
911.487	794.77	0.32285	um	Spot	Position	3	1000000550	1717
708.444	813.15	0.32285	um	Spot	Position	3	1000000564	1722
711.929	872.703	0.32285	um	Spot	Position	3	1000000586	1741
421.027	30.4119	0.32285	um	Spot	Position	4	1000000032	1819
562.814	45.9053	0.32285	um	Spot	Position	4	1000000029	1822
360.445	65.9457	0.32285	um	Spot	Position	4	1000000038	1829
560.16	99.2176	0.32285	um	Spot	Position	4	1000001838	1838
172.317	143.786	0.32285	um	Spot	Position	4	1000000060	1849
328.038	176.501	0.32285	um	Spot	Position	4	1000001283	1856
184.866	201.495	0.32285	um	Spot	Position	4	1000000079	1864
96.4441	287.432	0.32285	um	Spot	Position	4	1000000101	1886
280.557	369.326	0.32285	um	Spot	Position	4	1000000131	1913
421.785	486.613	0.32285	um	Spot	Position	4	1000001940	1940
313.794	531.829	0.32285	um	Spot	Position	4	1000000177	1953
524.147	585.958	0.32285	um	Spot	Position	4	1000000186	1967
790.633	507.319	0.32285	um	Spot	Position	4	1000000355	2124
967.57	519.737	0.32285	um	Spot	Position	4	1000000968	2129
1111.25	554.85	0.32285	um	Spot	Position	4	1000000372	2143
1035.68	606.432	0.32285	um	Spot	Position	4	1000000383	2156
868.793	618.723	0.32285	um	Spot	Position	4	1000000395	2160
895.089	626.83	0.32285	um	Spot	Position	4	1000000401	2162
831.539	635.978	0.32285	um	Spot	Position	4	1000000394	2167
461.689	685.51	0.32285	um	Spot	Position	4	1000000417	2180
273.853	686.26	0.32285	um	Spot	Position	4	1000000418	2181
235.549	754.388	0.32285	um	Spot	Position	4	1000000432	2199
635.552	835.169	0.32285	um	Spot	Position	4	1000000459	2214
421.73	849.901	0.32285	um	Spot	Position	4	1000000461	2218
413.854	953.243	0.32285	um	Spot	Position	4	1000000481	2234
909.555	797.868	0.32285	um	Spot	Position	4	1000000550	2315
707.557	814.259	0.32285	um	Spot	Position	4	1000000564	2321
712.151	872.453	0.32285	um	Spot	Position	4	1000000586	2340
438.737	30.0413	0.32285	um	Spot	Position	5	1000000032	2413
564.477	46.6349	0.32285	um	Spot	Position	5	1000000029	2417
376.064	61.7139	0.32285	um	Spot	Position	5	1000000038	2423
561.019	103.017	0.32285	um	Spot	Position	5	1000001838	2436
170.078	128.622	0.32285	um	Spot	Position	5	1000000060	2443
326.294	174.308	0.32285	um	Spot	Position	5	1000001283	2453
184.956	201.553	0.32285	um	Spot	Position	5	1000000079	2461
218.127	330.12	0.32285	um	Spot	Position	5	1000000119	2502
280.915	369.815	0.32285	um	Spot	Position	5	1000000131	2510
406.365	489.271	0.32285	um	Spot	Position	5	1000001940	2543
276.43	514.98	0.32285	um	Spot	Position	5	1000002547	2547
391.474	528.864	0.32285	um	Spot	Position	5	1000002551	2551
314.642	531.384	0.32285	um	Spot	Position	5	1000000177	2553
522.759	586.192	0.32285	um	Spot	Position	5	1000000186	2567
718.98	148.111	0.32285	um	Spot	Position	5	1000002624	2624
787.969	508.282	0.32285	um	Spot	Position	5	1000000355	2717
967.601	519.512	0.32285	um	Spot	Position	5	1000000968	2721
1111.37	554.867	0.32285	um	Spot	Position	5	1000000372	2737
869.596	618.693	0.32285	um	Spot	Position	5	1000000395	2755
895.222	624.423	0.32285	um	Spot	Position	5	1000000401	2758
833.918	638.539	0.32285	um	Spot	Position	5	1000000394	2763
462.572	685.053	0.32285	um	Spot	Position	5	1000000417	2775
273.824	686.208	0.32285	um	Spot	Position	5	1000000418	2776
236.932	768.327	0.32285	um	Spot	Position	5	1000000432	2799
642.298	833.49	0.32285	um	Spot	Position	5	1000000459	2812
421.642	849.787	0.32285	um	Spot	Position	5	1000000461	2816
418.288	959.09	0.32285	um	Spot	Position	5	1000000481	2837
908.501	798.074	0.32285	um	Spot	Position	5	1000000550	2914
707.781	815.701	0.32285	um	Spot	Position	5	1000000564	2920
711.729	872.027	0.32285	um	Spot	Position	5	1000000586	2939
444.963	28.6184	0.32285	um	Spot	Position	6	1000000032	3007
562.282	46.5183	0.32285	um	Spot	Position	6	1000000029	3014
385.692	55.8347	0.32285	um	Spot	Position	6	1000000038	3017
562.349	102.717	0.32285	um	Spot	Position	6	1000001838	3032
184.084	125.221	0.32285	um	Spot	Position	6	1000000060	3039
324.991	177.421	0.32285	um	Spot	Position	6	1000001283	3053
185.569	202.041	0.32285	um	Spot	Position	6	1000000079	3066
88.9269	271.46	0.32285	um	Spot	Position	6	1000000101	3086
207.533	327.999	0.32285	um	Spot	Position	6	1000000119	3102
281.807	370.169	0.32285	um	Spot	Position	6	1000000131	3114
390.374	485.708	0.32285	um	Spot	Position	6	1000001940	3141
276.611	514.601	0.32285	um	Spot	Position	6	1000002547	3146
390.092	529.972	0.32285	um	Spot	Position	6	1000002551	3148
314.323	531.384	0.32285	um	Spot	Position	6	1000000177	3150
522.305	585.948	0.32285	um	Spot	Position	6	1000000186	3165
235.903	593.786	0.32285	um	Spot	Position	6	1000003167	3167
722.566	147.303	0.32285	um	Spot	Position	6	1000002624	3224
786.114	509.223	0.32285	um	Spot	Position	6	1000000355	3317
1112.14	555.183	0.32285	um	Spot	Position	6	1000000372	3338
1026.27	618.909	0.32285	um	Spot	Position	6	1000000383	3352
872.747	618.957	0.32285	um	Spot	Position	6	1000000395	3353
895.544	621.867	0.32285	um	Spot	Position	6	1000000401	3357
848.756	641.686	0.32285	um	Spot	Position	6	1000000394	3363
263.496	681.541	0.32285	um	Spot	Position	6	1000000418	3373
462.669	686.206	0.32285	um	Spot	Position	6	1000000417	3375
421.713	849.683	0.32285	um	Spot	Position	6	1000000461	3419
420.656	963.067	0.32285	um	Spot	Position	6	1000000481	3438
906.26	797.613	0.32285	um	Spot	Position	6	1000000550	3520
708.284	815.169	0.32285	um	Spot	Position	6	1000000564	3525
662.952	830.187	0.32285	um	Spot	Position	6	1000000459	3529
711.372	871.728	0.32285	um	Spot	Position	6	1000000586	3543
461.671	40.9101	0.32285	um	Spot	Position	7	1000000032	3617
559.872	47.3576	0.32285	um	Spot	Position	7	1000000029	3620
388.71	53.584	0.32285	um	Spot	Position	7	1000000038	3622
199.392	128.189	0.32285	um	Spot	Position	7	1000000060	3645
319.51	179.124	0.32285	um	Spot	Position	7	1000001283	3657
185.89	202.543	0.32285	um	Spot	Position	7	1000000079	3667
88.9354	270.088	0.32285	um	Spot	Position	7	1000000101	3688
206.928	327.345	0.32285	um	Spot	Position	7	1000000119	3704
282.03	370.657	0.32285	um	Spot	Position	7	1000000131	3716
371.362	486.676	0.32285	um	Spot	Position	7	1000001940	3741
269.065	527.199	0.32285	um	Spot	Position	7	1000002547	3748
390.459	529.637	0.32285	um	Spot	Position	7	1000002551	3749
313.809	531.616	0.32285	um	Spot	Position	7	1000000177	3751
522.427	586.061	0.32285	um	Spot	Position	7	1000000186	3766
237.67	604.488	0.32285	um	Spot	Position	7	1000003167	3769
726.466	146.569	0.32285	um	Spot	Position	7	1000002624	3827
971.263	532.538	0.32285	um	Spot	Position	7	1000000968	3928
873.559	618.307	0.32285	um	Spot	Position	7	1000000395	3954
895.927	621.257	0.32285	um	Spot	Position	7	1000000401	3956
1013.46	626.89	0.32285	um	Spot	Position	7	1000000383	3961
853.246	643.084	0.32285	um	Spot	Position	7	1000000394	3965
254.62	677.63	0.32285	um	Spot	Position	7	1000000418	3975
463.769	685.616	0.32285	um	Spot	Position	7	1000000417	3977
238.725	780.864	0.32285	um	Spot	Position	7	1000000432	3996
421.88	849.816	0.32285	um	Spot	Position	7	1000000461	4009
420.764	962.95	0.32285	um	Spot	Position	7	1000000481	4038
906.573	797.862	0.32285	um	Spot	Position	7	1000000550	4118
708.367	813.608	0.32285	um	Spot	Position	7	1000000564	4122
679.733	829.737	0.32285	um	Spot	Position	7	1000000459	4128
711.113	872.747	0.32285	um	Spot	Position	7	1000000586	4140
480.003	49.1174	0.32285	um	Spot	Position	8	1000000032	4204
560.322	49.1098	0.32285	um	Spot	Position	8	1000000029	4205
390.642	52.2554	0.32285	um	Spot	Position	8	1000000038	4207
563.72	96.9339	0.32285	um	Spot	Position	8	1000001838	4223
220.547	123.534	0.32285	um	Spot	Position	8	1000000060	4231
318.49	179.228	0.32285	um	Spot	Position	8	1000001283	4242
186.158	203.465	0.32285	um	Spot	Position	8	1000000079	4250
87.6646	270.817	0.32285	um	Spot	Position	8	1000000101	4270
206.455	327.246	0.32285	um	Spot	Position	8	1000000119	4291
282.062	370.521	0.32285	um	Spot	Position	8	1000000131	4300
352.309	490.877	0.32285	um	Spot	Position	8	1000001940	4327
391.773	528.581	0.32285	um	Spot	Position	8	1000002551	4334
269.544	531.02	0.32285	um	Spot	Position	8	1000002547	4335
313.788	531.672	0.32285	um	Spot	Position	8	1000000177	4337
523.196	586.113	0.32285	um	Spot	Position	8	1000000186	4353
237.329	608.482	0.32285	um	Spot	Position	8	1000003167	4357
734.11	143.392	0.32285	um	Spot	Position	8	1000002624	4409
874.137	618.76	0.32285	um	Spot	Position	8	1000000395	4544
896.15	620.294	0.32285	um	Spot	Position	8	1000000401	4548
1004.6	634.15	0.32285	um	Spot	Position	8	1000000383	4552
872.745	645.425	0.32285	um	Spot	Position	8	1000000394	4554
255.19	678.686	0.32285	um	Spot	Position	8	1000000418	4566
464.946	686.448	0.32285	um	Spot	Position	8	1000000417	4568
237.91	780.543	0.32285	um	Spot	Position	8	1000000432	4590
421.948	849.735	0.32285	um	Spot	Position	8	1000000461	4607
428.124	972.439	0.32285	um	Spot	Position	8	1000000481	4629
905.913	798.592	0.32285	um	Spot	Position	8	1000000550	4701
708.472	813.55	0.32285	um	Spot	Position	8	1000000564	4706
693.338	830.157	0.32285	um	Spot	Position	8	1000000459	4711
711.568	873.652	0.32285	um	Spot	Position	8	1000000586	4723
399.202	44.0244	0.32285	um	Spot	Position	9	1000000038	4782
560.475	49.7292	0.32285	um	Spot	Position	9	1000000029	4784
557.552	112.694	0.32285	um	Spot	Position	9	1000001838	4805
226.595	120.136	0.32285	um	Spot	Position	9	1000000060	4806
315.404	180.48	0.32285	um	Spot	Position	9	1000001283	4825
186.121	204.042	0.32285	um	Spot	Position	9	1000000079	4835
83.5948	264.399	0.32285	um	Spot	Position	9	1000000101	4852
207.166	328.191	0.32285	um	Spot	Position	9	1000000119	4876
347.617	492.503	0.32285	um	Spot	Position	9	1000001940	4924
393.32	527.306	0.32285	um	Spot	Position	9	1000002551	4927
312.845	531.81	0.32285	um	Spot	Position	9	1000000177	4930
275.918	543.854	0.32285	um	Spot	Position	9	1000002547	4931
523.368	586.129	0.32285	um	Spot	Position	9	1000000186	4944
236.714	611.698	0.32285	um	Spot	Position	9	1000003167	4949
1157.38	115.776	0.32285	um	Spot	Position	9	1000004999	4999
738.396	139.06	0.32285	um	Spot	Position	9	1000002624	5006
794.904	492.006	0.32285	um	Spot	Position	9	1000000355	5100
1116.27	556.396	0.32285	um	Spot	Position	9	1000000372	5126
894.516	618.315	0.32285	um	Spot	Position	9	1000000401	5144
872.071	620.267	0.32285	um	Spot	Position	9	1000000395	5146
996.258	639.231	0.32285	um	Spot	Position	9	1000000383	5152
893.848	647.919	0.32285	um	Spot	Position	9	1000000394	5153
248.588	671.036	0.32285	um	Spot	Position	9	1000000418	5161
466.714	688.573	0.32285	um	Spot	Position	9	1000000417	5162
237.811	779.927	0.32285	um	Spot	Position	9	1000000432	5184
421.762	849.39	0.32285	um	Spot	Position	9	1000000461	5202
429.144	973.135	0.32285	um	Spot	Position	9	1000000481	5227
905.133	798.595	0.32285	um	Spot	Position	9	1000000550	5303
698.438	802.793	0.32285	um	Spot	Position	9	1000000564	5304
707.837	829.17	0.32285	um	Spot	Position	9	1000000459	5313
710.249	872.215	0.32285	um	Spot	Position	9	1000000586	5325
408.579	36.8547	0.32285	um	Spot	Position	10	1000000038	5381
560.006	49.8377	0.32285	um	Spot	Position	10	1000000029	5385
500.293	59.9927	0.32285	um	Spot	Position	10	1000000032	5390
270.272	90.0828	0.32285	um	Spot	Position	10	1000005398	5398
558.062	111.988	0.32285	um	Spot	Position	10	1000001838	5406
234.49	113.678	0.32285	um	Spot	Position	10	1000000060	5407
300.331	182.574	0.32285	um	Spot	Position	10	1000001283	5425
185.971	204.692	0.32285	um	Spot	Position	10	1000000079	5436
83.1091	264.724	0.32285	um	Spot	Position	10	1000000101	5449
204.236	325.873	0.32285	um	Spot	Position	10	1000000119	5471
317.29	354.514	0.32285	um	Spot	Position	10	1000005476	5476
282.161	370.309	0.32285	um	Spot	Position	10	1000000131	5482
346.352	491.482	0.32285	um	Spot	Position	10	1000001940	5519
391.46	527.011	0.32285	um	Spot	Position	10	1000002551	5524
313.508	531.548	0.32285	um	Spot	Position	10	1000000177	5526
273.402	556.054	0.32285	um	Spot	Position	10	1000002547	5528
522.933	586.225	0.32285	um	Spot	Position	10	1000000186	5542
238.842	613.116	0.32285	um	Spot	Position	10	1000003167	5547
1162.82	102.895	0.32285	um	Spot	Position	10	1000004999	5586
739.344	138.67	0.32285	um	Spot	Position	10	1000002624	5598
798.521	477.678	0.32285	um	Spot	Position	10	1000000355	5688
1110.48	555.315	0.32285	um	Spot	Position	10	1000000372	5718
893.429	612.83	0.32285	um	Spot	Position	10	1000000401	5736
873.037	620.276	0.32285	um	Spot	Position	10	1000000395	5741
985.538	644.001	0.32285	um	Spot	Position	10	1000000383	5747
901.86	650.503	0.32285	um	Spot	Position	10	1000000394	5749
240.862	669.627	0.32285	um	Spot	Position	10	1000000418	5753
466.43	687.384	0.32285	um	Spot	Position	10	1000000417	5757
238.845	780.69	0.32285	um	Spot	Position	10	1000000432	5782
422.173	849.783	0.32285	um	Spot	Position	10	1000000461	5797
429.646	973.332	0.32285	um	Spot	Position	10	1000000481	5820
694.132	795.308	0.32285	um	Spot	Position	10	1000000564	5895
906.305	799.448	0.32285	um	Spot	Position	10	1000000550	5896
724.404	825.28	0.32285	um	Spot	Position	10	1000000459	5904
709.878	872.84	0.32285	um	Spot	Position	10	1000000586	5918
431.355	25.144	0.32285	um	Spot	Position	11	1000000038	5971
560.006	48.9585	0.32285	um	Spot	Position	11	1000000029	5976
503.231	64.8066	0.32285	um	Spot	Position	11	1000000032	5983
283.125	99.0619	0.32285	um	Spot	Position	11	1000005398	5996
558.336	110.859	0.32285	um	Spot	Position	11	1000001838	6000
235.823	111.905	0.32285	um	Spot	Position	11	1000000060	6001
300.065	182.587	0.32285	um	Spot	Position	11	1000001283	6022
186.592	204.373	0.32285	um	Spot	Position	11	1000000079	6030
83.3214	263.859	0.32285	um	Spot	Position	11	1000000101	6046
197.164	315.728	0.32285	um	Spot	Position	11	1000000119	6065
326.703	335.399	0.32285	um	Spot	Position	11	1000005476	6070
281.318	370.897	0.32285	um	Spot	Position	11	1000000131	6081
324.762	483.643	0.32285	um	Spot	Position	11	1000001940	6106
391.211	526.137	0.32285	um	Spot	Position	11	1000002551	6114
313.996	531.672	0.32285	um	Spot	Position	11	1000000177	6115
272.545	558.179	0.32285	um	Spot	Position	11	1000002547	6117
152.001	562.033	0.32285	um	Spot	Position	11	1000006119	6119
522.86	587.022	0.32285	um	Spot	Position	11	1000000186	6132
239.193	613.461	0.32285	um	Spot	Position	11	1000003167	6140
1164.96	98.5899	0.32285	um	Spot	Position	11	1000004999	6170
740.198	140.061	0.32285	um	Spot	Position	11	1000002624	6186
804.465	460.679	0.32285	um	Spot	Position	11	1000000355	6281
971.381	501.643	0.32285	um	Spot	Position	11	1000006290	6290
985.207	540.575	0.32285	um	Spot	Position	11	1000000968	6305
1108.53	554.941	0.32285	um	Spot	Position	11	1000000372	6313
889.672	604.05	0.32285	um	Spot	Position	11	1000000401	6326
873.71	619.612	0.32285	um	Spot	Position	11	1000000395	6335
980.575	645.409	0.32285	um	Spot	Position	11	1000000383	6341
902.191	650.835	0.32285	um	Spot	Position	11	1000000394	6344
240.682	669.194	0.32285	um	Spot	Position	11	1000000418	6350
465.034	686.41	0.32285	um	Spot	Position	11	1000000417	6354
239.157	789.443	0.32285	um	Spot	Position	11	1000000432	6378
422.18	849.934	0.32285	um	Spot	Position	11	1000000461	6391
429.814	973.602	0.32285	um	Spot	Position	11	1000000481	6412
615.135	1020.53	0.32285	um	Spot	Position	11	1000006420	6420
692.817	794.405	0.32285	um	Spot	Position	11	1000000564	6491
909.313	802.774	0.32285	um	Spot	Position	11	1000000550	6492
737.325	821.803	0.32285	um	Spot	Position	11	1000000459	6500
710.356	872.154	0.32285	um	Spot	Position	11	1000000586	6513
558.042	48.3443	0.32285	um	Spot	Position	12	1000000029	6588
506.267	70.3845	0.32285	um	Spot	Position	12	1000000032	6598
286.28	99.9734	0.32285	um	Spot	Position	12	1000005398	6609
549.12	121.05	0.32285	um	Spot	Position	12	1000001838	6615
298.33	183.043	0.32285	um	Spot	Position	12	1000001283	6631
186.081	204.744	0.32285	um	Spot	Position	12	1000000079	6638
83.3503	264.016	0.32285	um	Spot	Position	12	1000000101	6652
321.138	313.866	0.32285	um	Spot	Position	12	1000005476	6672
207.148	322.785	0.32285	um	Spot	Position	12	1000000119	6674
281.409	370.391	0.32285	um	Spot	Position	12	1000000131	6687
232.925	405.188	0.32285	um	Spot	Position	12	1000006694	6694
313.59	476.905	0.32285	um	Spot	Position	12	1000001940	6711
392.199	523.642	0.32285	um	Spot	Position	12	1000002551	6717
314.398	531.063	0.32285	um	Spot	Position	12	1000000177	6718
272.619	558.236	0.32285	um	Spot	Position	12	1000002547	6722
152.018	565.402	0.32285	um	Spot	Position	12	1000006119	6726
524.809	588.247	0.32285	um	Spot	Position	12	1000000186	6736
238.361	614.569	0.32285	um	Spot	Position	12	1000003167	6743
1164.76	96.1699	0.32285	um	Spot	Position	12	1000004999	6772
743.427	135.397	0.32285	um	Spot	Position	12	1000002624	6779
815.412	436.909	0.32285	um	Spot	Position	12	1000000355	6865
960.831	498.71	0.32285	um	Spot	Position	12	1000006290	6875
990.865	549.584	0.32285	um	Spot	Position	12	1000000968	6894
1109.44	554.67	0.32285	um	Spot	Position	12	1000000372	6898
890.501	603.157	0.32285	um	Spot	Position	12	1000000401	6913
875.175	620.068	0.32285	um	Spot	Position	12	1000000395	6920
956.622	647.53	0.32285	um	Spot	Position	12	1000000383	6927
903.23	653.076	0.32285	um	Spot	Position	12	1000000394	6930
461.282	687.378	0.32285	um	Spot	Position	12	1000000417	6938
239.173	790.875	0.32285	um	Spot	Position	12	1000000432	6961
422.885	850.452	0.32285	um	Spot	Position	12	1000000461	6970
436.888	982.694	0.32285	um	Spot	Position	12	1000000481	6997
691.433	792.399	0.32285	um	Spot	Position	12	1000000564	7066
909.841	808.711	0.32285	um	Spot	Position	12	1000000550	7071
754.885	815.592	0.32285	um	Spot	Position	12	1000000459	7074
709.166	872.158	0.32285	um	Spot	Position	12	1000000586	7089
444.812	17.3526	0.32285	um	Spot	Position	13	1000000038	7138
551.847	60.5847	0.32285	um	Spot	Position	13	1000000029	7151
508.567	70.446	0.32285	um	Spot	Position	13	1000000032	7155
286.352	100.191	0.32285	um	Spot	Position	13	1000005398	7163
549.617	122.369	0.32285	um	Spot	Position	13	1000001838	7169
295.332	180.947	0.32285	um	Spot	Position	13	1000001283	7189
185.795	204.935	0.32285	um	Spot	Position	13	1000000079	7196
451.019	243.175	0.32285	um	Spot	Position	13	1000007207	7207
83.4373	264.468	0.32285	um	Spot	Position	13	1000000101	7215
313.65	285.91	0.32285	um	Spot	Position	13	1000005476	7222
228.382	326.132	0.32285	um	Spot	Position	13	1000000119	7235
281.208	370.13	0.32285	um	Spot	Position	13	1000000131	7252
228.424	401.624	0.32285	um	Spot	Position	13	1000006694	7256
298.832	467.881	0.32285	um	Spot	Position	13	1000001940	7281
392.552	526.173	0.32285	um	Spot	Position	13	1000002551	7291
313.868	531.322	0.32285	um	Spot	Position	13	1000000177	7292
272.485	558.615	0.32285	um	Spot	Position	13	1000002547	7297
151.825	566.156	0.32285	um	Spot	Position	13	1000006119	7300
523.57	586.813	0.32285	um	Spot	Position	13	1000000186	7308
238.07	614.308	0.32285	um	Spot	Position	13	1000003167	7315
229.412	658.418	0.32285	um	Spot	Position	13	1000000418	7324
1164.05	94.156	0.32285	um	Spot	Position	13	1000004999	7353
755.1	129.864	0.32285	um	Spot	Position	13	1000002624	7363
823.596	419.427	0.32285	um	Spot	Position	13	1000000355	7446
954.227	495.99	0.32285	um	Spot	Position	13	1000006290	7464
991.588	549.821	0.32285	um	Spot	Position	13	1000000968	7478
1102.59	552.001	0.32285	um	Spot	Position	13	1000000372	7480
889.639	601.685	0.32285	um	Spot	Position	13	1000000401	7496
873.974	619.429	0.32285	um	Spot	Position	13	1000000395	7507
937.704	649.41	0.32285	um	Spot	Position	13	1000000383	7514
906.092	653.204	0.32285	um	Spot	Position	13	1000000394	7517
457.964	687.913	0.32285	um	Spot	Position	13	1000000417	7530
238.972	790.4	0.32285	um	Spot	Position	13	1000000432	7558
423.161	850.637	0.32285	um	Spot	Position	13	1000000461	7570
440.733	987.507	0.32285	um	Spot	Position	13	1000000481	7599
689.556	790.813	0.32285	um	Spot	Position	13	1000000564	7670
763.661	812.991	0.32285	um	Spot	Position	13	1000000459	7678
913.17	813.48	0.32285	um	Spot	Position	13	1000000550	7679
711.512	873.18	0.32285	um	Spot	Position	13	1000000586	7694
454.484	10.7294	0.32285	um	Spot	Position	14	1000000038	7749
540.248	73.6407	0.32285	um	Spot	Position	14	1000000029	7764
514.5	77.9291	0.32285	um	Spot	Position	14	1000000032	7766
550.276	128.506	0.32285	um	Spot	Position	14	1000001838	7779
299.693	181.111	0.32285	um	Spot	Position	14	1000001283	7796
186.268	204.996	0.32285	um	Spot	Position	14	1000000079	7803
452.732	244.55	0.32285	um	Spot	Position	14	1000007207	7812
301.741	261.813	0.32285	um	Spot	Position	14	1000005476	7819
82.988	264.086	0.32285	um	Spot	Position	14	1000000101	7820
12.8027	300.405	0.32285	um	Spot	Position	14	1000007835	7835
245.096	333.291	0.32285	um	Spot	Position	14	1000000119	7845
281.657	371.044	0.32285	um	Spot	Position	14	1000000131	7854
226.955	399.408	0.32285	um	Spot	Position	14	1000006694	7859
282.771	458.06	0.32285	um	Spot	Position	14	1000001940	7875
388.905	525.283	0.32285	um	Spot	Position	14	1000002551	7885
314.718	530.417	0.32285	um	Spot	Position	14	1000000177	7886
272.561	558.549	0.32285	um	Spot	Position	14	1000002547	7889
148.812	576.454	0.32285	um	Spot	Position	14	1000006119	7894
523.513	586.851	0.32285	um	Spot	Position	14	1000000186	7899
238.578	615.178	0.32285	um	Spot	Position	14	1000003167	7903
222.071	651.34	0.32285	um	Spot	Position	14	1000000418	7912
1163.95	95.462	0.32285	um	Spot	Position	14	1000004999	7931
758.107	129.903	0.32285	um	Spot	Position	14	1000002624	7941
1057.62	341.762	0.32285	um	Spot	Position	14	1000008012	8012
831.21	408.308	0.32285	um	Spot	Position	14	1000000355	8027
954.766	495.171	0.32285	um	Spot	Position	14	1000006290	8046
1092.56	549.074	0.32285	um	Spot	Position	14	1000000372	8059
991.382	549.948	0.32285	um	Spot	Position	14	1000000968	8060
891.253	591.634	0.32285	um	Spot	Position	14	1000000401	8074
872.017	619.485	0.32285	um	Spot	Position	14	1000000395	8088
907.227	653.285	0.32285	um	Spot	Position	14	1000000394	8098
923.052	653.351	0.32285	um	Spot	Position	14	1000000383	8099
534.09	667.265	0.32285	um	Spot	Position	14	1000008102	8102
454.867	689.49	0.32285	um	Spot	Position	14	1000000417	8109
231.612	778.429	0.32285	um	Spot	Position	14	1000000432	8135
422.934	850.302	0.32285	um	Spot	Position	14	1000000461	8149
612.223	1039.41	0.32285	um	Spot	Position	14	1000006420	8189
690.036	791.773	0.32285	um	Spot	Position	14	1000000564	8257
766.764	811.138	0.32285	um	Spot	Position	14	1000000459	8266
913.092	811.453	0.32285	um	Spot	Position	14	1000000550	8267
711.061	873.361	0.32285	um	Spot	Position	14	1000000586	8283
550.156	66.1023	0.32285	um	Spot	Position	15	1000000029	8349
514.732	81.17	0.32285	um	Spot	Position	15	1000000032	8355
286.886	99.1844	0.32285	um	Spot	Position	15	1000005398	8358
243.41	106.157	0.32285	um	Spot	Position	15	1000000060	8360
539.715	139.418	0.32285	um	Spot	Position	15	1000001838	8367
301.492	182.801	0.32285	um	Spot	Position	15	1000001283	8383
185.618	206.438	0.32285	um	Spot	Position	15	1000000079	8390
295.095	242.318	0.32285	um	Spot	Position	15	1000005476	8399
452.751	244.605	0.32285	um	Spot	Position	15	1000007207	8401
83.6714	265.097	0.32285	um	Spot	Position	15	1000000101	8409
14.5109	301.787	0.32285	um	Spot	Position	15	1000007835	8420
257.546	337.516	0.32285	um	Spot	Position	15	1000000119	8428
280.657	371.034	0.32285	um	Spot	Position	15	1000000131	8435
221.762	400.727	0.32285	um	Spot	Position	15	1000006694	8441
276.711	457.325	0.32285	um	Spot	Position	15	1000001940	8451
389.528	525.31	0.32285	um	Spot	Position	15	1000002551	8463
320.055	526.287	0.32285	um	Spot	Position	15	1000000177	8464
272.501	558.482	0.32285	um	Spot	Position	15	1000002547	8468
148.918	577.821	0.32285	um	Spot	Position	15	1000006119	8474
524.744	588.102	0.32285	um	Spot	Position	15	1000000186	8478
239.199	620.207	0.32285	um	Spot	Position	15	1000003167	8482
221.088	650.841	0.32285	um	Spot	Position	15	1000000418	8490
1163.95	96.0457	0.32285	um	Spot	Position	15	1000004999	8518
760.217	130.165	0.32285	um	Spot	Position	15	1000002624	8528
1060.97	355.81	0.32285	um	Spot	Position	15	1000008012	8599
838.109	396.685	0.32285	um	Spot	Position	15	1000000355	8606
942.635	483.088	0.32285	um	Spot	Position	15	1000006290	8628
1092.84	548.987	0.32285	um	Spot	Position	15	1000000372	8647
992.609	553.507	0.32285	um	Spot	Position	15	1000000968	8650
893.076	586.993	0.32285	um	Spot	Position	15	1000000401	8657
976.965	589.085	0.32285	um	Spot	Position	15	1000008658	8658
872.658	619.898	0.32285	um	Spot	Position	15	1000000395	8671
910.726	652.11	0.32285	um	Spot	Position	15	1000000394	8681
544.701	681.616	0.32285	um	Spot	Position	15	1000008102	8688
454.122	689.933	0.32285	um	Spot	Position	15	1000000417	8691
227.094	767.992	0.32285	um	Spot	Position	15	1000000432	8706
423.54	850.686	0.32285	um	Spot	Position	15	1000000461	8733
445.44	993.19	0.32285	um	Spot	Position	15	1000000481	8758
612.151	1041.6	0.32285	um	Spot	Position	15	1000006420	8769
691.833	792.309	0.32285	um	Spot	Position	15	1000000564	8836
768.581	810.229	0.32285	um	Spot	Position	15	1000000459	8842
914.483	812.547	0.32285	um	Spot	Position	15	1000000550	8843
847.398	833.692	0.32285	um	Spot	Position	15	1000008848	8848
713.095	874.335	0.32285	um	Spot	Position	15	1000000586	8860
549.972	66.5592	0.32285	um	Spot	Position	16	1000000029	8927
513.74	83.8731	0.32285	um	Spot	Position	16	1000000032	8934
272.344	109.29	0.32285	um	Spot	Position	16	1000005398	8940
535.775	144.16	0.32285	um	Spot	Position	16	1000001838	8950
301.593	182.689	0.32285	um	Spot	Position	16	1000001283	8964
186.539	205.571	0.32285	um	Spot	Position	16	1000000079	8973
289.682	231.533	0.32285	um	Spot	Position	16	1000005476	8980
453.101	244.413	0.32285	um	Spot	Position	16	1000007207	8985
83.2476	265.41	0.32285	um	Spot	Position	16	1000000101	8993
14.7413	303.73	0.32285	um	Spot	Position	16	1000007835	9003
271.769	339.649	0.32285	um	Spot	Position	16	1000000119	9011
280.542	371.411	0.32285	um	Spot	Position	16	1000000131	9019
221.897	400.934	0.32285	um	Spot	Position	16	1000006694	9025
264.307	473.461	0.32285	um	Spot	Position	16	1000001940	9048
390.539	524.595	0.32285	um	Spot	Position	16	1000002551	9058
321.235	526.258	0.32285	um	Spot	Position	16	1000000177	9059
272.848	558.495	0.32285	um	Spot	Position	16	1000002547	9062
148.871	578.563	0.32285	um	Spot	Position	16	1000006119	9069
528.767	594.684	0.32285	um	Spot	Position	16	1000000186	9073
244.664	631.771	0.32285	um	Spot	Position	16	1000003167	9079
220.843	651.429	0.32285	um	Spot	Position	16	1000000418	9086
1164.36	95.7667	0.32285	um	Spot	Position	16	1000004999	9115
761.862	130.566	0.32285	um	Spot	Position	16	1000002624	9127
1065.82	377.533	0.32285	um	Spot	Position	16	1000008012	9209
847.671	389.03	0.32285	um	Spot	Position	16	1000000355	9213
934.901	478.312	0.32285	um	Spot	Position	16	1000006290	9234
1092.05	548.848	0.32285	um	Spot	Position	16	1000000372	9253
992.643	554.177	0.32285	um	Spot	Position	16	1000000968	9256
713.341	584.784	0.32285	um	Spot	Position	16	1000009262	9262
892.767	584.202	0.32285	um	Spot	Position	16	1000000401	9263
974.315	591.365	0.32285	um	Spot	Position	16	1000008658	9265
873.714	619.662	0.32285	um	Spot	Position	16	1000000395	9277
930.443	651.53	0.32285	um	Spot	Position	16	1000000383	9287
551.784	689.44	0.32285	um	Spot	Position	16	1000008102	9291
449.503	692.387	0.32285	um	Spot	Position	16	1000000417	9293
232.786	749.659	0.32285	um	Spot	Position	16	1000000432	9304
423.474	850.253	0.32285	um	Spot	Position	16	1000000461	9334
456.712	1004.73	0.32285	um	Spot	Position	16	1000000481	9369
611.958	1049.81	0.32285	um	Spot	Position	16	1000006420	9378
687.447	787.943	0.32285	um	Spot	Position	16	1000000564	9443
770.436	808.178	0.32285	um	Spot	Position	16	1000000459	9451
914.269	811.496	0.32285	um	Spot	Position	16	1000000550	9452
547.215	66.9228	0.32285	um	Spot	Position	17	1000000029	9540
516.298	87.6416	0.32285	um	Spot	Position	17	1000000032	9547
243.455	106.54	0.32285	um	Spot	Position	17	1000000060	9550
263.176	113.301	0.32285	um	Spot	Position	17	1000005398	9554
534.459	147.373	0.32285	um	Spot	Position	17	1000001838	9563
301.204	184.246	0.32285	um	Spot	Position	17	1000001283	9576
185.977	205.756	0.32285	um	Spot	Position	17	1000000079	9586
285.814	223.276	0.32285	um	Spot	Position	17	1000005476	9591
457.803	245.349	0.32285	um	Spot	Position	17	1000007207	9596
82.4905	264.735	0.32285	um	Spot	Position	17	1000000101	9605
16.2798	311.266	0.32285	um	Spot	Position	17	1000007835	9617
274.662	338.855	0.32285	um	Spot	Position	17	1000000119	9625
280.229	371.736	0.32285	um	Spot	Position	17	1000000131	9633
221.81	401.155	0.32285	um	Spot	Position	17	1000006694	9638
262.594	477.889	0.32285	um	Spot	Position	17	1000001940	9659
388.704	522.084	0.32285	um	Spot	Position	17	1000002551	9668
322.696	525.53	0.32285	um	Spot	Position	17	1000000177	9669
272.438	558.947	0.32285	um	Spot	Position	17	1000002547	9674
148.531	578.918	0.32285	um	Spot	Position	17	1000006119	9681
248.978	642.394	0.32285	um	Spot	Position	17	1000003167	9689
220.955	651.123	0.32285	um	Spot	Position	17	1000000418	9695
1163.92	96.4111	0.32285	um	Spot	Position	17	1000004999	9723
764.875	128.992	0.32285	um	Spot	Position	17	1000002624	9729
1065.21	388.384	0.32285	um	Spot	Position	17	1000008012	9812
924.345	471.326	0.32285	um	Spot	Position	17	1000006290	9830
1085.56	545.949	0.32285	um	Spot	Position	17	1000000372	9847
992.012	552.073	0.32285	um	Spot	Position	17	1000000968	9851
894.097	570.293	0.32285	um	Spot	Position	17	1000000401	9856
1028.35	571.533	0.32285	um	Spot	Position	17	1000009857	9857
711.452	595.307	0.32285	um	Spot	Position	17	1000009262	9863
970.597	605.875	0.32285	um	Spot	Position	17	1000008658	9864
872.224	619.585	0.32285	um	Spot	Position	17	1000000395	9873
905.798	650.638	0.32285	um	Spot	Position	17	1000000394	9882
448.66	692.472	0.32285	um	Spot	Position	17	1000000417	9895
230.967	731.643	0.32285	um	Spot	Position	17	1000000432	9904
423.961	851.145	0.32285	um	Spot	Position	17	1000000461	9937
354.346	997.912	0.32285	um	Spot	Position	17	1000009967	9967
457.21	1005.09	0.32285	um	Spot	Position	17	1000000481	9968
609.892	1060.49	0.32285	um	Spot	Position	17	1000006420	9985
686.391	786.669	0.32285	um	Spot	Position	17	1000000564	10040
773.095	807.577	0.32285	um	Spot	Position	17	1000000459	10047
914.356	811.449	0.32285	um	Spot	Position	17	1000000550	10050
849.107	831.363	0.32285	um	Spot	Position	17	1000008848	10056
715.159	875.649	0.32285	um	Spot	Position	17	1000000586	10071
533.206	74.7403	0.32285	um	Spot	Position	18	1000000029	10137
518.538	93.9803	0.32285	um	Spot	Position	18	1000000032	10141
241.505	109.44	0.32285	um	Spot	Position	18	1000000060	10146
259.082	114.197	0.32285	um	Spot	Position	18	1000005398	10149
465.844	133.878	0.32285	um	Spot	Position	18	1000010155	10155
524.613	155.556	0.32285	um	Spot	Position	18	1000001838	10160
278.729	183.293	0.32285	um	Spot	Position	18	1000010170	10170
302.318	183.723	0.32285	um	Spot	Position	18	1000001283	10171
186.392	206.102	0.32285	um	Spot	Position	18	1000000079	10182
285.094	222.957	0.32285	um	Spot	Position	18	1000005476	10185
470.998	245.628	0.32285	um	Spot	Position	18	1000007207	10191
82.8202	265.298	0.32285	um	Spot	Position	18	1000000101	10200
236.905	327.465	0.32285	um	Spot	Position	18	1000010212	10212
275.89	339.836	0.32285	um	Spot	Position	18	1000000119	10218
280.998	371.797	0.32285	um	Spot	Position	18	1000000131	10225
221.559	401.534	0.32285	um	Spot	Position	18	1000006694	10233
262.203	490.976	0.32285	um	Spot	Position	18	1000001940	10251
330.639	515.042	0.32285	um	Spot	Position	18	1000000177	10256
390.357	525.233	0.32285	um	Spot	Position	18	1000002551	10257
272.158	559.21	0.32285	um	Spot	Position	18	1000002547	10261
148.794	578.792	0.32285	um	Spot	Position	18	1000006119	10267
528.443	594.785	0.32285	um	Spot	Position	18	1000000186	10272
250.185	645.309	0.32285	um	Spot	Position	18	1000003167	10280
220.951	651.256	0.32285	um	Spot	Position	18	1000000418	10285
1163.72	95.7049	0.32285	um	Spot	Position	18	1000004999	10319
765.755	128.81	0.32285	um	Spot	Position	18	1000002624	10327
849.533	384.473	0.32285	um	Spot	Position	18	1000000355	10406
1066.4	391.94	0.32285	um	Spot	Position	18	1000008012	10410
914.375	458.66	0.32285	um	Spot	Position	18	1000006290	10423
1084.15	545.919	0.32285	um	Spot	Position	18	1000000372	10443
991.41	552.857	0.32285	um	Spot	Position	18	1000000968	10449
895.085	564.133	0.32285	um	Spot	Position	18	1000000401	10452
1029.52	571.037	0.32285	um	Spot	Position	18	1000009857	10454
711.44	598.43	0.32285	um	Spot	Position	18	1000009262	10461
970.658	605.444	0.32285	um	Spot	Position	18	1000008658	10462
871.48	620.911	0.32285	um	Spot	Position	18	1000000395	10468
902.396	641.268	0.32285	um	Spot	Position	18	1000000394	10475
951.766	653.081	0.32285	um	Spot	Position	18	1000000383	10481
448.56	693.323	0.32285	um	Spot	Position	18	1000000417	10488
226.585	713.935	0.32285	um	Spot	Position	18	1000000432	10495
423.541	850.523	0.32285	um	Spot	Position	18	1000000461	10529
354.935	998.192	0.32285	um	Spot	Position	18	1000009967	10559
457.728	1005.19	0.32285	um	Spot	Position	18	1000000481	10560
609.222	1065.12	0.32285	um	Spot	Position	18	1000006420	10574
686.114	785.912	0.32285	um	Spot	Position	18	1000000564	10629
776.419	805.307	0.32285	um	Spot	Position	18	1000000459	10635
914.271	811.858	0.32285	um	Spot	Position	18	1000000550	10639
847.716	830.944	0.32285	um	Spot	Position	18	1000008848	10644
713.077	874.987	0.32285	um	Spot	Position	18	1000000586	10659
532.158	75.1014	0.32285	um	Spot	Position	19	1000000029	10726
519.843	97.5815	0.32285	um	Spot	Position	19	1000000032	10733
241.941	101.481	0.32285	um	Spot	Position	19	1000000060	10734
257.827	116.384	0.32285	um	Spot	Position	19	1000005398	10738
450.279	137.483	0.32285	um	Spot	Position	19	1000010155	10745
511.727	165.223	0.32285	um	Spot	Position	19	1000001838	10752
303.189	184.843	0.32285	um	Spot	Position	19	1000001283	10758
274.08	195.865	0.32285	um	Spot	Position	19	1000010170	10761
186.414	205.875	0.32285	um	Spot	Position	19	1000000079	10767
284.477	220.784	0.32285	um	Spot	Position	19	1000005476	10773
481.554	243.173	0.32285	um	Spot	Position	19	1000007207	10779
82.3365	265.896	0.32285	um	Spot	Position	19	1000000101	10789
13.8193	306.214	0.32285	um	Spot	Position	19	1000007835	10796
237.075	327.661	0.32285	um	Spot	Position	19	1000010212	10804
276.523	340.518	0.32285	um	Spot	Position	19	1000000119	10808
282.145	371.824	0.32285	um	Spot	Position	19	1000000131	10814
220.497	401.814	0.32285	um	Spot	Position	19	1000006694	10820
263.165	490.874	0.32285	um	Spot	Position	19	1000001940	10843
330.238	505.829	0.32285	um	Spot	Position	19	1000000177	10847
389.875	526.352	0.32285	um	Spot	Position	19	1000002551	10849
272.097	558.718	0.32285	um	Spot	Position	19	1000002547	10853
148.951	575.292	0.32285	um	Spot	Position	19	1000006119	10858
528.222	595.184	0.32285	um	Spot	Position	19	1000000186	10864
252.002	647.847	0.32285	um	Spot	Position	19	1000003167	10874
221.197	651.187	0.32285	um	Spot	Position	19	1000000418	10877
1163.56	95.8674	0.32285	um	Spot	Position	19	1000004999	10904
766.32	128.924	0.32285	um	Spot	Position	19	1000002624	10913
763.487	370.582	0.32285	um	Spot	Position	19	1000010988	10988
850.282	383.254	0.32285	um	Spot	Position	19	1000000355	10991
1065.62	392.629	0.32285	um	Spot	Position	19	1000008012	10994
912.383	452.028	0.32285	um	Spot	Position	19	1000006290	11007
1084.2	545.332	0.32285	um	Spot	Position	19	1000000372	11030
992.039	553.661	0.32285	um	Spot	Position	19	1000000968	11035
894.824	562.235	0.32285	um	Spot	Position	19	1000000401	11039
1029.35	570.709	0.32285	um	Spot	Position	19	1000009857	11041
711.368	602.995	0.32285	um	Spot	Position	19	1000009262	11047
970.254	607.008	0.32285	um	Spot	Position	19	1000008658	11048
871.489	620.738	0.32285	um	Spot	Position	19	1000000395	11056
958.609	652.923	0.32285	um	Spot	Position	19	1000000383	11068
448.572	693.064	0.32285	um	Spot	Position	19	1000000417	11077
224.239	697.458	0.32285	um	Spot	Position	19	1000000432	11079
423.793	851.133	0.32285	um	Spot	Position	19	1000000461	11113
354.635	997.968	0.32285	um	Spot	Position	19	1000009967	11138
462.118	1007.49	0.32285	um	Spot	Position	19	1000000481	11139
608.94	1067.37	0.32285	um	Spot	Position	19	1000006420	11152
685.758	786.943	0.32285	um	Spot	Position	19	1000000564	11207
775.72	806.928	0.32285	um	Spot	Position	19	1000000459	11213
913.4	811.569	0.32285	um	Spot	Position	19	1000000550	11216
846.586	829.955	0.32285	um	Spot	Position	19	1000008848	11221
779.327	864.376	0.32285	um	Spot	Position	19	1000011231	11231
521.948	79.8384	0.32285	um	Spot	Position	20	1000000029	11304
243.677	102.626	0.32285	um	Spot	Position	20	1000000060	11309
520.959	108.165	0.32285	um	Spot	Position	20	1000000032	11311
257.632	117.746	0.32285	um	Spot	Position	20	1000005398	11317
440.525	144.317	0.32285	um	Spot	Position	20	1000010155	11322
512.214	166.143	0.32285	um	Spot	Position	20	1000001838	11328
304.128	182.809	0.32285	um	Spot	Position	20	1000001283	11334
185.826	206.274	0.32285	um	Spot	Position	20	1000000079	11345
268.59	207.921	0.32285	um	Spot	Position	20	1000010170	11346
284.368	220.989	0.32285	um	Spot	Position	20	1000005476	11349
489.494	235.658	0.32285	um	Spot	Position	20	1000007207	11355
82.0497	266.091	0.32285	um	Spot	Position	20	1000000101	11371
13.4125	306.066	0.32285	um	Spot	Position	20	1000007835	11377
236.789	327.959	0.32285	um	Spot	Position	20	1000010212	11384
278.811	340.898	0.32285	um	Spot	Position	20	1000000119	11390
282.339	372	0.32285	um	Spot	Position	20	1000000131	11398
220.313	399.403	0.32285	um	Spot	Position	20	1000006694	11404
263.764	498.541	0.32285	um	Spot	Position	20	1000001940	11430
324.56	500.763	0.32285	um	Spot	Position	20	1000000177	11435
387.601	526.047	0.32285	um	Spot	Position	20	1000002551	11439
272.203	558.187	0.32285	um	Spot	Position	20	1000002547	11442
149.817	569.991	0.32285	um	Spot	Position	20	1000006119	11446
250.25	648.735	0.32285	um	Spot	Position	20	1000003167	11463
220.993	651.177	0.32285	um	Spot	Position	20	1000000418	11465
1163.34	96.1912	0.32285	um	Spot	Position	20	1000004999	11492
766.523	129.203	0.32285	um	Spot	Position	20	1000002624	11501
763.445	371.466	0.32285	um	Spot	Position	20	1000010988	11579
1062.45	385.175	0.32285	um	Spot	Position	20	1000008012	11584
912.461	441.254	0.32285	um	Spot	Position	20	1000006290	11597
1082.45	545.304	0.32285	um	Spot	Position	20	1000000372	11618
992.104	554.312	0.32285	um	Spot	Position	20	1000000968	11623
895.157	554.758	0.32285	um	Spot	Position	20	1000000401	11624
711.78	606.098	0.32285	um	Spot	Position	20	1000009262	11638
871.425	620.881	0.32285	um	Spot	Position	20	1000000395	11647
899.754	648.502	0.32285	um	Spot	Position	20	1000000394	11654
969.144	651.794	0.32285	um	Spot	Position	20	1000000383	11657
223.829	687.779	0.32285	um	Spot	Position	20	1000000432	11663
448.613	693.685	0.32285	um	Spot	Position	20	1000000417	11666
555.271	694.817	0.32285	um	Spot	Position	20	1000008102	11669
424.192	851.462	0.32285	um	Spot	Position	20	1000000461	11699
355.979	998.679	0.32285	um	Spot	Position	20	1000009967	11722
462.993	1007.96	0.32285	um	Spot	Position	20	1000000481	11724
608.88	1071.06	0.32285	um	Spot	Position	20	1000006420	11734
1066.4	668.716	0.32285	um	Spot	Position	20	1000011744	11744
685.205	785.16	0.32285	um	Spot	Position	20	1000000564	11788
777.625	805.35	0.32285	um	Spot	Position	20	1000000459	11795
912.446	812.993	0.32285	um	Spot	Position	20	1000000550	11800
849.921	830.235	0.32285	um	Spot	Position	20	1000008848	11803
778.041	864.656	0.32285	um	Spot	Position	20	1000011231	11811
244.913	91.0589	0.32285	um	Spot	Position	21	1000000060	11891
254.849	116.673	0.32285	um	Spot	Position	21	1000005398	11899
420.068	156.863	0.32285	um	Spot	Position	21	1000010155	11911
465.954	168.133	0.32285	um	Spot	Position	21	1000011914	11914
506.693	169.16	0.32285	um	Spot	Position	21	1000001838	11915
303.422	183.519	0.32285	um	Spot	Position	21	1000001283	11923
185.76	206.615	0.32285	um	Spot	Position	21	1000000079	11931
265.789	215.991	0.32285	um	Spot	Position	21	1000010170	11934
284.091	220.133	0.32285	um	Spot	Position	21	1000005476	11937
497.246	220.718	0.32285	um	Spot	Position	21	1000007207	11938
81.8537	265.411	0.32285	um	Spot	Position	21	1000000101	11956
12.9802	305.357	0.32285	um	Spot	Position	21	1000007835	11959
237.327	327.877	0.32285	um	Spot	Position	21	1000010212	11968
278.667	341.266	0.32285	um	Spot	Position	21	1000000119	11973
281.994	372.384	0.32285	um	Spot	Position	21	1000000131	11981
219.62	397.578	0.32285	um	Spot	Position	21	1000006694	11989
324.632	500.034	0.32285	um	Spot	Position	21	1000000177	12014
266.359	509.948	0.32285	um	Spot	Position	21	1000001940	12018
391.071	526.026	0.32285	um	Spot	Position	21	1000002551	12020
156.501	553.321	0.32285	um	Spot	Position	21	1000006119	12023
272.965	557.829	0.32285	um	Spot	Position	21	1000002547	12024
250.548	649.983	0.32285	um	Spot	Position	21	1000003167	12046
220.659	651.317	0.32285	um	Spot	Position	21	1000000418	12047
1161.99	97.5996	0.32285	um	Spot	Position	21	1000004999	12077
767.795	129.753	0.32285	um	Spot	Position	21	1000002624	12087
763.937	374.33	0.32285	um	Spot	Position	21	1000010988	12171
1057.24	385.655	0.32285	um	Spot	Position	21	1000008012	12174
885.084	436.444	0.32285	um	Spot	Position	21	1000012185	12185
1082.91	545.654	0.32285	um	Spot	Position	21	1000000372	12204
894.997	553.36	0.32285	um	Spot	Position	21	1000000401	12208
991.766	554.977	0.32285	um	Spot	Position	21	1000000968	12210
1035.55	577.566	0.32285	um	Spot	Position	21	1000009857	12220
969.613	608.048	0.32285	um	Spot	Position	21	1000008658	12228
712.722	609.476	0.32285	um	Spot	Position	21	1000009262	12229
871.46	620.723	0.32285	um	Spot	Position	21	1000000395	12235
893.735	647.132	0.32285	um	Spot	Position	21	1000000394	12242
982.93	647.25	0.32285	um	Spot	Position	21	1000000383	12243
226.143	676.805	0.32285	um	Spot	Position	21	1000000432	12248
448.352	692.696	0.32285	um	Spot	Position	21	1000000417	12250
554.506	695.893	0.32285	um	Spot	Position	21	1000008102	12252
423.148	849.856	0.32285	um	Spot	Position	21	1000000461	12289
470.661	1015.01	0.32285	um	Spot	Position	21	1000000481	12313
608.99	1071.37	0.32285	um	Spot	Position	21	1000006420	12323
398.199	1079.68	0.32285	um	Spot	Position	21	1000012326	12326
685.044	784.392	0.32285	um	Spot	Position	21	1000000564	12375
780.914	800.76	0.32285	um	Spot	Position	21	1000000459	12381
912.655	813.319	0.32285	um	Spot	Position	21	1000000550	12388
851.415	828.832	0.32285	um	Spot	Position	21	1000008848	12391
787.781	858.532	0.32285	um	Spot	Position	21	1000011231	12401
244.106	92.3275	0.32285	um	Spot	Position	22	1000000060	12479
252.615	120.891	0.32285	um	Spot	Position	22	1000005398	12485
460.728	160.839	0.32285	um	Spot	Position	22	1000011914	12496
402.73	167.38	0.32285	um	Spot	Position	22	1000010155	12498
506.293	169.359	0.32285	um	Spot	Position	22	1000001838	12500
302.905	182.187	0.32285	um	Spot	Position	22	1000001283	12503
185.259	207.355	0.32285	um	Spot	Position	22	1000000079	12515
501.501	216.545	0.32285	um	Spot	Position	22	1000007207	12519
284.387	219.741	0.32285	um	Spot	Position	22	1000005476	12522
260.946	225.123	0.32285	um	Spot	Position	22	1000010170	12524
81.6892	265.543	0.32285	um	Spot	Position	22	1000000101	12539
13.7144	303.761	0.32285	um	Spot	Position	22	1000007835	12546
237.867	326.925	0.32285	um	Spot	Position	22	1000010212	12553
278.731	341.766	0.32285	um	Spot	Position	22	1000000119	12557
281.891	373.008	0.32285	um	Spot	Position	22	1000000131	12569
218.704	393.647	0.32285	um	Spot	Position	22	1000006694	12575
321.622	494.717	0.32285	um	Spot	Position	22	1000000177	12602
390.91	524.598	0.32285	um	Spot	Position	22	1000002551	12608
268.405	527.027	0.32285	um	Spot	Position	22	1000001940	12609
155.553	546.771	0.32285	um	Spot	Position	22	1000006119	12613
273.82	556.344	0.32285	um	Spot	Position	22	1000002547	12616
220.887	650.918	0.32285	um	Spot	Position	22	1000000418	12634
250.19	651.084	0.32285	um	Spot	Position	22	1000003167	12635
1162.76	96.3203	0.32285	um	Spot	Position	22	1000004999	12662
768.324	129.745	0.32285	um	Spot	Position	22	1000002624	12675
1055.46	386.025	0.32285	um	Spot	Position	22	1000008012	12756
886.275	434.938	0.32285	um	Spot	Position	22	1000012185	12772
1082.83	544.655	0.32285	um	Spot	Position	22	1000000372	12798
896.445	551.906	0.32285	um	Spot	Position	22	1000000401	12801
987.368	566.386	0.32285	um	Spot	Position	22	1000000968	12807
714.224	611.664	0.32285	um	Spot	Position	22	1000009262	12820
872.621	620.463	0.32285	um	Spot	Position	22	1000000395	12827
1005.11	634.876	0.32285	um	Spot	Position	22	1000000383	12830
887.762	644.126	0.32285	um	Spot	Position	22	1000000394	12832
231.707	671.844	0.32285	um	Spot	Position	22	1000000432	12840
448.847	693.477	0.32285	um	Spot	Position	22	1000000417	12848
561.521	708.796	0.32285	um	Spot	Position	22	1000008102	12851
423.157	849.22	0.32285	um	Spot	Position	22	1000000461	12886
319.617	909.482	0.32285	um	Spot	Position	22	1000012894	12894
372.571	1008.68	0.32285	um	Spot	Position	22	1000009967	12914
475.812	1019.54	0.32285	um	Spot	Position	22	1000000481	12918
396.724	1069.05	0.32285	um	Spot	Position	22	1000012326	12931
609.091	1071.75	0.32285	um	Spot	Position	22	1000006420	12933
1065.64	677.023	0.32285	um	Spot	Position	22	1000011744	12939
682.003	775.949	0.32285	um	Spot	Position	22	1000000564	12976
785.931	791.721	0.32285	um	Spot	Position	22	1000000459	12984
914.916	814.437	0.32285	um	Spot	Position	22	1000000550	12995
838.879	838.39	0.32285	um	Spot	Position	22	1000008848	13001
244.896	92.0979	0.32285	um	Spot	Position	23	1000000060	13087
249.685	124.609	0.32285	um	Spot	Position	23	1000005398	13093
446.329	152.716	0.32285	um	Spot	Position	23	1000011914	13103
383.092	181.436	0.32285	um	Spot	Position	23	1000010155	13112
302.571	182.65	0.32285	um	Spot	Position	23	1000001283	13113
486.882	184.947	0.32285	um	Spot	Position	23	1000013116	13116
185.683	207.171	0.32285	um	Spot	Position	23	1000000079	13124
505.84	207.976	0.32285	um	Spot	Position	23	1000007207	13125
283.906	218.739	0.32285	um	Spot	Position	23	1000005476	13128
258.95	229.565	0.32285	um	Spot	Position	23	1000010170	13132
81.1605	265.125	0.32285	um	Spot	Position	23	1000000101	13149
358.445	271.35	0.32285	um	Spot	Position	23	1000013152	13152
13.847	304.545	0.32285	um	Spot	Position	23	1000007835	13159
238.124	327.881	0.32285	um	Spot	Position	23	1000010212	13164
280.595	341.496	0.32285	um	Spot	Position	23	1000000119	13168
281.346	373.412	0.32285	um	Spot	Position	23	1000000131	13179
218.799	394.252	0.32285	um	Spot	Position	23	1000006694	13184
389.171	525.997	0.32285	um	Spot	Position	23	1000002551	13222
154.916	542.82	0.32285	um	Spot	Position	23	1000006119	13225
283.191	550.27	0.32285	um	Spot	Position	23	1000002547	13227
540.582	601.925	0.32285	um	Spot	Position	23	1000000186	13241
222.831	650.545	0.32285	um	Spot	Position	23	1000000418	13251
249.514	651.107	0.32285	um	Spot	Position	23	1000003167	13252
1162.47	96.6267	0.32285	um	Spot	Position	23	1000004999	13275
768.625	128.789	0.32285	um	Spot	Position	23	1000002624	13288
851.712	379.003	0.32285	um	Spot	Position	23	1000000355	13364
768.332	381.704	0.32285	um	Spot	Position	23	1000010988	13366
1056.24	385.884	0.32285	um	Spot	Position	23	1000008012	13368
922.44	433.776	0.32285	um	Spot	Position	23	1000006290	13384
887.411	435.214	0.32285	um	Spot	Position	23	1000012185	13385
1083.46	545.167	0.32285	um	Spot	Position	23	1000000372	13413
896.529	551.551	0.32285	um	Spot	Position	23	1000000401	13416
854.648	556.497	0.32285	um	Spot	Position	23	1000013420	13420
982.71	571.392	0.32285	um	Spot	Position	23	1000000968	13425
1045.95	586.609	0.32285	um	Spot	Position	23	1000009857	13432
713.222	615.724	0.32285	um	Spot	Position	23	1000009262	13442
962.435	617.905	0.32285	um	Spot	Position	23	1000008658	13443
874.78	620.874	0.32285	um	Spot	Position	23	1000000395	13445
1013.81	627.923	0.32285	um	Spot	Position	23	1000000383	13448
876.835	646.692	0.32285	um	Spot	Position	23	1000000394	13453
231.605	671.445	0.32285	um	Spot	Position	23	1000000432	13461
449.021	693.109	0.32285	um	Spot	Position	23	1000000417	13465
561.797	708.376	0.32285	um	Spot	Position	23	1000008102	13471
423.628	849.653	0.32285	um	Spot	Position	23	1000000461	13497
320.351	909.589	0.32285	um	Spot	Position	23	1000012894	13506
372.577	1008.66	0.32285	um	Spot	Position	23	1000009967	13528
481.053	1023.73	0.32285	um	Spot	Position	23	1000000481	13531
396.602	1060.06	0.32285	um	Spot	Position	23	1000012326	13536
609.271	1072.22	0.32285	um	Spot	Position	23	1000006420	13538
1067.05	687.417	0.32285	um	Spot	Position	23	1000011744	13552
785.846	792.997	0.32285	um	Spot	Position	23	1000000459	13589
913.682	815.118	0.32285	um	Spot	Position	23	1000000550	13597
844.718	838.229	0.32285	um	Spot	Position	23	1000008848	13603
798.888	851.472	0.32285	um	Spot	Position	23	1000011231	13607
244.735	91.8414	0.32285	um	Spot	Position	24	1000000060	13691
248.809	126.339	0.32285	um	Spot	Position	24	1000005398	13701
436.687	149.248	0.32285	um	Spot	Position	24	1000011914	13708
301.705	183.08	0.32285	um	Spot	Position	24	1000001283	13716
381.793	183.829	0.32285	um	Spot	Position	24	1000010155	13718
480.023	188.974	0.32285	um	Spot	Position	24	1000013116	13722
521.156	196.202	0.32285	um	Spot	Position	24	1000007207	13726
186.132	207.643	0.32285	um	Spot	Position	24	1000000079	13729
283.976	218.955	0.32285	um	Spot	Position	24	1000005476	13733
259.003	228.896	0.32285	um	Spot	Position	24	1000010170	13738
525.33	243.932	0.32285	um	Spot	Position	24	1000013743	13743
80.7874	264.831	0.32285	um	Spot	Position	24	1000000101	13750
13.1645	304.725	0.32285	um	Spot	Position	24	1000007835	13759
240.562	324.94	0.32285	um	Spot	Position	24	1000010212	13765
282.277	342.839	0.32285	um	Spot	Position	24	1000000119	13769
280.714	373.278	0.32285	um	Spot	Position	24	1000000131	13777
219.488	395.251	0.32285	um	Spot	Position	24	1000006694	13782
386.977	522.703	0.32285	um	Spot	Position	24	1000002551	13812
153.588	541.157	0.32285	um	Spot	Position	24	1000006119	13814
292.852	559.045	0.32285	um	Spot	Position	24	1000002547	13819
550.29	617.063	0.32285	um	Spot	Position	24	1000000186	13832
224.531	648.479	0.32285	um	Spot	Position	24	1000000418	13839
791.861	94.7375	0.32285	um	Spot	Position	24	1000013865	13865
1161.92	97.2807	0.32285	um	Spot	Position	24	1000004999	13867
776.734	126.896	0.32285	um	Spot	Position	24	1000002624	13878
771.467	383.247	0.32285	um	Spot	Position	24	1000010988	13958
1055.39	386.64	0.32285	um	Spot	Position	24	1000008012	13960
922.675	433.881	0.32285	um	Spot	Position	24	1000006290	13976
888.737	436.485	0.32285	um	Spot	Position	24	1000012185	13977
1083.08	544.351	0.32285	um	Spot	Position	24	1000000372	14003
897.48	550.806	0.32285	um	Spot	Position	24	1000000401	14007
854.58	555.888	0.32285	um	Spot	Position	24	1000013420	14009
982.649	572.588	0.32285	um	Spot	Position	24	1000000968	14015
1046.06	586.76	0.32285	um	Spot	Position	24	1000009857	14019
712.951	614.944	0.32285	um	Spot	Position	24	1000009262	14026
1025.03	616.55	0.32285	um	Spot	Position	24	1000000383	14028
941.631	618.655	0.32285	um	Spot	Position	24	1000008658	14029
872.282	619.843	0.32285	um	Spot	Position	24	1000000395	14031
760.62	655.304	0.32285	um	Spot	Position	24	1000014044	14044
247.584	668.624	0.32285	um	Spot	Position	24	1000000432	14045
449.066	692.556	0.32285	um	Spot	Position	24	1000000417	14047
563.175	709.253	0.32285	um	Spot	Position	24	1000008102	14052
423.386	849.105	0.32285	um	Spot	Position	24	1000000461	14078
320.424	909.503	0.32285	um	Spot	Position	24	1000012894	14088
372.327	1008.46	0.32285	um	Spot	Position	24	1000009967	14106
480.93	1023.49	0.32285	um	Spot	Position	24	1000000481	14112
396.857	1053.32	0.32285	um	Spot	Position	24	1000012326	14119
609.645	1073.46	0.32285	um	Spot	Position	24	1000006420	14124
1067	691.383	0.32285	um	Spot	Position	24	1000011744	14139
784.329	791.737	0.32285	um	Spot	Position	24	1000000459	14177
913.943	816.328	0.32285	um	Spot	Position	24	1000000550	14187
844.348	837.978	0.32285	um	Spot	Position	24	1000008848	14193
805.391	856.048	0.32285	um	Spot	Position	24	1000011231	14199
245.615	87.4175	0.32285	um	Spot	Position	25	1000000060	14278
243.657	126.637	0.32285	um	Spot	Position	25	1000005398	14284
432.668	147.261	0.32285	um	Spot	Position	25	1000011914	14290
303.006	182.659	0.32285	um	Spot	Position	25	1000001283	14301
534.177	185.471	0.32285	um	Spot	Position	25	1000007207	14304
366.449	191.922	0.32285	um	Spot	Position	25	1000010155	14306
479.549	191.619	0.32285	um	Spot	Position	25	1000013116	14307
234.413	193.891	0.32285	um	Spot	Position	25	1000014308	14308
186.285	207.759	0.32285	um	Spot	Position	25	1000000079	14312
283.218	218.037	0.32285	um	Spot	Position	25	1000005476	14317
258.623	229.596	0.32285	um	Spot	Position	25	1000010170	14322
525.905	249.05	0.32285	um	Spot	Position	25	1000013743	14330
80.3118	264.123	0.32285	um	Spot	Position	25	1000000101	14337
12.5946	308.61	0.32285	um	Spot	Position	25	1000007835	14345
249.633	327.977	0.32285	um	Spot	Position	25	1000010212	14351
281.921	342.807	0.32285	um	Spot	Position	25	1000000119	14356
280.957	373.01	0.32285	um	Spot	Position	25	1000000131	14364
218.796	394.354	0.32285	um	Spot	Position	25	1000006694	14373
388.687	522.385	0.32285	um	Spot	Position	25	1000002551	14402
155.973	533.62	0.32285	um	Spot	Position	25	1000006119	14404
298.284	561.275	0.32285	um	Spot	Position	25	1000002547	14411
549.957	633.262	0.32285	um	Spot	Position	25	1000000186	14424
223.988	649.306	0.32285	um	Spot	Position	25	1000000418	14429
249.179	658.921	0.32285	um	Spot	Position	25	1000003167	14434
792.719	82.275	0.32285	um	Spot	Position	25	1000013865	14455
1162.03	97.2342	0.32285	um	Spot	Position	25	1000004999	14463
1054.4	386.951	0.32285	um	Spot	Position	25	1000008012	14557
776.018	393.397	0.32285	um	Spot	Position	25	1000010988	14559
890.106	436.16	0.32285	um	Spot	Position	25	1000012185	14573
774.968	527.677	0.32285	um	Spot	Position	25	1000014598	14598
1075.92	543.063	0.32285	um	Spot	Position	25	1000000372	14601
982.868	574.265	0.32285	um	Spot	Position	25	1000000968	14617
1047.05	588.632	0.32285	um	Spot	Position	25	1000009857	14621
1031.71	610.761	0.32285	um	Spot	Position	25	1000000383	14624
712.08	615.297	0.32285	um	Spot	Position	25	1000009262	14628
919.743	619.215	0.32285	um	Spot	Position	25	1000008658	14631
870.794	620.624	0.32285	um	Spot	Position	25	1000000395	14632
861.081	654.685	0.32285	um	Spot	Position	25	1000000394	14645
448.687	693.159	0.32285	um	Spot	Position	25	1000000417	14649
563.178	709.024	0.32285	um	Spot	Position	25	1000008102	14655
423.06	848.046	0.32285	um	Spot	Position	25	1000000461	14683
322.215	925.011	0.32285	um	Spot	Position	25	1000012894	14698
374.705	1010.27	0.32285	um	Spot	Position	25	1000009967	14712
482.002	1024.09	0.32285	um	Spot	Position	25	1000000481	14716
397.402	1050.07	0.32285	um	Spot	Position	25	1000012326	14719
609.956	1079.8	0.32285	um	Spot	Position	25	1000006420	14725
1066.17	693.327	0.32285	um	Spot	Position	25	1000011744	14741
788.326	778.122	0.32285	um	Spot	Position	25	1000014771	14771
784.586	791.22	0.32285	um	Spot	Position	25	1000000459	14776
915.582	815.791	0.32285	um	Spot	Position	25	1000000550	14787
849.945	836.556	0.32285	um	Spot	Position	25	1000008848	14792
818.695	854.736	0.32285	um	Spot	Position	25	1000011231	14797
246.051	87.0162	0.32285	um	Spot	Position	26	1000000060	14871
241.748	128.206	0.32285	um	Spot	Position	26	1000005398	14881
432.962	149.43	0.32285	um	Spot	Position	26	1000011914	14887
302.219	181.514	0.32285	um	Spot	Position	26	1000001283	14900
485.191	185.532	0.32285	um	Spot	Position	26	1000013116	14903
533.718	185.704	0.32285	um	Spot	Position	26	1000007207	14904
234.878	193.948	0.32285	um	Spot	Position	26	1000014308	14906
357.454	197.215	0.32285	um	Spot	Position	26	1000010155	14910
186.64	207.773	0.32285	um	Spot	Position	26	1000000079	14913
282.425	216.19	0.32285	um	Spot	Position	26	1000005476	14917
257.742	232.712	0.32285	um	Spot	Position	26	1000010170	14921
526.256	251.535	0.32285	um	Spot	Position	26	1000013743	14928
81.0754	264.554	0.32285	um	Spot	Position	26	1000000101	14932
18.4608	315.864	0.32285	um	Spot	Position	26	1000007835	14942
249.88	328.265	0.32285	um	Spot	Position	26	1000010212	14945
282.04	342.626	0.32285	um	Spot	Position	26	1000000119	14950
280.73	372.951	0.32285	um	Spot	Position	26	1000000131	14959
218.825	394.324	0.32285	um	Spot	Position	26	1000006694	14964
388.606	521.028	0.32285	um	Spot	Position	26	1000002551	14992
310.955	568.395	0.32285	um	Spot	Position	26	1000002547	15000
352.005	636.21	0.32285	um	Spot	Position	26	1000015013	15013
552.288	638.698	0.32285	um	Spot	Position	26	1000000186	15014
223.874	649.331	0.32285	um	Spot	Position	26	1000000418	15019
249.514	659.743	0.32285	um	Spot	Position	26	1000003167	15022
795.119	77.1713	0.32285	um	Spot	Position	26	1000013865	15042
1161.68	97.1783	0.32285	um	Spot	Position	26	1000004999	15049
1044.32	226.367	0.32285	um	Spot	Position	26	1000015097	15097
1053.48	386.698	0.32285	um	Spot	Position	26	1000008012	15132
922.904	434.415	0.32285	um	Spot	Position	26	1000006290	15147
893.641	436.793	0.32285	um	Spot	Position	26	1000012185	15148
775.19	527.827	0.32285	um	Spot	Position	26	1000014598	15170
900.394	540.919	0.32285	um	Spot	Position	26	1000000401	15173
972.773	590.004	0.32285	um	Spot	Position	26	1000000968	15193
1048.34	590.693	0.32285	um	Spot	Position	26	1000009857	15194
1035.61	608.101	0.32285	um	Spot	Position	26	1000000383	15197
711.362	614.985	0.32285	um	Spot	Position	26	1000009262	15201
903.635	617.657	0.32285	um	Spot	Position	26	1000008658	15203
869.084	619.411	0.32285	um	Spot	Position	26	1000000395	15205
845.724	657.551	0.32285	um	Spot	Position	26	1000000394	15216
448.82	692.911	0.32285	um	Spot	Position	26	1000000417	15220
562.476	710.544	0.32285	um	Spot	Position	26	1000008102	15225
423.149	847.809	0.32285	um	Spot	Position	26	1000000461	15259
326.288	929.529	0.32285	um	Spot	Position	26	1000012894	15273
376.746	1012.07	0.32285	um	Spot	Position	26	1000009967	15288
482.496	1024.44	0.32285	um	Spot	Position	26	1000000481	15291
397.452	1050.43	0.32285	um	Spot	Position	26	1000012326	15296
610.266	1080.31	0.32285	um	Spot	Position	26	1000006420	15303
1065.91	687.645	0.32285	um	Spot	Position	26	1000011744	15319
790.925	776.051	0.32285	um	Spot	Position	26	1000014771	15349
916.414	815.533	0.32285	um	Spot	Position	26	1000000550	15364
860.036	832.094	0.32285	um	Spot	Position	26	1000008848	15370
827.87	851.121	0.32285	um	Spot	Position	26	1000011231	15378
241.341	128.722	0.32285	um	Spot	Position	27	1000005398	15468
427.032	144.536	0.32285	um	Spot	Position	27	1000011914	15475
499.317	177.866	0.32285	um	Spot	Position	27	1000013116	15484
303.351	181.672	0.32285	um	Spot	Position	27	1000001283	15485
534.337	185.932	0.32285	um	Spot	Position	27	1000007207	15489
234.434	194.308	0.32285	um	Spot	Position	27	1000014308	15491
354.289	200.292	0.32285	um	Spot	Position	27	1000010155	15493
186.85	208.109	0.32285	um	Spot	Position	27	1000000079	15494
281.619	216.575	0.32285	um	Spot	Position	27	1000005476	15499
74.2432	247.127	0.32285	um	Spot	Position	27	1000000101	15509
525.74	257.825	0.32285	um	Spot	Position	27	1000013743	15511
350.738	289.973	0.32285	um	Spot	Position	27	1000013152	15520
29.0443	321.733	0.32285	um	Spot	Position	27	1000007835	15526
249.706	328.552	0.32285	um	Spot	Position	27	1000010212	15528
282.669	342.52	0.32285	um	Spot	Position	27	1000000119	15532
281.865	372.139	0.32285	um	Spot	Position	27	1000000131	15537
217.309	375.348	0.32285	um	Spot	Position	27	1000006694	15541
136.083	491.969	0.32285	um	Spot	Position	27	1000006119	15567
387.534	521.922	0.32285	um	Spot	Position	27	1000002551	15574
317.313	569.185	0.32285	um	Spot	Position	27	1000002547	15584
355.982	636.755	0.32285	um	Spot	Position	27	1000015013	15595
550.203	643.249	0.32285	um	Spot	Position	27	1000000186	15597
223.296	650.177	0.32285	um	Spot	Position	27	1000000418	15601
802.358	73.5635	0.32285	um	Spot	Position	27	1000013865	15620
1160.21	101.22	0.32285	um	Spot	Position	27	1000004999	15633
1045.41	230.74	0.32285	um	Spot	Position	27	1000015097	15678
1050.81	393.596	0.32285	um	Spot	Position	27	1000008012	15727
784.997	410.917	0.32285	um	Spot	Position	27	1000010988	15733
901.288	439.992	0.32285	um	Spot	Position	27	1000012185	15742
774.255	526.551	0.32285	um	Spot	Position	27	1000014598	15767
901.191	540.766	0.32285	um	Spot	Position	27	1000000401	15771
854.888	557.044	0.32285	um	Spot	Position	27	1000013420	15780
1048.92	590.294	0.32285	um	Spot	Position	27	1000009857	15790
971.551	591.42	0.32285	um	Spot	Position	27	1000000968	15791
889.343	614.938	0.32285	um	Spot	Position	27	1000008658	15798
710.653	616.016	0.32285	um	Spot	Position	27	1000009262	15799
863.492	617.57	0.32285	um	Spot	Position	27	1000000395	15801
1031.42	628.811	0.32285	um	Spot	Position	27	1000015805	15805
250.802	664.816	0.32285	um	Spot	Position	27	1000003167	15818
592.811	671.753	0.32285	um	Spot	Position	27	1000015821	15821
448.691	693.198	0.32285	um	Spot	Position	27	1000000417	15824
567.488	720.18	0.32285	um	Spot	Position	27	1000008102	15829
423.489	848.603	0.32285	um	Spot	Position	27	1000000461	15853
331.713	935.409	0.32285	um	Spot	Position	27	1000012894	15868
377.583	1012.55	0.32285	um	Spot	Position	27	1000009967	15883
483.689	1025.38	0.32285	um	Spot	Position	27	1000000481	15885
397.57	1050.09	0.32285	um	Spot	Position	27	1000012326	15889
610.383	1081.34	0.32285	um	Spot	Position	27	1000006420	15896
1066.51	683.264	0.32285	um	Spot	Position	27	1000011744	15908
790.054	773.455	0.32285	um	Spot	Position	27	1000014771	15939
926.02	824.76	0.32285	um	Spot	Position	27	1000000550	15956
875.069	827.665	0.32285	um	Spot	Position	27	1000008848	15957
842.173	843.859	0.32285	um	Spot	Position	27	1000011231	15964
710.218	870.188	0.32285	um	Spot	Position	27	1000015970	15970
423.937	144.127	0.32285	um	Spot	Position	28	1000011914	16064
511.227	166.06	0.32285	um	Spot	Position	28	1000013116	16073
539.524	173.761	0.32285	um	Spot	Position	28	1000007207	16076
301.914	182.665	0.32285	um	Spot	Position	28	1000001283	16079
234.051	193.452	0.32285	um	Spot	Position	28	1000014308	16082
347.384	204.492	0.32285	um	Spot	Position	28	1000010155	16084
187.298	207.861	0.32285	um	Spot	Position	28	1000000079	16085
257.988	232.746	0.32285	um	Spot	Position	28	1000010170	16092
71.7113	244.015	0.32285	um	Spot	Position	28	1000000101	16099
526.448	259.116	0.32285	um	Spot	Position	28	1000013743	16104
344.569	295.811	0.32285	um	Spot	Position	28	1000013152	16113
30.8069	323.901	0.32285	um	Spot	Position	28	1000007835	16118
249.512	329.134	0.32285	um	Spot	Position	28	1000010212	16121
284.299	343.963	0.32285	um	Spot	Position	28	1000000119	16125
213.257	355.611	0.32285	um	Spot	Position	28	1000006694	16128
281.025	372.888	0.32285	um	Spot	Position	28	1000000131	16132
135.817	480.825	0.32285	um	Spot	Position	28	1000006119	16159
388.214	521.649	0.32285	um	Spot	Position	28	1000002551	16166
324.576	572.106	0.32285	um	Spot	Position	28	1000002547	16181
550.044	645.858	0.32285	um	Spot	Position	28	1000000186	16196
225.505	650.146	0.32285	um	Spot	Position	28	1000000418	16199
807.405	68.67	0.32285	um	Spot	Position	28	1000013865	16215
1158.69	103.789	0.32285	um	Spot	Position	28	1000004999	16227
1044.21	230.415	0.32285	um	Spot	Position	28	1000015097	16281
786.96	418.257	0.32285	um	Spot	Position	28	1000010988	16327
905.115	443.628	0.32285	um	Spot	Position	28	1000012185	16334
772.256	525.551	0.32285	um	Spot	Position	28	1000014598	16356
900.961	540.219	0.32285	um	Spot	Position	28	1000000401	16359
854.848	556.874	0.32285	um	Spot	Position	28	1000013420	16367
1035.19	567.208	0.32285	um	Spot	Position	28	1000016371	16371
1053.45	586.893	0.32285	um	Spot	Position	28	1000009857	16376
968.221	595.074	0.32285	um	Spot	Position	28	1000000968	16380
874.464	615.427	0.32285	um	Spot	Position	28	1000008658	16384
861.125	616.499	0.32285	um	Spot	Position	28	1000000395	16385
708.815	624.626	0.32285	um	Spot	Position	28	1000009262	16391
754.843	660.52	0.32285	um	Spot	Position	28	1000014044	16401
250.401	667.886	0.32285	um	Spot	Position	28	1000003167	16407
610.166	678.21	0.32285	um	Spot	Position	28	1000015821	16408
449.202	692.848	0.32285	um	Spot	Position	28	1000000417	16411
571.919	723.979	0.32285	um	Spot	Position	28	1000008102	16419
423.219	848.638	0.32285	um	Spot	Position	28	1000000461	16445
331.84	935.716	0.32285	um	Spot	Position	28	1000012894	16458
492.939	1035.52	0.32285	um	Spot	Position	28	1000000481	16480
397.698	1049.64	0.32285	um	Spot	Position	28	1000012326	16482
610.447	1081.87	0.32285	um	Spot	Position	28	1000006420	16491
1066.16	674.445	0.32285	um	Spot	Position	28	1000011744	16496
795.401	768.824	0.32285	um	Spot	Position	28	1000014771	16529
897.747	822.815	0.32285	um	Spot	Position	28	1000008848	16547
935.449	834.501	0.32285	um	Spot	Position	28	1000000550	16551
851.603	840.763	0.32285	um	Spot	Position	28	1000011231	16555
704.485	864.41	0.32285	um	Spot	Position	28	1000015970	16559
245.684	86.7587	0.32285	um	Spot	Position	29	1000000060	16638
243.235	127.681	0.32285	um	Spot	Position	29	1000005398	16649
422.48	143.986	0.32285	um	Spot	Position	29	1000011914	16655
553.555	157.436	0.32285	um	Spot	Position	29	1000007207	16660
518.932	158.247	0.32285	um	Spot	Position	29	1000013116	16661
301.595	184.563	0.32285	um	Spot	Position	29	1000001283	16668
232.515	192.742	0.32285	um	Spot	Position	29	1000014308	16671
346.818	205.492	0.32285	um	Spot	Position	29	1000010155	16674
186.661	208.56	0.32285	um	Spot	Position	29	1000000079	16676
260.169	231.483	0.32285	um	Spot	Position	29	1000010170	16682
62.8585	235.26	0.32285	um	Spot	Position	29	1000000101	16683
526.501	261.003	0.32285	um	Spot	Position	29	1000013743	16693
341.042	303.413	0.32285	um	Spot	Position	29	1000013152	16702
31.6549	324.832	0.32285	um	Spot	Position	29	1000007835	16705
248.944	329.923	0.32285	um	Spot	Position	29	1000010212	16707
287.184	345.227	0.32285	um	Spot	Position	29	1000000119	16710
211.085	352.562	0.32285	um	Spot	Position	29	1000006694	16713
280.167	374.174	0.32285	um	Spot	Position	29	1000000131	16717
134.936	476.609	0.32285	um	Spot	Position	29	1000006119	16742
390.153	529.45	0.32285	um	Spot	Position	29	1000002551	16754
332.79	583.488	0.32285	um	Spot	Position	29	1000002547	16767
343.639	640.446	0.32285	um	Spot	Position	29	1000015013	16778
228.61	644.608	0.32285	um	Spot	Position	29	1000000418	16781
547.025	645.787	0.32285	um	Spot	Position	29	1000000186	16783
737.774	89.4587	0.32285	um	Spot	Position	29	1000016804	16804
1159.06	103.1	0.32285	um	Spot	Position	29	1000004999	16809
1043.55	229.404	0.32285	um	Spot	Position	29	1000015097	16862
790.374	426.168	0.32285	um	Spot	Position	29	1000010988	16912
917.884	450.264	0.32285	um	Spot	Position	29	1000012185	16918
902.563	538.413	0.32285	um	Spot	Position	29	1000000401	16940
1075.89	542.927	0.32285	um	Spot	Position	29	1000000372	16944
1034.38	573.226	0.32285	um	Spot	Position	29	1000016371	16956
1050.61	594.716	0.32285	um	Spot	Position	29	1000009857	16963
964.005	610.582	0.32285	um	Spot	Position	29	1000000968	16966
861.332	615.794	0.32285	um	Spot	Position	29	1000008658	16972
711.296	629.467	0.32285	um	Spot	Position	29	1000009262	16979
750.426	658.821	0.32285	um	Spot	Position	29	1000014044	16990
615.494	681.213	0.32285	um	Spot	Position	29	1000015821	16996
255.29	682.908	0.32285	um	Spot	Position	29	1000003167	16997
449.967	692.326	0.32285	um	Spot	Position	29	1000000417	16999
579.971	732.566	0.32285	um	Spot	Position	29	1000008102	17011
424.476	850.338	0.32285	um	Spot	Position	29	1000000461	17039
390.243	1021.74	0.32285	um	Spot	Position	29	1000009967	17066
493.104	1035.44	0.32285	um	Spot	Position	29	1000000481	17073
397.804	1049.67	0.32285	um	Spot	Position	29	1000012326	17077
610.281	1084.44	0.32285	um	Spot	Position	29	1000006420	17084
1065.48	673.672	0.32285	um	Spot	Position	29	1000011744	17092
1140.08	744.344	0.32285	um	Spot	Position	29	1000017117	17117
796.887	767.046	0.32285	um	Spot	Position	29	1000014771	17126
913.039	822.214	0.32285	um	Spot	Position	29	1000008848	17145
853.592	840.422	0.32285	um	Spot	Position	29	1000011231	17153
942.23	844.561	0.32285	um	Spot	Position	29	1000000550	17154
696.66	856.759	0.32285	um	Spot	Position	29	1000015970	17158
242.632	128.7	0.32285	um	Spot	Position	30	1000005398	17242
408.236	137.63	0.32285	um	Spot	Position	30	1000011914	17245
568.395	152.663	0.32285	um	Spot	Position	30	1000007207	17248
521.607	158.794	0.32285	um	Spot	Position	30	1000013116	17251
301.18	184.252	0.32285	um	Spot	Position	30	1000001283	17257
347.312	206.236	0.32285	um	Spot	Position	30	1000010155	17261
187.093	208.014	0.32285	um	Spot	Position	30	1000000079	17262
263.606	225.195	0.32285	um	Spot	Position	30	1000010170	17269
60.2898	232.341	0.32285	um	Spot	Position	30	1000000101	17272
525.874	262.249	0.32285	um	Spot	Position	30	1000013743	17281
341.409	304.543	0.32285	um	Spot	Position	30	1000013152	17288
31.4188	325.633	0.32285	um	Spot	Position	30	1000007835	17293
248.899	329.776	0.32285	um	Spot	Position	30	1000010212	17294
206.788	343.146	0.32285	um	Spot	Position	30	1000006694	17298
287.663	345.714	0.32285	um	Spot	Position	30	1000000119	17299
280.316	374.073	0.32285	um	Spot	Position	30	1000000131	17310
135.94	473.365	0.32285	um	Spot	Position	30	1000006119	17337
393.11	524.518	0.32285	um	Spot	Position	30	1000002551	17352
339.742	590.732	0.32285	um	Spot	Position	30	1000002547	17370
348.952	640.607	0.32285	um	Spot	Position	30	1000015013	17380
539.234	642.463	0.32285	um	Spot	Position	30	1000000186	17382
228.514	644.398	0.32285	um	Spot	Position	30	1000000418	17383
742.151	91.5388	0.32285	um	Spot	Position	30	1000016804	17408
1159.49	101.221	0.32285	um	Spot	Position	30	1000004999	17412
1043.25	226.869	0.32285	um	Spot	Position	30	1000015097	17464
922.046	435.685	0.32285	um	Spot	Position	30	1000006290	17519
917.943	452.399	0.32285	um	Spot	Position	30	1000012185	17523
774.233	523.558	0.32285	um	Spot	Position	30	1000014598	17544
901.987	538.755	0.32285	um	Spot	Position	30	1000000401	17546
1075.97	545.154	0.32285	um	Spot	Position	30	1000000372	17551
1034.26	580.11	0.32285	um	Spot	Position	30	1000016371	17563
964.469	611.868	0.32285	um	Spot	Position	30	1000000968	17568
847.303	612.83	0.32285	um	Spot	Position	30	1000000395	17570
858.306	615.665	0.32285	um	Spot	Position	30	1000008658	17573
747.727	657.161	0.32285	um	Spot	Position	30	1000014044	17589
617.837	681.668	0.32285	um	Spot	Position	30	1000015821	17593
257.483	690.326	0.32285	um	Spot	Position	30	1000003167	17594
449.573	692.539	0.32285	um	Spot	Position	30	1000000417	17595
582.944	735.759	0.32285	um	Spot	Position	30	1000008102	17604
424.665	850.594	0.32285	um	Spot	Position	30	1000000461	17634
390.465	1022.01	0.32285	um	Spot	Position	30	1000009967	17657
492.297	1034.74	0.32285	um	Spot	Position	30	1000000481	17663
397.6	1049.66	0.32285	um	Spot	Position	30	1000012326	17665
610.334	1085.96	0.32285	um	Spot	Position	30	1000006420	17672
1138.17	748.959	0.32285	um	Spot	Position	30	1000017117	17708
802.486	756.664	0.32285	um	Spot	Position	30	1000014771	17713
915.513	822.226	0.32285	um	Spot	Position	30	1000008848	17738
684.783	841.958	0.32285	um	Spot	Position	30	1000015970	17744
852.136	841.531	0.32285	um	Spot	Position	30	1000011231	17745
947.092	852.467	0.32285	um	Spot	Position	30	1000000550	17748
243.945	128.908	0.32285	um	Spot	Position	31	1000005398	17841
396.054	130.93	0.32285	um	Spot	Position	31	1000011914	17842
579.451	155.027	0.32285	um	Spot	Position	31	1000007207	17846
524.383	156.861	0.32285	um	Spot	Position	31	1000013116	17847
300.752	183.16	0.32285	um	Spot	Position	31	1000001283	17856
234.478	194.295	0.32285	um	Spot	Position	31	1000014308	17859
347.817	206.519	0.32285	um	Spot	Position	31	1000010155	17862
187.471	208.194	0.32285	um	Spot	Position	31	1000000079	17864
271.781	208.426	0.32285	um	Spot	Position	31	1000010170	17865
57.3514	227.756	0.32285	um	Spot	Position	31	1000000101	17872
528.235	264.551	0.32285	um	Spot	Position	31	1000013743	17885
31.9368	327.491	0.32285	um	Spot	Position	31	1000007835	17894
250.731	328.824	0.32285	um	Spot	Position	31	1000010212	17896
206.972	341.865	0.32285	um	Spot	Position	31	1000006694	17900
287.909	345.686	0.32285	um	Spot	Position	31	1000000119	17901
281.327	374.147	0.32285	um	Spot	Position	31	1000000131	17909
135.505	473.251	0.32285	um	Spot	Position	31	1000006119	17930
396.172	521.174	0.32285	um	Spot	Position	31	1000002551	17940
349.114	599.46	0.32285	um	Spot	Position	31	1000002547	17960
347.892	641.092	0.32285	um	Spot	Position	31	1000015013	17968
228.844	644.179	0.32285	um	Spot	Position	31	1000000418	17969
532.637	646.644	0.32285	um	Spot	Position	31	1000000186	17971
754.444	99.7393	0.32285	um	Spot	Position	31	1000016804	18002
1158.52	100.459	0.32285	um	Spot	Position	31	1000004999	18004
786.229	126.086	0.32285	um	Spot	Position	31	1000018012	18012
1046.41	223.365	0.32285	um	Spot	Position	31	1000015097	18042
792.513	432.96	0.32285	um	Spot	Position	31	1000010988	18097
928.436	456.231	0.32285	um	Spot	Position	31	1000012185	18101
900.958	539.134	0.32285	um	Spot	Position	31	1000000401	18125
1078.75	545.772	0.32285	um	Spot	Position	31	1000000372	18127
856.025	556.27	0.32285	um	Spot	Position	31	1000013420	18131
1034.96	579.802	0.32285	um	Spot	Position	31	1000016371	18139
1049.45	594.061	0.32285	um	Spot	Position	31	1000009857	18144
855.13	614.521	0.32285	um	Spot	Position	31	1000008658	18150
962.808	616.085	0.32285	um	Spot	Position	31	1000000968	18152
1031.65	628.198	0.32285	um	Spot	Position	31	1000015805	18158
742.248	652.973	0.32285	um	Spot	Position	31	1000014044	18164
619.965	680.5	0.32285	um	Spot	Position	31	1000015821	18173
450.712	691.866	0.32285	um	Spot	Position	31	1000000417	18175
258.132	697.529	0.32285	um	Spot	Position	31	1000003167	18177
584.171	736.704	0.32285	um	Spot	Position	31	1000008102	18188
424.157	849.866	0.32285	um	Spot	Position	31	1000000461	18216
335.508	941.631	0.32285	um	Spot	Position	31	1000012894	18232
390.958	1022.39	0.32285	um	Spot	Position	31	1000009967	18247
494.869	1036.42	0.32285	um	Spot	Position	31	1000000481	18250
397.821	1049.37	0.32285	um	Spot	Position	31	1000012326	18254
610.334	1085.72	0.32285	um	Spot	Position	31	1000006420	18266
806.937	750.4	0.32285	um	Spot	Position	31	1000014771	18301
1138.6	749.69	0.32285	um	Spot	Position	31	1000017117	18304
919.716	822.15	0.32285	um	Spot	Position	31	1000008848	18328
683.791	834.535	0.32285	um	Spot	Position	31	1000015970	18331
856.902	839.595	0.32285	um	Spot	Position	31	1000011231	18334
953.902	866.636	0.32285	um	Spot	Position	31	1000000550	18341
246.942	86.5993	0.32285	um	Spot	Position	32	1000000060	18408
244.615	128.474	0.32285	um	Spot	Position	32	1000005398	18422
392.619	131.675	0.32285	um	Spot	Position	32	1000011914	18423
528.872	152.563	0.32285	um	Spot	Position	32	1000013116	18427
598.698	157.936	0.32285	um	Spot	Position	32	1000007207	18430
300.659	182.319	0.32285	um	Spot	Position	32	1000001283	18437
272.633	197.102	0.32285	um	Spot	Position	32	1000010170	18443
187.373	208.843	0.32285	um	Spot	Position	32	1000000079	18447
55.3304	225.767	0.32285	um	Spot	Position	32	1000000101	18451
407.799	256.07	0.32285	um	Spot	Position	32	1000018460	18460
528.923	265.526	0.32285	um	Spot	Position	32	1000013743	18465
337.786	311.061	0.32285	um	Spot	Position	32	1000013152	18469
32.1699	327.545	0.32285	um	Spot	Position	32	1000007835	18472
250.794	329.28	0.32285	um	Spot	Position	32	1000010212	18474
207.202	342.473	0.32285	um	Spot	Position	32	1000006694	18478
286.91	346.438	0.32285	um	Spot	Position	32	1000000119	18481
135.116	472.418	0.32285	um	Spot	Position	32	1000006119	18511
401.166	519.677	0.32285	um	Spot	Position	32	1000002551	18522
365.27	615.911	0.32285	um	Spot	Position	32	1000002547	18543
350.152	638.832	0.32285	um	Spot	Position	32	1000015013	18548
228.566	644.35	0.32285	um	Spot	Position	32	1000000418	18551
532.235	650.842	0.32285	um	Spot	Position	32	1000000186	18555
716.706	43.7321	0.32285	um	Spot	Position	32	1000018568	18568
813.354	56.7718	0.32285	um	Spot	Position	32	1000013865	18570
1158.56	100.05	0.32285	um	Spot	Position	32	1000004999	18582
758.581	100.998	0.32285	um	Spot	Position	32	1000016804	18583
779.101	121.742	0.32285	um	Spot	Position	32	1000018012	18590
1048.92	223.573	0.32285	um	Spot	Position	32	1000015097	18624
792.555	432.913	0.32285	um	Spot	Position	32	1000010988	18683
936.363	461.046	0.32285	um	Spot	Position	32	1000012185	18690
900.605	539.164	0.32285	um	Spot	Position	32	1000000401	18712
1078.76	545.505	0.32285	um	Spot	Position	32	1000000372	18714
855.962	555.859	0.32285	um	Spot	Position	32	1000013420	18719
1034.65	579.504	0.32285	um	Spot	Position	32	1000016371	18726
1049.74	594.165	0.32285	um	Spot	Position	32	1000009857	18730
851.707	614.027	0.32285	um	Spot	Position	32	1000008658	18740
962.165	616.546	0.32285	um	Spot	Position	32	1000000968	18741
1028.69	645.049	0.32285	um	Spot	Position	32	1000011744	18752
628.093	681.813	0.32285	um	Spot	Position	32	1000015821	18761
452.548	690.844	0.32285	um	Spot	Position	32	1000000417	18762
258.683	707.141	0.32285	um	Spot	Position	32	1000003167	18766
585.669	738.076	0.32285	um	Spot	Position	32	1000008102	18773
423.52	848.803	0.32285	um	Spot	Position	32	1000000461	18799
336.063	941.986	0.32285	um	Spot	Position	32	1000012894	18821
391.322	1022.96	0.32285	um	Spot	Position	32	1000009967	18840
495.33	1037.3	0.32285	um	Spot	Position	32	1000000481	18843
397.83	1049.12	0.32285	um	Spot	Position	32	1000012326	18845
736.537	661.937	0.32285	um	Spot	Position	32	1000014044	18859
1138.7	746.273	0.32285	um	Spot	Position	32	1000017117	18889
805.851	749.615	0.32285	um	Spot	Position	32	1000014771	18891
925.662	823.276	0.32285	um	Spot	Position	32	1000008848	18919
683.946	826.584	0.32285	um	Spot	Position	32	1000015970	18920
859.165	840.262	0.32285	um	Spot	Position	32	1000011231	18927
953.739	868.2	0.32285	um	Spot	Position	32	1000000550	18933
246.646	86.6504	0.32285	um	Spot	Position	33	1000000060	19005
242.454	129.787	0.32285	um	Spot	Position	33	1000005398	19017
393.519	131.917	0.32285	um	Spot	Position	33	1000011914	19018
539.501	149.189	0.32285	um	Spot	Position	33	1000013116	19022
599.104	158.323	0.32285	um	Spot	Position	33	1000007207	19025
279.946	185.183	0.32285	um	Spot	Position	33	1000010170	19033
301.24	185.017	0.32285	um	Spot	Position	33	1000001283	19034
187.835	208.85	0.32285	um	Spot	Position	33	1000000079	19042
53.1384	222.54	0.32285	um	Spot	Position	33	1000000101	19043
409.416	256.977	0.32285	um	Spot	Position	33	1000018460	19054
529.325	265.529	0.32285	um	Spot	Position	33	1000013743	19060
336.096	311.969	0.32285	um	Spot	Position	33	1000013152	19066
32.3783	327.914	0.32285	um	Spot	Position	33	1000007835	19070
250.339	329.342	0.32285	um	Spot	Position	33	1000010212	19071
207.076	341.727	0.32285	um	Spot	Position	33	1000006694	19076
284.201	345.669	0.32285	um	Spot	Position	33	1000000119	19078
273.916	367.327	0.32285	um	Spot	Position	33	1000000131	19082
136.888	472.637	0.32285	um	Spot	Position	33	1000006119	19106
396.518	515.859	0.32285	um	Spot	Position	33	1000002551	19117
366.911	619.354	0.32285	um	Spot	Position	33	1000002547	19141
353.465	638.295	0.32285	um	Spot	Position	33	1000015013	19143
228.8	644.512	0.32285	um	Spot	Position	33	1000000418	19146
531.381	652.009	0.32285	um	Spot	Position	33	1000000186	19149
715.256	45.5815	0.32285	um	Spot	Position	33	1000018568	19160
816.24	72.5758	0.32285	um	Spot	Position	33	1000013865	19167
761.262	98.997	0.32285	um	Spot	Position	33	1000016804	19176
1158.05	101.378	0.32285	um	Spot	Position	33	1000004999	19180
777.371	119.378	0.32285	um	Spot	Position	33	1000018012	19185
1051.54	221.797	0.32285	um	Spot	Position	33	1000015097	19220
923.468	427.583	0.32285	um	Spot	Position	33	1000006290	19281
796.762	443.007	0.32285	um	Spot	Position	33	1000010988	19283
951.447	467.161	0.32285	um	Spot	Position	33	1000012185	19291
771.842	522.524	0.32285	um	Spot	Position	33	1000014598	19308
896.672	540.7	0.32285	um	Spot	Position	33	1000000401	19312
1033.69	578.505	0.32285	um	Spot	Position	33	1000016371	19325
961.111	586.108	0.32285	um	Spot	Position	33	1000019326	19326
1049.8	594.546	0.32285	um	Spot	Position	33	1000009857	19330
851.848	613.891	0.32285	um	Spot	Position	33	1000008658	19339
960.66	616.39	0.32285	um	Spot	Position	33	1000000968	19340
1028.9	644.257	0.32285	um	Spot	Position	33	1000011744	19350
631.596	681.746	0.32285	um	Spot	Position	33	1000015821	19360
451.178	692.311	0.32285	um	Spot	Position	33	1000000417	19364
258.936	707.159	0.32285	um	Spot	Position	33	1000003167	19371
586.472	737.594	0.32285	um	Spot	Position	33	1000008102	19374
423.706	848.765	0.32285	um	Spot	Position	33	1000000461	19397
336.199	942.419	0.32285	um	Spot	Position	33	1000012894	19415
392.695	1024.07	0.32285	um	Spot	Position	33	1000009967	19431
495.691	1037.83	0.32285	um	Spot	Position	33	1000000481	19434
398.092	1049.02	0.32285	um	Spot	Position	33	1000012326	19440
733.912	668.794	0.32285	um	Spot	Position	33	1000014044	19451
1139.32	745.324	0.32285	um	Spot	Position	33	1000017117	19477
682.905	813.728	0.32285	um	Spot	Position	33	1000015970	19501
925.424	821.957	0.32285	um	Spot	Position	33	1000008848	19505
869.578	836.501	0.32285	um	Spot	Position	33	1000011231	19509
953.927	870.105	0.32285	um	Spot	Position	33	1000000550	19519
507.061	64.084	0.32285	um	Spot	Position	34	1000019584	19584
550.944	93.6078	0.32285	um	Spot	Position	34	1000019593	19593
393.132	133.048	0.32285	um	Spot	Position	34	1000011914	19603
553.617	144.28	0.32285	um	Spot	Position	34	1000013116	19607
301.908	184.348	0.32285	um	Spot	Position	34	1000001283	19618
235.613	195.805	0.32285	um	Spot	Position	34	1000014308	19623
187.681	209.026	0.32285	um	Spot	Position	34	1000000079	19627
49.8568	217.486	0.32285	um	Spot	Position	34	1000000101	19629
527.191	263.158	0.32285	um	Spot	Position	34	1000013743	19644
399.419	264.87	0.32285	um	Spot	Position	34	1000018460	19645
336.106	313.38	0.32285	um	Spot	Position	34	1000013152	19654
211.389	325.702	0.32285	um	Spot	Position	34	1000006694	19656
36.0278	330.682	0.32285	um	Spot	Position	34	1000007835	19659
250.94	329.757	0.32285	um	Spot	Position	34	1000010212	19660
274.538	339.433	0.32285	um	Spot	Position	34	1000000119	19663
269.1	365.174	0.32285	um	Spot	Position	34	1000000131	19666
334.804	383.733	0.32285	um	Spot	Position	34	1000019672	19672
136.422	472.634	0.32285	um	Spot	Position	34	1000006119	19693
396.068	514.2	0.32285	um	Spot	Position	34	1000002551	19705
369.242	622.266	0.32285	um	Spot	Position	34	1000002547	19732
359.036	639.932	0.32285	um	Spot	Position	34	1000015013	19734
228.744	644.042	0.32285	um	Spot	Position	34	1000000418	19735
532.008	651.403	0.32285	um	Spot	Position	34	1000000186	19739
715.259	46.1039	0.32285	um	Spot	Position	34	1000018568	19751
813.45	70.3697	0.32285	um	Spot	Position	34	1000013865	19756
1153.2	106.006	0.32285	um	Spot	Position	34	1000004999	19768
763.647	111.022	0.32285	um	Spot	Position	34	1000016804	19771
1054.7	221.919	0.32285	um	Spot	Position	34	1000015097	19807
926.831	430.824	0.32285	um	Spot	Position	34	1000006290	19866
958.217	472.103	0.32285	um	Spot	Position	34	1000012185	19876
772.032	521.575	0.32285	um	Spot	Position	34	1000014598	19893
897.728	539.717	0.32285	um	Spot	Position	34	1000000401	19896
962.285	576.208	0.32285	um	Spot	Position	34	1000019326	19906
1033.33	580.147	0.32285	um	Spot	Position	34	1000016371	19908
1050.58	594.557	0.32285	um	Spot	Position	34	1000009857	19912
851.418	614.577	0.32285	um	Spot	Position	34	1000008658	19920
960.534	617.077	0.32285	um	Spot	Position	34	1000000968	19922
1026.97	643.367	0.32285	um	Spot	Position	34	1000011744	19931
634.749	681.611	0.32285	um	Spot	Position	34	1000015821	19941
451.203	691.773	0.32285	um	Spot	Position	34	1000000417	19945
396.61	705.898	0.32285	um	Spot	Position	34	1000019949	19949
259.1	709.298	0.32285	um	Spot	Position	34	1000003167	19951
597.96	742.426	0.32285	um	Spot	Position	34	1000008102	19960
424.711	850.408	0.32285	um	Spot	Position	34	1000000461	19992
336.34	942.455	0.32285	um	Spot	Position	34	1000012894	20009
394.467	1025.35	0.32285	um	Spot	Position	34	1000009967	20025
498.961	1042.75	0.32285	um	Spot	Position	34	1000000481	20030
397.971	1048.77	0.32285	um	Spot	Position	34	1000012326	20031
732.47	669.722	0.32285	um	Spot	Position	34	1000014044	20043
1140.69	742.903	0.32285	um	Spot	Position	34	1000017117	20070
806.388	750.929	0.32285	um	Spot	Position	34	1000014771	20077
687.329	789.035	0.32285	um	Spot	Position	34	1000015970	20088
927.412	821.623	0.32285	um	Spot	Position	34	1000008848	20097
889.519	831.872	0.32285	um	Spot	Position	34	1000011231	20100
553.67	90.324	0.32285	um	Spot	Position	35	1000019593	20190
383.977	133.149	0.32285	um	Spot	Position	35	1000011914	20201
607.965	160.016	0.32285	um	Spot	Position	35	1000007207	20207
302.049	184.605	0.32285	um	Spot	Position	35	1000001283	20211
187.583	209.618	0.32285	um	Spot	Position	35	1000000079	20221
49.5711	217.734	0.32285	um	Spot	Position	35	1000000101	20225
525.317	263.884	0.32285	um	Spot	Position	35	1000013743	20236
390.049	275.365	0.32285	um	Spot	Position	35	1000018460	20238
335.137	313.734	0.32285	um	Spot	Position	35	1000013152	20244
211.358	325.19	0.32285	um	Spot	Position	35	1000006694	20246
250.775	330.541	0.32285	um	Spot	Position	35	1000010212	20249
42.566	334.18	0.32285	um	Spot	Position	35	1000007835	20251
263.661	363.013	0.32285	um	Spot	Position	35	1000000131	20256
240.715	425.116	0.32285	um	Spot	Position	35	1000020272	20272
136.239	472.068	0.32285	um	Spot	Position	35	1000006119	20281
397.145	512.173	0.32285	um	Spot	Position	35	1000002551	20291
370.207	623.513	0.32285	um	Spot	Position	35	1000002547	20310
367.912	640.203	0.32285	um	Spot	Position	35	1000015013	20311
228.657	643.836	0.32285	um	Spot	Position	35	1000000418	20312
531.49	650.463	0.32285	um	Spot	Position	35	1000000186	20315
812.053	70.2503	0.32285	um	Spot	Position	35	1000013865	20333
782.072	102.647	0.32285	um	Spot	Position	35	1000018012	20345
1151	106.894	0.32285	um	Spot	Position	35	1000004999	20346
768.56	114.094	0.32285	um	Spot	Position	35	1000016804	20350
1057.93	221.402	0.32285	um	Spot	Position	35	1000015097	20381
928.123	434.373	0.32285	um	Spot	Position	35	1000006290	20453
795.589	443.12	0.32285	um	Spot	Position	35	1000010988	20455
755.681	529.836	0.32285	um	Spot	Position	35	1000014598	20480
895.164	539.433	0.32285	um	Spot	Position	35	1000000401	20482
854.943	556.629	0.32285	um	Spot	Position	35	1000013420	20487
965.615	558.075	0.32285	um	Spot	Position	35	1000019326	20490
1034.2	581.55	0.32285	um	Spot	Position	35	1000016371	20494
1050.49	594.012	0.32285	um	Spot	Position	35	1000009857	20498
851.555	615.411	0.32285	um	Spot	Position	35	1000008658	20506
960.896	617.526	0.32285	um	Spot	Position	35	1000000968	20507
638.38	681.79	0.32285	um	Spot	Position	35	1000015821	20533
451.698	691.354	0.32285	um	Spot	Position	35	1000000417	20534
393.164	704.792	0.32285	um	Spot	Position	35	1000019949	20537
261.551	720.353	0.32285	um	Spot	Position	35	1000003167	20543
610.624	750.855	0.32285	um	Spot	Position	35	1000008102	20549
425.327	851.479	0.32285	um	Spot	Position	35	1000000461	20571
397.03	1026.5	0.32285	um	Spot	Position	35	1000009967	20611
499.356	1043.41	0.32285	um	Spot	Position	35	1000000481	20614
398.224	1048.33	0.32285	um	Spot	Position	35	1000012326	20616
734.083	670.423	0.32285	um	Spot	Position	35	1000014044	20631
1141.71	743.095	0.32285	um	Spot	Position	35	1000017117	20657
806.74	753.152	0.32285	um	Spot	Position	35	1000014771	20662
691.455	768.009	0.32285	um	Spot	Position	35	1000015970	20667
930.208	820.488	0.32285	um	Spot	Position	35	1000008848	20686
892.017	832.227	0.32285	um	Spot	Position	35	1000011231	20690
952.498	869.278	0.32285	um	Spot	Position	35	1000000550	20701
489.123	65.9602	0.32285	um	Spot	Position	36	1000019584	20766
247.378	87.042	0.32285	um	Spot	Position	36	1000000060	20774
556.425	88.6187	0.32285	um	Spot	Position	36	1000019593	20776
233.603	129.818	0.32285	um	Spot	Position	36	1000005398	20791
381.454	133.074	0.32285	um	Spot	Position	36	1000011914	20793
611.361	158.855	0.32285	um	Spot	Position	36	1000007207	20797
299.983	184.364	0.32285	um	Spot	Position	36	1000001283	20804
235.941	196.581	0.32285	um	Spot	Position	36	1000014308	20807
187.944	209.391	0.32285	um	Spot	Position	36	1000000079	20812
50.1048	217.632	0.32285	um	Spot	Position	36	1000000101	20815
525.458	268.262	0.32285	um	Spot	Position	36	1000013743	20829
387.286	278.069	0.32285	um	Spot	Position	36	1000018460	20834
335.983	313.906	0.32285	um	Spot	Position	36	1000013152	20840
211.125	322.829	0.32285	um	Spot	Position	36	1000006694	20842
251.142	331.1	0.32285	um	Spot	Position	36	1000010212	20848
44.2517	336.86	0.32285	um	Spot	Position	36	1000007835	20850
262.19	361.622	0.32285	um	Spot	Position	36	1000000131	20852
232.792	410.338	0.32285	um	Spot	Position	36	1000020272	20867
135.875	471.871	0.32285	um	Spot	Position	36	1000006119	20885
398.285	512.067	0.32285	um	Spot	Position	36	1000002551	20899
369.674	622.435	0.32285	um	Spot	Position	36	1000002547	20918
373.251	641.09	0.32285	um	Spot	Position	36	1000015013	20920
228.685	643.495	0.32285	um	Spot	Position	36	1000000418	20921
530.193	658.461	0.32285	um	Spot	Position	36	1000000186	20926
398.594	661.12	0.32285	um	Spot	Position	36	1000020927	20927
708.106	46.1186	0.32285	um	Spot	Position	36	1000018568	20942
812.702	65.2544	0.32285	um	Spot	Position	36	1000013865	20944
788.996	101.355	0.32285	um	Spot	Position	36	1000018012	20955
1150.93	107.846	0.32285	um	Spot	Position	36	1000004999	20957
762.7	111.791	0.32285	um	Spot	Position	36	1000016804	20958
1054.82	218.689	0.32285	um	Spot	Position	36	1000015097	20994
927.239	433.261	0.32285	um	Spot	Position	36	1000006290	21063
746.79	532.42	0.32285	um	Spot	Position	36	1000014598	21091
895.953	539.73	0.32285	um	Spot	Position	36	1000000401	21093
958.146	541.514	0.32285	um	Spot	Position	36	1000019326	21095
854.183	557.243	0.32285	um	Spot	Position	36	1000013420	21102
1035.58	584.882	0.32285	um	Spot	Position	36	1000016371	21106
1050.27	593.302	0.32285	um	Spot	Position	36	1000009857	21112
853.095	615.883	0.32285	um	Spot	Position	36	1000008658	21120
960.207	619.422	0.32285	um	Spot	Position	36	1000000968	21123
1026.02	643.516	0.32285	um	Spot	Position	36	1000011744	21132
498.773	661.68	0.32285	um	Spot	Position	36	1000021142	21142
636.37	682.504	0.32285	um	Spot	Position	36	1000015821	21146
453.518	689.684	0.32285	um	Spot	Position	36	1000000417	21147
393.787	705.247	0.32285	um	Spot	Position	36	1000019949	21149
262.31	720.697	0.32285	um	Spot	Position	36	1000003167	21154
620.846	755.428	0.32285	um	Spot	Position	36	1000008102	21161
425.557	851.899	0.32285	um	Spot	Position	36	1000000461	21185
336.877	943.195	0.32285	um	Spot	Position	36	1000012894	21201
398.645	1027.01	0.32285	um	Spot	Position	36	1000009967	21216
499.806	1043.93	0.32285	um	Spot	Position	36	1000000481	21222
398.012	1047.82	0.32285	um	Spot	Position	36	1000012326	21223
734.464	671.755	0.32285	um	Spot	Position	36	1000014044	21229
1141.92	742.175	0.32285	um	Spot	Position	36	1000017117	21252
942.964	817.092	0.32285	um	Spot	Position	36	1000008848	21277
952.574	868.864	0.32285	um	Spot	Position	36	1000000550	21290
477.531	67.0957	0.32285	um	Spot	Position	37	1000019584	21352
247.863	86.9598	0.32285	um	Spot	Position	37	1000000060	21357
559.837	87.938	0.32285	um	Spot	Position	37	1000019593	21360
376.852	133.399	0.32285	um	Spot	Position	37	1000011914	21375
612.092	157.389	0.32285	um	Spot	Position	37	1000007207	21380
300.668	183.241	0.32285	um	Spot	Position	37	1000001283	21389
235.028	196.052	0.32285	um	Spot	Position	37	1000014308	21393
188.165	209.542	0.32285	um	Spot	Position	37	1000000079	21398
50.0517	217.255	0.32285	um	Spot	Position	37	1000000101	21402
524.598	278.834	0.32285	um	Spot	Position	37	1000013743	21424
372.715	289.939	0.32285	um	Spot	Position	37	1000018460	21427
334.102	316.554	0.32285	um	Spot	Position	37	1000013152	21429
256.66	333.647	0.32285	um	Spot	Position	37	1000010212	21437
45.0829	337.407	0.32285	um	Spot	Position	37	1000007835	21440
262	361.283	0.32285	um	Spot	Position	37	1000000131	21442
332.94	379.543	0.32285	um	Spot	Position	37	1000019672	21449
227.503	397.619	0.32285	um	Spot	Position	37	1000020272	21457
135.461	470.503	0.32285	um	Spot	Position	37	1000006119	21474
403.775	513.155	0.32285	um	Spot	Position	37	1000002551	21488
369.766	624.395	0.32285	um	Spot	Position	37	1000002547	21511
228.57	643.22	0.32285	um	Spot	Position	37	1000000418	21513
379.561	644.114	0.32285	um	Spot	Position	37	1000015013	21514
530.461	661.141	0.32285	um	Spot	Position	37	1000000186	21517
705.872	45.6408	0.32285	um	Spot	Position	37	1000018568	21535
816.712	62.2911	0.32285	um	Spot	Position	37	1000013865	21537
793.885	99.4802	0.32285	um	Spot	Position	37	1000018012	21547
1150.11	107.531	0.32285	um	Spot	Position	37	1000004999	21552
761.044	110.341	0.32285	um	Spot	Position	37	1000016804	21553
1053.05	217.535	0.32285	um	Spot	Position	37	1000015097	21590
925.704	436.683	0.32285	um	Spot	Position	37	1000006290	21649
954.07	536.364	0.32285	um	Spot	Position	37	1000019326	21678
853.654	557.272	0.32285	um	Spot	Position	37	1000013420	21688
1050.17	593.208	0.32285	um	Spot	Position	37	1000009857	21695
1033.14	601.82	0.32285	um	Spot	Position	37	1000016371	21698
1008.47	630.874	0.32285	um	Spot	Position	37	1000011744	21712
958.879	634.242	0.32285	um	Spot	Position	37	1000000968	21713
402.005	665.185	0.32285	um	Spot	Position	37	1000020927	21721
478.701	666.103	0.32285	um	Spot	Position	37	1000021142	21723
636.345	681.007	0.32285	um	Spot	Position	37	1000015821	21727
453.652	689.149	0.32285	um	Spot	Position	37	1000000417	21729
392.792	703.559	0.32285	um	Spot	Position	37	1000019949	21732
262.088	720.356	0.32285	um	Spot	Position	37	1000003167	21736
426.424	720.674	0.32285	um	Spot	Position	37	1000021737	21737
629.416	759.124	0.32285	um	Spot	Position	37	1000008102	21745
426.557	854.345	0.32285	um	Spot	Position	37	1000000461	21766
444.421	933.708	0.32285	um	Spot	Position	37	1000021784	21784
399.051	1027.37	0.32285	um	Spot	Position	37	1000009967	21799
500.602	1048.38	0.32285	um	Spot	Position	37	1000000481	21805
732.116	675.704	0.32285	um	Spot	Position	37	1000014044	21817
1142.61	741.801	0.32285	um	Spot	Position	37	1000017117	21842
694.267	746.216	0.32285	um	Spot	Position	37	1000015970	21844
785.312	763.648	0.32285	um	Spot	Position	37	1000014771	21850
950.74	816.481	0.32285	um	Spot	Position	37	1000008848	21863
952.497	868.969	0.32285	um	Spot	Position	37	1000000550	21879
501.625	11.6929	0.32285	um	Spot	Position	38	1000021930	21930
461.304	75.594	0.32285	um	Spot	Position	38	1000019584	21948
566.176	87.4384	0.32285	um	Spot	Position	38	1000019593	21951
246.088	88.0329	0.32285	um	Spot	Position	38	1000000060	21952
553.892	136.798	0.32285	um	Spot	Position	38	1000021965	21965
627.887	163.211	0.32285	um	Spot	Position	38	1000007207	21973
299.569	182.065	0.32285	um	Spot	Position	38	1000001283	21979
234.835	196.939	0.32285	um	Spot	Position	38	1000014308	21983
188.546	208.923	0.32285	um	Spot	Position	38	1000000079	21987
48.4276	217.294	0.32285	um	Spot	Position	38	1000000101	21990
286.517	260.472	0.32285	um	Spot	Position	38	1000022002	22002
526.425	287.243	0.32285	um	Spot	Position	38	1000013743	22010
361.252	300.101	0.32285	um	Spot	Position	38	1000018460	22012
331.942	323.257	0.32285	um	Spot	Position	38	1000013152	22015
252.913	331.236	0.32285	um	Spot	Position	38	1000010212	22019
52.559	346.752	0.32285	um	Spot	Position	38	1000007835	22023
336.473	360.699	0.32285	um	Spot	Position	38	1000019672	22028
261.858	362.464	0.32285	um	Spot	Position	38	1000000131	22029
225.84	389.833	0.32285	um	Spot	Position	38	1000020272	22037
140.056	455.659	0.32285	um	Spot	Position	38	1000006119	22055
401.676	512.028	0.32285	um	Spot	Position	38	1000002551	22070
394.218	617.044	0.32285	um	Spot	Position	38	1000022090	22090
369.371	623.995	0.32285	um	Spot	Position	38	1000002547	22091
385.881	646.939	0.32285	um	Spot	Position	38	1000015013	22094
411.383	652.675	0.32285	um	Spot	Position	38	1000020927	22097
705.054	47.3418	0.32285	um	Spot	Position	38	1000018568	22114
800.125	101.581	0.32285	um	Spot	Position	38	1000018012	22126
1150.37	108.757	0.32285	um	Spot	Position	38	1000004999	22130
760.427	110.407	0.32285	um	Spot	Position	38	1000016804	22131
1052.78	217.075	0.32285	um	Spot	Position	38	1000015097	22164
927.411	440.584	0.32285	um	Spot	Position	38	1000006290	22224
952.577	535.811	0.32285	um	Spot	Position	38	1000019326	22251
738.21	541.461	0.32285	um	Spot	Position	38	1000014598	22253
853.049	557.248	0.32285	um	Spot	Position	38	1000013420	22262
1050.6	593.437	0.32285	um	Spot	Position	38	1000009857	22270
1031.01	612.292	0.32285	um	Spot	Position	38	1000016371	22277
863.671	618.588	0.32285	um	Spot	Position	38	1000008658	22283
989.132	626.712	0.32285	um	Spot	Position	38	1000011744	22285
962.581	640.656	0.32285	um	Spot	Position	38	1000000968	22288
529.133	662.894	0.32285	um	Spot	Position	38	1000000186	22294
456.767	668.025	0.32285	um	Spot	Position	38	1000021142	22296
637.871	682.418	0.32285	um	Spot	Position	38	1000015821	22299
456.359	687.341	0.32285	um	Spot	Position	38	1000000417	22300
392.309	703.071	0.32285	um	Spot	Position	38	1000019949	22303
261.92	720.05	0.32285	um	Spot	Position	38	1000003167	22306
426.886	721.317	0.32285	um	Spot	Position	38	1000021737	22307
630.129	757.381	0.32285	um	Spot	Position	38	1000008102	22310
426.425	854.403	0.32285	um	Spot	Position	38	1000000461	22337
337.977	944.127	0.32285	um	Spot	Position	38	1000012894	22359
445.415	948.582	0.32285	um	Spot	Position	38	1000021784	22361
398.67	1027.31	0.32285	um	Spot	Position	38	1000009967	22375
504.074	1053.16	0.32285	um	Spot	Position	38	1000000481	22381
730.916	679.413	0.32285	um	Spot	Position	38	1000014044	22396
697.759	741.204	0.32285	um	Spot	Position	38	1000015970	22417
1142.41	743.254	0.32285	um	Spot	Position	38	1000017117	22421
774.54	766.343	0.32285	um	Spot	Position	38	1000014771	22427
952.879	814.137	0.32285	um	Spot	Position	38	1000008848	22438
890.118	834.703	0.32285	um	Spot	Position	38	1000011231	22445
952.283	868.412	0.32285	um	Spot	Position	38	1000000550	22455
512.902	11.1719	0.32285	um	Spot	Position	39	1000021930	22510
458.75	76.5928	0.32285	um	Spot	Position	39	1000019584	22528
578.097	85.5888	0.32285	um	Spot	Position	39	1000019593	22530
246.443	88.5685	0.32285	um	Spot	Position	39	1000000060	22533
554.732	137.856	0.32285	um	Spot	Position	39	1000021965	22547
637.139	164.186	0.32285	um	Spot	Position	39	1000007207	22556
298.898	182.948	0.32285	um	Spot	Position	39	1000001283	22561
235.892	197.168	0.32285	um	Spot	Position	39	1000014308	22568
188.924	209.147	0.32285	um	Spot	Position	39	1000000079	22572
48.4808	216.587	0.32285	um	Spot	Position	39	1000000101	22574
286.783	261.112	0.32285	um	Spot	Position	39	1000022002	22585
525.427	288.144	0.32285	um	Spot	Position	39	1000013743	22593
357.946	305.764	0.32285	um	Spot	Position	39	1000018460	22597
206.762	325.766	0.32285	um	Spot	Position	39	1000006694	22601
331.749	326.894	0.32285	um	Spot	Position	39	1000013152	22602
260.089	339.103	0.32285	um	Spot	Position	39	1000010212	22608
338.751	345.842	0.32285	um	Spot	Position	39	1000019672	22610
55.4327	347.68	0.32285	um	Spot	Position	39	1000007835	22613
261.844	363.422	0.32285	um	Spot	Position	39	1000000131	22616
143.544	437.833	0.32285	um	Spot	Position	39	1000006119	22636
411.137	504.174	0.32285	um	Spot	Position	39	1000002551	22650
389.762	618.163	0.32285	um	Spot	Position	39	1000022090	22670
369.31	623.768	0.32285	um	Spot	Position	39	1000002547	22672
234.868	634.435	0.32285	um	Spot	Position	39	1000000418	22674
413.337	646.784	0.32285	um	Spot	Position	39	1000020927	22677
389.678	650.609	0.32285	um	Spot	Position	39	1000015013	22680
703.069	46.3222	0.32285	um	Spot	Position	39	1000018568	22697
803.343	100.449	0.32285	um	Spot	Position	39	1000018012	22709
1150.45	113.147	0.32285	um	Spot	Position	39	1000004999	22715
1050.58	216.954	0.32285	um	Spot	Position	39	1000015097	22746
750.779	409.029	0.32285	um	Spot	Position	39	1000022803	22803
796.516	441.769	0.32285	um	Spot	Position	39	1000010988	22812
929.731	445.365	0.32285	um	Spot	Position	39	1000006290	22813
952.46	533.235	0.32285	um	Spot	Position	39	1000019326	22841
729.376	550.063	0.32285	um	Spot	Position	39	1000014598	22845
853.093	557.67	0.32285	um	Spot	Position	39	1000013420	22851
1050.36	593.41	0.32285	um	Spot	Position	39	1000009857	22858
869.088	618.311	0.32285	um	Spot	Position	39	1000008658	22869
1026.81	621.995	0.32285	um	Spot	Position	39	1000016371	22870
980.438	627.728	0.32285	um	Spot	Position	39	1000011744	22873
963.93	642.661	0.32285	um	Spot	Position	39	1000000968	22877
526.937	662.756	0.32285	um	Spot	Position	39	1000000186	22884
438.053	667.091	0.32285	um	Spot	Position	39	1000021142	22887
639.367	684.275	0.32285	um	Spot	Position	39	1000015821	22890
457.504	686.326	0.32285	um	Spot	Position	39	1000000417	22891
391.967	702.408	0.32285	um	Spot	Position	39	1000019949	22893
262.002	719.946	0.32285	um	Spot	Position	39	1000003167	22897
435.502	729.529	0.32285	um	Spot	Position	39	1000021737	22898
633.73	758.964	0.32285	um	Spot	Position	39	1000008102	22902
426.466	854.454	0.32285	um	Spot	Position	39	1000000461	22929
341.742	943.841	0.32285	um	Spot	Position	39	1000012894	22947
445.723	949.245	0.32285	um	Spot	Position	39	1000021784	22949
398.66	1027.62	0.32285	um	Spot	Position	39	1000009967	22966
506.891	1057.28	0.32285	um	Spot	Position	39	1000000481	22975
730.356	678.845	0.32285	um	Spot	Position	39	1000014044	22991
700.234	728.068	0.32285	um	Spot	Position	39	1000015970	23007
1143.2	742.367	0.32285	um	Spot	Position	39	1000017117	23012
772.264	767.401	0.32285	um	Spot	Position	39	1000014771	23021
952.901	813.703	0.32285	um	Spot	Position	39	1000008848	23039
924.619	818.883	0.32285	um	Spot	Position	39	1000023042	23042
952.634	869.385	0.32285	um	Spot	Position	39	1000000550	23054
522.302	11.6572	0.32285	um	Spot	Position	40	1000021930	23108
454.902	78.5316	0.32285	um	Spot	Position	40	1000019584	23126
583.267	81.3154	0.32285	um	Spot	Position	40	1000019593	23128
265.343	88.1885	0.32285	um	Spot	Position	40	1000000060	23131
554.98	137.906	0.32285	um	Spot	Position	40	1000021965	23145
300.745	181.949	0.32285	um	Spot	Position	40	1000001283	23157
235.794	196.897	0.32285	um	Spot	Position	40	1000014308	23162
189.753	208.995	0.32285	um	Spot	Position	40	1000000079	23170
47.2711	216.091	0.32285	um	Spot	Position	40	1000000101	23174
292.612	259.768	0.32285	um	Spot	Position	40	1000022002	23184
525.612	290.256	0.32285	um	Spot	Position	40	1000013743	23194
353.996	307.326	0.32285	um	Spot	Position	40	1000018460	23201
206.671	325.07	0.32285	um	Spot	Position	40	1000006694	23204
332.515	331.105	0.32285	um	Spot	Position	40	1000019672	23207
261.228	339.873	0.32285	um	Spot	Position	40	1000010212	23210
58.9479	354.112	0.32285	um	Spot	Position	40	1000007835	23211
261.652	363.325	0.32285	um	Spot	Position	40	1000000131	23215
217.836	378.619	0.32285	um	Spot	Position	40	1000020272	23219
387.171	620.312	0.32285	um	Spot	Position	40	1000022090	23274
368.375	622.579	0.32285	um	Spot	Position	40	1000002547	23276
236.098	634.41	0.32285	um	Spot	Position	40	1000000418	23278
414.608	640.158	0.32285	um	Spot	Position	40	1000020927	23279
398.315	652.881	0.32285	um	Spot	Position	40	1000015013	23284
418.202	660.105	0.32285	um	Spot	Position	40	1000021142	23287
702.597	46.6081	0.32285	um	Spot	Position	40	1000018568	23300
801.171	99.732	0.32285	um	Spot	Position	40	1000018012	23313
1150.26	115.78	0.32285	um	Spot	Position	40	1000004999	23320
1048.84	216.38	0.32285	um	Spot	Position	40	1000015097	23351
750.811	408.469	0.32285	um	Spot	Position	40	1000022803	23406
796.108	441.563	0.32285	um	Spot	Position	40	1000010988	23417
933.311	445.035	0.32285	um	Spot	Position	40	1000006290	23418
952.175	532.232	0.32285	um	Spot	Position	40	1000019326	23444
852.589	557.568	0.32285	um	Spot	Position	40	1000013420	23454
722.29	559.245	0.32285	um	Spot	Position	40	1000014598	23455
1050.08	592.568	0.32285	um	Spot	Position	40	1000009857	23463
850.07	617.303	0.32285	um	Spot	Position	40	1000008658	23471
1026.16	626.862	0.32285	um	Spot	Position	40	1000016371	23476
980.276	628.349	0.32285	um	Spot	Position	40	1000011744	23478
963.734	645.104	0.32285	um	Spot	Position	40	1000000968	23481
527.563	664.169	0.32285	um	Spot	Position	40	1000000186	23488
457.556	685.252	0.32285	um	Spot	Position	40	1000000417	23492
640.895	687.112	0.32285	um	Spot	Position	40	1000015821	23493
392.073	702.209	0.32285	um	Spot	Position	40	1000019949	23495
261.776	718.966	0.32285	um	Spot	Position	40	1000003167	23502
436.92	730.625	0.32285	um	Spot	Position	40	1000021737	23505
426.4	854.923	0.32285	um	Spot	Position	40	1000000461	23535
338.137	943.337	0.32285	um	Spot	Position	40	1000012894	23550
445.888	949.98	0.32285	um	Spot	Position	40	1000021784	23553
344.546	953.138	0.32285	um	Spot	Position	40	1000023555	23555
397.566	1027.69	0.32285	um	Spot	Position	40	1000009967	23570
507.543	1057.89	0.32285	um	Spot	Position	40	1000000481	23581
732.732	678.976	0.32285	um	Spot	Position	40	1000014044	23597
700.125	722.173	0.32285	um	Spot	Position	40	1000015970	23614
1142.07	746.049	0.32285	um	Spot	Position	40	1000017117	23624
762.867	767.377	0.32285	um	Spot	Position	40	1000014771	23632
954.151	813.206	0.32285	um	Spot	Position	40	1000008848	23647
936.631	823.26	0.32285	um	Spot	Position	40	1000023042	23650
952.133	868.783	0.32285	um	Spot	Position	40	1000000550	23663
538.038	10.9066	0.32285	um	Spot	Position	41	1000021930	23715
452.873	80.0457	0.32285	um	Spot	Position	41	1000019584	23732
584.913	81.4138	0.32285	um	Spot	Position	41	1000019593	23733
555.134	138.74	0.32285	um	Spot	Position	41	1000021965	23749
239.816	180.879	0.32285	um	Spot	Position	41	1000014308	23760
299.873	182.738	0.32285	um	Spot	Position	41	1000001283	23762
189.588	209.299	0.32285	um	Spot	Position	41	1000000079	23771
47.8902	216.03	0.32285	um	Spot	Position	41	1000000101	23775
296.039	259.77	0.32285	um	Spot	Position	41	1000022002	23785
323.955	314.543	0.32285	um	Spot	Position	41	1000013152	23807
342.109	319.235	0.32285	um	Spot	Position	41	1000018460	23809
204.82	322.698	0.32285	um	Spot	Position	41	1000006694	23810
261.399	341.204	0.32285	um	Spot	Position	41	1000010212	23817
243.44	356.206	0.32285	um	Spot	Position	41	1000000131	23820
63.0792	359.287	0.32285	um	Spot	Position	41	1000007835	23822
216.401	378.295	0.32285	um	Spot	Position	41	1000020272	23826
415.68	508.243	0.32285	um	Spot	Position	41	1000002551	23865
368.183	622.563	0.32285	um	Spot	Position	41	1000002547	23887
388.076	623.788	0.32285	um	Spot	Position	41	1000022090	23888
240.168	631.512	0.32285	um	Spot	Position	41	1000000418	23889
418.817	637.735	0.32285	um	Spot	Position	41	1000020927	23890
396.97	655.186	0.32285	um	Spot	Position	41	1000015013	23896
530.167	660.397	0.32285	um	Spot	Position	41	1000000186	23898
702.242	47.843	0.32285	um	Spot	Position	41	1000018568	23912
796.681	100.926	0.32285	um	Spot	Position	41	1000018012	23925
755.675	111.93	0.32285	um	Spot	Position	41	1000016804	23927
1148.12	123.087	0.32285	um	Spot	Position	41	1000004999	23935
1048.22	208.491	0.32285	um	Spot	Position	41	1000015097	23963
747.722	410.829	0.32285	um	Spot	Position	41	1000022803	24020
796.286	439.189	0.32285	um	Spot	Position	41	1000010988	24026
940.872	441.326	0.32285	um	Spot	Position	41	1000006290	24028
950.987	532.342	0.32285	um	Spot	Position	41	1000019326	24054
852.759	557.143	0.32285	um	Spot	Position	41	1000013420	24064
722.03	559.179	0.32285	um	Spot	Position	41	1000014598	24066
1050.27	593.088	0.32285	um	Spot	Position	41	1000009857	24074
836.528	599.177	0.32285	um	Spot	Position	41	1000008658	24076
1029.82	642.14	0.32285	um	Spot	Position	41	1000016371	24092
962.958	645.826	0.32285	um	Spot	Position	41	1000000968	24094
457.956	683.086	0.32285	um	Spot	Position	41	1000000417	24103
639.59	687.847	0.32285	um	Spot	Position	41	1000015821	24104
391.679	702.284	0.32285	um	Spot	Position	41	1000019949	24106
260.158	713.04	0.32285	um	Spot	Position	41	1000003167	24109
438.759	734.319	0.32285	um	Spot	Position	41	1000021737	24113
632.69	765.891	0.32285	um	Spot	Position	41	1000008102	24118
652.887	768.301	0.32285	um	Spot	Position	41	1000024119	24119
427.144	855.516	0.32285	um	Spot	Position	41	1000000461	24135
338.215	943.502	0.32285	um	Spot	Position	41	1000012894	24149
446.528	951.219	0.32285	um	Spot	Position	41	1000021784	24151
396.72	1027.4	0.32285	um	Spot	Position	41	1000009967	24157
509.895	1060.46	0.32285	um	Spot	Position	41	1000000481	24163
731.2	679.314	0.32285	um	Spot	Position	41	1000014044	24176
705.515	701.832	0.32285	um	Spot	Position	41	1000015970	24186
1143.09	744.309	0.32285	um	Spot	Position	41	1000017117	24203
754.615	769.542	0.32285	um	Spot	Position	41	1000014771	24211
955.186	811.757	0.32285	um	Spot	Position	41	1000008848	24224
940.651	824.662	0.32285	um	Spot	Position	41	1000023042	24228
952.215	868.592	0.32285	um	Spot	Position	41	1000000550	24241
543.723	8.93021	0.32285	um	Spot	Position	42	1000021930	24299
450.45	78.3045	0.32285	um	Spot	Position	42	1000019584	24319
591.439	86.5838	0.32285	um	Spot	Position	42	1000019593	24322
299.556	97.6478	0.32285	um	Spot	Position	42	1000024323	24323
555.051	139.306	0.32285	um	Spot	Position	42	1000021965	24337
297.877	183.306	0.32285	um	Spot	Position	42	1000001283	24347
190.098	209.547	0.32285	um	Spot	Position	42	1000000079	24357
47.2133	215.841	0.32285	um	Spot	Position	42	1000000101	24359
295.113	260.08	0.32285	um	Spot	Position	42	1000022002	24373
323.3	310.195	0.32285	um	Spot	Position	42	1000013152	24385
340.625	319.476	0.32285	um	Spot	Position	42	1000018460	24389
318.077	338.035	0.32285	um	Spot	Position	42	1000019672	24398
268.939	347.027	0.32285	um	Spot	Position	42	1000010212	24401
242.772	356.038	0.32285	um	Spot	Position	42	1000000131	24402
61.7332	361.219	0.32285	um	Spot	Position	42	1000007835	24404
216.411	378.843	0.32285	um	Spot	Position	42	1000020272	24409
416.28	508.671	0.32285	um	Spot	Position	42	1000002551	24448
387.864	623.749	0.32285	um	Spot	Position	42	1000022090	24467
243.312	628.843	0.32285	um	Spot	Position	42	1000000418	24469
422.738	630.469	0.32285	um	Spot	Position	42	1000020927	24470
397.918	653.028	0.32285	um	Spot	Position	42	1000015013	24477
530.959	659.437	0.32285	um	Spot	Position	42	1000000186	24481
699.334	52.0862	0.32285	um	Spot	Position	42	1000018568	24496
793.877	102.344	0.32285	um	Spot	Position	42	1000018012	24507
755.34	110.841	0.32285	um	Spot	Position	42	1000016804	24509
1148.13	122.515	0.32285	um	Spot	Position	42	1000004999	24516
1050.34	203.362	0.32285	um	Spot	Position	42	1000015097	24542
745.033	413.45	0.32285	um	Spot	Position	42	1000022803	24598
796.992	437.596	0.32285	um	Spot	Position	42	1000010988	24604
943.04	439.877	0.32285	um	Spot	Position	42	1000006290	24607
951.34	531.355	0.32285	um	Spot	Position	42	1000019326	24630
853.552	556.352	0.32285	um	Spot	Position	42	1000013420	24637
714.848	561.276	0.32285	um	Spot	Position	42	1000014598	24641
832.39	589.285	0.32285	um	Spot	Position	42	1000008658	24646
1049.83	592.616	0.32285	um	Spot	Position	42	1000009857	24648
980.58	628.517	0.32285	um	Spot	Position	42	1000011744	24661
1030.81	645.383	0.32285	um	Spot	Position	42	1000016371	24665
962.031	646.389	0.32285	um	Spot	Position	42	1000000968	24666
458.13	683.578	0.32285	um	Spot	Position	42	1000000417	24679
642.641	687.891	0.32285	um	Spot	Position	42	1000015821	24680
256.668	701.445	0.32285	um	Spot	Position	42	1000003167	24682
391.713	702.209	0.32285	um	Spot	Position	42	1000019949	24683
441.106	735.268	0.32285	um	Spot	Position	42	1000021737	24692
629.273	766.249	0.32285	um	Spot	Position	42	1000008102	24697
659.382	772.507	0.32285	um	Spot	Position	42	1000024119	24700
427.938	856.422	0.32285	um	Spot	Position	42	1000000461	24720
339.375	945.257	0.32285	um	Spot	Position	42	1000012894	24736
446.698	953.152	0.32285	um	Spot	Position	42	1000021784	24738
346.457	970.698	0.32285	um	Spot	Position	42	1000023555	24743
390.765	1017.18	0.32285	um	Spot	Position	42	1000012326	24752
514.26	1067.88	0.32285	um	Spot	Position	42	1000000481	24765
728.848	687.251	0.32285	um	Spot	Position	42	1000014044	24779
1143.07	745.453	0.32285	um	Spot	Position	42	1000017117	24800
750.143	768.554	0.32285	um	Spot	Position	42	1000014771	24809
956.756	811.018	0.32285	um	Spot	Position	42	1000008848	24824
952.251	832.321	0.32285	um	Spot	Position	42	1000023042	24831
908.725	833.967	0.32285	um	Spot	Position	42	1000011231	24833
952.216	868.387	0.32285	um	Spot	Position	42	1000000550	24841
554.8	13.2947	0.32285	um	Spot	Position	43	1000021930	24897
448.702	77.9426	0.32285	um	Spot	Position	43	1000019584	24915
592.404	87.8185	0.32285	um	Spot	Position	43	1000019593	24918
320.14	100.512	0.32285	um	Spot	Position	43	1000024323	24919
556.542	140.151	0.32285	um	Spot	Position	43	1000021965	24935
299.963	182.817	0.32285	um	Spot	Position	43	1000001283	24944
190.309	209.714	0.32285	um	Spot	Position	43	1000000079	24953
47.6347	216.634	0.32285	um	Spot	Position	43	1000000101	24956
292.654	259.978	0.32285	um	Spot	Position	43	1000022002	24969
340.914	320.182	0.32285	um	Spot	Position	43	1000018460	24983
317.073	346.381	0.32285	um	Spot	Position	43	1000019672	24992
238.03	349.632	0.32285	um	Spot	Position	43	1000000131	24993
273.957	349.242	0.32285	um	Spot	Position	43	1000010212	24994
70.9309	367.59	0.32285	um	Spot	Position	43	1000007835	24998
215.386	378.735	0.32285	um	Spot	Position	43	1000020272	25001
415.509	508.115	0.32285	um	Spot	Position	43	1000002551	25039
417.122	616.373	0.32285	um	Spot	Position	43	1000020927	25059
388.277	626.758	0.32285	um	Spot	Position	43	1000022090	25064
536.157	652.653	0.32285	um	Spot	Position	43	1000000186	25072
404.332	655.801	0.32285	um	Spot	Position	43	1000015013	25074
699.992	52.8181	0.32285	um	Spot	Position	43	1000018568	25091
754.785	110.782	0.32285	um	Spot	Position	43	1000016804	25104
1147.6	122.746	0.32285	um	Spot	Position	43	1000004999	25113
1055.86	192.043	0.32285	um	Spot	Position	43	1000015097	25135
682.204	420.151	0.32285	um	Spot	Position	43	1000025200	25200
726.547	421.115	0.32285	um	Spot	Position	43	1000022803	25201
790.428	424.941	0.32285	um	Spot	Position	43	1000010988	25202
943.325	437.509	0.32285	um	Spot	Position	43	1000006290	25206
949.155	526.404	0.32285	um	Spot	Position	43	1000019326	25229
854.784	555.521	0.32285	um	Spot	Position	43	1000013420	25238
704.76	567.864	0.32285	um	Spot	Position	43	1000014598	25242
817.661	578.539	0.32285	um	Spot	Position	43	1000008658	25244
1049.44	592.528	0.32285	um	Spot	Position	43	1000009857	25249
980.145	628.531	0.32285	um	Spot	Position	43	1000011744	25264
1031.59	650.961	0.32285	um	Spot	Position	43	1000016371	25269
962.012	652.443	0.32285	um	Spot	Position	43	1000000968	25271
650.449	681.927	0.32285	um	Spot	Position	43	1000015821	25279
457.781	683.364	0.32285	um	Spot	Position	43	1000000417	25280
255.731	687.424	0.32285	um	Spot	Position	43	1000003167	25281
392.199	702.333	0.32285	um	Spot	Position	43	1000019949	25284
441.255	734.944	0.32285	um	Spot	Position	43	1000021737	25292
626.323	766.732	0.32285	um	Spot	Position	43	1000008102	25300
660.443	773.253	0.32285	um	Spot	Position	43	1000024119	25303
428.843	857.414	0.32285	um	Spot	Position	43	1000000461	25322
339.408	945.701	0.32285	um	Spot	Position	43	1000012894	25339
346.423	972.207	0.32285	um	Spot	Position	43	1000023555	25348
388.294	1013.16	0.32285	um	Spot	Position	43	1000012326	25354
514.613	1068.9	0.32285	um	Spot	Position	43	1000000481	25361
727.644	689.44	0.32285	um	Spot	Position	43	1000014044	25375
1142.61	748.048	0.32285	um	Spot	Position	43	1000017117	25394
1020.73	765.056	0.32285	um	Spot	Position	43	1000025401	25401
749.364	767.436	0.32285	um	Spot	Position	43	1000014771	25402
957.252	811.826	0.32285	um	Spot	Position	43	1000008848	25417
960.907	834.919	0.32285	um	Spot	Position	43	1000023042	25425
553.806	12.1157	0.32285	um	Spot	Position	44	1000021930	25482
575.534	17.966	0.32285	um	Spot	Position	44	1000025486	25486
448.578	78.659	0.32285	um	Spot	Position	44	1000019584	25502
591.254	87.9614	0.32285	um	Spot	Position	44	1000019593	25506
328.181	102.692	0.32285	um	Spot	Position	44	1000024323	25507
556.811	140.945	0.32285	um	Spot	Position	44	1000021965	25520
237.203	172.651	0.32285	um	Spot	Position	44	1000014308	25529
299.157	184.154	0.32285	um	Spot	Position	44	1000001283	25531
190.774	209.922	0.32285	um	Spot	Position	44	1000000079	25542
48.0689	217.477	0.32285	um	Spot	Position	44	1000000101	25545
299.511	258.261	0.32285	um	Spot	Position	44	1000022002	25553
236.371	344.202	0.32285	um	Spot	Position	44	1000000131	25577
322.717	349.365	0.32285	um	Spot	Position	44	1000019672	25578
215.968	379.413	0.32285	um	Spot	Position	44	1000020272	25586
87.5896	384.571	0.32285	um	Spot	Position	44	1000007835	25587
415.26	508.081	0.32285	um	Spot	Position	44	1000002551	25621
250.967	617.848	0.32285	um	Spot	Position	44	1000000418	25639
388.565	624.933	0.32285	um	Spot	Position	44	1000022090	25642
413.225	624.701	0.32285	um	Spot	Position	44	1000020927	25643
536.245	642.549	0.32285	um	Spot	Position	44	1000000186	25647
407.414	655.428	0.32285	um	Spot	Position	44	1000015013	25650
699.629	53.1077	0.32285	um	Spot	Position	44	1000018568	25668
781.974	102.548	0.32285	um	Spot	Position	44	1000018012	25682
754.302	111.48	0.32285	um	Spot	Position	44	1000016804	25685
1146.62	127.236	0.32285	um	Spot	Position	44	1000004999	25692
1062.53	176.164	0.32285	um	Spot	Position	44	1000015097	25704
860.256	416.391	0.32285	um	Spot	Position	44	1000025771	25771
680.209	419.565	0.32285	um	Spot	Position	44	1000025200	25772
788.809	419.215	0.32285	um	Spot	Position	44	1000010988	25773
716.335	425.965	0.32285	um	Spot	Position	44	1000022803	25775
947.807	435.441	0.32285	um	Spot	Position	44	1000006290	25776
944.548	500.295	0.32285	um	Spot	Position	44	1000019326	25797
855.305	555.249	0.32285	um	Spot	Position	44	1000013420	25814
1049.45	592.244	0.32285	um	Spot	Position	44	1000009857	25825
927.158	605.699	0.32285	um	Spot	Position	44	1000025828	25828
981.102	628.817	0.32285	um	Spot	Position	44	1000011744	25839
912.602	646.445	0.32285	um	Spot	Position	44	1000025844	25844
[truncated: 10,679 more rows]
