# Supplementary material for: Neurotransmitter signaling regulates distinct phases of multimodal human interneuron migration
Source: EMBO J. 2021 Oct 18;40(23):e108714. doi: 10.15252/embj.2021108714 (PMC8634123; doi:10.15252/embj.2021108714)
Supplement: Supplementary file 13 — Software EV1 [file EMBJ-40-e108714-s017.zip › Supplementary_Software/track-analysis-using-trackpal/DATA_RAW/2211_Dlxi56_GFP_WT1_confGFP_tstack_Control_stackreg_Badj_Position_control.csv]

Position
====================
Position X	Position Y	Position Z	Unit	Category	Collection	Time	TrackID	ID
410.808	31.7236	2.5	um	Spot	Position	1	1000000034	34
337.831	69.4133	2.5	um	Spot	Position	1	1000000058	58
405.132	78.9993	2.5	um	Spot	Position	1	1000000068	68
617.008	149.917	2.5	um	Spot	Position	1	1000000119	119
785.564	4.71532	2.5	um	Spot	Position	1	1000000138	138
911.067	14.8378	2.5	um	Spot	Position	1	1000000143	143
974.39	127.672	2.5	um	Spot	Position	1	1000000231	231
555.256	177.697	2.5	um	Spot	Position	1	1000000258	258
72.0575	204.756	2.5	um	Spot	Position	1	1000000275	275
120.607	281.936	2.5	um	Spot	Position	1	1000000317	317
701.954	168.426	2.5	um	Spot	Position	1	1000000349	349
1032.63	269.922	2.5	um	Spot	Position	1	1000000431	431
1144.9	307.277	2.5	um	Spot	Position	1	1000000464	464
832.294	386.021	2.5	um	Spot	Position	1	1000000648	648
673.299	440.966	2.5	um	Spot	Position	1	1000000703	703
343.358	560.976	2.5	um	Spot	Position	1	1000000827	827
83.2242	568.814	2.5	um	Spot	Position	1	1000000841	841
262.545	591.579	2.5	um	Spot	Position	1	1000000868	868
437.248	657.24	2.5	um	Spot	Position	1	1000000937	937
941.298	557.946	2.5	um	Spot	Position	1	1000001015	1015
873.476	604.641	2.5	um	Spot	Position	1	1000001061	1061
945.741	628.675	2.5	um	Spot	Position	1	1000001082	1082
507.427	898.069	2.5	um	Spot	Position	1	1000001726	1726
411.062	31.1328	2.5	um	Spot	Position	2	1000000034	2516
337.423	69.4889	2.5	um	Spot	Position	2	1000000058	2537
403.63	79.5086	2.5	um	Spot	Position	2	1000000068	2544
617.742	150.193	2.5	um	Spot	Position	2	1000000119	2576
784.92	5.54234	2.5	um	Spot	Position	2	1000000138	2591
909.99	16.4795	2.5	um	Spot	Position	2	1000000143	2596
975.588	127.647	2.5	um	Spot	Position	2	1000000231	2691
555.96	177.22	2.5	um	Spot	Position	2	1000000258	2714
71.3835	204.95	2.5	um	Spot	Position	2	1000000275	2727
120.842	282.037	2.5	um	Spot	Position	2	1000000317	2762
701.804	168.579	2.5	um	Spot	Position	2	1000000349	2788
1031.5	270.36	2.5	um	Spot	Position	2	1000000431	2826
1146.09	307.546	2.5	um	Spot	Position	2	1000000464	2840
832.17	385.81	2.5	um	Spot	Position	2	1000000648	2924
82.4056	569.511	2.5	um	Spot	Position	2	1000000841	3025
338.356	572.831	2.5	um	Spot	Position	2	1000000827	3030
263.509	592.375	2.5	um	Spot	Position	2	1000000868	3051
436.713	657.224	2.5	um	Spot	Position	2	1000000937	3094
779.416	551.533	2.5	um	Spot	Position	2	1000003137	3137
941.194	557.888	2.5	um	Spot	Position	2	1000001015	3141
873.161	605.015	2.5	um	Spot	Position	2	1000001061	3193
945.136	628.974	2.5	um	Spot	Position	2	1000001082	3218
506.874	899.062	2.5	um	Spot	Position	2	1000001726	3467
411.89	30.749	2.5	um	Spot	Position	3	1000000034	3739
337.62	69.2558	2.5	um	Spot	Position	3	1000000058	3764
402.421	80.5688	2.5	um	Spot	Position	3	1000000068	3771
618.285	150.218	2.5	um	Spot	Position	3	1000000119	3809
784.041	6.05685	2.5	um	Spot	Position	3	1000000138	3822
909.379	17.0275	2.5	um	Spot	Position	3	1000000143	3828
977.162	127.719	2.5	um	Spot	Position	3	1000000231	3926
556.823	177.349	2.5	um	Spot	Position	3	1000000258	3946
70.9938	206.43	2.5	um	Spot	Position	3	1000000275	3958
121.36	282.33	2.5	um	Spot	Position	3	1000000317	3994
701.542	168.629	2.5	um	Spot	Position	3	1000000349	4023
1024.8	273.544	2.5	um	Spot	Position	3	1000000431	4060
1144.54	308.047	2.5	um	Spot	Position	3	1000000464	4078
831.652	385.965	2.5	um	Spot	Position	3	1000000648	4161
670.689	474.073	2.5	um	Spot	Position	3	1000000703	4188
81.758	569.955	2.5	um	Spot	Position	3	1000000841	4280
334.949	579.221	2.5	um	Spot	Position	3	1000000827	4293
263.95	593.141	2.5	um	Spot	Position	3	1000000868	4303
436.274	657.983	2.5	um	Spot	Position	3	1000000937	4355
778.424	550.853	2.5	um	Spot	Position	3	1000003137	4406
939.892	557.473	2.5	um	Spot	Position	3	1000001015	4415
872.945	605.053	2.5	um	Spot	Position	3	1000001061	4471
945.609	629.356	2.5	um	Spot	Position	3	1000001082	4494
508.786	873.548	2.5	um	Spot	Position	3	1000004773	4773
501.471	905.117	2.5	um	Spot	Position	3	1000001726	4797
412.532	30.4649	2.5	um	Spot	Position	4	1000000034	5088
337.989	69.2967	2.5	um	Spot	Position	4	1000000058	5112
401.422	81.4186	2.5	um	Spot	Position	4	1000000068	5121
619.084	149.987	2.5	um	Spot	Position	4	1000000119	5157
783.463	6.22387	2.5	um	Spot	Position	4	1000000138	5171
906.236	23.7883	2.5	um	Spot	Position	4	1000000143	5183
978.737	127.89	2.5	um	Spot	Position	4	1000000231	5285
558.033	177.068	2.5	um	Spot	Position	4	1000000258	5313
71.3615	206.544	2.5	um	Spot	Position	4	1000000275	5329
121.291	282.355	2.5	um	Spot	Position	4	1000000317	5367
701.928	168.951	2.5	um	Spot	Position	4	1000000349	5394
1017.56	276.471	2.5	um	Spot	Position	4	1000000431	5426
1143.49	308.62	2.5	um	Spot	Position	4	1000000464	5435
833.849	388.133	2.5	um	Spot	Position	4	1000000648	5525
81.4387	570.604	2.5	um	Spot	Position	4	1000000841	5635
329.428	591.647	2.5	um	Spot	Position	4	1000000827	5650
263.79	593.442	2.5	um	Spot	Position	4	1000000868	5652
435.317	658.205	2.5	um	Spot	Position	4	1000000937	5710
938.891	557.955	2.5	um	Spot	Position	4	1000001015	5767
872.339	605.108	2.5	um	Spot	Position	4	1000001061	5823
944.639	629.408	2.5	um	Spot	Position	4	1000001082	5847
507.679	874.103	2.5	um	Spot	Position	4	1000004773	6075
499.936	907.006	2.5	um	Spot	Position	4	1000001726	6091
413.592	30.3515	2.5	um	Spot	Position	5	1000000034	6350
338.402	68.8988	2.5	um	Spot	Position	5	1000000058	6373
401.185	81.5868	2.5	um	Spot	Position	5	1000000068	6384
136.203	144.731	2.5	um	Spot	Position	5	1000006419	6419
619.488	150.183	2.5	um	Spot	Position	5	1000000119	6424
782.638	6.73216	2.5	um	Spot	Position	5	1000000138	6437
905.542	25.0051	2.5	um	Spot	Position	5	1000000143	6452
980.275	128.593	2.5	um	Spot	Position	5	1000000231	6557
558.986	177.416	2.5	um	Spot	Position	5	1000000258	6580
71.0724	206.193	2.5	um	Spot	Position	5	1000000275	6593
122.087	282.78	2.5	um	Spot	Position	5	1000000317	6631
702.287	169.095	2.5	um	Spot	Position	5	1000000349	6656
1012.19	278.689	2.5	um	Spot	Position	5	1000000431	6693
1143.87	307.043	2.5	um	Spot	Position	5	1000000464	6703
838.605	393.151	2.5	um	Spot	Position	5	1000000648	6790
81.1539	570.608	2.5	um	Spot	Position	5	1000000841	6900
324.935	599.436	2.5	um	Spot	Position	5	1000000827	6933
434.578	657.795	2.5	um	Spot	Position	5	1000000937	6980
937.95	558.108	2.5	um	Spot	Position	5	1000001015	7045
778.989	570.398	2.5	um	Spot	Position	5	1000003137	7058
871.966	605.503	2.5	um	Spot	Position	5	1000001061	7099
944.189	629.758	2.5	um	Spot	Position	5	1000001082	7120
507.441	874.909	2.5	um	Spot	Position	5	1000004773	7385
498.768	907.888	2.5	um	Spot	Position	5	1000001726	7405
414.724	29.8942	2.5	um	Spot	Position	6	1000000034	7712
338.704	68.8432	2.5	um	Spot	Position	6	1000000058	7730
401.466	82.1821	2.5	um	Spot	Position	6	1000000068	7738
140.316	144.321	2.5	um	Spot	Position	6	1000006419	7767
619.759	150.242	2.5	um	Spot	Position	6	1000000119	7772
782.213	7.36709	2.5	um	Spot	Position	6	1000000138	7789
905.572	24.8924	2.5	um	Spot	Position	6	1000000143	7802
982.178	128.87	2.5	um	Spot	Position	6	1000000231	7886
559.609	176.63	2.5	um	Spot	Position	6	1000000258	7910
71.4204	206.397	2.5	um	Spot	Position	6	1000000275	7922
122.298	283.142	2.5	um	Spot	Position	6	1000000317	7959
702.029	169.349	2.5	um	Spot	Position	6	1000000349	7992
1006.08	280.925	2.5	um	Spot	Position	6	1000000431	8024
1143.98	306.069	2.5	um	Spot	Position	6	1000000464	8030
843.481	397.666	2.5	um	Spot	Position	6	1000000648	8123
672.164	474.275	2.5	um	Spot	Position	6	1000000703	8141
80.5817	570.826	2.5	um	Spot	Position	6	1000000841	8229
266.871	605.165	2.5	um	Spot	Position	6	1000000868	8259
318.103	609.034	2.5	um	Spot	Position	6	1000000827	8262
434.139	657.247	2.5	um	Spot	Position	6	1000000937	8286
938.151	558.082	2.5	um	Spot	Position	6	1000001015	8352
871.732	605.749	2.5	um	Spot	Position	6	1000001061	8401
944.641	629.994	2.5	um	Spot	Position	6	1000001082	8412
507.707	876.398	2.5	um	Spot	Position	6	1000004773	8670
497.617	908.954	2.5	um	Spot	Position	6	1000001726	8684
415.333	29.5842	2.5	um	Spot	Position	7	1000000034	8960
338.707	68.8148	2.5	um	Spot	Position	7	1000000058	8983
400.404	83.197	2.5	um	Spot	Position	7	1000000068	8993
148.21	141.701	2.5	um	Spot	Position	7	1000006419	9020
620.084	150.196	2.5	um	Spot	Position	7	1000000119	9025
905.273	26.2372	2.5	um	Spot	Position	7	1000000143	9056
984.456	128.742	2.5	um	Spot	Position	7	1000000231	9148
564.139	172.717	2.5	um	Spot	Position	7	1000000258	9167
70.9973	207.338	2.5	um	Spot	Position	7	1000000275	9182
121.938	283.441	2.5	um	Spot	Position	7	1000000317	9215
702.032	169.899	2.5	um	Spot	Position	7	1000000349	9240
1003.71	282.385	2.5	um	Spot	Position	7	1000000431	9272
1144.26	306.55	2.5	um	Spot	Position	7	1000000464	9278
848.336	401.903	2.5	um	Spot	Position	7	1000000648	9365
672.758	473.789	2.5	um	Spot	Position	7	1000000703	9383
79.9719	570.711	2.5	um	Spot	Position	7	1000000841	9465
266.785	605.942	2.5	um	Spot	Position	7	1000000868	9499
315.297	612.345	2.5	um	Spot	Position	7	1000000827	9505
433.647	656.801	2.5	um	Spot	Position	7	1000000937	9530
938.124	558.083	2.5	um	Spot	Position	7	1000001015	9582
777.698	583.691	2.5	um	Spot	Position	7	1000003137	9610
871.511	605.745	2.5	um	Spot	Position	7	1000001061	9634
945.257	629.978	2.5	um	Spot	Position	7	1000001082	9650
508.406	878.671	2.5	um	Spot	Position	7	1000004773	9916
496.79	909.666	2.5	um	Spot	Position	7	1000001726	9931
415.963	29.1892	2.5	um	Spot	Position	8	1000000034	10201
339.095	68.4063	2.5	um	Spot	Position	8	1000000058	10223
400.809	82.7001	2.5	um	Spot	Position	8	1000000068	10231
620.509	150.347	2.5	um	Spot	Position	8	1000000119	10260
904.782	27.1829	2.5	um	Spot	Position	8	1000000143	10294
984.635	129.079	2.5	um	Spot	Position	8	1000000231	10387
568.923	177.559	2.5	um	Spot	Position	8	1000000258	10416
71.4687	207.424	2.5	um	Spot	Position	8	1000000275	10427
124.184	287.11	2.5	um	Spot	Position	8	1000000317	10467
702.016	170.21	2.5	um	Spot	Position	8	1000000349	10492
998.242	284.361	2.5	um	Spot	Position	8	1000000431	10532
1142.73	307.127	2.5	um	Spot	Position	8	1000000464	10538
849.4	403.852	2.5	um	Spot	Position	8	1000000648	10620
674.888	474.122	2.5	um	Spot	Position	8	1000000703	10636
92.6347	517.357	2.5	um	Spot	Position	8	1000010665	10665
80.1388	570.101	2.5	um	Spot	Position	8	1000000841	10727
267.317	605.405	2.5	um	Spot	Position	8	1000000868	10766
314.966	612.808	2.5	um	Spot	Position	8	1000000827	10772
433.086	656.335	2.5	um	Spot	Position	8	1000000937	10800
938.005	558.415	2.5	um	Spot	Position	8	1000001015	10874
777.903	583.196	2.5	um	Spot	Position	8	1000003137	10899
871.392	606.125	2.5	um	Spot	Position	8	1000001061	10919
944.954	630.128	2.5	um	Spot	Position	8	1000001082	10933
507.956	878.489	2.5	um	Spot	Position	8	1000004773	11182
495.938	910.057	2.5	um	Spot	Position	8	1000001726	11191
417.009	28.5797	2.5	um	Spot	Position	9	1000000034	11511
339.669	68.0891	2.5	um	Spot	Position	9	1000000058	11532
401.307	82.1502	2.5	um	Spot	Position	9	1000000068	11539
621.181	150.387	2.5	um	Spot	Position	9	1000000119	11570
780.603	8.76351	2.5	um	Spot	Position	9	1000000138	11591
904.26	28.5095	2.5	um	Spot	Position	9	1000000143	11610
984.98	129.061	2.5	um	Spot	Position	9	1000000231	11697
569.481	176.292	2.5	um	Spot	Position	9	1000000258	11724
71.9985	207.783	2.5	um	Spot	Position	9	1000000275	11738
125.284	288.385	2.5	um	Spot	Position	9	1000000317	11774
701.606	170.566	2.5	um	Spot	Position	9	1000000349	11799
731.095	186.559	2.5	um	Spot	Position	9	1000011806	11806
996.108	284.761	2.5	um	Spot	Position	9	1000000431	11838
1140.37	303.04	2.5	um	Spot	Position	9	1000000464	11840
855.419	406.947	2.5	um	Spot	Position	9	1000000648	11925
80.3357	530.932	2.5	um	Spot	Position	9	1000010665	11978
80.1972	570.533	2.5	um	Spot	Position	9	1000000841	12039
266.872	608.996	2.5	um	Spot	Position	9	1000000868	12085
314.585	613.216	2.5	um	Spot	Position	9	1000000827	12088
432.91	655.689	2.5	um	Spot	Position	9	1000000937	12110
937.862	558.454	2.5	um	Spot	Position	9	1000001015	12179
777.727	583.818	2.5	um	Spot	Position	9	1000003137	12205
871.331	606.104	2.5	um	Spot	Position	9	1000001061	12232
508.171	879.383	2.5	um	Spot	Position	9	1000004773	12502
496.032	910.401	2.5	um	Spot	Position	9	1000001726	12517
419.137	28.2431	2.5	um	Spot	Position	10	1000000034	12827
340.134	67.7471	2.5	um	Spot	Position	10	1000000058	12851
401.235	82.0608	2.5	um	Spot	Position	10	1000000068	12858
163.205	141.729	2.5	um	Spot	Position	10	1000006419	12881
621.415	150.567	2.5	um	Spot	Position	10	1000000119	12888
904.155	27.7267	2.5	um	Spot	Position	10	1000000143	12923
985.449	129.236	2.5	um	Spot	Position	10	1000000231	13010
571.929	176.838	2.5	um	Spot	Position	10	1000000258	13036
72.4913	206.807	2.5	um	Spot	Position	10	1000000275	13047
125.71	289.167	2.5	um	Spot	Position	10	1000000317	13083
701.142	171.463	2.5	um	Spot	Position	10	1000000349	13105
733.751	189.036	2.5	um	Spot	Position	10	1000011806	13110
995.006	285.165	2.5	um	Spot	Position	10	1000000431	13144
1132.58	289.574	2.5	um	Spot	Position	10	1000000464	13146
855.104	406.775	2.5	um	Spot	Position	10	1000000648	13235
73.0478	550.003	2.5	um	Spot	Position	10	1000010665	13312
79.8396	570.573	2.5	um	Spot	Position	10	1000000841	13337
267.113	608.724	2.5	um	Spot	Position	10	1000000868	13374
312.843	615.464	2.5	um	Spot	Position	10	1000000827	13378
433.866	654.051	2.5	um	Spot	Position	10	1000000937	13396
938.112	558.343	2.5	um	Spot	Position	10	1000001015	13461
777.283	582.741	2.5	um	Spot	Position	10	1000003137	13486
871.189	606.129	2.5	um	Spot	Position	10	1000001061	13501
508.692	879.958	2.5	um	Spot	Position	10	1000004773	13777
494.802	910.663	2.5	um	Spot	Position	10	1000001726	13794
423.065	27.5188	2.5	um	Spot	Position	11	1000000034	14054
340.626	67.4434	2.5	um	Spot	Position	11	1000000058	14075
403.025	81.1888	2.5	um	Spot	Position	11	1000000068	14081
173.346	140.911	2.5	um	Spot	Position	11	1000006419	14113
621.922	150.981	2.5	um	Spot	Position	11	1000000119	14120
780.168	8.99356	2.5	um	Spot	Position	11	1000000138	14136
903.805	27.9653	2.5	um	Spot	Position	11	1000000143	14154
572.257	175.902	2.5	um	Spot	Position	11	1000000258	14280
72.0929	207.393	2.5	um	Spot	Position	11	1000000275	14294
127.245	289.914	2.5	um	Spot	Position	11	1000000317	14333
700.707	172.028	2.5	um	Spot	Position	11	1000000349	14359
742.343	197.656	2.5	um	Spot	Position	11	1000011806	14374
992.564	285.903	2.5	um	Spot	Position	11	1000000431	14401
1131.68	289.896	2.5	um	Spot	Position	11	1000000464	14403
853.042	405.849	2.5	um	Spot	Position	11	1000000648	14512
695.802	488.361	2.5	um	Spot	Position	11	1000000703	14549
65.9014	568.339	2.5	um	Spot	Position	11	1000010665	14638
80.0916	570.877	2.5	um	Spot	Position	11	1000000841	14640
267.006	609.453	2.5	um	Spot	Position	11	1000000868	14684
308.284	621.57	2.5	um	Spot	Position	11	1000000827	14694
434.482	651.374	2.5	um	Spot	Position	11	1000000937	14712
938.059	558.511	2.5	um	Spot	Position	11	1000001015	14786
777.067	582.293	2.5	um	Spot	Position	11	1000003137	14815
870.987	606.46	2.5	um	Spot	Position	11	1000001061	14835
944.488	630.204	2.5	um	Spot	Position	11	1000001082	14849
511.68	881.862	2.5	um	Spot	Position	11	1000004773	15113
493.515	910.831	2.5	um	Spot	Position	11	1000001726	15133
424.349	26.9175	2.5	um	Spot	Position	12	1000000034	15435
340.845	66.5167	2.5	um	Spot	Position	12	1000000058	15459
402.861	81.0701	2.5	um	Spot	Position	12	1000000068	15465
173.613	139.842	2.5	um	Spot	Position	12	1000006419	15492
621.573	151.684	2.5	um	Spot	Position	12	1000000119	15498
779.217	9.60725	2.5	um	Spot	Position	12	1000000138	15513
905.704	23.1155	2.5	um	Spot	Position	12	1000000143	15527
998.487	126.028	2.5	um	Spot	Position	12	1000000231	15609
574.752	175.911	2.5	um	Spot	Position	12	1000000258	15635
71.784	207.089	2.5	um	Spot	Position	12	1000000275	15649
128.103	290.458	2.5	um	Spot	Position	12	1000000317	15688
700.114	173.518	2.5	um	Spot	Position	12	1000000349	15708
744.063	200.909	2.5	um	Spot	Position	12	1000011806	15723
1128.99	286.911	2.5	um	Spot	Position	12	1000000464	15741
987.899	287.362	2.5	um	Spot	Position	12	1000000431	15742
852.46	405.89	2.5	um	Spot	Position	12	1000000648	15829
694.967	488.224	2.5	um	Spot	Position	12	1000000703	15853
79.7689	570.659	2.5	um	Spot	Position	12	1000000841	15945
65.9177	582.584	2.5	um	Spot	Position	12	1000010665	15956
266.653	609.704	2.5	um	Spot	Position	12	1000000868	15979
306.338	625.3	2.5	um	Spot	Position	12	1000000827	15990
434.335	650.158	2.5	um	Spot	Position	12	1000000937	16003
938.044	558.757	2.5	um	Spot	Position	12	1000001015	16075
777.266	581.996	2.5	um	Spot	Position	12	1000003137	16097
870.874	606.422	2.5	um	Spot	Position	12	1000001061	16114
944.446	629.812	2.5	um	Spot	Position	12	1000001082	16131
513.753	882.614	2.5	um	Spot	Position	12	1000004773	16328
493.405	910.578	2.5	um	Spot	Position	12	1000001726	16341
425.422	26.7307	2.5	um	Spot	Position	13	1000000034	16570
341.566	66.1887	2.5	um	Spot	Position	13	1000000058	16590
403.411	80.8238	2.5	um	Spot	Position	13	1000000068	16596
180.135	140.476	2.5	um	Spot	Position	13	1000006419	16627
621.255	152.156	2.5	um	Spot	Position	13	1000000119	16633
905.266	23.5504	2.5	um	Spot	Position	13	1000000143	16663
1008.94	125.147	2.5	um	Spot	Position	13	1000000231	16746
71.8302	207.511	2.5	um	Spot	Position	13	1000000275	16801
167.932	259.387	2.5	um	Spot	Position	13	1000016827	16827
127.852	290.376	2.5	um	Spot	Position	13	1000000317	16843
699.477	174.291	2.5	um	Spot	Position	13	1000000349	16863
748.642	207.844	2.5	um	Spot	Position	13	1000011806	16881
1120.43	268.186	2.5	um	Spot	Position	13	1000000464	16900
979.18	289.145	2.5	um	Spot	Position	13	1000000431	16907
851.415	405.515	2.5	um	Spot	Position	13	1000000648	17000
694.366	487.551	2.5	um	Spot	Position	13	1000000703	17030
79.3	570.788	2.5	um	Spot	Position	13	1000000841	17124
70.5575	602.852	2.5	um	Spot	Position	13	1000010665	17153
265.866	610.72	2.5	um	Spot	Position	13	1000000868	17159
305.564	626.895	2.5	um	Spot	Position	13	1000000827	17168
434.274	649.603	2.5	um	Spot	Position	13	1000000937	17185
938.074	559.106	2.5	um	Spot	Position	13	1000001015	17259
776.832	579.855	2.5	um	Spot	Position	13	1000003137	17285
870.631	606.833	2.5	um	Spot	Position	13	1000001061	17310
944.418	630.319	2.5	um	Spot	Position	13	1000001082	17324
513.1	882.7	2.5	um	Spot	Position	13	1000004773	17588
492.296	910.653	2.5	um	Spot	Position	13	1000001726	17603
426.433	26.6303	2.5	um	Spot	Position	14	1000000034	17874
342.115	65.565	2.5	um	Spot	Position	14	1000000058	17902
403.318	81.0742	2.5	um	Spot	Position	14	1000000068	17910
193.31	138.776	2.5	um	Spot	Position	14	1000006419	17932
621.577	152.786	2.5	um	Spot	Position	14	1000000119	17938
777.709	11.5855	2.5	um	Spot	Position	14	1000000138	17956
905.116	24.0776	2.5	um	Spot	Position	14	1000000143	17966
1010.84	125.503	2.5	um	Spot	Position	14	1000000231	18053
589.978	186.229	2.5	um	Spot	Position	14	1000000258	18087
72.0125	208.278	2.5	um	Spot	Position	14	1000000275	18097
169.261	259.945	2.5	um	Spot	Position	14	1000016827	18128
128.568	291.055	2.5	um	Spot	Position	14	1000000317	18148
699.165	174.504	2.5	um	Spot	Position	14	1000000349	18170
749.339	209.274	2.5	um	Spot	Position	14	1000011806	18183
1118.69	259.54	2.5	um	Spot	Position	14	1000000464	18199
977.551	290.4	2.5	um	Spot	Position	14	1000000431	18209
851.304	406.983	2.5	um	Spot	Position	14	1000000648	18307
694.77	488.239	2.5	um	Spot	Position	14	1000000703	18337
79.0448	571.102	2.5	um	Spot	Position	14	1000000841	18428
71.0092	627.955	2.5	um	Spot	Position	14	1000010665	18470
291.573	642.103	2.5	um	Spot	Position	14	1000000827	18476
434.47	647.099	2.5	um	Spot	Position	14	1000000937	18478
937.881	559.419	2.5	um	Spot	Position	14	1000001015	18548
774.674	566.303	2.5	um	Spot	Position	14	1000003137	18553
870.287	606.9	2.5	um	Spot	Position	14	1000001061	18594
944.042	630.614	2.5	um	Spot	Position	14	1000001082	18607
514.108	883	2.5	um	Spot	Position	14	1000004773	18821
491.658	910.56	2.5	um	Spot	Position	14	1000001726	18830
427.336	26.0695	2.5	um	Spot	Position	15	1000000034	19101
342.832	64.7228	2.5	um	Spot	Position	15	1000000058	19129
403.52	81.2333	2.5	um	Spot	Position	15	1000000068	19135
207.25	137.725	2.5	um	Spot	Position	15	1000006419	19161
621.842	153.251	2.5	um	Spot	Position	15	1000000119	19167
777.728	11.2877	2.5	um	Spot	Position	15	1000000138	19188
904.571	24.8155	2.5	um	Spot	Position	15	1000000143	19202
1016.3	125.695	2.5	um	Spot	Position	15	1000000231	19282
588.815	184.769	2.5	um	Spot	Position	15	1000000258	19320
72.268	206.643	2.5	um	Spot	Position	15	1000000275	19329
170.638	259.733	2.5	um	Spot	Position	15	1000016827	19359
128.83	291.153	2.5	um	Spot	Position	15	1000000317	19374
699.085	174.83	2.5	um	Spot	Position	15	1000000349	19399
748.877	209.175	2.5	um	Spot	Position	15	1000011806	19413
1112.04	246.155	2.5	um	Spot	Position	15	1000000464	19422
972.496	290.46	2.5	um	Spot	Position	15	1000000431	19433
853.348	408.874	2.5	um	Spot	Position	15	1000000648	19528
695.782	489.121	2.5	um	Spot	Position	15	1000000703	19561
79.1865	570.561	2.5	um	Spot	Position	15	1000000841	19670
72.0733	644.044	2.5	um	Spot	Position	15	1000010665	19719
288.777	645.65	2.5	um	Spot	Position	15	1000000827	19720
434.109	645.848	2.5	um	Spot	Position	15	1000000937	19721
937.356	559.75	2.5	um	Spot	Position	15	1000001015	19793
773.429	564.838	2.5	um	Spot	Position	15	1000003137	19799
870.098	607.282	2.5	um	Spot	Position	15	1000001061	19841
943.808	630.814	2.5	um	Spot	Position	15	1000001082	19862
801.973	824.087	2.5	um	Spot	Position	15	1000020128	20128
512.207	883.086	2.5	um	Spot	Position	15	1000004773	20162
491.287	910.218	2.5	um	Spot	Position	15	1000001726	20171
428.215	25.596	2.5	um	Spot	Position	16	1000000034	20510
343.584	64.3488	2.5	um	Spot	Position	16	1000000058	20534
404.146	80.9987	2.5	um	Spot	Position	16	1000000068	20542
223.615	136.804	2.5	um	Spot	Position	16	1000006419	20561
628.062	156.91	2.5	um	Spot	Position	16	1000000119	20571
776.938	12.6703	2.5	um	Spot	Position	16	1000000138	20590
904.247	25.3096	2.5	um	Spot	Position	16	1000000143	20600
831.862	41.8878	2.5	um	Spot	Position	16	1000020616	20616
1013.09	126.291	2.5	um	Spot	Position	16	1000000231	20686
588.049	186.424	2.5	um	Spot	Position	16	1000000258	20724
72.1855	208.144	2.5	um	Spot	Position	16	1000000275	20733
169.613	260.916	2.5	um	Spot	Position	16	1000016827	20765
128.615	290.968	2.5	um	Spot	Position	16	1000000317	20777
699.045	175.265	2.5	um	Spot	Position	16	1000000349	20802
749.18	209.959	2.5	um	Spot	Position	16	1000011806	20818
713.35	263.11	2.5	um	Spot	Position	16	1000020834	20834
969.564	289.958	2.5	um	Spot	Position	16	1000000431	20846
853.311	409.083	2.5	um	Spot	Position	16	1000000648	20949
79.0613	570.596	2.5	um	Spot	Position	16	1000000841	21059
253.728	627.52	2.5	um	Spot	Position	16	1000000868	21098
433.611	643.507	2.5	um	Spot	Position	16	1000000937	21104
285.091	650.301	2.5	um	Spot	Position	16	1000000827	21107
74.7615	655.686	2.5	um	Spot	Position	16	1000010665	21112
770.995	559.429	2.5	um	Spot	Position	16	1000003137	21167
937.194	559.758	2.5	um	Spot	Position	16	1000001015	21168
869.682	607.403	2.5	um	Spot	Position	16	1000001061	21211
943.075	630.866	2.5	um	Spot	Position	16	1000001082	21225
801.366	824.445	2.5	um	Spot	Position	16	1000020128	21477
511.052	882.993	2.5	um	Spot	Position	16	1000004773	21504
490.767	909.429	2.5	um	Spot	Position	16	1000001726	21517
429.252	25.0795	2.5	um	Spot	Position	17	1000000034	21837
343.914	63.8825	2.5	um	Spot	Position	17	1000000058	21859
404.924	80.3997	2.5	um	Spot	Position	17	1000000068	21869
628.735	157.202	2.5	um	Spot	Position	17	1000000119	21905
776.473	12.5801	2.5	um	Spot	Position	17	1000000138	21920
903.942	26.2037	2.5	um	Spot	Position	17	1000000143	21933
832.475	42.1309	2.5	um	Spot	Position	17	1000020616	21948
1016.7	126.296	2.5	um	Spot	Position	17	1000000231	22021
587.787	187.857	2.5	um	Spot	Position	17	1000000258	22053
72.2113	208.198	2.5	um	Spot	Position	17	1000000275	22063
170.555	261.013	2.5	um	Spot	Position	17	1000016827	22088
128.886	291.635	2.5	um	Spot	Position	17	1000000317	22097
699.244	175.571	2.5	um	Spot	Position	17	1000000349	22121
754.441	216.631	2.5	um	Spot	Position	17	1000011806	22137
968.705	290.147	2.5	um	Spot	Position	17	1000000431	22159
853.603	410.053	2.5	um	Spot	Position	17	1000000648	22241
702.423	493.278	2.5	um	Spot	Position	17	1000000703	22270
79.1141	570.399	2.5	um	Spot	Position	17	1000000841	22363
253.351	627.563	2.5	um	Spot	Position	17	1000000868	22396
431.499	638.261	2.5	um	Spot	Position	17	1000000937	22401
284.399	650.424	2.5	um	Spot	Position	17	1000000827	22409
768.643	556.566	2.5	um	Spot	Position	17	1000003137	22469
936.474	560.038	2.5	um	Spot	Position	17	1000001015	22475
869.187	607.603	2.5	um	Spot	Position	17	1000001061	22510
942.544	631.152	2.5	um	Spot	Position	17	1000001082	22525
76.3331	666.715	2.5	um	Spot	Position	17	1000010665	22543
801.116	824.808	2.5	um	Spot	Position	17	1000020128	22757
511.438	883.052	2.5	um	Spot	Position	17	1000004773	22790
490.193	909.046	2.5	um	Spot	Position	17	1000001726	22800
429.996	24.5669	2.5	um	Spot	Position	18	1000000034	23141
344.608	63.1306	2.5	um	Spot	Position	18	1000000058	23166
406.008	79.918	2.5	um	Spot	Position	18	1000000068	23175
246.179	134.089	2.5	um	Spot	Position	18	1000006419	23209
628.927	157.653	2.5	um	Spot	Position	18	1000000119	23224
776.06	14.2836	2.5	um	Spot	Position	18	1000000138	23251
900.719	33.0331	2.5	um	Spot	Position	18	1000000143	23274
832.337	43.1629	2.5	um	Spot	Position	18	1000020616	23290
1022.89	128.07	2.5	um	Spot	Position	18	1000000231	23388
588.529	188.437	2.5	um	Spot	Position	18	1000000258	23438
72.7559	208.37	2.5	um	Spot	Position	18	1000000275	23450
169.574	260.83	2.5	um	Spot	Position	18	1000016827	23477
130.327	294.66	2.5	um	Spot	Position	18	1000000317	23492
699.078	176.403	2.5	um	Spot	Position	18	1000000349	23529
758.514	218.872	2.5	um	Spot	Position	18	1000011806	23559
713.36	264.259	2.5	um	Spot	Position	18	1000020834	23582
968.134	290.505	2.5	um	Spot	Position	18	1000000431	23597
707.492	494.554	2.5	um	Spot	Position	18	1000000703	23876
79.4184	570.339	2.5	um	Spot	Position	18	1000000841	24009
421.71	625.495	2.5	um	Spot	Position	18	1000000937	24075
283.575	650.63	2.5	um	Spot	Position	18	1000000827	24101
768.234	556.268	2.5	um	Spot	Position	18	1000003137	24194
936.144	560.778	2.5	um	Spot	Position	18	1000001015	24201
868.881	608.222	2.5	um	Spot	Position	18	1000001061	24262
941.82	631.208	2.5	um	Spot	Position	18	1000001082	24287
81.2225	680.206	2.5	um	Spot	Position	18	1000010665	24350
800.746	825.066	2.5	um	Spot	Position	18	1000020128	24774
510.468	883.042	2.5	um	Spot	Position	18	1000004773	24859
489.483	908.267	2.5	um	Spot	Position	18	1000001726	24886
430.952	23.7569	2.5	um	Spot	Position	19	1000000034	25532
344.89	62.7877	2.5	um	Spot	Position	19	1000000058	25558
406.356	79.8095	2.5	um	Spot	Position	19	1000000068	25566
628.726	158.021	2.5	um	Spot	Position	19	1000000119	25614
775.898	14.6711	2.5	um	Spot	Position	19	1000000138	25641
900.595	34.1939	2.5	um	Spot	Position	19	1000000143	25666
832.053	43.6814	2.5	um	Spot	Position	19	1000020616	25680
1026.25	130.443	2.5	um	Spot	Position	19	1000000231	25782
587.566	187.433	2.5	um	Spot	Position	19	1000000258	25826
72.7711	207.418	2.5	um	Spot	Position	19	1000000275	25836
133.289	303.697	2.5	um	Spot	Position	19	1000000317	25891
699.14	176.889	2.5	um	Spot	Position	19	1000000349	25916
758.569	220.641	2.5	um	Spot	Position	19	1000011806	25944
713.392	264.948	2.5	um	Spot	Position	19	1000020834	25966
967.589	290.895	2.5	um	Spot	Position	19	1000000431	25977
854.017	411.247	2.5	um	Spot	Position	19	1000000648	26126
707.139	494.183	2.5	um	Spot	Position	19	1000000703	26182
80.0001	570.096	2.5	um	Spot	Position	19	1000000841	26303
426.698	630.643	2.5	um	Spot	Position	19	1000000937	26366
250.382	633.717	2.5	um	Spot	Position	19	1000000868	26368
283.064	651.196	2.5	um	Spot	Position	19	1000000827	26380
768.344	555.727	2.5	um	Spot	Position	19	1000003137	26469
935.744	561.253	2.5	um	Spot	Position	19	1000001015	26478
868.304	608.48	2.5	um	Spot	Position	19	1000001061	26529
941.134	631.695	2.5	um	Spot	Position	19	1000001082	26553
87.3603	700.227	2.5	um	Spot	Position	19	1000010665	26622
800.235	825.557	2.5	um	Spot	Position	19	1000020128	27021
510.966	883.151	2.5	um	Spot	Position	19	1000004773	27058
488.984	907.994	2.5	um	Spot	Position	19	1000001726	27078
431.903	23.5577	2.5	um	Spot	Position	20	1000000034	27636
345.547	62.6843	2.5	um	Spot	Position	20	1000000058	27658
406.884	80.1025	2.5	um	Spot	Position	20	1000000068	27669
628.676	158.201	2.5	um	Spot	Position	20	1000000119	27713
775.822	15.0167	2.5	um	Spot	Position	20	1000000138	27740
900.206	35.3083	2.5	um	Spot	Position	20	1000000143	27760
830.988	44.5606	2.5	um	Spot	Position	20	1000020616	27777
1033.59	134.561	2.5	um	Spot	Position	20	1000000231	27876
586.799	186.463	2.5	um	Spot	Position	20	1000000258	27920
73.4617	207.012	2.5	um	Spot	Position	20	1000000275	27931
179.428	285.724	2.5	um	Spot	Position	20	1000016827	27978
699.248	177.493	2.5	um	Spot	Position	20	1000000349	28017
764.835	227.217	2.5	um	Spot	Position	20	1000011806	28069
966.685	291.104	2.5	um	Spot	Position	20	1000000431	28106
861.913	416.575	2.5	um	Spot	Position	20	1000000648	28298
79.8068	569.906	2.5	um	Spot	Position	20	1000000841	28496
426.606	630.773	2.5	um	Spot	Position	20	1000000937	28566
249.828	634.197	2.5	um	Spot	Position	20	1000000868	28573
282.939	651.249	2.5	um	Spot	Position	20	1000000827	28586
765.301	549.632	2.5	um	Spot	Position	20	1000003137	28675
934.697	561.997	2.5	um	Spot	Position	20	1000001015	28696
867.736	608.562	2.5	um	Spot	Position	20	1000001061	28761
749.41	629.773	2.5	um	Spot	Position	20	1000028789	28789
940.673	632.12	2.5	um	Spot	Position	20	1000001082	28793
91.3682	707.325	2.5	um	Spot	Position	20	1000010665	28879
800.754	825.822	2.5	um	Spot	Position	20	1000020128	29302
509.839	882.818	2.5	um	Spot	Position	20	1000004773	29383
489.047	907.196	2.5	um	Spot	Position	20	1000001726	29406
433.381	22.7172	2.5	um	Spot	Position	21	1000000034	30033
345.975	62.3063	2.5	um	Spot	Position	21	1000000058	30055
407.278	79.7946	2.5	um	Spot	Position	21	1000000068	30061
628.428	158.393	2.5	um	Spot	Position	21	1000000119	30093
775.412	16.1229	2.5	um	Spot	Position	21	1000000138	30118
792.497	29.0277	2.5	um	Spot	Position	21	1000030134	30134
900.087	36.3395	2.5	um	Spot	Position	21	1000000143	30143
830.631	44.9929	2.5	um	Spot	Position	21	1000020616	30150
585.555	184.885	2.5	um	Spot	Position	21	1000000258	30274
73.7602	207.288	2.5	um	Spot	Position	21	1000000275	30284
181.548	292.271	2.5	um	Spot	Position	21	1000016827	30327
699.486	177.325	2.5	um	Spot	Position	21	1000000349	30357
766.776	228.866	2.5	um	Spot	Position	21	1000011806	30402
704.985	248.597	2.5	um	Spot	Position	21	1000030414	30414
966.079	291.345	2.5	um	Spot	Position	21	1000000431	30432
864.544	419.706	2.5	um	Spot	Position	21	1000000648	30591
703.12	493.809	2.5	um	Spot	Position	21	1000000703	30653
79.476	569.917	2.5	um	Spot	Position	21	1000000841	30756
420.883	624.767	2.5	um	Spot	Position	21	1000000937	30813
282.642	651.427	2.5	um	Spot	Position	21	1000000827	30832
934.515	561.665	2.5	um	Spot	Position	21	1000001015	30929
867.201	608.426	2.5	um	Spot	Position	21	1000001061	30988
749.248	629.644	2.5	um	Spot	Position	21	1000028789	31007
939.922	631.821	2.5	um	Spot	Position	21	1000001082	31012
99.2917	715.396	2.5	um	Spot	Position	21	1000010665	31096
800.606	825.802	2.5	um	Spot	Position	21	1000020128	31444
510.099	882.737	2.5	um	Spot	Position	21	1000004773	31510
489.206	906.245	2.5	um	Spot	Position	21	1000001726	31536
434.259	22.4773	2.5	um	Spot	Position	22	1000000034	32144
346.228	62.1633	2.5	um	Spot	Position	22	1000000058	32168
408.652	79.308	2.5	um	Spot	Position	22	1000000068	32177
285.722	124.446	2.5	um	Spot	Position	22	1000006419	32207
628.295	158.748	2.5	um	Spot	Position	22	1000000119	32225
775.225	16.0771	2.5	um	Spot	Position	22	1000000138	32250
899.432	37.3697	2.5	um	Spot	Position	22	1000000143	32267
830.352	45.617	2.5	um	Spot	Position	22	1000020616	32275
1045.47	136.125	2.5	um	Spot	Position	22	1000000231	32366
584.565	183.991	2.5	um	Spot	Position	22	1000000258	32406
74.1015	208.315	2.5	um	Spot	Position	22	1000000275	32418
182.491	293.671	2.5	um	Spot	Position	22	1000016827	32459
699.559	177.23	2.5	um	Spot	Position	22	1000000349	32489
767.596	228.864	2.5	um	Spot	Position	22	1000011806	32530
705.204	248.185	2.5	um	Spot	Position	22	1000030414	32541
714.693	273.975	2.5	um	Spot	Position	22	1000020834	32552
965.153	291.577	2.5	um	Spot	Position	22	1000000431	32562
862.668	417.974	2.5	um	Spot	Position	22	1000000648	32745
700.543	492.427	2.5	um	Spot	Position	22	1000000703	32799
79.7833	569.723	2.5	um	Spot	Position	22	1000000841	32936
282.491	651.626	2.5	um	Spot	Position	22	1000000827	33021
764.156	549.504	2.5	um	Spot	Position	22	1000003137	33086
933.757	562.108	2.5	um	Spot	Position	22	1000001015	33097
866.572	608.592	2.5	um	Spot	Position	22	1000001061	33156
748.551	628.289	2.5	um	Spot	Position	22	1000028789	33175
939.316	632.236	2.5	um	Spot	Position	22	1000001082	33177
800.94	826.27	2.5	um	Spot	Position	22	1000020128	33616
510.003	882.833	2.5	um	Spot	Position	22	1000004773	33677
489.199	905.906	2.5	um	Spot	Position	22	1000001726	33699
435.26	22.0226	2.5	um	Spot	Position	23	1000000034	34289
346.719	61.4859	2.5	um	Spot	Position	23	1000000058	34314
408.887	79.1944	2.5	um	Spot	Position	23	1000000068	34324
290.301	123.063	2.5	um	Spot	Position	23	1000006419	34352
628.072	158.533	2.5	um	Spot	Position	23	1000000119	34371
775.611	16.082	2.5	um	Spot	Position	23	1000000138	34395
898.856	40.1234	2.5	um	Spot	Position	23	1000000143	34421
812.984	44.0023	2.5	um	Spot	Position	23	1000030134	34424
830.582	45.735	2.5	um	Spot	Position	23	1000020616	34426
1044.49	136.699	2.5	um	Spot	Position	23	1000000231	34520
583.338	183.429	2.5	um	Spot	Position	23	1000000258	34556
73.8853	209.328	2.5	um	Spot	Position	23	1000000275	34568
699.531	177.747	2.5	um	Spot	Position	23	1000000349	34633
775.959	235.534	2.5	um	Spot	Position	23	1000011806	34682
705.619	247.911	2.5	um	Spot	Position	23	1000030414	34688
714.757	274.37	2.5	um	Spot	Position	23	1000020834	34701
954.289	288.904	2.5	um	Spot	Position	23	1000000431	34710
861.81	416.754	2.5	um	Spot	Position	23	1000000648	34900
696.252	490.646	2.5	um	Spot	Position	23	1000000703	34963
79.2645	570.042	2.5	um	Spot	Position	23	1000000841	35078
422.754	626.664	2.5	um	Spot	Position	23	1000000937	35134
760.583	544.32	2.5	um	Spot	Position	23	1000003137	35215
933.326	562.4	2.5	um	Spot	Position	23	1000001015	35237
865.887	608.667	2.5	um	Spot	Position	23	1000001061	35288
748.409	628.872	2.5	um	Spot	Position	23	1000028789	35310
938.467	632.498	2.5	um	Spot	Position	23	1000001082	35320
273.266	661.771	2.5	um	Spot	Position	23	1000000827	35354
508.18	883.009	2.5	um	Spot	Position	23	1000004773	35818
488.046	906.003	2.5	um	Spot	Position	23	1000001726	35840
800.654	826.694	2.5	um	Spot	Position	23	1000020128	35957
436.108	22.1415	2.5	um	Spot	Position	24	1000000034	36469
346.811	61.4154	2.5	um	Spot	Position	24	1000000058	36494
409.071	78.9539	2.5	um	Spot	Position	24	1000000068	36505
299.218	118.943	2.5	um	Spot	Position	24	1000006419	36528
628.114	158.318	2.5	um	Spot	Position	24	1000000119	36549
775.409	16.7392	2.5	um	Spot	Position	24	1000000138	36574
898.347	42.0191	2.5	um	Spot	Position	24	1000000143	36602
1053.16	141.054	2.5	um	Spot	Position	24	1000000231	36706
584.34	183.807	2.5	um	Spot	Position	24	1000000258	36732
73.833	209.824	2.5	um	Spot	Position	24	1000000275	36745
699.316	177.817	2.5	um	Spot	Position	24	1000000349	36824
777.209	236.374	2.5	um	Spot	Position	24	1000011806	36873
705.833	247.306	2.5	um	Spot	Position	24	1000030414	36879
714.725	275.514	2.5	um	Spot	Position	24	1000020834	36891
953.587	289.218	2.5	um	Spot	Position	24	1000000431	36896
861.466	416.384	2.5	um	Spot	Position	24	1000000648	37082
78.7731	570.143	2.5	um	Spot	Position	24	1000000841	37272
420.447	623.098	2.5	um	Spot	Position	24	1000000937	37339
759.192	543.403	2.5	um	Spot	Position	24	1000003137	37428
933.125	562.415	2.5	um	Spot	Position	24	1000001015	37450
865.568	608.599	2.5	um	Spot	Position	24	1000001061	37499
748.313	628.807	2.5	um	Spot	Position	24	1000028789	37515
937.893	632.761	2.5	um	Spot	Position	24	1000001082	37521
267.451	668.326	2.5	um	Spot	Position	24	1000000827	37566
504.224	882.677	2.5	um	Spot	Position	24	1000004773	38066
487.337	906.223	2.5	um	Spot	Position	24	1000001726	38091
800.261	827.057	2.5	um	Spot	Position	24	1000020128	38223
437.29	21.7165	2.5	um	Spot	Position	25	1000000034	38775
346.69	61.4583	2.5	um	Spot	Position	25	1000000058	38796
410.127	78.2447	2.5	um	Spot	Position	25	1000000068	38806
299.624	118.654	2.5	um	Spot	Position	25	1000006419	38828
628.434	158.609	2.5	um	Spot	Position	25	1000000119	38854
774.935	17.2657	2.5	um	Spot	Position	25	1000000138	38884
897.643	43.1109	2.5	um	Spot	Position	25	1000000143	38909
835.993	43.3627	2.5	um	Spot	Position	25	1000020616	38910
830.895	57.3567	2.5	um	Spot	Position	25	1000030134	38925
585.133	184.303	2.5	um	Spot	Position	25	1000000258	39046
74.0121	208.337	2.5	um	Spot	Position	25	1000000275	39056
189.576	299.556	2.5	um	Spot	Position	25	1000016827	39100
699.184	177.919	2.5	um	Spot	Position	25	1000000349	39123
777.927	236.871	2.5	um	Spot	Position	25	1000011806	39164
706.319	247.059	2.5	um	Spot	Position	25	1000030414	39170
1112.91	267.309	2.5	um	Spot	Position	25	1000039182	39182
715.013	277.107	2.5	um	Spot	Position	25	1000020834	39185
954.553	290.22	2.5	um	Spot	Position	25	1000000431	39194
852.76	412.588	2.5	um	Spot	Position	25	1000000648	39362
78.4772	569.866	2.5	um	Spot	Position	25	1000000841	39518
756.899	537.477	2.5	um	Spot	Position	25	1000003137	39655
932.173	562.386	2.5	um	Spot	Position	25	1000001015	39691
864.959	609.054	2.5	um	Spot	Position	25	1000001061	39743
747.798	628.419	2.5	um	Spot	Position	25	1000028789	39765
936.682	632.836	2.5	um	Spot	Position	25	1000001082	39771
265.267	670.764	2.5	um	Spot	Position	25	1000000827	39804
501.148	882.248	2.5	um	Spot	Position	25	1000004773	40274
486.84	905.612	2.5	um	Spot	Position	25	1000001726	40293
800.062	827.028	2.5	um	Spot	Position	25	1000020128	40400
437.514	21.7927	2.5	um	Spot	Position	26	1000000034	40902
532.451	56.4221	2.5	um	Spot	Position	26	1000040914	40914
346.941	61.121	2.5	um	Spot	Position	26	1000000058	40918
411.496	77.4507	2.5	um	Spot	Position	26	1000000068	40926
317.008	112.934	2.5	um	Spot	Position	26	1000006419	40945
628.79	158.808	2.5	um	Spot	Position	26	1000000119	40971
775.074	17.2349	2.5	um	Spot	Position	26	1000000138	40992
842.992	41.2876	2.5	um	Spot	Position	26	1000020616	41016
897.165	43.9445	2.5	um	Spot	Position	26	1000000143	41019
1056.39	144.436	2.5	um	Spot	Position	26	1000000231	41120
585.562	184.703	2.5	um	Spot	Position	26	1000000258	41153
438.48	190.999	2.5	um	Spot	Position	26	1000041155	41155
73.5464	209.247	2.5	um	Spot	Position	26	1000000275	41164
190.104	298.865	2.5	um	Spot	Position	26	1000016827	41206
699.534	177.913	2.5	um	Spot	Position	26	1000000349	41226
776.96	236.227	2.5	um	Spot	Position	26	1000011806	41258
706.923	246.511	2.5	um	Spot	Position	26	1000030414	41262
1111.45	269.306	2.5	um	Spot	Position	26	1000039182	41270
715.065	277.778	2.5	um	Spot	Position	26	1000020834	41273
944.751	285.647	2.5	um	Spot	Position	26	1000000431	41279
785.771	404.908	2.5	um	Spot	Position	26	1000041421	41421
850.108	411.763	2.5	um	Spot	Position	26	1000000648	41422
79.2536	569.442	2.5	um	Spot	Position	26	1000000841	41558
419.677	619.182	2.5	um	Spot	Position	26	1000000937	41593
931.284	563.315	2.5	um	Spot	Position	26	1000001015	41699
864.078	608.974	2.5	um	Spot	Position	26	1000001061	41746
747.644	628.177	2.5	um	Spot	Position	26	1000028789	41762
936.259	633.245	2.5	um	Spot	Position	26	1000001082	41771
264.562	671.244	2.5	um	Spot	Position	26	1000000827	41803
199.79	679.343	2.5	um	Spot	Position	26	1000041815	41815
499.23	881.656	2.5	um	Spot	Position	26	1000004773	42211
486.367	905.339	2.5	um	Spot	Position	26	1000001726	42237
799.77	827.545	2.5	um	Spot	Position	26	1000020128	42322
438.372	21.5791	2.5	um	Spot	Position	27	1000000034	42821
532.956	55.432	2.5	um	Spot	Position	27	1000040914	42838
347.192	61.1001	2.5	um	Spot	Position	27	1000000058	42843
411.716	77.2527	2.5	um	Spot	Position	27	1000000068	42855
628.851	159.1	2.5	um	Spot	Position	27	1000000119	42908
774.666	17.71	2.5	um	Spot	Position	27	1000000138	42942
847.239	41.6192	2.5	um	Spot	Position	27	1000020616	42963
896.364	45.635	2.5	um	Spot	Position	27	1000000143	42969
841.735	68.24	2.5	um	Spot	Position	27	1000030134	42993
586.065	183.808	2.5	um	Spot	Position	27	1000000258	43116
426.048	202.446	2.5	um	Spot	Position	27	1000041155	43123
73.5928	210.214	2.5	um	Spot	Position	27	1000000275	43129
699.763	177.909	2.5	um	Spot	Position	27	1000000349	43207
777.44	236.785	2.5	um	Spot	Position	27	1000011806	43254
707.52	245.136	2.5	um	Spot	Position	27	1000030414	43260
1111.24	270.386	2.5	um	Spot	Position	27	1000039182	43272
715.099	278.669	2.5	um	Spot	Position	27	1000020834	43277
944.103	285.759	2.5	um	Spot	Position	27	1000000431	43280
787.595	403.096	2.5	um	Spot	Position	27	1000041421	43455
843.335	410.406	2.5	um	Spot	Position	27	1000000648	43465
213.688	533.555	2.5	um	Spot	Position	27	1000043598	43598
79.3216	569.115	2.5	um	Spot	Position	27	1000000841	43651
931.115	563.77	2.5	um	Spot	Position	27	1000001015	43862
863.709	609.152	2.5	um	Spot	Position	27	1000001061	43912
747.275	627.56	2.5	um	Spot	Position	27	1000028789	43944
935.536	633.197	2.5	um	Spot	Position	27	1000001082	43949
264.893	670.546	2.5	um	Spot	Position	27	1000000827	44003
498.315	881.599	2.5	um	Spot	Position	27	1000004773	44553
485.792	904.815	2.5	um	Spot	Position	27	1000001726	44582
799.704	827.938	2.5	um	Spot	Position	27	1000020128	44729
439.22	21.3736	2.5	um	Spot	Position	28	1000000034	45320
347.783	60.7371	2.5	um	Spot	Position	28	1000000058	45340
412.182	77.1825	2.5	um	Spot	Position	28	1000000068	45348
540.217	102.936	2.5	um	Spot	Position	28	1000045362	45362
628.76	159.096	2.5	um	Spot	Position	28	1000000119	45396
774.315	18.3959	2.5	um	Spot	Position	28	1000000138	45427
862.833	38.7409	2.5	um	Spot	Position	28	1000020616	45447
896.097	45.7992	2.5	um	Spot	Position	28	1000000143	45457
584.995	183.09	2.5	um	Spot	Position	28	1000000258	45585
423.737	204.521	2.5	um	Spot	Position	28	1000041155	45596
73.0367	210.109	2.5	um	Spot	Position	28	1000000275	45601
191.211	297.447	2.5	um	Spot	Position	28	1000016827	45653
699.308	178.13	2.5	um	Spot	Position	28	1000000349	45682
777.519	237.158	2.5	um	Spot	Position	28	1000011806	45731
1110.72	271.031	2.5	um	Spot	Position	28	1000039182	45747
715.759	281.083	2.5	um	Spot	Position	28	1000020834	45752
942.94	285.863	2.5	um	Spot	Position	28	1000000431	45756
794.498	393.243	2.5	um	Spot	Position	28	1000041421	45936
836.129	410.065	2.5	um	Spot	Position	28	1000000648	45948
79.2534	569.364	2.5	um	Spot	Position	28	1000000841	46128
419.715	617.084	2.5	um	Spot	Position	28	1000000937	46181
930.513	563.983	2.5	um	Spot	Position	28	1000001015	46333
863.332	609.117	2.5	um	Spot	Position	28	1000001061	46390
746.974	627.475	2.5	um	Spot	Position	28	1000028789	46410
934.792	633.452	2.5	um	Spot	Position	28	1000001082	46422
264.844	670.007	2.5	um	Spot	Position	28	1000000827	46464
188.431	688.223	2.5	um	Spot	Position	28	1000041815	46485
498.431	881.953	2.5	um	Spot	Position	28	1000004773	47037
485.878	904.715	2.5	um	Spot	Position	28	1000001726	47064
799.588	828.317	2.5	um	Spot	Position	28	1000020128	47211
440.308	20.9853	2.5	um	Spot	Position	29	1000000034	47802
537.505	54.1306	2.5	um	Spot	Position	29	1000040914	47822
347.736	60.4877	2.5	um	Spot	Position	29	1000000058	47829
413.046	76.605	2.5	um	Spot	Position	29	1000000068	47840
540.771	102.569	2.5	um	Spot	Position	29	1000045362	47855
327.918	109.387	2.5	um	Spot	Position	29	1000006419	47859
628.887	158.939	2.5	um	Spot	Position	29	1000000119	47890
774.173	18.7376	2.5	um	Spot	Position	29	1000000138	47920
873.813	39.563	2.5	um	Spot	Position	29	1000020616	47940
895.514	47.4619	2.5	um	Spot	Position	29	1000000143	47947
584.116	182.796	2.5	um	Spot	Position	29	1000000258	48096
424.353	203.794	2.5	um	Spot	Position	29	1000041155	48108
74.0628	209.856	2.5	um	Spot	Position	29	1000000275	48112
699.279	178.816	2.5	um	Spot	Position	29	1000000349	48191
715.928	234.025	2.5	um	Spot	Position	29	1000030414	48245
776.294	236.864	2.5	um	Spot	Position	29	1000011806	48248
1110.31	272.707	2.5	um	Spot	Position	29	1000039182	48276
935.338	282.258	2.5	um	Spot	Position	29	1000000431	48283
718.256	288.924	2.5	um	Spot	Position	29	1000020834	48287
797.893	387.571	2.5	um	Spot	Position	29	1000041421	48469
825.878	412.136	2.5	um	Spot	Position	29	1000000648	48482
79.3176	569.297	2.5	um	Spot	Position	29	1000000841	48666
419.571	615.956	2.5	um	Spot	Position	29	1000000937	48708
930.347	564.134	2.5	um	Spot	Position	29	1000001015	48845
863.14	609.537	2.5	um	Spot	Position	29	1000001061	48907
746.682	627.353	2.5	um	Spot	Position	29	1000028789	48931
264.161	670.294	2.5	um	Spot	Position	29	1000000827	48990
172.842	700.479	2.5	um	Spot	Position	29	1000041815	49025
498.375	882.236	2.5	um	Spot	Position	29	1000004773	49521
485.538	904.289	2.5	um	Spot	Position	29	1000001726	49550
799.405	828.331	2.5	um	Spot	Position	29	1000020128	49691
440.811	20.1648	2.5	um	Spot	Position	30	1000000034	50269
573.514	59.8346	2.5	um	Spot	Position	30	1000040914	50294
347.944	60.3267	2.5	um	Spot	Position	30	1000000058	50295
413.383	76.2756	2.5	um	Spot	Position	30	1000000068	50305
541.093	102.595	2.5	um	Spot	Position	30	1000045362	50322
629.158	159.088	2.5	um	Spot	Position	30	1000000119	50356
773.841	18.7612	2.5	um	Spot	Position	30	1000000138	50386
591.516	188.019	2.5	um	Spot	Position	30	1000000258	50564
424.322	198.059	2.5	um	Spot	Position	30	1000041155	50569
73.8567	209.629	2.5	um	Spot	Position	30	1000000275	50575
191.028	310.653	2.5	um	Spot	Position	30	1000016827	50631
699.567	179.11	2.5	um	Spot	Position	30	1000000349	50658
717.147	232.503	2.5	um	Spot	Position	30	1000030414	50703
774.864	236.745	2.5	um	Spot	Position	30	1000011806	50707
1111.31	277.745	2.5	um	Spot	Position	30	1000039182	50734
934.191	282.109	2.5	um	Spot	Position	30	1000000431	50737
719.158	291.231	2.5	um	Spot	Position	30	1000020834	50743
802.24	378.902	2.5	um	Spot	Position	30	1000041421	50941
814.838	413.236	2.5	um	Spot	Position	30	1000000648	50955
78.4688	569.568	2.5	um	Spot	Position	30	1000000841	51142
419.552	615.982	2.5	um	Spot	Position	30	1000000937	51192
929.488	564.541	2.5	um	Spot	Position	30	1000001015	51342
862.531	609.829	2.5	um	Spot	Position	30	1000001061	51396
746.241	626.983	2.5	um	Spot	Position	30	1000028789	51418
932.766	633.312	2.5	um	Spot	Position	30	1000001082	51424
263.656	670.804	2.5	um	Spot	Position	30	1000000827	51473
164.7	706.763	2.5	um	Spot	Position	30	1000041815	51506
497.081	882.193	2.5	um	Spot	Position	30	1000004773	52015
485.681	903.981	2.5	um	Spot	Position	30	1000001726	52037
798.96	828.901	2.5	um	Spot	Position	30	1000020128	52183
441.775	19.952	2.5	um	Spot	Position	31	1000000034	52741
574.217	60.0292	2.5	um	Spot	Position	31	1000040914	52767
347.987	60.2785	2.5	um	Spot	Position	31	1000000058	52768
414.52	75.77	2.5	um	Spot	Position	31	1000000068	52778
537.948	105.245	2.5	um	Spot	Position	31	1000045362	52795
629.764	159.499	2.5	um	Spot	Position	31	1000000119	52829
773.647	19.6054	2.5	um	Spot	Position	31	1000000138	52866
895.517	40.6159	2.5	um	Spot	Position	31	1000020616	52893
864.211	89.049	2.5	um	Spot	Position	31	1000030134	52944
591.593	187.837	2.5	um	Spot	Position	31	1000000258	53035
424.732	196.241	2.5	um	Spot	Position	31	1000041155	53039
74.1845	210.199	2.5	um	Spot	Position	31	1000000275	53047
190.321	310.646	2.5	um	Spot	Position	31	1000016827	53109
699.621	178.847	2.5	um	Spot	Position	31	1000000349	53135
717.521	232.44	2.5	um	Spot	Position	31	1000030414	53177
772.927	235.984	2.5	um	Spot	Position	31	1000011806	53182
1112.17	279.573	2.5	um	Spot	Position	31	1000039182	53211
933.138	281.966	2.5	um	Spot	Position	31	1000000431	53212
719.26	291.915	2.5	um	Spot	Position	31	1000020834	53221
811.244	363.749	2.5	um	Spot	Position	31	1000041421	53407
804.758	413.436	2.5	um	Spot	Position	31	1000000648	53441
192.138	541.442	2.5	um	Spot	Position	31	1000043598	53592
77.7706	569.867	2.5	um	Spot	Position	31	1000000841	53632
928.518	564.966	2.5	um	Spot	Position	31	1000001015	53841
861.528	610.084	2.5	um	Spot	Position	31	1000001061	53890
745.724	627.808	2.5	um	Spot	Position	31	1000028789	53921
263.571	670.277	2.5	um	Spot	Position	31	1000000827	53975
157.908	710.521	2.5	um	Spot	Position	31	1000041815	54013
496.228	882.329	2.5	um	Spot	Position	31	1000004773	54508
485.432	904.293	2.5	um	Spot	Position	31	1000001726	54531
798.612	828.973	2.5	um	Spot	Position	31	1000020128	54673
442.108	20.1038	2.5	um	Spot	Position	32	1000000034	55276
347.987	60.2177	2.5	um	Spot	Position	32	1000000058	55305
575.436	61.8541	2.5	um	Spot	Position	32	1000040914	55306
415.641	75.4469	2.5	um	Spot	Position	32	1000000068	55316
257.811	138.969	2.5	um	Spot	Position	32	1000055359	55359
629.416	159.645	2.5	um	Spot	Position	32	1000000119	55372
773.584	19.9351	2.5	um	Spot	Position	32	1000000138	55408
898.747	39.9781	2.5	um	Spot	Position	32	1000020616	55433
893.314	56.0201	2.5	um	Spot	Position	32	1000000143	55447
591.329	187.702	2.5	um	Spot	Position	32	1000000258	55585
424.737	196.485	2.5	um	Spot	Position	32	1000041155	55589
73.9648	210.131	2.5	um	Spot	Position	32	1000000275	55599
183.833	304.096	2.5	um	Spot	Position	32	1000016827	55652
699.437	179.329	2.5	um	Spot	Position	32	1000000349	55679
761.478	229.428	2.5	um	Spot	Position	32	1000011806	55730
1112.61	281.154	2.5	um	Spot	Position	32	1000039182	55761
932.846	282.263	2.5	um	Spot	Position	32	1000000431	55763
719.498	292.248	2.5	um	Spot	Position	32	1000020834	55770
816.316	356.256	2.5	um	Spot	Position	32	1000041421	55991
801.834	413.968	2.5	um	Spot	Position	32	1000000648	56032
189.662	542.918	2.5	um	Spot	Position	32	1000043598	56188
78.8951	570.254	2.5	um	Spot	Position	32	1000000841	56220
420.083	605.401	2.5	um	Spot	Position	32	1000000937	56258
927.629	565.054	2.5	um	Spot	Position	32	1000001015	56437
860.882	610.126	2.5	um	Spot	Position	32	1000001061	56494
744.648	627.995	2.5	um	Spot	Position	32	1000028789	56522
931.758	634.028	2.5	um	Spot	Position	32	1000001082	56533
263.822	670.082	2.5	um	Spot	Position	32	1000000827	56574
144.915	715.712	2.5	um	Spot	Position	32	1000041815	56611
496.882	883.091	2.5	um	Spot	Position	32	1000004773	57157
485.029	904.097	2.5	um	Spot	Position	32	1000001726	57189
798.046	829.047	2.5	um	Spot	Position	32	1000020128	57383
442.988	19.9972	2.5	um	Spot	Position	33	1000000034	57993
348.433	59.8997	2.5	um	Spot	Position	33	1000000058	58021
575.844	62.3181	2.5	um	Spot	Position	33	1000040914	58024
416.258	75.3774	2.5	um	Spot	Position	33	1000000068	58033
340.698	103.956	2.5	um	Spot	Position	33	1000006419	58058
539.092	105.081	2.5	um	Spot	Position	33	1000045362	58059
258.187	139.4	2.5	um	Spot	Position	33	1000055359	58078
629.643	159.939	2.5	um	Spot	Position	33	1000000119	58094
773.156	20.7609	2.5	um	Spot	Position	33	1000000138	58127
891.45	57.1742	2.5	um	Spot	Position	33	1000000143	58161
591.228	187.812	2.5	um	Spot	Position	33	1000000258	58283
425.074	196.647	2.5	um	Spot	Position	33	1000041155	58290
73.4799	211.572	2.5	um	Spot	Position	33	1000000275	58297
177.758	300.612	2.5	um	Spot	Position	33	1000016827	58348
699.871	179.063	2.5	um	Spot	Position	33	1000000349	58384
758.18	228.366	2.5	um	Spot	Position	33	1000011806	58431
725.969	228.779	2.5	um	Spot	Position	33	1000030414	58432
1111.22	281.186	2.5	um	Spot	Position	33	1000039182	58479
930.967	282.069	2.5	um	Spot	Position	33	1000000431	58480
719.457	292.222	2.5	um	Spot	Position	33	1000020834	58488
818.565	352.891	2.5	um	Spot	Position	33	1000041421	58678
790.011	416.567	2.5	um	Spot	Position	33	1000000648	58719
187.792	543.499	2.5	um	Spot	Position	33	1000043598	58867
78.0482	570.723	2.5	um	Spot	Position	33	1000000841	58904
420.304	606.073	2.5	um	Spot	Position	33	1000000937	58943
927.654	565.289	2.5	um	Spot	Position	33	1000001015	59115
860.404	610.179	2.5	um	Spot	Position	33	1000001061	59165
745.074	628.655	2.5	um	Spot	Position	33	1000028789	59190
930.649	633.688	2.5	um	Spot	Position	33	1000001082	59195
263.877	669.819	2.5	um	Spot	Position	33	1000000827	59254
128.972	719.719	2.5	um	Spot	Position	33	1000041815	59300
497.111	883.457	2.5	um	Spot	Position	33	1000004773	59818
484.344	903.903	2.5	um	Spot	Position	33	1000001726	59848
797.639	829.185	2.5	um	Spot	Position	33	1000020128	60010
444.896	20.0032	2.5	um	Spot	Position	34	1000000034	60592
348.634	59.9821	2.5	um	Spot	Position	34	1000000058	60616
575.536	61.5365	2.5	um	Spot	Position	34	1000040914	60620
419.08	74.0534	2.5	um	Spot	Position	34	1000000068	60629
341.683	103.768	2.5	um	Spot	Position	34	1000006419	60651
540.84	104.563	2.5	um	Spot	Position	34	1000045362	60653
259.659	139.829	2.5	um	Spot	Position	34	1000055359	60669
639.036	152.078	2.5	um	Spot	Position	34	1000000119	60679
773.26	20.3732	2.5	um	Spot	Position	34	1000000138	60718
912.694	35.3267	2.5	um	Spot	Position	34	1000020616	60732
890.235	58.0651	2.5	um	Spot	Position	34	1000000143	60756
591.236	187.639	2.5	um	Spot	Position	34	1000000258	60887
425.177	196.499	2.5	um	Spot	Position	34	1000041155	60891
73.309	211.498	2.5	um	Spot	Position	34	1000000275	60899
178.076	300.37	2.5	um	Spot	Position	34	1000016827	60947
700.122	179.029	2.5	um	Spot	Position	34	1000000349	60974
731.02	221.989	2.5	um	Spot	Position	34	1000030414	61011
758.614	228.697	2.5	um	Spot	Position	34	1000011806	61019
927.84	281.093	2.5	um	Spot	Position	34	1000000431	61045
1111.65	286.987	2.5	um	Spot	Position	34	1000039182	61049
719.697	292.525	2.5	um	Spot	Position	34	1000020834	61051
820.489	350.358	2.5	um	Spot	Position	34	1000041421	61224
783.899	418.314	2.5	um	Spot	Position	34	1000000648	61248
179.304	546.64	2.5	um	Spot	Position	34	1000043598	61415
77.3288	571.366	2.5	um	Spot	Position	34	1000000841	61452
420.276	605.712	2.5	um	Spot	Position	34	1000000937	61495
926.931	565.101	2.5	um	Spot	Position	34	1000001015	61652
859.696	610.071	2.5	um	Spot	Position	34	1000001061	61696
744.058	628.014	2.5	um	Spot	Position	34	1000028789	61718
930.573	634.245	2.5	um	Spot	Position	34	1000001082	61732
264.177	669.052	2.5	um	Spot	Position	34	1000000827	61781
497.54	883.924	2.5	um	Spot	Position	34	1000004773	62305
483.748	904.076	2.5	um	Spot	Position	34	1000001726	62325
797.378	829.589	2.5	um	Spot	Position	34	1000020128	62473
447.073	19.9103	2.5	um	Spot	Position	35	1000000034	63027
348.776	59.7852	2.5	um	Spot	Position	35	1000000058	63050
574.659	59.7131	2.5	um	Spot	Position	35	1000040914	63051
420.031	73.5901	2.5	um	Spot	Position	35	1000000068	63060
344.374	102.016	2.5	um	Spot	Position	35	1000006419	63081
543.008	103.268	2.5	um	Spot	Position	35	1000045362	63082
654.56	146.998	2.5	um	Spot	Position	35	1000000119	63106
773.048	20.8803	2.5	um	Spot	Position	35	1000000138	63145
911.75	35.8715	2.5	um	Spot	Position	35	1000020616	63162
889.684	58.699	2.5	um	Spot	Position	35	1000000143	63180
591.278	188.303	2.5	um	Spot	Position	35	1000000258	63291
424.82	198.76	2.5	um	Spot	Position	35	1000041155	63295
73.5763	212.218	2.5	um	Spot	Position	35	1000000275	63300
700.456	179.1	2.5	um	Spot	Position	35	1000000349	63372
730.859	221.757	2.5	um	Spot	Position	35	1000030414	63404
759.09	228.846	2.5	um	Spot	Position	35	1000011806	63414
926.077	281.092	2.5	um	Spot	Position	35	1000000431	63437
719.714	292.903	2.5	um	Spot	Position	35	1000020834	63439
1112.36	292.929	2.5	um	Spot	Position	35	1000039182	63440
824.453	340.54	2.5	um	Spot	Position	35	1000041421	63589
769.85	422.504	2.5	um	Spot	Position	35	1000000648	63628
77.5408	571.29	2.5	um	Spot	Position	35	1000000841	63807
419.839	605.026	2.5	um	Spot	Position	35	1000000937	63839
926.322	564.902	2.5	um	Spot	Position	35	1000001015	63980
859.419	610.726	2.5	um	Spot	Position	35	1000001061	64031
744.508	628.355	2.5	um	Spot	Position	35	1000028789	64054
930.106	634.397	2.5	um	Spot	Position	35	1000001082	64065
265.741	667.845	2.5	um	Spot	Position	35	1000000827	64107
496.199	883.738	2.5	um	Spot	Position	35	1000004773	64587
483.439	903.564	2.5	um	Spot	Position	35	1000001726	64615
797.161	829.601	2.5	um	Spot	Position	35	1000020128	64743
448.96	19.8085	2.5	um	Spot	Position	36	1000000034	65233
574.312	59.3803	2.5	um	Spot	Position	36	1000040914	65258
348.687	59.9636	2.5	um	Spot	Position	36	1000000058	65259
421.732	72.2155	2.5	um	Spot	Position	36	1000000068	65268
773.416	21.2767	2.5	um	Spot	Position	36	1000000138	65352
668.62	156.777	2.5	um	Spot	Position	36	1000000119	65503
591.228	188.211	2.5	um	Spot	Position	36	1000000258	65524
424.726	199.94	2.5	um	Spot	Position	36	1000041155	65528
74.0354	212.445	2.5	um	Spot	Position	36	1000000275	65532
178.315	300.25	2.5	um	Spot	Position	36	1000016827	65581
731.782	221.16	2.5	um	Spot	Position	36	1000030414	65649
760.794	228.836	2.5	um	Spot	Position	36	1000011806	65656
925.53	281.578	2.5	um	Spot	Position	36	1000000431	65680
719.843	293.097	2.5	um	Spot	Position	36	1000020834	65686
1113.48	297.262	2.5	um	Spot	Position	36	1000039182	65690
827.109	333.999	2.5	um	Spot	Position	36	1000041421	65854
760.862	424.82	2.5	um	Spot	Position	36	1000000648	65900
171.634	551.512	2.5	um	Spot	Position	36	1000043598	66066
77.92	571.561	2.5	um	Spot	Position	36	1000000841	66094
420.09	604.584	2.5	um	Spot	Position	36	1000000937	66120
925.289	565.455	2.5	um	Spot	Position	36	1000001015	66276
858.971	610.853	2.5	um	Spot	Position	36	1000001061	66327
743.638	628.141	2.5	um	Spot	Position	36	1000028789	66351
929.338	634.492	2.5	um	Spot	Position	36	1000001082	66356
266.901	666.681	2.5	um	Spot	Position	36	1000000827	66395
122.778	721.74	2.5	um	Spot	Position	36	1000041815	66455
497.475	884.388	2.5	um	Spot	Position	36	1000004773	66890
482.673	903.673	2.5	um	Spot	Position	36	1000001726	66908
796.895	830.013	2.5	um	Spot	Position	36	1000020128	67041
450.802	19.306	2.5	um	Spot	Position	37	1000000034	67497
349.2	59.8896	2.5	um	Spot	Position	37	1000000058	67524
575.674	60.62	2.5	um	Spot	Position	37	1000040914	67526
422.583	71.9513	2.5	um	Spot	Position	37	1000000068	67532
247.608	141.828	2.5	um	Spot	Position	37	1000055359	67568
773.584	21.7332	2.5	um	Spot	Position	37	1000000138	67605
668.387	157.348	2.5	um	Spot	Position	37	1000000119	67725
591.265	188.521	2.5	um	Spot	Position	37	1000000258	67741
425.055	204.063	2.5	um	Spot	Position	37	1000041155	67748
74.9545	211.462	2.5	um	Spot	Position	37	1000000275	67753
178.726	295.402	2.5	um	Spot	Position	37	1000016827	67798
732.358	221.359	2.5	um	Spot	Position	37	1000030414	67861
761.053	229.345	2.5	um	Spot	Position	37	1000011806	67867
924.459	281.304	2.5	um	Spot	Position	37	1000000431	67887
720.04	293.431	2.5	um	Spot	Position	37	1000020834	67891
1119.8	310.335	2.5	um	Spot	Position	37	1000039182	67897
832.574	317.369	2.5	um	Spot	Position	37	1000041421	67900
761.276	424.851	2.5	um	Spot	Position	37	1000000648	68100
170.158	552.594	2.5	um	Spot	Position	37	1000043598	68278
31.922	560.035	2.5	um	Spot	Position	37	1000068290	68290
78.1419	571.035	2.5	um	Spot	Position	37	1000000841	68302
420.34	604.364	2.5	um	Spot	Position	37	1000000937	68332
924.831	565.428	2.5	um	Spot	Position	37	1000001015	68470
858.772	611.693	2.5	um	Spot	Position	37	1000001061	68515
743.277	627.394	2.5	um	Spot	Position	37	1000028789	68529
928.837	634.54	2.5	um	Spot	Position	37	1000001082	68535
266.727	666.902	2.5	um	Spot	Position	37	1000000827	68568
120.835	718.5	2.5	um	Spot	Position	37	1000041815	68611
494.961	883.893	2.5	um	Spot	Position	37	1000004773	69026
482.169	902.905	2.5	um	Spot	Position	37	1000001726	69046
796.535	830.417	2.5	um	Spot	Position	37	1000020128	69165
451.913	19.2863	2.5	um	Spot	Position	38	1000000034	69593
349.544	59.6959	2.5	um	Spot	Position	38	1000000058	69620
422.505	72.3163	2.5	um	Spot	Position	38	1000000068	69631
364.564	81.6394	2.5	um	Spot	Position	38	1000006419	69640
582.547	106.977	2.5	um	Spot	Position	38	1000045362	69660
241.2	142.653	2.5	um	Spot	Position	38	1000055359	69679
773.395	21.9103	2.5	um	Spot	Position	38	1000000138	69720
669.184	158.042	2.5	um	Spot	Position	38	1000000119	69867
591.795	189.027	2.5	um	Spot	Position	38	1000000258	69886
425.282	204.414	2.5	um	Spot	Position	38	1000041155	69893
75.9441	210.235	2.5	um	Spot	Position	38	1000000275	69896
722.233	168.742	2.5	um	Spot	Position	38	1000000349	69972
733.433	220.886	2.5	um	Spot	Position	38	1000030414	70015
761.253	228.478	2.5	um	Spot	Position	38	1000011806	70023
924.297	281.625	2.5	um	Spot	Position	38	1000000431	70052
720.083	293.667	2.5	um	Spot	Position	38	1000020834	70059
832.431	317.152	2.5	um	Spot	Position	38	1000041421	70077
746.008	425.729	2.5	um	Spot	Position	38	1000000648	70295
170.424	552.454	2.5	um	Spot	Position	38	1000043598	70477
29.6719	559.124	2.5	um	Spot	Position	38	1000068290	70489
78.1328	570.858	2.5	um	Spot	Position	38	1000000841	70504
420.067	605.04	2.5	um	Spot	Position	38	1000000937	70542
924.084	565.368	2.5	um	Spot	Position	38	1000001015	70716
858.222	612.444	2.5	um	Spot	Position	38	1000001061	70765
742.996	627.175	2.5	um	Spot	Position	38	1000028789	70789
265.497	667.729	2.5	um	Spot	Position	38	1000000827	70840
120.944	719.719	2.5	um	Spot	Position	38	1000041815	70888
493.78	884.108	2.5	um	Spot	Position	38	1000004773	71392
481.885	902.37	2.5	um	Spot	Position	38	1000001726	71414
796.041	830.992	2.5	um	Spot	Position	38	1000020128	71562
455.205	19.3469	2.5	um	Spot	Position	39	1000000034	72096
350.193	59.6805	2.5	um	Spot	Position	39	1000000058	72117
576.711	60.6513	2.5	um	Spot	Position	39	1000040914	72118
422.304	72.8805	2.5	um	Spot	Position	39	1000000068	72126
365.142	81.9359	2.5	um	Spot	Position	39	1000006419	72134
583.367	108.524	2.5	um	Spot	Position	39	1000045362	72153
242.89	142.762	2.5	um	Spot	Position	39	1000055359	72167
888.721	61.0189	2.5	um	Spot	Position	39	1000000143	72242
669.728	158.644	2.5	um	Spot	Position	39	1000000119	72347
592.147	189.323	2.5	um	Spot	Position	39	1000000258	72365
425.58	200.267	2.5	um	Spot	Position	39	1000041155	72371
76.2708	211.029	2.5	um	Spot	Position	39	1000000275	72375
722.134	169.199	2.5	um	Spot	Position	39	1000000349	72447
762.086	228.152	2.5	um	Spot	Position	39	1000011806	72493
918.06	277.849	2.5	um	Spot	Position	39	1000000431	72515
719.812	294.113	2.5	um	Spot	Position	39	1000020834	72522
834.124	313.41	2.5	um	Spot	Position	39	1000041421	72531
739.323	428.703	2.5	um	Spot	Position	39	1000000648	72723
420.601	604.882	2.5	um	Spot	Position	39	1000000937	72930
923.146	566.165	2.5	um	Spot	Position	39	1000001015	73065
857.433	612.854	2.5	um	Spot	Position	39	1000001061	73128
741.563	626.496	2.5	um	Spot	Position	39	1000028789	73142
927.378	635.407	2.5	um	Spot	Position	39	1000001082	73155
263.816	669.618	2.5	um	Spot	Position	39	1000000827	73186
120.909	719.181	2.5	um	Spot	Position	39	1000041815	73219
655.935	791.482	2.5	um	Spot	Position	39	1000073288	73288
492.531	883.432	2.5	um	Spot	Position	39	1000004773	73660
481.666	901.638	2.5	um	Spot	Position	39	1000001726	73681
795.936	830.695	2.5	um	Spot	Position	39	1000020128	73797
457.711	19.0778	2.5	um	Spot	Position	40	1000000034	74257
350.731	59.7636	2.5	um	Spot	Position	40	1000000058	74281
576.884	60.6899	2.5	um	Spot	Position	40	1000040914	74282
422.541	73.3256	2.5	um	Spot	Position	40	1000000068	74290
366.221	81.293	2.5	um	Spot	Position	40	1000006419	74296
584.515	108.212	2.5	um	Spot	Position	40	1000045362	74319
249.637	142.361	2.5	um	Spot	Position	40	1000055359	74335
888.164	61.6139	2.5	um	Spot	Position	40	1000000143	74427
670.25	158.309	2.5	um	Spot	Position	40	1000000119	74535
591.868	188.822	2.5	um	Spot	Position	40	1000000258	74551
426.468	195.865	2.5	um	Spot	Position	40	1000041155	74553
180.38	296.699	2.5	um	Spot	Position	40	1000016827	74609
747.661	205.381	2.5	um	Spot	Position	40	1000030414	74667
763.021	228.672	2.5	um	Spot	Position	40	1000011806	74684
918.061	278.272	2.5	um	Spot	Position	40	1000000431	74716
719.891	294.42	2.5	um	Spot	Position	40	1000020834	74719
836.877	302.134	2.5	um	Spot	Position	40	1000041421	74725
733.512	431.868	2.5	um	Spot	Position	40	1000000648	74958
154.386	556.518	2.5	um	Spot	Position	40	1000043598	75143
30.5727	558.514	2.5	um	Spot	Position	40	1000068290	75149
79.4934	571.114	2.5	um	Spot	Position	40	1000000841	75160
420.902	604.843	2.5	um	Spot	Position	40	1000000937	75189
922.244	565.486	2.5	um	Spot	Position	40	1000001015	75357
857.084	612.681	2.5	um	Spot	Position	40	1000001061	75408
741.371	626.594	2.5	um	Spot	Position	40	1000028789	75429
263.143	670.613	2.5	um	Spot	Position	40	1000000827	75482
121.409	718.602	2.5	um	Spot	Position	40	1000041815	75521
647.565	793.885	2.5	um	Spot	Position	40	1000073288	75588
493.822	883.878	2.5	um	Spot	Position	40	1000004773	75973
481.412	901.427	2.5	um	Spot	Position	40	1000001726	75992
795.966	830.763	2.5	um	Spot	Position	40	1000020128	76115
459.88	18.9692	2.5	um	Spot	Position	41	1000000034	76579
351.386	60.0177	2.5	um	Spot	Position	41	1000000058	76603
578.009	61.0489	2.5	um	Spot	Position	41	1000040914	76604
421.843	74.1124	2.5	um	Spot	Position	41	1000000068	76613
253.876	142.016	2.5	um	Spot	Position	41	1000055359	76657
888.074	62.4319	2.5	um	Spot	Position	41	1000000143	76744
670.784	158.473	2.5	um	Spot	Position	41	1000000119	76855
592.199	189.345	2.5	um	Spot	Position	41	1000000258	76873
428.211	193.143	2.5	um	Spot	Position	41	1000041155	76875
76.3683	210.859	2.5	um	Spot	Position	41	1000000275	76883
180.379	297.897	2.5	um	Spot	Position	41	1000016827	76929
751.542	195.863	2.5	um	Spot	Position	41	1000030414	76972
773.982	233.109	2.5	um	Spot	Position	41	1000011806	77002
917.676	278.419	2.5	um	Spot	Position	41	1000000431	77024
719.585	294.255	2.5	um	Spot	Position	41	1000020834	77034
838.816	296.458	2.5	um	Spot	Position	41	1000041421	77037
1122.59	320.309	2.5	um	Spot	Position	41	1000039182	77051
141.248	348.797	2.5	um	Spot	Position	41	1000077064	77064
725.563	434.369	2.5	um	Spot	Position	41	1000000648	77235
148.735	556.827	2.5	um	Spot	Position	41	1000043598	77395
32.3131	561.305	2.5	um	Spot	Position	41	1000068290	77397
79.5767	570.747	2.5	um	Spot	Position	41	1000000841	77405
420.722	604.393	2.5	um	Spot	Position	41	1000000937	77432
921.778	566.344	2.5	um	Spot	Position	41	1000001015	77581
856.312	612.687	2.5	um	Spot	Position	41	1000001061	77637
740.647	628.096	2.5	um	Spot	Position	41	1000028789	77655
925.651	635.579	2.5	um	Spot	Position	41	1000001082	77663
262.661	670.984	2.5	um	Spot	Position	41	1000000827	77697
634.685	796.807	2.5	um	Spot	Position	41	1000073288	77797
493.052	883.924	2.5	um	Spot	Position	41	1000004773	78177
480.966	901.115	2.5	um	Spot	Position	41	1000001726	78197
795.501	831.194	2.5	um	Spot	Position	41	1000020128	78322
462.452	19.2574	2.5	um	Spot	Position	42	1000000034	78766
351.524	59.9367	2.5	um	Spot	Position	42	1000000058	78790
578.169	61.2106	2.5	um	Spot	Position	42	1000040914	78791
418.56	77.3611	2.5	um	Spot	Position	42	1000000068	78803
253.6	142.359	2.5	um	Spot	Position	42	1000055359	78834
887.593	62.8052	2.5	um	Spot	Position	42	1000000143	78919
670.48	158.638	2.5	um	Spot	Position	42	1000000119	79026
592.129	189.382	2.5	um	Spot	Position	42	1000000258	79047
429.411	191.899	2.5	um	Spot	Position	42	1000041155	79048
77.2098	211.028	2.5	um	Spot	Position	42	1000000275	79059
179.03	295.081	2.5	um	Spot	Position	42	1000016827	79103
753.494	193.665	2.5	um	Spot	Position	42	1000030414	79144
782.548	231.403	2.5	um	Spot	Position	42	1000011806	79171
917.37	278.958	2.5	um	Spot	Position	42	1000000431	79195
842.175	288.386	2.5	um	Spot	Position	42	1000041421	79201
719.729	294.725	2.5	um	Spot	Position	42	1000020834	79204
1122.76	322.02	2.5	um	Spot	Position	42	1000039182	79222
724.624	434.906	2.5	um	Spot	Position	42	1000000648	79431
144.481	559.544	2.5	um	Spot	Position	42	1000043598	79609
35.3003	564.487	2.5	um	Spot	Position	42	1000068290	79610
79.3555	571.122	2.5	um	Spot	Position	42	1000000841	79616
421.13	604.082	2.5	um	Spot	Position	42	1000000937	79641
921.166	566.716	2.5	um	Spot	Position	42	1000001015	79782
855.859	612.813	2.5	um	Spot	Position	42	1000001061	79825
740.177	630.399	2.5	um	Spot	Position	42	1000028789	79850
925.351	635.591	2.5	um	Spot	Position	42	1000001082	79852
261.941	672.06	2.5	um	Spot	Position	42	1000000827	79891
494.362	884.265	2.5	um	Spot	Position	42	1000004773	80377
480.48	900.88	2.5	um	Spot	Position	42	1000001726	80397
795.544	831.318	2.5	um	Spot	Position	42	1000020128	80548
464.797	19.3006	2.5	um	Spot	Position	43	1000000034	81049
351.602	60.3673	2.5	um	Spot	Position	43	1000000058	81074
379.771	67.0475	2.5	um	Spot	Position	43	1000006419	81083
418.057	78.1873	2.5	um	Spot	Position	43	1000000068	81086
250.024	143.863	2.5	um	Spot	Position	43	1000055359	81128
887.3	63.7268	2.5	um	Spot	Position	43	1000000143	81214
674.784	135.737	2.5	um	Spot	Position	43	1000081293	81293
670.547	159.467	2.5	um	Spot	Position	43	1000000119	81321
591.744	187.773	2.5	um	Spot	Position	43	1000000258	81341
430.203	190.627	2.5	um	Spot	Position	43	1000041155	81342
77.0268	211.264	2.5	um	Spot	Position	43	1000000275	81354
179.333	297.318	2.5	um	Spot	Position	43	1000016827	81411
754.3	191.982	2.5	um	Spot	Position	43	1000030414	81462
784.799	231.532	2.5	um	Spot	Position	43	1000011806	81495
848.744	278.969	2.5	um	Spot	Position	43	1000041421	81520
917.137	279.493	2.5	um	Spot	Position	43	1000000431	81521
719.896	295.198	2.5	um	Spot	Position	43	1000020834	81529
724.61	435.167	2.5	um	Spot	Position	43	1000000648	81771
142.963	559.75	2.5	um	Spot	Position	43	1000043598	81983
35.4549	564.998	2.5	um	Spot	Position	43	1000068290	81992
78.9158	571.053	2.5	um	Spot	Position	43	1000000841	81998
421.01	603.781	2.5	um	Spot	Position	43	1000000937	82032
920.624	566.569	2.5	um	Spot	Position	43	1000001015	82198
855.567	613.217	2.5	um	Spot	Position	43	1000001061	82257
739.601	629.836	2.5	um	Spot	Position	43	1000028789	82281
924.621	635.719	2.5	um	Spot	Position	43	1000001082	82290
261.621	671.817	2.5	um	Spot	Position	43	1000000827	82337
628.366	796.419	2.5	um	Spot	Position	43	1000073288	82480
494.624	883.93	2.5	um	Spot	Position	43	1000004773	82913
479.749	900.47	2.5	um	Spot	Position	43	1000001726	82940
795.211	831.15	2.5	um	Spot	Position	43	1000020128	83099
467.396	18.9366	2.5	um	Spot	Position	44	1000000034	83641
351.802	60.2249	2.5	um	Spot	Position	44	1000000058	83661
380.411	66.3527	2.5	um	Spot	Position	44	1000006419	83667
418.876	77.8501	2.5	um	Spot	Position	44	1000000068	83672
244.684	146.485	2.5	um	Spot	Position	44	1000055359	83706
878.746	66.3291	2.5	um	Spot	Position	44	1000000143	83791
674.735	134.522	2.5	um	Spot	Position	44	1000081293	83871
670.057	159.114	2.5	um	Spot	Position	44	1000000119	83893
431.067	185.982	2.5	um	Spot	Position	44	1000041155	83909
592.585	189.552	2.5	um	Spot	Position	44	1000000258	83912
76.5087	211.063	2.5	um	Spot	Position	44	1000000275	83919
754.439	192.27	2.5	um	Spot	Position	44	1000030414	84008
793.27	231.598	2.5	um	Spot	Position	44	1000011806	84043
852.479	274.894	2.5	um	Spot	Position	44	1000041421	84065
916.339	279.413	2.5	um	Spot	Position	44	1000000431	84067
719.845	295.497	2.5	um	Spot	Position	44	1000020834	84074
1122.04	323.884	2.5	um	Spot	Position	44	1000039182	84092
131.767	561.335	2.5	um	Spot	Position	44	1000043598	84497
78.4615	570.952	2.5	um	Spot	Position	44	1000000841	84507
44.9764	577.628	2.5	um	Spot	Position	44	1000068290	84511
419.926	595.485	2.5	um	Spot	Position	44	1000000937	84528
920.316	566.692	2.5	um	Spot	Position	44	1000001015	84700
855.063	613.352	2.5	um	Spot	Position	44	1000001061	84750
739.857	629.623	2.5	um	Spot	Position	44	1000028789	84765
924.067	635.835	2.5	um	Spot	Position	44	1000001082	84772
261.24	671.75	2.5	um	Spot	Position	44	1000000827	84809
621.964	796.293	2.5	um	Spot	Position	44	1000073288	84932
493.594	883.728	2.5	um	Spot	Position	44	1000004773	85350
478.75	900.183	2.5	um	Spot	Position	44	1000001726	85371
794.334	831.63	2.5	um	Spot	Position	44	1000020128	85494
469.157	18.9196	2.5	um	Spot	Position	45	1000000034	85989
351.705	60.0387	2.5	um	Spot	Position	45	1000000058	86018
380.396	67.0067	2.5	um	Spot	Position	45	1000006419	86022
419.893	77.2031	2.5	um	Spot	Position	45	1000000068	86024
674.279	134.928	2.5	um	Spot	Position	45	1000081293	86233
671.797	161.806	2.5	um	Spot	Position	45	1000000119	86261
431.193	186.148	2.5	um	Spot	Position	45	1000041155	86277
592.73	189.926	2.5	um	Spot	Position	45	1000000258	86280
76.2492	211.731	2.5	um	Spot	Position	45	1000000275	86286
179.626	297.35	2.5	um	Spot	Position	45	1000016827	86338
133.543	328.562	2.5	um	Spot	Position	45	1000077064	86357
857.559	262.329	2.5	um	Spot	Position	45	1000086439	86439
852.275	274.953	2.5	um	Spot	Position	45	1000041421	86444
905.455	275.509	2.5	um	Spot	Position	45	1000000431	86445
719.882	295.957	2.5	um	Spot	Position	45	1000020834	86455
1121.14	322.298	2.5	um	Spot	Position	45	1000039182	86473
723.414	436.208	2.5	um	Spot	Position	45	1000000648	86702
129.692	562.177	2.5	um	Spot	Position	45	1000043598	86897
78.0268	571.05	2.5	um	Spot	Position	45	1000000841	86906
50.2074	581.645	2.5	um	Spot	Position	45	1000068290	86915
418.376	592.588	2.5	um	Spot	Position	45	1000000937	86927
919.543	566.778	2.5	um	Spot	Position	45	1000001015	87112
854.858	613.52	2.5	um	Spot	Position	45	1000001061	87168
740.421	629.504	2.5	um	Spot	Position	45	1000028789	87188
923.663	635.82	2.5	um	Spot	Position	45	1000001082	87197
260.59	674.831	2.5	um	Spot	Position	45	1000000827	87242
620.804	796.675	2.5	um	Spot	Position	45	1000073288	87357
492.604	883.568	2.5	um	Spot	Position	45	1000004773	87792
478.608	899.26	2.5	um	Spot	Position	45	1000001726	87810
794.151	831.762	2.5	um	Spot	Position	45	1000020128	87961
470.457	19.0527	2.5	um	Spot	Position	46	1000000034	88503
352.055	60.6831	2.5	um	Spot	Position	46	1000000058	88528
380.518	66.9288	2.5	um	Spot	Position	46	1000006419	88533
420.423	77.1618	2.5	um	Spot	Position	46	1000000068	88539
244.757	148.01	2.5	um	Spot	Position	46	1000055359	88576
878.689	68.4571	2.5	um	Spot	Position	46	1000000143	88675
674.647	134.932	2.5	um	Spot	Position	46	1000081293	88741
671.448	162.659	2.5	um	Spot	Position	46	1000000119	88761
430.889	186.975	2.5	um	Spot	Position	46	1000041155	88769
592.435	189.631	2.5	um	Spot	Position	46	1000000258	88771
78.0716	212.461	2.5	um	Spot	Position	46	1000000275	88780
182.891	299.236	2.5	um	Spot	Position	46	1000016827	88832
134.145	319.002	2.5	um	Spot	Position	46	1000077064	88844
763.474	175.847	2.5	um	Spot	Position	46	1000030414	88864
802.971	230.357	2.5	um	Spot	Position	46	1000011806	88911
857.218	263.856	2.5	um	Spot	Position	46	1000041421	88925
903.566	274.909	2.5	um	Spot	Position	46	1000000431	88931
719.419	296.337	2.5	um	Spot	Position	46	1000020834	88942
1121.35	321.897	2.5	um	Spot	Position	46	1000039182	88951
712.66	438.972	2.5	um	Spot	Position	46	1000000648	89158
128.935	561.571	2.5	um	Spot	Position	46	1000043598	89334
77.3413	570.786	2.5	um	Spot	Position	46	1000000841	89344
415.073	586.69	2.5	um	Spot	Position	46	1000000937	89356
918.918	567.15	2.5	um	Spot	Position	46	1000001015	89506
854.797	614.146	2.5	um	Spot	Position	46	1000001061	89554
741.002	630.665	2.5	um	Spot	Position	46	1000028789	89568
922.61	636.125	2.5	um	Spot	Position	46	1000001082	89576
259.558	678.866	2.5	um	Spot	Position	46	1000000827	89613
619.967	796.755	2.5	um	Spot	Position	46	1000073288	89714
491.46	883.586	2.5	um	Spot	Position	46	1000004773	90081
478.104	899.304	2.5	um	Spot	Position	46	1000001726	90096
793.798	831.562	2.5	um	Spot	Position	46	1000020128	90235
472.062	18.7833	2.5	um	Spot	Position	47	1000000034	90731
352.291	60.8118	2.5	um	Spot	Position	47	1000000058	90760
380.491	66.7898	2.5	um	Spot	Position	47	1000006419	90766
421.093	76.906	2.5	um	Spot	Position	47	1000000068	90768
871.609	73.8341	2.5	um	Spot	Position	47	1000000143	90898
977.385	101.04	2.5	um	Spot	Position	47	1000090931	90931
672.508	136.349	2.5	um	Spot	Position	47	1000081293	90970
672.531	163.08	2.5	um	Spot	Position	47	1000000119	90992
430.491	187.736	2.5	um	Spot	Position	47	1000041155	91006
592.299	189.597	2.5	um	Spot	Position	47	1000000258	91008
77.4937	213.656	2.5	um	Spot	Position	47	1000000275	91017
182.687	299.587	2.5	um	Spot	Position	47	1000016827	91066
136.538	314.793	2.5	um	Spot	Position	47	1000077064	91078
765.651	172.917	2.5	um	Spot	Position	47	1000030414	91093
804.349	230.743	2.5	um	Spot	Position	47	1000011806	91147
862.312	260.144	2.5	um	Spot	Position	47	1000041421	91160
903.275	275.275	2.5	um	Spot	Position	47	1000000431	91171
719.631	296.481	2.5	um	Spot	Position	47	1000020834	91180
1120.97	322.869	2.5	um	Spot	Position	47	1000039182	91197
704.377	435.81	2.5	um	Spot	Position	47	1000000648	91385
77.2311	570.761	2.5	um	Spot	Position	47	1000000841	91566
413.204	584.384	2.5	um	Spot	Position	47	1000000937	91578
918.685	567.291	2.5	um	Spot	Position	47	1000001015	91742
854.594	614.678	2.5	um	Spot	Position	47	1000001061	91795
740.087	629.894	2.5	um	Spot	Position	47	1000028789	91809
922.034	636.171	2.5	um	Spot	Position	47	1000001082	91818
259.652	678.738	2.5	um	Spot	Position	47	1000000827	91857
619.019	796.808	2.5	um	Spot	Position	47	1000073288	91960
491.537	883.34	2.5	um	Spot	Position	47	1000004773	92360
478.276	898.783	2.5	um	Spot	Position	47	1000001726	92375
792.988	831.478	2.5	um	Spot	Position	47	1000020128	92520
473.626	18.6981	2.5	um	Spot	Position	48	1000000034	93054
352.647	61.3061	2.5	um	Spot	Position	48	1000000058	93084
380.411	67.1728	2.5	um	Spot	Position	48	1000006419	93089
422.406	75.4327	2.5	um	Spot	Position	48	1000000068	93093
868.187	76.2281	2.5	um	Spot	Position	48	1000000143	93243
671.714	135.605	2.5	um	Spot	Position	48	1000081293	93312
672.126	163.67	2.5	um	Spot	Position	48	1000000119	93345
430.821	187.916	2.5	um	Spot	Position	48	1000041155	93361
592.438	189.49	2.5	um	Spot	Position	48	1000000258	93363
77.8122	213.97	2.5	um	Spot	Position	48	1000000275	93372
137.085	309.263	2.5	um	Spot	Position	48	1000077064	93424
770.705	168.806	2.5	um	Spot	Position	48	1000030414	93441
812.41	231.27	2.5	um	Spot	Position	48	1000011806	93497
867.854	251.377	2.5	um	Spot	Position	48	1000086439	93506
903.063	275.457	2.5	um	Spot	Position	48	1000000431	93526
719.6	296.722	2.5	um	Spot	Position	48	1000020834	93546
1118.96	324.345	2.5	um	Spot	Position	48	1000039182	93570
699.055	433.819	2.5	um	Spot	Position	48	1000000648	93786
118.074	563.903	2.5	um	Spot	Position	48	1000043598	93972
76.833	570.778	2.5	um	Spot	Position	48	1000000841	93977
411.468	580.263	2.5	um	Spot	Position	48	1000000937	93983
67.0706	602.83	2.5	um	Spot	Position	48	1000068290	94003
918.267	568.018	2.5	um	Spot	Position	48	1000001015	94167
854.331	615.199	2.5	um	Spot	Position	48	1000001061	94226
739.55	629.908	2.5	um	Spot	Position	48	1000028789	94243
920.81	636.337	2.5	um	Spot	Position	48	1000001082	94254
259.913	678.226	2.5	um	Spot	Position	48	1000000827	94308
618.324	797.073	2.5	um	Spot	Position	48	1000073288	94430
489.707	883.153	2.5	um	Spot	Position	48	1000004773	94837
478.08	897.922	2.5	um	Spot	Position	48	1000001726	94861
792.892	831.961	2.5	um	Spot	Position	48	1000020128	95015
477.168	18.8113	2.5	um	Spot	Position	49	1000000034	95578
352.285	61.0235	2.5	um	Spot	Position	49	1000000058	95606
380.144	66.6407	2.5	um	Spot	Position	49	1000006419	95611
422.811	74.9093	2.5	um	Spot	Position	49	1000000068	95615
242.859	147.932	2.5	um	Spot	Position	49	1000055359	95663
867.356	77.5826	2.5	um	Spot	Position	49	1000000143	95773
981.561	101.233	2.5	um	Spot	Position	49	1000090931	95804
670.299	136.799	2.5	um	Spot	Position	49	1000081293	95850
673.227	163.184	2.5	um	Spot	Position	49	1000000119	95878
431.424	185.886	2.5	um	Spot	Position	49	1000041155	95890
592.596	189.523	2.5	um	Spot	Position	49	1000000258	95893
77.7357	214.354	2.5	um	Spot	Position	49	1000000275	95901
153.4	301.546	2.5	um	Spot	Position	49	1000077064	95949
771.013	167.779	2.5	um	Spot	Position	49	1000030414	95965
824.379	232.61	2.5	um	Spot	Position	49	1000011806	96028
868.84	250.758	2.5	um	Spot	Position	49	1000086439	96038
853.45	261.866	2.5	um	Spot	Position	49	1000041421	96046
903.12	276.058	2.5	um	Spot	Position	49	1000000431	96057
719.398	296.86	2.5	um	Spot	Position	49	1000020834	96075
1116.8	327.424	2.5	um	Spot	Position	49	1000039182	96097
696.767	432.945	2.5	um	Spot	Position	49	1000000648	96306
76.2109	570.724	2.5	um	Spot	Position	49	1000000841	96485
411.141	579.204	2.5	um	Spot	Position	49	1000000937	96498
69.2656	605.157	2.5	um	Spot	Position	49	1000068290	96519
917.894	568.056	2.5	um	Spot	Position	49	1000001015	96666
853.778	615.421	2.5	um	Spot	Position	49	1000001061	96729
738.748	628.711	2.5	um	Spot	Position	49	1000028789	96744
920.227	636.383	2.5	um	Spot	Position	49	1000001082	96752
646.623	662.186	2.5	um	Spot	Position	49	1000096782	96782
259.265	678.722	2.5	um	Spot	Position	49	1000000827	96794
490.599	883.466	2.5	um	Spot	Position	49	1000004773	97342
477.422	897.562	2.5	um	Spot	Position	49	1000001726	97357
792.585	832.187	2.5	um	Spot	Position	49	1000020128	97520
480.679	19.1431	2.5	um	Spot	Position	50	1000000034	98101
352.648	61.2841	2.5	um	Spot	Position	50	1000000058	98126
380.06	66.5016	2.5	um	Spot	Position	50	1000006419	98131
422.855	74.9317	2.5	um	Spot	Position	50	1000000068	98136
243.303	148.494	2.5	um	Spot	Position	50	1000055359	98175
860.478	81.193	2.5	um	Spot	Position	50	1000000143	98285
663.359	143.998	2.5	um	Spot	Position	50	1000081293	98360
675.373	161.999	2.5	um	Spot	Position	50	1000000119	98381
431.516	184.98	2.5	um	Spot	Position	50	1000041155	98393
592.864	189.255	2.5	um	Spot	Position	50	1000000258	98396
78.0624	214.508	2.5	um	Spot	Position	50	1000000275	98403
153.614	301.585	2.5	um	Spot	Position	50	1000077064	98458
771.429	167.574	2.5	um	Spot	Position	50	1000030414	98476
869.571	249.84	2.5	um	Spot	Position	50	1000086439	98545
850.045	260.044	2.5	um	Spot	Position	50	1000041421	98555
892.492	275.843	2.5	um	Spot	Position	50	1000000431	98563
719.364	297.128	2.5	um	Spot	Position	50	1000020834	98579
1097.77	335.878	2.5	um	Spot	Position	50	1000039182	98764
695.813	433.005	2.5	um	Spot	Position	50	1000000648	98837
76.3598	570.579	2.5	um	Spot	Position	50	1000000841	99029
411.199	578.338	2.5	um	Spot	Position	50	1000000937	99040
74.8925	608.062	2.5	um	Spot	Position	50	1000068290	99069
917.142	568.087	2.5	um	Spot	Position	50	1000001015	99212
853.186	615.541	2.5	um	Spot	Position	50	1000001061	99271
737.705	627.453	2.5	um	Spot	Position	50	1000028789	99284
646.342	662.38	2.5	um	Spot	Position	50	1000096782	99333
258.839	679.487	2.5	um	Spot	Position	50	1000000827	99349
616.961	796.869	2.5	um	Spot	Position	50	1000073288	99457
490.822	883.633	2.5	um	Spot	Position	50	1000004773	99897
476.921	897.557	2.5	um	Spot	Position	50	1000001726	99921
791.903	832.579	2.5	um	Spot	Position	50	1000020128	100071
484.595	19.7812	2.5	um	Spot	Position	51	1000000034	100636
353.368	61.3034	2.5	um	Spot	Position	51	1000000058	100660
380.406	66.5985	2.5	um	Spot	Position	51	1000006419	100665
423.187	75.9913	2.5	um	Spot	Position	51	1000000068	100668
660.947	145.575	2.5	um	Spot	Position	51	1000081293	100707
243.784	149.04	2.5	um	Spot	Position	51	1000055359	100710
855.496	83.8957	2.5	um	Spot	Position	51	1000000143	100819
675.113	164.282	2.5	um	Spot	Position	51	1000000119	100908
431.339	184.708	2.5	um	Spot	Position	51	1000041155	100918
592.863	189.138	2.5	um	Spot	Position	51	1000000258	100922
77.7778	215.297	2.5	um	Spot	Position	51	1000000275	100931
137.697	296.182	2.5	um	Spot	Position	51	1000077064	100967
771.6	168.687	2.5	um	Spot	Position	51	1000030414	100990
874.99	238.507	2.5	um	Spot	Position	51	1000086439	101055
848.19	258.826	2.5	um	Spot	Position	51	1000041421	101068
886.96	275.43	2.5	um	Spot	Position	51	1000000431	101077
719.142	297.345	2.5	um	Spot	Position	51	1000020834	101095
694.688	431.638	2.5	um	Spot	Position	51	1000000648	101319
75.8699	570.772	2.5	um	Spot	Position	51	1000000841	101509
411.268	578.331	2.5	um	Spot	Position	51	1000000937	101518
81.4859	610.401	2.5	um	Spot	Position	51	1000068290	101543
916.457	568.202	2.5	um	Spot	Position	51	1000001015	101676
852.967	615.929	2.5	um	Spot	Position	51	1000001061	101736
737.262	628.351	2.5	um	Spot	Position	51	1000028789	101746
919.59	637.256	2.5	um	Spot	Position	51	1000001082	101753
645.761	663.295	2.5	um	Spot	Position	51	1000096782	101792
258.486	679.924	2.5	um	Spot	Position	51	1000000827	101808
489.533	884.063	2.5	um	Spot	Position	51	1000004773	102340
477.321	897.147	2.5	um	Spot	Position	51	1000001726	102354
791.246	832.557	2.5	um	Spot	Position	51	1000020128	102491
489.915	19.5392	2.5	um	Spot	Position	52	1000000034	103048
353.419	61.4123	2.5	um	Spot	Position	52	1000000058	103072
381.003	66.868	2.5	um	Spot	Position	52	1000006419	103077
423.636	76.2642	2.5	um	Spot	Position	52	1000000068	103083
659.3	146.291	2.5	um	Spot	Position	52	1000081293	103129
853.759	84.7304	2.5	um	Spot	Position	52	1000000143	103246
431.629	183.267	2.5	um	Spot	Position	52	1000041155	103337
592.826	189.458	2.5	um	Spot	Position	52	1000000258	103341
78.0708	215.02	2.5	um	Spot	Position	52	1000000275	103351
147.347	296.36	2.5	um	Spot	Position	52	1000077064	103394
675.701	165.655	2.5	um	Spot	Position	52	1000000119	103415
771.521	168.471	2.5	um	Spot	Position	52	1000030414	103419
878.75	235.12	2.5	um	Spot	Position	52	1000086439	103482
846.633	257.731	2.5	um	Spot	Position	52	1000041421	103493
885.611	275.362	2.5	um	Spot	Position	52	1000000431	103506
718.995	297.611	2.5	um	Spot	Position	52	1000020834	103520
1065.81	342.293	2.5	um	Spot	Position	52	1000039182	103681
695.003	431.696	2.5	um	Spot	Position	52	1000000648	103725
92.5388	569.232	2.5	um	Spot	Position	52	1000043598	103899
75.8533	571.089	2.5	um	Spot	Position	52	1000000841	103900
84.3441	611.543	2.5	um	Spot	Position	52	1000068290	103931
916.406	567.795	2.5	um	Spot	Position	52	1000001015	104059
852.644	615.532	2.5	um	Spot	Position	52	1000001061	104122
737.955	627.77	2.5	um	Spot	Position	52	1000028789	104139
918.904	637.466	2.5	um	Spot	Position	52	1000001082	104145
645.377	662.536	2.5	um	Spot	Position	52	1000096782	104188
258.202	680.313	2.5	um	Spot	Position	52	1000000827	104198
604.785	799.528	2.5	um	Spot	Position	52	1000073288	104313
488.977	883.908	2.5	um	Spot	Position	52	1000004773	104702
476.933	897.124	2.5	um	Spot	Position	52	1000001726	104717
791.211	832.539	2.5	um	Spot	Position	52	1000020128	104875
353.58	61.5773	2.5	um	Spot	Position	53	1000000058	105414
381.078	67.5581	2.5	um	Spot	Position	53	1000006419	105419
423.254	77.1489	2.5	um	Spot	Position	53	1000000068	105423
660.279	146.419	2.5	um	Spot	Position	53	1000081293	105463
226.167	156.435	2.5	um	Spot	Position	53	1000055359	105467
853.83	85.3681	2.5	um	Spot	Position	53	1000000143	105574
987.299	101.999	2.5	um	Spot	Position	53	1000090931	105590
677.291	163.846	2.5	um	Spot	Position	53	1000000119	105652
431.267	186.261	2.5	um	Spot	Position	53	1000041155	105665
592.92	189.586	2.5	um	Spot	Position	53	1000000258	105666
77.5083	215.7	2.5	um	Spot	Position	53	1000000275	105676
137.961	293.687	2.5	um	Spot	Position	53	1000077064	105722
771.719	168.907	2.5	um	Spot	Position	53	1000030414	105746
880.35	232.588	2.5	um	Spot	Position	53	1000086439	105815
846.883	257.903	2.5	um	Spot	Position	53	1000041421	105827
884.206	275.424	2.5	um	Spot	Position	53	1000000431	105843
718.724	297.898	2.5	um	Spot	Position	53	1000020834	105854
695.749	432.748	2.5	um	Spot	Position	53	1000000648	106095
75.5524	571.634	2.5	um	Spot	Position	53	1000000841	106289
91.3691	615.987	2.5	um	Spot	Position	53	1000068290	106337
915.978	567.075	2.5	um	Spot	Position	53	1000001015	106472
852.139	616.175	2.5	um	Spot	Position	53	1000001061	106528
738.164	626.174	2.5	um	Spot	Position	53	1000028789	106536
918.073	637.647	2.5	um	Spot	Position	53	1000001082	106550
644.824	662.136	2.5	um	Spot	Position	53	1000096782	106580
258.106	681.167	2.5	um	Spot	Position	53	1000000827	106593
490.341	883.828	2.5	um	Spot	Position	53	1000004773	107142
478.029	896.176	2.5	um	Spot	Position	53	1000001726	107163
790.949	832.766	2.5	um	Spot	Position	53	1000020128	107325
353.738	61.7499	2.5	um	Spot	Position	54	1000000058	107871
380.921	67.9464	2.5	um	Spot	Position	54	1000006419	107877
423.701	77.0597	2.5	um	Spot	Position	54	1000000068	107882
658.749	147.127	2.5	um	Spot	Position	54	1000081293	107927
224.466	157.111	2.5	um	Spot	Position	54	1000055359	107934
848.992	87.1948	2.5	um	Spot	Position	54	1000000143	108031
678.13	162.97	2.5	um	Spot	Position	54	1000000119	108108
431.313	187.673	2.5	um	Spot	Position	54	1000041155	108122
592.51	189.095	2.5	um	Spot	Position	54	1000000258	108124
78.101	216.719	2.5	um	Spot	Position	54	1000000275	108133
129.232	286.654	2.5	um	Spot	Position	54	1000077064	108176
772.786	171.643	2.5	um	Spot	Position	54	1000030414	108212
881.888	228.194	2.5	um	Spot	Position	54	1000086439	108261
848.019	259.31	2.5	um	Spot	Position	54	1000041421	108287
876.468	274.473	2.5	um	Spot	Position	54	1000000431	108297
718.589	298.084	2.5	um	Spot	Position	54	1000020834	108302
1039.72	355.023	2.5	um	Spot	Position	54	1000039182	108489
697.622	433.77	2.5	um	Spot	Position	54	1000000648	108550
74.9251	571.206	2.5	um	Spot	Position	54	1000000841	108732
112.211	631.762	2.5	um	Spot	Position	54	1000068290	108798
915.045	567.646	2.5	um	Spot	Position	54	1000001015	108923
851.563	616.828	2.5	um	Spot	Position	54	1000001061	108988
737.904	626.918	2.5	um	Spot	Position	54	1000028789	108998
916.293	637.927	2.5	um	Spot	Position	54	1000001082	109007
644.562	661.732	2.5	um	Spot	Position	54	1000096782	109041
257.825	681.641	2.5	um	Spot	Position	54	1000000827	109058
479.285	895.638	2.5	um	Spot	Position	54	1000001726	109600
790.362	832.698	2.5	um	Spot	Position	54	1000020128	109755
354.086	61.3899	2.5	um	Spot	Position	55	1000000058	110310
380.934	67.8287	2.5	um	Spot	Position	55	1000006419	110314
423.597	77.2455	2.5	um	Spot	Position	55	1000000068	110319
637.173	157.863	2.5	um	Spot	Position	55	1000081293	110368
214.51	162.991	2.5	um	Spot	Position	55	1000055359	110370
843.037	88.1247	2.5	um	Spot	Position	55	1000000143	110479
995.891	102.548	2.5	um	Spot	Position	55	1000090931	110491
680.739	164.005	2.5	um	Spot	Position	55	1000000119	110545
431.114	187.544	2.5	um	Spot	Position	55	1000041155	110554
592.567	189.578	2.5	um	Spot	Position	55	1000000258	110557
78.1665	216.643	2.5	um	Spot	Position	55	1000000275	110567
128.733	286.068	2.5	um	Spot	Position	55	1000077064	110606
847.808	228.536	2.5	um	Spot	Position	55	1000011806	110685
849.16	256.648	2.5	um	Spot	Position	55	1000041421	110710
877.001	274.891	2.5	um	Spot	Position	55	1000000431	110722
718.247	298.082	2.5	um	Spot	Position	55	1000020834	110737
698.743	434.682	2.5	um	Spot	Position	55	1000000648	110950
74.8764	571.357	2.5	um	Spot	Position	55	1000000841	111106
914.489	568.401	2.5	um	Spot	Position	55	1000001015	111270
851.088	617.232	2.5	um	Spot	Position	55	1000001061	111331
737.325	626.817	2.5	um	Spot	Position	55	1000028789	111340
916.227	638.543	2.5	um	Spot	Position	55	1000001082	111352
643.821	662	2.5	um	Spot	Position	55	1000096782	111377
257.576	681.82	2.5	um	Spot	Position	55	1000000827	111387
478.446	895.668	2.5	um	Spot	Position	55	1000001726	111913
789.599	832.98	2.5	um	Spot	Position	55	1000020128	112038
381.055	67.5772	2.5	um	Spot	Position	56	1000006419	112585
421.69	78.9695	2.5	um	Spot	Position	56	1000000068	112592
627.613	163.646	2.5	um	Spot	Position	56	1000081293	112639
841.543	88.8702	2.5	um	Spot	Position	56	1000000143	112747
995.364	104.061	2.5	um	Spot	Position	56	1000090931	112764
681.569	164.5	2.5	um	Spot	Position	56	1000000119	112817
204.564	168.466	2.5	um	Spot	Position	56	1000055359	112819
592.256	189.557	2.5	um	Spot	Position	56	1000000258	112828
429.492	191.915	2.5	um	Spot	Position	56	1000041155	112830
77.7565	216.135	2.5	um	Spot	Position	56	1000000275	112837
125.706	281.842	2.5	um	Spot	Position	56	1000077064	112885
848.058	230.116	2.5	um	Spot	Position	56	1000011806	112962
896.466	235.295	2.5	um	Spot	Position	56	1000086439	112964
876.76	275.284	2.5	um	Spot	Position	56	1000000431	112983
718.257	298.35	2.5	um	Spot	Position	56	1000020834	112997
699.012	434.86	2.5	um	Spot	Position	56	1000000648	113235
74.5008	571.265	2.5	um	Spot	Position	56	1000000841	113415
127.536	652.456	2.5	um	Spot	Position	56	1000068290	113495
913.39	568.637	2.5	um	Spot	Position	56	1000001015	113590
850.583	617.669	2.5	um	Spot	Position	56	1000001061	113652
737.179	626.539	2.5	um	Spot	Position	56	1000028789	113663
914.846	638.473	2.5	um	Spot	Position	56	1000001082	113676
257.124	682.385	2.5	um	Spot	Position	56	1000000827	113725
477.15	895.434	2.5	um	Spot	Position	56	1000001726	114281
789.044	833.181	2.5	um	Spot	Position	56	1000020128	114426
381.19	67.3164	2.5	um	Spot	Position	57	1000006419	115012
420.83	79.5329	2.5	um	Spot	Position	57	1000000068	115019
842.313	89.5959	2.5	um	Spot	Position	57	1000000143	115181
683.609	164.117	2.5	um	Spot	Position	57	1000000119	115265
618.64	167.143	2.5	um	Spot	Position	57	1000081293	115267
202.431	170.747	2.5	um	Spot	Position	57	1000055359	115269
592.217	189.525	2.5	um	Spot	Position	57	1000000258	115278
426.49	205.651	2.5	um	Spot	Position	57	1000041155	115284
77.7491	215.951	2.5	um	Spot	Position	57	1000000275	115287
847.029	231.59	2.5	um	Spot	Position	57	1000011806	115420
895.748	235.687	2.5	um	Spot	Position	57	1000086439	115425
876.485	275.611	2.5	um	Spot	Position	57	1000000431	115455
718.124	298.756	2.5	um	Spot	Position	57	1000020834	115459
699.636	435.169	2.5	um	Spot	Position	57	1000000648	115699
74.6404	572.367	2.5	um	Spot	Position	57	1000000841	115880
644.968	636.218	2.5	um	Spot	Position	57	1000096782	115947
131.486	658.721	2.5	um	Spot	Position	57	1000068290	115961
913.057	569.297	2.5	um	Spot	Position	57	1000001015	116062
850.091	618.485	2.5	um	Spot	Position	57	1000001061	116120
736.995	628.287	2.5	um	Spot	Position	57	1000028789	116135
914.387	638.616	2.5	um	Spot	Position	57	1000001082	116146
256.988	682.816	2.5	um	Spot	Position	57	1000000827	116195
476.37	894.93	2.5	um	Spot	Position	57	1000001726	116746
788.72	832.786	2.5	um	Spot	Position	57	1000020128	116883
354.118	61.7	2.5	um	Spot	Position	58	1000000058	117449
381.454	67.4572	2.5	um	Spot	Position	58	1000006419	117456
420.864	79.5549	2.5	um	Spot	Position	58	1000000068	117460
841.998	90.7507	2.5	um	Spot	Position	58	1000000143	117616
995.663	108.055	2.5	um	Spot	Position	58	1000090931	117641
684.232	163.308	2.5	um	Spot	Position	58	1000000119	117701
615.873	168.15	2.5	um	Spot	Position	58	1000081293	117705
592.38	189.799	2.5	um	Spot	Position	58	1000000258	117717
426.533	208.435	2.5	um	Spot	Position	58	1000041155	117723
77.2124	215.701	2.5	um	Spot	Position	58	1000000275	117725
848.271	232.004	2.5	um	Spot	Position	58	1000011806	117854
895.179	236.263	2.5	um	Spot	Position	58	1000086439	117859
876.254	276.156	2.5	um	Spot	Position	58	1000000431	117883
718.05	298.964	2.5	um	Spot	Position	58	1000020834	117895
701.057	436.175	2.5	um	Spot	Position	58	1000000648	118162
73.7826	571.572	2.5	um	Spot	Position	58	1000000841	118327
912.276	569.075	2.5	um	Spot	Position	58	1000001015	118521
849.746	618.779	2.5	um	Spot	Position	58	1000001061	118569
735.885	628.947	2.5	um	Spot	Position	58	1000028789	118577
913.435	638.532	2.5	um	Spot	Position	58	1000001082	118594
136.145	668.261	2.5	um	Spot	Position	58	1000068290	118630
256.806	682.746	2.5	um	Spot	Position	58	1000000827	118643
476.892	894.245	2.5	um	Spot	Position	58	1000001726	119146
788.512	832.643	2.5	um	Spot	Position	58	1000020128	119280
353.985	61.9101	2.5	um	Spot	Position	59	1000000058	119853
381.398	67.4953	2.5	um	Spot	Position	59	1000006419	119859
420.112	79.7025	2.5	um	Spot	Position	59	1000000068	119863
843.693	91.2193	2.5	um	Spot	Position	59	1000000143	120015
685.08	164.656	2.5	um	Spot	Position	59	1000000119	120080
609.583	171.182	2.5	um	Spot	Position	59	1000081293	120086
592.791	189.911	2.5	um	Spot	Position	59	1000000258	120095
77.9423	215.827	2.5	um	Spot	Position	59	1000000275	120103
421.784	216.694	2.5	um	Spot	Position	59	1000041155	120104
860.936	229.475	2.5	um	Spot	Position	59	1000011806	120221
875.044	276.242	2.5	um	Spot	Position	59	1000000431	120255
718.331	298.885	2.5	um	Spot	Position	59	1000020834	120262
0.32285	421.897	2.5	um	Spot	Position	59	1000120338	120338
701.677	435.739	2.5	um	Spot	Position	59	1000000648	120503
74.8936	571.083	2.5	um	Spot	Position	59	1000000841	120689
645.396	609.466	2.5	um	Spot	Position	59	1000096782	120730
911.761	569.457	2.5	um	Spot	Position	59	1000001015	120862
849.566	618.64	2.5	um	Spot	Position	59	1000001061	120916
736.452	630.6	2.5	um	Spot	Position	59	1000028789	120926
256.681	682.948	2.5	um	Spot	Position	59	1000000827	120980
477.069	893.731	2.5	um	Spot	Position	59	1000001726	121515
787.697	832.46	2.5	um	Spot	Position	59	1000020128	121668
353.99	62.2156	2.5	um	Spot	Position	60	1000000058	122226
381.596	68.0338	2.5	um	Spot	Position	60	1000006419	122232
420.144	79.6723	2.5	um	Spot	Position	60	1000000068	122240
845.891	90.4328	2.5	um	Spot	Position	60	1000000143	122395
996.182	114.064	2.5	um	Spot	Position	60	1000090931	122416
684.747	165.04	2.5	um	Spot	Position	60	1000000119	122468
607.499	172.077	2.5	um	Spot	Position	60	1000081293	122475
593.002	189.883	2.5	um	Spot	Position	60	1000000258	122484
77.9907	216.359	2.5	um	Spot	Position	60	1000000275	122491
137.422	291.368	2.5	um	Spot	Position	60	1000077064	122534
861.275	230.028	2.5	um	Spot	Position	60	1000011806	122619
874.034	276.298	2.5	um	Spot	Position	60	1000000431	122654
718.257	299.359	2.5	um	Spot	Position	60	1000020834	122666
3.2446	421.23	2.5	um	Spot	Position	60	1000120338	122731
702.03	436.64	2.5	um	Spot	Position	60	1000000648	122938
75.1523	571.438	2.5	um	Spot	Position	60	1000000841	123140
646.97	595.76	2.5	um	Spot	Position	60	1000096782	123163
911.542	569.819	2.5	um	Spot	Position	60	1000001015	123321
849.301	618.598	2.5	um	Spot	Position	60	1000001061	123379
736.338	631.018	2.5	um	Spot	Position	60	1000028789	123394
910.795	638.374	2.5	um	Spot	Position	60	1000001082	123405
256.467	683.502	2.5	um	Spot	Position	60	1000000827	123452
477.634	892.987	2.5	um	Spot	Position	60	1000001726	123976
787.151	831.918	2.5	um	Spot	Position	60	1000020128	124139
354.068	62.6864	2.5	um	Spot	Position	61	1000000058	124686
381.212	68.5866	2.5	um	Spot	Position	61	1000006419	124690
419.458	79.8846	2.5	um	Spot	Position	61	1000000068	124697
849.264	91.3059	2.5	um	Spot	Position	61	1000000143	124850
995.655	114.144	2.5	um	Spot	Position	61	1000090931	124868
687.034	163.883	2.5	um	Spot	Position	61	1000000119	124917
598.423	177.688	2.5	um	Spot	Position	61	1000081293	124930
592.701	190.542	2.5	um	Spot	Position	61	1000000258	124933
78.3802	217.046	2.5	um	Spot	Position	61	1000000275	124942
416.809	226.565	2.5	um	Spot	Position	61	1000041155	124951
138.259	291.635	2.5	um	Spot	Position	61	1000077064	124996
866.338	229.721	2.5	um	Spot	Position	61	1000011806	125082
870.341	274.683	2.5	um	Spot	Position	61	1000000431	125112
718.306	299.544	2.5	um	Spot	Position	61	1000020834	125121
6.25241	421.335	2.5	um	Spot	Position	61	1000120338	125197
701.352	436.72	2.5	um	Spot	Position	61	1000000648	125373
75.6954	571.497	2.5	um	Spot	Position	61	1000000841	125522
655.094	586.384	2.5	um	Spot	Position	61	1000096782	125538
911.076	570.464	2.5	um	Spot	Position	61	1000001015	125675
848.761	618.806	2.5	um	Spot	Position	61	1000001061	125734
736.515	631.555	2.5	um	Spot	Position	61	1000028789	125750
256.278	684.468	2.5	um	Spot	Position	61	1000000827	125805
476.25	892.212	2.5	um	Spot	Position	61	1000001726	126284
786.934	832.034	2.5	um	Spot	Position	61	1000020128	126425
353.905	62.56	2.5	um	Spot	Position	62	1000000058	126959
381.416	68.7995	2.5	um	Spot	Position	62	1000006419	126966
419.689	80.1346	2.5	um	Spot	Position	62	1000000068	126972
848.914	91.6122	2.5	um	Spot	Position	62	1000000143	127133
686.515	164.689	2.5	um	Spot	Position	62	1000000119	127211
592.868	190.545	2.5	um	Spot	Position	62	1000000258	127231
77.4893	217.102	2.5	um	Spot	Position	62	1000000275	127238
139.467	291.958	2.5	um	Spot	Position	62	1000077064	127287
881.996	221.511	2.5	um	Spot	Position	62	1000011806	127367
868.002	273.783	2.5	um	Spot	Position	62	1000000431	127403
718.316	299.781	2.5	um	Spot	Position	62	1000020834	127417
16.7548	422.623	2.5	um	Spot	Position	62	1000120338	127494
701.595	437.319	2.5	um	Spot	Position	62	1000000648	127670
74.6544	571.138	2.5	um	Spot	Position	62	1000000841	127834
910.561	570.849	2.5	um	Spot	Position	62	1000001015	127995
661.473	572.158	2.5	um	Spot	Position	62	1000096782	127999
848.487	618.643	2.5	um	Spot	Position	62	1000001061	128050
736.321	631.334	2.5	um	Spot	Position	62	1000028789	128069
255.566	693.914	2.5	um	Spot	Position	62	1000000827	128137
475.856	891.45	2.5	um	Spot	Position	62	1000001726	128662
785.949	831.704	2.5	um	Spot	Position	62	1000020128	128831
353.957	62.6998	2.5	um	Spot	Position	63	1000000058	129364
381.198	68.2899	2.5	um	Spot	Position	63	1000006419	129369
419.468	80.0503	2.5	um	Spot	Position	63	1000000068	129376
78.9205	115.239	2.5	um	Spot	Position	63	1000129396	129396
850.35	92.2113	2.5	um	Spot	Position	63	1000000143	129522
592.96	190.517	2.5	um	Spot	Position	63	1000000258	129603
76.8342	217.018	2.5	um	Spot	Position	63	1000000275	129611
141.393	293.199	2.5	um	Spot	Position	63	1000077064	129664
687.139	166.086	2.5	um	Spot	Position	63	1000000119	129685
893.812	219.588	2.5	um	Spot	Position	63	1000011806	129730
861.497	270.051	2.5	um	Spot	Position	63	1000000431	129765
718.366	299.645	2.5	um	Spot	Position	63	1000020834	129783
259.209	332.706	2.5	um	Spot	Position	63	1000129800	129800
18.941	422.282	2.5	um	Spot	Position	63	1000120338	129858
701.128	438.411	2.5	um	Spot	Position	63	1000000648	130058
74.5769	571.106	2.5	um	Spot	Position	63	1000000841	130222
666.931	561.177	2.5	um	Spot	Position	63	1000096782	130373
909.958	571.444	2.5	um	Spot	Position	63	1000001015	130386
847.948	618.765	2.5	um	Spot	Position	63	1000001061	130435
736.917	630.788	2.5	um	Spot	Position	63	1000028789	130449
254.365	709.67	2.5	um	Spot	Position	63	1000000827	130535
475.352	891.15	2.5	um	Spot	Position	63	1000001726	131010
785.146	831.358	2.5	um	Spot	Position	63	1000020128	131145
354.447	62.6942	2.5	um	Spot	Position	64	1000000058	131632
381.666	67.948	2.5	um	Spot	Position	64	1000006419	131637
420.99	79.4211	2.5	um	Spot	Position	64	1000000068	131644
86.2127	121.614	2.5	um	Spot	Position	64	1000129396	131666
851.594	92.8312	2.5	um	Spot	Position	64	1000000143	131819
995.551	118.138	2.5	um	Spot	Position	64	1000090931	131844
592.597	190.528	2.5	um	Spot	Position	64	1000000258	131905
77.5048	218.126	2.5	um	Spot	Position	64	1000000275	131914
142.458	294.003	2.5	um	Spot	Position	64	1000077064	131970
687.985	166.911	2.5	um	Spot	Position	64	1000000119	131994
857.147	267.026	2.5	um	Spot	Position	64	1000000431	132084
718.749	300.418	2.5	um	Spot	Position	64	1000020834	132107
258.617	331.645	2.5	um	Spot	Position	64	1000129800	132134
19.111	422.2	2.5	um	Spot	Position	64	1000120338	132204
700.133	438.538	2.5	um	Spot	Position	64	1000000648	132404
669.643	551.935	2.5	um	Spot	Position	64	1000096782	132750
909.301	571.955	2.5	um	Spot	Position	64	1000001015	132776
847.79	619.049	2.5	um	Spot	Position	64	1000001061	132824
736.265	631.364	2.5	um	Spot	Position	64	1000028789	132841
254.356	715.097	2.5	um	Spot	Position	64	1000000827	132927
474.382	890.553	2.5	um	Spot	Position	64	1000001726	133447
783.944	831.579	2.5	um	Spot	Position	64	1000020128	133593
354.095	62.8908	2.5	um	Spot	Position	65	1000000058	134129
381.991	67.9519	2.5	um	Spot	Position	65	1000006419	134133
423.615	78.0083	2.5	um	Spot	Position	65	1000000068	134141
851.711	92.689	2.5	um	Spot	Position	65	1000000143	134307
996.145	120.112	2.5	um	Spot	Position	65	1000090931	134338
592.934	191.348	2.5	um	Spot	Position	65	1000000258	134400
76.835	218.099	2.5	um	Spot	Position	65	1000000275	134410
139.912	292.568	2.5	um	Spot	Position	65	1000077064	134462
688.856	166.481	2.5	um	Spot	Position	65	1000000119	134483
895.144	220.449	2.5	um	Spot	Position	65	1000011806	134537
857.373	266.906	2.5	um	Spot	Position	65	1000000431	134566
718.864	301.091	2.5	um	Spot	Position	65	1000020834	134588
258.982	332.079	2.5	um	Spot	Position	65	1000129800	134611
20.8724	422.514	2.5	um	Spot	Position	65	1000120338	134669
700.766	438.24	2.5	um	Spot	Position	65	1000000648	134874
73.1799	571.026	2.5	um	Spot	Position	65	1000000841	135063
672.041	548.263	2.5	um	Spot	Position	65	1000096782	135234
909.112	572.007	2.5	um	Spot	Position	65	1000001015	135266
847.145	619.547	2.5	um	Spot	Position	65	1000001061	135324
735.788	631.36	2.5	um	Spot	Position	65	1000028789	135340
254.122	718.888	2.5	um	Spot	Position	65	1000000827	135457
473.991	890.138	2.5	um	Spot	Position	65	1000001726	135970
782.646	832.102	2.5	um	Spot	Position	65	1000020128	136140
353.631	62.9532	2.5	um	Spot	Position	66	1000000058	136666
382.113	68.5164	2.5	um	Spot	Position	66	1000006419	136671
424.705	77.4006	2.5	um	Spot	Position	66	1000000068	136676
109.672	130.984	2.5	um	Spot	Position	66	1000129396	136695
851.478	90.8055	2.5	um	Spot	Position	66	1000000143	136800
995.262	123.745	2.5	um	Spot	Position	66	1000090931	136819
592.474	190.665	2.5	um	Spot	Position	66	1000000258	136851
76.6522	217.957	2.5	um	Spot	Position	66	1000000275	136860
140.492	292.61	2.5	um	Spot	Position	66	1000077064	136898
689.674	166.712	2.5	um	Spot	Position	66	1000000119	136916
895.089	220.429	2.5	um	Spot	Position	66	1000011806	136950
858.201	267.226	2.5	um	Spot	Position	66	1000000431	136968
718.671	301.491	2.5	um	Spot	Position	66	1000020834	136985
665.672	303.272	2.5	um	Spot	Position	66	1000136986	136986
258.943	332.811	2.5	um	Spot	Position	66	1000129800	137000
24.9288	423.799	2.5	um	Spot	Position	66	1000120338	137035
700.523	438.792	2.5	um	Spot	Position	66	1000000648	137157
72.8854	570.546	2.5	um	Spot	Position	66	1000000841	137262
675.63	544.567	2.5	um	Spot	Position	66	1000096782	137333
908.863	572.519	2.5	um	Spot	Position	66	1000001015	137346
846.633	619.575	2.5	um	Spot	Position	66	1000001061	137372
737.026	630.23	2.5	um	Spot	Position	66	1000028789	137378
255.132	720.358	2.5	um	Spot	Position	66	1000000827	137433
473.607	889.445	2.5	um	Spot	Position	66	1000001726	137697
781.582	831.599	2.5	um	Spot	Position	66	1000020128	137757
353.874	62.9159	2.5	um	Spot	Position	67	1000000058	138042
382.22	68.5404	2.5	um	Spot	Position	67	1000006419	138047
425.529	77.0549	2.5	um	Spot	Position	67	1000000068	138051
851.611	90.1266	2.5	um	Spot	Position	67	1000000143	138214
992.828	124.795	2.5	um	Spot	Position	67	1000090931	138235
691.836	164.993	2.5	um	Spot	Position	67	1000000119	138270
592.832	190.661	2.5	um	Spot	Position	67	1000000258	138285
77.2586	217.735	2.5	um	Spot	Position	67	1000000275	138297
858.207	267.394	2.5	um	Spot	Position	67	1000000431	138435
718.492	301.841	2.5	um	Spot	Position	67	1000020834	138452
259.645	334.663	2.5	um	Spot	Position	67	1000129800	138471
31.1931	425.331	2.5	um	Spot	Position	67	1000120338	138524
699.663	438.124	2.5	um	Spot	Position	67	1000000648	138698
73.2037	570.727	2.5	um	Spot	Position	67	1000000841	138873
676.419	542.329	2.5	um	Spot	Position	67	1000096782	138997
908.609	573.152	2.5	um	Spot	Position	67	1000001015	139034
846.017	620.562	2.5	um	Spot	Position	67	1000001061	139079
738.169	631.053	2.5	um	Spot	Position	67	1000028789	139091
257.784	724.696	2.5	um	Spot	Position	67	1000000827	139183
473.885	888.516	2.5	um	Spot	Position	67	1000001726	139657
781.491	831.486	2.5	um	Spot	Position	67	1000020128	139788
354.202	62.8564	2.5	um	Spot	Position	68	1000000058	140257
382.826	68.2765	2.5	um	Spot	Position	68	1000006419	140261
426.077	77.3576	2.5	um	Spot	Position	68	1000000068	140266
124.176	140.863	2.5	um	Spot	Position	68	1000129396	140293
852.101	90.2345	2.5	um	Spot	Position	68	1000000143	140385
990.743	125.611	2.5	um	Spot	Position	68	1000090931	140405
592.612	190.448	2.5	um	Spot	Position	68	1000000258	140435
77.963	217.832	2.5	um	Spot	Position	68	1000000275	140445
159.22	303.826	2.5	um	Spot	Position	68	1000077064	140491
691.458	167.219	2.5	um	Spot	Position	68	1000000119	140506
858.2	267.662	2.5	um	Spot	Position	68	1000000431	140561
718.493	302.3	2.5	um	Spot	Position	68	1000020834	140575
260.352	336.342	2.5	um	Spot	Position	68	1000129800	140588
33.28	425.36	2.5	um	Spot	Position	68	1000120338	140631
701.911	438.566	2.5	um	Spot	Position	68	1000000648	140764
73.3642	570.709	2.5	um	Spot	Position	68	1000000841	140882
676.712	542.729	2.5	um	Spot	Position	68	1000096782	140959
908.323	573.193	2.5	um	Spot	Position	68	1000001015	140972
738.795	631.047	2.5	um	Spot	Position	68	1000028789	140999
258.283	726.34	2.5	um	Spot	Position	68	1000000827	141050
473.196	887.744	2.5	um	Spot	Position	68	1000001726	141257
780.415	831.177	2.5	um	Spot	Position	68	1000020128	141342
354.333	63.3256	2.5	um	Spot	Position	69	1000000058	141573
382.858	68.5137	2.5	um	Spot	Position	69	1000006419	141575
425.916	77.3436	2.5	um	Spot	Position	69	1000000068	141579
990.257	126.137	2.5	um	Spot	Position	69	1000090931	141722
593.096	190.793	2.5	um	Spot	Position	69	1000000258	141754
78.2936	217.192	2.5	um	Spot	Position	69	1000000275	141763
622.158	300.473	2.5	um	Spot	Position	69	1000136986	141812
691.704	167.666	2.5	um	Spot	Position	69	1000000119	141824
897.574	221.072	2.5	um	Spot	Position	69	1000011806	141861
858.767	268.034	2.5	um	Spot	Position	69	1000000431	141883
718.642	303.306	2.5	um	Spot	Position	69	1000020834	141892
261.12	339.235	2.5	um	Spot	Position	69	1000129800	141905
34.6048	425.622	2.5	um	Spot	Position	69	1000120338	141943
702.487	438.131	2.5	um	Spot	Position	69	1000000648	142080
908.258	573.28	2.5	um	Spot	Position	69	1000001015	142312
739.948	631.664	2.5	um	Spot	Position	69	1000028789	142346
258.326	728.596	2.5	um	Spot	Position	69	1000000827	142397
471.85	886.797	2.5	um	Spot	Position	69	1000001726	142622
779.151	830.859	2.5	um	Spot	Position	69	1000020128	142709
354.59	63.4949	2.5	um	Spot	Position	70	1000000058	142941
383.129	68.951	2.5	um	Spot	Position	70	1000006419	142944
426.072	77.4262	2.5	um	Spot	Position	70	1000000068	142948
138.849	151.89	2.5	um	Spot	Position	70	1000129396	142986
852.891	91.3081	2.5	um	Spot	Position	70	1000000143	143090
994.139	125.786	2.5	um	Spot	Position	70	1000090931	143109
593.078	190.731	2.5	um	Spot	Position	70	1000000258	143147
60.0854	281.761	2.5	um	Spot	Position	70	1000143198	143198
602.561	297.182	2.5	um	Spot	Position	70	1000136986	143207
691.804	168.536	2.5	um	Spot	Position	70	1000000119	143222
858.645	268.141	2.5	um	Spot	Position	70	1000000431	143274
719.605	308.203	2.5	um	Spot	Position	70	1000020834	143286
261.73	345.59	2.5	um	Spot	Position	70	1000129800	143304
34.6612	425.954	2.5	um	Spot	Position	70	1000120338	143348
706.947	441.114	2.5	um	Spot	Position	70	1000000648	143510
908.13	573.823	2.5	um	Spot	Position	70	1000001015	143777
740.545	631.282	2.5	um	Spot	Position	70	1000028789	143827
112.922	703.49	2.5	um	Spot	Position	70	1000143879	143879
258.453	729.376	2.5	um	Spot	Position	70	1000000827	143898
471.757	886.503	2.5	um	Spot	Position	70	1000001726	144173
778.855	830.944	2.5	um	Spot	Position	70	1000020128	144288
382.992	68.5778	2.5	um	Spot	Position	71	1000006419	144549
426.152	77.8264	2.5	um	Spot	Position	71	1000000068	144551
852.74	92.3223	2.5	um	Spot	Position	71	1000000143	144663
997.84	126.646	2.5	um	Spot	Position	71	1000090931	144684
60.3169	282.811	2.5	um	Spot	Position	71	1000143198	144755
690.505	168.141	2.5	um	Spot	Position	71	1000000119	144780
858.946	268.176	2.5	um	Spot	Position	71	1000000431	144828
721.166	312.802	2.5	um	Spot	Position	71	1000020834	144843
260.38	354.669	2.5	um	Spot	Position	71	1000129800	144856
35.9471	426.006	2.5	um	Spot	Position	71	1000120338	144890
707.339	441.057	2.5	um	Spot	Position	71	1000000648	145028
907.347	574.15	2.5	um	Spot	Position	71	1000001015	145255
741.333	630.736	2.5	um	Spot	Position	71	1000028789	145287
116.801	705.282	2.5	um	Spot	Position	71	1000143879	145329
258.266	729.624	2.5	um	Spot	Position	71	1000000827	145341
778.015	831.257	2.5	um	Spot	Position	71	1000020128	145617
354.531	63.1962	2.5	um	Spot	Position	72	1000000058	145806
383.016	67.9003	2.5	um	Spot	Position	72	1000006419	145809
426.765	77.7011	2.5	um	Spot	Position	72	1000000068	145814
149.892	161.005	2.5	um	Spot	Position	72	1000129396	145853
860.255	90.7051	2.5	um	Spot	Position	72	1000000143	145925
998.067	126.332	2.5	um	Spot	Position	72	1000090931	145952
79.5019	226.828	2.5	um	Spot	Position	72	1000000275	146005
60.7992	283.677	2.5	um	Spot	Position	72	1000143198	146037
576.219	296.32	2.5	um	Spot	Position	72	1000136986	146041
690.844	168.021	2.5	um	Spot	Position	72	1000000119	146060
896.588	222.902	2.5	um	Spot	Position	72	1000011806	146091
859.332	268.573	2.5	um	Spot	Position	72	1000000431	146109
720.817	312.531	2.5	um	Spot	Position	72	1000020834	146124
259.851	356.853	2.5	um	Spot	Position	72	1000129800	146143
36.4924	425.69	2.5	um	Spot	Position	72	1000120338	146180
706.078	440.455	2.5	um	Spot	Position	72	1000000648	146339
907.716	574.564	2.5	um	Spot	Position	72	1000001015	146586
743.128	631.097	2.5	um	Spot	Position	72	1000028789	146616
118.114	705.871	2.5	um	Spot	Position	72	1000143879	146665
256.495	738.94	2.5	um	Spot	Position	72	1000000827	146686
777.424	831.244	2.5	um	Spot	Position	72	1000020128	146998
354.913	63.0774	2.5	um	Spot	Position	73	1000000058	147223
383.613	66.4357	2.5	um	Spot	Position	73	1000006419	147224
427.274	77.5051	2.5	um	Spot	Position	73	1000000068	147231
153.21	164.285	2.5	um	Spot	Position	73	1000129396	147276
997.613	127.616	2.5	um	Spot	Position	73	1000090931	147352
60.4467	284.194	2.5	um	Spot	Position	73	1000143198	147437
571.503	297.564	2.5	um	Spot	Position	73	1000136986	147441
692.318	168.337	2.5	um	Spot	Position	73	1000000119	147457
895.956	223.383	2.5	um	Spot	Position	73	1000011806	147483
859.681	269.317	2.5	um	Spot	Position	73	1000000431	147499
720.61	312.827	2.5	um	Spot	Position	73	1000020834	147510
259.788	359.567	2.5	um	Spot	Position	73	1000129800	147529
36.8813	425.459	2.5	um	Spot	Position	73	1000120338	147559
705.818	440.016	2.5	um	Spot	Position	73	1000000648	147705
907.553	575.01	2.5	um	Spot	Position	73	1000001015	147924
741.874	630.237	2.5	um	Spot	Position	73	1000028789	147947
118.216	705.699	2.5	um	Spot	Position	73	1000143879	147985
256.729	738.806	2.5	um	Spot	Position	73	1000000827	148002
776.232	831.119	2.5	um	Spot	Position	73	1000020128	148276
354.702	63.2616	2.5	um	Spot	Position	74	1000000058	148459
427.452	77.3351	2.5	um	Spot	Position	74	1000000068	148465
153.851	164.723	2.5	um	Spot	Position	74	1000129396	148500
61.0176	284.719	2.5	um	Spot	Position	74	1000143198	148657
692.936	168.945	2.5	um	Spot	Position	74	1000000119	148677
895.635	223.66	2.5	um	Spot	Position	74	1000011806	148703
859.69	269.686	2.5	um	Spot	Position	74	1000000431	148725
724.239	317.839	2.5	um	Spot	Position	74	1000020834	148732
259.245	359.523	2.5	um	Spot	Position	74	1000129800	148747
37.1738	425.783	2.5	um	Spot	Position	74	1000120338	148778
[truncated: 3,614 more rows]
