# Supplementary material for: Neurotransmitter signaling regulates distinct phases of multimodal human interneuron migration
Source: EMBO J. 2021 Oct 18;40(23):e108714. doi: 10.15252/embj.2021108714 (PMC8634123; doi:10.15252/embj.2021108714)
Supplement: Supplementary file 13 — Software EV1 [file EMBJ-40-e108714-s017.zip › Supplementary_Software/track-analysis-using-trackpal/DATA_RAW/2211_Dlxi56_GFP_WT1_confGFP_tstack_s8_stackreg_Badj_Position_SR57227.csv]

Position
====================
Position X	Position Y	Position Z	Unit	Category	Collection	Time	TrackID	ID
400.068	308.323	2.5	um	Spot	Position	1	1000123970	123970
401.806	308.277	2.5	um	Spot	Position	2	1000123970	124372
403.649	310.014	2.5	um	Spot	Position	3	1000123970	124699
405.291	311.03	2.5	um	Spot	Position	4	1000123970	125001
409.844	311.707	2.5	um	Spot	Position	5	1000123970	125251
410.335	312.77	2.5	um	Spot	Position	6	1000123970	125547
410.404	312.857	2.5	um	Spot	Position	7	1000123970	125813
409.746	312.376	2.5	um	Spot	Position	8	1000123970	126084
408.493	311.957	2.5	um	Spot	Position	9	1000123970	126453
409.588	311.331	2.5	um	Spot	Position	10	1000123970	126851
407.555	311.556	2.5	um	Spot	Position	11	1000123970	127116
406.452	311.297	2.5	um	Spot	Position	15	1000123970	128162
406.1	311.085	2.5	um	Spot	Position	16	1000123970	128423
400.151	309.605	2.5	um	Spot	Position	18	1000123970	129354
376.469	310.585	2.5	um	Spot	Position	21	1000123970	130646
362.488	312.664	2.5	um	Spot	Position	22	1000123970	131064
361.225	313.855	2.5	um	Spot	Position	23	1000123970	131362
360.215	314.728	2.5	um	Spot	Position	24	1000123970	131680
361.57	314.788	2.5	um	Spot	Position	25	1000123970	131984
363.811	316.667	2.5	um	Spot	Position	26	1000123970	132359
365.253	316.382	2.5	um	Spot	Position	27	1000123970	132862
366.603	317.154	2.5	um	Spot	Position	28	1000123970	133298
365.053	314.514	2.5	um	Spot	Position	29	1000123970	133758
362.558	312.855	2.5	um	Spot	Position	30	1000123970	134227
362.553	312.108	2.5	um	Spot	Position	31	1000123970	134628
362.527	310.696	2.5	um	Spot	Position	32	1000123970	135207
363.667	311.296	2.5	um	Spot	Position	33	1000123970	135811
366.291	313.096	2.5	um	Spot	Position	34	1000123970	136279
367.261	314.112	2.5	um	Spot	Position	35	1000123970	136584
370.588	315.745	2.5	um	Spot	Position	36	1000123970	136959
371.817	315.71	2.5	um	Spot	Position	37	1000123970	137274
382.863	318.847	2.5	um	Spot	Position	39	1000123970	137832
391.032	320.598	2.5	um	Spot	Position	40	1000123970	138155
393.763	322.48	2.5	um	Spot	Position	41	1000123970	138522
400.56	326.089	2.5	um	Spot	Position	42	1000123970	138887
407.838	327.78	2.5	um	Spot	Position	43	1000123970	139284
6.79848	133.034	2.5	um	Spot	Position	44	1000139608	139608
408.549	327.46	2.5	um	Spot	Position	44	1000123970	139674
10.263	131.503	2.5	um	Spot	Position	45	1000139608	139947
14.4601	130.352	2.5	um	Spot	Position	46	1000139608	140461
425.479	333.901	2.5	um	Spot	Position	46	1000123970	140755
19.9507	132.397	2.5	um	Spot	Position	47	1000139608	140927
435.031	342.448	2.5	um	Spot	Position	47	1000123970	141230
19.5108	132.526	2.5	um	Spot	Position	48	1000139608	141427
436.07	343.062	2.5	um	Spot	Position	48	1000123970	141826
17.6863	137.068	2.5	um	Spot	Position	49	1000139608	142010
15.454	280.264	2.5	um	Spot	Position	49	1000142028	142028
437.054	342.714	2.5	um	Spot	Position	49	1000123970	142192
47.5384	64.4537	2.5	um	Spot	Position	50	1000142286	142286
17.8683	135.262	2.5	um	Spot	Position	50	1000139608	142324
27.4318	281.867	2.5	um	Spot	Position	50	1000142028	142348
443.422	351.585	2.5	um	Spot	Position	50	1000123970	142506
41.4728	65.4398	2.5	um	Spot	Position	51	1000142286	142612
16.5341	135.448	2.5	um	Spot	Position	51	1000139608	142649
38.5452	288.334	2.5	um	Spot	Position	51	1000142028	142677
28.3948	71.3111	2.5	um	Spot	Position	52	1000142286	142946
12.6721	137.87	2.5	um	Spot	Position	52	1000139608	142984
51.6112	293.697	2.5	um	Spot	Position	52	1000142028	143017
447.998	361.396	2.5	um	Spot	Position	52	1000123970	143243
12.9825	134.66	2.5	um	Spot	Position	53	1000139608	143427
448.485	364.165	2.5	um	Spot	Position	53	1000123970	143720
13.3886	131.329	2.5	um	Spot	Position	54	1000139608	143887
449.337	363.965	2.5	um	Spot	Position	54	1000123970	144145
18.1798	124.244	2.5	um	Spot	Position	55	1000139608	144324
66.6414	297.19	2.5	um	Spot	Position	55	1000142028	144396
448.578	364.892	2.5	um	Spot	Position	55	1000123970	144689
24.6	76.3059	2.5	um	Spot	Position	56	1000142286	144838
21.6234	124.946	2.5	um	Spot	Position	56	1000139608	144869
64.1217	297.057	2.5	um	Spot	Position	56	1000142028	144906
448.234	364.706	2.5	um	Spot	Position	56	1000123970	145097
23.3762	76.817	2.5	um	Spot	Position	57	1000142286	145196
26.0585	123	2.5	um	Spot	Position	57	1000139608	145215
64.7737	296.825	2.5	um	Spot	Position	57	1000142028	145236
447.956	364.724	2.5	um	Spot	Position	57	1000123970	145393
25.2697	121.785	2.5	um	Spot	Position	58	1000139608	145552
65.3401	297.189	2.5	um	Spot	Position	58	1000142028	145613
448.596	364.25	2.5	um	Spot	Position	58	1000123970	145882
24.2064	119.821	2.5	um	Spot	Position	59	1000139608	146056
65.7359	296.861	2.5	um	Spot	Position	59	1000142028	146107
448.726	364.002	2.5	um	Spot	Position	59	1000123970	146339
24.1473	85.3461	2.5	um	Spot	Position	60	1000142286	146457
27.3421	121.257	2.5	um	Spot	Position	60	1000139608	146475
67.1958	298.018	2.5	um	Spot	Position	60	1000142028	146520
447.401	364.516	2.5	um	Spot	Position	60	1000123970	146710
23.8482	90.8164	2.5	um	Spot	Position	61	1000142286	146807
26.6865	123.377	2.5	um	Spot	Position	61	1000139608	146824
67.9233	298.162	2.5	um	Spot	Position	61	1000142028	146854
448.604	363.766	2.5	um	Spot	Position	61	1000123970	147023
24.7684	96.6737	2.5	um	Spot	Position	62	1000142286	147158
23.5157	123.155	2.5	um	Spot	Position	62	1000139608	147175
75.4843	304.646	2.5	um	Spot	Position	62	1000142028	147254
448.339	363.111	2.5	um	Spot	Position	62	1000123970	147511
25.2155	100.443	2.5	um	Spot	Position	63	1000142286	147668
8.68299	114.943	2.5	um	Spot	Position	63	1000139608	147678
76.7835	308.937	2.5	um	Spot	Position	63	1000142028	147752
448.566	362.666	2.5	um	Spot	Position	63	1000123970	148035
78.1052	315.11	2.5	um	Spot	Position	64	1000142028	148296
449.809	362.407	2.5	um	Spot	Position	64	1000123970	148575
78.6262	318.738	2.5	um	Spot	Position	65	1000142028	148770
449.912	362.466	2.5	um	Spot	Position	65	1000123970	148933
77.8464	316.826	2.5	um	Spot	Position	66	1000142028	149098
449.233	363.463	2.5	um	Spot	Position	66	1000123970	149268
56.0089	121.089	2.5	um	Spot	Position	67	1000142286	149390
72.7524	303.882	2.5	um	Spot	Position	67	1000142028	149454
449.02	363.871	2.5	um	Spot	Position	67	1000123970	149650
58.6892	127.08	2.5	um	Spot	Position	68	1000142286	149760
67.2651	298.418	2.5	um	Spot	Position	68	1000142028	149804
449.459	363.533	2.5	um	Spot	Position	68	1000123970	149928
59.9057	127.858	2.5	um	Spot	Position	69	1000142286	150019
66.9237	297.618	2.5	um	Spot	Position	69	1000142028	150067
450.232	364.929	2.5	um	Spot	Position	69	1000123970	150195
66.2761	296.735	2.5	um	Spot	Position	70	1000142028	150342
450.431	363.75	2.5	um	Spot	Position	70	1000123970	150479
65.4345	295.425	2.5	um	Spot	Position	71	1000142028	150650
451.524	364.615	2.5	um	Spot	Position	71	1000123970	150832
65.0727	295.124	2.5	um	Spot	Position	72	1000142028	150977
450.597	364.505	2.5	um	Spot	Position	72	1000123970	151095
65.4246	295.634	2.5	um	Spot	Position	73	1000142028	151212
451.036	362.771	2.5	um	Spot	Position	73	1000123970	151336
65.1723	295.928	2.5	um	Spot	Position	74	1000142028	151477
451.482	363.715	2.5	um	Spot	Position	74	1000123970	151634
65.0778	296.362	2.5	um	Spot	Position	75	1000142028	151768
452.533	363.105	2.5	um	Spot	Position	75	1000123970	151903
67.1751	298.87	2.5	um	Spot	Position	76	1000142028	152062
451.926	362.724	2.5	um	Spot	Position	76	1000123970	152227
68.3374	302.094	2.5	um	Spot	Position	77	1000142028	152526
450.078	362.665	2.5	um	Spot	Position	77	1000123970	152876
72.0301	304.486	2.5	um	Spot	Position	78	1000142028	153072
451.171	362.504	2.5	um	Spot	Position	78	1000123970	153193
73.3898	305.501	2.5	um	Spot	Position	79	1000142028	153341
451.938	361.591	2.5	um	Spot	Position	79	1000123970	153494
74.0786	305.836	2.5	um	Spot	Position	80	1000142028	153666
450.931	360.78	2.5	um	Spot	Position	80	1000123970	153837
73.5533	305.421	2.5	um	Spot	Position	81	1000142028	154010
450.309	360.388	2.5	um	Spot	Position	81	1000123970	154157
74.8302	305.796	2.5	um	Spot	Position	82	1000142028	154321
449.879	359.221	2.5	um	Spot	Position	82	1000123970	154462
6.20279	73.6249	2.5	um	Spot	Position	83	1000154532	154532
73.0669	305.708	2.5	um	Spot	Position	83	1000142028	154603
448.909	358.656	2.5	um	Spot	Position	83	1000123970	154748
20.4748	85.4912	2.5	um	Spot	Position	84	1000154532	154834
70.859	304.138	2.5	um	Spot	Position	84	1000142028	154922
449.687	357.801	2.5	um	Spot	Position	84	1000123970	155089
22.0881	87.8813	2.5	um	Spot	Position	85	1000154532	155189
69.5342	303.325	2.5	um	Spot	Position	85	1000142028	155259
450.872	358.223	2.5	um	Spot	Position	85	1000123970	155414
38.6065	107.952	2.5	um	Spot	Position	86	1000154532	155527
62.902	301.262	2.5	um	Spot	Position	86	1000142028	155600
451.445	359.635	2.5	um	Spot	Position	86	1000123970	155775
45.7871	111.541	2.5	um	Spot	Position	87	1000154532	155881
60.9509	300.869	2.5	um	Spot	Position	87	1000142028	155932
450.768	358.162	2.5	um	Spot	Position	87	1000123970	156095
59.2613	121.229	2.5	um	Spot	Position	88	1000154532	156200
48.6604	297.068	2.5	um	Spot	Position	88	1000142028	156250
448.802	358.323	2.5	um	Spot	Position	88	1000123970	156390
58.1612	117.21	2.5	um	Spot	Position	89	1000154532	156481
39.8981	292.585	2.5	um	Spot	Position	89	1000142028	156544
448.936	358.193	2.5	um	Spot	Position	89	1000123970	156689
59.9378	116.074	2.5	um	Spot	Position	90	1000154532	156782
33.8914	288.948	2.5	um	Spot	Position	90	1000142028	156841
450.678	358.328	2.5	um	Spot	Position	90	1000123970	156989
52.8815	109.626	2.5	um	Spot	Position	91	1000154532	157089
136.206	132.154	2.5	um	Spot	Position	91	1000157100	157100
451.178	358.695	2.5	um	Spot	Position	91	1000123970	157297
53.823	108.866	2.5	um	Spot	Position	92	1000154532	157380
451.101	358.099	2.5	um	Spot	Position	92	1000123970	157569
55.0374	111.602	2.5	um	Spot	Position	93	1000154532	157674
129.558	135.844	2.5	um	Spot	Position	93	1000157100	157689
449.518	356.767	2.5	um	Spot	Position	93	1000123970	157944
55.7055	113.571	2.5	um	Spot	Position	94	1000154532	158054
128.368	135.145	2.5	um	Spot	Position	94	1000157100	158061
443.838	351.047	2.5	um	Spot	Position	94	1000123970	158253
6.82917	86.9411	2.5	um	Spot	Position	95	1000158352	158352
56.0805	113.534	2.5	um	Spot	Position	95	1000154532	158368
442.829	350.123	2.5	um	Spot	Position	95	1000123970	158626
6.9815	80.2748	2.5	um	Spot	Position	96	1000158352	158718
54.7347	112.907	2.5	um	Spot	Position	96	1000154532	158733
6.00574	133.152	2.5	um	Spot	Position	96	1000158740	158740
119.482	139.5	2.5	um	Spot	Position	96	1000157100	158742
443.165	350.775	2.5	um	Spot	Position	96	1000123970	158912
8.23265	75.7179	2.5	um	Spot	Position	97	1000158352	159005
52.4474	106.465	2.5	um	Spot	Position	97	1000154532	159019
15.8595	142.282	2.5	um	Spot	Position	97	1000158740	159038
443.623	350.685	2.5	um	Spot	Position	97	1000123970	159298
9.32457	75.777	2.5	um	Spot	Position	98	1000158352	159399
51.1891	105.579	2.5	um	Spot	Position	98	1000154532	159416
23.2015	146.163	2.5	um	Spot	Position	98	1000158740	159438
444.745	351.761	2.5	um	Spot	Position	98	1000123970	159658
19.1294	74.5451	2.5	um	Spot	Position	99	1000158352	159742
50.1484	100.812	2.5	um	Spot	Position	99	1000154532	159749
107.103	146.396	2.5	um	Spot	Position	99	1000157100	159762
29.9438	148.56	2.5	um	Spot	Position	99	1000158740	159765
445.625	351.111	2.5	um	Spot	Position	99	1000123970	159929
19.3562	73.5374	2.5	um	Spot	Position	100	1000158352	160019
52.8474	95.1142	2.5	um	Spot	Position	100	1000154532	160033
38.12	146.952	2.5	um	Spot	Position	100	1000158740	160069
445.884	350.587	2.5	um	Spot	Position	100	1000123970	160408
13.88	73.4464	2.5	um	Spot	Position	101	1000158352	160519
55.7487	88.5025	2.5	um	Spot	Position	101	1000154532	160529
98.4006	150.937	2.5	um	Spot	Position	101	1000157100	160559
446.07	349.697	2.5	um	Spot	Position	101	1000123970	160721
50.4486	32.7772	2.5	um	Spot	Position	102	1000160786	160786
11.3144	76.8878	2.5	um	Spot	Position	102	1000158352	160814
47.3035	79.4511	2.5	um	Spot	Position	102	1000154532	160815
46.1314	151.702	2.5	um	Spot	Position	102	1000158740	160861
445.504	349.952	2.5	um	Spot	Position	102	1000123970	161144
56.1366	36.2964	2.5	um	Spot	Position	103	1000160786	161222
12.0561	74.8237	2.5	um	Spot	Position	103	1000158352	161230
40.9486	76.3929	2.5	um	Spot	Position	103	1000154532	161231
48.8916	152.511	2.5	um	Spot	Position	103	1000158740	161270
444.121	348.182	2.5	um	Spot	Position	103	1000123970	161424
60.4839	41.4684	2.5	um	Spot	Position	104	1000160786	161484
10.4362	74.5127	2.5	um	Spot	Position	104	1000158352	161499
33.5922	75.5249	2.5	um	Spot	Position	104	1000154532	161500
53.8025	153.597	2.5	um	Spot	Position	104	1000158740	161531
69.675	163.579	2.5	um	Spot	Position	104	1000157100	161537
443.959	348.18	2.5	um	Spot	Position	104	1000123970	161654
61.31	46.5996	2.5	um	Spot	Position	105	1000160786	161716
8.2528	75.2068	2.5	um	Spot	Position	105	1000158352	161742
30.3971	75.7992	2.5	um	Spot	Position	105	1000154532	161744
444.778	349.633	2.5	um	Spot	Position	105	1000123970	162218
60.693	56.7994	2.5	um	Spot	Position	106	1000160786	162330
13.0348	71.9316	2.5	um	Spot	Position	106	1000158352	162336
66.5554	156.71	2.5	um	Spot	Position	106	1000158740	162365
55.8006	166.895	2.5	um	Spot	Position	106	1000157100	162366
444.325	348.777	2.5	um	Spot	Position	106	1000123970	162482
58.0768	64.1823	2.5	um	Spot	Position	107	1000160786	162562
19.1897	67.0123	2.5	um	Spot	Position	107	1000158352	162564
74.4736	157.461	2.5	um	Spot	Position	107	1000158740	162622
444.195	348.645	2.5	um	Spot	Position	107	1000123970	162913
28.6943	61.5451	2.5	um	Spot	Position	108	1000158352	163017
30.9344	72.5083	2.5	um	Spot	Position	108	1000154532	163021
52.8758	73.9106	2.5	um	Spot	Position	108	1000160786	163024
82.557	157.831	2.5	um	Spot	Position	108	1000158740	163060
444.008	349.041	2.5	um	Spot	Position	108	1000123970	163221
27.9411	61.5377	2.5	um	Spot	Position	109	1000158352	163288
33.1734	72.1682	2.5	um	Spot	Position	109	1000154532	163294
47.0669	81.3088	2.5	um	Spot	Position	109	1000160786	163300
90.7753	159.181	2.5	um	Spot	Position	109	1000158740	163338
44.4876	168.45	2.5	um	Spot	Position	109	1000157100	163341
444.035	345.647	2.5	um	Spot	Position	109	1000123970	163509
28.1904	60.5762	2.5	um	Spot	Position	110	1000158352	163583
32.9416	71.2049	2.5	um	Spot	Position	110	1000154532	163590
46.7746	82.5268	2.5	um	Spot	Position	110	1000160786	163598
442.741	346.322	2.5	um	Spot	Position	110	1000123970	163812
29.7723	59.1352	2.5	um	Spot	Position	111	1000158352	163887
34.5532	70.3642	2.5	um	Spot	Position	111	1000154532	163892
44.2502	87.0482	2.5	um	Spot	Position	111	1000160786	163900
92.0845	159.025	2.5	um	Spot	Position	111	1000158740	163932
444.992	347.701	2.5	um	Spot	Position	111	1000123970	164118
32.5811	57.8893	2.5	um	Spot	Position	112	1000158352	164186
38.168	70.6923	2.5	um	Spot	Position	112	1000154532	164192
37.7058	97.6503	2.5	um	Spot	Position	112	1000160786	164211
92.2243	159.755	2.5	um	Spot	Position	112	1000158740	164247
444.636	350.043	2.5	um	Spot	Position	112	1000123970	164455
34.5329	47.2514	2.5	um	Spot	Position	113	1000158352	164544
36.191	71.9093	2.5	um	Spot	Position	113	1000154532	164555
37.5922	107.247	2.5	um	Spot	Position	113	1000160786	164571
92.7579	159.87	2.5	um	Spot	Position	113	1000158740	164600
28.7634	172.09	2.5	um	Spot	Position	113	1000157100	164606
444.435	350.446	2.5	um	Spot	Position	113	1000123970	164768
36.2962	46.0865	2.5	um	Spot	Position	114	1000158352	164828
36.8631	71.5761	2.5	um	Spot	Position	114	1000154532	164834
38.3657	116.203	2.5	um	Spot	Position	114	1000160786	164856
96.2434	160.364	2.5	um	Spot	Position	114	1000158740	164877
445.036	351.343	2.5	um	Spot	Position	114	1000123970	165013
37.783	46.5379	2.5	um	Spot	Position	115	1000158352	165078
38.5173	77.8959	2.5	um	Spot	Position	115	1000154532	165092
35.4329	120.879	2.5	um	Spot	Position	115	1000160786	165109
104.865	162.508	2.5	um	Spot	Position	115	1000158740	165126
30.3367	172.157	2.5	um	Spot	Position	115	1000157100	165128
444.603	351.538	2.5	um	Spot	Position	115	1000123970	165261
39.7828	40.4852	2.5	um	Spot	Position	116	1000158352	165322
38.7498	78.2301	2.5	um	Spot	Position	116	1000154532	165341
31.4776	124.96	2.5	um	Spot	Position	116	1000160786	165366
108.66	163.176	2.5	um	Spot	Position	116	1000158740	165386
444.631	351.384	2.5	um	Spot	Position	116	1000123970	165575
39.6339	41.4928	2.5	um	Spot	Position	117	1000158352	165659
38.1935	77.5958	2.5	um	Spot	Position	117	1000154532	165681
29.1797	128.364	2.5	um	Spot	Position	117	1000160786	165710
109.754	163.452	2.5	um	Spot	Position	117	1000158740	165732
31.0103	170.908	2.5	um	Spot	Position	117	1000157100	165736
443.568	351.195	2.5	um	Spot	Position	117	1000123970	165914
41.2186	36.4041	2.5	um	Spot	Position	118	1000158352	165986
39.0942	77.8333	2.5	um	Spot	Position	118	1000154532	166007
27.5529	129.721	2.5	um	Spot	Position	118	1000160786	166032
110.59	163.252	2.5	um	Spot	Position	118	1000158740	166052
33.0958	169.722	2.5	um	Spot	Position	118	1000157100	166053
443.853	350.557	2.5	um	Spot	Position	118	1000123970	166231
41.962	36.3947	2.5	um	Spot	Position	119	1000158352	166301
40.8349	79.5565	2.5	um	Spot	Position	119	1000154532	166315
20.8372	133.948	2.5	um	Spot	Position	119	1000160786	166342
111.47	162.898	2.5	um	Spot	Position	119	1000158740	166355
32.62	169.955	2.5	um	Spot	Position	119	1000157100	166357
443.117	350.508	2.5	um	Spot	Position	119	1000123970	166496
41.7169	38.1837	2.5	um	Spot	Position	120	1000158352	166566
40.8759	79.5286	2.5	um	Spot	Position	120	1000154532	166599
20.3562	134.375	2.5	um	Spot	Position	120	1000160786	166634
110.541	163.138	2.5	um	Spot	Position	120	1000158740	166652
444.262	349.937	2.5	um	Spot	Position	120	1000123970	166973
41.3629	30.9251	2.5	um	Spot	Position	121	1000158352	167073
41.246	78.5461	2.5	um	Spot	Position	121	1000154532	167089
19.8188	134.923	2.5	um	Spot	Position	121	1000160786	167116
110.744	163.141	2.5	um	Spot	Position	121	1000158740	167130
33.4564	169.255	2.5	um	Spot	Position	121	1000157100	167132
445.49	348.639	2.5	um	Spot	Position	121	1000123970	167259
41.9676	21.4981	2.5	um	Spot	Position	122	1000158352	167325
41.862	80.2152	2.5	um	Spot	Position	122	1000154532	167360
22.2791	133.962	2.5	um	Spot	Position	122	1000160786	167402
110.168	163.777	2.5	um	Spot	Position	122	1000158740	167416
32.3308	170.486	2.5	um	Spot	Position	122	1000157100	167418
445.808	347.185	2.5	um	Spot	Position	122	1000123970	167696
41.6332	22.1537	2.5	um	Spot	Position	123	1000158352	167792
42.9279	81.4036	2.5	um	Spot	Position	123	1000154532	167828
21.8174	134.024	2.5	um	Spot	Position	123	1000160786	167862
110.945	164.212	2.5	um	Spot	Position	123	1000158740	167883
445.051	347.021	2.5	um	Spot	Position	123	1000123970	168101
42.8401	22.6935	2.5	um	Spot	Position	124	1000158352	168179
43.215	81.5786	2.5	um	Spot	Position	124	1000154532	168200
23.0721	133.239	2.5	um	Spot	Position	124	1000160786	168229
111.644	164.245	2.5	um	Spot	Position	124	1000158740	168241
32.3212	171.349	2.5	um	Spot	Position	124	1000157100	168244
443.631	346.744	2.5	um	Spot	Position	124	1000123970	168383
43.4334	25.7495	2.5	um	Spot	Position	125	1000158352	168431
44.0293	80.872	2.5	um	Spot	Position	125	1000154532	168457
23.0625	133.235	2.5	um	Spot	Position	125	1000160786	168482
112.244	164.107	2.5	um	Spot	Position	125	1000158740	168493
443.894	347.011	2.5	um	Spot	Position	125	1000123970	168624
43.7025	26.5959	2.5	um	Spot	Position	126	1000158352	168682
43.1162	79.1528	2.5	um	Spot	Position	126	1000154532	168709
31.8509	129.961	2.5	um	Spot	Position	126	1000160786	168740
112.944	164.077	2.5	um	Spot	Position	126	1000158740	168751
443.86	346.509	2.5	um	Spot	Position	126	1000123970	168923
44.543	29.1861	2.5	um	Spot	Position	127	1000158352	168981
43.7314	79.9988	2.5	um	Spot	Position	127	1000154532	169001
35.8863	128.023	2.5	um	Spot	Position	127	1000160786	169025
113.015	163.819	2.5	um	Spot	Position	127	1000158740	169046
32.0445	171.771	2.5	um	Spot	Position	127	1000157100	169050
443.122	346.293	2.5	um	Spot	Position	127	1000123970	169219
44.2534	34.2972	2.5	um	Spot	Position	128	1000158352	169281
44.9713	82.2216	2.5	um	Spot	Position	128	1000154532	169303
36.9565	127.458	2.5	um	Spot	Position	128	1000160786	169322
113.172	163.68	2.5	um	Spot	Position	128	1000158740	169339
442.446	344.984	2.5	um	Spot	Position	128	1000123970	169477
43.576	33.976	2.5	um	Spot	Position	129	1000158352	169531
51.2016	86.425	2.5	um	Spot	Position	129	1000154532	169552
35.8151	128.166	2.5	um	Spot	Position	129	1000160786	169573
113.35	163.9	2.5	um	Spot	Position	129	1000158740	169596
442.243	346.086	2.5	um	Spot	Position	129	1000123970	169751
43.2582	33.9109	2.5	um	Spot	Position	130	1000158352	169819
51.8953	87.4522	2.5	um	Spot	Position	130	1000154532	169845
35.3578	128.312	2.5	um	Spot	Position	130	1000160786	169864
118.882	165.575	2.5	um	Spot	Position	130	1000158740	169881
441.606	344.176	2.5	um	Spot	Position	130	1000123970	170020
42.6187	35.0674	2.5	um	Spot	Position	131	1000158352	170084
52.8623	87.512	2.5	um	Spot	Position	131	1000154532	170110
29.9045	130.751	2.5	um	Spot	Position	131	1000160786	170131
122.075	166.197	2.5	um	Spot	Position	131	1000158740	170152
441.477	344.752	2.5	um	Spot	Position	131	1000123970	170296
40.444	36.974	2.5	um	Spot	Position	132	1000158352	170364
52.364	86.703	2.5	um	Spot	Position	132	1000154532	170386
19.8173	136.865	2.5	um	Spot	Position	132	1000160786	170414
124.18	166.243	2.5	um	Spot	Position	132	1000158740	170434
442.57	344.771	2.5	um	Spot	Position	132	1000123970	170593
39.9518	37.6412	2.5	um	Spot	Position	133	1000158352	170669
52.2807	87.5022	2.5	um	Spot	Position	133	1000154532	170689
17.2934	138.872	2.5	um	Spot	Position	133	1000160786	170716
124.566	166.528	2.5	um	Spot	Position	133	1000158740	170733
7.90744	219.797	2.5	um	Spot	Position	133	1000170743	170743
442.045	344.948	2.5	um	Spot	Position	133	1000123970	170889
39.934	37.5961	2.5	um	Spot	Position	134	1000158352	170947
53.2411	87.3323	2.5	um	Spot	Position	134	1000154532	170967
16.1979	138.71	2.5	um	Spot	Position	134	1000160786	170992
124.973	166.41	2.5	um	Spot	Position	134	1000158740	171006
16.9121	217.3	2.5	um	Spot	Position	134	1000170743	171015
442.53	345.904	2.5	um	Spot	Position	134	1000123970	171148
41.8525	36.3926	2.5	um	Spot	Position	135	1000158352	171206
53.8827	86.7568	2.5	um	Spot	Position	135	1000154532	171235
131.982	166.476	2.5	um	Spot	Position	135	1000158740	171272
25.5554	214.632	2.5	um	Spot	Position	135	1000170743	171280
443.205	346.676	2.5	um	Spot	Position	135	1000123970	171414
43.0025	36.6756	2.5	um	Spot	Position	136	1000158352	171496
53.2816	86.8392	2.5	um	Spot	Position	136	1000154532	171534
137.346	168.172	2.5	um	Spot	Position	136	1000158740	171584
30.5849	214.246	2.5	um	Spot	Position	136	1000170743	171607
443.695	347.108	2.5	um	Spot	Position	136	1000123970	171903
40.9326	37.7415	2.5	um	Spot	Position	137	1000158352	171997
52.9747	86.6257	2.5	um	Spot	Position	137	1000154532	172017
143.997	172.071	2.5	um	Spot	Position	137	1000158740	172063
31.9506	213.677	2.5	um	Spot	Position	137	1000170743	172073
443.237	346.268	2.5	um	Spot	Position	137	1000123970	172200
40.7296	37.5605	2.5	um	Spot	Position	138	1000158352	172280
52.3221	87.5372	2.5	um	Spot	Position	138	1000154532	172315
144.625	172.804	2.5	um	Spot	Position	138	1000158740	172385
32.0653	213.305	2.5	um	Spot	Position	138	1000170743	172398
443.495	345.941	2.5	um	Spot	Position	138	1000123970	172704
41.7896	38.1579	2.5	um	Spot	Position	139	1000158352	172815
51.5087	86.9896	2.5	um	Spot	Position	139	1000154532	172839
143.949	172.624	2.5	um	Spot	Position	139	1000158740	172875
32.7091	213.304	2.5	um	Spot	Position	139	1000170743	172885
443.543	345.742	2.5	um	Spot	Position	139	1000123970	172999
41.0187	38.772	2.5	um	Spot	Position	140	1000158352	173068
51.0937	86.5606	2.5	um	Spot	Position	140	1000154532	173085
138.837	168.907	2.5	um	Spot	Position	140	1000158740	173129
33.291	213.3	2.5	um	Spot	Position	140	1000170743	173141
443.964	345.509	2.5	um	Spot	Position	140	1000123970	173285
42.0502	39.8465	2.5	um	Spot	Position	141	1000158352	173358
48.7631	87.8156	2.5	um	Spot	Position	141	1000154532	173378
133.9	167.456	2.5	um	Spot	Position	141	1000158740	173422
33.5972	214.14	2.5	um	Spot	Position	141	1000170743	173439
445.425	346.23	2.5	um	Spot	Position	141	1000123970	173594
42.6807	38.9136	2.5	um	Spot	Position	142	1000158352	173657
46.2883	85.7455	2.5	um	Spot	Position	142	1000154532	173679
132.391	167.278	2.5	um	Spot	Position	142	1000158740	173712
33.7681	214.191	2.5	um	Spot	Position	142	1000170743	173721
444.622	345.068	2.5	um	Spot	Position	142	1000123970	173851
42.2993	38.166	2.5	um	Spot	Position	143	1000158352	173910
38.2741	82.3898	2.5	um	Spot	Position	143	1000154532	173930
128.258	166.716	2.5	um	Spot	Position	143	1000158740	173968
34.0299	213.911	2.5	um	Spot	Position	143	1000170743	173985
444.884	344.068	2.5	um	Spot	Position	143	1000123970	174144
41.4772	37.8322	2.5	um	Spot	Position	144	1000158352	174213
35.5175	81.2093	2.5	um	Spot	Position	144	1000154532	174234
33.5464	214.04	2.5	um	Spot	Position	144	1000170743	174305
445.098	343.876	2.5	um	Spot	Position	144	1000123970	174478
39.9287	39.0048	2.5	um	Spot	Position	145	1000158352	174554
24.316	77.9311	2.5	um	Spot	Position	145	1000154532	174567
23.481	167.579	2.5	um	Spot	Position	145	1000157100	174604
33.4933	213.426	2.5	um	Spot	Position	145	1000170743	174621
443.748	341.987	2.5	um	Spot	Position	145	1000123970	174725
39.0684	40.7352	2.5	um	Spot	Position	146	1000158352	174781
29.4935	160.272	2.5	um	Spot	Position	146	1000157100	174828
32.5548	214.151	2.5	um	Spot	Position	146	1000170743	174841
443.419	340.306	2.5	um	Spot	Position	146	1000123970	175000
37.2756	42.0152	2.5	um	Spot	Position	147	1000158352	175062
31.8228	213.924	2.5	um	Spot	Position	147	1000170743	175135
443.046	339.763	2.5	um	Spot	Position	147	1000123970	175305
34.9489	44.9587	2.5	um	Spot	Position	148	1000158352	175379
32.4023	213.603	2.5	um	Spot	Position	148	1000170743	175436
443.461	340.422	2.5	um	Spot	Position	148	1000123970	175552
29.9583	56.3217	2.5	um	Spot	Position	149	1000158352	175623
36.3816	153.53	2.5	um	Spot	Position	149	1000157100	175662
32.3586	213.226	2.5	um	Spot	Position	149	1000170743	175686
444.829	340.607	2.5	um	Spot	Position	149	1000123970	175860
25.8595	63.753	2.5	um	Spot	Position	150	1000158352	175929
32.5224	213.86	2.5	um	Spot	Position	150	1000170743	175986
445.593	341.011	2.5	um	Spot	Position	150	1000123970	176159
20.1204	70.2516	2.5	um	Spot	Position	151	1000158352	176234
50.9546	143.809	2.5	um	Spot	Position	151	1000157100	176266
32.1543	213.968	2.5	um	Spot	Position	151	1000170743	176293
445.247	339.989	2.5	um	Spot	Position	151	1000123970	176479
18.6182	71.8688	2.5	um	Spot	Position	152	1000158352	176572
32.7048	214.276	2.5	um	Spot	Position	152	1000170743	176642
447.258	339.869	2.5	um	Spot	Position	152	1000123970	176855
20.2019	71.066	2.5	um	Spot	Position	153	1000158352	176950
60.8213	132.81	2.5	um	Spot	Position	153	1000157100	176976
32.4542	214.535	2.5	um	Spot	Position	153	1000170743	177004
446.936	339.103	2.5	um	Spot	Position	153	1000123970	177209
23.2789	70.2886	2.5	um	Spot	Position	154	1000158352	177294
32.4156	214.925	2.5	um	Spot	Position	154	1000170743	177365
447.931	340.07	2.5	um	Spot	Position	154	1000123970	177533
27.5757	69.5382	2.5	um	Spot	Position	155	1000158352	177619
32.3275	214.644	2.5	um	Spot	Position	155	1000170743	177687
449.916	338.216	2.5	um	Spot	Position	155	1000123970	177901
30.3301	69.3399	2.5	um	Spot	Position	156	1000158352	177978
61.8629	130.447	2.5	um	Spot	Position	156	1000157100	177994
31.6203	214.457	2.5	um	Spot	Position	156	1000170743	178010
449.529	338.72	2.5	um	Spot	Position	156	1000123970	178117
33.6326	72.1882	2.5	um	Spot	Position	157	1000158352	178208
62.9022	130.556	2.5	um	Spot	Position	157	1000157100	178234
32.4449	214.439	2.5	um	Spot	Position	157	1000170743	178265
447.087	338.232	2.5	um	Spot	Position	157	1000123970	178432
32.3947	72.6348	2.5	um	Spot	Position	158	1000158352	178513
66.1821	129.382	2.5	um	Spot	Position	158	1000157100	178541
33.0035	214.713	2.5	um	Spot	Position	158	1000170743	178574
444.844	336.975	2.5	um	Spot	Position	158	1000123970	178763
30.388	70.4955	2.5	um	Spot	Position	159	1000158352	178870
32.6597	214.788	2.5	um	Spot	Position	159	1000170743	178978
444.388	336.726	2.5	um	Spot	Position	159	1000123970	179320
30.6072	70.2042	2.5	um	Spot	Position	160	1000158352	179483
32.5131	214.804	2.5	um	Spot	Position	160	1000170743	179595
445.524	337.875	2.5	um	Spot	Position	160	1000123970	180025
30.9201	70.2573	2.5	um	Spot	Position	161	1000158352	180164
32.444	214.991	2.5	um	Spot	Position	161	1000170743	180225
446.016	336.568	2.5	um	Spot	Position	161	1000123970	180359
30.42	71.1994	2.5	um	Spot	Position	162	1000158352	180468
32.879	215.165	2.5	um	Spot	Position	162	1000170743	180569
446.055	335.986	2.5	um	Spot	Position	162	1000123970	180848
30.4696	73.1515	2.5	um	Spot	Position	163	1000158352	180979
33.352	215.223	2.5	um	Spot	Position	163	1000170743	181065
445.978	336.052	2.5	um	Spot	Position	163	1000123970	181313
29.4134	72.552	2.5	um	Spot	Position	164	1000158352	181458
33.5345	214.826	2.5	um	Spot	Position	164	1000170743	181568
446.261	337.357	2.5	um	Spot	Position	164	1000123970	181924
26.1592	72.3273	2.5	um	Spot	Position	165	1000158352	182088
33.1985	214.638	2.5	um	Spot	Position	165	1000170743	182194
445.736	338.103	2.5	um	Spot	Position	165	1000123970	182512
24.6108	71.8401	2.5	um	Spot	Position	166	1000158352	182695
32.8171	214.731	2.5	um	Spot	Position	166	1000170743	182790
445.911	339.329	2.5	um	Spot	Position	166	1000123970	183103
25.6463	72.1737	2.5	um	Spot	Position	167	1000158352	183283
32.3541	214.751	2.5	um	Spot	Position	167	1000170743	183372
446.642	338.734	2.5	um	Spot	Position	167	1000123970	183646
38.8641	78.9137	2.5	um	Spot	Position	168	1000158352	183777
86.031	106.535	2.5	um	Spot	Position	168	1000157100	183785
32.7036	215.176	2.5	um	Spot	Position	168	1000170743	183821
446.284	338.385	2.5	um	Spot	Position	168	1000123970	183951
33.4538	76.8847	2.5	um	Spot	Position	169	1000158352	184050
87.9895	103.158	2.5	um	Spot	Position	169	1000157100	184066
32.7834	215.174	2.5	um	Spot	Position	169	1000170743	184138
175.611	422.607	2.5	um	Spot	Position	169	1000184343	184343
447.888	338.109	2.5	um	Spot	Position	169	1000123970	184462
31.0396	75.3937	2.5	um	Spot	Position	170	1000158352	184583
87.8646	99.257	2.5	um	Spot	Position	170	1000157100	184594
32.6592	215.048	2.5	um	Spot	Position	170	1000170743	184640
175.868	422.257	2.5	um	Spot	Position	170	1000184343	184745
448.465	336.296	2.5	um	Spot	Position	170	1000123970	184806
29.9202	74.0296	2.5	um	Spot	Position	171	1000158352	184927
32.9126	214.97	2.5	um	Spot	Position	171	1000170743	185028
175.724	421.97	2.5	um	Spot	Position	171	1000184343	185258
448.695	335.12	2.5	um	Spot	Position	171	1000123970	185390
29.6138	74.3525	2.5	um	Spot	Position	172	1000158352	185550
88.0426	87.4944	2.5	um	Spot	Position	172	1000157100	185561
32.3519	214.997	2.5	um	Spot	Position	172	1000170743	185652
176.294	422.457	2.5	um	Spot	Position	172	1000184343	185871
448.689	334.969	2.5	um	Spot	Position	172	1000123970	186010
34.6775	78.6761	2.5	um	Spot	Position	173	1000158352	186172
87.9703	86.988	2.5	um	Spot	Position	173	1000157100	186180
32.5746	215.275	2.5	um	Spot	Position	173	1000170743	186244
176.256	422.491	2.5	um	Spot	Position	173	1000184343	186398
449.181	334.92	2.5	um	Spot	Position	173	1000123970	186478
30.4783	76.9817	2.5	um	Spot	Position	174	1000158352	186592
32.7596	215.724	2.5	um	Spot	Position	174	1000170743	186641
449.642	334.78	2.5	um	Spot	Position	174	1000123970	186775
26.7519	75.0053	2.5	um	Spot	Position	175	1000158352	186853
33.0853	215.347	2.5	um	Spot	Position	175	1000170743	186899
176.12	422.703	2.5	um	Spot	Position	175	1000184343	186979
449.75	334.85	2.5	um	Spot	Position	175	1000123970	187023
28.6565	75.911	2.5	um	Spot	Position	176	1000158352	187121
90.8257	84.2221	2.5	um	Spot	Position	176	1000157100	187125
33.5595	215.666	2.5	um	Spot	Position	176	1000170743	187183
176.44	421.805	2.5	um	Spot	Position	176	1000184343	187294
449.054	334.888	2.5	um	Spot	Position	176	1000123970	187376
35.6464	78.5874	2.5	um	Spot	Position	177	1000158352	187526
91.2771	85.6195	2.5	um	Spot	Position	177	1000157100	187534
33.0289	216.224	2.5	um	Spot	Position	177	1000170743	187616
448.507	336.354	2.5	um	Spot	Position	177	1000123970	187886
39.4372	77.939	2.5	um	Spot	Position	178	1000158352	188038
90.9242	86.2761	2.5	um	Spot	Position	178	1000157100	188048
33.2125	216.377	2.5	um	Spot	Position	178	1000170743	188094
447.068	335.754	2.5	um	Spot	Position	178	1000123970	188292
37.2054	77.9588	2.5	um	Spot	Position	179	1000158352	188373
32.769	216.558	2.5	um	Spot	Position	179	1000170743	188406
176.983	421.95	2.5	um	Spot	Position	179	1000184343	188465
447.165	336.133	2.5	um	Spot	Position	179	1000123970	188492
33.2472	76.9326	2.5	um	Spot	Position	180	1000158352	188553
33.4749	216.376	2.5	um	Spot	Position	180	1000170743	188616
447.501	336.645	2.5	um	Spot	Position	180	1000123970	188809
32.8468	75.2743	2.5	um	Spot	Position	181	1000158352	188911
90.97	85.3292	2.5	um	Spot	Position	181	1000157100	188916
34.3341	216.202	2.5	um	Spot	Position	181	1000170743	188990
177.436	422.621	2.5	um	Spot	Position	181	1000184343	189187
446.711	336.221	2.5	um	Spot	Position	181	1000123970	189303
33.7915	75.258	2.5	um	Spot	Position	182	1000158352	189432
34.5239	215.92	2.5	um	Spot	Position	182	1000170743	189496
177.712	423.204	2.5	um	Spot	Position	182	1000184343	189614
446.522	335.999	2.5	um	Spot	Position	182	1000123970	189681
37.5727	74.8652	2.5	um	Spot	Position	183	1000158352	189756
34.8979	215.833	2.5	um	Spot	Position	183	1000170743	189796
177.927	423.763	2.5	um	Spot	Position	183	1000184343	189861
445.99	335.332	2.5	um	Spot	Position	183	1000123970	189899
38.9625	74.8942	2.5	um	Spot	Position	184	1000158352	189970
34.5665	216.484	2.5	um	Spot	Position	184	1000170743	190020
178.243	423.159	2.5	um	Spot	Position	184	1000184343	190133
445.671	335.305	2.5	um	Spot	Position	184	1000123970	190184
35.6009	74.0602	2.5	um	Spot	Position	185	1000158352	190256
34.7057	216.485	2.5	um	Spot	Position	185	1000170743	190302
445.801	335.768	2.5	um	Spot	Position	185	1000123970	190463
29.5046	74.6529	2.5	um	Spot	Position	186	1000158352	190543
35.044	216.408	2.5	um	Spot	Position	186	1000170743	190598
445.949	335.663	2.5	um	Spot	Position	186	1000123970	190731
17.3863	77.9711	2.5	um	Spot	Position	187	1000158352	190834
35.0263	217.134	2.5	um	Spot	Position	187	1000170743	190882
446.48	335.269	2.5	um	Spot	Position	187	1000123970	191014
35.1846	216.562	2.5	um	Spot	Position	188	1000170743	191205
177.6	422.718	2.5	um	Spot	Position	188	1000184343	191364
445.956	334.832	2.5	um	Spot	Position	188	1000123970	191460
34.7457	216.918	2.5	um	Spot	Position	189	1000170743	191706
445.766	334.967	2.5	um	Spot	Position	189	1000123970	192004
34.8064	217.438	2.5	um	Spot	Position	190	1000170743	192226
177.45	423.055	2.5	um	Spot	Position	190	1000184343	192396
445.655	333.92	2.5	um	Spot	Position	190	1000123970	192489
35.2162	217.83	2.5	um	Spot	Position	191	1000170743	192726
446.111	330.304	2.5	um	Spot	Position	191	1000123970	192870
35.7959	217.009	2.5	um	Spot	Position	192	1000170743	193185
446.494	324.861	2.5	um	Spot	Position	192	1000123970	193242
35.5481	217.091	2.5	um	Spot	Position	193	1000170743	193532
447.322	322.199	2.5	um	Spot	Position	193	1000123970	193679
35.4739	217.412	2.5	um	Spot	Position	194	1000170743	194135
447.093	321.469	2.5	um	Spot	Position	194	1000123970	194269
34.865	217.915	2.5	um	Spot	Position	195	1000170743	194710
445.815	321.6	2.5	um	Spot	Position	195	1000123970	194834
35.1456	218.689	2.5	um	Spot	Position	196	1000170743	195271
446.071	321.054	2.5	um	Spot	Position	196	1000123970	195416
34.8973	218.673	2.5	um	Spot	Position	197	1000170743	195749
445.859	320.527	2.5	um	Spot	Position	197	1000123970	195841
35.297	218.493	2.5	um	Spot	Position	198	1000170743	196143
445.381	320.92	2.5	um	Spot	Position	198	1000123970	196302
35.3601	218.634	2.5	um	Spot	Position	199	1000170743	196668
445.647	321.898	2.5	um	Spot	Position	199	1000123970	196755
35.7411	218.931	2.5	um	Spot	Position	200	1000170743	197051
445.159	322.889	2.5	um	Spot	Position	200	1000123970	197207
35.7427	219.052	2.5	um	Spot	Position	201	1000170743	197524
444.417	322.712	2.5	um	Spot	Position	201	1000123970	197589
35.7075	218.783	2.5	um	Spot	Position	202	1000170743	197779
36.1578	218.582	2.5	um	Spot	Position	203	1000170743	198069
35.9638	218.681	2.5	um	Spot	Position	204	1000170743	198377
36.4951	219.209	2.5	um	Spot	Position	205	1000170743	198751
446.054	329.281	2.5	um	Spot	Position	205	1000123970	198826
36.6656	219.146	2.5	um	Spot	Position	206	1000170743	199120
446.365	330.392	2.5	um	Spot	Position	206	1000123970	199277
36.4459	218.709	2.5	um	Spot	Position	207	1000170743	199579
446.764	330.953	2.5	um	Spot	Position	207	1000123970	199735
36.4748	218.999	2.5	um	Spot	Position	208	1000170743	199934
446.423	331.19	2.5	um	Spot	Position	208	1000123970	200228
36.9485	218.826	2.5	um	Spot	Position	209	1000170743	200387
446.097	330.758	2.5	um	Spot	Position	209	1000123970	200514
36.3033	218.916	2.5	um	Spot	Position	210	1000170743	200739
446.235	330.632	2.5	um	Spot	Position	210	1000123970	201080
36.4543	218.646	2.5	um	Spot	Position	211	1000170743	201351
445.817	331.42	2.5	um	Spot	Position	211	1000123970	201666
36.3328	218.32	2.5	um	Spot	Position	212	1000170743	201870
445.553	331.823	2.5	um	Spot	Position	212	1000123970	202007
36.91	217.822	2.5	um	Spot	Position	213	1000170743	202170
445.401	331.585	2.5	um	Spot	Position	213	1000123970	202348
37.1106	217.636	2.5	um	Spot	Position	214	1000170743	202485
444.96	331.495	2.5	um	Spot	Position	214	1000123970	202668
36.5038	217.698	2.5	um	Spot	Position	215	1000170743	202844
444.973	331.667	2.5	um	Spot	Position	215	1000123970	203107
36.5497	217.977	2.5	um	Spot	Position	216	1000170743	203322
444.948	331.715	2.5	um	Spot	Position	216	1000123970	203628
36.6049	218.705	2.5	um	Spot	Position	217	1000170743	203907
445.198	331.505	2.5	um	Spot	Position	217	1000123970	204274
35.9513	218.741	2.5	um	Spot	Position	218	1000170743	204513
445.013	330.897	2.5	um	Spot	Position	218	1000123970	204770
36.3213	218.769	2.5	um	Spot	Position	219	1000170743	205011
444.91	330.732	2.5	um	Spot	Position	219	1000123970	205301
36.7569	218.506	2.5	um	Spot	Position	220	1000170743	205442
444.879	330.326	2.5	um	Spot	Position	220	1000123970	205484
36.9209	218.673	2.5	um	Spot	Position	221	1000170743	205664
444.767	330.188	2.5	um	Spot	Position	221	1000123970	205746
36.8851	219.19	2.5	um	Spot	Position	222	1000170743	206040
444.835	329.27	2.5	um	Spot	Position	222	1000123970	206189
36.8483	219.497	2.5	um	Spot	Position	223	1000170743	206603
444.581	329.064	2.5	um	Spot	Position	223	1000123970	206724
36.984	219.653	2.5	um	Spot	Position	224	1000170743	207157
52.5712	254.551	2.5	um	Spot	Position	224	1000207178	207178
444.425	328.665	2.5	um	Spot	Position	224	1000123970	207315
37.0121	219.389	2.5	um	Spot	Position	225	1000170743	207725
56.2042	250.14	2.5	um	Spot	Position	225	1000207178	207736
443.724	328.916	2.5	um	Spot	Position	225	1000123970	207826
36.7544	219.471	2.5	um	Spot	Position	226	1000170743	208127
61.944	238.474	2.5	um	Spot	Position	226	1000207178	208131
444.358	328.811	2.5	um	Spot	Position	226	1000123970	208224
36.7996	219.742	2.5	um	Spot	Position	227	1000170743	208483
443.834	329.327	2.5	um	Spot	Position	227	1000123970	208587
36.7447	219.394	2.5	um	Spot	Position	228	1000170743	208826
66.6927	229.153	2.5	um	Spot	Position	228	1000207178	208829
444.524	329.354	2.5	um	Spot	Position	228	1000123970	208914
36.6349	219.593	2.5	um	Spot	Position	229	1000170743	209151
444.555	329.612	2.5	um	Spot	Position	229	1000123970	209242
36.6558	219.204	2.5	um	Spot	Position	230	1000170743	209582
443.941	329.734	2.5	um	Spot	Position	230	1000123970	209781
36.9329	219.142	2.5	um	Spot	Position	231	1000170743	210263
70.7575	219.388	2.5	um	Spot	Position	231	1000207178	210264
444.027	329.885	2.5	um	Spot	Position	231	1000123970	210436
70.6891	218.726	2.5	um	Spot	Position	232	1000207178	210877
36.9472	219.273	2.5	um	Spot	Position	232	1000170743	210878
65.1318	315.636	2.5	um	Spot	Position	232	1000210957	210957
444.019	329.648	2.5	um	Spot	Position	232	1000123970	211058
70.4072	218.84	2.5	um	Spot	Position	233	1000207178	211459
37.1616	219.339	2.5	um	Spot	Position	233	1000170743	211460
444.093	329.611	2.5	um	Spot	Position	233	1000123970	211557
37.0667	219.746	2.5	um	Spot	Position	234	1000170743	211770
65.7376	314.073	2.5	um	Spot	Position	234	1000210957	211788
443.627	329.382	2.5	um	Spot	Position	234	1000123970	211845
36.8447	219.61	2.5	um	Spot	Position	235	1000170743	212096
65.9081	312.581	2.5	um	Spot	Position	235	1000210957	212142
443.411	328.912	2.5	um	Spot	Position	235	1000123970	212240
36.692	219.571	2.5	um	Spot	Position	236	1000170743	212665
443.726	329.511	2.5	um	Spot	Position	236	1000123970	212806
36.5429	219.792	2.5	um	Spot	Position	237	1000170743	213260
65.6766	311.966	2.5	um	Spot	Position	237	1000210957	213302
444.016	328.56	2.5	um	Spot	Position	237	1000123970	213378
36.8218	219.586	2.5	um	Spot	Position	238	1000170743	213777
65.5504	312.848	2.5	um	Spot	Position	238	1000210957	213802
443.647	329.209	2.5	um	Spot	Position	238	1000123970	213857
36.9642	219.434	2.5	um	Spot	Position	239	1000170743	214079
65.3609	312.628	2.5	um	Spot	Position	239	1000210957	214114
442.751	328.915	2.5	um	Spot	Position	239	1000123970	214172
36.9307	219.347	2.5	um	Spot	Position	240	1000170743	214384
65.034	313.325	2.5	um	Spot	Position	240	1000210957	214404
442.995	329.469	2.5	um	Spot	Position	240	1000123970	214456
36.9417	219.776	2.5	um	Spot	Position	241	1000170743	214696
70.7722	306.471	2.5	um	Spot	Position	241	1000210957	214726
442.771	328.951	2.5	um	Spot	Position	241	1000123970	214807
37.2449	219.896	2.5	um	Spot	Position	242	1000170743	215093
74.528	302.263	2.5	um	Spot	Position	242	1000210957	215121
443.161	329.348	2.5	um	Spot	Position	242	1000123970	215202
37.1663	219.869	2.5	um	Spot	Position	243	1000170743	215468
80.1605	299.387	2.5	um	Spot	Position	243	1000210957	215493
443.626	329.153	2.5	um	Spot	Position	243	1000123970	215551
37.5119	220.064	2.5	um	Spot	Position	244	1000170743	215860
84.1962	297.502	2.5	um	Spot	Position	244	1000210957	215901
443.795	329.286	2.5	um	Spot	Position	244	1000123970	216001
37.4742	220.767	2.5	um	Spot	Position	245	1000170743	216338
83.125	297.937	2.5	um	Spot	Position	245	1000210957	216371
443.715	329.365	2.5	um	Spot	Position	245	1000123970	216451
37.8564	220.665	2.5	um	Spot	Position	246	1000170743	216830
84.9931	295.92	2.5	um	Spot	Position	246	1000210957	216870
443.661	328.667	2.5	um	Spot	Position	246	1000123970	216982
38.2173	220.836	2.5	um	Spot	Position	247	1000170743	217460
86.897	294.817	2.5	um	Spot	Position	247	1000210957	217490
443.622	328.823	2.5	um	Spot	Position	247	1000123970	217580
38.1146	220.779	2.5	um	Spot	Position	248	1000170743	217953
91.2458	288.768	2.5	um	Spot	Position	248	1000210957	217962
444.11	329.177	2.5	um	Spot	Position	248	1000123970	218012
37.9944	220.89	2.5	um	Spot	Position	249	1000170743	218245
96.0688	288.345	2.5	um	Spot	Position	249	1000210957	218265
444.16	329.149	2.5	um	Spot	Position	249	1000123970	218334
37.9768	220.785	2.5	um	Spot	Position	250	1000170743	218623
444.725	329.391	2.5	um	Spot	Position	250	1000123970	218761
38.3457	220.96	2.5	um	Spot	Position	251	1000170743	219112
96.543	289.011	2.5	um	Spot	Position	251	1000210957	219136
444.56	329.462	2.5	um	Spot	Position	251	1000123970	219207
38.5214	220.603	2.5	um	Spot	Position	252	1000170743	219445
103.239	287.991	2.5	um	Spot	Position	252	1000210957	219463
444.186	329.135	2.5	um	Spot	Position	252	1000123970	219509
38.3953	220.913	2.5	um	Spot	Position	253	1000170743	219734
114.753	283.973	2.5	um	Spot	Position	253	1000210957	219756
444.329	329.165	2.5	um	Spot	Position	253	1000123970	219839
