# Supplementary material for: Neurotransmitter signaling regulates distinct phases of multimodal human interneuron migration
Source: EMBO J. 2021 Oct 18;40(23):e108714. doi: 10.15252/embj.2021108714 (PMC8634123; doi:10.15252/embj.2021108714)
Supplement: Supplementary file 13 — Software EV1 [file EMBJ-40-e108714-s017.zip › Supplementary_Software/track-analysis-using-trackpal/DATA_RAW/2211_Dlxi56_GFP_WT1_confGFP_tstack_SR57_Area2_stcakreg_Badj_Position_SR57227.csv]

Position
====================
Position X	Position Y	Position Z	Unit	Category	Collection	Time	TrackID	ID
152.681	196.717	2.5	um	Spot	Position	1	1000083907	83907
50.7169	285.355	2.5	um	Spot	Position	1	1000083926	83926
273.634	310.137	2.5	um	Spot	Position	1	1000083929	83929
262.943	329.744	2.5	um	Spot	Position	1	1000083941	83941
486.437	47.9846	2.5	um	Spot	Position	1	1000083958	83958
352.139	72.7735	2.5	um	Spot	Position	1	1000083962	83962
467.358	140.744	2.5	um	Spot	Position	1	1000083978	83978
468.614	275.344	2.5	um	Spot	Position	1	1000083992	83992
153.486	195.436	2.5	um	Spot	Position	2	1000083907	84247
51.0409	282.412	2.5	um	Spot	Position	2	1000083926	84267
274.401	309.239	2.5	um	Spot	Position	2	1000083929	84269
266.486	328.706	2.5	um	Spot	Position	2	1000083941	84277
485.711	56.4968	2.5	um	Spot	Position	2	1000083958	84291
350.701	76.5208	2.5	um	Spot	Position	2	1000083962	84294
466.476	146.219	2.5	um	Spot	Position	2	1000083978	84300
469.793	278.577	2.5	um	Spot	Position	2	1000083992	84310
157.341	194.168	2.5	um	Spot	Position	3	1000083907	84471
49.6983	282.942	2.5	um	Spot	Position	3	1000083926	84496
276.367	306.548	2.5	um	Spot	Position	3	1000083929	84498
268.65	327.587	2.5	um	Spot	Position	3	1000083941	84506
484.863	57.7659	2.5	um	Spot	Position	3	1000083958	84520
348.078	77.0317	2.5	um	Spot	Position	3	1000083962	84522
465.949	145.994	2.5	um	Spot	Position	3	1000083978	84526
470.601	276.915	2.5	um	Spot	Position	3	1000083992	84539
159.53	192.266	2.5	um	Spot	Position	4	1000083907	84711
48.7295	282.537	2.5	um	Spot	Position	4	1000083926	84733
277.705	301.522	2.5	um	Spot	Position	4	1000083929	84734
270.312	326.683	2.5	um	Spot	Position	4	1000083941	84741
487.385	62.7509	2.5	um	Spot	Position	4	1000083958	84760
347.903	77.1934	2.5	um	Spot	Position	4	1000083962	84761
339.137	88.8961	2.5	um	Spot	Position	4	1000084764	84764
465.685	147.148	2.5	um	Spot	Position	4	1000083978	84769
470.921	277.047	2.5	um	Spot	Position	4	1000083992	84783
160.012	192.023	2.5	um	Spot	Position	5	1000083907	84978
48.5555	282.157	2.5	um	Spot	Position	5	1000083926	84998
278.712	301.789	2.5	um	Spot	Position	5	1000083929	85000
271.056	326.067	2.5	um	Spot	Position	5	1000083941	85005
489.717	66.6263	2.5	um	Spot	Position	5	1000083958	85032
346.737	77.0013	2.5	um	Spot	Position	5	1000083962	85033
337.461	90.9288	2.5	um	Spot	Position	5	1000084764	85035
465.84	147.672	2.5	um	Spot	Position	5	1000083978	85045
478.561	276.99	2.5	um	Spot	Position	5	1000083992	85056
47.4745	282.299	2.5	um	Spot	Position	6	1000083926	85256
278.836	300.947	2.5	um	Spot	Position	6	1000083929	85258
271.957	325.652	2.5	um	Spot	Position	6	1000083941	85266
488.201	66.6829	2.5	um	Spot	Position	6	1000083958	85288
345.607	76.0768	2.5	um	Spot	Position	6	1000083962	85290
466.081	148.039	2.5	um	Spot	Position	6	1000083978	85303
478.47	275.473	2.5	um	Spot	Position	6	1000083992	85315
304.001	201.386	2.5	um	Spot	Position	7	1000085515	85515
46.953	282.592	2.5	um	Spot	Position	7	1000083926	85534
278.788	301.683	2.5	um	Spot	Position	7	1000083929	85538
272.107	324.846	2.5	um	Spot	Position	7	1000083941	85544
485.714	64.9301	2.5	um	Spot	Position	7	1000083958	85568
346.365	76.5019	2.5	um	Spot	Position	7	1000083962	85571
334.656	89.8008	2.5	um	Spot	Position	7	1000084764	85574
467.152	148.329	2.5	um	Spot	Position	7	1000083978	85586
479.004	275.021	2.5	um	Spot	Position	7	1000083992	85603
168.249	187.466	2.5	um	Spot	Position	8	1000083907	85800
46.4371	282.541	2.5	um	Spot	Position	8	1000083926	85823
278.452	302.767	2.5	um	Spot	Position	8	1000083929	85825
272.642	324.454	2.5	um	Spot	Position	8	1000083941	85831
484.551	64.7521	2.5	um	Spot	Position	8	1000083958	85846
346.772	77.3626	2.5	um	Spot	Position	8	1000083962	85848
331.408	92.3884	2.5	um	Spot	Position	8	1000084764	85851
466.226	147.692	2.5	um	Spot	Position	8	1000083978	85855
482.986	265.617	2.5	um	Spot	Position	8	1000083992	85865
280.575	162.151	2.5	um	Spot	Position	9	1000086026	86026
163.651	190.647	2.5	um	Spot	Position	9	1000083907	86038
45.6675	281.743	2.5	um	Spot	Position	9	1000083926	86067
279.928	300.16	2.5	um	Spot	Position	9	1000083929	86071
272.852	324.044	2.5	um	Spot	Position	9	1000083941	86079
488.18	68.3904	2.5	um	Spot	Position	9	1000083958	86098
348.381	77.5988	2.5	um	Spot	Position	9	1000083962	86100
330.914	93.2948	2.5	um	Spot	Position	9	1000084764	86103
466.275	147.414	2.5	um	Spot	Position	9	1000083978	86117
483.585	264.009	2.5	um	Spot	Position	9	1000083992	86132
316.18	95.9358	2.5	um	Spot	Position	10	1000084764	86314
159.511	194.346	2.5	um	Spot	Position	10	1000083907	86353
45.2376	281.953	2.5	um	Spot	Position	10	1000083926	86374
280.895	293.881	2.5	um	Spot	Position	10	1000083929	86377
273.405	323.478	2.5	um	Spot	Position	10	1000083941	86388
348.033	77.5881	2.5	um	Spot	Position	10	1000083962	86408
464.04	146.585	2.5	um	Spot	Position	10	1000083978	86418
476.607	268.708	2.5	um	Spot	Position	10	1000083992	86436
282.446	165.041	2.5	um	Spot	Position	11	1000086026	86643
299.04	221.274	2.5	um	Spot	Position	11	1000085515	86656
44.6496	281.426	2.5	um	Spot	Position	11	1000083926	86672
280.68	292.985	2.5	um	Spot	Position	11	1000083929	86674
274.012	322.933	2.5	um	Spot	Position	11	1000083941	86683
496.084	76.6381	2.5	um	Spot	Position	11	1000083958	86701
347.309	77.9963	2.5	um	Spot	Position	11	1000083962	86702
460.852	145.342	2.5	um	Spot	Position	11	1000083978	86706
476.339	269.567	2.5	um	Spot	Position	11	1000083992	86717
326.962	94.1744	2.5	um	Spot	Position	12	1000084764	86848
284.155	166.911	2.5	um	Spot	Position	12	1000086026	86874
159.098	193.059	2.5	um	Spot	Position	12	1000083907	86888
44.2622	282.277	2.5	um	Spot	Position	12	1000083926	86906
280.458	292.224	2.5	um	Spot	Position	12	1000083929	86907
273.982	322.536	2.5	um	Spot	Position	12	1000083941	86916
347.111	78.5828	2.5	um	Spot	Position	12	1000083962	86944
460.531	145.543	2.5	um	Spot	Position	12	1000083978	86957
474.977	271.199	2.5	um	Spot	Position	12	1000083992	86968
481.858	402.349	2.5	um	Spot	Position	12	1000087062	87062
327.951	94.4715	2.5	um	Spot	Position	13	1000084764	87129
283.813	164.149	2.5	um	Spot	Position	13	1000086026	87154
155.422	191.608	2.5	um	Spot	Position	13	1000083907	87163
275.201	280.676	2.5	um	Spot	Position	13	1000083929	87178
43.7721	282.097	2.5	um	Spot	Position	13	1000083926	87179
273.262	321.217	2.5	um	Spot	Position	13	1000083941	87191
348.252	78.0751	2.5	um	Spot	Position	13	1000083962	87215
461.918	145.837	2.5	um	Spot	Position	13	1000083978	87233
475.128	272.045	2.5	um	Spot	Position	13	1000083992	87248
481.986	401.994	2.5	um	Spot	Position	13	1000087062	87356
326.643	94.1008	2.5	um	Spot	Position	14	1000084764	87430
282.937	161.613	2.5	um	Spot	Position	14	1000086026	87453
153.671	192.122	2.5	um	Spot	Position	14	1000083907	87463
312.536	234.068	2.5	um	Spot	Position	14	1000085515	87469
272.343	275.111	2.5	um	Spot	Position	14	1000083929	87481
43.756	281.778	2.5	um	Spot	Position	14	1000083926	87484
274.143	320.973	2.5	um	Spot	Position	14	1000083941	87495
349.017	77.8633	2.5	um	Spot	Position	14	1000083962	87522
462.309	145.396	2.5	um	Spot	Position	14	1000083978	87541
478.719	270.718	2.5	um	Spot	Position	14	1000083992	87561
482.018	400.494	2.5	um	Spot	Position	14	1000087062	87680
326.853	93.3781	2.5	um	Spot	Position	15	1000084764	87743
284.524	125.699	2.5	um	Spot	Position	15	1000087757	87757
282	158.158	2.5	um	Spot	Position	15	1000086026	87764
146.48	192.216	2.5	um	Spot	Position	15	1000083907	87775
311.416	232.997	2.5	um	Spot	Position	15	1000085515	87778
271.863	272.587	2.5	um	Spot	Position	15	1000083929	87789
44.0744	281.116	2.5	um	Spot	Position	15	1000083926	87791
274.568	320.535	2.5	um	Spot	Position	15	1000083941	87801
349.215	77.1549	2.5	um	Spot	Position	15	1000083962	87822
500.033	81.7927	2.5	um	Spot	Position	15	1000083958	87824
461.088	145.546	2.5	um	Spot	Position	15	1000083978	87837
478.22	271.312	2.5	um	Spot	Position	15	1000083992	87850
481.83	399.652	2.5	um	Spot	Position	15	1000087062	87953
325.719	93.3873	2.5	um	Spot	Position	16	1000084764	88019
284.688	125.442	2.5	um	Spot	Position	16	1000087757	88029
280.066	149.989	2.5	um	Spot	Position	16	1000086026	88035
138.48	197.498	2.5	um	Spot	Position	16	1000083907	88050
308.68	232.139	2.5	um	Spot	Position	16	1000085515	88055
43.3417	281.192	2.5	um	Spot	Position	16	1000083926	88067
273.077	319.089	2.5	um	Spot	Position	16	1000083941	88076
348.543	77.4823	2.5	um	Spot	Position	16	1000083962	88104
461.938	145.641	2.5	um	Spot	Position	16	1000083978	88119
478.769	271.7	2.5	um	Spot	Position	16	1000083992	88133
479.366	396.731	2.5	um	Spot	Position	16	1000087062	88247
325.337	93.7908	2.5	um	Spot	Position	17	1000084764	88319
287.029	125.906	2.5	um	Spot	Position	17	1000087757	88331
278.687	148.908	2.5	um	Spot	Position	17	1000086026	88336
140.483	196.454	2.5	um	Spot	Position	17	1000083907	88352
302.695	231.948	2.5	um	Spot	Position	17	1000085515	88355
275.762	279.003	2.5	um	Spot	Position	17	1000083929	88366
43.2213	281.537	2.5	um	Spot	Position	17	1000083926	88368
273.707	318.843	2.5	um	Spot	Position	17	1000083941	88376
349.387	77.9515	2.5	um	Spot	Position	17	1000083962	88398
499.898	83.9513	2.5	um	Spot	Position	17	1000083958	88399
462.309	145.727	2.5	um	Spot	Position	17	1000083978	88407
476.43	273.73	2.5	um	Spot	Position	17	1000083992	88418
477.089	395.033	2.5	um	Spot	Position	17	1000087062	88524
326.955	93.466	2.5	um	Spot	Position	18	1000084764	88595
286.836	125.652	2.5	um	Spot	Position	18	1000087757	88608
146.148	192.614	2.5	um	Spot	Position	18	1000083907	88627
302.88	232.246	2.5	um	Spot	Position	18	1000085515	88633
41.7501	282.229	2.5	um	Spot	Position	18	1000083926	88649
280.501	287.502	2.5	um	Spot	Position	18	1000083929	88651
350.622	78.1	2.5	um	Spot	Position	18	1000083962	88686
500.527	83.9818	2.5	um	Spot	Position	18	1000083958	88688
461.709	145.487	2.5	um	Spot	Position	18	1000083978	88701
479.701	273.876	2.5	um	Spot	Position	18	1000083992	88716
473.987	392.15	2.5	um	Spot	Position	18	1000087062	88840
324.948	94.8393	2.5	um	Spot	Position	19	1000084764	88909
287.315	125.555	2.5	um	Spot	Position	19	1000087757	88918
281.392	163.396	2.5	um	Spot	Position	19	1000086026	88928
161.07	186.408	2.5	um	Spot	Position	19	1000083907	88934
306.277	235.368	2.5	um	Spot	Position	19	1000085515	88945
42.5059	281.381	2.5	um	Spot	Position	19	1000083926	88956
281.052	290.639	2.5	um	Spot	Position	19	1000083929	88957
271.941	317.454	2.5	um	Spot	Position	19	1000083941	88965
349.131	78.1933	2.5	um	Spot	Position	19	1000083962	88987
499.386	84.3135	2.5	um	Spot	Position	19	1000083958	88989
460.297	145.297	2.5	um	Spot	Position	19	1000083978	88996
478.004	274.103	2.5	um	Spot	Position	19	1000083992	89008
467.611	388.972	2.5	um	Spot	Position	19	1000087062	89123
326.819	93.97	2.5	um	Spot	Position	20	1000084764	89189
286.801	125.263	2.5	um	Spot	Position	20	1000087757	89199
277.689	148.384	2.5	um	Spot	Position	20	1000086026	89204
164.373	185.062	2.5	um	Spot	Position	20	1000083907	89215
310.435	236.025	2.5	um	Spot	Position	20	1000085515	89228
41.7122	282.01	2.5	um	Spot	Position	20	1000083926	89239
282.635	290.349	2.5	um	Spot	Position	20	1000083929	89243
270.052	317.356	2.5	um	Spot	Position	20	1000083941	89250
347.975	78.7429	2.5	um	Spot	Position	20	1000083962	89271
499.383	84.8992	2.5	um	Spot	Position	20	1000083958	89273
459.26	145.272	2.5	um	Spot	Position	20	1000083978	89282
477.302	273.721	2.5	um	Spot	Position	20	1000083992	89301
467.436	388.307	2.5	um	Spot	Position	20	1000087062	89431
324.691	95.5382	2.5	um	Spot	Position	21	1000084764	89495
286.638	125.647	2.5	um	Spot	Position	21	1000087757	89506
308.573	234.219	2.5	um	Spot	Position	21	1000085515	89534
41.0814	281.474	2.5	um	Spot	Position	21	1000083926	89544
283.834	290.436	2.5	um	Spot	Position	21	1000083929	89547
268.802	316.165	2.5	um	Spot	Position	21	1000083941	89554
348.069	79.2773	2.5	um	Spot	Position	21	1000083962	89573
499.016	86.2208	2.5	um	Spot	Position	21	1000083958	89574
457.941	145.935	2.5	um	Spot	Position	21	1000083978	89584
471.347	275.629	2.5	um	Spot	Position	21	1000083992	89598
467.578	389.033	2.5	um	Spot	Position	21	1000087062	89718
324.999	94.0559	2.5	um	Spot	Position	22	1000084764	89791
287.984	125.431	2.5	um	Spot	Position	22	1000087757	89802
308.649	234.408	2.5	um	Spot	Position	22	1000085515	89839
41.2166	281.65	2.5	um	Spot	Position	22	1000083926	89852
284.473	290.681	2.5	um	Spot	Position	22	1000083929	89855
268.1	314.207	2.5	um	Spot	Position	22	1000083941	89863
414.355	20.9362	2.5	um	Spot	Position	22	1000089875	89875
347.942	78.8279	2.5	um	Spot	Position	22	1000083962	89888
497.611	84.4921	2.5	um	Spot	Position	22	1000083958	89890
457.484	145.509	2.5	um	Spot	Position	22	1000083978	89905
460.173	277.792	2.5	um	Spot	Position	22	1000083992	89934
467.019	387.933	2.5	um	Spot	Position	22	1000087062	90101
322.594	94.5843	2.5	um	Spot	Position	23	1000084764	90178
294.509	126.951	2.5	um	Spot	Position	23	1000087757	90188
277.382	142.789	2.5	um	Spot	Position	23	1000086026	90191
161.643	197.312	2.5	um	Spot	Position	23	1000090204	90204
309.467	238.141	2.5	um	Spot	Position	23	1000085515	90217
40.8845	281.607	2.5	um	Spot	Position	23	1000083926	90228
284.857	290.108	2.5	um	Spot	Position	23	1000083929	90231
267.545	314.393	2.5	um	Spot	Position	23	1000083941	90241
348.348	78.3074	2.5	um	Spot	Position	23	1000083962	90262
496.968	83.7757	2.5	um	Spot	Position	23	1000083958	90263
458.973	145.406	2.5	um	Spot	Position	23	1000083978	90270
453.228	278.736	2.5	um	Spot	Position	23	1000083992	90290
466.674	387.695	2.5	um	Spot	Position	23	1000087062	90410
319.834	94.7462	2.5	um	Spot	Position	24	1000084764	90473
299.49	126.342	2.5	um	Spot	Position	24	1000087757	90484
274.744	128.062	2.5	um	Spot	Position	24	1000086026	90486
159.634	191.674	2.5	um	Spot	Position	24	1000090204	90508
307.093	239.506	2.5	um	Spot	Position	24	1000085515	90524
41.3369	281.838	2.5	um	Spot	Position	24	1000083926	90534
284.812	289.018	2.5	um	Spot	Position	24	1000083929	90536
263.201	315.402	2.5	um	Spot	Position	24	1000083941	90542
348.554	78.4597	2.5	um	Spot	Position	24	1000083962	90563
497.309	84.2652	2.5	um	Spot	Position	24	1000083958	90565
459.365	145.728	2.5	um	Spot	Position	24	1000083978	90577
445.202	279.503	2.5	um	Spot	Position	24	1000083992	90599
468.085	388.128	2.5	um	Spot	Position	24	1000087062	90726
319.195	95.5827	2.5	um	Spot	Position	25	1000084764	90790
273.264	124.537	2.5	um	Spot	Position	25	1000086026	90800
304.062	124.515	2.5	um	Spot	Position	25	1000087757	90801
157.569	186.368	2.5	um	Spot	Position	25	1000090204	90823
305.547	239.765	2.5	um	Spot	Position	25	1000085515	90836
41.6932	281.531	2.5	um	Spot	Position	25	1000083926	90847
284.029	287.273	2.5	um	Spot	Position	25	1000083929	90849
263.505	314.678	2.5	um	Spot	Position	25	1000083941	90857
346.749	78.7346	2.5	um	Spot	Position	25	1000083962	90875
497.647	86.5745	2.5	um	Spot	Position	25	1000083958	90876
458.057	145.986	2.5	um	Spot	Position	25	1000083978	90885
342.49	155.442	2.5	um	Spot	Position	25	1000090886	90886
482.954	176.129	2.5	um	Spot	Position	25	1000090894	90894
433.022	278.437	2.5	um	Spot	Position	25	1000083992	90908
468.847	388.775	2.5	um	Spot	Position	25	1000087062	91038
320.431	95.1788	2.5	um	Spot	Position	26	1000084764	91105
310.555	122.08	2.5	um	Spot	Position	26	1000087757	91117
272.778	127.569	2.5	um	Spot	Position	26	1000086026	91118
157.512	182.322	2.5	um	Spot	Position	26	1000090204	91134
303.465	240.215	2.5	um	Spot	Position	26	1000085515	91151
41.1011	281.106	2.5	um	Spot	Position	26	1000083926	91164
279.863	284.012	2.5	um	Spot	Position	26	1000083929	91165
262.543	313.273	2.5	um	Spot	Position	26	1000083941	91173
412.59	22.4367	2.5	um	Spot	Position	26	1000089875	91184
349.354	79.86	2.5	um	Spot	Position	26	1000083962	91194
496.709	86.4277	2.5	um	Spot	Position	26	1000083958	91195
456.633	146.017	2.5	um	Spot	Position	26	1000083978	91205
341.612	156.216	2.5	um	Spot	Position	26	1000090886	91207
490.065	181.652	2.5	um	Spot	Position	26	1000090894	91210
427.941	277.549	2.5	um	Spot	Position	26	1000083992	91220
467.771	388.57	2.5	um	Spot	Position	26	1000087062	91350
316.443	96.3496	2.5	um	Spot	Position	27	1000084764	91418
316.207	120.411	2.5	um	Spot	Position	27	1000087757	91428
277.728	134.777	2.5	um	Spot	Position	27	1000086026	91432
304.664	241.162	2.5	um	Spot	Position	27	1000085515	91459
269.827	277.159	2.5	um	Spot	Position	27	1000083929	91472
41.2757	280.701	2.5	um	Spot	Position	27	1000083926	91473
262.566	313.634	2.5	um	Spot	Position	27	1000083941	91484
349.093	79.8968	2.5	um	Spot	Position	27	1000083962	91505
496.471	86.9102	2.5	um	Spot	Position	27	1000083958	91506
454.814	146.111	2.5	um	Spot	Position	27	1000083978	91515
339.322	155.181	2.5	um	Spot	Position	27	1000090886	91516
492.693	182.296	2.5	um	Spot	Position	27	1000090894	91521
467.438	388.311	2.5	um	Spot	Position	27	1000087062	91666
313.861	96.1378	2.5	um	Spot	Position	28	1000084764	91730
319.673	119.261	2.5	um	Spot	Position	28	1000087757	91740
166.27	179.924	2.5	um	Spot	Position	28	1000090204	91758
299.601	238.001	2.5	um	Spot	Position	28	1000085515	91781
265.131	272.058	2.5	um	Spot	Position	28	1000083929	91794
39.9319	280.426	2.5	um	Spot	Position	28	1000083926	91797
262.788	314.419	2.5	um	Spot	Position	28	1000083941	91808
349.047	79.9663	2.5	um	Spot	Position	28	1000083962	91836
495.983	86.5426	2.5	um	Spot	Position	28	1000083958	91837
453.205	145.112	2.5	um	Spot	Position	28	1000083978	91852
332.035	146.196	2.5	um	Spot	Position	28	1000090886	91853
492.057	182.556	2.5	um	Spot	Position	28	1000090894	91861
466.241	387.706	2.5	um	Spot	Position	28	1000087062	92068
315.612	95.345	2.5	um	Spot	Position	29	1000084764	92135
323.996	119.41	2.5	um	Spot	Position	29	1000087757	92146
278.319	127.161	2.5	um	Spot	Position	29	1000086026	92148
330.36	142.375	2.5	um	Spot	Position	29	1000090886	92152
298.684	236.067	2.5	um	Spot	Position	29	1000085515	92174
260.618	263.983	2.5	um	Spot	Position	29	1000083929	92183
40.2035	280.647	2.5	um	Spot	Position	29	1000083926	92188
261.814	314.637	2.5	um	Spot	Position	29	1000083941	92199
347.545	79.6522	2.5	um	Spot	Position	29	1000083962	92220
493.863	84.9115	2.5	um	Spot	Position	29	1000083958	92221
452.691	144.954	2.5	um	Spot	Position	29	1000083978	92231
488.229	181.474	2.5	um	Spot	Position	29	1000090894	92239
426.962	276.805	2.5	um	Spot	Position	29	1000083992	92261
465.687	387.743	2.5	um	Spot	Position	29	1000087062	92402
279.46	113.666	2.5	um	Spot	Position	30	1000086026	92469
184.529	176.461	2.5	um	Spot	Position	30	1000090204	92482
300.307	234.36	2.5	um	Spot	Position	30	1000085515	92499
39.1346	280.448	2.5	um	Spot	Position	30	1000083926	92513
260.926	314.576	2.5	um	Spot	Position	30	1000083941	92527
412.111	26.7305	2.5	um	Spot	Position	30	1000089875	92539
347.66	79.8229	2.5	um	Spot	Position	30	1000083962	92548
494.903	86.9164	2.5	um	Spot	Position	30	1000083958	92549
330.806	120.818	2.5	um	Spot	Position	30	1000087757	92557
331.292	140.439	2.5	um	Spot	Position	30	1000090886	92565
451.254	144.433	2.5	um	Spot	Position	30	1000083978	92566
484.015	178.992	2.5	um	Spot	Position	30	1000090894	92571
427.841	276.956	2.5	um	Spot	Position	30	1000083992	92593
465.514	387.438	2.5	um	Spot	Position	30	1000087062	92745
188.965	172.553	2.5	um	Spot	Position	31	1000090204	92841
40.3855	279.975	2.5	um	Spot	Position	31	1000083926	92881
260.051	314.806	2.5	um	Spot	Position	31	1000083941	92897
347.516	79.423	2.5	um	Spot	Position	31	1000083962	92921
492.478	84.317	2.5	um	Spot	Position	31	1000083958	92923
334.766	121.156	2.5	um	Spot	Position	31	1000090886	92931
450.01	143.819	2.5	um	Spot	Position	31	1000083978	92936
483.107	177.958	2.5	um	Spot	Position	31	1000090894	92942
464.917	387.055	2.5	um	Spot	Position	31	1000087062	93145
277.834	81.4573	2.5	um	Spot	Position	32	1000084764	93217
198.63	167.463	2.5	um	Spot	Position	32	1000090204	93243
306.819	236.311	2.5	um	Spot	Position	32	1000085515	93265
40.4078	279.275	2.5	um	Spot	Position	32	1000083926	93274
258.169	314.701	2.5	um	Spot	Position	32	1000083941	93292
346.367	79.1836	2.5	um	Spot	Position	32	1000083962	93317
493.565	85.4174	2.5	um	Spot	Position	32	1000083958	93319
334.806	120.785	2.5	um	Spot	Position	32	1000090886	93327
450.317	143.612	2.5	um	Spot	Position	32	1000083978	93332
483.653	177.767	2.5	um	Spot	Position	32	1000090894	93339
430.115	274.827	2.5	um	Spot	Position	32	1000083992	93364
464.061	386.29	2.5	um	Spot	Position	32	1000087062	93523
269.431	82.9802	2.5	um	Spot	Position	33	1000084764	93596
200.424	165.422	2.5	um	Spot	Position	33	1000090204	93623
303.641	233.713	2.5	um	Spot	Position	33	1000085515	93648
39.692	278.732	2.5	um	Spot	Position	33	1000083926	93661
258.527	314.338	2.5	um	Spot	Position	33	1000083941	93679
410.826	26.0961	2.5	um	Spot	Position	33	1000089875	93689
346.119	78.6809	2.5	um	Spot	Position	33	1000083962	93697
492.282	83.229	2.5	um	Spot	Position	33	1000083958	93698
336.234	119.274	2.5	um	Spot	Position	33	1000090886	93704
450.421	143.086	2.5	um	Spot	Position	33	1000083978	93711
484.774	176.638	2.5	um	Spot	Position	33	1000090894	93721
430.9	274.212	2.5	um	Spot	Position	33	1000083992	93750
463.139	385.743	2.5	um	Spot	Position	33	1000087062	93942
264.187	87.0023	2.5	um	Spot	Position	34	1000084764	94012
201.628	165.292	2.5	um	Spot	Position	34	1000090204	94032
301.362	234.744	2.5	um	Spot	Position	34	1000085515	94050
39.3724	279.232	2.5	um	Spot	Position	34	1000083926	94064
258.244	313.915	2.5	um	Spot	Position	34	1000083941	94076
342.906	77.7693	2.5	um	Spot	Position	34	1000083962	94099
491.733	83.3636	2.5	um	Spot	Position	34	1000083958	94100
337.381	111.756	2.5	um	Spot	Position	34	1000087757	94104
331.672	122.377	2.5	um	Spot	Position	34	1000090886	94108
449.631	142.754	2.5	um	Spot	Position	34	1000083978	94113
476.388	169.706	2.5	um	Spot	Position	34	1000090894	94116
437.204	271.79	2.5	um	Spot	Position	34	1000083992	94140
463.719	386.455	2.5	um	Spot	Position	34	1000087062	94288
208.179	161.886	2.5	um	Spot	Position	35	1000090204	94384
298.641	234.729	2.5	um	Spot	Position	35	1000085515	94400
39.4521	278.695	2.5	um	Spot	Position	35	1000083926	94414
260.006	314.032	2.5	um	Spot	Position	35	1000083941	94425
440.039	33.1102	2.5	um	Spot	Position	35	1000094437	94437
339.722	78.9134	2.5	um	Spot	Position	35	1000083962	94444
492.204	85.6629	2.5	um	Spot	Position	35	1000083958	94445
336.422	111.245	2.5	um	Spot	Position	35	1000087757	94451
332.281	121.979	2.5	um	Spot	Position	35	1000090886	94455
448.516	143.586	2.5	um	Spot	Position	35	1000083978	94459
461.396	162.166	2.5	um	Spot	Position	35	1000090894	94463
443.141	270.532	2.5	um	Spot	Position	35	1000083992	94481
463.803	386.688	2.5	um	Spot	Position	35	1000087062	94608
244.911	88.9288	2.5	um	Spot	Position	36	1000084764	94672
212.612	159.252	2.5	um	Spot	Position	36	1000090204	94690
298.961	233.869	2.5	um	Spot	Position	36	1000085515	94709
38.7409	278.462	2.5	um	Spot	Position	36	1000083926	94719
260.976	314.279	2.5	um	Spot	Position	36	1000083941	94727
443.949	37.2343	2.5	um	Spot	Position	36	1000094437	94741
334.559	81.5747	2.5	um	Spot	Position	36	1000083962	94749
493.5	86.1243	2.5	um	Spot	Position	36	1000083958	94751
335.585	110.494	2.5	um	Spot	Position	36	1000087757	94755
333.301	122.428	2.5	um	Spot	Position	36	1000090886	94758
449.36	142.684	2.5	um	Spot	Position	36	1000083978	94762
453.821	156.293	2.5	um	Spot	Position	36	1000090894	94766
462.307	385.67	2.5	um	Spot	Position	36	1000087062	94913
213.977	158.089	2.5	um	Spot	Position	37	1000090204	94992
294.435	231.284	2.5	um	Spot	Position	37	1000085515	95009
38.4384	278.34	2.5	um	Spot	Position	37	1000083926	95017
261.079	313.102	2.5	um	Spot	Position	37	1000083941	95025
407.703	22.6887	2.5	um	Spot	Position	37	1000089875	95033
444.117	37.3725	2.5	um	Spot	Position	37	1000094437	95038
333.033	83.671	2.5	um	Spot	Position	37	1000083962	95044
334.837	109.277	2.5	um	Spot	Position	37	1000087757	95049
336.307	122.129	2.5	um	Spot	Position	37	1000090886	95052
449.296	142.57	2.5	um	Spot	Position	37	1000083978	95054
453.195	156.947	2.5	um	Spot	Position	37	1000090894	95057
457.647	260.957	2.5	um	Spot	Position	37	1000083992	95071
461.548	385.457	2.5	um	Spot	Position	37	1000087062	95177
324.775	85.4838	2.5	um	Spot	Position	38	1000083962	95241
284.928	225.215	2.5	um	Spot	Position	38	1000085515	95276
37.6294	278.34	2.5	um	Spot	Position	38	1000083926	95292
261.515	313.192	2.5	um	Spot	Position	38	1000083941	95306
442.669	36.4479	2.5	um	Spot	Position	38	1000094437	95323
334.457	123.384	2.5	um	Spot	Position	38	1000090886	95345
447.928	142.796	2.5	um	Spot	Position	38	1000083978	95350
450.539	156.9	2.5	um	Spot	Position	38	1000090894	95353
465.701	259.929	2.5	um	Spot	Position	38	1000083992	95371
461.562	385.297	2.5	um	Spot	Position	38	1000087062	95532
322.263	84.2319	2.5	um	Spot	Position	39	1000083962	95598
325.494	98.5527	2.5	um	Spot	Position	39	1000087757	95601
214.335	158.651	2.5	um	Spot	Position	39	1000090204	95619
279.201	223.049	2.5	um	Spot	Position	39	1000085515	95641
37.7982	278.146	2.5	um	Spot	Position	39	1000083926	95656
262.322	312.795	2.5	um	Spot	Position	39	1000083941	95673
331.284	122.874	2.5	um	Spot	Position	39	1000090886	95716
447.178	142.558	2.5	um	Spot	Position	39	1000083978	95724
451.766	157.328	2.5	um	Spot	Position	39	1000090894	95727
476.334	257.37	2.5	um	Spot	Position	39	1000083992	95751
463.764	386.283	2.5	um	Spot	Position	39	1000087062	95932
326.251	89.1203	2.5	um	Spot	Position	40	1000087757	96001
236.905	91.3598	2.5	um	Spot	Position	40	1000084764	96002
329.117	123.218	2.5	um	Spot	Position	40	1000090886	96012
214.283	159.684	2.5	um	Spot	Position	40	1000090204	96018
38.8737	277.762	2.5	um	Spot	Position	40	1000083926	96046
262.603	312.156	2.5	um	Spot	Position	40	1000083941	96053
494.615	86.8346	2.5	um	Spot	Position	40	1000083958	96078
446.079	142.823	2.5	um	Spot	Position	40	1000083978	96092
451.601	156.509	2.5	um	Spot	Position	40	1000090894	96095
465.828	386.938	2.5	um	Spot	Position	40	1000087062	96245
325.638	82.8718	2.5	um	Spot	Position	41	1000087757	96313
328.227	123.085	2.5	um	Spot	Position	41	1000090886	96329
213.938	158.582	2.5	um	Spot	Position	41	1000090204	96336
38.6855	277.551	2.5	um	Spot	Position	41	1000083926	96368
262.042	312.587	2.5	um	Spot	Position	41	1000083941	96377
406.341	22.5608	2.5	um	Spot	Position	41	1000089875	96388
453.052	158.016	2.5	um	Spot	Position	41	1000090894	96425
479.211	257.359	2.5	um	Spot	Position	41	1000083992	96448
466.131	387.379	2.5	um	Spot	Position	41	1000087062	96578
306.039	76.3255	2.5	um	Spot	Position	42	1000083962	96643
325.447	80.8836	2.5	um	Spot	Position	42	1000087757	96645
255.44	99.7264	2.5	um	Spot	Position	42	1000084764	96650
326.85	123.073	2.5	um	Spot	Position	42	1000090886	96658
215.009	159.281	2.5	um	Spot	Position	42	1000090204	96663
38.5479	277.344	2.5	um	Spot	Position	42	1000083926	96698
262.196	311.435	2.5	um	Spot	Position	42	1000083941	96710
406.256	24.0047	2.5	um	Spot	Position	42	1000089875	96721
443.861	40.4743	2.5	um	Spot	Position	42	1000094437	96725
434.768	143.531	2.5	um	Spot	Position	42	1000083978	96744
450.7	156.398	2.5	um	Spot	Position	42	1000090894	96746
465.542	387.243	2.5	um	Spot	Position	42	1000087062	96884
325.56	79.3402	2.5	um	Spot	Position	43	1000087757	96949
258.594	100.524	2.5	um	Spot	Position	43	1000084764	96953
325.435	123.583	2.5	um	Spot	Position	43	1000090886	96960
216.255	158.939	2.5	um	Spot	Position	43	1000090204	96969
38.7681	277.201	2.5	um	Spot	Position	43	1000083926	97002
260.718	311.586	2.5	um	Spot	Position	43	1000083941	97011
406.04	24.3128	2.5	um	Spot	Position	43	1000089875	97017
444.787	41.1714	2.5	um	Spot	Position	43	1000094437	97021
450.018	156.697	2.5	um	Spot	Position	43	1000090894	97043
464.82	387.209	2.5	um	Spot	Position	43	1000087062	97181
325.069	79.0688	2.5	um	Spot	Position	44	1000087757	97246
253.897	99.6965	2.5	um	Spot	Position	44	1000084764	97252
318.094	127.922	2.5	um	Spot	Position	44	1000090886	97261
216.083	159.33	2.5	um	Spot	Position	44	1000090204	97269
37.5254	278.685	2.5	um	Spot	Position	44	1000083926	97305
260.25	311.057	2.5	um	Spot	Position	44	1000083941	97318
405.679	24.2683	2.5	um	Spot	Position	44	1000089875	97334
448.964	49.1835	2.5	um	Spot	Position	44	1000094437	97339
434.638	144.088	2.5	um	Spot	Position	44	1000083978	97361
452.876	159.188	2.5	um	Spot	Position	44	1000090894	97367
465.987	388.204	2.5	um	Spot	Position	44	1000087062	97538
247.213	97.0902	2.5	um	Spot	Position	45	1000084764	97614
312.672	135.838	2.5	um	Spot	Position	45	1000090886	97626
216.078	159.884	2.5	um	Spot	Position	45	1000090204	97630
38.3247	276.812	2.5	um	Spot	Position	45	1000083926	97657
259.49	310.542	2.5	um	Spot	Position	45	1000083941	97667
405.591	24.6947	2.5	um	Spot	Position	45	1000089875	97679
452.968	61.6391	2.5	um	Spot	Position	45	1000094437	97684
434.343	144.833	2.5	um	Spot	Position	45	1000083978	97694
455.009	161.177	2.5	um	Spot	Position	45	1000090894	97697
466.047	387.716	2.5	um	Spot	Position	45	1000087062	97826
301.853	74.5473	2.5	um	Spot	Position	46	1000083962	97876
232.52	85.4653	2.5	um	Spot	Position	46	1000084764	97880
312.053	137.657	2.5	um	Spot	Position	46	1000090886	97893
222.599	158.938	2.5	um	Spot	Position	46	1000090204	97901
37.7374	277.513	2.5	um	Spot	Position	46	1000083926	97933
257.611	310.859	2.5	um	Spot	Position	46	1000083941	97944
407.004	25.96	2.5	um	Spot	Position	46	1000089875	97959
461.246	164.297	2.5	um	Spot	Position	46	1000090894	97982
466.423	387.955	2.5	um	Spot	Position	46	1000087062	98146
300.446	71.7778	2.5	um	Spot	Position	47	1000083962	98200
314.303	141.546	2.5	um	Spot	Position	47	1000090886	98222
229.307	158.575	2.5	um	Spot	Position	47	1000090204	98226
37.9692	276.418	2.5	um	Spot	Position	47	1000083926	98257
258.404	310.143	2.5	um	Spot	Position	47	1000083941	98268
467.731	167.51	2.5	um	Spot	Position	47	1000090894	98304
474.395	391.881	2.5	um	Spot	Position	47	1000087062	98479
300.277	66.478	2.5	um	Spot	Position	48	1000083962	98538
317.187	145.949	2.5	um	Spot	Position	48	1000090886	98562
37.417	276.594	2.5	um	Spot	Position	48	1000083926	98608
260.109	309.05	2.5	um	Spot	Position	48	1000083941	98622
408.743	27.6585	2.5	um	Spot	Position	48	1000089875	98636
453.552	65.7793	2.5	um	Spot	Position	48	1000094437	98643
471.383	169.012	2.5	um	Spot	Position	48	1000090894	98662
476.953	393.702	2.5	um	Spot	Position	48	1000087062	98893
215.237	85.5438	2.5	um	Spot	Position	49	1000084764	98968
316.461	145.565	2.5	um	Spot	Position	49	1000090886	98989
125.697	188.328	2.5	um	Spot	Position	49	1000099003	99003
36.7386	277.457	2.5	um	Spot	Position	49	1000083926	99035
261.872	309.67	2.5	um	Spot	Position	49	1000083941	99047
418.538	37.9238	2.5	um	Spot	Position	49	1000089875	99063
453.296	68.5925	2.5	um	Spot	Position	49	1000094437	99068
479.379	395.121	2.5	um	Spot	Position	49	1000087062	99288
299.249	55.3737	2.5	um	Spot	Position	50	1000083962	99347
209.277	91.0688	2.5	um	Spot	Position	50	1000084764	99355
316.09	144.253	2.5	um	Spot	Position	50	1000090886	99370
230.244	157.232	2.5	um	Spot	Position	50	1000090204	99374
127.207	186.749	2.5	um	Spot	Position	50	1000099003	99382
36.2539	276.563	2.5	um	Spot	Position	50	1000083926	99407
262.003	308.336	2.5	um	Spot	Position	50	1000083941	99417
453.149	69.2193	2.5	um	Spot	Position	50	1000094437	99434
504.272	188.11	2.5	um	Spot	Position	50	1000099452	99452
485.615	401.742	2.5	um	Spot	Position	50	1000087062	99648
316.115	143.17	2.5	um	Spot	Position	51	1000090886	99731
225.1	156.3	2.5	um	Spot	Position	51	1000090204	99733
128.356	186.024	2.5	um	Spot	Position	51	1000099003	99741
36.0656	276.251	2.5	um	Spot	Position	51	1000083926	99770
262.917	308.385	2.5	um	Spot	Position	51	1000083941	99785
453.327	68.1125	2.5	um	Spot	Position	51	1000094437	99812
492.944	180.694	2.5	um	Spot	Position	51	1000099452	99838
473.317	183.981	2.5	um	Spot	Position	51	1000090894	99839
492.613	407.019	2.5	um	Spot	Position	51	1000087062	100043
211.621	105.666	2.5	um	Spot	Position	52	1000084764	100114
316.25	142.891	2.5	um	Spot	Position	52	1000090886	100125
214.289	150.333	2.5	um	Spot	Position	52	1000090204	100126
127.582	183.86	2.5	um	Spot	Position	52	1000099003	100134
37.5446	275.838	2.5	um	Spot	Position	52	1000083926	100158
262.621	307.38	2.5	um	Spot	Position	52	1000083941	100169
429.473	60.8774	2.5	um	Spot	Position	52	1000089875	100194
452.482	65.9848	2.5	um	Spot	Position	52	1000094437	100195
496.177	182.115	2.5	um	Spot	Position	52	1000099452	100216
501.027	412.59	2.5	um	Spot	Position	52	1000087062	100391
315.898	143.391	2.5	um	Spot	Position	53	1000090886	100465
211.324	148.597	2.5	um	Spot	Position	53	1000090204	100466
124.403	180.73	2.5	um	Spot	Position	53	1000099003	100476
37.2588	275.349	2.5	um	Spot	Position	53	1000083926	100501
262.614	306.899	2.5	um	Spot	Position	53	1000083941	100513
429.194	59.9733	2.5	um	Spot	Position	53	1000089875	100533
451.923	64.0977	2.5	um	Spot	Position	53	1000094437	100535
510.821	190.014	2.5	um	Spot	Position	53	1000099452	100558
213.452	116.878	2.5	um	Spot	Position	54	1000084764	100772
315.283	144.489	2.5	um	Spot	Position	54	1000090886	100779
203.82	146.383	2.5	um	Spot	Position	54	1000090204	100780
124.74	178.425	2.5	um	Spot	Position	54	1000099003	100787
37.2077	275.027	2.5	um	Spot	Position	54	1000083926	100810
261.828	306.518	2.5	um	Spot	Position	54	1000083941	100816
458.221	68.8058	2.5	um	Spot	Position	54	1000094437	100841
214.688	126.705	2.5	um	Spot	Position	55	1000084764	101101
191.871	147.291	2.5	um	Spot	Position	55	1000090204	101105
324.407	157.359	2.5	um	Spot	Position	55	1000090886	101109
122.858	176.571	2.5	um	Spot	Position	55	1000099003	101114
298.173	257.538	2.5	um	Spot	Position	55	1000101142	101142
37.0738	275.469	2.5	um	Spot	Position	55	1000083926	101150
261.719	306.302	2.5	um	Spot	Position	55	1000083941	101162
510.555	189.955	2.5	um	Spot	Position	55	1000099452	101205
219.615	142.666	2.5	um	Spot	Position	56	1000084764	101448
179.154	146.681	2.5	um	Spot	Position	56	1000090204	101449
120.788	157.185	2.5	um	Spot	Position	56	1000099003	101453
329.832	165.335	2.5	um	Spot	Position	56	1000090886	101457
36.7987	274.665	2.5	um	Spot	Position	56	1000083926	101487
261.224	306.072	2.5	um	Spot	Position	56	1000083941	101496
510.971	190.452	2.5	um	Spot	Position	56	1000099452	101543
122.619	145.897	2.5	um	Spot	Position	57	1000099003	101781
169.16	146.881	2.5	um	Spot	Position	57	1000090204	101782
226.329	159.254	2.5	um	Spot	Position	57	1000084764	101784
36.6334	274.815	2.5	um	Spot	Position	57	1000083926	101822
261.566	305.577	2.5	um	Spot	Position	57	1000083941	101830
417.408	39.4717	2.5	um	Spot	Position	57	1000089875	101850
332.38	169.592	2.5	um	Spot	Position	57	1000090886	101873
510.745	190.8	2.5	um	Spot	Position	57	1000099452	101879
126.223	141.524	2.5	um	Spot	Position	58	1000099003	102100
226.873	161.822	2.5	um	Spot	Position	58	1000084764	102108
288.629	245.86	2.5	um	Spot	Position	58	1000101142	102129
36.9572	275.433	2.5	um	Spot	Position	58	1000083926	102141
261.819	305.133	2.5	um	Spot	Position	58	1000083941	102147
413.401	34.8235	2.5	um	Spot	Position	58	1000089875	102168
332.843	170.978	2.5	um	Spot	Position	58	1000090886	102200
511.335	191.046	2.5	um	Spot	Position	58	1000099452	102205
130.037	134.579	2.5	um	Spot	Position	59	1000099003	102462
225.087	167.646	2.5	um	Spot	Position	59	1000084764	102474
285.127	241.621	2.5	um	Spot	Position	59	1000101142	102497
37.1469	275.498	2.5	um	Spot	Position	59	1000083926	102507
262.38	304.609	2.5	um	Spot	Position	59	1000083941	102513
333.568	171.585	2.5	um	Spot	Position	59	1000090886	102559
511.802	190.27	2.5	um	Spot	Position	59	1000099452	102563
131.806	123.763	2.5	um	Spot	Position	60	1000099003	102790
219.061	177.661	2.5	um	Spot	Position	60	1000084764	102807
284.55	240.991	2.5	um	Spot	Position	60	1000101142	102826
36.6708	275.695	2.5	um	Spot	Position	60	1000083926	102840
260.813	304.647	2.5	um	Spot	Position	60	1000083941	102848
510.138	190.558	2.5	um	Spot	Position	60	1000099452	102905
131.955	112.488	2.5	um	Spot	Position	61	1000099003	103166
210.859	182.272	2.5	um	Spot	Position	61	1000084764	103191
283.701	240.696	2.5	um	Spot	Position	61	1000101142	103208
36.4365	275.79	2.5	um	Spot	Position	61	1000083926	103227
260.39	304.557	2.5	um	Spot	Position	61	1000083941	103236
331.57	178.937	2.5	um	Spot	Position	61	1000090886	103290
134.21	105.777	2.5	um	Spot	Position	62	1000099003	103587
280.908	239.792	2.5	um	Spot	Position	62	1000101142	103632
36.0734	275.008	2.5	um	Spot	Position	62	1000083926	103647
260.494	303.925	2.5	um	Spot	Position	62	1000083941	103659
133.176	88.9348	2.5	um	Spot	Position	63	1000099003	103980
268.186	231.456	2.5	um	Spot	Position	63	1000101142	104018
36.2823	274.916	2.5	um	Spot	Position	63	1000083926	104038
261.75	302.442	2.5	um	Spot	Position	63	1000083941	104046
510.497	190.689	2.5	um	Spot	Position	63	1000099452	104095
131.461	72.3586	2.5	um	Spot	Position	64	1000099003	104309
303.078	128.252	2.5	um	Spot	Position	64	1000104328	104328
266.874	231.004	2.5	um	Spot	Position	64	1000101142	104358
36.4182	274.821	2.5	um	Spot	Position	64	1000083926	104377
262.538	301.941	2.5	um	Spot	Position	64	1000083941	104386
510.486	190.974	2.5	um	Spot	Position	64	1000099452	104462
128.671	64.5478	2.5	um	Spot	Position	65	1000099003	104725
290.626	121.823	2.5	um	Spot	Position	65	1000104328	104746
267.084	231.726	2.5	um	Spot	Position	65	1000101142	104764
35.8999	274.984	2.5	um	Spot	Position	65	1000083926	104779
263.881	301.232	2.5	um	Spot	Position	65	1000083941	104786
509.337	191.134	2.5	um	Spot	Position	65	1000099452	104848
127.083	61.0349	2.5	um	Spot	Position	66	1000099003	105040
278.264	110.249	2.5	um	Spot	Position	66	1000104328	105055
268.304	232.282	2.5	um	Spot	Position	66	1000101142	105095
36.0126	274.914	2.5	um	Spot	Position	66	1000083926	105109
264.187	301.324	2.5	um	Spot	Position	66	1000083941	105114
509.221	191.597	2.5	um	Spot	Position	66	1000099452	105181
126.131	60.2013	2.5	um	Spot	Position	67	1000099003	105412
269.808	99.5867	2.5	um	Spot	Position	67	1000104328	105423
271.45	233.576	2.5	um	Spot	Position	67	1000101142	105455
35.9411	275.77	2.5	um	Spot	Position	67	1000083926	105464
267.395	299.862	2.5	um	Spot	Position	67	1000083941	105467
508.611	190.95	2.5	um	Spot	Position	67	1000099452	105519
127.996	51.5651	2.5	um	Spot	Position	68	1000099003	105683
280.941	239.323	2.5	um	Spot	Position	68	1000101142	105731
35.8931	275.692	2.5	um	Spot	Position	68	1000083926	105736
268.976	299.026	2.5	um	Spot	Position	68	1000083941	105740
133.589	40.4671	2.5	um	Spot	Position	69	1000099003	105917
261.636	95.2369	2.5	um	Spot	Position	69	1000104328	105931
282.617	240.958	2.5	um	Spot	Position	69	1000101142	105970
35.8504	276.154	2.5	um	Spot	Position	69	1000083926	105977
267.195	299.578	2.5	um	Spot	Position	69	1000083941	105982
134.636	38.946	2.5	um	Spot	Position	70	1000099003	106174
279.887	240.532	2.5	um	Spot	Position	70	1000101142	106230
35.4555	276.074	2.5	um	Spot	Position	70	1000083926	106238
266.893	301.234	2.5	um	Spot	Position	70	1000083941	106244
508.468	192.885	2.5	um	Spot	Position	70	1000099452	106289
135.384	38.5245	2.5	um	Spot	Position	71	1000099003	106402
250.469	96.0273	2.5	um	Spot	Position	71	1000104328	106415
275.782	237.044	2.5	um	Spot	Position	71	1000101142	106455
35.403	275.827	2.5	um	Spot	Position	71	1000083926	106465
265.729	301.576	2.5	um	Spot	Position	71	1000083941	106469
507.591	193.052	2.5	um	Spot	Position	71	1000099452	106510
135.724	38.0991	2.5	um	Spot	Position	72	1000099003	106624
246.055	98.0486	2.5	um	Spot	Position	72	1000104328	106641
273.662	235.446	2.5	um	Spot	Position	72	1000101142	106677
35.4239	276.632	2.5	um	Spot	Position	72	1000083926	106690
507.457	193.095	2.5	um	Spot	Position	72	1000099452	106741
244.567	98.8027	2.5	um	Spot	Position	73	1000104328	106880
273.924	235.867	2.5	um	Spot	Position	73	1000101142	106921
35.8106	276.984	2.5	um	Spot	Position	73	1000083926	106931
261.965	302.692	2.5	um	Spot	Position	73	1000083941	106937
507.007	193.701	2.5	um	Spot	Position	73	1000099452	106975
242.011	99.4289	2.5	um	Spot	Position	74	1000104328	107118
269.66	231.869	2.5	um	Spot	Position	74	1000101142	107155
35.5253	277.284	2.5	um	Spot	Position	74	1000083926	107169
261.822	302.025	2.5	um	Spot	Position	74	1000083941	107173
505.91	193.774	2.5	um	Spot	Position	74	1000099452	107221
229.952	96.8335	2.5	um	Spot	Position	75	1000104328	107379
269.565	231.335	2.5	um	Spot	Position	75	1000101142	107418
35.646	276.801	2.5	um	Spot	Position	75	1000083926	107429
262.015	301.513	2.5	um	Spot	Position	75	1000083941	107436
506.18	194.194	2.5	um	Spot	Position	75	1000099452	107493
227.187	97.0384	2.5	um	Spot	Position	76	1000104328	107667
36.0021	276.421	2.5	um	Spot	Position	76	1000083926	107715
262.313	301.114	2.5	um	Spot	Position	76	1000083941	107722
506.149	193.379	2.5	um	Spot	Position	76	1000099452	107773
224.212	97.0211	2.5	um	Spot	Position	77	1000104328	107936
269.892	231.721	2.5	um	Spot	Position	77	1000101142	107968
35.5036	276.091	2.5	um	Spot	Position	77	1000083926	107976
262.402	301.058	2.5	um	Spot	Position	77	1000083941	107985
505.289	193.514	2.5	um	Spot	Position	77	1000099452	108026
271.856	232.244	2.5	um	Spot	Position	78	1000101142	108192
35.5959	276.664	2.5	um	Spot	Position	78	1000083926	108202
262.598	300.904	2.5	um	Spot	Position	78	1000083941	108211
501.002	190.958	2.5	um	Spot	Position	78	1000099452	108266
275.132	235.674	2.5	um	Spot	Position	79	1000101142	108476
36.1439	276.75	2.5	um	Spot	Position	79	1000083926	108482
263.063	300.184	2.5	um	Spot	Position	79	1000083941	108488
502.808	192.577	2.5	um	Spot	Position	79	1000099452	108526
277.248	236.396	2.5	um	Spot	Position	80	1000101142	108669
36.1169	276.212	2.5	um	Spot	Position	80	1000083926	108677
262.263	299.541	2.5	um	Spot	Position	80	1000083941	108685
278.628	237.522	2.5	um	Spot	Position	81	1000101142	108951
35.9171	275.75	2.5	um	Spot	Position	81	1000083926	108959
262.493	298.993	2.5	um	Spot	Position	81	1000083941	108968
207.195	76.7122	2.5	um	Spot	Position	82	1000109173	109173
276.03	234.928	2.5	um	Spot	Position	82	1000101142	109221
35.53	275.39	2.5	um	Spot	Position	82	1000083926	109229
262.431	298.989	2.5	um	Spot	Position	82	1000083941	109237
506.218	192.753	2.5	um	Spot	Position	82	1000099452	109290
206.294	77.0255	2.5	um	Spot	Position	83	1000109173	109404
272.425	232.844	2.5	um	Spot	Position	83	1000101142	109458
35.7302	275.243	2.5	um	Spot	Position	83	1000083926	109468
262.194	299.217	2.5	um	Spot	Position	83	1000083941	109477
506.765	193.672	2.5	um	Spot	Position	83	1000099452	109530
206.553	76.3496	2.5	um	Spot	Position	84	1000109173	109677
267.991	227.842	2.5	um	Spot	Position	84	1000101142	109727
35.7144	275.253	2.5	um	Spot	Position	84	1000083926	109738
261.874	298.963	2.5	um	Spot	Position	84	1000083941	109746
509.056	193.052	2.5	um	Spot	Position	84	1000099452	109791
206.218	74.0704	2.5	um	Spot	Position	85	1000109173	109946
269.031	227.391	2.5	um	Spot	Position	85	1000101142	109993
35.8259	275.504	2.5	um	Spot	Position	85	1000083926	110007
261.146	298.089	2.5	um	Spot	Position	85	1000083941	110013
509.823	193.068	2.5	um	Spot	Position	85	1000099452	110060
203.076	69.8944	2.5	um	Spot	Position	86	1000109173	110185
269.215	226.99	2.5	um	Spot	Position	86	1000101142	110233
35.6006	275.307	2.5	um	Spot	Position	86	1000083926	110248
260.79	298.111	2.5	um	Spot	Position	86	1000083941	110255
507.379	191.8	2.5	um	Spot	Position	86	1000099452	110300
269.957	228.68	2.5	um	Spot	Position	87	1000101142	110507
35.8018	275.382	2.5	um	Spot	Position	87	1000083926	110520
259.861	297.838	2.5	um	Spot	Position	87	1000083941	110528
507.497	192.465	2.5	um	Spot	Position	87	1000099452	110587
114.849	376.125	2.5	um	Spot	Position	87	1000110634	110634
199.109	64.585	2.5	um	Spot	Position	88	1000109173	110771
195.405	228.583	2.5	um	Spot	Position	88	1000110825	110825
272.668	232.271	2.5	um	Spot	Position	88	1000101142	110826
35.483	275.606	2.5	um	Spot	Position	88	1000083926	110837
260.201	297.976	2.5	um	Spot	Position	88	1000083941	110846
508.353	193.259	2.5	um	Spot	Position	88	1000099452	110906
198.344	60.8723	2.5	um	Spot	Position	89	1000109173	111069
277.983	236.221	2.5	um	Spot	Position	89	1000101142	111118
36.1338	276.07	2.5	um	Spot	Position	89	1000083926	111126
259.58	298.366	2.5	um	Spot	Position	89	1000083941	111134
507.757	193.277	2.5	um	Spot	Position	89	1000099452	111191
115.392	376.711	2.5	um	Spot	Position	89	1000110634	111224
198.192	58.8685	2.5	um	Spot	Position	90	1000109173	111344
95.3854	165.892	2.5	um	Spot	Position	90	1000111374	111374
177.187	220.141	2.5	um	Spot	Position	90	1000110825	111389
282.746	238.372	2.5	um	Spot	Position	90	1000101142	111392
36.0293	276.136	2.5	um	Spot	Position	90	1000083926	111405
259.742	298.089	2.5	um	Spot	Position	90	1000083941	111410
508.643	192.531	2.5	um	Spot	Position	90	1000099452	111471
197.814	57.327	2.5	um	Spot	Position	91	1000109173	111608
93.9648	164.448	2.5	um	Spot	Position	91	1000111374	111634
163.117	217.216	2.5	um	Spot	Position	91	1000110825	111641
285.851	239.934	2.5	um	Spot	Position	91	1000101142	111647
35.8338	276.375	2.5	um	Spot	Position	91	1000083926	111656
259.26	297.025	2.5	um	Spot	Position	91	1000083941	111661
508.847	192.615	2.5	um	Spot	Position	91	1000099452	111720
115.295	376.982	2.5	um	Spot	Position	91	1000110634	111753
198.672	56.605	2.5	um	Spot	Position	92	1000109173	111877
93.9097	162.491	2.5	um	Spot	Position	92	1000111374	111907
150.768	215.406	2.5	um	Spot	Position	92	1000110825	111921
288.614	241.703	2.5	um	Spot	Position	92	1000101142	111923
36.3564	276.607	2.5	um	Spot	Position	92	1000083926	111931
259.04	296.874	2.5	um	Spot	Position	92	1000083941	111938
510.866	192.212	2.5	um	Spot	Position	92	1000099452	111995
198.37	53.2437	2.5	um	Spot	Position	93	1000109173	112158
91.8285	158.267	2.5	um	Spot	Position	93	1000111374	112183
309.334	187.114	2.5	um	Spot	Position	93	1000112194	112194
149.328	215.258	2.5	um	Spot	Position	93	1000110825	112197
37.2183	277.184	2.5	um	Spot	Position	93	1000083926	112212
259.822	296.223	2.5	um	Spot	Position	93	1000083941	112217
510.777	192.056	2.5	um	Spot	Position	93	1000099452	112267
197.801	47.109	2.5	um	Spot	Position	94	1000109173	112388
88.9028	156.466	2.5	um	Spot	Position	94	1000111374	112416
302.611	184.223	2.5	um	Spot	Position	94	1000112194	112424
167.169	200.093	2.5	um	Spot	Position	94	1000112426	112426
148.689	215.631	2.5	um	Spot	Position	94	1000110825	112428
37.2433	277.75	2.5	um	Spot	Position	94	1000083926	112440
259.742	296.021	2.5	um	Spot	Position	94	1000083941	112445
512.402	191.647	2.5	um	Spot	Position	94	1000099452	112493
116.018	377.828	2.5	um	Spot	Position	94	1000110634	112513
195.941	41.0277	2.5	um	Spot	Position	95	1000109173	112608
150.414	216.952	2.5	um	Spot	Position	95	1000110825	112658
37.149	278.019	2.5	um	Spot	Position	95	1000083926	112670
259.396	295.592	2.5	um	Spot	Position	95	1000083941	112676
512.021	191.715	2.5	um	Spot	Position	95	1000099452	112739
116.293	378.183	2.5	um	Spot	Position	95	1000110634	112765
196.001	39.6088	2.5	um	Spot	Position	96	1000109173	112853
203.741	203.327	2.5	um	Spot	Position	96	1000112426	112893
154.952	217.652	2.5	um	Spot	Position	96	1000110825	112899
37.1558	278.425	2.5	um	Spot	Position	96	1000083926	112910
259.891	295.742	2.5	um	Spot	Position	96	1000083941	112916
512.824	191.09	2.5	um	Spot	Position	96	1000099452	112971
116.065	378.633	2.5	um	Spot	Position	96	1000110634	112999
197.149	38.9368	2.5	um	Spot	Position	97	1000109173	113094
98.5726	145.419	2.5	um	Spot	Position	97	1000111374	113118
288.427	168.973	2.5	um	Spot	Position	97	1000112194	113125
218.235	199.664	2.5	um	Spot	Position	97	1000112426	113131
154.239	217.982	2.5	um	Spot	Position	97	1000110825	113134
36.8926	278.936	2.5	um	Spot	Position	97	1000083926	113150
259.62	295.628	2.5	um	Spot	Position	97	1000083941	113154
512.9	191.662	2.5	um	Spot	Position	97	1000099452	113199
116.267	379.081	2.5	um	Spot	Position	97	1000110634	113221
197.222	34.9219	2.5	um	Spot	Position	98	1000109173	113321
98.4525	145.762	2.5	um	Spot	Position	98	1000111374	113350
283.815	162.6	2.5	um	Spot	Position	98	1000112194	113354
225.518	198.064	2.5	um	Spot	Position	98	1000112426	113362
155.376	215.636	2.5	um	Spot	Position	98	1000110825	113365
36.8048	278.802	2.5	um	Spot	Position	98	1000083926	113382
259.404	294.638	2.5	um	Spot	Position	98	1000083941	113388
513.394	191.169	2.5	um	Spot	Position	98	1000099452	113446
116.353	378.951	2.5	um	Spot	Position	98	1000110634	113480
198.34	21.838	2.5	um	Spot	Position	99	1000109173	113593
280.365	157.311	2.5	um	Spot	Position	99	1000112194	113628
231.464	198.511	2.5	um	Spot	Position	99	1000112426	113638
156.049	214.17	2.5	um	Spot	Position	99	1000110825	113640
36.6741	278.456	2.5	um	Spot	Position	99	1000083926	113655
258.782	293.644	2.5	um	Spot	Position	99	1000083941	113663
513.515	192.124	2.5	um	Spot	Position	99	1000099452	113727
199.83	11.3501	2.5	um	Spot	Position	100	1000109173	113906
103.775	145.218	2.5	um	Spot	Position	100	1000111374	113945
278.835	153.571	2.5	um	Spot	Position	100	1000112194	113947
234.117	199.026	2.5	um	Spot	Position	100	1000112426	113962
156.47	213.891	2.5	um	Spot	Position	100	1000110825	113964
36.6221	278.863	2.5	um	Spot	Position	100	1000083926	113976
259.095	293.375	2.5	um	Spot	Position	100	1000083941	113984
514.4	190.854	2.5	um	Spot	Position	100	1000099452	114047
116.186	379.063	2.5	um	Spot	Position	100	1000110634	114082
199.03	6.75703	2.5	um	Spot	Position	101	1000109173	114181
111.106	145.392	2.5	um	Spot	Position	101	1000111374	114221
272.178	146.967	2.5	um	Spot	Position	101	1000112194	114222
234.961	198.406	2.5	um	Spot	Position	101	1000112426	114236
160.597	210.283	2.5	um	Spot	Position	101	1000110825	114241
35.935	278.753	2.5	um	Spot	Position	101	1000083926	114255
258.889	292.399	2.5	um	Spot	Position	101	1000083941	114259
512.969	191.037	2.5	um	Spot	Position	101	1000099452	114322
115.932	378.922	2.5	um	Spot	Position	101	1000110634	114363
267.548	138.574	2.5	um	Spot	Position	102	1000112194	114514
120.252	144.409	2.5	um	Spot	Position	102	1000111374	114517
236.654	197.638	2.5	um	Spot	Position	102	1000112426	114530
165.198	211.375	2.5	um	Spot	Position	102	1000110825	114532
35.9453	278.193	2.5	um	Spot	Position	102	1000083926	114547
115.869	378.467	2.5	um	Spot	Position	102	1000110634	114645
265.904	129.71	2.5	um	Spot	Position	103	1000112194	114803
241.944	201.398	2.5	um	Spot	Position	103	1000112426	114817
174.048	211.508	2.5	um	Spot	Position	103	1000110825	114822
36.1159	277.932	2.5	um	Spot	Position	103	1000083926	114845
115.764	378.389	2.5	um	Spot	Position	103	1000110634	114947
263.444	123.766	2.5	um	Spot	Position	104	1000112194	115091
131.468	146.38	2.5	um	Spot	Position	104	1000111374	115101
251.6	204.517	2.5	um	Spot	Position	104	1000112426	115117
183.653	214.281	2.5	um	Spot	Position	104	1000110825	115119
35.9848	278.235	2.5	um	Spot	Position	104	1000083926	115133
115.99	378.478	2.5	um	Spot	Position	104	1000110634	115227
263.317	119.718	2.5	um	Spot	Position	105	1000112194	115362
132.896	156.27	2.5	um	Spot	Position	105	1000111374	115372
256.676	207.577	2.5	um	Spot	Position	105	1000112426	115385
190.534	216.842	2.5	um	Spot	Position	105	1000110825	115388
35.8508	277.88	2.5	um	Spot	Position	105	1000083926	115402
515.04	190.116	2.5	um	Spot	Position	105	1000099452	115474
115.707	378.532	2.5	um	Spot	Position	105	1000110634	115517
256.631	107.017	2.5	um	Spot	Position	106	1000112194	115662
135.579	157.074	2.5	um	Spot	Position	106	1000111374	115682
252.699	216.71	2.5	um	Spot	Position	106	1000112426	115700
196.672	217.845	2.5	um	Spot	Position	106	1000110825	115701
35.8085	277.664	2.5	um	Spot	Position	106	1000083926	115712
255.482	103.66	2.5	um	Spot	Position	107	1000112194	115972
146.076	179.778	2.5	um	Spot	Position	107	1000111374	115995
222.823	179.511	2.5	um	Spot	Position	107	1000115996	115996
201.599	217.173	2.5	um	Spot	Position	107	1000110825	116006
251.01	217.488	2.5	um	Spot	Position	107	1000112426	116007
35.6548	277.403	2.5	um	Spot	Position	107	1000083926	116023
115.408	377.767	2.5	um	Spot	Position	107	1000110634	116121
201.978	99.2826	2.5	um	Spot	Position	108	1000116245	116245
255.341	105.595	2.5	um	Spot	Position	108	1000112194	116247
222.505	173.52	2.5	um	Spot	Position	108	1000115996	116269
147.567	180.702	2.5	um	Spot	Position	108	1000111374	116271
205.136	215.044	2.5	um	Spot	Position	108	1000110825	116279
248.173	220.354	2.5	um	Spot	Position	108	1000112426	116281
35.7152	277.643	2.5	um	Spot	Position	108	1000083926	116298
115.402	378.101	2.5	um	Spot	Position	108	1000110634	116398
163.996	547.105	2.5	um	Spot	Position	108	1000116457	116457
201.931	100.044	2.5	um	Spot	Position	109	1000116245	116540
258.487	110.769	2.5	um	Spot	Position	109	1000112194	116547
220.508	172.791	2.5	um	Spot	Position	109	1000115996	116563
152.357	174.478	2.5	um	Spot	Position	109	1000111374	116566
208.93	213.739	2.5	um	Spot	Position	109	1000110825	116574
245.803	221.473	2.5	um	Spot	Position	109	1000112426	116576
35.8928	277.871	2.5	um	Spot	Position	109	1000083926	116585
115.995	378.41	2.5	um	Spot	Position	109	1000110634	116693
202.083	99.5001	2.5	um	Spot	Position	110	1000116245	116841
262.19	116.513	2.5	um	Spot	Position	110	1000112194	116849
154.439	164.712	2.5	um	Spot	Position	110	1000111374	116857
219.24	173.051	2.5	um	Spot	Position	110	1000115996	116860
210.712	211.666	2.5	um	Spot	Position	110	1000110825	116872
245.847	221.785	2.5	um	Spot	Position	110	1000112426	116874
35.555	277.831	2.5	um	Spot	Position	110	1000083926	116892
115.905	378.416	2.5	um	Spot	Position	110	1000110634	117013
158.519	86.2254	2.5	um	Spot	Position	111	1000117165	117165
203.048	100.397	2.5	um	Spot	Position	111	1000116245	117170
264.085	118.82	2.5	um	Spot	Position	111	1000112194	117177
165.463	159.844	2.5	um	Spot	Position	111	1000111374	117186
218.494	174.104	2.5	um	Spot	Position	111	1000115996	117189
211.823	210.643	2.5	um	Spot	Position	111	1000110825	117200
234.469	220.644	2.5	um	Spot	Position	111	1000112426	117206
35.4697	277.788	2.5	um	Spot	Position	111	1000083926	117220
165.119	547.674	2.5	um	Spot	Position	111	1000116457	117376
213.946	102.336	2.5	um	Spot	Position	112	1000116245	117461
271.051	129.214	2.5	um	Spot	Position	112	1000112194	117470
166.807	159.099	2.5	um	Spot	Position	112	1000111374	117475
217.203	174.081	2.5	um	Spot	Position	112	1000115996	117480
214.936	214.146	2.5	um	Spot	Position	112	1000112426	117488
35.3821	277.991	2.5	um	Spot	Position	112	1000083926	117511
116.442	378.755	2.5	um	Spot	Position	112	1000110634	117618
165.514	547.856	2.5	um	Spot	Position	112	1000116457	117676
157.058	84.7584	2.5	um	Spot	Position	113	1000117165	117752
271.728	129.49	2.5	um	Spot	Position	113	1000112194	117762
166.827	161.072	2.5	um	Spot	Position	113	1000111374	117773
214.659	180.637	2.5	um	Spot	Position	113	1000115996	117779
196.182	212.327	2.5	um	Spot	Position	113	1000112426	117787
35.4742	278.501	2.5	um	Spot	Position	113	1000083926	117812
116.321	379.135	2.5	um	Spot	Position	113	1000110634	117915
225.926	119.981	2.5	um	Spot	Position	114	1000116245	118064
273.485	131.044	2.5	um	Spot	Position	114	1000112194	118068
164.349	160.088	2.5	um	Spot	Position	114	1000111374	118079
212.319	190.127	2.5	um	Spot	Position	114	1000115996	118085
193.485	214.484	2.5	um	Spot	Position	114	1000112426	118092
35.611	278.407	2.5	um	Spot	Position	114	1000083926	118110
116.691	379.359	2.5	um	Spot	Position	114	1000110634	118258
159.304	85.9746	2.5	um	Spot	Position	115	1000117165	118443
277.073	135.72	2.5	um	Spot	Position	115	1000112194	118460
160.633	161.492	2.5	um	Spot	Position	115	1000111374	118471
213.429	199.709	2.5	um	Spot	Position	115	1000115996	118489
193.365	215.983	2.5	um	Spot	Position	115	1000112426	118493
35.3521	278.519	2.5	um	Spot	Position	115	1000083926	118516
116.175	378.888	2.5	um	Spot	Position	115	1000110634	118659
166.126	547.828	2.5	um	Spot	Position	115	1000116457	118742
161.23	87.7694	2.5	um	Spot	Position	116	1000117165	118858
286.678	141.961	2.5	um	Spot	Position	116	1000112194	118874
147.962	166.895	2.5	um	Spot	Position	116	1000111374	118884
213.003	208.582	2.5	um	Spot	Position	116	1000115996	118899
193.109	216.591	2.5	um	Spot	Position	116	1000112426	118902
35.1917	278.288	2.5	um	Spot	Position	116	1000083926	118922
116.263	378.768	2.5	um	Spot	Position	116	1000110634	119070
164.035	89.2656	2.5	um	Spot	Position	117	1000117165	119290
237.168	124.902	2.5	um	Spot	Position	117	1000116245	119303
295.445	146.678	2.5	um	Spot	Position	117	1000112194	119311
140.862	168.846	2.5	um	Spot	Position	117	1000111374	119318
210.233	213.902	2.5	um	Spot	Position	117	1000115996	119336
192.134	216.404	2.5	um	Spot	Position	117	1000112426	119338
35.405	278.447	2.5	um	Spot	Position	117	1000083926	119362
115.932	378.577	2.5	um	Spot	Position	117	1000110634	119511
164.37	91.6495	2.5	um	Spot	Position	118	1000117165	119702
244.822	130.253	2.5	um	Spot	Position	118	1000116245	119709
298.812	148.982	2.5	um	Spot	Position	118	1000112194	119716
138.56	169.38	2.5	um	Spot	Position	118	1000111374	119722
185.234	216.65	2.5	um	Spot	Position	118	1000112426	119741
210.96	216.827	2.5	um	Spot	Position	118	1000115996	119742
35.0911	278.35	2.5	um	Spot	Position	118	1000083926	119765
116.269	379.067	2.5	um	Spot	Position	118	1000110634	119922
246.83	130.34	2.5	um	Spot	Position	119	1000116245	120146
302.941	152.531	2.5	um	Spot	Position	119	1000112194	120152
133.969	170.411	2.5	um	Spot	Position	119	1000111374	120158
184.244	216.323	2.5	um	Spot	Position	119	1000112426	120168
208.886	217.56	2.5	um	Spot	Position	119	1000115996	120169
35.1057	278.53	2.5	um	Spot	Position	119	1000083926	120185
116.29	379.091	2.5	um	Spot	Position	119	1000110634	120287
166.42	548.352	2.5	um	Spot	Position	119	1000116457	120354
162.681	90.5638	2.5	um	Spot	Position	120	1000117165	120447
248.169	134.491	2.5	um	Spot	Position	120	1000116245	120463
313.526	157.712	2.5	um	Spot	Position	120	1000112194	120475
122.136	169.772	2.5	um	Spot	Position	120	1000111374	120479
183.804	216.721	2.5	um	Spot	Position	120	1000112426	120496
208.672	221.363	2.5	um	Spot	Position	120	1000115996	120497
35.0403	278.564	2.5	um	Spot	Position	120	1000083926	120521
116.558	379.162	2.5	um	Spot	Position	120	1000110634	120669
167.123	548.824	2.5	um	Spot	Position	120	1000116457	120776
164.314	86.7161	2.5	um	Spot	Position	121	1000117165	120898
317.705	159.252	2.5	um	Spot	Position	121	1000112194	120919
120.221	170.691	2.5	um	Spot	Position	121	1000111374	120920
207.543	224.708	2.5	um	Spot	Position	121	1000115996	120941
34.8956	278.791	2.5	um	Spot	Position	121	1000083926	120961
116.046	379.182	2.5	um	Spot	Position	121	1000110634	121076
166.773	548.621	2.5	um	Spot	Position	121	1000116457	121147
164.999	90.3026	2.5	um	Spot	Position	122	1000117165	121239
254.654	148.541	2.5	um	Spot	Position	122	1000116245	121261
122.53	149.551	2.5	um	Spot	Position	122	1000111374	121262
329.448	164.833	2.5	um	Spot	Position	122	1000112194	121266
162.237	189.083	2.5	um	Spot	Position	122	1000112426	121274
207.571	227.894	2.5	um	Spot	Position	122	1000115996	121291
34.9697	278.748	2.5	um	Spot	Position	122	1000083926	121310
116.267	379.372	2.5	um	Spot	Position	122	1000110634	121457
170.039	89.3226	2.5	um	Spot	Position	123	1000117165	121666
122.457	135.825	2.5	um	Spot	Position	123	1000111374	121686
260.429	156.126	2.5	um	Spot	Position	123	1000116245	121691
158.238	181.587	2.5	um	Spot	Position	123	1000112426	121701
208.281	230.454	2.5	um	Spot	Position	123	1000115996	121711
34.7558	279.085	2.5	um	Spot	Position	123	1000083926	121727
338.825	168.565	2.5	um	Spot	Position	123	1000112194	121795
116.359	379.508	2.5	um	Spot	Position	123	1000110634	121855
166.677	548.362	2.5	um	Spot	Position	123	1000116457	121906
174.622	87.8688	2.5	um	Spot	Position	124	1000117165	121984
119.718	124.006	2.5	um	Spot	Position	124	1000111374	121995
263.07	161.402	2.5	um	Spot	Position	124	1000116245	122007
155.661	176.07	2.5	um	Spot	Position	124	1000112426	122011
210.116	231.908	2.5	um	Spot	Position	124	1000115996	122021
34.8692	279.246	2.5	um	Spot	Position	124	1000083926	122033
340.6	169.534	2.5	um	Spot	Position	124	1000112194	122095
115.992	379.637	2.5	um	Spot	Position	124	1000110634	122146
118.451	109.78	2.5	um	Spot	Position	125	1000111374	122290
266.564	163.299	2.5	um	Spot	Position	125	1000116245	122308
155.467	173.2	2.5	um	Spot	Position	125	1000112426	122309
209.318	231.255	2.5	um	Spot	Position	125	1000115996	122328
34.8452	279.19	2.5	um	Spot	Position	125	1000083926	122342
344.061	171.615	2.5	um	Spot	Position	125	1000112194	122419
116.261	379.566	2.5	um	Spot	Position	125	1000110634	122472
124.799	102.543	2.5	um	Spot	Position	126	1000111374	122639
155.973	163.727	2.5	um	Spot	Position	126	1000112426	122660
267.467	164.24	2.5	um	Spot	Position	126	1000116245	122661
206.47	231.827	2.5	um	Spot	Position	126	1000115996	122684
34.839	279.244	2.5	um	Spot	Position	126	1000083926	122707
349.972	176.908	2.5	um	Spot	Position	126	1000112194	122778
116.237	379.879	2.5	um	Spot	Position	126	1000110634	122829
171.162	89.0705	2.5	um	Spot	Position	127	1000117165	122979
131.627	100.555	2.5	um	Spot	Position	127	1000111374	122981
154.415	161.422	2.5	um	Spot	Position	127	1000112426	122997
271.861	165.11	2.5	um	Spot	Position	127	1000116245	122999
209.234	232.663	2.5	um	Spot	Position	127	1000115996	123023
34.6486	279.325	2.5	um	Spot	Position	127	1000083926	123039
355.223	187.08	2.5	um	Spot	Position	127	1000112194	123121
116.033	379.693	2.5	um	Spot	Position	127	1000110634	123174
167.665	549.142	2.5	um	Spot	Position	127	1000116457	123248
169.214	95.3663	2.5	um	Spot	Position	128	1000117165	123344
133.791	99.3829	2.5	um	Spot	Position	128	1000111374	123347
152.884	160.151	2.5	um	Spot	Position	128	1000112426	123362
117.238	227.641	2.5	um	Spot	Position	128	1000123385	123385
210.601	235.223	2.5	um	Spot	Position	128	1000115996	123388
34.5796	279.372	2.5	um	Spot	Position	128	1000083926	123407
359.307	195.585	2.5	um	Spot	Position	128	1000112194	123497
115.67	379.477	2.5	um	Spot	Position	128	1000110634	123565
167.837	549.226	2.5	um	Spot	Position	128	1000116457	123646
142.061	103.442	2.5	um	Spot	Position	129	1000123754	123754
163.24	104.232	2.5	um	Spot	Position	129	1000117165	123755
151.72	159.796	2.5	um	Spot	Position	129	1000112426	123768
117.542	227.029	2.5	um	Spot	Position	129	1000123385	123779
34.6514	279.255	2.5	um	Spot	Position	129	1000083926	123797
359.819	198.01	2.5	um	Spot	Position	129	1000112194	123866
116.19	379.825	2.5	um	Spot	Position	129	1000110634	123901
135.348	93.4449	2.5	um	Spot	Position	130	1000111374	124043
155.761	108.368	2.5	um	Spot	Position	130	1000123754	124047
164.122	109.738	2.5	um	Spot	Position	130	1000117165	124048
151.533	159.532	2.5	um	Spot	Position	130	1000112426	124059
115.686	225.442	2.5	um	Spot	Position	130	1000123385	124082
34.1492	278.936	2.5	um	Spot	Position	130	1000083926	124101
361.132	201.606	2.5	um	Spot	Position	130	1000112194	124183
116.012	379.501	2.5	um	Spot	Position	130	1000110634	124227
167.826	549.087	2.5	um	Spot	Position	130	1000116457	124297
134.571	90.4726	2.5	um	Spot	Position	131	1000111374	124387
163.184	110.606	2.5	um	Spot	Position	131	1000123754	124390
151.18	159.059	2.5	um	Spot	Position	131	1000112426	124401
114.911	225.031	2.5	um	Spot	Position	131	1000123385	124421
34.3141	279.221	2.5	um	Spot	Position	131	1000083926	124435
116.352	380.113	2.5	um	Spot	Position	131	1000110634	124571
133.91	89.0252	2.5	um	Spot	Position	132	1000111374	124731
175.615	108.004	2.5	um	Spot	Position	132	1000123754	124736
34.0816	279.191	2.5	um	Spot	Position	132	1000083926	124793
420.055	238.025	2.5	um	Spot	Position	132	1000124891	124891
116.228	379.982	2.5	um	Spot	Position	132	1000110634	124944
133.443	88.798	2.5	um	Spot	Position	133	1000111374	125144
183.712	100.904	2.5	um	Spot	Position	133	1000123754	125147
293.917	177.006	2.5	um	Spot	Position	133	1000116245	125168
34.03	279.166	2.5	um	Spot	Position	133	1000083926	125197
116.257	380.212	2.5	um	Spot	Position	133	1000110634	125301
168.394	549.54	2.5	um	Spot	Position	133	1000116457	125354
135.441	85.272	2.5	um	Spot	Position	134	1000111374	125437
192.584	93.7383	2.5	um	Spot	Position	134	1000123754	125440
294.38	177.581	2.5	um	Spot	Position	134	1000116245	125463
33.9187	279.176	2.5	um	Spot	Position	134	1000083926	125492
411.952	247.309	2.5	um	Spot	Position	134	1000124891	125568
116.517	380.044	2.5	um	Spot	Position	134	1000110634	125600
167.997	549.226	2.5	um	Spot	Position	134	1000116457	125666
133.584	76.4592	2.5	um	Spot	Position	135	1000111374	125746
194.094	92.6381	2.5	um	Spot	Position	135	1000123754	125754
299.401	176.046	2.5	um	Spot	Position	135	1000116245	125779
119.967	230.1	2.5	um	Spot	Position	135	1000123385	125799
33.7922	279.208	2.5	um	Spot	Position	135	1000083926	125821
420.372	249.492	2.5	um	Spot	Position	135	1000124891	125911
115.939	379.905	2.5	um	Spot	Position	135	1000110634	125958
133.364	74.7652	2.5	um	Spot	Position	136	1000111374	126138
117.686	227.444	2.5	um	Spot	Position	136	1000123385	126179
33.9071	279.308	2.5	um	Spot	Position	136	1000083926	126201
420.305	249.528	2.5	um	Spot	Position	136	1000124891	126276
116.166	380.026	2.5	um	Spot	Position	136	1000110634	126314
134.076	71.9468	2.5	um	Spot	Position	137	1000111374	126473
315.613	172.085	2.5	um	Spot	Position	137	1000116245	126506
115.171	224.196	2.5	um	Spot	Position	137	1000123385	126519
33.8669	279.252	2.5	um	Spot	Position	137	1000083926	126546
418.595	249.352	2.5	um	Spot	Position	137	1000124891	126623
116.371	380.037	2.5	um	Spot	Position	137	1000110634	126663
133.989	67.7023	2.5	um	Spot	Position	138	1000111374	126831
33.8691	279.27	2.5	um	Spot	Position	138	1000083926	126888
418.118	248.808	2.5	um	Spot	Position	138	1000124891	126959
116.48	380.384	2.5	um	Spot	Position	138	1000110634	126995
132.892	65.7615	2.5	um	Spot	Position	139	1000111374	127129
323.566	167.921	2.5	um	Spot	Position	139	1000116245	127164
136.055	218.644	2.5	um	Spot	Position	139	1000123385	127187
33.8848	279.261	2.5	um	Spot	Position	139	1000083926	127212
416.996	247.715	2.5	um	Spot	Position	139	1000124891	127300
116.614	380.176	2.5	um	Spot	Position	139	1000110634	127346
132.908	65.3028	2.5	um	Spot	Position	140	1000111374	127524
324.094	166.975	2.5	um	Spot	Position	140	1000116245	127552
138.933	218.68	2.5	um	Spot	Position	140	1000123385	127566
33.6546	279.078	2.5	um	Spot	Position	140	1000083926	127583
417.833	247.744	2.5	um	Spot	Position	140	1000124891	127664
116.387	380.071	2.5	um	Spot	Position	140	1000110634	127701
133.377	64.9757	2.5	um	Spot	Position	141	1000111374	127830
324.427	168.052	2.5	um	Spot	Position	141	1000116245	127871
143.946	217.973	2.5	um	Spot	Position	141	1000123385	127882
33.2972	278.866	2.5	um	Spot	Position	141	1000083926	127908
116.39	379.902	2.5	um	Spot	Position	141	1000110634	128023
133.002	64.6056	2.5	um	Spot	Position	142	1000111374	128208
146.155	216.59	2.5	um	Spot	Position	142	1000123385	128258
33.212	278.813	2.5	um	Spot	Position	142	1000083926	128284
419.266	250.206	2.5	um	Spot	Position	142	1000124891	128375
130.669	59.6245	2.5	um	Spot	Position	143	1000111374	128598
325.406	167.364	2.5	um	Spot	Position	143	1000116245	128633
228.694	221.107	2.5	um	Spot	Position	143	1000128642	128642
33.3471	279.037	2.5	um	Spot	Position	143	1000083926	128663
116.325	379.873	2.5	um	Spot	Position	143	1000110634	128758
128.288	55.4347	2.5	um	Spot	Position	144	1000111374	128882
329.822	168.2	2.5	um	Spot	Position	144	1000116245	128912
228.388	212.972	2.5	um	Spot	Position	144	1000128642	128923
151.408	213.966	2.5	um	Spot	Position	144	1000123385	128924
33.2091	278.911	2.5	um	Spot	Position	144	1000083926	128939
414.167	246.632	2.5	um	Spot	Position	144	1000124891	129005
127.161	53.8004	2.5	um	Spot	Position	145	1000111374	129168
153.681	212.603	2.5	um	Spot	Position	145	1000123385	129211
33.1663	278.934	2.5	um	Spot	Position	145	1000083926	129226
418.792	250.994	2.5	um	Spot	Position	145	1000124891	129281
116.419	380.007	2.5	um	Spot	Position	145	1000110634	129305
127.071	53.4577	2.5	um	Spot	Position	146	1000111374	129423
230.17	192.452	2.5	um	Spot	Position	146	1000128642	129468
158.142	210.161	2.5	um	Spot	Position	146	1000123385	129474
33.0702	278.795	2.5	um	Spot	Position	146	1000083926	129497
336.694	167.821	2.5	um	Spot	Position	146	1000116245	129567
408.139	249.299	2.5	um	Spot	Position	146	1000124891	129584
116.518	379.599	2.5	um	Spot	Position	146	1000110634	129622
126.459	52.8774	2.5	um	Spot	Position	147	1000111374	129781
160.055	208.68	2.5	um	Spot	Position	147	1000123385	129817
124.875	221.399	2.5	um	Spot	Position	147	1000129820	129820
33.0369	278.841	2.5	um	Spot	Position	147	1000083926	129834
339.373	168.264	2.5	um	Spot	Position	147	1000116245	129886
402.489	246.041	2.5	um	Spot	Position	147	1000124891	129900
126.201	52.6341	2.5	um	Spot	Position	148	1000111374	130028
225.409	180.999	2.5	um	Spot	Position	148	1000128642	130057
145.473	196.338	2.5	um	Spot	Position	148	1000129820	130061
160.361	207.827	2.5	um	Spot	Position	148	1000123385	130065
32.9866	278.974	2.5	um	Spot	Position	148	1000083926	130083
341.046	168.434	2.5	um	Spot	Position	148	1000116245	130142
116.24	379.879	2.5	um	Spot	Position	148	1000110634	130186
125.53	52.7706	2.5	um	Spot	Position	149	1000111374	130282
160.694	206.353	2.5	um	Spot	Position	149	1000123385	130323
122.54	213.952	2.5	um	Spot	Position	149	1000129820	130326
32.8421	278.883	2.5	um	Spot	Position	149	1000083926	130343
395.041	245.155	2.5	um	Spot	Position	149	1000124891	130410
124.968	52.7049	2.5	um	Spot	Position	150	1000111374	130533
162.767	205.495	2.5	um	Spot	Position	150	1000123385	130573
121.993	212.242	2.5	um	Spot	Position	150	1000129820	130576
32.9462	279.165	2.5	um	Spot	Position	150	1000083926	130592
341.757	167.567	2.5	um	Spot	Position	150	1000116245	130648
392.958	244.432	2.5	um	Spot	Position	150	1000124891	130662
124.915	52.1429	2.5	um	Spot	Position	151	1000111374	130798
215.642	145.261	2.5	um	Spot	Position	151	1000128642	130819
166.791	205.285	2.5	um	Spot	Position	151	1000123385	130831
122.779	212.728	2.5	um	Spot	Position	151	1000129820	130833
32.7175	279.166	2.5	um	Spot	Position	151	1000083926	130848
343.284	167.441	2.5	um	Spot	Position	151	1000116245	130896
390.03	241.684	2.5	um	Spot	Position	151	1000124891	130903
125.518	52.3027	2.5	um	Spot	Position	152	1000111374	131004
213.327	127.482	2.5	um	Spot	Position	152	1000128642	131025
123.375	213.41	2.5	um	Spot	Position	152	1000129820	131049
32.2471	278.906	2.5	um	Spot	Position	152	1000083926	131066
345.242	168.311	2.5	um	Spot	Position	152	1000116245	131113
126.142	53.3382	2.5	um	Spot	Position	153	1000111374	131248
208.98	115.523	2.5	um	Spot	Position	153	1000128642	131274
124.654	213.152	2.5	um	Spot	Position	153	1000129820	131308
32.0167	278.694	2.5	um	Spot	Position	153	1000083926	131325
126.985	54.3811	2.5	um	Spot	Position	154	1000111374	131646
205.039	109.716	2.5	um	Spot	Position	154	1000128642	131664
187.272	181.665	2.5	um	Spot	Position	154	1000123385	131682
120.971	203.218	2.5	um	Spot	Position	154	1000129820	131688
31.5712	278.546	2.5	um	Spot	Position	154	1000083926	131705
368.707	169.319	2.5	um	Spot	Position	154	1000116245	131763
127.279	56.3004	2.5	um	Spot	Position	155	1000111374	131920
201.69	105.995	2.5	um	Spot	Position	155	1000128642	131936
191.452	179.47	2.5	um	Spot	Position	155	1000123385	131955
120.902	201.874	2.5	um	Spot	Position	155	1000129820	131960
31.3188	278.368	2.5	um	Spot	Position	155	1000083926	131970
485.448	191.091	2.5	um	Spot	Position	155	1000132024	132024
375.446	238.735	2.5	um	Spot	Position	155	1000124891	132027
115.601	379.577	2.5	um	Spot	Position	155	1000132041	132041
130.77	62.7958	2.5	um	Spot	Position	156	1000111374	132118
201.544	178.312	2.5	um	Spot	Position	156	1000123385	132142
120.86	202.415	2.5	um	Spot	Position	156	1000129820	132145
31.24	278.376	2.5	um	Spot	Position	156	1000083926	132159
485.189	189.737	2.5	um	Spot	Position	156	1000132024	132207
131.783	68.0497	2.5	um	Spot	Position	157	1000111374	132299
216.819	183.526	2.5	um	Spot	Position	157	1000123385	132329
118.969	201.151	2.5	um	Spot	Position	157	1000129820	132337
31.143	278.329	2.5	um	Spot	Position	157	1000083926	132357
393.198	177.165	2.5	um	Spot	Position	157	1000116245	132428
485.833	189.393	2.5	um	Spot	Position	157	1000132024	132430
115.544	379.494	2.5	um	Spot	Position	157	1000132041	132485
134.152	72.3334	2.5	um	Spot	Position	158	1000111374	132633
228.575	184.946	2.5	um	Spot	Position	158	1000123385	132654
119.281	200.829	2.5	um	Spot	Position	158	1000129820	132657
30.7704	278.14	2.5	um	Spot	Position	158	1000083926	132675
396.874	178.481	2.5	um	Spot	Position	158	1000116245	132721
486.261	189.694	2.5	um	Spot	Position	158	1000132024	132723
363.415	229.821	2.5	um	Spot	Position	158	1000124891	132729
115.26	379.695	2.5	um	Spot	Position	158	1000132041	132753
204.204	106.941	2.5	um	Spot	Position	159	1000128642	132878
116.162	195.652	2.5	um	Spot	Position	159	1000129820	132903
30.7971	278.237	2.5	um	Spot	Position	159	1000083926	132925
405.853	179.035	2.5	um	Spot	Position	159	1000116245	132998
486.328	189.561	2.5	um	Spot	Position	159	1000132024	133001
363.246	228.847	2.5	um	Spot	Position	159	1000124891	133007
115.419	379.448	2.5	um	Spot	Position	159	1000132041	133056
206.168	108.998	2.5	um	Spot	Position	160	1000128642	133194
115.838	195.998	2.5	um	Spot	Position	160	1000129820	133214
30.519	277.904	2.5	um	Spot	Position	160	1000083926	133232
418.154	179.793	2.5	um	Spot	Position	160	1000116245	133278
363.776	229.175	2.5	um	Spot	Position	160	1000124891	133291
115.159	378.856	2.5	um	Spot	Position	160	1000132041	133323
205.005	109.217	2.5	um	Spot	Position	161	1000128642	133425
116.979	199.281	2.5	um	Spot	Position	161	1000129820	133452
30.3448	277.814	2.5	um	Spot	Position	161	1000083926	133474
419.624	179.313	2.5	um	Spot	Position	161	1000116245	133539
487.568	190.666	2.5	um	Spot	Position	161	1000132024	133542
363.403	230.52	2.5	um	Spot	Position	161	1000124891	133549
114.761	378.844	2.5	um	Spot	Position	161	1000132041	133593
206.526	110.937	2.5	um	Spot	Position	162	1000128642	133754
116.524	200.22	2.5	um	Spot	Position	162	1000129820	133788
30.5827	277.855	2.5	um	Spot	Position	162	1000083926	133814
420.812	179.812	2.5	um	Spot	Position	162	1000116245	133875
487.203	190.439	2.5	um	Spot	Position	162	1000132024	133878
358.471	228.947	2.5	um	Spot	Position	162	1000124891	133883
115.247	379.029	2.5	um	Spot	Position	162	1000132041	133931
205.965	112.508	2.5	um	Spot	Position	163	1000128642	134112
116.951	201.756	2.5	um	Spot	Position	163	1000129820	134130
30.2869	277.379	2.5	um	Spot	Position	163	1000083926	134151
421.351	179.688	2.5	um	Spot	Position	163	1000116245	134197
487.322	190.137	2.5	um	Spot	Position	163	1000132024	134198
114.627	378.363	2.5	um	Spot	Position	163	1000132041	134232
202.92	121.074	2.5	um	Spot	Position	164	1000128642	134360
119.856	203.22	2.5	um	Spot	Position	164	1000129820	134377
29.707	277.347	2.5	um	Spot	Position	164	1000083926	134393
421.163	179.773	2.5	um	Spot	Position	164	1000116245	134430
487.598	190.662	2.5	um	Spot	Position	164	1000132024	134433
334.744	212.478	2.5	um	Spot	Position	164	1000124891	134436
114.534	378.605	2.5	um	Spot	Position	164	1000132041	134467
197.153	133.705	2.5	um	Spot	Position	165	1000128642	134591
119.448	202.674	2.5	um	Spot	Position	165	1000129820	134611
29.5578	277.221	2.5	um	Spot	Position	165	1000083926	134643
418.018	179.042	2.5	um	Spot	Position	165	1000116245	134707
486.745	190.308	2.5	um	Spot	Position	165	1000132024	134709
333.922	211.629	2.5	um	Spot	Position	165	1000124891	134712
113.981	377.949	2.5	um	Spot	Position	165	1000132041	134770
194.44	147.257	2.5	um	Spot	Position	166	1000128642	134988
118.837	201.632	2.5	um	Spot	Position	166	1000129820	135003
29.5943	277.483	2.5	um	Spot	Position	166	1000083926	135027
416.346	178.86	2.5	um	Spot	Position	166	1000116245	135081
486.109	189.76	2.5	um	Spot	Position	166	1000132024	135083
332.695	211.034	2.5	um	Spot	Position	166	1000124891	135084
114.533	378.49	2.5	um	Spot	Position	166	1000132041	135132
121.287	200.429	2.5	um	Spot	Position	167	1000129820	135326
29.5406	277.591	2.5	um	Spot	Position	167	1000083926	135356
414.986	178.703	2.5	um	Spot	Position	167	1000116245	135416
486.528	190.113	2.5	um	Spot	Position	167	1000132024	135418
405.736	212.979	2.5	um	Spot	Position	167	1000135422	135422
114.365	378.664	2.5	um	Spot	Position	167	1000132041	135484
193.154	169.502	2.5	um	Spot	Position	168	1000128642	135707
122.554	199.152	2.5	um	Spot	Position	168	1000129820	135715
29.5109	277.79	2.5	um	Spot	Position	168	1000083926	135730
414.069	179.645	2.5	um	Spot	Position	168	1000116245	135778
486.541	190.785	2.5	um	Spot	Position	168	1000132024	135779
331.677	211.91	2.5	um	Spot	Position	168	1000124891	135780
406.324	212.89	2.5	um	Spot	Position	168	1000135422	135781
114.921	379.184	2.5	um	Spot	Position	168	1000132041	135817
193.41	179.408	2.5	um	Spot	Position	169	1000128642	135943
121.992	196.785	2.5	um	Spot	Position	169	1000129820	135946
323.542	202.481	2.5	um	Spot	Position	169	1000124891	135948
29.5701	278.073	2.5	um	Spot	Position	169	1000083926	135958
414.279	179.828	2.5	um	Spot	Position	169	1000116245	136000
406.416	212.352	2.5	um	Spot	Position	169	1000135422	136004
114.961	379.247	2.5	um	Spot	Position	169	1000132041	136031
191.192	192.921	2.5	um	Spot	Position	170	1000128642	136146
121.816	195.301	2.5	um	Spot	Position	170	1000129820	136148
29.2774	277.663	2.5	um	Spot	Position	170	1000083926	136171
415.339	178.901	2.5	um	Spot	Position	170	1000116245	136221
486.847	189.993	2.5	um	Spot	Position	170	1000132024	136223
406.375	211.681	2.5	um	Spot	Position	170	1000135422	136226
121.725	193.158	2.5	um	Spot	Position	171	1000129820	136434
28.9487	277.561	2.5	um	Spot	Position	171	1000083926	136449
406.506	211.827	2.5	um	Spot	Position	171	1000135422	136501
114.714	378.789	2.5	um	Spot	Position	171	1000132041	136543
123.71	193.331	2.5	um	Spot	Position	172	1000129820	136734
28.8432	277.496	2.5	um	Spot	Position	172	1000083926	136760
418.272	177.958	2.5	um	Spot	Position	172	1000116245	136820
486.491	189.133	2.5	um	Spot	Position	172	1000132024	136823
405.868	211.554	2.5	um	Spot	Position	172	1000135422	136827
114.696	378.864	2.5	um	Spot	Position	172	1000132041	136891
124.191	192.852	2.5	um	Spot	Position	173	1000129820	137104
28.6583	277.278	2.5	um	Spot	Position	173	1000083926	137126
419.572	177.497	2.5	um	Spot	Position	173	1000116245	137190
485.94	189.407	2.5	um	Spot	Position	173	1000132024	137193
405.617	211.881	2.5	um	Spot	Position	173	1000135422	137199
114.435	378.804	2.5	um	Spot	Position	173	1000132041	137254
28.2117	277.002	2.5	um	Spot	Position	174	1000083926	137454
420.827	175.759	2.5	um	Spot	Position	174	1000116245	137521
405.697	211.722	2.5	um	Spot	Position	174	1000135422	137531
114.078	378.383	2.5	um	Spot	Position	174	1000132041	137586
117.79	184.501	2.5	um	Spot	Position	175	1000129820	137792
28.0377	276.967	2.5	um	Spot	Position	175	1000083926	137824
425.125	175.285	2.5	um	Spot	Position	175	1000116245	137893
486.949	190.77	2.5	um	Spot	Position	175	1000132024	137898
405.738	211.486	2.5	um	Spot	Position	175	1000135422	137904
114.419	378.557	2.5	um	Spot	Position	175	1000132041	137973
27.8907	277.039	2.5	um	Spot	Position	176	1000083926	138239
425.791	175.635	2.5	um	Spot	Position	176	1000116245	138315
486.211	191.099	2.5	um	Spot	Position	176	1000132024	138316
405.609	211.79	2.5	um	Spot	Position	176	1000135422	138321
114.53	378.849	2.5	um	Spot	Position	176	1000132041	138397
114.609	178.812	2.5	um	Spot	Position	177	1000129820	138656
27.7642	276.905	2.5	um	Spot	Position	177	1000083926	138689
440.983	168.029	2.5	um	Spot	Position	177	1000116245	138750
485.569	191.564	2.5	um	Spot	Position	177	1000132024	138753
405.864	211.382	2.5	um	Spot	Position	177	1000135422	138756
113.607	378.076	2.5	um	Spot	Position	177	1000132041	138812
116.616	180.009	2.5	um	Spot	Position	178	1000129820	139037
27.4385	277.009	2.5	um	Spot	Position	178	1000083926	139058
442.99	166.746	2.5	um	Spot	Position	178	1000116245	139110
486.226	192.076	2.5	um	Spot	Position	178	1000132024	139115
406.343	210.786	2.5	um	Spot	Position	178	1000135422	139118
114.141	378.542	2.5	um	Spot	Position	178	1000132041	139156
117.081	179.059	2.5	um	Spot	Position	179	1000129820	139309
27.3893	277.193	2.5	um	Spot	Position	179	1000083926	139333
485.466	191.716	2.5	um	Spot	Position	179	1000132024	139392
407.417	208.59	2.5	um	Spot	Position	179	1000135422	139396
512.415	251.331	2.5	um	Spot	Position	179	1000139405	139405
27.4108	277.346	2.5	um	Spot	Position	180	1000083926	139636
485.509	192.073	2.5	um	Spot	Position	180	1000132024	139684
408.219	207.783	2.5	um	Spot	Position	180	1000135422	139685
505.275	256.346	2.5	um	Spot	Position	180	1000139405	139693
180.971	138.125	2.5	um	Spot	Position	181	1000139830	139830
112.67	166.993	2.5	um	Spot	Position	181	1000129820	139836
27.4016	277.464	2.5	um	Spot	Position	181	1000083926	139861
465.099	153.677	2.5	um	Spot	Position	181	1000116245	139905
485.216	191.956	2.5	um	Spot	Position	181	1000132024	139912
408.148	207.083	2.5	um	Spot	Position	181	1000135422	139914
495.265	261.876	2.5	um	Spot	Position	181	1000139405	139923
114.378	378.895	2.5	um	Spot	Position	181	1000132041	139948
189.952	133.935	2.5	um	Spot	Position	182	1000139830	140071
113.56	166.769	2.5	um	Spot	Position	182	1000129820	140076
27.2067	277.499	2.5	um	Spot	Position	182	1000083926	140095
468.272	152.775	2.5	um	Spot	Position	182	1000116245	140131
485.643	191.771	2.5	um	Spot	Position	182	1000132024	140138
408.392	206.94	2.5	um	Spot	Position	182	1000135422	140140
487.956	265.1	2.5	um	Spot	Position	182	1000139405	140149
113.305	378.344	2.5	um	Spot	Position	182	1000132041	140170
27.068	277.541	2.5	um	Spot	Position	183	1000083926	140308
471.677	151.176	2.5	um	Spot	Position	183	1000116245	140347
485.5	190.798	2.5	um	Spot	Position	183	1000132024	140356
408.313	206.9	2.5	um	Spot	Position	183	1000135422	140359
487.147	265.086	2.5	um	Spot	Position	183	1000139405	140368
113.015	378.239	2.5	um	Spot	Position	183	1000132041	140388
26.9029	277.612	2.5	um	Spot	Position	184	1000083926	140567
403.293	109.248	2.5	um	Spot	Position	184	1000140607	140607
471.471	151.472	2.5	um	Spot	Position	184	1000116245	140617
485.865	191.406	2.5	um	Spot	Position	184	1000132024	140626
405.9	212.392	2.5	um	Spot	Position	184	1000135422	140629
481.357	271.447	2.5	um	Spot	Position	184	1000139405	140639
113.18	378.845	2.5	um	Spot	Position	184	1000132041	140666
211.933	130.187	2.5	um	Spot	Position	185	1000139830	140816
26.9661	277.873	2.5	um	Spot	Position	185	1000083926	140848
405.381	107.249	2.5	um	Spot	Position	185	1000140607	140883
471.852	151.699	2.5	um	Spot	Position	185	1000116245	140896
485.56	191.785	2.5	um	Spot	Position	185	1000132024	140906
406.012	212.434	2.5	um	Spot	Position	185	1000135422	140910
472.62	278.519	2.5	um	Spot	Position	185	1000139405	140918
112.95	378.636	2.5	um	Spot	Position	185	1000132041	140932
221.319	129.635	2.5	um	Spot	Position	186	1000139830	141040
27.0248	278.085	2.5	um	Spot	Position	186	1000083926	141076
404.653	108.422	2.5	um	Spot	Position	186	1000140607	141118
471.919	151.948	2.5	um	Spot	Position	186	1000116245	141135
485.951	191.285	2.5	um	Spot	Position	186	1000132024	141144
405.919	212.2	2.5	um	Spot	Position	186	1000135422	141147
113.337	378.891	2.5	um	Spot	Position	186	1000132041	141194
163.923	101.977	2.5	um	Spot	Position	187	1000141337	141337
27.2156	278.31	2.5	um	Spot	Position	187	1000083926	141391
404.086	110.083	2.5	um	Spot	Position	187	1000140607	141438
406.455	211.935	2.5	um	Spot	Position	187	1000135422	141467
460.89	289.052	2.5	um	Spot	Position	187	1000139405	141483
113.588	379.163	2.5	um	Spot	Position	187	1000132041	141516
163.99	102.418	2.5	um	Spot	Position	188	1000141337	141696
27.2642	278.552	2.5	um	Spot	Position	188	1000083926	141761
404.289	109.729	2.5	um	Spot	Position	188	1000140607	141808
474.391	150.949	2.5	um	Spot	Position	188	1000116245	141824
407.34	210.217	2.5	um	Spot	Position	188	1000135422	141842
454.022	296.702	2.5	um	Spot	Position	188	1000139405	141866
114.122	379.29	2.5	um	Spot	Position	188	1000132041	141902
164.444	102.568	2.5	um	Spot	Position	189	1000141337	142113
243.746	131.041	2.5	um	Spot	Position	189	1000139830	142122
27.1325	278.611	2.5	um	Spot	Position	189	1000083926	142171
404.298	108.999	2.5	um	Spot	Position	189	1000140607	142213
485.286	147.512	2.5	um	Spot	Position	189	1000116245	142229
407.312	210.008	2.5	um	Spot	Position	189	1000135422	142248
446.364	308.56	2.5	um	Spot	Position	189	1000139405	142272
113.837	379.54	2.5	um	Spot	Position	189	1000132041	142303
164.573	102.253	2.5	um	Spot	Position	190	1000141337	142488
27.4249	279.17	2.5	um	Spot	Position	190	1000083926	142540
404.439	109.73	2.5	um	Spot	Position	190	1000140607	142588
497.034	143.442	2.5	um	Spot	Position	190	1000116245	142598
406.683	212.454	2.5	um	Spot	Position	190	1000135422	142619
114.314	379.767	2.5	um	Spot	Position	190	1000132041	142678
164.532	101.271	2.5	um	Spot	Position	191	1000141337	142864
26.9837	278.693	2.5	um	Spot	Position	191	1000083926	142915
404.647	109.531	2.5	um	Spot	Position	191	1000140607	142950
500.074	141.233	2.5	um	Spot	Position	191	1000116245	142957
114.254	379.605	2.5	um	Spot	Position	191	1000132041	143027
433.65	332.88	2.5	um	Spot	Position	191	1000139405	143103
162.925	100.639	2.5	um	Spot	Position	192	1000141337	143171
27.0522	278.953	2.5	um	Spot	Position	192	1000083926	143227
404.679	109.641	2.5	um	Spot	Position	192	1000140607	143271
500.615	141.35	2.5	um	Spot	Position	192	1000116245	143283
114.507	379.68	2.5	um	Spot	Position	192	1000132041	143350
432.229	333.687	2.5	um	Spot	Position	192	1000139405	143439
159.85	98.4733	2.5	um	Spot	Position	193	1000141337	143515
242.19	129.747	2.5	um	Spot	Position	193	1000139830	143528
27	279.078	2.5	um	Spot	Position	193	1000083926	143588
404.779	110.023	2.5	um	Spot	Position	193	1000140607	143642
500.805	141.705	2.5	um	Spot	Position	193	1000116245	143654
410.525	204.031	2.5	um	Spot	Position	193	1000135422	143664
115.228	380.277	2.5	um	Spot	Position	193	1000132041	143733
432.698	334.857	2.5	um	Spot	Position	193	1000139405	143851
159.563	99.254	2.5	um	Spot	Position	194	1000141337	143936
247.082	129.773	2.5	um	Spot	Position	194	1000139830	143945
274.385	206.585	2.5	um	Spot	Position	194	1000143982	143982
26.9071	279.22	2.5	um	Spot	Position	194	1000083926	144021
405.139	110.053	2.5	um	Spot	Position	194	1000140607	144070
501.596	142.148	2.5	um	Spot	Position	194	1000116245	144078
411.237	202.184	2.5	um	Spot	Position	194	1000135422	144087
115.425	380.561	2.5	um	Spot	Position	194	1000132041	144145
431.549	335.812	2.5	um	Spot	Position	194	1000139405	144278
157.509	97.2866	2.5	um	Spot	Position	195	1000141337	144363
27.2151	279.428	2.5	um	Spot	Position	195	1000083926	144439
405.649	110.063	2.5	um	Spot	Position	195	1000140607	144475
499.409	144.033	2.5	um	Spot	Position	195	1000116245	144484
412.938	197.311	2.5	um	Spot	Position	195	1000135422	144491
115.236	380.548	2.5	um	Spot	Position	195	1000132041	144554
438.688	349.472	2.5	um	Spot	Position	195	1000139405	144663
155.993	96.1613	2.5	um	Spot	Position	196	1000141337	144734
289.696	195.263	2.5	um	Spot	Position	196	1000143982	144766
27.0986	279.419	2.5	um	Spot	Position	196	1000083926	144798
404.297	110.676	2.5	um	Spot	Position	196	1000140607	144851
498.181	144.972	2.5	um	Spot	Position	196	1000116245	144864
413.033	194.861	2.5	um	Spot	Position	196	1000135422	144881
115.854	381.076	2.5	um	Spot	Position	196	1000132041	144951
151.164	93.4862	2.5	um	Spot	Position	197	1000141337	145162
26.9802	279.396	2.5	um	Spot	Position	197	1000083926	145235
403.828	110.887	2.5	um	Spot	Position	197	1000140607	145284
498.475	144.391	2.5	um	Spot	Position	197	1000116245	145295
415.461	189.844	2.5	um	Spot	Position	197	1000135422	145309
116.179	381.087	2.5	um	Spot	Position	197	1000132041	145385
148.148	91.5606	2.5	um	Spot	Position	198	1000141337	145577
297.115	191.376	2.5	um	Spot	Position	198	1000143982	145610
26.7875	279.61	2.5	um	Spot	Position	198	1000083926	145636
403.475	111.563	2.5	um	Spot	Position	198	1000140607	145675
500.046	143.877	2.5	um	Spot	Position	198	1000116245	145685
421.608	185.808	2.5	um	Spot	Position	198	1000135422	145699
115.65	381.245	2.5	um	Spot	Position	198	1000132041	145741
434.789	342.208	2.5	um	Spot	Position	198	1000139405	145810
145.958	91.4958	2.5	um	Spot	Position	199	1000141337	145872
26.5549	279.827	2.5	um	Spot	Position	199	1000083926	145938
401.948	112.897	2.5	um	Spot	Position	199	1000140607	145981
501.771	144.373	2.5	um	Spot	Position	199	1000116245	145989
429.291	182.432	2.5	um	Spot	Position	199	1000135422	146002
115.54	381.75	2.5	um	Spot	Position	199	1000132041	146077
445.53	358.056	2.5	um	Spot	Position	199	1000139405	146175
184.423	84.7338	2.5	um	Spot	Position	200	1000146250	146250
143.949	90.9768	2.5	um	Spot	Position	200	1000141337	146254
280.28	197.526	2.5	um	Spot	Position	200	1000143982	146282
26.4561	279.783	2.5	um	Spot	Position	200	1000083926	146302
401.89	112.259	2.5	um	Spot	Position	200	1000140607	146348
501.974	144.824	2.5	um	Spot	Position	200	1000116245	146353
440.646	181.029	2.5	um	Spot	Position	200	1000135422	146365
115.674	381.618	2.5	um	Spot	Position	200	1000132041	146432
452.749	375.365	2.5	um	Spot	Position	200	1000139405	146524
139.299	90.3196	2.5	um	Spot	Position	201	1000141337	146594
26.321	279.691	2.5	um	Spot	Position	201	1000083926	146658
402.836	111.334	2.5	um	Spot	Position	201	1000140607	146709
502.807	145.5	2.5	um	Spot	Position	201	1000116245	146719
451.826	178.238	2.5	um	Spot	Position	201	1000135422	146725
115.07	381.3	2.5	um	Spot	Position	201	1000132041	146798
454.332	378.539	2.5	um	Spot	Position	201	1000139405	146893
133.694	92.2449	2.5	um	Spot	Position	202	1000141337	146962
26.139	279.903	2.5	um	Spot	Position	202	1000083926	147014
403.573	110.353	2.5	um	Spot	Position	202	1000140607	147037
502.212	146.488	2.5	um	Spot	Position	202	1000116245	147043
457.735	177.857	2.5	um	Spot	Position	202	1000135422	147053
114.762	381.031	2.5	um	Spot	Position	202	1000132041	147104
130.061	91.6228	2.5	um	Spot	Position	203	1000141337	147205
272.729	197.672	2.5	um	Spot	Position	203	1000143982	147234
25.9603	279.87	2.5	um	Spot	Position	203	1000083926	147255
405.722	106.431	2.5	um	Spot	Position	203	1000140607	147287
502.679	146.546	2.5	um	Spot	Position	203	1000116245	147298
462.504	177.442	2.5	um	Spot	Position	203	1000135422	147304
115.06	381.415	2.5	um	Spot	Position	203	1000132041	147369
171.654	74.1471	2.5	um	Spot	Position	204	1000146250	147483
126.651	91.0147	2.5	um	Spot	Position	204	1000141337	147489
281.234	196.723	2.5	um	Spot	Position	204	1000143982	147526
25.8951	279.868	2.5	um	Spot	Position	204	1000083926	147558
405.921	106.34	2.5	um	Spot	Position	204	1000140607	147601
505.026	143.172	2.5	um	Spot	Position	204	1000116245	147612
464.294	177.186	2.5	um	Spot	Position	204	1000135422	147625
114.979	381.388	2.5	um	Spot	Position	204	1000132041	147710
465.615	401.949	2.5	um	Spot	Position	204	1000139405	147828
168.064	74.9745	2.5	um	Spot	Position	205	1000146250	147870
290.029	196.655	2.5	um	Spot	Position	205	1000143982	147900
25.8297	279.756	2.5	um	Spot	Position	205	1000083926	147922
405.474	106.769	2.5	um	Spot	Position	205	1000140607	147947
505.62	142.408	2.5	um	Spot	Position	205	1000116245	147954
465.801	176.68	2.5	um	Spot	Position	205	1000135422	147962
114.978	381.301	2.5	um	Spot	Position	205	1000132041	148020
464.97	402.532	2.5	um	Spot	Position	205	1000139405	148082
168.103	74.2083	2.5	um	Spot	Position	206	1000146250	148127
294.921	195.301	2.5	um	Spot	Position	206	1000143982	148173
25.6981	279.777	2.5	um	Spot	Position	206	1000083926	148202
405.44	106.287	2.5	um	Spot	Position	206	1000140607	148244
505.697	143.399	2.5	um	Spot	Position	206	1000116245	148256
479.213	182.172	2.5	um	Spot	Position	206	1000135422	148265
115.245	381.752	2.5	um	Spot	Position	206	1000132041	148331
464.639	402.086	2.5	um	Spot	Position	206	1000139405	148426
164.921	74.949	2.5	um	Spot	Position	207	1000146250	148473
291.535	196.358	2.5	um	Spot	Position	207	1000143982	148519
25.715	280.027	2.5	um	Spot	Position	207	1000083926	148557
406.17	106.621	2.5	um	Spot	Position	207	1000140607	148599
507.166	143.502	2.5	um	Spot	Position	207	1000116245	148610
114.91	381.46	2.5	um	Spot	Position	207	1000132041	148698
464.471	401.032	2.5	um	Spot	Position	207	1000139405	148830
164.333	73.599	2.5	um	Spot	Position	208	1000146250	148894
287.214	198.731	2.5	um	Spot	Position	208	1000143982	148932
25.6982	279.973	2.5	um	Spot	Position	208	1000083926	148959
406.508	107.209	2.5	um	Spot	Position	208	1000140607	149005
506.15	142.899	2.5	um	Spot	Position	208	1000116245	149016
114.929	381.562	2.5	um	Spot	Position	208	1000132041	149119
465.497	401.453	2.5	um	Spot	Position	208	1000139405	149241
164.629	73.5262	2.5	um	Spot	Position	209	1000146250	149294
280.52	202.336	2.5	um	Spot	Position	209	1000143982	149346
25.8705	280.288	2.5	um	Spot	Position	209	1000083926	149387
405.754	108.232	2.5	um	Spot	Position	209	1000140607	149447
505.151	142.53	2.5	um	Spot	Position	209	1000116245	149460
485.545	189.783	2.5	um	Spot	Position	209	1000135422	149474
115.54	382.015	2.5	um	Spot	Position	209	1000132041	149565
465.501	399.299	2.5	um	Spot	Position	209	1000139405	149713
165.071	73.2471	2.5	um	Spot	Position	210	1000146250	149767
271.532	207.205	2.5	um	Spot	Position	210	1000143982	149820
25.9657	280.509	2.5	um	Spot	Position	210	1000083926	149861
405.533	108.522	2.5	um	Spot	Position	210	1000140607	149917
506.293	142.955	2.5	um	Spot	Position	210	1000116245	149933
485.549	190.069	2.5	um	Spot	Position	210	1000135422	149942
115.361	381.974	2.5	um	Spot	Position	210	1000132041	150035
456.981	388.02	2.5	um	Spot	Position	210	1000139405	150195
164.116	73.1851	2.5	um	Spot	Position	211	1000146250	150268
265.329	210.031	2.5	um	Spot	Position	211	1000143982	150325
25.9233	280.513	2.5	um	Spot	Position	211	1000083926	150353
404.45	110.42	2.5	um	Spot	Position	211	1000140607	150406
506.415	141.732	2.5	um	Spot	Position	211	1000116245	150411
486.494	190.347	2.5	um	Spot	Position	211	1000135422	150422
116.041	382.408	2.5	um	Spot	Position	211	1000132041	150496
165.246	73.1816	2.5	um	Spot	Position	212	1000146250	150690
267.877	208.094	2.5	um	Spot	Position	212	1000143982	150743
25.9735	280.519	2.5	um	Spot	Position	212	1000083926	150782
395.2	122.074	2.5	um	Spot	Position	212	1000140607	150843
506.258	141.425	2.5	um	Spot	Position	212	1000116245	150848
485.672	190.666	2.5	um	Spot	Position	212	1000135422	150860
115.573	382.443	2.5	um	Spot	Position	212	1000132041	150939
274.923	206.369	2.5	um	Spot	Position	213	1000143982	151165
25.8041	280.541	2.5	um	Spot	Position	213	1000083926	151192
390.342	133.25	2.5	um	Spot	Position	213	1000140607	151232
507.118	142.331	2.5	um	Spot	Position	213	1000116245	151236
486.065	190.754	2.5	um	Spot	Position	213	1000135422	151251
115.822	382.533	2.5	um	Spot	Position	213	1000132041	151304
165.914	73.8448	2.5	um	Spot	Position	214	1000146250	151430
272.4	207.431	2.5	um	Spot	Position	214	1000143982	151476
25.9028	281.044	2.5	um	Spot	Position	214	1000083926	151499
506.787	143.688	2.5	um	Spot	Position	214	1000116245	151559
382.555	144.834	2.5	um	Spot	Position	214	1000140607	151560
116.273	382.924	2.5	um	Spot	Position	214	1000132041	151644
164.622	74.6118	2.5	um	Spot	Position	215	1000146250	151804
265.13	210.163	2.5	um	Spot	Position	215	1000143982	151834
25.8174	281.019	2.5	um	Spot	Position	215	1000083926	151851
505.646	143.615	2.5	um	Spot	Position	215	1000116245	151888
372.914	154.62	2.5	um	Spot	Position	215	1000140607	151890
116.211	382.961	2.5	um	Spot	Position	215	1000132041	151925
162.809	75.1353	2.5	um	Spot	Position	216	1000146250	152012
256.768	213.192	2.5	um	Spot	Position	216	1000143982	152047
25.7784	280.999	2.5	um	Spot	Position	216	1000083926	152074
503.991	144.942	2.5	um	Spot	Position	216	1000116245	152131
366.303	159.207	2.5	um	Spot	Position	216	1000140607	152134
116.033	382.995	2.5	um	Spot	Position	216	1000132041	152208
25.6881	281.114	2.5	um	Spot	Position	217	1000083926	152424
503.2	146.862	2.5	um	Spot	Position	217	1000116245	152472
362.225	163.307	2.5	um	Spot	Position	217	1000140607	152476
116.1	382.976	2.5	um	Spot	Position	217	1000132041	152527
162.222	75.631	2.5	um	Spot	Position	218	1000146250	152620
25.6512	281.015	2.5	um	Spot	Position	218	1000083926	152685
502.248	146.948	2.5	um	Spot	Position	218	1000116245	152737
116.236	382.865	2.5	um	Spot	Position	218	1000132041	152804
155.582	76.5625	2.5	um	Spot	Position	219	1000146250	152938
25.6522	281.091	2.5	um	Spot	Position	219	1000083926	153011
501.545	148.23	2.5	um	Spot	Position	219	1000116245	153057
361.448	164.393	2.5	um	Spot	Position	219	1000140607	153061
116.361	383.027	2.5	um	Spot	Position	219	1000132041	153126
152.217	76.4318	2.5	um	Spot	Position	220	1000146250	153270
219.539	230.482	2.5	um	Spot	Position	220	1000143982	153306
25.6427	281.234	2.5	um	Spot	Position	220	1000083926	153321
502.932	148.814	2.5	um	Spot	Position	220	1000116245	153368
116.292	382.797	2.5	um	Spot	Position	220	1000132041	153439
153.813	74.8901	2.5	um	Spot	Position	221	1000146250	153540
213.999	230.305	2.5	um	Spot	Position	221	1000143982	153598
25.5137	280.946	2.5	um	Spot	Position	221	1000083926	153621
502.982	148.698	2.5	um	Spot	Position	221	1000116245	153687
152.509	74.8765	2.5	um	Spot	Position	222	1000146250	153983
25.2371	280.847	2.5	um	Spot	Position	222	1000083926	154063
504.323	147.688	2.5	um	Spot	Position	222	1000116245	154136
361.41	162.941	2.5	um	Spot	Position	222	1000140607	154140
116.264	382.698	2.5	um	Spot	Position	222	1000132041	154237
152.136	75.2316	2.5	um	Spot	Position	223	1000146250	154448
25.1416	280.68	2.5	um	Spot	Position	223	1000083926	154539
503.967	147.122	2.5	um	Spot	Position	223	1000116245	154599
361.022	162.945	2.5	um	Spot	Position	223	1000140607	154603
116.28	382.593	2.5	um	Spot	Position	223	1000132041	154706
151.118	74.4109	2.5	um	Spot	Position	224	1000146250	154937
198.007	250.122	2.5	um	Spot	Position	224	1000143982	155007
25.1405	280.608	2.5	um	Spot	Position	224	1000083926	155027
504.815	148.002	2.5	um	Spot	Position	224	1000116245	155091
116.65	382.615	2.5	um	Spot	Position	224	1000132041	155184
149.43	75.0519	2.5	um	Spot	Position	225	1000146250	155439
25.1431	280.614	2.5	um	Spot	Position	225	1000083926	155531
504.895	147.515	2.5	um	Spot	Position	225	1000116245	155581
115.908	382.422	2.5	um	Spot	Position	225	1000132041	155657
24.9348	280.524	2.5	um	Spot	Position	226	1000083926	155945
504.748	148.207	2.5	um	Spot	Position	226	1000116245	156002
360.688	163.979	2.5	um	Spot	Position	226	1000140607	156008
115.762	382.623	2.5	um	Spot	Position	226	1000132041	156102
516.863	461.213	2.5	um	Spot	Position	226	1000156244	156244
149.016	76.7636	2.5	um	Spot	Position	227	1000146250	156298
24.8395	280.596	2.5	um	Spot	Position	227	1000083926	156361
505.265	148.014	2.5	um	Spot	Position	227	1000116245	156421
361.073	163.679	2.5	um	Spot	Position	227	1000140607	156427
516.949	461.409	2.5	um	Spot	Position	227	1000156244	156616
149.816	77.8876	2.5	um	Spot	Position	228	1000146250	156656
24.9069	280.746	2.5	um	Spot	Position	228	1000083926	156703
506.467	146.213	2.5	um	Spot	Position	228	1000116245	156738
361.262	163.62	2.5	um	Spot	Position	228	1000140607	156745
517.006	461.114	2.5	um	Spot	Position	228	1000156244	156882
24.9564	280.805	2.5	um	Spot	Position	229	1000083926	156998
509.865	143.814	2.5	um	Spot	Position	229	1000116245	157056
361.197	164.147	2.5	um	Spot	Position	229	1000140607	157063
516.992	461.271	2.5	um	Spot	Position	229	1000156244	157298
149.569	78.49	2.5	um	Spot	Position	230	1000146250	157340
25.0124	280.67	2.5	um	Spot	Position	230	1000083926	157403
509.992	142.881	2.5	um	Spot	Position	230	1000116245	157459
356.421	171.252	2.5	um	Spot	Position	230	1000140607	157462
516.503	461.675	2.5	um	Spot	Position	230	1000156244	157684
148.731	78.8338	2.5	um	Spot	Position	231	1000146250	157740
24.8875	280.667	2.5	um	Spot	Position	231	1000083926	157816
510.926	144.037	2.5	um	Spot	Position	231	1000116245	157880
516.239	461.289	2.5	um	Spot	Position	231	1000156244	158116
148.707	80.307	2.5	um	Spot	Position	232	1000146250	158163
24.9344	280.812	2.5	um	Spot	Position	232	1000083926	158214
512.181	144.366	2.5	um	Spot	Position	232	1000116245	158253
353.88	150.136	2.5	um	Spot	Position	232	1000158256	158256
516.779	461.02	2.5	um	Spot	Position	232	1000156244	158382
149.189	82.0896	2.5	um	Spot	Position	233	1000146250	158427
24.8198	280.873	2.5	um	Spot	Position	233	1000083926	158508
511.484	144.138	2.5	um	Spot	Position	233	1000116245	158573
356.722	174.373	2.5	um	Spot	Position	233	1000140607	158584
516.163	461.133	2.5	um	Spot	Position	233	1000156244	158816
24.7047	280.85	2.5	um	Spot	Position	234	1000083926	158941
510.663	143.97	2.5	um	Spot	Position	234	1000116245	159011
516.306	461.137	2.5	um	Spot	Position	234	1000156244	159233
148.489	81.6057	2.5	um	Spot	Position	235	1000146250	159282
24.7564	280.768	2.5	um	Spot	Position	235	1000083926	159377
355.584	140.728	2.5	um	Spot	Position	235	1000158256	159449
511.511	143.777	2.5	um	Spot	Position	235	1000116245	159452
352.553	184.825	2.5	um	Spot	Position	235	1000140607	159460
516.179	462.097	2.5	um	Spot	Position	235	1000156244	159731
147.577	81.5848	2.5	um	Spot	Position	236	1000146250	159779
24.4987	280.745	2.5	um	Spot	Position	236	1000083926	159875
354.314	131.677	2.5	um	Spot	Position	236	1000158256	159928
511.882	144.253	2.5	um	Spot	Position	236	1000116245	159936
346.996	199.055	2.5	um	Spot	Position	236	1000140607	159947
516.135	461.967	2.5	um	Spot	Position	236	1000156244	160215
147.104	81.556	2.5	um	Spot	Position	237	1000146250	160268
24.5084	280.695	2.5	um	Spot	Position	237	1000083926	160332
353.922	131.13	2.5	um	Spot	Position	237	1000158256	160364
512.127	143.027	2.5	um	Spot	Position	237	1000116245	160367
346.868	203.322	2.5	um	Spot	Position	237	1000140607	160374
515.983	462.606	2.5	um	Spot	Position	237	1000156244	160546
147.136	82.5363	2.5	um	Spot	Position	238	1000146250	160588
24.3736	280.581	2.5	um	Spot	Position	238	1000083926	160663
355.595	121.077	2.5	um	Spot	Position	238	1000158256	160709
512.384	141.839	2.5	um	Spot	Position	238	1000116245	160715
516.096	462.197	2.5	um	Spot	Position	238	1000156244	160878
24.2476	280.74	2.5	um	Spot	Position	239	1000083926	161021
355.689	121.147	2.5	um	Spot	Position	239	1000158256	161084
354.771	242.571	2.5	um	Spot	Position	239	1000140607	161140
516.58	462.213	2.5	um	Spot	Position	239	1000156244	161377
146.907	83.3202	2.5	um	Spot	Position	240	1000146250	161438
24.0674	280.734	2.5	um	Spot	Position	240	1000083926	161523
355.345	118.552	2.5	um	Spot	Position	240	1000158256	161575
360.726	260.572	2.5	um	Spot	Position	240	1000140607	161628
516.118	461.505	2.5	um	Spot	Position	240	1000156244	161839
146.129	83.11	2.5	um	Spot	Position	241	1000146250	161878
24.0785	280.891	2.5	um	Spot	Position	241	1000083926	161958
354.964	116.16	2.5	um	Spot	Position	241	1000158256	162012
516.681	462.052	2.5	um	Spot	Position	241	1000156244	162244
24.1006	281.096	2.5	um	Spot	Position	242	1000083926	162355
353.83	113.18	2.5	um	Spot	Position	242	1000158256	162394
361.076	268.353	2.5	um	Spot	Position	242	1000140607	162452
24.1741	281.16	2.5	um	Spot	Position	243	1000083926	162766
354.335	111.331	2.5	um	Spot	Position	243	1000158256	162826
360.577	266.975	2.5	um	Spot	Position	243	1000140607	162886
516.315	461.203	2.5	um	Spot	Position	243	1000156244	163159
145.678	84.2507	2.5	um	Spot	Position	244	1000146250	163224
23.9657	281.044	2.5	um	Spot	Position	244	1000083926	163316
356.072	104.581	2.5	um	Spot	Position	244	1000158256	163369
361.012	267.416	2.5	um	Spot	Position	244	1000140607	163418
517.025	461.952	2.5	um	Spot	Position	244	1000156244	163630
23.9712	281.18	2.5	um	Spot	Position	245	1000083926	163769
356.803	100.245	2.5	um	Spot	Position	245	1000158256	163823
360.246	265.28	2.5	um	Spot	Position	245	1000140607	163880
516.216	461.741	2.5	um	Spot	Position	245	1000156244	164097
143.462	84.9764	2.5	um	Spot	Position	246	1000146250	164155
23.9514	281.167	2.5	um	Spot	Position	246	1000083926	164262
357.589	99.402	2.5	um	Spot	Position	246	1000158256	164322
356.692	259.227	2.5	um	Spot	Position	246	1000140607	164381
516.01	461.375	2.5	um	Spot	Position	246	1000156244	164648
139.141	88.3625	2.5	um	Spot	Position	247	1000146250	164700
23.8583	281.315	2.5	um	Spot	Position	247	1000083926	164795
358.338	97.5944	2.5	um	Spot	Position	247	1000158256	164846
357.255	259.991	2.5	um	Spot	Position	247	1000140607	164889
516.029	461.375	2.5	um	Spot	Position	247	1000156244	165127
138.63	87.9285	2.5	um	Spot	Position	248	1000146250	165183
23.6109	280.991	2.5	um	Spot	Position	248	1000083926	165287
357.749	97.9046	2.5	um	Spot	Position	248	1000158256	165347
358.597	263.815	2.5	um	Spot	Position	248	1000140607	165409
515.808	460.325	2.5	um	Spot	Position	248	1000156244	165636
132.691	86.319	2.5	um	Spot	Position	249	1000146250	165697
23.6688	281.184	2.5	um	Spot	Position	249	1000083926	165771
358.287	96.8506	2.5	um	Spot	Position	249	1000158256	165822
359.809	266.085	2.5	um	Spot	Position	249	1000140607	165876
516.342	460.702	2.5	um	Spot	Position	249	1000156244	166049
127.474	84.8865	2.5	um	Spot	Position	250	1000146250	166100
23.7196	281.319	2.5	um	Spot	Position	250	1000083926	166162
359.736	94.2064	2.5	um	Spot	Position	250	1000158256	166191
360.797	266.066	2.5	um	Spot	Position	250	1000140607	166249
516.552	460.437	2.5	um	Spot	Position	250	1000156244	166341
125.165	84.3558	2.5	um	Spot	Position	251	1000146250	166386
23.5713	281.273	2.5	um	Spot	Position	251	1000083926	166480
361.731	91.7667	2.5	um	Spot	Position	251	1000158256	166528
357.505	259.949	2.5	um	Spot	Position	251	1000140607	166586
516.133	460.418	2.5	um	Spot	Position	251	1000156244	166780
23.4442	281.194	2.5	um	Spot	Position	252	1000083926	166912
516.249	460.33	2.5	um	Spot	Position	252	1000156244	167238
23.3867	281.46	2.5	um	Spot	Position	253	1000083926	167372
515.348	460.117	2.5	um	Spot	Position	253	1000156244	167638
