# Supplementary material for: Neurotransmitter signaling regulates distinct phases of multimodal human interneuron migration
Source: EMBO J. 2021 Oct 18;40(23):e108714. doi: 10.15252/embj.2021108714 (PMC8634123; doi:10.15252/embj.2021108714)
Supplement: Supplementary file 13 — Software EV1 [file EMBJ-40-e108714-s017.zip › Supplementary_Software/track-analysis-using-trackpal/DATA_RAW/311019_Dlxi56eGFP_WT_2_02_stackreg_cropped_merged_Position_AP-5.csv]

Position
====================
Position X	Position Y	Position Z	Unit	Category	Collection	Time	TrackID	ID
132.461	244.156	0.32285	um	Spot	Position	1	1000408265	408265
580.432	170.802	0.32285	um	Spot	Position	1	1000408285	408285
563.579	199.912	0.32285	um	Spot	Position	1	1000408292	408292
648.173	252.199	0.32285	um	Spot	Position	1	1000408297	408297
705.635	128.221	0.32285	um	Spot	Position	1	1000408307	408307
662.429	164.288	0.32285	um	Spot	Position	1	1000408309	408309
821.053	272.841	0.32285	um	Spot	Position	1	1000408317	408317
947.289	275.241	0.32285	um	Spot	Position	1	1000408319	408319
684.001	280.21	0.32285	um	Spot	Position	1	1000408321	408321
926.912	321.84	0.32285	um	Spot	Position	1	1000408330	408330
1087.73	210.024	0.32285	um	Spot	Position	1	1000408332	408332
229.925	391.032	0.32285	um	Spot	Position	1	1000408348	408348
269.864	556.027	0.32285	um	Spot	Position	1	1000408380	408380
339.244	410.821	0.32285	um	Spot	Position	1	1000408399	408399
648.636	517.61	0.32285	um	Spot	Position	1	1000408412	408412
852.905	525.635	0.32285	um	Spot	Position	1	1000408450	408450
964.189	594.979	0.32285	um	Spot	Position	1	1000408457	408457
984.141	656.998	0.32285	um	Spot	Position	1	1000408464	408464
1039.89	348.48	0.32285	um	Spot	Position	1	1000408467	408467
1013.75	422.865	0.32285	um	Spot	Position	1	1000408474	408474
1076.72	450.546	0.32285	um	Spot	Position	1	1000408476	408476
1110.43	453.635	0.32285	um	Spot	Position	1	1000408477	408477
95.9808	680.664	0.32285	um	Spot	Position	1	1000408501	408501
181.154	834.089	0.32285	um	Spot	Position	1	1000408523	408523
390.187	836.883	0.32285	um	Spot	Position	1	1000408542	408542
883.689	815.036	0.32285	um	Spot	Position	1	1000408585	408585
1086.32	750.722	0.32285	um	Spot	Position	1	1000408620	408620
1071.77	791.065	0.32285	um	Spot	Position	1	1000408626	408626
1076.39	801.866	0.32285	um	Spot	Position	1	1000408631	408631
1009.9	805.371	0.32285	um	Spot	Position	1	1000408634	408634
132.189	245.118	0.32285	um	Spot	Position	2	1000408265	408673
582.382	174.731	0.32285	um	Spot	Position	2	1000408285	408696
561.134	201.25	0.32285	um	Spot	Position	2	1000408292	408703
653.675	243.253	0.32285	um	Spot	Position	2	1000408297	408709
704.828	129.201	0.32285	um	Spot	Position	2	1000408307	408721
662.39	165.805	0.32285	um	Spot	Position	2	1000408309	408723
821.289	275.285	0.32285	um	Spot	Position	2	1000408317	408733
947.252	277.736	0.32285	um	Spot	Position	2	1000408319	408734
684.299	281.149	0.32285	um	Spot	Position	2	1000408321	408736
926.904	323.287	0.32285	um	Spot	Position	2	1000408330	408745
1088.28	214.476	0.32285	um	Spot	Position	2	1000408332	408748
230.853	391.011	0.32285	um	Spot	Position	2	1000408348	408758
272.104	556.384	0.32285	um	Spot	Position	2	1000408380	408789
339.993	412.293	0.32285	um	Spot	Position	2	1000408399	408808
648.905	518.084	0.32285	um	Spot	Position	2	1000408412	408820
852.975	526.974	0.32285	um	Spot	Position	2	1000408450	408853
964.873	596.302	0.32285	um	Spot	Position	2	1000408457	408860
984.528	658.26	0.32285	um	Spot	Position	2	1000408464	408870
1040.55	351.556	0.32285	um	Spot	Position	2	1000408467	408871
1111.74	456.335	0.32285	um	Spot	Position	2	1000408477	408876
96.3066	681.988	0.32285	um	Spot	Position	2	1000408501	408904
180.978	835.299	0.32285	um	Spot	Position	2	1000408523	408925
396.887	847.204	0.32285	um	Spot	Position	2	1000408542	408945
1087.64	752.686	0.32285	um	Spot	Position	2	1000408620	409019
1071.23	792.33	0.32285	um	Spot	Position	2	1000408626	409025
1076.22	803.317	0.32285	um	Spot	Position	2	1000408631	409030
1010.09	806.129	0.32285	um	Spot	Position	2	1000408634	409032
131.792	246.534	0.32285	um	Spot	Position	3	1000408265	409100
580.253	175.331	0.32285	um	Spot	Position	3	1000408285	409153
560.792	202.572	0.32285	um	Spot	Position	3	1000408292	409168
704.447	130.6	0.32285	um	Spot	Position	3	1000408307	409213
662.254	167.197	0.32285	um	Spot	Position	3	1000408309	409222
662.866	234.348	0.32285	um	Spot	Position	3	1000408297	409242
693.576	271.188	0.32285	um	Spot	Position	3	1000408321	409267
821.173	277.795	0.32285	um	Spot	Position	3	1000408317	409269
947.396	280.761	0.32285	um	Spot	Position	3	1000408319	409271
927.661	325.187	0.32285	um	Spot	Position	3	1000408330	409289
1088.32	218.178	0.32285	um	Spot	Position	3	1000408332	409307
231.285	391.764	0.32285	um	Spot	Position	3	1000408348	409341
272.16	557.858	0.32285	um	Spot	Position	3	1000408380	409409
341.072	414.152	0.32285	um	Spot	Position	3	1000408399	409444
650.345	516.2	0.32285	um	Spot	Position	3	1000408412	409476
825.746	405.518	0.32285	um	Spot	Position	3	1000409519	409519
853.646	527.522	0.32285	um	Spot	Position	3	1000408450	409563
965.068	598.72	0.32285	um	Spot	Position	3	1000408457	409584
985.474	658.132	0.32285	um	Spot	Position	3	1000408464	409609
1041.76	354.049	0.32285	um	Spot	Position	3	1000408467	409615
1011.22	456.358	0.32285	um	Spot	Position	3	1000408474	409632
1112.03	457.396	0.32285	um	Spot	Position	3	1000408477	409633
1075.42	470.813	0.32285	um	Spot	Position	3	1000408476	409636
96.3769	683.242	0.32285	um	Spot	Position	3	1000408501	409703
180.349	837.665	0.32285	um	Spot	Position	3	1000408523	409752
204.161	860.389	0.32285	um	Spot	Position	3	1000409768	409768
397.234	853.477	0.32285	um	Spot	Position	3	1000408542	409814
866.763	824.765	0.32285	um	Spot	Position	3	1000408585	409901
966.262	867.538	0.32285	um	Spot	Position	3	1000409920	409920
1089.91	754.884	0.32285	um	Spot	Position	3	1000408620	409962
1071.26	793.525	0.32285	um	Spot	Position	3	1000408626	409975
1076.79	803.413	0.32285	um	Spot	Position	3	1000408631	409980
1011.24	807.059	0.32285	um	Spot	Position	3	1000408634	409981
132.008	247.168	0.32285	um	Spot	Position	4	1000408265	410053
580.714	175.262	0.32285	um	Spot	Position	4	1000408285	410111
561.526	205.017	0.32285	um	Spot	Position	4	1000408292	410126
704.03	131.737	0.32285	um	Spot	Position	4	1000408307	410173
661.969	168.302	0.32285	um	Spot	Position	4	1000408309	410180
665.404	222.445	0.32285	um	Spot	Position	4	1000408297	410196
694.041	270.368	0.32285	um	Spot	Position	4	1000408321	410217
821.216	279.301	0.32285	um	Spot	Position	4	1000408317	410223
928.584	327.248	0.32285	um	Spot	Position	4	1000408330	410242
1088.73	220.336	0.32285	um	Spot	Position	4	1000408332	410261
231.719	392.45	0.32285	um	Spot	Position	4	1000408348	410292
112.098	524.203	0.32285	um	Spot	Position	4		410347
272.536	558.801	0.32285	um	Spot	Position	4	1000408380	410368
342.082	414.362	0.32285	um	Spot	Position	4	1000408399	410419
366.823	479.077	0.32285	um	Spot	Position	4	1000410438	410438
653.004	512.525	0.32285	um	Spot	Position	4	1000408412	410449
819.124	399.388	0.32285	um	Spot	Position	4	1000409519	410506
972.787	506.514	0.32285	um	Spot	Position	4	1000410538	410538
854.216	528.455	0.32285	um	Spot	Position	4	1000408450	410550
965.489	600.212	0.32285	um	Spot	Position	4	1000408457	410571
986.492	659.56	0.32285	um	Spot	Position	4	1000408464	410591
1109.77	452.205	0.32285	um	Spot	Position	4	1000408477	410618
1005.59	469.648	0.32285	um	Spot	Position	4	1000408474	410621
1074.23	473.517	0.32285	um	Spot	Position	4	1000408476	410623
96.5279	683.513	0.32285	um	Spot	Position	4	1000408501	410684
325.118	733.908	0.32285	um	Spot	Position	4	1000410700	410700
178.818	836.904	0.32285	um	Spot	Position	4	1000408523	410730
204.084	859.945	0.32285	um	Spot	Position	4	1000409768	410744
397.274	859.191	0.32285	um	Spot	Position	4	1000408542	410784
861.94	828.204	0.32285	um	Spot	Position	4	1000408585	410868
965.624	868.237	0.32285	um	Spot	Position	4	1000409920	410887
1092.09	756.278	0.32285	um	Spot	Position	4	1000408620	410927
1072.5	793.659	0.32285	um	Spot	Position	4	1000408626	410939
1077.45	804.434	0.32285	um	Spot	Position	4	1000408631	410944
1012.05	806.903	0.32285	um	Spot	Position	4	1000408634	410946
131.337	248.06	0.32285	um	Spot	Position	5	1000408265	411015
661.142	169.927	0.32285	um	Spot	Position	5	1000408309	411071
581.024	175.926	0.32285	um	Spot	Position	5	1000408285	411073
559.332	203.125	0.32285	um	Spot	Position	5	1000408292	411087
705.494	130.573	0.32285	um	Spot	Position	5	1000408307	411135
669.531	212.108	0.32285	um	Spot	Position	5	1000408297	411155
699.651	260.989	0.32285	um	Spot	Position	5	1000408321	411178
821.094	280.38	0.32285	um	Spot	Position	5	1000408317	411188
949.153	285.705	0.32285	um	Spot	Position	5	1000408319	411190
929.979	327.942	0.32285	um	Spot	Position	5	1000408330	411205
1089.25	223.502	0.32285	um	Spot	Position	5	1000408332	411228
232.641	392.997	0.32285	um	Spot	Position	5	1000408348	411259
272.83	558.937	0.32285	um	Spot	Position	5	1000408380	411327
346.017	415.906	0.32285	um	Spot	Position	5	1000408399	411374
367.157	479.576	0.32285	um	Spot	Position	5	1000410438	411393
656.007	507.478	0.32285	um	Spot	Position	5	1000408412	411404
813.644	393.771	0.32285	um	Spot	Position	5	1000409519	411464
963.545	511.509	0.32285	um	Spot	Position	5	1000410538	411502
854.629	528.735	0.32285	um	Spot	Position	5	1000408450	411512
966.811	600.969	0.32285	um	Spot	Position	5	1000408457	411536
986.975	660.884	0.32285	um	Spot	Position	5	1000408464	411555
1109	452.138	0.32285	um	Spot	Position	5	1000408477	411574
1074.17	474.448	0.32285	um	Spot	Position	5	1000408476	411580
95.1684	684.431	0.32285	um	Spot	Position	5	1000408501	411642
325.097	735.789	0.32285	um	Spot	Position	5	1000410700	411662
177.3	837.04	0.32285	um	Spot	Position	5	1000408523	411694
203.723	859.986	0.32285	um	Spot	Position	5	1000409768	411710
409.189	877.255	0.32285	um	Spot	Position	5	1000408542	411763
712.507	774.082	0.32285	um	Spot	Position	5	1000411819	411819
856.188	829.657	0.32285	um	Spot	Position	5	1000408585	411842
966.302	867.543	0.32285	um	Spot	Position	5	1000409920	411857
1093.4	756.553	0.32285	um	Spot	Position	5	1000408620	411897
1072.7	794.676	0.32285	um	Spot	Position	5	1000408626	411908
1077.8	804.757	0.32285	um	Spot	Position	5	1000408631	411913
1012.59	807.096	0.32285	um	Spot	Position	5	1000408634	411915
130.569	248.199	0.32285	um	Spot	Position	6	1000408265	411970
661.082	170.328	0.32285	um	Spot	Position	6	1000408309	411988
581.186	176.642	0.32285	um	Spot	Position	6	1000408285	411990
559.492	203.115	0.32285	um	Spot	Position	6	1000408292	411994
705.29	131.988	0.32285	um	Spot	Position	6	1000408307	412012
665.283	201.287	0.32285	um	Spot	Position	6	1000408297	412014
707.053	257.648	0.32285	um	Spot	Position	6	1000408321	412020
820.941	281.557	0.32285	um	Spot	Position	6	1000408317	412025
949.649	288.578	0.32285	um	Spot	Position	6	1000408319	412027
232.595	394.124	0.32285	um	Spot	Position	6	1000408348	412046
272.66	559.59	0.32285	um	Spot	Position	6	1000408380	412076
352.908	417.92	0.32285	um	Spot	Position	6	1000408399	412093
367.28	480.005	0.32285	um	Spot	Position	6	1000410438	412101
797.925	381.36	0.32285	um	Spot	Position	6	1000409519	412124
661.338	502.485	0.32285	um	Spot	Position	6	1000408412	412140
963.71	512.053	0.32285	um	Spot	Position	6	1000410538	412141
854.936	529.377	0.32285	um	Spot	Position	6	1000408450	412145
967.091	602.305	0.32285	um	Spot	Position	6	1000408457	412153
1106.83	452.564	0.32285	um	Spot	Position	6	1000408477	412165
1073.78	477.853	0.32285	um	Spot	Position	6	1000408476	412168
1002.96	494.119	0.32285	um	Spot	Position	6	1000408474	412170
95.2019	684.839	0.32285	um	Spot	Position	6	1000408501	412192
323.582	735.998	0.32285	um	Spot	Position	6	1000410700	412204
177.343	836.75	0.32285	um	Spot	Position	6	1000408523	412214
204.63	860.994	0.32285	um	Spot	Position	6	1000409768	412225
987.664	662.711	0.32285	um	Spot	Position	6	1000408464	412236
722.123	779.293	0.32285	um	Spot	Position	6	1000411819	412258
1094.74	756.44	0.32285	um	Spot	Position	6	1000408620	412297
1072.44	796.026	0.32285	um	Spot	Position	6	1000408626	412307
1078.31	805.661	0.32285	um	Spot	Position	6	1000408631	412312
1013	807.143	0.32285	um	Spot	Position	6	1000408634	412314
130.09	248.519	0.32285	um	Spot	Position	7	1000408265	412372
659.465	170.529	0.32285	um	Spot	Position	7	1000408309	412427
581.381	176.922	0.32285	um	Spot	Position	7	1000408285	412429
660.362	194.718	0.32285	um	Spot	Position	7	1000408297	412442
558.8	203.245	0.32285	um	Spot	Position	7	1000408292	412445
704.837	133.665	0.32285	um	Spot	Position	7	1000408307	412492
710.751	255.026	0.32285	um	Spot	Position	7	1000408321	412535
821.286	282.586	0.32285	um	Spot	Position	7	1000408317	412546
1089.99	230.427	0.32285	um	Spot	Position	7	1000408332	412589
233.374	394.557	0.32285	um	Spot	Position	7	1000408348	412629
272.421	560.745	0.32285	um	Spot	Position	7	1000408380	412695
356.595	417.971	0.32285	um	Spot	Position	7	1000408399	412747
367.464	480.17	0.32285	um	Spot	Position	7	1000410438	412765
666.06	498.089	0.32285	um	Spot	Position	7	1000408412	412876
854.74	530.008	0.32285	um	Spot	Position	7	1000408450	412889
966.934	603.445	0.32285	um	Spot	Position	7	1000408457	412909
1042.05	362.797	0.32285	um	Spot	Position	7	1000408467	412930
1105.19	451.973	0.32285	um	Spot	Position	7	1000408477	412944
1074.56	481.755	0.32285	um	Spot	Position	7	1000408476	412955
1002.98	496.757	0.32285	um	Spot	Position	7	1000408474	412959
1168.46	523.438	0.32285	um	Spot	Position	7	1000412964	412964
95.1551	685.749	0.32285	um	Spot	Position	7	1000408501	413013
323.165	736.444	0.32285	um	Spot	Position	7	1000410700	413032
176.829	837.016	0.32285	um	Spot	Position	7	1000408523	413062
204.525	861.275	0.32285	um	Spot	Position	7	1000409768	413082
988.939	664.42	0.32285	um	Spot	Position	7	1000408464	413145
729.703	787.9	0.32285	um	Spot	Position	7	1000411819	413203
1095.05	756.388	0.32285	um	Spot	Position	7	1000408620	413268
1072.52	795.995	0.32285	um	Spot	Position	7	1000408626	413280
1079.17	805.581	0.32285	um	Spot	Position	7	1000408631	413285
1013.36	808.006	0.32285	um	Spot	Position	7	1000408634	413287
130.035	248.691	0.32285	um	Spot	Position	8	1000408265	413366
660.258	171.427	0.32285	um	Spot	Position	8	1000408309	413412
580.575	177.565	0.32285	um	Spot	Position	8	1000408285	413416
660.512	194.217	0.32285	um	Spot	Position	8	1000408297	413430
561.12	206.553	0.32285	um	Spot	Position	8	1000408292	413435
705.585	133.827	0.32285	um	Spot	Position	8	1000408307	413487
713.541	252.791	0.32285	um	Spot	Position	8	1000408321	413523
821.444	284.246	0.32285	um	Spot	Position	8	1000408317	413537
951.458	292.856	0.32285	um	Spot	Position	8	1000408319	413541
233.975	394.679	0.32285	um	Spot	Position	8	1000408348	413609
270.697	560.913	0.32285	um	Spot	Position	8	1000408380	413676
360.133	418.439	0.32285	um	Spot	Position	8	1000408399	413728
367.574	480.23	0.32285	um	Spot	Position	8	1000410438	413748
931.786	331.738	0.32285	um	Spot	Position	8	1000408330	413794
782.919	364.43	0.32285	um	Spot	Position	8	1000409519	413803
667.553	496.363	0.32285	um	Spot	Position	8	1000408412	413857
854.971	530.585	0.32285	um	Spot	Position	8	1000408450	413874
967.042	605.05	0.32285	um	Spot	Position	8	1000408457	413897
1041.3	365.09	0.32285	um	Spot	Position	8	1000408467	413923
1103.28	451.269	0.32285	um	Spot	Position	8	1000408477	413942
1074.39	481.956	0.32285	um	Spot	Position	8	1000408476	413952
1169.43	522.05	0.32285	um	Spot	Position	8	1000412964	413966
95.6045	685.583	0.32285	um	Spot	Position	8	1000408501	414011
321.901	735.592	0.32285	um	Spot	Position	8	1000410700	414028
174.35	839.593	0.32285	um	Spot	Position	8	1000408523	414054
205.016	861.307	0.32285	um	Spot	Position	8	1000409768	414066
990.255	665.751	0.32285	um	Spot	Position	8	1000408464	414125
895.57	786.839	0.32285	um	Spot	Position	8	1000414184	414184
733.377	798.857	0.32285	um	Spot	Position	8	1000411819	414187
1095.94	757.499	0.32285	um	Spot	Position	8	1000408620	414254
1072.77	797.57	0.32285	um	Spot	Position	8	1000408626	414266
1079.08	806.871	0.32285	um	Spot	Position	8	1000408631	414271
1014.33	808.775	0.32285	um	Spot	Position	8	1000408634	414272
129.517	248.76	0.32285	um	Spot	Position	9	1000408265	414345
660.351	171.532	0.32285	um	Spot	Position	9	1000408309	414398
578.297	174.074	0.32285	um	Spot	Position	9	1000408285	414399
659.474	192.541	0.32285	um	Spot	Position	9	1000408297	414412
560.552	205.396	0.32285	um	Spot	Position	9	1000408292	414417
705.41	135.117	0.32285	um	Spot	Position	9	1000408307	414461
719.289	250.55	0.32285	um	Spot	Position	9	1000408321	414498
821.223	284.773	0.32285	um	Spot	Position	9	1000408317	414515
1089.04	235.277	0.32285	um	Spot	Position	9	1000408332	414562
234.434	395.423	0.32285	um	Spot	Position	9	1000408348	414603
269.886	560.724	0.32285	um	Spot	Position	9	1000408380	414668
361.051	419.175	0.32285	um	Spot	Position	9	1000408399	414714
367.621	480.122	0.32285	um	Spot	Position	9	1000410438	414732
932.811	332.106	0.32285	um	Spot	Position	9	1000408330	414781
672.275	492.138	0.32285	um	Spot	Position	9	1000408412	414838
953.272	517.613	0.32285	um	Spot	Position	9	1000410538	414847
855.094	531.191	0.32285	um	Spot	Position	9	1000408450	414856
966.789	606.673	0.32285	um	Spot	Position	9	1000408457	414877
1042.22	366.19	0.32285	um	Spot	Position	9	1000408467	414904
1102.05	450.991	0.32285	um	Spot	Position	9	1000408477	414921
1074.43	484.326	0.32285	um	Spot	Position	9	1000408476	414931
998.466	513.424	0.32285	um	Spot	Position	9	1000408474	414939
95.813	685.709	0.32285	um	Spot	Position	9	1000408501	414991
323.355	735.037	0.32285	um	Spot	Position	9	1000410700	415008
186.128	809.827	0.32285	um	Spot	Position	9	1000415032	415032
203.837	860.43	0.32285	um	Spot	Position	9	1000409768	415057
990.592	667.22	0.32285	um	Spot	Position	9	1000408464	415115
896.468	786.616	0.32285	um	Spot	Position	9	1000414184	415166
734.272	802.109	0.32285	um	Spot	Position	9	1000411819	415171
1094.72	758.845	0.32285	um	Spot	Position	9	1000408620	415235
1070.9	797.229	0.32285	um	Spot	Position	9	1000408626	415247
1077.77	805.418	0.32285	um	Spot	Position	9	1000408631	415251
1017.69	808.561	0.32285	um	Spot	Position	9	1000408634	415254
129.595	248.567	0.32285	um	Spot	Position	10	1000408265	415334
574.025	167.934	0.32285	um	Spot	Position	10	1000408285	415385
660.964	171.246	0.32285	um	Spot	Position	10	1000408309	415386
658.515	192.212	0.32285	um	Spot	Position	10	1000408297	415399
560.143	204.776	0.32285	um	Spot	Position	10	1000408292	415405
705.473	134.817	0.32285	um	Spot	Position	10	1000408307	415451
725.719	246.821	0.32285	um	Spot	Position	10	1000408321	415475
821.284	285.164	0.32285	um	Spot	Position	10	1000408317	415491
940.99	326.806	0.32285	um	Spot	Position	10	1000408330	415507
234.909	395.486	0.32285	um	Spot	Position	10	1000408348	415571
269.708	560.703	0.32285	um	Spot	Position	10	1000408380	415638
366.96	418.976	0.32285	um	Spot	Position	10	1000408399	415688
368.09	480.147	0.32285	um	Spot	Position	10	1000410438	415704
676.377	487.903	0.32285	um	Spot	Position	10	1000408412	415803
949.683	522.092	0.32285	um	Spot	Position	10	1000410538	415816
855.51	532.013	0.32285	um	Spot	Position	10	1000408450	415818
967.149	607.064	0.32285	um	Spot	Position	10	1000408457	415845
1048.18	389.084	0.32285	um	Spot	Position	10	1000408467	415877
1100.92	452.167	0.32285	um	Spot	Position	10	1000408477	415888
1074.65	487.905	0.32285	um	Spot	Position	10	1000408476	415899
1170.68	518.831	0.32285	um	Spot	Position	10	1000412964	415907
997.022	521.957	0.32285	um	Spot	Position	10	1000408474	415908
96.2773	686.066	0.32285	um	Spot	Position	10	1000408501	415963
309.044	689.933	0.32285	um	Spot	Position	10	1000415964	415964
323.301	733.126	0.32285	um	Spot	Position	10	1000410700	415981
169.975	841.334	0.32285	um	Spot	Position	10	1000408523	416013
203.264	860.954	0.32285	um	Spot	Position	10	1000409768	416025
991.065	668.073	0.32285	um	Spot	Position	10	1000408464	416085
901.163	784.619	0.32285	um	Spot	Position	10	1000414184	416136
738.621	804.729	0.32285	um	Spot	Position	10	1000411819	416146
1095.07	755.338	0.32285	um	Spot	Position	10	1000408620	416210
1069.15	796.192	0.32285	um	Spot	Position	10	1000408626	416223
1077.4	807.716	0.32285	um	Spot	Position	10	1000408631	416228
1021.55	807.811	0.32285	um	Spot	Position	10	1000408634	416229
129.256	249.001	0.32285	um	Spot	Position	11	1000408265	416308
573.093	166.395	0.32285	um	Spot	Position	11	1000408285	416350
661.065	171.417	0.32285	um	Spot	Position	11	1000408309	416353
658.778	191.656	0.32285	um	Spot	Position	11	1000408297	416366
559.651	204.366	0.32285	um	Spot	Position	11	1000408292	416373
705.95	135.744	0.32285	um	Spot	Position	11	1000408307	416425
730.176	244.498	0.32285	um	Spot	Position	11	1000408321	416452
822.258	286.056	0.32285	um	Spot	Position	11	1000408317	416467
942.507	328.784	0.32285	um	Spot	Position	11	1000408330	416480
1088.68	239.469	0.32285	um	Spot	Position	11	1000408332	416494
234.496	395.936	0.32285	um	Spot	Position	11	1000408348	416532
270.337	560.183	0.32285	um	Spot	Position	11	1000408380	416595
369.414	419.372	0.32285	um	Spot	Position	11	1000408399	416650
368.249	479.895	0.32285	um	Spot	Position	11	1000410438	416671
781.339	345.359	0.32285	um	Spot	Position	11	1000409519	416722
682.308	480.022	0.32285	um	Spot	Position	11	1000408412	416775
947.233	525.745	0.32285	um	Spot	Position	11	1000410538	416786
855.683	532.354	0.32285	um	Spot	Position	11	1000408450	416790
967.245	607.634	0.32285	um	Spot	Position	11	1000408457	416810
1100.89	454.336	0.32285	um	Spot	Position	11	1000408477	416858
1078.37	492.585	0.32285	um	Spot	Position	11	1000408476	416870
1170.1	515.395	0.32285	um	Spot	Position	11	1000412964	416875
995.683	524.763	0.32285	um	Spot	Position	11	1000408474	416877
1024.9	581.883	0.32285	um	Spot	Position	11	1000416887	416887
310.139	694.077	0.32285	um	Spot	Position	11	1000415964	416929
324.906	733.261	0.32285	um	Spot	Position	11	1000410700	416941
203.066	861.106	0.32285	um	Spot	Position	11	1000409768	416984
991.551	668.378	0.32285	um	Spot	Position	11	1000408464	417055
905.335	782.221	0.32285	um	Spot	Position	11	1000414184	417104
739.107	806.279	0.32285	um	Spot	Position	11	1000411819	417114
1097.85	751.779	0.32285	um	Spot	Position	11	1000408620	417182
1069.79	796.318	0.32285	um	Spot	Position	11	1000408626	417196
1023.81	807.631	0.32285	um	Spot	Position	11	1000408634	417202
1078.23	807.844	0.32285	um	Spot	Position	11	1000408631	417203
129.019	249.332	0.32285	um	Spot	Position	12	1000408265	417276
573.298	165.777	0.32285	um	Spot	Position	12	1000408285	417330
660.872	171.864	0.32285	um	Spot	Position	12	1000408309	417332
656.298	178.483	0.32285	um	Spot	Position	12	1000408297	417335
559.915	204.877	0.32285	um	Spot	Position	12	1000408292	417347
705.876	135.888	0.32285	um	Spot	Position	12	1000408307	417394
738.59	238.627	0.32285	um	Spot	Position	12	1000408321	417421
821.902	287.159	0.32285	um	Spot	Position	12	1000408317	417443
950.63	312.393	0.32285	um	Spot	Position	12	1000408319	417453
234.545	395.588	0.32285	um	Spot	Position	12	1000408348	417524
270.938	561.001	0.32285	um	Spot	Position	12	1000408380	417594
370.472	419.15	0.32285	um	Spot	Position	12	1000408399	417645
368.534	479.816	0.32285	um	Spot	Position	12	1000410438	417663
683.128	476.727	0.32285	um	Spot	Position	12	1000408412	417761
940.385	529.476	0.32285	um	Spot	Position	12	1000410538	417776
967.889	608.742	0.32285	um	Spot	Position	12	1000408457	417800
1100.41	453.825	0.32285	um	Spot	Position	12	1000408477	417842
1077.35	493.46	0.32285	um	Spot	Position	12	1000408476	417851
1171.07	514.199	0.32285	um	Spot	Position	12	1000412964	417854
995.556	526.343	0.32285	um	Spot	Position	12	1000408474	417858
1024.21	582.611	0.32285	um	Spot	Position	12	1000416887	417870
309.261	696.722	0.32285	um	Spot	Position	12	1000415964	417913
328.211	735.726	0.32285	um	Spot	Position	12	1000410700	417928
204.856	790.432	0.32285	um	Spot	Position	12		417941
169.461	838.9	0.32285	um	Spot	Position	12	1000408523	417959
202.769	860.559	0.32285	um	Spot	Position	12	1000409768	417973
905.636	782.336	0.32285	um	Spot	Position	12	1000414184	418089
739.134	805.99	0.32285	um	Spot	Position	12	1000411819	418103
971.334	877.142	0.32285	um	Spot	Position	12	1000418136	418136
992.141	670.431	0.32285	um	Spot	Position	12	1000408464	418146
1098.01	750.913	0.32285	um	Spot	Position	12	1000408620	418176
1025.22	806.85	0.32285	um	Spot	Position	12	1000408634	418196
1077.81	807.802	0.32285	um	Spot	Position	12	1000408631	418198
129.447	249.425	0.32285	um	Spot	Position	13	1000408265	418280
574.434	163.242	0.32285	um	Spot	Position	13	1000408285	418329
657.149	177.797	0.32285	um	Spot	Position	13	1000408297	418333
559.524	205.346	0.32285	um	Spot	Position	13	1000408292	418351
705.943	136.772	0.32285	um	Spot	Position	13	1000408307	418394
662.005	172.065	0.32285	um	Spot	Position	13	1000408309	418403
744.289	231.122	0.32285	um	Spot	Position	13	1000408321	418427
821.767	287.918	0.32285	um	Spot	Position	13	1000408317	418450
945.521	329.286	0.32285	um	Spot	Position	13	1000408330	418470
1018.61	278.1	0.32285	um	Spot	Position	13	1000418495	418495
234.399	396.649	0.32285	um	Spot	Position	13	1000408348	418530
271.76	560.5	0.32285	um	Spot	Position	13	1000408380	418595
595.696	377.723	0.32285	um	Spot	Position	13	1000418635	418635
373.334	419.756	0.32285	um	Spot	Position	13	1000408399	418648
368.533	479.592	0.32285	um	Spot	Position	13	1000410438	418667
685.422	473.523	0.32285	um	Spot	Position	13	1000408412	418756
939.926	530.887	0.32285	um	Spot	Position	13	1000410538	418778
855.709	533.857	0.32285	um	Spot	Position	13	1000408450	418780
967.938	608.889	0.32285	um	Spot	Position	13	1000408457	418805
1099.06	452.914	0.32285	um	Spot	Position	13	1000408477	418853
1076.31	494.386	0.32285	um	Spot	Position	13	1000408476	418862
995.39	526.824	0.32285	um	Spot	Position	13	1000408474	418868
1024.37	582.952	0.32285	um	Spot	Position	13	1000416887	418878
309.155	695.814	0.32285	um	Spot	Position	13	1000415964	418916
329.875	737.586	0.32285	um	Spot	Position	13	1000410700	418927
181.651	803.545	0.32285	um	Spot	Position	13	1000415032	418947
169.369	837.521	0.32285	um	Spot	Position	13	1000408523	418958
203.392	861.649	0.32285	um	Spot	Position	13	1000409768	418972
738.146	804.929	0.32285	um	Spot	Position	13	1000411819	419081
992.569	672.534	0.32285	um	Spot	Position	13	1000408464	419123
1098.25	750.739	0.32285	um	Spot	Position	13	1000408620	419148
1252.34	761.056	0.32285	um	Spot	Position	13	1000419151	419151
1028.09	805.492	0.32285	um	Spot	Position	13	1000408634	419165
1078.4	807.248	0.32285	um	Spot	Position	13	1000408631	419167
129.649	249.484	0.32285	um	Spot	Position	14	1000408265	419252
566.019	158.411	0.32285	um	Spot	Position	14	1000408285	419315
655.493	171.873	0.32285	um	Spot	Position	14	1000408297	419319
559.71	206.938	0.32285	um	Spot	Position	14	1000408292	419336
706.503	136.86	0.32285	um	Spot	Position	14	1000408307	419385
662.555	172.542	0.32285	um	Spot	Position	14	1000408309	419395
747.714	228	0.32285	um	Spot	Position	14	1000408321	419414
821.76	288.788	0.32285	um	Spot	Position	14	1000408317	419439
949.513	304.187	0.32285	um	Spot	Position	14	1000408319	419446
1015.4	279.139	0.32285	um	Spot	Position	14	1000418495	419489
235.047	396.651	0.32285	um	Spot	Position	14	1000408348	419524
271.403	559.637	0.32285	um	Spot	Position	14	1000408380	419586
597.352	377.042	0.32285	um	Spot	Position	14	1000418635	419637
381.106	418.894	0.32285	um	Spot	Position	14	1000408399	419650
368.918	479.118	0.32285	um	Spot	Position	14	1000410438	419665
946.865	331.152	0.32285	um	Spot	Position	14	1000408330	419719
691.902	465.367	0.32285	um	Spot	Position	14	1000408412	419757
938.444	532.43	0.32285	um	Spot	Position	14	1000410538	419779
855.772	534.686	0.32285	um	Spot	Position	14	1000408450	419781
966.926	609.721	0.32285	um	Spot	Position	14	1000408457	419799
1076.41	494.77	0.32285	um	Spot	Position	14	1000408476	419856
995.193	527.486	0.32285	um	Spot	Position	14	1000408474	419862
1024.46	584.336	0.32285	um	Spot	Position	14	1000416887	419873
305.006	683.123	0.32285	um	Spot	Position	14	1000415964	419909
328.071	733.776	0.32285	um	Spot	Position	14	1000410700	419922
180.301	801.599	0.32285	um	Spot	Position	14	1000415032	419942
168.832	837.003	0.32285	um	Spot	Position	14	1000408523	419955
203.837	861.514	0.32285	um	Spot	Position	14	1000409768	419970
373.299	855.91	0.32285	um	Spot	Position	14	1000420012	420012
733.299	801.571	0.32285	um	Spot	Position	14	1000411819	420080
993.447	673.473	0.32285	um	Spot	Position	14	1000408464	420125
1098.99	752.786	0.32285	um	Spot	Position	14	1000408620	420149
1252.34	761.545	0.32285	um	Spot	Position	14	1000419151	420151
1032.7	803.651	0.32285	um	Spot	Position	14	1000408634	420166
1079.6	807.282	0.32285	um	Spot	Position	14	1000408631	420169
1066.81	883.642	0.32285	um	Spot	Position	14	1000420201	420201
129.998	249.643	0.32285	um	Spot	Position	15	1000408265	420241
563.798	158.073	0.32285	um	Spot	Position	15	1000408285	420297
652.17	165.154	0.32285	um	Spot	Position	15	1000408297	420302
660.49	173.797	0.32285	um	Spot	Position	15	1000408309	420303
558.382	207.895	0.32285	um	Spot	Position	15	1000408292	420324
706.336	136.811	0.32285	um	Spot	Position	15	1000408307	420374
751.237	224.027	0.32285	um	Spot	Position	15	1000408321	420392
822.623	289.186	0.32285	um	Spot	Position	15	1000408317	420421
949.264	306.038	0.32285	um	Spot	Position	15	1000408319	420431
1091.85	250.054	0.32285	um	Spot	Position	15	1000408332	420464
1014.82	281.578	0.32285	um	Spot	Position	15	1000418495	420470
235.141	396.914	0.32285	um	Spot	Position	15	1000408348	420504
271.268	559.579	0.32285	um	Spot	Position	15	1000408380	420573
608.716	373.31	0.32285	um	Spot	Position	15	1000418635	420617
385.366	418.262	0.32285	um	Spot	Position	15	1000408399	420628
369.07	479.515	0.32285	um	Spot	Position	15	1000410438	420649
693.982	462.117	0.32285	um	Spot	Position	15	1000408412	420746
933.654	534.325	0.32285	um	Spot	Position	15	1000410538	420765
855.277	535.245	0.32285	um	Spot	Position	15	1000408450	420767
967.431	610.097	0.32285	um	Spot	Position	15	1000408457	420789
1093.2	436.776	0.32285	um	Spot	Position	15	1000408477	420837
1169.32	496.445	0.32285	um	Spot	Position	15	1000412964	420848
1075.77	496.546	0.32285	um	Spot	Position	15	1000408476	420849
1023.91	586.26	0.32285	um	Spot	Position	15	1000416887	420869
303.613	680.098	0.32285	um	Spot	Position	15	1000415964	420900
324.189	734.299	0.32285	um	Spot	Position	15	1000410700	420915
180.072	800.721	0.32285	um	Spot	Position	15	1000415032	420934
168.346	835.173	0.32285	um	Spot	Position	15	1000408523	420947
203.761	861.869	0.32285	um	Spot	Position	15	1000409768	420965
373.025	855.032	0.32285	um	Spot	Position	15	1000420012	421006
917.236	772.102	0.32285	um	Spot	Position	15	1000414184	421061
726.943	796.876	0.32285	um	Spot	Position	15	1000411819	421074
970.396	879.284	0.32285	um	Spot	Position	15	1000418136	421107
994.368	673.787	0.32285	um	Spot	Position	15	1000408464	421114
1098.8	753.334	0.32285	um	Spot	Position	15	1000408620	421141
1252.34	761.774	0.32285	um	Spot	Position	15	1000419151	421143
1042.79	797.857	0.32285	um	Spot	Position	15	1000408634	421153
1079.58	807.621	0.32285	um	Spot	Position	15	1000408631	421160
1066.51	883.642	0.32285	um	Spot	Position	15	1000420201	421193
129.784	250.216	0.32285	um	Spot	Position	16	1000408265	421208
563.458	157.889	0.32285	um	Spot	Position	16	1000408285	421223
651.718	165.002	0.32285	um	Spot	Position	16	1000408297	421227
661.122	173.852	0.32285	um	Spot	Position	16	1000408309	421228
558.441	208.489	0.32285	um	Spot	Position	16	1000408292	421235
706.553	137.53	0.32285	um	Spot	Position	16	1000408307	421249
753.854	221.079	0.32285	um	Spot	Position	16	1000408321	421254
767.845	239.3	0.32285	um	Spot	Position	16	1000421255	421255
823.238	290.12	0.32285	um	Spot	Position	16	1000408317	421263
948.652	307.242	0.32285	um	Spot	Position	16	1000408319	421267
1008.02	263.626	0.32285	um	Spot	Position	16	1000421275	421275
1013.13	283.224	0.32285	um	Spot	Position	16	1000418495	421277
234.776	397.915	0.32285	um	Spot	Position	16	1000408348	421281
272.999	559.944	0.32285	um	Spot	Position	16	1000408380	421310
299.944	659.849	0.32285	um	Spot	Position	16	1000415964	421324
621.482	371.6	0.32285	um	Spot	Position	16	1000418635	421326
385.705	419.285	0.32285	um	Spot	Position	16	1000408399	421330
369.172	479.579	0.32285	um	Spot	Position	16	1000410438	421337
694.013	460.787	0.32285	um	Spot	Position	16	1000408412	421373
855.4	535.868	0.32285	um	Spot	Position	16	1000408450	421388
920.774	542.486	0.32285	um	Spot	Position	16	1000410538	421389
968.814	609.343	0.32285	um	Spot	Position	16	1000408457	421394
1087.56	432.183	0.32285	um	Spot	Position	16	1000408477	421410
1166.28	486.764	0.32285	um	Spot	Position	16	1000412964	421416
1078.66	503.141	0.32285	um	Spot	Position	16	1000408476	421417
1023.76	586.309	0.32285	um	Spot	Position	16	1000416887	421426
328	731.711	0.32285	um	Spot	Position	16	1000410700	421455
179.95	800.795	0.32285	um	Spot	Position	16	1000415032	421463
168.086	835.001	0.32285	um	Spot	Position	16	1000408523	421467
204.619	861.75	0.32285	um	Spot	Position	16	1000409768	421474
372.703	852.611	0.32285	um	Spot	Position	16	1000420012	421485
917.976	772.769	0.32285	um	Spot	Position	16	1000414184	421517
719.445	795.68	0.32285	um	Spot	Position	16	1000411819	421521
971.308	881.571	0.32285	um	Spot	Position	16	1000418136	421545
994.999	674.233	0.32285	um	Spot	Position	16	1000408464	421552
1039.8	690.211	0.32285	um	Spot	Position	16	1000421557	421557
1098.1	752.247	0.32285	um	Spot	Position	16	1000408620	421567
1252.34	762.969	0.32285	um	Spot	Position	16	1000419151	421569
1058.35	782.54	0.32285	um	Spot	Position	16	1000408634	421572
1081.01	805.815	0.32285	um	Spot	Position	16	1000408631	421579
1066.41	883.642	0.32285	um	Spot	Position	16	1000420201	421602
129.867	250.577	0.32285	um	Spot	Position	17	1000408265	421649
563.289	157.989	0.32285	um	Spot	Position	17	1000408285	421695
647.465	161.692	0.32285	um	Spot	Position	17	1000408297	421698
660.601	174.443	0.32285	um	Spot	Position	17	1000408309	421701
558.199	209.349	0.32285	um	Spot	Position	17	1000408292	421719
706.594	138.196	0.32285	um	Spot	Position	17	1000408307	421773
756.347	220.849	0.32285	um	Spot	Position	17	1000408321	421795
823.426	290.7	0.32285	um	Spot	Position	17	1000408317	421820
1009.54	259.935	0.32285	um	Spot	Position	17	1000421275	421868
234.203	398.634	0.32285	um	Spot	Position	17	1000408348	421901
274.751	559.187	0.32285	um	Spot	Position	17	1000408380	421966
296.959	651.926	0.32285	um	Spot	Position	17	1000415964	421998
630.453	372.329	0.32285	um	Spot	Position	17	1000418635	422008
386.109	419.322	0.32285	um	Spot	Position	17	1000408399	422020
368.969	480.126	0.32285	um	Spot	Position	17	1000410438	422040
607.366	481.401	0.32285	um	Spot	Position	17	1000422041	422041
682.617	377.394	0.32285	um	Spot	Position	17	1000422101	422101
701.498	456.447	0.32285	um	Spot	Position	17	1000408412	422132
855.56	536.555	0.32285	um	Spot	Position	17	1000408450	422158
905.479	544.061	0.32285	um	Spot	Position	17	1000410538	422161
968.894	610.229	0.32285	um	Spot	Position	17	1000408457	422181
1086.09	514.272	0.32285	um	Spot	Position	17	1000408476	422251
1023.23	586.854	0.32285	um	Spot	Position	17	1000416887	422263
325.783	732.441	0.32285	um	Spot	Position	17	1000410700	422318
179.161	800.799	0.32285	um	Spot	Position	17	1000415032	422335
204.436	861.692	0.32285	um	Spot	Position	17	1000409768	422362
370.495	847.39	0.32285	um	Spot	Position	17	1000420012	422395
918.364	772.909	0.32285	um	Spot	Position	17	1000414184	422463
717.042	795.501	0.32285	um	Spot	Position	17	1000411819	422470
972.53	879.198	0.32285	um	Spot	Position	17	1000418136	422506
995.433	675.722	0.32285	um	Spot	Position	17	1000408464	422517
1038.44	690.514	0.32285	um	Spot	Position	17	1000421557	422525
1098.4	751.431	0.32285	um	Spot	Position	17	1000408620	422545
1059.87	780.35	0.32285	um	Spot	Position	17	1000408634	422556
1082.18	806.175	0.32285	um	Spot	Position	17	1000408631	422566
1066.73	883.642	0.32285	um	Spot	Position	17	1000420201	422596
130.039	250.886	0.32285	um	Spot	Position	18	1000408265	422612
247.148	279.168	0.32285	um	Spot	Position	18		422617
562.251	158.404	0.32285	um	Spot	Position	18	1000408285	422625
645.593	162.441	0.32285	um	Spot	Position	18	1000408297	422627
659.628	174.968	0.32285	um	Spot	Position	18	1000408309	422630
552.518	215.604	0.32285	um	Spot	Position	18	1000408292	422638
706.324	138.806	0.32285	um	Spot	Position	18	1000408307	422652
756.436	219.932	0.32285	um	Spot	Position	18	1000408321	422658
823.852	290.952	0.32285	um	Spot	Position	18	1000408317	422667
1010.29	262.702	0.32285	um	Spot	Position	18	1000421275	422679
233.202	399.09	0.32285	um	Spot	Position	18	1000408348	422690
275.538	559.875	0.32285	um	Spot	Position	18	1000408380	422721
289.461	638.624	0.32285	um	Spot	Position	18	1000415964	422731
638.624	370.253	0.32285	um	Spot	Position	18	1000418635	422737
399.882	420.759	0.32285	um	Spot	Position	18	1000408399	422742
369.316	479.582	0.32285	um	Spot	Position	18	1000410438	422748
682.036	377.877	0.32285	um	Spot	Position	18	1000422101	422773
703.023	453.921	0.32285	um	Spot	Position	18	1000408412	422787
855.942	537.025	0.32285	um	Spot	Position	18	1000408450	422801
968.293	610.299	0.32285	um	Spot	Position	18	1000408457	422808
1080.65	420.697	0.32285	um	Spot	Position	18	1000408477	422822
1158.22	473.176	0.32285	um	Spot	Position	18	1000412964	422828
1086.44	515.232	0.32285	um	Spot	Position	18	1000408476	422829
326.748	731.46	0.32285	um	Spot	Position	18	1000410700	422860
177.328	801.083	0.32285	um	Spot	Position	18	1000415032	422865
203.856	861.907	0.32285	um	Spot	Position	18	1000409768	422875
369.964	848.202	0.32285	um	Spot	Position	18	1000420012	422886
920.194	772.791	0.32285	um	Spot	Position	18	1000414184	422918
717.753	794.707	0.32285	um	Spot	Position	18	1000411819	422922
973.046	878.082	0.32285	um	Spot	Position	18	1000418136	422939
995.643	676.846	0.32285	um	Spot	Position	18	1000408464	422945
1035.38	694.948	0.32285	um	Spot	Position	18	1000421557	422955
1099.55	748.997	0.32285	um	Spot	Position	18	1000408620	422966
1064.16	774.974	0.32285	um	Spot	Position	18	1000408634	422973
1083.25	807.506	0.32285	um	Spot	Position	18	1000408631	422982
1066.81	883.642	0.32285	um	Spot	Position	18	1000420201	423005
129.556	251.633	0.32285	um	Spot	Position	19	1000408265	423019
284.108	269.643	0.32285	um	Spot	Position	19	1000423022	423022
561.721	157.363	0.32285	um	Spot	Position	19	1000408285	423038
645.18	163.723	0.32285	um	Spot	Position	19	1000408297	423041
657.192	176.227	0.32285	um	Spot	Position	19	1000408309	423044
550.531	213.198	0.32285	um	Spot	Position	19	1000408292	423053
706.192	139.62	0.32285	um	Spot	Position	19	1000408307	423069
756.797	218.653	0.32285	um	Spot	Position	19	1000408321	423074
784.095	255.833	0.32285	um	Spot	Position	19	1000421255	423077
823.46	292.643	0.32285	um	Spot	Position	19	1000408317	423083
1008.77	261.16	0.32285	um	Spot	Position	19	1000421275	423097
233.462	399.495	0.32285	um	Spot	Position	19	1000408348	423107
279.499	559.739	0.32285	um	Spot	Position	19	1000408380	423141
289.627	625.002	0.32285	um	Spot	Position	19	1000415964	423153
641.588	369.756	0.32285	um	Spot	Position	19	1000418635	423161
406.303	421.661	0.32285	um	Spot	Position	19	1000408399	423167
538.509	458.992	0.32285	um	Spot	Position	19	1000423170	423170
369.559	479.671	0.32285	um	Spot	Position	19	1000410438	423172
682.408	378.281	0.32285	um	Spot	Position	19	1000422101	423193
704.216	452.208	0.32285	um	Spot	Position	19	1000408412	423207
855.728	537.451	0.32285	um	Spot	Position	19	1000408450	423222
968.132	611.204	0.32285	um	Spot	Position	19	1000408457	423229
1077.6	419.064	0.32285	um	Spot	Position	19	1000408477	423243
1152.7	468.563	0.32285	um	Spot	Position	19	1000412964	423248
1084.94	515.568	0.32285	um	Spot	Position	19	1000408476	423251
1031.4	604.544	0.32285	um	Spot	Position	19	1000416887	423260
325.04	732.461	0.32285	um	Spot	Position	19	1000410700	423282
173.496	798.922	0.32285	um	Spot	Position	19	1000415032	423291
200.367	854.937	0.32285	um	Spot	Position	19	1000409768	423300
369.949	847.674	0.32285	um	Spot	Position	19	1000420012	423308
920.165	773.753	0.32285	um	Spot	Position	19	1000414184	423347
717.394	794.4	0.32285	um	Spot	Position	19	1000411819	423352
971.326	878.699	0.32285	um	Spot	Position	19	1000418136	423373
995.346	677.643	0.32285	um	Spot	Position	19	1000408464	423379
1032.96	697.607	0.32285	um	Spot	Position	19	1000421557	423384
1102.58	745.659	0.32285	um	Spot	Position	19	1000408620	423394
1251.76	762.688	0.32285	um	Spot	Position	19	1000419151	423396
1085.07	806.343	0.32285	um	Spot	Position	19	1000408631	423411
1066.5	883.642	0.32285	um	Spot	Position	19	1000420201	423436
129.938	251.976	0.32285	um	Spot	Position	20	1000408265	423450
282.026	268.757	0.32285	um	Spot	Position	20	1000423022	423453
562.685	157.691	0.32285	um	Spot	Position	20	1000408285	423467
645.013	163.862	0.32285	um	Spot	Position	20	1000408297	423470
657.309	176.238	0.32285	um	Spot	Position	20	1000408309	423474
549.971	214.362	0.32285	um	Spot	Position	20	1000408292	423481
705.492	139.439	0.32285	um	Spot	Position	20	1000408307	423496
757.021	218.742	0.32285	um	Spot	Position	20	1000408321	423501
791.49	264.483	0.32285	um	Spot	Position	20	1000421255	423506
824.587	293.045	0.32285	um	Spot	Position	20	1000408317	423511
1010.28	263.561	0.32285	um	Spot	Position	20	1000421275	423526
1010.89	290.235	0.32285	um	Spot	Position	20	1000418495	423528
234.258	399.396	0.32285	um	Spot	Position	20	1000408348	423536
282.15	559.734	0.32285	um	Spot	Position	20	1000408380	423568
289.298	614.593	0.32285	um	Spot	Position	20	1000415964	423580
648.726	368.345	0.32285	um	Spot	Position	20	1000418635	423585
407.992	420.661	0.32285	um	Spot	Position	20	1000408399	423591
539.356	446.987	0.32285	um	Spot	Position	20	1000423170	423592
370.097	479.103	0.32285	um	Spot	Position	20	1000410438	423596
468.978	653.636	0.32285	um	Spot	Position	20	1000423610	423610
969.718	340.879	0.32285	um	Spot	Position	20	1000408319	423612
682.46	378.585	0.32285	um	Spot	Position	20	1000422101	423617
704.364	451.503	0.32285	um	Spot	Position	20	1000408412	423632
855.761	537.969	0.32285	um	Spot	Position	20	1000408450	423646
969.696	611.965	0.32285	um	Spot	Position	20	1000408457	423653
1075.45	414.885	0.32285	um	Spot	Position	20	1000408477	423666
1151.83	469.903	0.32285	um	Spot	Position	20	1000412964	423674
1084.31	516.099	0.32285	um	Spot	Position	20	1000408476	423677
326.388	731.112	0.32285	um	Spot	Position	20	1000410700	423706
173.39	797.896	0.32285	um	Spot	Position	20	1000415032	423714
186.693	799.873	0.32285	um	Spot	Position	20	1000408523	423715
200.265	854.28	0.32285	um	Spot	Position	20	1000409768	423723
370.481	848.347	0.32285	um	Spot	Position	20	1000420012	423735
920.984	774.021	0.32285	um	Spot	Position	20	1000414184	423768
717.942	795.483	0.32285	um	Spot	Position	20	1000411819	423771
970.814	878.783	0.32285	um	Spot	Position	20	1000418136	423791
996.034	679.229	0.32285	um	Spot	Position	20	1000408464	423799
1034.69	698.343	0.32285	um	Spot	Position	20	1000421557	423804
1099.22	748.094	0.32285	um	Spot	Position	20	1000408620	423813
1077.11	763.63	0.32285	um	Spot	Position	20	1000408634	423818
1252.34	763.82	0.32285	um	Spot	Position	20	1000419151	423819
1085.22	807.706	0.32285	um	Spot	Position	20	1000408631	423833
1066.81	883.642	0.32285	um	Spot	Position	20	1000420201	423857
130.008	252.227	0.32285	um	Spot	Position	21	1000408265	423872
282.435	269.42	0.32285	um	Spot	Position	21	1000423022	423876
562.496	155.203	0.32285	um	Spot	Position	21	1000408285	423894
645.406	163.662	0.32285	um	Spot	Position	21	1000408297	423897
658.802	175.987	0.32285	um	Spot	Position	21	1000408309	423901
549.245	214.378	0.32285	um	Spot	Position	21	1000408292	423906
705.479	139.318	0.32285	um	Spot	Position	21	1000408307	423922
757.672	218.127	0.32285	um	Spot	Position	21	1000408321	423924
808.058	270.029	0.32285	um	Spot	Position	21	1000421255	423930
825.798	293.094	0.32285	um	Spot	Position	21	1000408317	423935
1011.02	265.855	0.32285	um	Spot	Position	21	1000421275	423949
1011.03	291.419	0.32285	um	Spot	Position	21	1000418495	423952
232.408	400.677	0.32285	um	Spot	Position	21	1000408348	423959
283.787	560.241	0.32285	um	Spot	Position	21	1000408380	423992
287.87	610.545	0.32285	um	Spot	Position	21	1000415964	424001
651.836	366.438	0.32285	um	Spot	Position	21	1000418635	424009
408.04	420.768	0.32285	um	Spot	Position	21	1000408399	424016
539.067	443.627	0.32285	um	Spot	Position	21	1000423170	424017
622.936	478.093	0.32285	um	Spot	Position	21	1000422041	424021
470.253	650.685	0.32285	um	Spot	Position	21	1000423610	424036
969.888	341.892	0.32285	um	Spot	Position	21	1000408319	424038
682.076	377.813	0.32285	um	Spot	Position	21	1000422101	424042
706.08	449.035	0.32285	um	Spot	Position	21	1000408412	424054
970.279	612.017	0.32285	um	Spot	Position	21	1000408457	424080
1071.45	407.226	0.32285	um	Spot	Position	21	1000408477	424093
1151.36	468.494	0.32285	um	Spot	Position	21	1000412964	424101
1083.45	515.575	0.32285	um	Spot	Position	21	1000408476	424103
326.832	727.6	0.32285	um	Spot	Position	21	1000410700	424129
197.968	787.358	0.32285	um	Spot	Position	21	1000408523	424136
168.495	791.786	0.32285	um	Spot	Position	21	1000415032	424137
195.355	846.807	0.32285	um	Spot	Position	21	1000409768	424145
370.958	848.886	0.32285	um	Spot	Position	21	1000420012	424160
921.515	773.815	0.32285	um	Spot	Position	21	1000414184	424192
719.338	796.121	0.32285	um	Spot	Position	21	1000411819	424195
970.76	878.242	0.32285	um	Spot	Position	21	1000418136	424217
996.087	679.932	0.32285	um	Spot	Position	21	1000408464	424227
1035.11	698.698	0.32285	um	Spot	Position	21	1000421557	424231
1096.58	750.918	0.32285	um	Spot	Position	21	1000408620	424239
1088.53	806.43	0.32285	um	Spot	Position	21	1000408631	424253
1066.65	883.642	0.32285	um	Spot	Position	21	1000420201	424281
129.797	253.498	0.32285	um	Spot	Position	22	1000408265	424298
282.674	269.672	0.32285	um	Spot	Position	22	1000423022	424301
562.227	155.112	0.32285	um	Spot	Position	22	1000408285	424317
644.94	163.169	0.32285	um	Spot	Position	22	1000408297	424322
656.816	176.82	0.32285	um	Spot	Position	22	1000408309	424327
552.057	213.309	0.32285	um	Spot	Position	22	1000408292	424331
705.462	139.824	0.32285	um	Spot	Position	22	1000408307	424346
758.08	218.868	0.32285	um	Spot	Position	22	1000408321	424349
827.541	294.023	0.32285	um	Spot	Position	22	1000408317	424356
1009.35	269.751	0.32285	um	Spot	Position	22	1000421275	424368
232.125	401.766	0.32285	um	Spot	Position	22	1000408348	424377
284.761	560.421	0.32285	um	Spot	Position	22	1000408380	424410
290.836	593.838	0.32285	um	Spot	Position	22	1000415964	424416
657.12	366.02	0.32285	um	Spot	Position	22	1000418635	424425
408.881	421.425	0.32285	um	Spot	Position	22	1000408399	424433
539.14	441.633	0.32285	um	Spot	Position	22	1000423170	424434
626.51	478.61	0.32285	um	Spot	Position	22	1000422041	424440
682.749	377.841	0.32285	um	Spot	Position	22	1000422101	424459
764.401	433.015	0.32285	um	Spot	Position	22	1000424467	424467
707.163	447.614	0.32285	um	Spot	Position	22	1000408412	424470
971.318	611.272	0.32285	um	Spot	Position	22	1000408457	424491
1067.49	404.201	0.32285	um	Spot	Position	22	1000408477	424506
1150.54	466.423	0.32285	um	Spot	Position	22	1000412964	424517
1082.92	516.88	0.32285	um	Spot	Position	22	1000408476	424519
324.466	725.028	0.32285	um	Spot	Position	22	1000410700	424552
162.246	778.22	0.32285	um	Spot	Position	22	1000415032	424559
371.543	850.006	0.32285	um	Spot	Position	22	1000420012	424583
721.724	797.014	0.32285	um	Spot	Position	22	1000411819	424615
966.6	869.92	0.32285	um	Spot	Position	22	1000418136	424632
996.55	680.902	0.32285	um	Spot	Position	22	1000408464	424644
1034.92	700.767	0.32285	um	Spot	Position	22	1000421557	424649
1095.66	751.391	0.32285	um	Spot	Position	22	1000408620	424659
1086.07	807.687	0.32285	um	Spot	Position	22	1000408631	424673
130.162	254.239	0.32285	um	Spot	Position	23	1000408265	424719
282.499	269.912	0.32285	um	Spot	Position	23	1000423022	424722
561.783	154.021	0.32285	um	Spot	Position	23	1000408285	424737
643.329	162.549	0.32285	um	Spot	Position	23	1000408297	424741
656.532	177.336	0.32285	um	Spot	Position	23	1000408309	424746
552.029	213.466	0.32285	um	Spot	Position	23	1000408292	424752
705.665	140.281	0.32285	um	Spot	Position	23	1000408307	424766
758.218	219.631	0.32285	um	Spot	Position	23	1000408321	424770
828.994	295.488	0.32285	um	Spot	Position	23	1000408317	424778
1008.14	271.062	0.32285	um	Spot	Position	23	1000421275	424791
1011.52	295.022	0.32285	um	Spot	Position	23	1000418495	424794
232.144	402.262	0.32285	um	Spot	Position	23	1000408348	424801
285.224	560.727	0.32285	um	Spot	Position	23	1000408380	424835
293.291	590.416	0.32285	um	Spot	Position	23	1000415964	424840
409.223	420.817	0.32285	um	Spot	Position	23	1000408399	424859
540.263	445.373	0.32285	um	Spot	Position	23	1000423170	424861
628.987	478.498	0.32285	um	Spot	Position	23	1000422041	424868
480.252	647.386	0.32285	um	Spot	Position	23	1000423610	424879
669.07	366.828	0.32285	um	Spot	Position	23	1000418635	424882
682.476	379.268	0.32285	um	Spot	Position	23	1000422101	424885
753.098	424.051	0.32285	um	Spot	Position	23	1000424467	424889
709.168	446.369	0.32285	um	Spot	Position	23	1000408412	424893
855.618	539.67	0.32285	um	Spot	Position	23	1000408450	424910
971.474	611.464	0.32285	um	Spot	Position	23	1000408457	424917
1151.4	465.111	0.32285	um	Spot	Position	23	1000412964	424945
1082.58	518.726	0.32285	um	Spot	Position	23	1000408476	424950
1053.75	544.342	0.32285	um	Spot	Position	23	1000424955	424955
185.094	710.302	0.32285	um	Spot	Position	23	1000424979	424979
45.2328	712.234	0.32285	um	Spot	Position	23	1000424980	424980
322.274	722.534	0.32285	um	Spot	Position	23	1000410700	424982
217.74	769.868	0.32285	um	Spot	Position	23	1000408523	424989
161.099	774.448	0.32285	um	Spot	Position	23	1000415032	424990
191.744	839.087	0.32285	um	Spot	Position	23	1000409768	424996
371.485	850.816	0.32285	um	Spot	Position	23	1000420012	425016
726.488	797.889	0.32285	um	Spot	Position	23	1000411819	425053
960.992	863.889	0.32285	um	Spot	Position	23	1000418136	425070
997.159	680.968	0.32285	um	Spot	Position	23	1000408464	425081
1032.83	701.466	0.32285	um	Spot	Position	23	1000421557	425086
1095.25	750.886	0.32285	um	Spot	Position	23	1000408620	425095
1077.34	764.517	0.32285	um	Spot	Position	23	1000408634	425099
1087.18	807.754	0.32285	um	Spot	Position	23	1000408631	425111
130.252	254.479	0.32285	um	Spot	Position	24	1000408265	425156
281.615	270.618	0.32285	um	Spot	Position	24	1000423022	425160
561.741	154.013	0.32285	um	Spot	Position	24	1000408285	425172
638.193	160.701	0.32285	um	Spot	Position	24	1000408297	425175
654.77	177.572	0.32285	um	Spot	Position	24	1000408309	425178
549.781	216.179	0.32285	um	Spot	Position	24	1000408292	425183
705.708	140.261	0.32285	um	Spot	Position	24	1000408307	425198
759.116	217.584	0.32285	um	Spot	Position	24	1000408321	425203
817.614	285.56	0.32285	um	Spot	Position	24	1000421255	425210
829.304	295.669	0.32285	um	Spot	Position	24	1000408317	425212
1008.83	270.765	0.32285	um	Spot	Position	24	1000421275	425226
233.217	401.116	0.32285	um	Spot	Position	24	1000408348	425236
287.902	561.348	0.32285	um	Spot	Position	24	1000408380	425268
297.242	578.978	0.32285	um	Spot	Position	24	1000415964	425271
410.083	420.666	0.32285	um	Spot	Position	24	1000408399	425290
541.068	442.043	0.32285	um	Spot	Position	24	1000423170	425291
629.431	477.5	0.32285	um	Spot	Position	24	1000422041	425296
371.768	478.474	0.32285	um	Spot	Position	24	1000410438	425297
491.671	637.72	0.32285	um	Spot	Position	24	1000423610	425308
977.853	357.803	0.32285	um	Spot	Position	24	1000408319	425310
673.942	366.535	0.32285	um	Spot	Position	24	1000418635	425311
682.489	379.579	0.32285	um	Spot	Position	24	1000422101	425314
748.773	420.57	0.32285	um	Spot	Position	24	1000424467	425317
712.492	443.56	0.32285	um	Spot	Position	24	1000408412	425321
971.433	611.733	0.32285	um	Spot	Position	24	1000408457	425344
1058.69	391.715	0.32285	um	Spot	Position	24	1000408477	425356
1147.65	464.284	0.32285	um	Spot	Position	24	1000412964	425366
1082.7	520.133	0.32285	um	Spot	Position	24	1000408476	425371
1004.3	604.419	0.32285	um	Spot	Position	24	1000425381	425381
42.6714	712.727	0.32285	um	Spot	Position	24	1000424980	425407
321.012	725.097	0.32285	um	Spot	Position	24	1000410700	425409
160.168	771.158	0.32285	um	Spot	Position	24	1000415032	425420
373.548	857.6	0.32285	um	Spot	Position	24	1000420012	425449
924.188	771.181	0.32285	um	Spot	Position	24	1000414184	425483
722.2	796.901	0.32285	um	Spot	Position	24	1000411819	425487
997.235	681.293	0.32285	um	Spot	Position	24	1000408464	425517
1032.1	702.661	0.32285	um	Spot	Position	24	1000421557	425523
1095.26	750.873	0.32285	um	Spot	Position	24	1000408620	425533
1077.56	764.785	0.32285	um	Spot	Position	24	1000408634	425537
1087.69	806.732	0.32285	um	Spot	Position	24	1000408631	425548
1066.22	883.642	0.32285	um	Spot	Position	24	1000420201	425579
130.636	255.002	0.32285	um	Spot	Position	25	1000408265	425597
279.535	269.451	0.32285	um	Spot	Position	25	1000423022	425600
562.604	155.775	0.32285	um	Spot	Position	25	1000408285	425611
636.806	161.118	0.32285	um	Spot	Position	25	1000408297	425614
653.936	177.534	0.32285	um	Spot	Position	25	1000408309	425619
548.441	217.302	0.32285	um	Spot	Position	25	1000408292	425626
706.424	140.397	0.32285	um	Spot	Position	25	1000408307	425643
759.621	218.742	0.32285	um	Spot	Position	25	1000408321	425648
819.708	287.362	0.32285	um	Spot	Position	25	1000421255	425654
829.537	296.58	0.32285	um	Spot	Position	25	1000408317	425656
234.844	401.687	0.32285	um	Spot	Position	25	1000408348	425679
288.664	560.685	0.32285	um	Spot	Position	25	1000408380	425714
298.87	565.691	0.32285	um	Spot	Position	25	1000415964	425717
411.455	419.567	0.32285	um	Spot	Position	25	1000408399	425735
541.306	435.936	0.32285	um	Spot	Position	25	1000423170	425736
630.186	477.379	0.32285	um	Spot	Position	25	1000422041	425743
481.251	646.207	0.32285	um	Spot	Position	25	1000423610	425757
687.904	370.21	0.32285	um	Spot	Position	25	1000418635	425760
746.393	418.563	0.32285	um	Spot	Position	25	1000424467	425768
715.903	441.224	0.32285	um	Spot	Position	25	1000408412	425771
853.318	549.491	0.32285	um	Spot	Position	25	1000408450	425790
972.231	612.832	0.32285	um	Spot	Position	25	1000408457	425796
1057.35	390.289	0.32285	um	Spot	Position	25	1000408477	425807
1105.44	452.041	0.32285	um	Spot	Position	25	1000425814	425814
1146.25	461.734	0.32285	um	Spot	Position	25	1000412964	425815
1092.06	532.778	0.32285	um	Spot	Position	25	1000425821	425821
1053.35	544.16	0.32285	um	Spot	Position	25	1000424955	425823
1013.71	604.912	0.32285	um	Spot	Position	25	1000425381	425829
183.647	709.881	0.32285	um	Spot	Position	25	1000424979	425851
40.0088	712.985	0.32285	um	Spot	Position	25	1000424980	425852
323.546	726.273	0.32285	um	Spot	Position	25	1000410700	425853
231.855	748.517	0.32285	um	Spot	Position	25	1000408523	425856
160.587	769.584	0.32285	um	Spot	Position	25	1000415032	425859
374.54	861.546	0.32285	um	Spot	Position	25	1000420012	425889
923.6	772.539	0.32285	um	Spot	Position	25	1000414184	425921
724.953	798.005	0.32285	um	Spot	Position	25	1000411819	425927
997.288	681.884	0.32285	um	Spot	Position	25	1000408464	425954
1030.32	703.977	0.32285	um	Spot	Position	25	1000421557	425961
1094.98	752.865	0.32285	um	Spot	Position	25	1000408620	425972
1075.94	767.219	0.32285	um	Spot	Position	25	1000408634	425974
1087.81	807.965	0.32285	um	Spot	Position	25	1000408631	425984
130.676	254.896	0.32285	um	Spot	Position	26	1000408265	426030
279.75	269.692	0.32285	um	Spot	Position	26	1000423022	426034
561.65	157.193	0.32285	um	Spot	Position	26	1000408285	426045
636.049	161.284	0.32285	um	Spot	Position	26	1000408297	426047
654.218	177.851	0.32285	um	Spot	Position	26	1000408309	426052
552.358	214.611	0.32285	um	Spot	Position	26	1000408292	426057
706.296	140.345	0.32285	um	Spot	Position	26	1000408307	426073
759.708	218.006	0.32285	um	Spot	Position	26	1000408321	426078
829.387	296.76	0.32285	um	Spot	Position	26	1000408317	426085
1009.16	272.578	0.32285	um	Spot	Position	26	1000421275	426098
229.604	405.87	0.32285	um	Spot	Position	26	1000408348	426109
290.661	559.365	0.32285	um	Spot	Position	26	1000408380	426139
301.581	560.904	0.32285	um	Spot	Position	26	1000415964	426140
411.903	419.853	0.32285	um	Spot	Position	26	1000408399	426160
542.742	433.149	0.32285	um	Spot	Position	26	1000423170	426161
372.192	477.894	0.32285	um	Spot	Position	26	1000410438	426169
473.609	649.266	0.32285	um	Spot	Position	26	1000423610	426182
697.542	367.944	0.32285	um	Spot	Position	26	1000418635	426185
979.982	371.381	0.32285	um	Spot	Position	26	1000408319	426186
682.385	379.121	0.32285	um	Spot	Position	26	1000422101	426188
877.249	402.91	0.32285	um	Spot	Position	26	1000426190	426190
736.851	415.099	0.32285	um	Spot	Position	26	1000424467	426191
717.027	440.487	0.32285	um	Spot	Position	26	1000408412	426196
853.767	551.406	0.32285	um	Spot	Position	26	1000408450	426214
973.448	612.601	0.32285	um	Spot	Position	26	1000408457	426220
1053.65	390.685	0.32285	um	Spot	Position	26	1000408477	426233
1107.13	449.758	0.32285	um	Spot	Position	26	1000425814	426242
1141.67	465.086	0.32285	um	Spot	Position	26	1000412964	426243
1079.4	525.297	0.32285	um	Spot	Position	26	1000408476	426248
1092.22	532.995	0.32285	um	Spot	Position	26	1000425821	426250
1049.91	543.712	0.32285	um	Spot	Position	26	1000424955	426252
1020.56	601.37	0.32285	um	Spot	Position	26	1000425381	426257
38.3972	713.459	0.32285	um	Spot	Position	26	1000424980	426281
180.408	718.737	0.32285	um	Spot	Position	26	1000424979	426282
323.545	727.222	0.32285	um	Spot	Position	26	1000410700	426284
159.382	768.858	0.32285	um	Spot	Position	26	1000415032	426288
185.992	837.931	0.32285	um	Spot	Position	26	1000409768	426297
919.812	775.563	0.32285	um	Spot	Position	26	1000414184	426352
721.491	797.501	0.32285	um	Spot	Position	26	1000411819	426356
996.967	682.045	0.32285	um	Spot	Position	26	1000408464	426379
1029.59	704.403	0.32285	um	Spot	Position	26	1000421557	426386
1094.68	751.988	0.32285	um	Spot	Position	26	1000408620	426396
1069.79	771.886	0.32285	um	Spot	Position	26	1000408634	426400
1086.24	807.947	0.32285	um	Spot	Position	26	1000408631	426409
131.057	255.291	0.32285	um	Spot	Position	27	1000408265	426456
279.164	269.926	0.32285	um	Spot	Position	27	1000423022	426459
560.053	156.701	0.32285	um	Spot	Position	27	1000408285	426474
636.008	161.318	0.32285	um	Spot	Position	27	1000408297	426477
653.588	178.202	0.32285	um	Spot	Position	27	1000408309	426482
553.815	210.997	0.32285	um	Spot	Position	27	1000408292	426486
706.432	140.358	0.32285	um	Spot	Position	27	1000408307	426505
759.512	218.33	0.32285	um	Spot	Position	27	1000408321	426510
828.948	297.435	0.32285	um	Spot	Position	27	1000408317	426518
1008.15	273.476	0.32285	um	Spot	Position	27	1000421275	426535
224.791	409.782	0.32285	um	Spot	Position	27	1000408348	426546
230.137	473.59	0.32285	um	Spot	Position	27	1000426558	426558
301.803	556.639	0.32285	um	Spot	Position	27	1000415964	426581
292.113	559.244	0.32285	um	Spot	Position	27	1000408380	426583
411.678	420.58	0.32285	um	Spot	Position	27	1000408399	426604
543.286	432.199	0.32285	um	Spot	Position	27	1000423170	426605
638.922	477.67	0.32285	um	Spot	Position	27	1000422041	426613
372.302	478.455	0.32285	um	Spot	Position	27	1000410438	426614
460.557	660.605	0.32285	um	Spot	Position	27	1000423610	426626
682.125	378.58	0.32285	um	Spot	Position	27	1000422101	426630
877.779	405.637	0.32285	um	Spot	Position	27	1000426190	426634
730.64	411.077	0.32285	um	Spot	Position	27	1000424467	426636
717.418	440.347	0.32285	um	Spot	Position	27	1000408412	426643
854.996	552.564	0.32285	um	Spot	Position	27	1000408450	426667
973.474	613.119	0.32285	um	Spot	Position	27	1000408457	426675
1051.66	390.803	0.32285	um	Spot	Position	27	1000408477	426687
1110.33	441.836	0.32285	um	Spot	Position	27	1000425814	426697
1091.43	532.954	0.32285	um	Spot	Position	27	1000425821	426704
1043.09	546.748	0.32285	um	Spot	Position	27	1000424955	426706
1021.13	602.652	0.32285	um	Spot	Position	27	1000425381	426712
25.254	720.85	0.32285	um	Spot	Position	27	1000424980	426736
321.651	725.936	0.32285	um	Spot	Position	27	1000410700	426737
246.097	729.648	0.32285	um	Spot	Position	27	1000408523	426740
157.505	769.853	0.32285	um	Spot	Position	27	1000415032	426745
918.379	776.415	0.32285	um	Spot	Position	27	1000414184	426810
725.396	798.228	0.32285	um	Spot	Position	27	1000411819	426819
987.412	877.35	0.32285	um	Spot	Position	27	1000426838	426838
997.173	682.143	0.32285	um	Spot	Position	27	1000408464	426846
1025.43	707.086	0.32285	um	Spot	Position	27	1000421557	426857
1093.71	751.012	0.32285	um	Spot	Position	27	1000408620	426867
1087.53	808.393	0.32285	um	Spot	Position	27	1000408631	426881
131.185	255.693	0.32285	um	Spot	Position	28	1000408265	426930
279.055	267.678	0.32285	um	Spot	Position	28	1000423022	426932
559.344	156.686	0.32285	um	Spot	Position	28	1000408285	426945
636.26	161.396	0.32285	um	Spot	Position	28	1000408297	426948
652.036	179.52	0.32285	um	Spot	Position	28	1000408309	426952
554.43	210.409	0.32285	um	Spot	Position	28	1000408292	426957
655.865	237.794	0.32285	um	Spot	Position	28	1000426961	426961
705.878	140.693	0.32285	um	Spot	Position	28	1000408307	426976
758.632	219.322	0.32285	um	Spot	Position	28	1000408321	426982
829.478	297.742	0.32285	um	Spot	Position	28	1000408317	426991
1006.23	274.694	0.32285	um	Spot	Position	28	1000421275	427011
220.809	412.84	0.32285	um	Spot	Position	28	1000408348	427023
229.618	474.865	0.32285	um	Spot	Position	28	1000426558	427034
298.077	547.914	0.32285	um	Spot	Position	28	1000415964	427053
298.728	558.825	0.32285	um	Spot	Position	28	1000408380	427059
411.578	420.051	0.32285	um	Spot	Position	28	1000408399	427078
544.057	430.867	0.32285	um	Spot	Position	28	1000423170	427079
638.764	478.682	0.32285	um	Spot	Position	28	1000422041	427088
709.199	365.125	0.32285	um	Spot	Position	28	1000418635	427103
681.81	377.231	0.32285	um	Spot	Position	28	1000422101	427106
877.295	406.963	0.32285	um	Spot	Position	28	1000426190	427110
756.538	435.331	0.32285	um	Spot	Position	28	1000427117	427117
718.174	438.762	0.32285	um	Spot	Position	28	1000408412	427118
694.407	443.401	0.32285	um	Spot	Position	28	1000427119	427119
856.214	553.644	0.32285	um	Spot	Position	28	1000408450	427139
974.103	613.905	0.32285	um	Spot	Position	28	1000408457	427143
815.03	633.381	0.32285	um	Spot	Position	28	1000427145	427145
1050.15	390.573	0.32285	um	Spot	Position	28	1000408477	427152
1109.29	442.111	0.32285	um	Spot	Position	28	1000425814	427160
1138.58	463.752	0.32285	um	Spot	Position	28	1000412964	427163
1130.89	476.065	0.32285	um	Spot	Position	28	1000427165	427165
1090.78	532.607	0.32285	um	Spot	Position	28	1000425821	427169
1032.42	555.482	0.32285	um	Spot	Position	28	1000424955	427173
1035.61	602.884	0.32285	um	Spot	Position	28	1000425381	427176
20.3691	723.341	0.32285	um	Spot	Position	28	1000424980	427196
322.213	725.889	0.32285	um	Spot	Position	28	1000410700	427197
166.215	747.11	0.32285	um	Spot	Position	28	1000424979	427201
157.627	767.499	0.32285	um	Spot	Position	28	1000415032	427204
459.171	661.602	0.32285	um	Spot	Position	28	1000423610	427222
919.088	777.028	0.32285	um	Spot	Position	28	1000414184	427270
722.203	797.716	0.32285	um	Spot	Position	28	1000411819	427274
987.016	876.658	0.32285	um	Spot	Position	28	1000426838	427293
998.395	682.776	0.32285	um	Spot	Position	28	1000408464	427300
1025.28	707.628	0.32285	um	Spot	Position	28	1000421557	427311
1094.39	750.185	0.32285	um	Spot	Position	28	1000408620	427322
1087.28	806.856	0.32285	um	Spot	Position	28	1000408631	427334
130.961	256.489	0.32285	um	Spot	Position	29	1000408265	427376
275.222	265.977	0.32285	um	Spot	Position	29	1000423022	427378
558.842	158.169	0.32285	um	Spot	Position	29	1000408285	427394
636.671	161.511	0.32285	um	Spot	Position	29	1000408297	427397
651.638	180.18	0.32285	um	Spot	Position	29	1000408309	427403
553.609	213.107	0.32285	um	Spot	Position	29	1000408292	427409
757.152	104.576	0.32285	um	Spot	Position	29	1000427422	427422
706.59	141.418	0.32285	um	Spot	Position	29	1000408307	427425
759.74	217.97	0.32285	um	Spot	Position	29	1000408321	427430
672.719	233.456	0.32285	um	Spot	Position	29	1000426961	427432
829.189	298.333	0.32285	um	Spot	Position	29	1000408317	427439
1006.55	275.794	0.32285	um	Spot	Position	29	1000421275	427455
215.938	416.505	0.32285	um	Spot	Position	29	1000408348	427468
229.86	474.892	0.32285	um	Spot	Position	29	1000426558	427478
297.099	538.432	0.32285	um	Spot	Position	29	1000415964	427494
305.514	555.748	0.32285	um	Spot	Position	29	1000408380	427500
411.9	419.77	0.32285	um	Spot	Position	29	1000408399	427523
544.704	433.093	0.32285	um	Spot	Position	29	1000423170	427524
645.868	478.683	0.32285	um	Spot	Position	29	1000422041	427531
680.719	376.497	0.32285	um	Spot	Position	29	1000422101	427546
704.425	406.241	0.32285	um	Spot	Position	29	1000424467	427551
719.091	437.541	0.32285	um	Spot	Position	29	1000408412	427559
693.918	445.308	0.32285	um	Spot	Position	29	1000427119	427560
858.367	554.837	0.32285	um	Spot	Position	29	1000408450	427580
973.328	614.682	0.32285	um	Spot	Position	29	1000408457	427586
1049.13	391.116	0.32285	um	Spot	Position	29	1000408477	427595
1137.19	464.923	0.32285	um	Spot	Position	29	1000412964	427605
1090.95	533.295	0.32285	um	Spot	Position	29	1000425821	427612
1028.87	558.171	0.32285	um	Spot	Position	29	1000424955	427615
1036.51	603.447	0.32285	um	Spot	Position	29	1000425381	427621
1119.58	608.125	0.32285	um	Spot	Position	29	1000427622	427622
1106.64	623.487	0.32285	um	Spot	Position	29	1000427628	427628
254.771	709.052	0.32285	um	Spot	Position	29	1000408523	427646
324.482	724.021	0.32285	um	Spot	Position	29	1000410700	427647
18.029	728.029	0.32285	um	Spot	Position	29	1000424980	427648
160.313	758.161	0.32285	um	Spot	Position	29	1000424979	427654
156.558	768.431	0.32285	um	Spot	Position	29	1000415032	427656
159.464	842.533	0.32285	um	Spot	Position	29	1000409768	427669
918.352	780.215	0.32285	um	Spot	Position	29	1000414184	427724
721.946	797.856	0.32285	um	Spot	Position	29	1000411819	427727
988.301	876.196	0.32285	um	Spot	Position	29	1000426838	427747
998.276	682.245	0.32285	um	Spot	Position	29	1000408464	427754
1022.74	708.583	0.32285	um	Spot	Position	29	1000421557	427762
1093.72	749.846	0.32285	um	Spot	Position	29	1000408620	427776
1085.81	807.085	0.32285	um	Spot	Position	29	1000408631	427790
131.039	257.058	0.32285	um	Spot	Position	30	1000408265	427838
143.854	327.87	0.32285	um	Spot	Position	30	1000427850	427850
558.617	158.1	0.32285	um	Spot	Position	30	1000408285	427860
636.307	161.746	0.32285	um	Spot	Position	30	1000408297	427862
650.035	180.544	0.32285	um	Spot	Position	30	1000408309	427869
561.666	214.02	0.32285	um	Spot	Position	30	1000408292	427875
757.686	108.394	0.32285	um	Spot	Position	30	1000427422	427889
706.235	141.541	0.32285	um	Spot	Position	30	1000408307	427891
760.082	218.014	0.32285	um	Spot	Position	30	1000408321	427895
685.311	234.041	0.32285	um	Spot	Position	30	1000426961	427896
828.226	300.141	0.32285	um	Spot	Position	30	1000408317	427902
1012.72	274.367	0.32285	um	Spot	Position	30	1000421275	427916
210.448	425.889	0.32285	um	Spot	Position	30	1000408348	427929
297.794	531.548	0.32285	um	Spot	Position	30	1000415964	427953
306.291	555.544	0.32285	um	Spot	Position	30	1000408380	427960
412.11	421.376	0.32285	um	Spot	Position	30	1000408399	427984
546.194	431.899	0.32285	um	Spot	Position	30	1000423170	427985
649.922	476.806	0.32285	um	Spot	Position	30	1000422041	427990
372.669	478.025	0.32285	um	Spot	Position	30	1000410438	427991
714.871	362.361	0.32285	um	Spot	Position	30	1000418635	428006
681.844	377.329	0.32285	um	Spot	Position	30	1000422101	428008
702.179	405.418	0.32285	um	Spot	Position	30	1000424467	428012
880.32	414.882	0.32285	um	Spot	Position	30	1000426190	428015
722.605	433.65	0.32285	um	Spot	Position	30	1000408412	428020
694.059	447.396	0.32285	um	Spot	Position	30	1000427119	428023
860.568	556.887	0.32285	um	Spot	Position	30	1000408450	428048
973.574	615.73	0.32285	um	Spot	Position	30	1000408457	428055
815.776	634.797	0.32285	um	Spot	Position	30	1000427145	428057
1049.07	392.93	0.32285	um	Spot	Position	30	1000408477	428067
1134.85	468.154	0.32285	um	Spot	Position	30	1000412964	428077
1116.77	484.948	0.32285	um	Spot	Position	30	1000427165	428079
1092.13	537.263	0.32285	um	Spot	Position	30	1000425821	428082
1018.91	569.364	0.32285	um	Spot	Position	30	1000424955	428085
1040.62	603.84	0.32285	um	Spot	Position	30	1000425381	428090
1129.81	610.18	0.32285	um	Spot	Position	30	1000427622	428093
1106.86	624.014	0.32285	um	Spot	Position	30	1000427628	428096
254.565	707.213	0.32285	um	Spot	Position	30	1000408523	428113
329.642	718.38	0.32285	um	Spot	Position	30	1000410700	428115
10.742	732.709	0.32285	um	Spot	Position	30	1000424980	428118
155.532	767.719	0.32285	um	Spot	Position	30	1000415032	428122
237.052	836.869	0.32285	um	Spot	Position	30	1000428130	428130
143.01	848.237	0.32285	um	Spot	Position	30	1000409768	428134
412.646	752.266	0.32285	um	Spot	Position	30	1000428144	428144
912.617	785.449	0.32285	um	Spot	Position	30	1000414184	428190
723.962	799.147	0.32285	um	Spot	Position	30	1000411819	428194
988.06	875.537	0.32285	um	Spot	Position	30	1000426838	428212
998.544	682.853	0.32285	um	Spot	Position	30	1000408464	428220
1028.79	712.488	0.32285	um	Spot	Position	30	1000428231	428231
1094.32	750.292	0.32285	um	Spot	Position	30	1000408620	428240
1059.34	775.772	0.32285	um	Spot	Position	30	1000408634	428250
1084.58	805.985	0.32285	um	Spot	Position	30	1000408631	428257
131.249	257.328	0.32285	um	Spot	Position	31	1000408265	428304
270.427	263.018	0.32285	um	Spot	Position	31	1000423022	428305
559.229	157.577	0.32285	um	Spot	Position	31	1000408285	428320
635.282	162.842	0.32285	um	Spot	Position	31	1000408297	428322
651.461	180.326	0.32285	um	Spot	Position	31	1000408309	428330
560.629	213.988	0.32285	um	Spot	Position	31	1000408292	428334
756.39	109.063	0.32285	um	Spot	Position	31	1000427422	428349
705.85	141.581	0.32285	um	Spot	Position	31	1000408307	428352
759.773	219.302	0.32285	um	Spot	Position	31	1000408321	428356
694.037	231.102	0.32285	um	Spot	Position	31	1000426961	428357
828.849	300.977	0.32285	um	Spot	Position	31	1000408317	428364
1012.47	277.428	0.32285	um	Spot	Position	31	1000421275	428377
204.273	433.574	0.32285	um	Spot	Position	31	1000408348	428387
229.02	471.278	0.32285	um	Spot	Position	31	1000426558	428394
309.453	550.461	0.32285	um	Spot	Position	31	1000408380	428413
411.625	421.714	0.32285	um	Spot	Position	31	1000408399	428436
545.571	429.991	0.32285	um	Spot	Position	31	1000423170	428437
372.958	477.757	0.32285	um	Spot	Position	31	1000410438	428445
724.821	361.3	0.32285	um	Spot	Position	31	1000418635	428467
680.807	378.181	0.32285	um	Spot	Position	31	1000422101	428469
701.902	405.373	0.32285	um	Spot	Position	31	1000424467	428471
880.872	414.201	0.32285	um	Spot	Position	31	1000426190	428473
724.104	432.106	0.32285	um	Spot	Position	31	1000408412	428476
693.654	448.162	0.32285	um	Spot	Position	31	1000427119	428480
969.478	511.564	0.32285	um	Spot	Position	31	1000428495	428495
870.134	565.393	0.32285	um	Spot	Position	31	1000408450	428501
973.791	616.214	0.32285	um	Spot	Position	31	1000408457	428505
823.851	640.928	0.32285	um	Spot	Position	31	1000427145	428508
1046.51	391.509	0.32285	um	Spot	Position	31	1000408477	428516
1123.49	430.275	0.32285	um	Spot	Position	31	1000425814	428522
1136.52	466.644	0.32285	um	Spot	Position	31	1000412964	428528
1108.42	493.443	0.32285	um	Spot	Position	31	1000427165	428530
1091.46	536.963	0.32285	um	Spot	Position	31	1000425821	428531
1013.76	575.136	0.32285	um	Spot	Position	31	1000424955	428535
1006.13	582.957	0.32285	um	Spot	Position	31	1000428537	428537
1042.78	604.574	0.32285	um	Spot	Position	31	1000425381	428541
1143.43	608.982	0.32285	um	Spot	Position	31	1000427622	428544
1107.01	625.674	0.32285	um	Spot	Position	31	1000427628	428548
328.887	719.131	0.32285	um	Spot	Position	31	1000410700	428568
0.322851	746.312	0.32285	um	Spot	Position	31	1000424980	428571
154.105	767.159	0.32285	um	Spot	Position	31	1000415032	428573
235.733	835.658	0.32285	um	Spot	Position	31	1000428130	428581
133.04	851.42	0.32285	um	Spot	Position	31	1000409768	428587
416.135	754.899	0.32285	um	Spot	Position	31	1000428144	428596
911.231	786.818	0.32285	um	Spot	Position	31	1000414184	428640
725.639	800.412	0.32285	um	Spot	Position	31	1000411819	428647
758.668	813.158	0.32285	um	Spot	Position	31	1000428651	428651
987.496	875.217	0.32285	um	Spot	Position	31	1000426838	428660
1000.02	681.949	0.32285	um	Spot	Position	31	1000408464	428667
1030	711.324	0.32285	um	Spot	Position	31	1000428231	428678
1095.34	750.223	0.32285	um	Spot	Position	31	1000408620	428688
1057.55	774.848	0.32285	um	Spot	Position	31	1000408634	428699
1083.27	805.986	0.32285	um	Spot	Position	31	1000408631	428705
131.313	257.095	0.32285	um	Spot	Position	32	1000408265	428752
153.846	326.594	0.32285	um	Spot	Position	32	1000427850	428761
559.14	157.881	0.32285	um	Spot	Position	32	1000408285	428770
636.666	160.983	0.32285	um	Spot	Position	32	1000408297	428772
649.703	181.676	0.32285	um	Spot	Position	32	1000408309	428779
562.746	214.245	0.32285	um	Spot	Position	32	1000408292	428784
705.677	141.564	0.32285	um	Spot	Position	32	1000408307	428799
760.318	219.916	0.32285	um	Spot	Position	32	1000408321	428807
706.348	225.512	0.32285	um	Spot	Position	32	1000426961	428808
829.602	301.431	0.32285	um	Spot	Position	32	1000408317	428815
192.772	439.523	0.32285	um	Spot	Position	32	1000408348	428845
230.615	470.594	0.32285	um	Spot	Position	32	1000426558	428852
297.426	510.85	0.32285	um	Spot	Position	32	1000415964	428860
311.299	547.194	0.32285	um	Spot	Position	32	1000408380	428873
411.521	421.452	0.32285	um	Spot	Position	32	1000408399	428898
544.968	429.495	0.32285	um	Spot	Position	32	1000423170	428899
649.136	592.923	0.32285	um	Spot	Position	32	1000428916	428916
729.679	357.392	0.32285	um	Spot	Position	32	1000418635	428923
679.804	377.91	0.32285	um	Spot	Position	32	1000422101	428926
681.401	407.905	0.32285	um	Spot	Position	32	1000424467	428929
880.143	415.709	0.32285	um	Spot	Position	32	1000426190	428930
728.578	427.699	0.32285	um	Spot	Position	32	1000408412	428933
761.622	431.372	0.32285	um	Spot	Position	32	1000427117	428937
693.169	448.78	0.32285	um	Spot	Position	32	1000427119	428940
970.254	512.495	0.32285	um	Spot	Position	32	1000428495	428956
871.957	567.382	0.32285	um	Spot	Position	32	1000408450	428965
973.963	616.119	0.32285	um	Spot	Position	32	1000408457	428968
820.322	638.593	0.32285	um	Spot	Position	32	1000427145	428970
1045.28	391.609	0.32285	um	Spot	Position	32	1000408477	428977
1123.49	430.639	0.32285	um	Spot	Position	32	1000425814	428983
1134.37	469.237	0.32285	um	Spot	Position	32	1000412964	428989
1090.95	535.635	0.32285	um	Spot	Position	32	1000425821	428997
1014.57	576.082	0.32285	um	Spot	Position	32	1000424955	429001
1007.56	581.204	0.32285	um	Spot	Position	32	1000428537	429002
1044.46	603.884	0.32285	um	Spot	Position	32	1000425381	429005
1106.41	625.103	0.32285	um	Spot	Position	32	1000427628	429012
328.884	720.248	0.32285	um	Spot	Position	32	1000410700	429033
153.993	766.035	0.32285	um	Spot	Position	32	1000415032	429037
234.094	835.447	0.32285	um	Spot	Position	32	1000428130	429047
419.513	759.675	0.32285	um	Spot	Position	32	1000428144	429059
909.3	788.933	0.32285	um	Spot	Position	32	1000414184	429097
722.461	799.496	0.32285	um	Spot	Position	32	1000411819	429101
768.811	816.064	0.32285	um	Spot	Position	32	1000428651	429108
988.69	875.352	0.32285	um	Spot	Position	32	1000426838	429117
1001.12	682.57	0.32285	um	Spot	Position	32	1000408464	429124
1030.41	711.326	0.32285	um	Spot	Position	32	1000428231	429134
1093.7	751.152	0.32285	um	Spot	Position	32	1000408620	429146
1081.43	807.235	0.32285	um	Spot	Position	32	1000408631	429164
271.448	248.365	0.32285	um	Spot	Position	33	1000423022	429210
131.714	257.108	0.32285	um	Spot	Position	33	1000408265	429212
156.092	325.585	0.32285	um	Spot	Position	33	1000427850	429218
560.673	156.849	0.32285	um	Spot	Position	33	1000408285	429227
636.233	160.898	0.32285	um	Spot	Position	33	1000408297	429229
647.441	181.664	0.32285	um	Spot	Position	33	1000408309	429235
562.859	215.813	0.32285	um	Spot	Position	33	1000408292	429239
751.352	110.977	0.32285	um	Spot	Position	33	1000427422	429251
705.193	141.855	0.32285	um	Spot	Position	33	1000408307	429254
760.695	220.464	0.32285	um	Spot	Position	33	1000408321	429260
713.276	223.696	0.32285	um	Spot	Position	33	1000426961	429261
832.044	302.515	0.32285	um	Spot	Position	33	1000408317	429268
1016.68	278.921	0.32285	um	Spot	Position	33	1000421275	429281
189.703	439.15	0.32285	um	Spot	Position	33	1000408348	429294
312.297	546.921	0.32285	um	Spot	Position	33	1000408380	429323
410.954	420.59	0.32285	um	Spot	Position	33	1000408399	429347
545.675	428.024	0.32285	um	Spot	Position	33	1000423170	429348
373.636	477.548	0.32285	um	Spot	Position	33	1000410438	429356
679.546	375.606	0.32285	um	Spot	Position	33	1000422101	429375
674.848	409.153	0.32285	um	Spot	Position	33	1000424467	429378
734.554	420.884	0.32285	um	Spot	Position	33	1000408412	429380
884.984	424.958	0.32285	um	Spot	Position	33	1000426190	429381
692.825	449.613	0.32285	um	Spot	Position	33	1000427119	429389
669.94	468.664	0.32285	um	Spot	Position	33	1000422041	429393
971.965	512.866	0.32285	um	Spot	Position	33	1000428495	429401
873.078	569.18	0.32285	um	Spot	Position	33	1000408450	429410
974.459	617.325	0.32285	um	Spot	Position	33	1000408457	429414
818.995	638.027	0.32285	um	Spot	Position	33	1000427145	429418
1045.93	393.205	0.32285	um	Spot	Position	33	1000408477	429425
1129.25	427.021	0.32285	um	Spot	Position	33	1000425814	429431
1133.01	470.472	0.32285	um	Spot	Position	33	1000412964	429437
1090.65	535.623	0.32285	um	Spot	Position	33	1000425821	429443
1014.35	575.913	0.32285	um	Spot	Position	33	1000424955	429448
1052.12	601.67	0.32285	um	Spot	Position	33	1000425381	429452
1106.18	625.444	0.32285	um	Spot	Position	33	1000427628	429458
329.549	721.125	0.32285	um	Spot	Position	33	1000410700	429474
154.183	765.961	0.32285	um	Spot	Position	33	1000415032	429479
231.904	834.589	0.32285	um	Spot	Position	33	1000428130	429488
421.77	763.372	0.32285	um	Spot	Position	33	1000428144	429500
908.625	789.22	0.32285	um	Spot	Position	33	1000414184	429550
711.321	799.713	0.32285	um	Spot	Position	33	1000411819	429554
779.162	825.471	0.32285	um	Spot	Position	33	1000428651	429562
987.677	874.5	0.32285	um	Spot	Position	33	1000426838	429573
1000.67	683.575	0.32285	um	Spot	Position	33	1000408464	429578
1030.59	711.359	0.32285	um	Spot	Position	33	1000428231	429588
1092.63	751.207	0.32285	um	Spot	Position	33	1000408620	429599
1081.45	806.534	0.32285	um	Spot	Position	33	1000408631	429612
272.185	240.178	0.32285	um	Spot	Position	34	1000423022	429657
132.162	257.36	0.32285	um	Spot	Position	34	1000408265	429660
156.062	325.506	0.32285	um	Spot	Position	34	1000427850	429668
561.238	155.598	0.32285	um	Spot	Position	34	1000408285	429676
635.908	161.16	0.32285	um	Spot	Position	34	1000408297	429678
647.775	182.118	0.32285	um	Spot	Position	34	1000408309	429686
563.932	216.893	0.32285	um	Spot	Position	34	1000408292	429689
749.693	112.178	0.32285	um	Spot	Position	34	1000427422	429699
705.933	142.102	0.32285	um	Spot	Position	34	1000408307	429701
760.394	219.176	0.32285	um	Spot	Position	34	1000408321	429704
718.911	222.501	0.32285	um	Spot	Position	34	1000426961	429705
832.356	303.204	0.32285	um	Spot	Position	34	1000408317	429712
187.377	442.208	0.32285	um	Spot	Position	34	1000408348	429744
315.726	543.943	0.32285	um	Spot	Position	34	1000408380	429765
411.853	421.114	0.32285	um	Spot	Position	34	1000408399	429790
373.609	476.658	0.32285	um	Spot	Position	34	1000410438	429798
679.18	373.394	0.32285	um	Spot	Position	34	1000422101	429813
673.418	407.151	0.32285	um	Spot	Position	34	1000424467	429818
736.502	419.772	0.32285	um	Spot	Position	34	1000408412	429819
689.634	453.047	0.32285	um	Spot	Position	34	1000427119	429830
672.523	468.87	0.32285	um	Spot	Position	34	1000422041	429833
974.127	617.483	0.32285	um	Spot	Position	34	1000408457	429853
817.297	638.064	0.32285	um	Spot	Position	34	1000427145	429855
1045.77	393.671	0.32285	um	Spot	Position	34	1000408477	429863
1133.86	470.072	0.32285	um	Spot	Position	34	1000412964	429874
1091.51	510.495	0.32285	um	Spot	Position	34	1000427165	429876
1092.22	536.768	0.32285	um	Spot	Position	34	1000425821	429879
1013.92	574.737	0.32285	um	Spot	Position	34	1000424955	429885
1008.02	580.223	0.32285	um	Spot	Position	34	1000428537	429886
1052.38	602.471	0.32285	um	Spot	Position	34	1000425381	429890
1105.83	625.198	0.32285	um	Spot	Position	34	1000427628	429896
1075.63	629.721	0.32285	um	Spot	Position	34	1000429897	429897
328.962	723.228	0.32285	um	Spot	Position	34	1000410700	429913
154.46	763.884	0.32285	um	Spot	Position	34	1000415032	429918
231.102	835.514	0.32285	um	Spot	Position	34	1000428130	429931
423.329	767.883	0.32285	um	Spot	Position	34	1000428144	429946
903.288	789.725	0.32285	um	Spot	Position	34	1000414184	429989
704.122	800.629	0.32285	um	Spot	Position	34	1000411819	429995
782.127	831.676	0.32285	um	Spot	Position	34	1000428651	430004
987.648	873.437	0.32285	um	Spot	Position	34	1000426838	430016
1001.17	684.958	0.32285	um	Spot	Position	34	1000408464	430020
1030.79	713.7	0.32285	um	Spot	Position	34	1000428231	430027
1091.98	751.448	0.32285	um	Spot	Position	34	1000408620	430037
1081.27	805.27	0.32285	um	Spot	Position	34	1000408631	430053
271.388	237.809	0.32285	um	Spot	Position	35	1000423022	430094
132.324	257.878	0.32285	um	Spot	Position	35	1000408265	430098
157.368	325.49	0.32285	um	Spot	Position	35	1000427850	430106
561.862	155.541	0.32285	um	Spot	Position	35	1000408285	430115
635.9	160.8	0.32285	um	Spot	Position	35	1000408297	430117
647.672	182.436	0.32285	um	Spot	Position	35	1000408309	430125
569.319	217.989	0.32285	um	Spot	Position	35	1000408292	430129
752.682	111.162	0.32285	um	Spot	Position	35	1000427422	430138
705.971	141.953	0.32285	um	Spot	Position	35	1000408307	430141
730.056	217.355	0.32285	um	Spot	Position	35	1000426961	430148
761.43	217.845	0.32285	um	Spot	Position	35	1000408321	430149
831.629	303.876	0.32285	um	Spot	Position	35	1000408317	430156
1008.52	305.27	0.32285	um	Spot	Position	35	1000430171	430171
176.835	450.297	0.32285	um	Spot	Position	35	1000408348	430186
316.059	542.525	0.32285	um	Spot	Position	35	1000408380	430205
549.32	414.072	0.32285	um	Spot	Position	35	1000423170	430230
412.846	420.683	0.32285	um	Spot	Position	35	1000408399	430231
374.263	476.092	0.32285	um	Spot	Position	35	1000410438	430238
676.235	372.214	0.32285	um	Spot	Position	35	1000422101	430257
670.695	407.717	0.32285	um	Spot	Position	35	1000424467	430260
743.034	410.013	0.32285	um	Spot	Position	35	1000408412	430261
684.037	455.507	0.32285	um	Spot	Position	35	1000427119	430270
676.236	468.108	0.32285	um	Spot	Position	35	1000422041	430273
880.938	574.104	0.32285	um	Spot	Position	35	1000408450	430292
975.047	616.879	0.32285	um	Spot	Position	35	1000408457	430295
816.461	638.028	0.32285	um	Spot	Position	35	1000427145	430298
1045.66	394.021	0.32285	um	Spot	Position	35	1000408477	430307
1135.1	427.766	0.32285	um	Spot	Position	35	1000425814	430312
1134.17	470.576	0.32285	um	Spot	Position	35	1000412964	430319
1083.26	524.557	0.32285	um	Spot	Position	35	1000427165	430323
1091.09	537.661	0.32285	um	Spot	Position	35	1000425821	430324
1013.68	576.955	0.32285	um	Spot	Position	35	1000424955	430330
1006.52	580.16	0.32285	um	Spot	Position	35	1000428537	430331
1055.3	603.684	0.32285	um	Spot	Position	35	1000425381	430333
1165.94	614.887	0.32285	um	Spot	Position	35	1000427622	430336
1074.78	625.598	0.32285	um	Spot	Position	35	1000429897	430339
1105.94	626.773	0.32285	um	Spot	Position	35	1000427628	430340
328.42	728.104	0.32285	um	Spot	Position	35	1000410700	430355
156.207	761.767	0.32285	um	Spot	Position	35	1000415032	430357
230.622	835.693	0.32285	um	Spot	Position	35	1000428130	430367
422.658	769.232	0.32285	um	Spot	Position	35	1000428144	430383
902.57	788.956	0.32285	um	Spot	Position	35	1000414184	430423
699.235	799.476	0.32285	um	Spot	Position	35	1000411819	430424
785.713	840.618	0.32285	um	Spot	Position	35	1000428651	430437
989.41	871.823	0.32285	um	Spot	Position	35	1000426838	430445
1001.39	685.092	0.32285	um	Spot	Position	35	1000408464	430451
1030.38	714.01	0.32285	um	Spot	Position	35	1000428231	430459
1091.43	751.325	0.32285	um	Spot	Position	35	1000408620	430470
1081.6	804.009	0.32285	um	Spot	Position	35	1000408631	430486
273.385	247.503	0.32285	um	Spot	Position	36	1000423022	430528
132.974	258.541	0.32285	um	Spot	Position	36	1000408265	430530
157.988	325.728	0.32285	um	Spot	Position	36	1000427850	430536
562.819	155.126	0.32285	um	Spot	Position	36	1000408285	430544
635.797	161.465	0.32285	um	Spot	Position	36	1000408297	430547
649.014	182.371	0.32285	um	Spot	Position	36	1000408309	430554
578.143	223.255	0.32285	um	Spot	Position	36	1000408292	430558
747.569	114.268	0.32285	um	Spot	Position	36	1000427422	430566
705.093	143.213	0.32285	um	Spot	Position	36	1000408307	430569
770.893	211.233	0.32285	um	Spot	Position	36	1000408321	430575
831.16	304.989	0.32285	um	Spot	Position	36	1000408317	430585
1012.43	286.986	0.32285	um	Spot	Position	36	1000421275	430597
237.838	459.177	0.32285	um	Spot	Position	36	1000426558	430612
168.8	460.777	0.32285	um	Spot	Position	36	1000408348	430614
317.494	541.63	0.32285	um	Spot	Position	36	1000408380	430627
657.337	404.336	0.32285	um	Spot	Position	36	1000424467	430652
413.046	420.612	0.32285	um	Spot	Position	36	1000408399	430655
374.58	475.612	0.32285	um	Spot	Position	36	1000410438	430662
659.476	611.999	0.32285	um	Spot	Position	36	1000428916	430675
675.955	373.478	0.32285	um	Spot	Position	36	1000422101	430680
745.639	403.261	0.32285	um	Spot	Position	36	1000408412	430682
684.068	456.885	0.32285	um	Spot	Position	36	1000427119	430691
981.938	535.629	0.32285	um	Spot	Position	36	1000428495	430714
881.019	574.348	0.32285	um	Spot	Position	36	1000408450	430718
974.871	616.647	0.32285	um	Spot	Position	36	1000408457	430720
816.742	638.514	0.32285	um	Spot	Position	36	1000427145	430723
1044.79	394.739	0.32285	um	Spot	Position	36	1000408477	430731
1006.31	426.569	0.32285	um	Spot	Position	36	1000430736	430736
1137.28	427.97	0.32285	um	Spot	Position	36	1000425814	430737
1082.44	524.897	0.32285	um	Spot	Position	36	1000427165	430746
1091.77	538.823	0.32285	um	Spot	Position	36	1000425821	430747
1006.02	580.542	0.32285	um	Spot	Position	36	1000428537	430753
1060.4	603.233	0.32285	um	Spot	Position	36	1000425381	430756
1167.45	617.193	0.32285	um	Spot	Position	36	1000427622	430760
1105.16	627.859	0.32285	um	Spot	Position	36	1000427628	430765
328.885	731.588	0.32285	um	Spot	Position	36	1000410700	430782
0.322851	752.908	0.32285	um	Spot	Position	36	1000424980	430784
156.437	761.894	0.32285	um	Spot	Position	36	1000415032	430786
228.986	834.986	0.32285	um	Spot	Position	36	1000428130	430797
424.613	719.883	0.32285	um	Spot	Position	36	1000430808	430808
419.862	772.719	0.32285	um	Spot	Position	36	1000428144	430813
901.648	789.235	0.32285	um	Spot	Position	36	1000414184	430855
689.726	800.121	0.32285	um	Spot	Position	36	1000411819	430856
795.371	850.64	0.32285	um	Spot	Position	36	1000428651	430870
987.601	872.303	0.32285	um	Spot	Position	36	1000426838	430881
1001.95	685.729	0.32285	um	Spot	Position	36	1000408464	430891
1029.62	716.598	0.32285	um	Spot	Position	36	1000428231	430899
1081.44	803.397	0.32285	um	Spot	Position	36	1000408631	430922
271.505	249.754	0.32285	um	Spot	Position	37	1000423022	430967
132.885	258.41	0.32285	um	Spot	Position	37	1000408265	430969
158.655	325.359	0.32285	um	Spot	Position	37	1000427850	430976
561.422	155.927	0.32285	um	Spot	Position	37	1000408285	430983
635.251	161.953	0.32285	um	Spot	Position	37	1000408297	430984
649.149	182.304	0.32285	um	Spot	Position	37	1000408309	430990
587.653	228.409	0.32285	um	Spot	Position	37	1000408292	430995
739.902	118.86	0.32285	um	Spot	Position	37	1000427422	431007
704.698	143.093	0.32285	um	Spot	Position	37	1000408307	431009
772.066	211.022	0.32285	um	Spot	Position	37	1000408321	431013
830.749	305.679	0.32285	um	Spot	Position	37	1000408317	431022
1011.54	288.738	0.32285	um	Spot	Position	37	1000421275	431032
179.093	439.961	0.32285	um	Spot	Position	37	1000431043	431043
238.421	460.922	0.32285	um	Spot	Position	37	1000426558	431047
316.191	540.875	0.32285	um	Spot	Position	37	1000408380	431061
652.048	402.576	0.32285	um	Spot	Position	37	1000424467	431086
548.338	413.462	0.32285	um	Spot	Position	37	1000423170	431087
413.713	420.786	0.32285	um	Spot	Position	37	1000408399	431088
660.377	610.713	0.32285	um	Spot	Position	37	1000428916	431105
675.173	374.733	0.32285	um	Spot	Position	37	1000422101	431111
746.813	399.329	0.32285	um	Spot	Position	37	1000408412	431112
684.372	455.417	0.32285	um	Spot	Position	37	1000427119	431122
677.866	466.605	0.32285	um	Spot	Position	37	1000422041	431127
881.082	574.813	0.32285	um	Spot	Position	37	1000408450	431149
974.818	616.617	0.32285	um	Spot	Position	37	1000408457	431151
818.04	639.691	0.32285	um	Spot	Position	37	1000427145	431153
1043.62	395.226	0.32285	um	Spot	Position	37	1000408477	431163
1006.17	426.881	0.32285	um	Spot	Position	37	1000430736	431168
1136.31	430.221	0.32285	um	Spot	Position	37	1000425814	431169
1082.67	527.408	0.32285	um	Spot	Position	37	1000427165	431179
1092.21	539.959	0.32285	um	Spot	Position	37	1000425821	431180
1007.04	573.618	0.32285	um	Spot	Position	37	1000428537	431184
999.483	589.378	0.32285	um	Spot	Position	37	1000424955	431187
1061.28	602.726	0.32285	um	Spot	Position	37	1000425381	431189
1059.78	614.807	0.32285	um	Spot	Position	37	1000429897	431193
1170.17	619.701	0.32285	um	Spot	Position	37	1000427622	431194
1104.84	627.524	0.32285	um	Spot	Position	37	1000427628	431196
328.594	734.242	0.32285	um	Spot	Position	37	1000410700	431213
16.4823	745.257	0.32285	um	Spot	Position	37	1000424980	431214
158.014	760.737	0.32285	um	Spot	Position	37	1000415032	431216
228.886	834.552	0.32285	um	Spot	Position	37	1000428130	431227
416.09	775.149	0.32285	um	Spot	Position	37	1000428144	431243
901.359	788.402	0.32285	um	Spot	Position	37	1000414184	431289
686.342	799.552	0.32285	um	Spot	Position	37	1000411819	431291
803.742	857.991	0.32285	um	Spot	Position	37	1000428651	431307
983.04	872.874	0.32285	um	Spot	Position	37	1000426838	431314
1001.51	686.234	0.32285	um	Spot	Position	37	1000408464	431323
1030.7	715.179	0.32285	um	Spot	Position	37	1000428231	431330
270.886	243.777	0.32285	um	Spot	Position	38	1000423022	431394
133.376	258.802	0.32285	um	Spot	Position	38	1000408265	431397
160.898	324.841	0.32285	um	Spot	Position	38	1000427850	431405
563.252	136.054	0.32285	um	Spot	Position	38	1000408285	431411
635.26	162.565	0.32285	um	Spot	Position	38	1000408297	431416
646.77	183.293	0.32285	um	Spot	Position	38	1000408309	431422
595.162	237.185	0.32285	um	Spot	Position	38	1000408292	431428
740.365	119.624	0.32285	um	Spot	Position	38	1000427422	431439
705.295	143.438	0.32285	um	Spot	Position	38	1000408307	431441
778.373	206.995	0.32285	um	Spot	Position	38	1000408321	431445
830.83	305.996	0.32285	um	Spot	Position	38	1000408317	431456
1011.13	290.352	0.32285	um	Spot	Position	38	1000421275	431468
1011.34	308.099	0.32285	um	Spot	Position	38	1000430171	431471
181.528	439.556	0.32285	um	Spot	Position	38	1000431043	431482
237.216	462.18	0.32285	um	Spot	Position	38	1000426558	431485
148.137	478.329	0.32285	um	Spot	Position	38	1000408348	431487
316.61	543.961	0.32285	um	Spot	Position	38	1000408380	431505
648.695	403.865	0.32285	um	Spot	Position	38	1000424467	431528
547.783	414.82	0.32285	um	Spot	Position	38	1000423170	431529
413.617	420.577	0.32285	um	Spot	Position	38	1000408399	431530
374.908	475.316	0.32285	um	Spot	Position	38	1000410438	431537
751.349	359.31	0.32285	um	Spot	Position	38	1000431551	431551
677.456	371.429	0.32285	um	Spot	Position	38	1000422101	431553
748.693	396.559	0.32285	um	Spot	Position	38	1000408412	431557
683.437	455.911	0.32285	um	Spot	Position	38	1000427119	431565
882.062	575.91	0.32285	um	Spot	Position	38	1000408450	431590
991.641	595.764	0.32285	um	Spot	Position	38	1000424955	431591
975.072	617.054	0.32285	um	Spot	Position	38	1000408457	431593
818.303	640.228	0.32285	um	Spot	Position	38	1000427145	431595
1044.1	396.009	0.32285	um	Spot	Position	38	1000408477	431606
1006.16	427.867	0.32285	um	Spot	Position	38	1000430736	431610
1138.35	430.72	0.32285	um	Spot	Position	38	1000425814	431611
1091.86	541.26	0.32285	um	Spot	Position	38	1000425821	431620
1006.78	573.801	0.32285	um	Spot	Position	38	1000428537	431624
1062.76	604.642	0.32285	um	Spot	Position	38	1000425381	431629
1058.37	616.154	0.32285	um	Spot	Position	38	1000429897	431633
1170.7	622.966	0.32285	um	Spot	Position	38	1000427622	431635
1106.1	629.788	0.32285	um	Spot	Position	38	1000427628	431636
34.1391	733.378	0.32285	um	Spot	Position	38	1000424980	431655
327.58	738.589	0.32285	um	Spot	Position	38	1000410700	431656
160.894	761.48	0.32285	um	Spot	Position	38	1000415032	431658
228.779	834.729	0.32285	um	Spot	Position	38	1000428130	431667
415.006	777.115	0.32285	um	Spot	Position	38	1000428144	431680
901.418	788.179	0.32285	um	Spot	Position	38	1000414184	431724
684.681	801.44	0.32285	um	Spot	Position	38	1000411819	431727
807.047	863.37	0.32285	um	Spot	Position	38	1000428651	431746
982.491	872.534	0.32285	um	Spot	Position	38	1000426838	431754
1178.32	678.636	0.32285	um	Spot	Position	38	1000431761	431761
1002.16	686.544	0.32285	um	Spot	Position	38	1000408464	431762
1031.55	714.356	0.32285	um	Spot	Position	38	1000428231	431769
270.982	243.589	0.32285	um	Spot	Position	39	1000423022	431835
133.363	259.426	0.32285	um	Spot	Position	39	1000408265	431838
165.125	325.587	0.32285	um	Spot	Position	39	1000427850	431845
565.236	127.871	0.32285	um	Spot	Position	39	1000408285	431851
634.862	162.54	0.32285	um	Spot	Position	39	1000408297	431855
647.421	182.924	0.32285	um	Spot	Position	39	1000408309	431863
607.489	243.382	0.32285	um	Spot	Position	39	1000408292	431867
705.523	143.621	0.32285	um	Spot	Position	39	1000408307	431880
780.782	205.724	0.32285	um	Spot	Position	39	1000408321	431887
830.368	307.049	0.32285	um	Spot	Position	39	1000408317	431897
1039.68	273.09	0.32285	um	Spot	Position	39	1000431909	431909
1009.46	289.683	0.32285	um	Spot	Position	39	1000421275	431910
1010.92	309.385	0.32285	um	Spot	Position	39	1000430171	431912
180.54	440.464	0.32285	um	Spot	Position	39	1000431043	431925
145.144	482.461	0.32285	um	Spot	Position	39	1000408348	431931
317.712	543.351	0.32285	um	Spot	Position	39	1000408380	431950
647.064	406.118	0.32285	um	Spot	Position	39	1000424467	431973
545.708	419.387	0.32285	um	Spot	Position	39	1000423170	431975
414.789	420.387	0.32285	um	Spot	Position	39	1000408399	431976
375.055	475.755	0.32285	um	Spot	Position	39	1000410438	431981
641.897	623.185	0.32285	um	Spot	Position	39	1000428916	431993
751.511	363.004	0.32285	um	Spot	Position	39	1000431551	431995
676.215	368.619	0.32285	um	Spot	Position	39	1000422101	431996
749.756	393.621	0.32285	um	Spot	Position	39	1000408412	432001
681.72	456.681	0.32285	um	Spot	Position	39	1000427119	432009
983.609	544.959	0.32285	um	Spot	Position	39	1000428495	432034
882.601	578.099	0.32285	um	Spot	Position	39	1000408450	432037
986.923	602.86	0.32285	um	Spot	Position	39	1000424955	432039
974.913	618.321	0.32285	um	Spot	Position	39	1000408457	432042
818.697	640.154	0.32285	um	Spot	Position	39	1000427145	432045
1042.2	395.621	0.32285	um	Spot	Position	39	1000408477	432052
1005.81	427.674	0.32285	um	Spot	Position	39	1000430736	432056
1139.42	429.694	0.32285	um	Spot	Position	39	1000425814	432057
1138.07	464.49	0.32285	um	Spot	Position	39	1000412964	432060
1079.09	534.578	0.32285	um	Spot	Position	39	1000427165	432065
1093.16	542.85	0.32285	um	Spot	Position	39	1000425821	432066
1005.43	572.729	0.32285	um	Spot	Position	39	1000428537	432070
1073.45	601.529	0.32285	um	Spot	Position	39	1000425381	432072
1060.12	617.985	0.32285	um	Spot	Position	39	1000429897	432076
1104.95	630.247	0.32285	um	Spot	Position	39	1000427628	432078
1173.76	630.58	0.32285	um	Spot	Position	39	1000427622	432079
51.5439	715.934	0.32285	um	Spot	Position	39	1000424980	432096
324.767	739.133	0.32285	um	Spot	Position	39	1000410700	432099
159.851	763.088	0.32285	um	Spot	Position	39	1000415032	432101
227.165	834.523	0.32285	um	Spot	Position	39	1000428130	432115
424.242	722.014	0.32285	um	Spot	Position	39	1000430808	432128
414.613	777.295	0.32285	um	Spot	Position	39	1000428144	432132
902.073	786.202	0.32285	um	Spot	Position	39	1000414184	432173
686.61	800.135	0.32285	um	Spot	Position	39	1000411819	432176
808.331	864.415	0.32285	um	Spot	Position	39	1000428651	432198
982.896	872.372	0.32285	um	Spot	Position	39	1000426838	432204
1179.04	684.173	0.32285	um	Spot	Position	39	1000431761	432209
1002.65	687.445	0.32285	um	Spot	Position	39	1000408464	432211
1032.29	711.858	0.32285	um	Spot	Position	39	1000428231	432217
1085.9	792.704	0.32285	um	Spot	Position	39	1000408631	432243
267.736	229.304	0.32285	um	Spot	Position	40	1000423022	432289
133.129	259.658	0.32285	um	Spot	Position	40	1000408265	432294
166.026	325.662	0.32285	um	Spot	Position	40	1000427850	432303
568.664	121.352	0.32285	um	Spot	Position	40	1000408285	432308
635.029	162.47	0.32285	um	Spot	Position	40	1000408297	432313
649.279	181.818	0.32285	um	Spot	Position	40	1000408309	432321
608.528	245.417	0.32285	um	Spot	Position	40	1000408292	432326
738.707	121.087	0.32285	um	Spot	Position	40	1000427422	432337
705.132	143.787	0.32285	um	Spot	Position	40	1000408307	432339
788.29	200.415	0.32285	um	Spot	Position	40	1000408321	432344
846.023	240.58	0.32285	um	Spot	Position	40	1000432347	432347
828.789	308.313	0.32285	um	Spot	Position	40	1000408317	432354
1035.3	274.448	0.32285	um	Spot	Position	40	1000431909	432367
1003.11	299.448	0.32285	um	Spot	Position	40	1000421275	432368
1011.14	309.369	0.32285	um	Spot	Position	40	1000430171	432370
182.952	439.213	0.32285	um	Spot	Position	40	1000431043	432377
231.721	466.627	0.32285	um	Spot	Position	40	1000426558	432385
317.807	541.851	0.32285	um	Spot	Position	40	1000408380	432401
648.329	405.977	0.32285	um	Spot	Position	40	1000424467	432428
416.433	420.203	0.32285	um	Spot	Position	40	1000408399	432429
544.418	423.205	0.32285	um	Spot	Position	40	1000423170	432431
375.461	475.69	0.32285	um	Spot	Position	40	1000410438	432436
628.541	625.017	0.32285	um	Spot	Position	40	1000428916	432446
755.606	366.555	0.32285	um	Spot	Position	40	1000431551	432450
675.966	368.871	0.32285	um	Spot	Position	40	1000422101	432451
749.634	391.907	0.32285	um	Spot	Position	40	1000408412	432453
767.222	430.58	0.32285	um	Spot	Position	40	1000432455	432455
680.375	456.795	0.32285	um	Spot	Position	40	1000427119	432459
984.698	545.589	0.32285	um	Spot	Position	40	1000428495	432482
882.164	578.629	0.32285	um	Spot	Position	40	1000408450	432484
972.043	610.42	0.32285	um	Spot	Position	40	1000424955	432487
818.957	640.826	0.32285	um	Spot	Position	40	1000427145	432493
1046.7	406.386	0.32285	um	Spot	Position	40	1000408477	432505
1005.16	427.783	0.32285	um	Spot	Position	40	1000430736	432509
1140.15	431.513	0.32285	um	Spot	Position	40	1000425814	432510
1077.98	534.383	0.32285	um	Spot	Position	40	1000427165	432522
1093.24	545.061	0.32285	um	Spot	Position	40	1000425821	432524
1007.15	574.524	0.32285	um	Spot	Position	40	1000428537	432528
1071.65	602.546	0.32285	um	Spot	Position	40	1000425381	432530
1060.83	618.068	0.32285	um	Spot	Position	40	1000429897	432533
1103.89	629.726	0.32285	um	Spot	Position	40	1000427628	432535
1174.9	636.269	0.32285	um	Spot	Position	40	1000427622	432538
64.0379	707.103	0.32285	um	Spot	Position	40	1000424980	432550
323.455	739.98	0.32285	um	Spot	Position	40	1000410700	432555
158.956	763.433	0.32285	um	Spot	Position	40	1000415032	432557
225.091	833.082	0.32285	um	Spot	Position	40	1000428130	432571
424.627	722.033	0.32285	um	Spot	Position	40	1000430808	432582
413.967	779.056	0.32285	um	Spot	Position	40	1000428144	432585
687.985	800.267	0.32285	um	Spot	Position	40	1000411819	432630
807.717	865.455	0.32285	um	Spot	Position	40	1000428651	432655
983.091	872.265	0.32285	um	Spot	Position	40	1000426838	432661
1179.5	686.015	0.32285	um	Spot	Position	40	1000431761	432666
1002.9	687.528	0.32285	um	Spot	Position	40	1000408464	432667
1031.8	713.379	0.32285	um	Spot	Position	40	1000428231	432673
1085.19	792.542	0.32285	um	Spot	Position	40	1000408631	432695
267.814	226.411	0.32285	um	Spot	Position	41	1000423022	432739
133.337	260.053	0.32285	um	Spot	Position	41	1000408265	432745
167.863	325.115	0.32285	um	Spot	Position	41	1000427850	432752
569.03	115.693	0.32285	um	Spot	Position	41	1000408285	432757
635.114	162.727	0.32285	um	Spot	Position	41	1000408297	432762
653.618	181.231	0.32285	um	Spot	Position	41	1000408309	432769
620.756	252.682	0.32285	um	Spot	Position	41	1000408292	432776
404.745	321.828	0.32285	um	Spot	Position	41	1000432781	432781
736.67	122.949	0.32285	um	Spot	Position	41	1000427422	432785
705.235	143.808	0.32285	um	Spot	Position	41	1000408307	432788
791.129	200.008	0.32285	um	Spot	Position	41	1000408321	432792
844.33	241.411	0.32285	um	Spot	Position	41	1000432347	432797
828.123	308.705	0.32285	um	Spot	Position	41	1000408317	432804
1032.95	276.946	0.32285	um	Spot	Position	41	1000431909	432817
1010.27	309.745	0.32285	um	Spot	Position	41	1000430171	432820
193.575	419.03	0.32285	um	Spot	Position	41	1000432828	432828
232.175	467.081	0.32285	um	Spot	Position	41	1000426558	432836
317.289	542.206	0.32285	um	Spot	Position	41	1000408380	432851
647.04	403.234	0.32285	um	Spot	Position	41	1000424467	432874
414.692	419.866	0.32285	um	Spot	Position	41	1000408399	432875
544.41	432.845	0.32285	um	Spot	Position	41	1000423170	432876
375.249	475.33	0.32285	um	Spot	Position	41	1000410438	432880
628.549	624.892	0.32285	um	Spot	Position	41	1000428916	432891
760.602	375.742	0.32285	um	Spot	Position	41	1000431551	432898
678.103	456.077	0.32285	um	Spot	Position	41	1000427119	432907
882.93	579.069	0.32285	um	Spot	Position	41	1000408450	432935
968.773	611.893	0.32285	um	Spot	Position	41	1000424955	432936
819.178	640.66	0.32285	um	Spot	Position	41	1000427145	432942
811.437	648.166	0.32285	um	Spot	Position	41	1000432943	432943
1139.22	431.603	0.32285	um	Spot	Position	41	1000425814	432955
1093.52	546.727	0.32285	um	Spot	Position	41	1000425821	432964
1007.94	575.064	0.32285	um	Spot	Position	41	1000428537	432968
1073.41	604.457	0.32285	um	Spot	Position	41	1000425381	432973
1061.62	618.865	0.32285	um	Spot	Position	41	1000429897	432977
1104.41	631.442	0.32285	um	Spot	Position	41	1000427628	432980
1177.54	646.091	0.32285	um	Spot	Position	41	1000427622	432983
73.0612	698.423	0.32285	um	Spot	Position	41	1000424980	432992
323.804	740.022	0.32285	um	Spot	Position	41	1000410700	432998
158.388	763.715	0.32285	um	Spot	Position	41	1000415032	433000
223.557	831.983	0.32285	um	Spot	Position	41	1000428130	433012
425.049	723.007	0.32285	um	Spot	Position	41	1000430808	433023
412.708	780.14	0.32285	um	Spot	Position	41	1000428144	433028
900.399	785.337	0.32285	um	Spot	Position	41	1000414184	433079
689.889	801.136	0.32285	um	Spot	Position	41	1000411819	433080
808.062	866.493	0.32285	um	Spot	Position	41	1000428651	433103
982.037	871.971	0.32285	um	Spot	Position	41	1000426838	433108
1003.73	687.601	0.32285	um	Spot	Position	41	1000408464	433117
1031.82	711.498	0.32285	um	Spot	Position	41	1000428231	433124
1086.38	791.532	0.32285	um	Spot	Position	41	1000408631	433145
268.163	227.909	0.32285	um	Spot	Position	42	1000423022	433192
134.236	260.625	0.32285	um	Spot	Position	42	1000408265	433199
168.584	325.91	0.32285	um	Spot	Position	42	1000427850	433209
569.837	110.367	0.32285	um	Spot	Position	42	1000408285	433213
635.038	162.898	0.32285	um	Spot	Position	42	1000408297	433217
656.505	181.153	0.32285	um	Spot	Position	42	1000408309	433224
414.555	314.217	0.32285	um	Spot	Position	42	1000432781	433238
738.873	121.143	0.32285	um	Spot	Position	42	1000427422	433242
705.804	144.68	0.32285	um	Spot	Position	42	1000408307	433244
792.245	199.712	0.32285	um	Spot	Position	42	1000408321	433249
844.907	242.72	0.32285	um	Spot	Position	42	1000432347	433253
826.208	309.687	0.32285	um	Spot	Position	42	1000408317	433262
1032.36	280.984	0.32285	um	Spot	Position	42	1000431909	433271
1010.3	310.152	0.32285	um	Spot	Position	42	1000430171	433274
992.149	313.763	0.32285	um	Spot	Position	42	1000421275	433275
194.751	419.706	0.32285	um	Spot	Position	42	1000432828	433286
233.94	465.819	0.32285	um	Spot	Position	42	1000426558	433293
315.967	541.791	0.32285	um	Spot	Position	42	1000408380	433312
645.887	403.176	0.32285	um	Spot	Position	42	1000424467	433338
416.363	419.177	0.32285	um	Spot	Position	42	1000408399	433339
544.047	437.03	0.32285	um	Spot	Position	42	1000423170	433341
613.577	623.807	0.32285	um	Spot	Position	42	1000428916	433359
675.782	369.79	0.32285	um	Spot	Position	42	1000422101	433367
760.07	388.519	0.32285	um	Spot	Position	42	1000431551	433370
672.534	451.848	0.32285	um	Spot	Position	42	1000427119	433381
678.966	466.061	0.32285	um	Spot	Position	42	1000422041	433385
989.79	554.605	0.32285	um	Spot	Position	42	1000428495	433404
883.552	577.887	0.32285	um	Spot	Position	42	1000408450	433406
964.235	614.563	0.32285	um	Spot	Position	42	1000424955	433408
974.656	618.896	0.32285	um	Spot	Position	42	1000408457	433411
824.679	644.376	0.32285	um	Spot	Position	42	1000427145	433414
811.742	648.696	0.32285	um	Spot	Position	42	1000432943	433415
1057.18	424.355	0.32285	um	Spot	Position	42	1000408477	433427
1093.52	547.341	0.32285	um	Spot	Position	42	1000425821	433441
1070.26	566.266	0.32285	um	Spot	Position	42	1000427165	433444
1008.22	575.23	0.32285	um	Spot	Position	42	1000428537	433448
1074.27	604.87	0.32285	um	Spot	Position	42	1000425381	433450
1062.41	618.948	0.32285	um	Spot	Position	42	1000429897	433454
1104.26	634.052	0.32285	um	Spot	Position	42	1000427628	433458
1179.4	657.884	0.32285	um	Spot	Position	42	1000427622	433465
74.6918	697.333	0.32285	um	Spot	Position	42	1000424980	433471
321.525	740.371	0.32285	um	Spot	Position	42	1000410700	433477
159.648	761.736	0.32285	um	Spot	Position	42	1000415032	433481
329.98	883.642	0.32285	um	Spot	Position	42	1000433508	433508
425.273	723.214	0.32285	um	Spot	Position	42	1000430808	433509
410.785	782.747	0.32285	um	Spot	Position	42	1000428144	433514
693.357	676.235	0.32285	um	Spot	Position	42	1000433526	433526
693.998	801.564	0.32285	um	Spot	Position	42	1000411819	433560
740.214	807.486	0.32285	um	Spot	Position	42	1000433565	433565
808.639	867.127	0.32285	um	Spot	Position	42	1000428651	433583
975.539	871.6	0.32285	um	Spot	Position	42	1000426838	433589
1002.21	687.977	0.32285	um	Spot	Position	42	1000408464	433595
1034.36	712.287	0.32285	um	Spot	Position	42	1000428231	433602
269.478	240.201	0.32285	um	Spot	Position	43	1000423022	433678
134.208	260.746	0.32285	um	Spot	Position	43	1000408265	433681
173.152	325.307	0.32285	um	Spot	Position	43	1000427850	433687
570.377	106.713	0.32285	um	Spot	Position	43	1000408285	433692
634.64	162.997	0.32285	um	Spot	Position	43	1000408297	433698
656.119	181.604	0.32285	um	Spot	Position	43	1000408309	433704
419.744	312.893	0.32285	um	Spot	Position	43	1000432781	433715
736.764	119.295	0.32285	um	Spot	Position	43	1000427422	433719
704.971	144.697	0.32285	um	Spot	Position	43	1000408307	433722
794.039	194.718	0.32285	um	Spot	Position	43	1000408321	433726
842.74	242.589	0.32285	um	Spot	Position	43	1000432347	433729
823.255	311.401	0.32285	um	Spot	Position	43	1000408317	433736
1028.84	280.625	0.32285	um	Spot	Position	43	1000431909	433751
1007.82	311.501	0.32285	um	Spot	Position	43	1000430171	433753
195.981	419.618	0.32285	um	Spot	Position	43	1000432828	433759
235.135	466.981	0.32285	um	Spot	Position	43	1000426558	433769
317.311	540.077	0.32285	um	Spot	Position	43	1000408380	433786
640.783	404.468	0.32285	um	Spot	Position	43	1000424467	433809
416.24	420.116	0.32285	um	Spot	Position	43	1000408399	433810
547.015	433.87	0.32285	um	Spot	Position	43	1000423170	433811
608.565	625.649	0.32285	um	Spot	Position	43	1000428916	433826
675.01	368.949	0.32285	um	Spot	Position	43	1000422101	433832
760.626	403.617	0.32285	um	Spot	Position	43	1000431551	433834
760.615	429.054	0.32285	um	Spot	Position	43	1000432455	433838
668.046	452.005	0.32285	um	Spot	Position	43	1000427119	433842
678.318	466.245	0.32285	um	Spot	Position	43	1000422041	433845
990.631	556.095	0.32285	um	Spot	Position	43	1000428495	433867
882.615	578.397	0.32285	um	Spot	Position	43	1000408450	433869
957.634	617.111	0.32285	um	Spot	Position	43	1000424955	433872
974.688	617.838	0.32285	um	Spot	Position	43	1000408457	433874
826.288	645.63	0.32285	um	Spot	Position	43	1000427145	433878
811.009	647.945	0.32285	um	Spot	Position	43	1000432943	433879
1145.04	425.651	0.32285	um	Spot	Position	43	1000425814	433889
1004.93	429.212	0.32285	um	Spot	Position	43	1000430736	433890
1060.41	430.412	0.32285	um	Spot	Position	43	1000408477	433891
1093.52	547.848	0.32285	um	Spot	Position	43	1000425821	433899
1069.36	566.45	0.32285	um	Spot	Position	43	1000427165	433903
1074.71	604.838	0.32285	um	Spot	Position	43	1000425381	433909
1105.6	635.558	0.32285	um	Spot	Position	43	1000427628	433914
1178.14	658.559	0.32285	um	Spot	Position	43	1000427622	433919
90.885	684.931	0.32285	um	Spot	Position	43	1000424980	433924
324.215	734.135	0.32285	um	Spot	Position	43	1000410700	433932
159.647	759.954	0.32285	um	Spot	Position	43	1000415032	433934
315.83	872.853	0.32285	um	Spot	Position	43	1000433508	433957
424.73	722.037	0.32285	um	Spot	Position	43	1000430808	433958
409.727	784.835	0.32285	um	Spot	Position	43	1000428144	433963
693.256	682.976	0.32285	um	Spot	Position	43	1000433526	433977
901.775	782.43	0.32285	um	Spot	Position	43	1000414184	434011
705.922	797.572	0.32285	um	Spot	Position	43	1000411819	434013
736.273	798.501	0.32285	um	Spot	Position	43	1000433565	434014
808.445	867.402	0.32285	um	Spot	Position	43	1000428651	434041
964.489	868.937	0.32285	um	Spot	Position	43	1000426838	434042
1002.52	688.162	0.32285	um	Spot	Position	43	1000408464	434050
1035.58	714.551	0.32285	um	Spot	Position	43	1000428231	434055
269.901	254.022	0.32285	um	Spot	Position	44	1000423022	434124
134.636	261.029	0.32285	um	Spot	Position	44	1000408265	434125
174.33	325.031	0.32285	um	Spot	Position	44	1000427850	434133
635.281	163.081	0.32285	um	Spot	Position	44	1000408297	434143
655.663	182.529	0.32285	um	Spot	Position	44	1000408309	434151
418.246	313.596	0.32285	um	Spot	Position	44	1000432781	434163
734.538	115.484	0.32285	um	Spot	Position	44	1000427422	434167
705.846	144.858	0.32285	um	Spot	Position	44	1000408307	434171
802.062	188.68	0.32285	um	Spot	Position	44	1000408321	434177
841.276	242.471	0.32285	um	Spot	Position	44	1000432347	434182
822.386	314.104	0.32285	um	Spot	Position	44	1000408317	434193
1029.55	285.365	0.32285	um	Spot	Position	44	1000431909	434206
1009.19	312.755	0.32285	um	Spot	Position	44	1000430171	434208
196.641	419.361	0.32285	um	Spot	Position	44	1000432828	434219
173.843	440.911	0.32285	um	Spot	Position	44	1000431043	434221
233.909	466.817	0.32285	um	Spot	Position	44	1000426558	434230
103.345	528.019	0.32285	um	Spot	Position	44	1000408348	434239
320.785	539.422	0.32285	um	Spot	Position	44	1000408380	434246
636.455	404.602	0.32285	um	Spot	Position	44	1000424467	434272
417.498	420.417	0.32285	um	Spot	Position	44	1000408399	434273
551.262	432.094	0.32285	um	Spot	Position	44	1000423170	434274
608.364	624.865	0.32285	um	Spot	Position	44	1000428916	434289
672.316	367.419	0.32285	um	Spot	Position	44	1000422101	434296
760.15	411.939	0.32285	um	Spot	Position	44	1000431551	434302
760.345	428.975	0.32285	um	Spot	Position	44	1000432455	434305
668.089	452.258	0.32285	um	Spot	Position	44	1000427119	434310
678.114	465.879	0.32285	um	Spot	Position	44	1000422041	434313
991.216	557.141	0.32285	um	Spot	Position	44	1000428495	434333
883.018	578.409	0.32285	um	Spot	Position	44	1000408450	434335
957.131	618.646	0.32285	um	Spot	Position	44	1000424955	434341
975.734	619.527	0.32285	um	Spot	Position	44	1000408457	434342
826.488	645.849	0.32285	um	Spot	Position	44	1000427145	434345
811.449	648.468	0.32285	um	Spot	Position	44	1000432943	434346
1144.86	428.225	0.32285	um	Spot	Position	44	1000425814	434353
1004.92	429.351	0.32285	um	Spot	Position	44	1000430736	434354
1070.37	447.83	0.32285	um	Spot	Position	44	1000408477	434356
1093.71	546.417	0.32285	um	Spot	Position	44	1000425821	434365
1008.16	573.94	0.32285	um	Spot	Position	44	1000428537	434371
1074.92	605.046	0.32285	um	Spot	Position	44	1000425381	434375
1104.46	635.104	0.32285	um	Spot	Position	44	1000427628	434383
96.8695	680.661	0.32285	um	Spot	Position	44	1000424980	434394
322.182	733.174	0.32285	um	Spot	Position	44	1000410700	434402
157.931	760.648	0.32285	um	Spot	Position	44	1000415032	434403
304.115	861.225	0.32285	um	Spot	Position	44	1000433508	434422
410.346	783.966	0.32285	um	Spot	Position	44	1000428144	434431
694.835	685.442	0.32285	um	Spot	Position	44	1000433526	434448
901.43	782.471	0.32285	um	Spot	Position	44	1000414184	434477
732.692	786.228	0.32285	um	Spot	Position	44	1000433565	434478
717.403	795.679	0.32285	um	Spot	Position	44	1000411819	434479
954.859	866.08	0.32285	um	Spot	Position	44	1000426838	434501
809.287	868.46	0.32285	um	Spot	Position	44	1000428651	434503
1179.52	671.596	0.32285	um	Spot	Position	44	1000427622	434514
1001.88	688.516	0.32285	um	Spot	Position	44	1000408464	434516
1180.83	711.268	0.32285	um	Spot	Position	44	1000431761	434521
1034.6	712.915	0.32285	um	Spot	Position	44	1000428231	434522
1085.85	792.275	0.32285	um	Spot	Position	44	1000408631	434547
134.15	261.144	0.32285	um	Spot	Position	45	1000408265	434595
272.032	266.32	0.32285	um	Spot	Position	45	1000423022	434597
176.847	323.146	0.32285	um	Spot	Position	45	1000427850	434604
634.23	163.554	0.32285	um	Spot	Position	45	1000408297	434613
654.531	183.592	0.32285	um	Spot	Position	45	1000408309	434619
422.198	312.329	0.32285	um	Spot	Position	45	1000432781	434626
729.409	110.507	0.32285	um	Spot	Position	45	1000427422	434630
705.058	145.155	0.32285	um	Spot	Position	45	1000408307	434634
812.815	179.01	0.32285	um	Spot	Position	45	1000408321	434637
840.138	243.037	0.32285	um	Spot	Position	45	1000432347	434641
822.013	314.718	0.32285	um	Spot	Position	45	1000408317	434649
1030.69	289.519	0.32285	um	Spot	Position	45	1000431909	434658
1009.62	314.364	0.32285	um	Spot	Position	45	1000430171	434660
196.617	420.474	0.32285	um	Spot	Position	45	1000432828	434667
174.102	440.09	0.32285	um	Spot	Position	45	1000431043	434669
100.187	532.709	0.32285	um	Spot	Position	45	1000408348	434689
323.971	538.605	0.32285	um	Spot	Position	45	1000408380	434692
626.8	401.284	0.32285	um	Spot	Position	45	1000424467	434715
416.811	419.456	0.32285	um	Spot	Position	45	1000408399	434717
550.074	432.385	0.32285	um	Spot	Position	45	1000423170	434718
376.168	475.946	0.32285	um	Spot	Position	45	1000410438	434723
605.786	624.976	0.32285	um	Spot	Position	45	1000428916	434731
671.339	366.708	0.32285	um	Spot	Position	45	1000422101	434735
761.111	413.885	0.32285	um	Spot	Position	45	1000431551	434741
664.905	451.123	0.32285	um	Spot	Position	45	1000427119	434747
676.976	465.229	0.32285	um	Spot	Position	45	1000422041	434750
840.346	542.568	0.32285	um	Spot	Position	45	1000434766	434766
884.76	579.442	0.32285	um	Spot	Position	45	1000408450	434771
956.149	617.997	0.32285	um	Spot	Position	45	1000424955	434776
975.29	618.922	0.32285	um	Spot	Position	45	1000408457	434777
827.422	645.825	0.32285	um	Spot	Position	45	1000427145	434779
811.018	648.56	0.32285	um	Spot	Position	45	1000432943	434780
1005.31	429.194	0.32285	um	Spot	Position	45	1000430736	434790
1145.17	429.44	0.32285	um	Spot	Position	45	1000425814	434791
1072.78	451.095	0.32285	um	Spot	Position	45	1000408477	434793
1093.02	547.358	0.32285	um	Spot	Position	45	1000425821	434802
1008.14	572.187	0.32285	um	Spot	Position	45	1000428537	434806
1069.54	577.212	0.32285	um	Spot	Position	45	1000427165	434808
1075.66	606.028	0.32285	um	Spot	Position	45	1000425381	434810
98.9737	678.97	0.32285	um	Spot	Position	45	1000424980	434825
322.406	732.92	0.32285	um	Spot	Position	45	1000410700	434831
154.617	762.773	0.32285	um	Spot	Position	45	1000415032	434833
290.869	852.155	0.32285	um	Spot	Position	45	1000433508	434853
423.442	710.062	0.32285	um	Spot	Position	45	1000430808	434859
406.424	785.612	0.32285	um	Spot	Position	45	1000428144	434866
695.041	686.516	0.32285	um	Spot	Position	45	1000433526	434885
730.055	776.184	0.32285	um	Spot	Position	45	1000433565	434910
901.327	777.614	0.32285	um	Spot	Position	45	1000414184	434911
726.903	793.015	0.32285	um	Spot	Position	45	1000411819	434916
809.036	867.417	0.32285	um	Spot	Position	45	1000428651	434940
1178.51	681.573	0.32285	um	Spot	Position	45	1000427622	434951
1001.49	688.926	0.32285	um	Spot	Position	45	1000408464	434952
1033.39	713.099	0.32285	um	Spot	Position	45	1000428231	434956
1182.2	722.388	0.32285	um	Spot	Position	45	1000431761	434960
134.737	261.499	0.32285	um	Spot	Position	46	1000408265	435026
271.372	270.098	0.32285	um	Spot	Position	46	1000423022	435029
178.582	322.578	0.32285	um	Spot	Position	46	1000427850	435035
571.323	96.8802	0.32285	um	Spot	Position	46	1000408285	435041
633.061	165.39	0.32285	um	Spot	Position	46	1000408297	435046
654.982	183.193	0.32285	um	Spot	Position	46	1000408309	435053
421.375	312.717	0.32285	um	Spot	Position	46	1000432781	435063
729.614	110.731	0.32285	um	Spot	Position	46	1000427422	435066
704.962	145.33	0.32285	um	Spot	Position	46	1000408307	435069
813.438	178.47	0.32285	um	Spot	Position	46	1000408321	435073
839.096	243.392	0.32285	um	Spot	Position	46	1000432347	435077
822.658	316.291	0.32285	um	Spot	Position	46	1000408317	435084
197.278	420.424	0.32285	um	Spot	Position	46	1000432828	435106
175.595	439.62	0.32285	um	Spot	Position	46	1000431043	435108
328.704	533.041	0.32285	um	Spot	Position	46	1000408380	435130
98.2101	535.249	0.32285	um	Spot	Position	46	1000408348	435131
612.263	399.241	0.32285	um	Spot	Position	46	1000424467	435154
416.648	418.76	0.32285	um	Spot	Position	46	1000408399	435156
550.335	432.829	0.32285	um	Spot	Position	46	1000423170	435157
670.941	365.71	0.32285	um	Spot	Position	46	1000422101	435174
677.071	465.111	0.32285	um	Spot	Position	46	1000422041	435191
841.824	544.888	0.32285	um	Spot	Position	46	1000434766	435212
886.042	580.545	0.32285	um	Spot	Position	46	1000408450	435215
954.807	618.877	0.32285	um	Spot	Position	46	1000424955	435219
972.338	618.86	0.32285	um	Spot	Position	46	1000408457	435220
827.967	646.02	0.32285	um	Spot	Position	46	1000427145	435221
812.419	649.395	0.32285	um	Spot	Position	46	1000432943	435223
1143.77	431.012	0.32285	um	Spot	Position	46	1000425814	435232
1074.12	453.861	0.32285	um	Spot	Position	46	1000408477	435235
992.567	534.662	0.32285	um	Spot	Position	46	1000435244	435244
1093.38	549.168	0.32285	um	Spot	Position	46	1000425821	435246
1008.79	572.979	0.32285	um	Spot	Position	46	1000428537	435250
99.2815	679.872	0.32285	um	Spot	Position	46	1000424980	435269
320.858	735.6	0.32285	um	Spot	Position	46	1000410700	435276
147.576	765.906	0.32285	um	Spot	Position	46	1000415032	435278
262.462	833.337	0.32285	um	Spot	Position	46	1000433508	435290
424.489	713.709	0.32285	um	Spot	Position	46	1000430808	435301
402.559	788.859	0.32285	um	Spot	Position	46	1000428144	435307
728.198	774.765	0.32285	um	Spot	Position	46	1000433565	435347
903.41	776.027	0.32285	um	Spot	Position	46	1000414184	435348
735.789	790.516	0.32285	um	Spot	Position	46	1000411819	435353
1178.66	687.972	0.32285	um	Spot	Position	46	1000427622	435394
1001.69	689.72	0.32285	um	Spot	Position	46	1000408464	435395
1034.03	712.466	0.32285	um	Spot	Position	46	1000428231	435399
1181.66	724.219	0.32285	um	Spot	Position	46	1000431761	435403
134.879	261.565	0.32285	um	Spot	Position	47	1000408265	435464
270.54	269.706	0.32285	um	Spot	Position	47	1000423022	435467
184.174	323.367	0.32285	um	Spot	Position	47	1000427850	435472
572.103	94.6399	0.32285	um	Spot	Position	47	1000408285	435476
632.328	166.237	0.32285	um	Spot	Position	47	1000408297	435484
653.717	183.783	0.32285	um	Spot	Position	47	1000408309	435491
731.027	109.361	0.32285	um	Spot	Position	47	1000427422	435500
705.449	144.826	0.32285	um	Spot	Position	47	1000408307	435506
814.303	177.033	0.32285	um	Spot	Position	47	1000408321	435509
835.611	243.388	0.32285	um	Spot	Position	47	1000432347	435514
823.939	317.987	0.32285	um	Spot	Position	47	1000408317	435523
1028.27	299.535	0.32285	um	Spot	Position	47	1000431909	435531
197.985	420.997	0.32285	um	Spot	Position	47	1000432828	435540
175.014	440.625	0.32285	um	Spot	Position	47	1000431043	435541
330.548	532.104	0.32285	um	Spot	Position	47	1000408380	435557
90.611	541.162	0.32285	um	Spot	Position	47	1000408348	435560
606.147	400.238	0.32285	um	Spot	Position	47	1000424467	435581
417.453	418.841	0.32285	um	Spot	Position	47	1000408399	435582
548.937	433.013	0.32285	um	Spot	Position	47	1000423170	435583
376.891	476.033	0.32285	um	Spot	Position	47	1000410438	435591
670.307	363.237	0.32285	um	Spot	Position	47	1000422101	435603
752.982	441.083	0.32285	um	Spot	Position	47	1000432455	435610
676.095	464.7	0.32285	um	Spot	Position	47	1000422041	435614
842.59	546.082	0.32285	um	Spot	Position	47	1000434766	435633
944.808	618.388	0.32285	um	Spot	Position	47	1000424955	435638
971.4	618.599	0.32285	um	Spot	Position	47	1000408457	435639
829.213	645.535	0.32285	um	Spot	Position	47	1000427145	435642
814.503	649.89	0.32285	um	Spot	Position	47	1000432943	435643
1143.2	428.878	0.32285	um	Spot	Position	47	1000425814	435650
1084.05	463.759	0.32285	um	Spot	Position	47	1000408477	435654
1156.38	527.141	0.32285	um	Spot	Position	47	1000435662	435662
992.802	534.912	0.32285	um	Spot	Position	47	1000435244	435663
1093.52	551.608	0.32285	um	Spot	Position	47	1000425821	435667
1009.56	572.007	0.32285	um	Spot	Position	47	1000428537	435669
99.9716	679.985	0.32285	um	Spot	Position	47	1000424980	435688
324.248	731.238	0.32285	um	Spot	Position	47	1000410700	435695
146.991	765.87	0.32285	um	Spot	Position	47	1000415032	435697
256.742	830.633	0.32285	um	Spot	Position	47	1000433508	435709
402.482	788.68	0.32285	um	Spot	Position	47	1000428144	435730
378.312	868.247	0.32285	um	Spot	Position	47	1000420012	435736
696.547	703.442	0.32285	um	Spot	Position	47	1000433526	435753
721.869	761.962	0.32285	um	Spot	Position	47	1000433565	435777
904.667	771.179	0.32285	um	Spot	Position	47	1000414184	435778
744.84	780.508	0.32285	um	Spot	Position	47	1000411819	435780
1001.44	689.434	0.32285	um	Spot	Position	47	1000408464	435823
1175.29	695.428	0.32285	um	Spot	Position	47	1000427622	435826
1033.93	711.753	0.32285	um	Spot	Position	47	1000428231	435829
1183.11	725.269	0.32285	um	Spot	Position	47	1000431761	435835
135.202	261.671	0.32285	um	Spot	Position	48	1000408265	435902
272.267	271.054	0.32285	um	Spot	Position	48	1000423022	435905
184.833	323.822	0.32285	um	Spot	Position	48	1000427850	435909
572.46	92.573	0.32285	um	Spot	Position	48	1000408285	435914
631.873	166.404	0.32285	um	Spot	Position	48	1000408297	435921
648.79	184.63	0.32285	um	Spot	Position	48	1000408309	435927
432.444	304.695	0.32285	um	Spot	Position	48	1000432781	435940
732.428	105.812	0.32285	um	Spot	Position	48	1000427422	435942
705.072	144.94	0.32285	um	Spot	Position	48	1000408307	435948
824.455	168.275	0.32285	um	Spot	Position	48	1000408321	435952
831.146	248.146	0.32285	um	Spot	Position	48	1000432347	435959
826.609	318.559	0.32285	um	Spot	Position	48	1000408317	435968
1028.26	304.46	0.32285	um	Spot	Position	48	1000431909	435975
197.501	420.659	0.32285	um	Spot	Position	48	1000432828	435985
175.802	443.515	0.32285	um	Spot	Position	48	1000431043	435986
230.72	476.333	0.32285	um	Spot	Position	48	1000426558	435992
418.155	418.559	0.32285	um	Spot	Position	48	1000408399	436039
549.255	433.254	0.32285	um	Spot	Position	48	1000423170	436040
376.825	475.945	0.32285	um	Spot	Position	48	1000410438	436048
330.821	532.756	0.32285	um	Spot	Position	48	1000408380	436054
671.851	364.318	0.32285	um	Spot	Position	48	1000422101	436068
764.945	428.17	0.32285	um	Spot	Position	48	1000431551	436078
750.095	449.747	0.32285	um	Spot	Position	48	1000432455	436079
676.385	465.097	0.32285	um	Spot	Position	48	1000422041	436083
843.636	546.986	0.32285	um	Spot	Position	48	1000434766	436104
[truncated: 8,028 more rows]
