# Supplementary material for: Neurotransmitter signaling regulates distinct phases of multimodal human interneuron migration
Source: EMBO J. 2021 Oct 18;40(23):e108714. doi: 10.15252/embj.2021108714 (PMC8634123; doi:10.15252/embj.2021108714)
Supplement: Supplementary file 13 — Software EV1 [file EMBJ-40-e108714-s017.zip › Supplementary_Software/track-analysis-using-trackpal/DATA_RAW/311019_Dlxi56eGFP_WT_3_03_stackreg_cropped_merged_Position_AP-5.csv]

Position
====================
Position X	Position Y	Position Z	Unit	Category	Collection	Time	TrackID	ID
284.195	17.7178	0.32285	um	Spot	Position	1	1000119094	119094
537.765	124.339	0.32285	um	Spot	Position	1	1000119135	119135
203.686	151.639	0.32285	um	Spot	Position	1	1000119148	119148
728.976	0.32285	0.32285	um	Spot	Position	1	1000119155	119155
770.303	0.32285	0.32285	um	Spot	Position	1	1000119156	119156
843.73	0.32285	0.32285	um	Spot	Position	1	1000119159	119159
803.769	68.7607	0.32285	um	Spot	Position	1	1000119194	119194
1147.49	154.571	0.32285	um	Spot	Position	1	1000119217	119217
899.049	155.999	0.32285	um	Spot	Position	1	1000119218	119218
588.944	190.738	0.32285	um	Spot	Position	1	1000119231	119231
478.428	228.978	0.32285	um	Spot	Position	1	1000119241	119241
292.567	282.461	0.32285	um	Spot	Position	1	1000119253	119253
338.542	327.482	0.32285	um	Spot	Position	1	1000119264	119264
880.598	199.486	0.32285	um	Spot	Position	1	1000119275	119275
920.873	200.04	0.32285	um	Spot	Position	1	1000119276	119276
862.535	202.874	0.32285	um	Spot	Position	1	1000119279	119279
981.659	205.844	0.32285	um	Spot	Position	1	1000119280	119280
938.417	214.345	0.32285	um	Spot	Position	1	1000119281	119281
915.521	227.431	0.32285	um	Spot	Position	1	1000119285	119285
974.99	250.483	0.32285	um	Spot	Position	1	1000119292	119292
863.226	293.627	0.32285	um	Spot	Position	1	1000119301	119301
983.743	299.044	0.32285	um	Spot	Position	1	1000119304	119304
90.505	330.639	0.32285	um	Spot	Position	1	1000119314	119314
404.833	368.132	0.32285	um	Spot	Position	1	1000119325	119325
470.651	395.047	0.32285	um	Spot	Position	1	1000119337	119337
344.371	423.757	0.32285	um	Spot	Position	1	1000119344	119344
414.2	434.544	0.32285	um	Spot	Position	1	1000119347	119347
486.237	470.248	0.32285	um	Spot	Position	1	1000119356	119356
1137.54	333.619	0.32285	um	Spot	Position	1	1000119359	119359
1143.91	378.815	0.32285	um	Spot	Position	1	1000119369	119369
1086.93	416.749	0.32285	um	Spot	Position	1	1000119375	119375
963.747	421.503	0.32285	um	Spot	Position	1	1000119379	119379
961.437	433.064	0.32285	um	Spot	Position	1	1000119382	119382
1054.99	437.822	0.32285	um	Spot	Position	1	1000119383	119383
1114.84	451.123	0.32285	um	Spot	Position	1	1000119386	119386
962.46	462.267	0.32285	um	Spot	Position	1	1000119387	119387
1113.63	467.433	0.32285	um	Spot	Position	1	1000119390	119390
655.799	583.231	0.32285	um	Spot	Position	1	1000119411	119411
572.137	616.413	0.32285	um	Spot	Position	1	1000119417	119417
921.716	506.598	0.32285	um	Spot	Position	1	1000119426	119426
676.391	536.722	0.32285	um	Spot	Position	1	1000119430	119430
739.352	580.581	0.32285	um	Spot	Position	1	1000119438	119438
907.817	616.588	0.32285	um	Spot	Position	1	1000119446	119446
977.065	708.905	0.32285	um	Spot	Position	1	1000119493	119493
948.027	711.844	0.32285	um	Spot	Position	1	1000119494	119494
1008.74	720.75	0.32285	um	Spot	Position	1	1000119495	119495
876.985	786.994	0.32285	um	Spot	Position	1	1000119504	119504
698.54	794.857	0.32285	um	Spot	Position	1	1000119505	119505
974.105	804.916	0.32285	um	Spot	Position	1	1000119509	119509
688.853	809.824	0.32285	um	Spot	Position	1	1000119510	119510
854.318	811.614	0.32285	um	Spot	Position	1	1000119511	119511
931.306	840.983	0.32285	um	Spot	Position	1	1000119536	119536
983.401	845.246	0.32285	um	Spot	Position	1	1000119539	119539
663.095	864.391	0.32285	um	Spot	Position	1	1000119543	119543
894.175	866.791	0.32285	um	Spot	Position	1	1000119547	119547
279.547	27.2367	0.32285	um	Spot	Position	2	1000119094	119580
537.722	125.449	0.32285	um	Spot	Position	2	1000119135	119618
206.49	153.394	0.32285	um	Spot	Position	2	1000119148	119632
728.308	0.32285	0.32285	um	Spot	Position	2	1000119155	119638
769.664	0.32285	0.32285	um	Spot	Position	2	1000119156	119639
842.053	0.32285	0.32285	um	Spot	Position	2	1000119159	119642
854.377	0.32285	0.32285	um	Spot	Position	2	1000119643	119643
803.383	68.7267	0.32285	um	Spot	Position	2	1000119194	119672
899.523	153.673	0.32285	um	Spot	Position	2	1000119218	119693
1144.83	154.007	0.32285	um	Spot	Position	2	1000119217	119694
588.88	190.922	0.32285	um	Spot	Position	2	1000119231	119704
478.916	229.534	0.32285	um	Spot	Position	2	1000119241	119714
293.842	283.025	0.32285	um	Spot	Position	2	1000119253	119728
340.03	327.87	0.32285	um	Spot	Position	2	1000119264	119739
881.403	198.086	0.32285	um	Spot	Position	2	1000119275	119753
672.346	199.688	0.32285	um	Spot	Position	2	1000119754	119754
863.563	201.47	0.32285	um	Spot	Position	2	1000119279	119756
981.833	209.277	0.32285	um	Spot	Position	2	1000119280	119758
938.983	211.992	0.32285	um	Spot	Position	2	1000119281	119759
916.43	225.862	0.32285	um	Spot	Position	2	1000119285	119763
976.105	249.33	0.32285	um	Spot	Position	2	1000119292	119769
863.177	294.587	0.32285	um	Spot	Position	2	1000119301	119776
985.659	298.381	0.32285	um	Spot	Position	2	1000119304	119779
405.953	368.467	0.32285	um	Spot	Position	2	1000119325	119799
471.691	394.77	0.32285	um	Spot	Position	2	1000119337	119812
345.098	424.005	0.32285	um	Spot	Position	2	1000119344	119817
415.04	434.704	0.32285	um	Spot	Position	2	1000119347	119820
487.148	469.944	0.32285	um	Spot	Position	2	1000119356	119832
1137.56	333.248	0.32285	um	Spot	Position	2	1000119359	119835
1147.06	377.643	0.32285	um	Spot	Position	2	1000119369	119846
1089.68	415.005	0.32285	um	Spot	Position	2	1000119375	119852
965.777	421.193	0.32285	um	Spot	Position	2	1000119379	119855
961.845	432.934	0.32285	um	Spot	Position	2	1000119382	119858
1058.08	437.295	0.32285	um	Spot	Position	2	1000119383	119859
1117.41	449.793	0.32285	um	Spot	Position	2	1000119386	119862
963.607	461.945	0.32285	um	Spot	Position	2	1000119387	119865
1115.75	465.327	0.32285	um	Spot	Position	2	1000119390	119866
656.525	583.234	0.32285	um	Spot	Position	2	1000119411	119886
572.337	616.067	0.32285	um	Spot	Position	2	1000119417	119893
922.19	506.424	0.32285	um	Spot	Position	2	1000119426	119902
739.6	580.828	0.32285	um	Spot	Position	2	1000119438	119916
947.957	602.459	0.32285	um	Spot	Position	2	1000119919	119919
908.293	616.71	0.32285	um	Spot	Position	2	1000119446	119924
977.828	709.589	0.32285	um	Spot	Position	2	1000119493	119972
948.783	712.304	0.32285	um	Spot	Position	2	1000119494	119973
1008.5	722.331	0.32285	um	Spot	Position	2	1000119495	119974
1110.34	757.717	0.32285	um	Spot	Position	2	1000119979	119979
703.068	779.614	0.32285	um	Spot	Position	2	1000119981	119981
878.072	787.26	0.32285	um	Spot	Position	2	1000119504	119983
698.515	795.501	0.32285	um	Spot	Position	2	1000119505	119985
974.262	806.08	0.32285	um	Spot	Position	2	1000119509	119988
993.13	809.541	0.32285	um	Spot	Position	2	1000119989	119989
688.245	810.189	0.32285	um	Spot	Position	2	1000119510	119990
854.768	813.364	0.32285	um	Spot	Position	2	1000119511	119991
930.225	842.042	0.32285	um	Spot	Position	2	1000119536	120019
979.728	846.34	0.32285	um	Spot	Position	2	1000119539	120022
663.599	864.772	0.32285	um	Spot	Position	2	1000119543	120026
894.456	866.84	0.32285	um	Spot	Position	2	1000119547	120029
279.927	28.6754	0.32285	um	Spot	Position	3	1000119094	120067
537.423	125.952	0.32285	um	Spot	Position	3	1000119135	120109
208.645	154.585	0.32285	um	Spot	Position	3	1000119148	120123
769.526	0.32285	0.32285	um	Spot	Position	3	1000119156	120128
839.536	0.32285	0.32285	um	Spot	Position	3	1000119159	120130
835.865	5.30514	0.32285	um	Spot	Position	3	1000119643	120137
802.636	67.1708	0.32285	um	Spot	Position	3	1000119194	120166
899.956	152.289	0.32285	um	Spot	Position	3	1000119218	120187
1144.84	155.908	0.32285	um	Spot	Position	3	1000119217	120191
588.632	191.183	0.32285	um	Spot	Position	3	1000119231	120199
479.468	230.228	0.32285	um	Spot	Position	3	1000119241	120210
295.473	283.601	0.32285	um	Spot	Position	3	1000119253	120220
340.492	328.328	0.32285	um	Spot	Position	3	1000119264	120232
921.704	194.847	0.32285	um	Spot	Position	3	1000119276	120243
881.901	196.95	0.32285	um	Spot	Position	3	1000119275	120244
864.359	200.065	0.32285	um	Spot	Position	3	1000119279	120247
939.271	211.102	0.32285	um	Spot	Position	3	1000119281	120248
981.858	214.344	0.32285	um	Spot	Position	3	1000119280	120249
916.838	224.652	0.32285	um	Spot	Position	3	1000119285	120251
976.708	248.414	0.32285	um	Spot	Position	3	1000119292	120257
1051.77	258.217	0.32285	um	Spot	Position	3	1000120259	120259
987.881	298.597	0.32285	um	Spot	Position	3	1000119304	120268
862.353	299.657	0.32285	um	Spot	Position	3	1000119301	120270
406.278	368.481	0.32285	um	Spot	Position	3	1000119325	120292
472.798	394.507	0.32285	um	Spot	Position	3	1000119337	120306
345.883	423.88	0.32285	um	Spot	Position	3	1000119344	120311
415.769	434.34	0.32285	um	Spot	Position	3	1000119347	120314
487.773	469.852	0.32285	um	Spot	Position	3	1000119356	120324
1127.88	336.866	0.32285	um	Spot	Position	3	1000119359	120330
1148.29	353.046	0.32285	um	Spot	Position	3	1000120334	120334
1149.96	377.298	0.32285	um	Spot	Position	3	1000119369	120340
1092.22	414.531	0.32285	um	Spot	Position	3	1000119375	120344
966.843	420.855	0.32285	um	Spot	Position	3	1000119379	120348
962.256	433.109	0.32285	um	Spot	Position	3	1000119382	120352
1058.92	436.924	0.32285	um	Spot	Position	3	1000119383	120353
1119.94	449.453	0.32285	um	Spot	Position	3	1000119390	120356
965.113	461.62	0.32285	um	Spot	Position	3	1000119387	120358
657.119	583.372	0.32285	um	Spot	Position	3	1000119411	120382
922.846	506.167	0.32285	um	Spot	Position	3	1000119426	120396
740.257	581.734	0.32285	um	Spot	Position	3	1000119438	120409
948.374	603.299	0.32285	um	Spot	Position	3	1000119919	120411
908.535	616.859	0.32285	um	Spot	Position	3	1000119446	120417
590.626	769.364	0.32285	um	Spot	Position	3	1000120447	120447
978.024	710.342	0.32285	um	Spot	Position	3	1000119493	120466
948.454	713.482	0.32285	um	Spot	Position	3	1000119494	120467
1010.05	722.832	0.32285	um	Spot	Position	3	1000119495	120468
1110.24	757.708	0.32285	um	Spot	Position	3	1000119979	120472
778.363	758.265	0.32285	um	Spot	Position	3	1000120473	120473
878.238	788.713	0.32285	um	Spot	Position	3	1000119504	120475
698.803	796.11	0.32285	um	Spot	Position	3	1000119981	120476
975.06	806.725	0.32285	um	Spot	Position	3	1000119509	120479
687.214	809.297	0.32285	um	Spot	Position	3	1000119505	120480
855.046	813.834	0.32285	um	Spot	Position	3	1000119511	120481
679.977	822.683	0.32285	um	Spot	Position	3	1000119510	120483
920.434	843.736	0.32285	um	Spot	Position	3	1000119536	120508
979.738	846.7	0.32285	um	Spot	Position	3	1000119539	120512
664.499	864.68	0.32285	um	Spot	Position	3	1000119543	120515
276.703	40.2347	0.32285	um	Spot	Position	4	1000119094	120561
537.291	126.146	0.32285	um	Spot	Position	4	1000119135	120586
209.546	155.747	0.32285	um	Spot	Position	4	1000119148	120600
727.583	0.32285	0.32285	um	Spot	Position	4	1000119155	120604
826.209	20.9638	0.32285	um	Spot	Position	4	1000119643	120619
900.362	150.77	0.32285	um	Spot	Position	4	1000119218	120658
1143.63	155.762	0.32285	um	Spot	Position	4	1000119217	120660
588.602	191.982	0.32285	um	Spot	Position	4	1000119231	120669
479.045	230.148	0.32285	um	Spot	Position	4	1000119241	120680
296.586	284.055	0.32285	um	Spot	Position	4	1000119253	120690
341.496	328.952	0.32285	um	Spot	Position	4	1000119264	120701
881.717	195.786	0.32285	um	Spot	Position	4	1000119275	120711
864.693	198.476	0.32285	um	Spot	Position	4	1000119279	120713
939.954	209.962	0.32285	um	Spot	Position	4	1000119281	120715
980.316	219.839	0.32285	um	Spot	Position	4	1000119280	120717
916.279	223.689	0.32285	um	Spot	Position	4	1000119285	120718
976.795	247.378	0.32285	um	Spot	Position	4	1000119292	120724
988.462	298.251	0.32285	um	Spot	Position	4	1000119304	120737
862.516	298.825	0.32285	um	Spot	Position	4	1000119301	120738
97.2272	334.575	0.32285	um	Spot	Position	4	1000119314	120748
406.749	368.714	0.32285	um	Spot	Position	4	1000119325	120758
472.844	395.03	0.32285	um	Spot	Position	4	1000119337	120773
346.494	424.216	0.32285	um	Spot	Position	4	1000119344	120779
415.573	434.143	0.32285	um	Spot	Position	4	1000119347	120782
487.702	469.821	0.32285	um	Spot	Position	4	1000119356	120790
1128.27	336.347	0.32285	um	Spot	Position	4	1000119359	120797
1157.54	339.056	0.32285	um	Spot	Position	4	1000120334	120799
1151.44	376.556	0.32285	um	Spot	Position	4	1000119369	120808
1093.16	414.085	0.32285	um	Spot	Position	4	1000119375	120814
967.291	420.405	0.32285	um	Spot	Position	4	1000119379	120817
963.004	432.523	0.32285	um	Spot	Position	4	1000119382	120820
1059.47	436.177	0.32285	um	Spot	Position	4	1000119383	120821
1121.15	448.129	0.32285	um	Spot	Position	4	1000119390	120823
965.436	461.487	0.32285	um	Spot	Position	4	1000119387	120825
657.779	583.404	0.32285	um	Spot	Position	4	1000119411	120844
923.182	506.744	0.32285	um	Spot	Position	4	1000119426	120859
677.112	538.434	0.32285	um	Spot	Position	4	1000119430	120863
949.066	603.742	0.32285	um	Spot	Position	4	1000119919	120874
908.497	617.357	0.32285	um	Spot	Position	4	1000119446	120880
591.085	769.309	0.32285	um	Spot	Position	4	1000120447	120909
979.176	711.054	0.32285	um	Spot	Position	4	1000119493	120928
949.224	714.012	0.32285	um	Spot	Position	4	1000119494	120929
1010.4	724.168	0.32285	um	Spot	Position	4	1000119495	120930
779.508	760.315	0.32285	um	Spot	Position	4	1000120473	120936
879.135	790.425	0.32285	um	Spot	Position	4	1000119504	120939
699.126	797.14	0.32285	um	Spot	Position	4	1000119981	120940
975.77	806.529	0.32285	um	Spot	Position	4	1000119509	120943
686.986	809.256	0.32285	um	Spot	Position	4	1000119505	120944
854.632	814.935	0.32285	um	Spot	Position	4	1000119511	120945
999.587	818.014	0.32285	um	Spot	Position	4	1000119989	120946
917.747	844.003	0.32285	um	Spot	Position	4	1000119536	120969
983.43	844.399	0.32285	um	Spot	Position	4	1000119539	120970
670.649	864.802	0.32285	um	Spot	Position	4	1000119543	120975
276.321	44.7706	0.32285	um	Spot	Position	5	1000119094	121018
536.834	126.85	0.32285	um	Spot	Position	5	1000119135	121044
210.119	156.916	0.32285	um	Spot	Position	5	1000119148	121059
726.984	0.32285	0.32285	um	Spot	Position	5	1000119155	121061
825.375	20.5399	0.32285	um	Spot	Position	5	1000119643	121076
805.472	46.9719	0.32285	um	Spot	Position	5	1000119194	121088
900.859	149.4	0.32285	um	Spot	Position	5	1000119218	121115
1137.22	158.626	0.32285	um	Spot	Position	5	1000119217	121120
588.648	192.375	0.32285	um	Spot	Position	5	1000119231	121129
479.322	230.331	0.32285	um	Spot	Position	5	1000119241	121143
297.872	284.598	0.32285	um	Spot	Position	5	1000119253	121156
342.587	329.526	0.32285	um	Spot	Position	5	1000119264	121169
881.394	194.88	0.32285	um	Spot	Position	5	1000119275	121180
663.889	195.943	0.32285	um	Spot	Position	5	1000119754	121181
864.691	197.409	0.32285	um	Spot	Position	5	1000119279	121182
939.895	208.776	0.32285	um	Spot	Position	5	1000119281	121184
980.962	219.594	0.32285	um	Spot	Position	5	1000119280	121186
915.331	224	0.32285	um	Spot	Position	5	1000119285	121187
976.688	245.651	0.32285	um	Spot	Position	5	1000119292	121193
988.91	297.541	0.32285	um	Spot	Position	5	1000119304	121206
862.702	298.268	0.32285	um	Spot	Position	5	1000119301	121207
100.348	334.919	0.32285	um	Spot	Position	5	1000119314	121220
407.177	368.672	0.32285	um	Spot	Position	5	1000119325	121229
472.618	396.801	0.32285	um	Spot	Position	5	1000119337	121242
347.288	424.262	0.32285	um	Spot	Position	5	1000119344	121246
415.959	433.89	0.32285	um	Spot	Position	5	1000119347	121249
487.96	469.681	0.32285	um	Spot	Position	5	1000119356	121258
1128.96	336.266	0.32285	um	Spot	Position	5	1000119359	121264
1159.09	337.459	0.32285	um	Spot	Position	5	1000120334	121265
1152.62	376.419	0.32285	um	Spot	Position	5	1000119369	121276
1095.28	413.033	0.32285	um	Spot	Position	5	1000119375	121282
968.75	420.102	0.32285	um	Spot	Position	5	1000119379	121285
963.008	432.591	0.32285	um	Spot	Position	5	1000119382	121288
1060.83	435.573	0.32285	um	Spot	Position	5	1000119383	121290
1118.57	439.558	0.32285	um	Spot	Position	5	1000119386	121292
1123.28	447.586	0.32285	um	Spot	Position	5	1000119390	121294
965.733	461.033	0.32285	um	Spot	Position	5	1000119387	121296
657.851	583.794	0.32285	um	Spot	Position	5	1000119411	121320
924.065	505.825	0.32285	um	Spot	Position	5	1000119426	121337
677.298	538.763	0.32285	um	Spot	Position	5	1000119430	121342
743.301	582.083	0.32285	um	Spot	Position	5	1000119438	121354
949.716	603.523	0.32285	um	Spot	Position	5	1000119919	121356
908.743	617.043	0.32285	um	Spot	Position	5	1000119446	121363
591.351	768.601	0.32285	um	Spot	Position	5	1000120447	121395
979.916	711.306	0.32285	um	Spot	Position	5	1000119493	121414
950.269	714.53	0.32285	um	Spot	Position	5	1000119494	121415
1011.61	725.318	0.32285	um	Spot	Position	5	1000119495	121417
779.946	760.738	0.32285	um	Spot	Position	5	1000120473	121421
879.853	790.596	0.32285	um	Spot	Position	5	1000119504	121425
699.705	797.046	0.32285	um	Spot	Position	5	1000119981	121427
976.366	806.543	0.32285	um	Spot	Position	5	1000119509	121429
685.673	809.388	0.32285	um	Spot	Position	5	1000119505	121430
854.464	814.652	0.32285	um	Spot	Position	5	1000119511	121431
681.038	822.821	0.32285	um	Spot	Position	5	1000119510	121433
982.78	844.247	0.32285	um	Spot	Position	5	1000119539	121452
910.441	847.546	0.32285	um	Spot	Position	5	1000119536	121455
672.592	864.992	0.32285	um	Spot	Position	5	1000119543	121458
276.248	47.8434	0.32285	um	Spot	Position	6	1000119094	121499
536.706	127.258	0.32285	um	Spot	Position	6	1000119135	121527
622.824	151.592	0.32285	um	Spot	Position	6	1000121538	121538
212.25	158.064	0.32285	um	Spot	Position	6	1000119148	121540
726.628	0.32285	0.32285	um	Spot	Position	6	1000119155	121544
825.637	19.4859	0.32285	um	Spot	Position	6	1000119643	121558
807.376	45.8135	0.32285	um	Spot	Position	6	1000119194	121568
901.605	148.73	0.32285	um	Spot	Position	6	1000119218	121595
1134.4	163.635	0.32285	um	Spot	Position	6	1000119217	121597
588.22	192.209	0.32285	um	Spot	Position	6	1000119231	121602
479.893	231.13	0.32285	um	Spot	Position	6	1000119241	121615
298.62	284.79	0.32285	um	Spot	Position	6	1000119253	121627
343.469	329.853	0.32285	um	Spot	Position	6	1000119264	121640
882.075	193.812	0.32285	um	Spot	Position	6	1000119275	121650
662.394	195.411	0.32285	um	Spot	Position	6	1000119754	121651
864.814	195.999	0.32285	um	Spot	Position	6	1000119279	121652
940.26	208.483	0.32285	um	Spot	Position	6	1000119281	121654
981.572	219.446	0.32285	um	Spot	Position	6	1000119280	121657
915.553	223.44	0.32285	um	Spot	Position	6	1000119285	121658
977.187	244.914	0.32285	um	Spot	Position	6	1000119292	121663
1054.21	257.252	0.32285	um	Spot	Position	6	1000120259	121665
988.625	295.64	0.32285	um	Spot	Position	6	1000119304	121674
862.176	297.532	0.32285	um	Spot	Position	6	1000119301	121677
103.164	336.099	0.32285	um	Spot	Position	6	1000119314	121688
407.606	368.548	0.32285	um	Spot	Position	6	1000119325	121697
473.411	397.889	0.32285	um	Spot	Position	6	1000119337	121711
347.965	424.26	0.32285	um	Spot	Position	6	1000119344	121718
416.522	433.847	0.32285	um	Spot	Position	6	1000119347	121720
488.376	469.496	0.32285	um	Spot	Position	6	1000119356	121728
1159.77	336.735	0.32285	um	Spot	Position	6	1000120334	121732
1153.86	376.456	0.32285	um	Spot	Position	6	1000119369	121741
1096.96	412.133	0.32285	um	Spot	Position	6	1000119375	121747
969.066	419.719	0.32285	um	Spot	Position	6	1000119379	121751
1119.62	430.206	0.32285	um	Spot	Position	6	1000119386	121754
962.9	432.505	0.32285	um	Spot	Position	6	1000119382	121755
1062.07	435.247	0.32285	um	Spot	Position	6	1000119383	121756
1125.73	447.783	0.32285	um	Spot	Position	6	1000119390	121759
966.544	460.732	0.32285	um	Spot	Position	6	1000119387	121761
572.979	620.539	0.32285	um	Spot	Position	6	1000119417	121790
924.531	505.726	0.32285	um	Spot	Position	6	1000119426	121799
743.436	582.27	0.32285	um	Spot	Position	6	1000119438	121811
949.801	602.873	0.32285	um	Spot	Position	6	1000119919	121813
908.701	616.838	0.32285	um	Spot	Position	6	1000119446	121819
591.625	768.357	0.32285	um	Spot	Position	6	1000120447	121846
980.968	711.724	0.32285	um	Spot	Position	6	1000119493	121867
950.812	714.605	0.32285	um	Spot	Position	6	1000119494	121868
1012.09	725.628	0.32285	um	Spot	Position	6	1000119495	121870
781.086	761.714	0.32285	um	Spot	Position	6	1000120473	121875
880.672	790.635	0.32285	um	Spot	Position	6	1000119504	121880
700.227	796.339	0.32285	um	Spot	Position	6	1000119981	121881
976.668	806.817	0.32285	um	Spot	Position	6	1000119509	121883
684.354	808.483	0.32285	um	Spot	Position	6	1000119505	121884
996.152	815.237	0.32285	um	Spot	Position	6	1000119989	121885
854.236	815.706	0.32285	um	Spot	Position	6	1000119511	121886
983.228	843.608	0.32285	um	Spot	Position	6	1000119539	121908
908.247	846.384	0.32285	um	Spot	Position	6	1000119536	121910
674.735	864.67	0.32285	um	Spot	Position	6	1000119543	121914
894.463	867.48	0.32285	um	Spot	Position	6	1000119547	121917
276.427	49.0318	0.32285	um	Spot	Position	7	1000119094	121956
536.706	126.997	0.32285	um	Spot	Position	7	1000119135	121980
622.34	151.452	0.32285	um	Spot	Position	7	1000121538	121991
213.283	158.528	0.32285	um	Spot	Position	7	1000119148	121993
725.872	0.32285	0.32285	um	Spot	Position	7	1000119155	121997
824.817	19.1368	0.32285	um	Spot	Position	7	1000119643	122011
816.763	44.8129	0.32285	um	Spot	Position	7	1000119194	122023
902.204	147.735	0.32285	um	Spot	Position	7	1000119218	122050
1134.04	163.301	0.32285	um	Spot	Position	7	1000119217	122055
587.911	192.145	0.32285	um	Spot	Position	7	1000119231	122062
480.264	231.134	0.32285	um	Spot	Position	7	1000119241	122076
299.58	285.103	0.32285	um	Spot	Position	7	1000119253	122090
344.01	329.787	0.32285	um	Spot	Position	7	1000119264	122103
922.467	187.8	0.32285	um	Spot	Position	7	1000119276	122111
882.926	191.938	0.32285	um	Spot	Position	7	1000119275	122113
865.48	193.841	0.32285	um	Spot	Position	7	1000119279	122116
662.191	194.949	0.32285	um	Spot	Position	7	1000119754	122117
941.493	208.322	0.32285	um	Spot	Position	7	1000119281	122119
981.226	219.599	0.32285	um	Spot	Position	7	1000119280	122124
915.57	222.469	0.32285	um	Spot	Position	7	1000119285	122125
977.762	244.573	0.32285	um	Spot	Position	7	1000119292	122131
1063.09	262.933	0.32285	um	Spot	Position	7	1000120259	122135
989.269	294.386	0.32285	um	Spot	Position	7	1000119304	122144
864.474	307.099	0.32285	um	Spot	Position	7	1000119301	122150
105.078	335.93	0.32285	um	Spot	Position	7	1000119314	122159
407.882	368.637	0.32285	um	Spot	Position	7	1000119325	122168
474.081	398.267	0.32285	um	Spot	Position	7	1000119337	122183
348.542	424.181	0.32285	um	Spot	Position	7	1000119344	122191
416.944	433.533	0.32285	um	Spot	Position	7	1000119347	122194
488.948	469.053	0.32285	um	Spot	Position	7	1000119356	122201
1160.68	335.841	0.32285	um	Spot	Position	7	1000120334	122208
1112.82	343.682	0.32285	um	Spot	Position	7	1000119359	122209
1154.06	375.775	0.32285	um	Spot	Position	7	1000119369	122218
1097.7	410.915	0.32285	um	Spot	Position	7	1000119375	122224
969.156	418.894	0.32285	um	Spot	Position	7	1000119379	122228
1120.63	428.719	0.32285	um	Spot	Position	7	1000119386	122233
962.318	432.104	0.32285	um	Spot	Position	7	1000119382	122235
1062.59	434.256	0.32285	um	Spot	Position	7	1000119383	122236
966.748	460.529	0.32285	um	Spot	Position	7	1000119387	122243
572.951	620.188	0.32285	um	Spot	Position	7	1000119417	122275
924.225	504.741	0.32285	um	Spot	Position	7	1000119426	122283
671.317	543.631	0.32285	um	Spot	Position	7	1000119430	122288
743.706	582.026	0.32285	um	Spot	Position	7	1000119438	122295
950.326	603.801	0.32285	um	Spot	Position	7	1000119919	122299
908.985	617.063	0.32285	um	Spot	Position	7	1000119446	122303
1177.63	626.809	0.32285	um	Spot	Position	7	1000122305	122305
592.185	768.359	0.32285	um	Spot	Position	7	1000120447	122329
981.624	712.071	0.32285	um	Spot	Position	7	1000119493	122345
951.561	715.32	0.32285	um	Spot	Position	7	1000119494	122347
1013.86	725.53	0.32285	um	Spot	Position	7	1000119495	122349
781.279	761.74	0.32285	um	Spot	Position	7	1000120473	122354
881.659	791.686	0.32285	um	Spot	Position	7	1000119504	122360
700.464	796.562	0.32285	um	Spot	Position	7	1000119981	122361
976.912	807.186	0.32285	um	Spot	Position	7	1000119509	122363
680.643	808.298	0.32285	um	Spot	Position	7	1000119505	122364
996.805	814.846	0.32285	um	Spot	Position	7	1000119989	122365
854.967	815.065	0.32285	um	Spot	Position	7	1000119511	122366
982.885	842.158	0.32285	um	Spot	Position	7	1000119539	122391
904.624	844.449	0.32285	um	Spot	Position	7	1000119536	122392
676.837	864.271	0.32285	um	Spot	Position	7	1000119543	122398
893.708	867.033	0.32285	um	Spot	Position	7	1000119547	122401
271.227	59.4116	0.32285	um	Spot	Position	8	1000119094	122442
537.021	127.487	0.32285	um	Spot	Position	8	1000119135	122465
622.748	151.815	0.32285	um	Spot	Position	8	1000121538	122478
215.082	159.571	0.32285	um	Spot	Position	8	1000119148	122482
824.673	18.1478	0.32285	um	Spot	Position	8	1000119643	122498
826.515	50.1988	0.32285	um	Spot	Position	8	1000119194	122513
908.687	149.026	0.32285	um	Spot	Position	8	1000119218	122537
588.041	192.499	0.32285	um	Spot	Position	8	1000119231	122547
480.943	231.528	0.32285	um	Spot	Position	8	1000119241	122560
300.843	285.641	0.32285	um	Spot	Position	8	1000119253	122570
344.975	330.485	0.32285	um	Spot	Position	8	1000119264	122583
1126.69	168.686	0.32285	um	Spot	Position	8	1000119217	122587
923.465	186.284	0.32285	um	Spot	Position	8	1000119276	122593
865.915	192.202	0.32285	um	Spot	Position	8	1000119279	122598
661.998	194.399	0.32285	um	Spot	Position	8	1000119754	122599
948.132	216.383	0.32285	um	Spot	Position	8	1000119281	122604
982.433	220.31	0.32285	um	Spot	Position	8	1000119280	122605
916.277	221.313	0.32285	um	Spot	Position	8	1000119285	122606
979.356	243.062	0.32285	um	Spot	Position	8	1000119292	122611
1062.05	277.722	0.32285	um	Spot	Position	8	1000120259	122620
989.826	293.844	0.32285	um	Spot	Position	8	1000119304	122624
864.966	305.932	0.32285	um	Spot	Position	8	1000119301	122628
993.073	310.496	0.32285	um	Spot	Position	8	1000122631	122631
106.438	336.569	0.32285	um	Spot	Position	8	1000119314	122638
408.548	368.446	0.32285	um	Spot	Position	8	1000119325	122647
475.096	398.216	0.32285	um	Spot	Position	8	1000119337	122660
349.555	424.004	0.32285	um	Spot	Position	8	1000119344	122667
417.687	433.263	0.32285	um	Spot	Position	8	1000119347	122670
489.779	468.461	0.32285	um	Spot	Position	8	1000119356	122680
1162.87	334.582	0.32285	um	Spot	Position	8	1000120334	122685
1102.99	368.132	0.32285	um	Spot	Position	8	1000122694	122694
1156.95	374.109	0.32285	um	Spot	Position	8	1000119369	122696
1099.28	409.651	0.32285	um	Spot	Position	8	1000119375	122702
970.198	417.994	0.32285	um	Spot	Position	8	1000119379	122704
1121.88	425.889	0.32285	um	Spot	Position	8	1000119386	122706
962.935	431.146	0.32285	um	Spot	Position	8	1000119382	122708
1064.65	432.976	0.32285	um	Spot	Position	8	1000119383	122709
967.456	459.922	0.32285	um	Spot	Position	8	1000119387	122715
660.908	583.627	0.32285	um	Spot	Position	8	1000119411	122739
573.452	619.532	0.32285	um	Spot	Position	8	1000119417	122748
924.648	505.161	0.32285	um	Spot	Position	8	1000119426	122758
671.004	543.93	0.32285	um	Spot	Position	8	1000119430	122765
744.592	580.359	0.32285	um	Spot	Position	8	1000119438	122773
951.549	602.937	0.32285	um	Spot	Position	8	1000119919	122779
909.416	616.334	0.32285	um	Spot	Position	8	1000119446	122783
1177.61	626.86	0.32285	um	Spot	Position	8	1000122305	122785
592.662	767.733	0.32285	um	Spot	Position	8	1000120447	122815
982.325	711.292	0.32285	um	Spot	Position	8	1000119493	122835
953.18	714.364	0.32285	um	Spot	Position	8	1000119494	122837
1013.42	725.713	0.32285	um	Spot	Position	8	1000119495	122839
782.366	762.004	0.32285	um	Spot	Position	8	1000120473	122845
881.266	790.718	0.32285	um	Spot	Position	8	1000119504	122848
700.582	796.609	0.32285	um	Spot	Position	8	1000119981	122849
977.171	806.966	0.32285	um	Spot	Position	8	1000119509	122852
680.151	812.666	0.32285	um	Spot	Position	8	1000119505	122853
995.592	812.617	0.32285	um	Spot	Position	8	1000119989	122854
855.221	814.001	0.32285	um	Spot	Position	8	1000119511	122855
983.133	840.05	0.32285	um	Spot	Position	8	1000119539	122879
903.994	843.512	0.32285	um	Spot	Position	8	1000119536	122880
675.053	863.217	0.32285	um	Spot	Position	8	1000119543	122885
893.9	865.994	0.32285	um	Spot	Position	8	1000119547	122888
269.818	63.833	0.32285	um	Spot	Position	9	1000119094	122930
536.919	127.638	0.32285	um	Spot	Position	9	1000119135	122951
622.692	151.524	0.32285	um	Spot	Position	9	1000121538	122963
216.637	160.031	0.32285	um	Spot	Position	9	1000119148	122965
824.336	16.5616	0.32285	um	Spot	Position	9	1000119643	122978
830.774	55.7246	0.32285	um	Spot	Position	9	1000119194	122996
911.654	149.146	0.32285	um	Spot	Position	9	1000119218	123015
587.75	192.738	0.32285	um	Spot	Position	9	1000119231	123025
660.494	193.371	0.32285	um	Spot	Position	9	1000119754	123026
480.882	231.867	0.32285	um	Spot	Position	9	1000119241	123038
301.591	286.01	0.32285	um	Spot	Position	9	1000119253	123051
880.205	165.835	0.32285	um	Spot	Position	9	1000123064	123064
1126.86	167.677	0.32285	um	Spot	Position	9	1000119217	123066
923.593	185.026	0.32285	um	Spot	Position	9	1000119276	123071
883.514	189.488	0.32285	um	Spot	Position	9	1000119275	123073
866.207	190.977	0.32285	um	Spot	Position	9	1000119279	123075
947.862	214.822	0.32285	um	Spot	Position	9	1000119281	123079
981.736	219.085	0.32285	um	Spot	Position	9	1000119280	123080
916.488	220.164	0.32285	um	Spot	Position	9	1000119285	123081
980.983	241.812	0.32285	um	Spot	Position	9	1000119292	123086
990.166	292.832	0.32285	um	Spot	Position	9	1000119304	123097
865.079	304.976	0.32285	um	Spot	Position	9	1000119301	123099
994.418	308.431	0.32285	um	Spot	Position	9	1000122631	123102
345.669	330.687	0.32285	um	Spot	Position	9	1000119264	123109
409.182	368.547	0.32285	um	Spot	Position	9	1000119325	123120
475.597	397.694	0.32285	um	Spot	Position	9	1000119337	123133
350.413	424.088	0.32285	um	Spot	Position	9	1000119344	123140
418.484	432.946	0.32285	um	Spot	Position	9	1000119347	123142
490.243	468.265	0.32285	um	Spot	Position	9	1000119356	123152
1164.18	333.026	0.32285	um	Spot	Position	9	1000120334	123156
1103.17	367.209	0.32285	um	Spot	Position	9	1000122694	123163
1158.58	372.894	0.32285	um	Spot	Position	9	1000119369	123166
1100.42	408.841	0.32285	um	Spot	Position	9	1000119375	123172
970.659	417.171	0.32285	um	Spot	Position	9	1000119379	123174
1123.28	423.084	0.32285	um	Spot	Position	9	1000119386	123176
963.722	430.449	0.32285	um	Spot	Position	9	1000119382	123178
1065.42	431.669	0.32285	um	Spot	Position	9	1000119383	123179
967.933	458.96	0.32285	um	Spot	Position	9	1000119387	123187
661.128	583.906	0.32285	um	Spot	Position	9	1000119411	123211
574.049	619.746	0.32285	um	Spot	Position	9	1000119417	123217
925.242	503.951	0.32285	um	Spot	Position	9	1000119426	123226
669.082	545.376	0.32285	um	Spot	Position	9	1000119430	123232
745.251	579.375	0.32285	um	Spot	Position	9	1000119438	123238
952.815	602.258	0.32285	um	Spot	Position	9	1000119919	123241
910.175	615.909	0.32285	um	Spot	Position	9	1000119446	123245
593.029	767.156	0.32285	um	Spot	Position	9	1000120447	123274
953.167	713.686	0.32285	um	Spot	Position	9	1000119494	123296
1014.55	724.943	0.32285	um	Spot	Position	9	1000119495	123297
783.463	761.929	0.32285	um	Spot	Position	9	1000120473	123303
883.22	789.146	0.32285	um	Spot	Position	9	1000119504	123307
701.383	796.087	0.32285	um	Spot	Position	9	1000119981	123309
977.249	806.664	0.32285	um	Spot	Position	9	1000119509	123311
679.387	809.684	0.32285	um	Spot	Position	9	1000119505	123312
994.919	811.522	0.32285	um	Spot	Position	9	1000119989	123313
855.739	813.734	0.32285	um	Spot	Position	9	1000119511	123314
982.898	838.654	0.32285	um	Spot	Position	9	1000119539	123340
903.737	842.861	0.32285	um	Spot	Position	9	1000119536	123342
676.348	862.196	0.32285	um	Spot	Position	9	1000119543	123346
266.044	71.397	0.32285	um	Spot	Position	10	1000119094	123393
536.397	127.727	0.32285	um	Spot	Position	10	1000119135	123412
622.737	151.515	0.32285	um	Spot	Position	10	1000121538	123424
224.901	164.486	0.32285	um	Spot	Position	10	1000119148	123427
823.443	16.042	0.32285	um	Spot	Position	10	1000119643	123439
835.121	62.4426	0.32285	um	Spot	Position	10	1000119194	123460
916.537	146.89	0.32285	um	Spot	Position	10	1000119218	123480
885.332	155.357	0.32285	um	Spot	Position	10	1000123064	123482
587.174	192.474	0.32285	um	Spot	Position	10	1000119231	123492
658.723	192.555	0.32285	um	Spot	Position	10	1000119754	123493
480.9	232.141	0.32285	um	Spot	Position	10	1000119241	123506
302.131	286.458	0.32285	um	Spot	Position	10	1000119253	123516
1125.48	167.082	0.32285	um	Spot	Position	10	1000119217	123532
922.916	183.216	0.32285	um	Spot	Position	10	1000119276	123537
883.183	188.777	0.32285	um	Spot	Position	10	1000119275	123540
864.976	189.676	0.32285	um	Spot	Position	10	1000119279	123542
948.307	214.123	0.32285	um	Spot	Position	10	1000119281	123549
981.51	218.553	0.32285	um	Spot	Position	10	1000119280	123550
916.424	219.21	0.32285	um	Spot	Position	10	1000119285	123551
1027.58	229.063	0.32285	um	Spot	Position	10	1000123554	123554
982.155	241.075	0.32285	um	Spot	Position	10	1000119292	123561
990.358	291.78	0.32285	um	Spot	Position	10	1000119304	123569
993.723	305.715	0.32285	um	Spot	Position	10	1000122631	123574
865.526	310.267	0.32285	um	Spot	Position	10	1000119301	123576
346.395	330.776	0.32285	um	Spot	Position	10	1000119264	123581
409.282	368.827	0.32285	um	Spot	Position	10	1000119325	123591
475.73	396.654	0.32285	um	Spot	Position	10	1000119337	123605
350.596	424.205	0.32285	um	Spot	Position	10	1000119344	123613
418.668	432.951	0.32285	um	Spot	Position	10	1000119347	123617
489.866	468.364	0.32285	um	Spot	Position	10	1000119356	123627
1163.79	332.395	0.32285	um	Spot	Position	10	1000120334	123632
1103.19	365.903	0.32285	um	Spot	Position	10	1000122694	123641
1159.24	371.61	0.32285	um	Spot	Position	10	1000119369	123643
1101.65	407.805	0.32285	um	Spot	Position	10	1000119375	123647
970.879	416.481	0.32285	um	Spot	Position	10	1000119379	123649
1123.58	421.787	0.32285	um	Spot	Position	10	1000119386	123651
963.586	429.454	0.32285	um	Spot	Position	10	1000119382	123655
1066.48	430.517	0.32285	um	Spot	Position	10	1000119383	123657
1127.14	439.52	0.32285	um	Spot	Position	10	1000119390	123659
967.956	458.266	0.32285	um	Spot	Position	10	1000119387	123662
575.07	619.843	0.32285	um	Spot	Position	10	1000119417	123692
925.66	503.489	0.32285	um	Spot	Position	10	1000119426	123702
666.781	546.42	0.32285	um	Spot	Position	10	1000119430	123707
745.974	578.334	0.32285	um	Spot	Position	10	1000119438	123713
661.233	583.875	0.32285	um	Spot	Position	10	1000119411	123715
953.193	601.069	0.32285	um	Spot	Position	10	1000119919	123719
910.198	615.184	0.32285	um	Spot	Position	10	1000119446	123723
593.542	767.039	0.32285	um	Spot	Position	10	1000120447	123755
983.068	710.525	0.32285	um	Spot	Position	10	1000119493	123775
953.772	713.18	0.32285	um	Spot	Position	10	1000119494	123776
1014.79	725.115	0.32285	um	Spot	Position	10	1000119495	123777
783.199	760.749	0.32285	um	Spot	Position	10	1000120473	123784
883.748	791.646	0.32285	um	Spot	Position	10	1000119504	123788
701.831	795.265	0.32285	um	Spot	Position	10	1000119981	123789
976.729	804.481	0.32285	um	Spot	Position	10	1000119509	123791
682.581	811.896	0.32285	um	Spot	Position	10	1000119505	123792
993.747	812.399	0.32285	um	Spot	Position	10	1000119989	123793
856.526	812.972	0.32285	um	Spot	Position	10	1000119511	123794
982.992	837.603	0.32285	um	Spot	Position	10	1000119539	123816
899.677	841.897	0.32285	um	Spot	Position	10	1000119536	123817
677.799	860.624	0.32285	um	Spot	Position	10	1000119543	123821
895.251	863.527	0.32285	um	Spot	Position	10	1000119547	123826
264.752	74.5447	0.32285	um	Spot	Position	11	1000119094	123870
536.387	128.267	0.32285	um	Spot	Position	11	1000119135	123888
622.706	151.494	0.32285	um	Spot	Position	11	1000121538	123898
722.282	0.32285	0.32285	um	Spot	Position	11	1000119155	123905
823.347	15.896	0.32285	um	Spot	Position	11	1000119643	123916
843.28	46.428	0.32285	um	Spot	Position	11	1000123930	123930
836.997	65.4502	0.32285	um	Spot	Position	11	1000119194	123937
892.677	144.542	0.32285	um	Spot	Position	11	1000123064	123952
920.761	144.498	0.32285	um	Spot	Position	11	1000119218	123953
227.579	166.623	0.32285	um	Spot	Position	11	1000119148	123956
656.31	192.111	0.32285	um	Spot	Position	11	1000119754	123964
586.62	192.682	0.32285	um	Spot	Position	11	1000119231	123965
480.578	232.442	0.32285	um	Spot	Position	11	1000119241	123977
303.636	286.973	0.32285	um	Spot	Position	11	1000119253	123988
923.744	182.125	0.32285	um	Spot	Position	11	1000119276	124005
882.858	187.539	0.32285	um	Spot	Position	11	1000119275	124009
864.726	188.992	0.32285	um	Spot	Position	11	1000119279	124011
916.165	217.264	0.32285	um	Spot	Position	11	1000119285	124015
953.197	218.116	0.32285	um	Spot	Position	11	1000119281	124016
981.984	217.843	0.32285	um	Spot	Position	11	1000119280	124017
1063.17	274.459	0.32285	um	Spot	Position	11	1000120259	124029
989.207	290.503	0.32285	um	Spot	Position	11	1000119304	124033
995.038	303.633	0.32285	um	Spot	Position	11	1000122631	124037
865.915	311.411	0.32285	um	Spot	Position	11	1000119301	124040
347.327	331.339	0.32285	um	Spot	Position	11	1000119264	124048
409.717	368.63	0.32285	um	Spot	Position	11	1000119325	124057
476.197	396.216	0.32285	um	Spot	Position	11	1000119337	124070
351.547	424.307	0.32285	um	Spot	Position	11	1000119344	124076
490.726	467.857	0.32285	um	Spot	Position	11	1000119356	124088
1163.99	332.493	0.32285	um	Spot	Position	11	1000120334	124092
1104.54	363.955	0.32285	um	Spot	Position	11	1000122694	124099
1160.4	370.41	0.32285	um	Spot	Position	11	1000119369	124101
1101.66	406.553	0.32285	um	Spot	Position	11	1000119375	124106
971.745	415.746	0.32285	um	Spot	Position	11	1000119379	124107
1125.06	420.885	0.32285	um	Spot	Position	11	1000119386	124110
963.151	428.708	0.32285	um	Spot	Position	11	1000119382	124112
1067.36	429.398	0.32285	um	Spot	Position	11	1000119383	124116
968.411	457.818	0.32285	um	Spot	Position	11	1000119387	124121
575.624	620.154	0.32285	um	Spot	Position	11	1000119417	124148
925.219	502.737	0.32285	um	Spot	Position	11	1000119426	124157
663.149	548.377	0.32285	um	Spot	Position	11	1000119430	124163
661.785	583.565	0.32285	um	Spot	Position	11	1000119411	124171
731.163	583.591	0.32285	um	Spot	Position	11	1000124172	124172
954.34	600.516	0.32285	um	Spot	Position	11	1000119919	124175
910.924	614.658	0.32285	um	Spot	Position	11	1000119446	124180
594.13	766.852	0.32285	um	Spot	Position	11	1000120447	124209
982.743	709.771	0.32285	um	Spot	Position	11	1000119493	124231
955.102	711.868	0.32285	um	Spot	Position	11	1000119494	124232
1015.03	724.132	0.32285	um	Spot	Position	11	1000119495	124233
783.363	759.899	0.32285	um	Spot	Position	11	1000120473	124239
883.848	790.666	0.32285	um	Spot	Position	11	1000119504	124242
702.669	794.028	0.32285	um	Spot	Position	11	1000119981	124243
977.683	804.046	0.32285	um	Spot	Position	11	1000119509	124245
996.549	808.458	0.32285	um	Spot	Position	11	1000119989	124246
685.528	811.407	0.32285	um	Spot	Position	11	1000119505	124247
857.091	812.742	0.32285	um	Spot	Position	11	1000119511	124248
983.533	836.642	0.32285	um	Spot	Position	11	1000119539	124271
896.317	841.274	0.32285	um	Spot	Position	11	1000119536	124272
677.386	859.977	0.32285	um	Spot	Position	11	1000119543	124276
895.713	862.798	0.32285	um	Spot	Position	11	1000119547	124281
262.441	79.5908	0.32285	um	Spot	Position	12	1000119094	124325
536.093	128.164	0.32285	um	Spot	Position	12	1000119135	124344
622.71	151.385	0.32285	um	Spot	Position	12	1000121538	124353
721.727	0.32285	0.32285	um	Spot	Position	12	1000119155	124360
822.503	14.7848	0.32285	um	Spot	Position	12	1000119643	124369
847.502	44.7815	0.32285	um	Spot	Position	12	1000123930	124384
853.38	85.4522	0.32285	um	Spot	Position	12	1000119194	124397
896.288	132.97	0.32285	um	Spot	Position	12	1000123064	124408
926.269	142.53	0.32285	um	Spot	Position	12	1000119218	124409
228.441	166.908	0.32285	um	Spot	Position	12	1000119148	124419
545.5	183.598	0.32285	um	Spot	Position	12	1000124422	124422
655.909	191.666	0.32285	um	Spot	Position	12	1000119754	124425
586.492	192.17	0.32285	um	Spot	Position	12	1000119231	124426
480.92	232.825	0.32285	um	Spot	Position	12	1000119241	124439
304.23	287.335	0.32285	um	Spot	Position	12	1000119253	124451
922.969	181.405	0.32285	um	Spot	Position	12	1000119276	124466
883.822	186.188	0.32285	um	Spot	Position	12	1000119275	124467
865.532	187.195	0.32285	um	Spot	Position	12	1000119279	124469
916.723	215.933	0.32285	um	Spot	Position	12	1000119285	124475
981.925	218.33	0.32285	um	Spot	Position	12	1000119280	124476
956.781	219.283	0.32285	um	Spot	Position	12	1000119281	124477
1063.03	272.945	0.32285	um	Spot	Position	12	1000120259	124492
989.429	288.756	0.32285	um	Spot	Position	12	1000119304	124496
995.424	301.691	0.32285	um	Spot	Position	12	1000122631	124499
866.1	311.834	0.32285	um	Spot	Position	12	1000119301	124501
348.192	331.415	0.32285	um	Spot	Position	12	1000119264	124510
124.898	346.719	0.32285	um	Spot	Position	12	1000119314	124513
410.057	368.69	0.32285	um	Spot	Position	12	1000119325	124521
476.83	395.559	0.32285	um	Spot	Position	12	1000119337	124535
352.077	424.367	0.32285	um	Spot	Position	12	1000119344	124542
419.537	432.595	0.32285	um	Spot	Position	12	1000119347	124544
490.578	467.155	0.32285	um	Spot	Position	12	1000119356	124554
1165.15	331.786	0.32285	um	Spot	Position	12	1000120334	124558
1105.89	363.159	0.32285	um	Spot	Position	12	1000122694	124566
1160.71	369.898	0.32285	um	Spot	Position	12	1000119369	124568
1102.48	405.289	0.32285	um	Spot	Position	12	1000119375	124573
971.926	413.998	0.32285	um	Spot	Position	12	1000119379	124576
1124.93	418.65	0.32285	um	Spot	Position	12	1000119386	124578
962.842	427.271	0.32285	um	Spot	Position	12	1000119382	124582
1068.16	428.065	0.32285	um	Spot	Position	12	1000119383	124584
1129.43	436.147	0.32285	um	Spot	Position	12	1000119390	124586
969.002	456.134	0.32285	um	Spot	Position	12	1000119387	124590
657.65	551.495	0.32285	um	Spot	Position	12	1000119430	124608
576.152	620.381	0.32285	um	Spot	Position	12	1000119417	124619
925.006	501.146	0.32285	um	Spot	Position	12	1000119426	124626
746.966	576.612	0.32285	um	Spot	Position	12	1000119438	124640
662.122	582.565	0.32285	um	Spot	Position	12	1000119411	124641
954.656	599.024	0.32285	um	Spot	Position	12	1000119919	124644
911.061	614.426	0.32285	um	Spot	Position	12	1000119446	124649
594.945	766.435	0.32285	um	Spot	Position	12	1000120447	124678
983.581	709.216	0.32285	um	Spot	Position	12	1000119493	124700
955.538	713.018	0.32285	um	Spot	Position	12	1000119494	124701
1016.22	723.168	0.32285	um	Spot	Position	12	1000119495	124702
783.329	759.332	0.32285	um	Spot	Position	12	1000120473	124707
885.971	789.988	0.32285	um	Spot	Position	12	1000119504	124713
702.72	793.427	0.32285	um	Spot	Position	12	1000119981	124714
978.113	802.895	0.32285	um	Spot	Position	12	1000119509	124716
996.332	802.891	0.32285	um	Spot	Position	12	1000119989	124717
857.875	812.853	0.32285	um	Spot	Position	12	1000119511	124718
688.861	814.242	0.32285	um	Spot	Position	12	1000119505	124719
983.595	835.297	0.32285	um	Spot	Position	12	1000119539	124743
890.555	841.637	0.32285	um	Spot	Position	12	1000119536	124744
677.871	859.497	0.32285	um	Spot	Position	12	1000119543	124747
262.239	80.3216	0.32285	um	Spot	Position	13	1000119094	124798
535.952	128.22	0.32285	um	Spot	Position	13	1000119135	124816
623.611	153.171	0.32285	um	Spot	Position	13	1000121538	124829
721.317	0.32285	0.32285	um	Spot	Position	13	1000119155	124835
819.82	8.59138	0.32285	um	Spot	Position	13	1000119643	124845
852.078	42.2962	0.32285	um	Spot	Position	13	1000123930	124861
868.501	97.8877	0.32285	um	Spot	Position	13	1000119194	124879
897.639	132.201	0.32285	um	Spot	Position	13	1000123064	124890
928.619	141.148	0.32285	um	Spot	Position	13	1000119218	124891
228.943	167.325	0.32285	um	Spot	Position	13	1000119148	124899
545.689	184.115	0.32285	um	Spot	Position	13	1000124422	124902
655.76	191.266	0.32285	um	Spot	Position	13	1000119754	124905
585.819	192.399	0.32285	um	Spot	Position	13	1000119231	124906
480.644	232.681	0.32285	um	Spot	Position	13	1000119241	124920
305.115	287.83	0.32285	um	Spot	Position	13	1000119253	124933
883.738	184.898	0.32285	um	Spot	Position	13	1000119275	124950
865.578	186.143	0.32285	um	Spot	Position	13	1000119279	124952
916.964	215.26	0.32285	um	Spot	Position	13	1000119285	124959
958.491	219.745	0.32285	um	Spot	Position	13	1000119281	124960
980.35	219.917	0.32285	um	Spot	Position	13	1000119280	124961
1015.14	220.896	0.32285	um	Spot	Position	13	1000123554	124962
989.791	288.96	0.32285	um	Spot	Position	13	1000119304	124981
996.172	300.914	0.32285	um	Spot	Position	13	1000122631	124984
866.652	311.571	0.32285	um	Spot	Position	13	1000119301	124986
127.968	347.844	0.32285	um	Spot	Position	13	1000119314	125002
410.466	369.348	0.32285	um	Spot	Position	13	1000119325	125009
478.898	396.284	0.32285	um	Spot	Position	13	1000119337	125023
352.576	424.456	0.32285	um	Spot	Position	13	1000119344	125032
419.811	432.29	0.32285	um	Spot	Position	13	1000119347	125034
490.671	466.962	0.32285	um	Spot	Position	13	1000119356	125045
1164.84	330.757	0.32285	um	Spot	Position	13	1000120334	125049
1105.94	362.452	0.32285	um	Spot	Position	13	1000122694	125057
1161.17	369.526	0.32285	um	Spot	Position	13	1000119369	125059
1098.76	405.158	0.32285	um	Spot	Position	13	1000119375	125064
971.986	413.545	0.32285	um	Spot	Position	13	1000119379	125067
1125.36	417.729	0.32285	um	Spot	Position	13	1000119386	125068
962.745	426.453	0.32285	um	Spot	Position	13	1000119382	125071
1068.72	427.298	0.32285	um	Spot	Position	13	1000119383	125073
969.192	455.685	0.32285	um	Spot	Position	13	1000119387	125078
649.383	556.472	0.32285	um	Spot	Position	13	1000119430	125096
577.51	621.459	0.32285	um	Spot	Position	13	1000119417	125109
925.057	500.102	0.32285	um	Spot	Position	13	1000119426	125115
662.665	582.295	0.32285	um	Spot	Position	13	1000119411	125130
720.588	588.823	0.32285	um	Spot	Position	13	1000124172	125131
955.186	598.949	0.32285	um	Spot	Position	13	1000119919	125133
911.094	613.991	0.32285	um	Spot	Position	13	1000119446	125137
595.26	766.153	0.32285	um	Spot	Position	13	1000120447	125166
983.352	708.653	0.32285	um	Spot	Position	13	1000119493	125191
955.481	712.314	0.32285	um	Spot	Position	13	1000119494	125192
1016.82	722.851	0.32285	um	Spot	Position	13	1000119495	125194
784.381	759.689	0.32285	um	Spot	Position	13	1000120473	125200
918.976	759.677	0.32285	um	Spot	Position	13	1000125201	125201
886.852	788.238	0.32285	um	Spot	Position	13	1000119504	125208
703.154	793.835	0.32285	um	Spot	Position	13	1000119981	125209
997.04	801.794	0.32285	um	Spot	Position	13	1000119989	125210
977.577	802.713	0.32285	um	Spot	Position	13	1000119509	125211
858.528	812.811	0.32285	um	Spot	Position	13	1000119511	125214
687.381	814.08	0.32285	um	Spot	Position	13	1000119505	125215
983.949	835.028	0.32285	um	Spot	Position	13	1000119539	125241
886.678	841.38	0.32285	um	Spot	Position	13	1000119536	125242
679.455	858.989	0.32285	um	Spot	Position	13	1000119543	125247
895.133	861.341	0.32285	um	Spot	Position	13	1000119547	125251
262.599	80.4417	0.32285	um	Spot	Position	14	1000119094	125300
535.578	128.645	0.32285	um	Spot	Position	14	1000119135	125315
624.069	154.969	0.32285	um	Spot	Position	14	1000121538	125328
720.819	0.32285	0.32285	um	Spot	Position	14	1000119155	125333
819.191	7.52187	0.32285	um	Spot	Position	14	1000119643	125341
856.609	40.7502	0.32285	um	Spot	Position	14	1000123930	125355
880.305	111.604	0.32285	um	Spot	Position	14	1000119194	125377
898.062	130.379	0.32285	um	Spot	Position	14	1000123064	125385
229.79	168.28	0.32285	um	Spot	Position	14	1000119148	125394
654.843	190.449	0.32285	um	Spot	Position	14	1000119754	125399
585.5	191.408	0.32285	um	Spot	Position	14	1000119231	125401
481.303	233.024	0.32285	um	Spot	Position	14	1000119241	125415
305.391	288.154	0.32285	um	Spot	Position	14	1000119253	125425
883.355	183.75	0.32285	um	Spot	Position	14	1000119275	125442
866.127	184.547	0.32285	um	Spot	Position	14	1000119279	125443
917.106	213.864	0.32285	um	Spot	Position	14	1000119285	125451
959.968	221.215	0.32285	um	Spot	Position	14	1000119281	125452
979.67	221.19	0.32285	um	Spot	Position	14	1000119280	125453
989.485	289.01	0.32285	um	Spot	Position	14	1000119304	125469
997.106	299.511	0.32285	um	Spot	Position	14	1000122631	125472
866.485	310.177	0.32285	um	Spot	Position	14	1000119301	125473
1165.38	329.793	0.32285	um	Spot	Position	14	1000120334	125481
349.566	332.278	0.32285	um	Spot	Position	14	1000119264	125484
131.086	348.893	0.32285	um	Spot	Position	14	1000119314	125488
410.654	369.219	0.32285	um	Spot	Position	14	1000119325	125495
480.316	405.016	0.32285	um	Spot	Position	14	1000119337	125510
353.218	424.243	0.32285	um	Spot	Position	14	1000119344	125518
420.284	432.512	0.32285	um	Spot	Position	14	1000119347	125520
491.024	466.184	0.32285	um	Spot	Position	14	1000119356	125528
1160.3	368.62	0.32285	um	Spot	Position	14	1000119369	125542
1102.98	403.022	0.32285	um	Spot	Position	14	1000119375	125546
971.991	412.765	0.32285	um	Spot	Position	14	1000119379	125548
1126.28	417.478	0.32285	um	Spot	Position	14	1000119386	125550
962.641	425.628	0.32285	um	Spot	Position	14	1000119382	125552
1069.53	426.549	0.32285	um	Spot	Position	14	1000119383	125554
968.791	455.153	0.32285	um	Spot	Position	14	1000119387	125559
648.408	556.976	0.32285	um	Spot	Position	14	1000119430	125578
577.686	620.87	0.32285	um	Spot	Position	14	1000119417	125590
924.801	499.296	0.32285	um	Spot	Position	14	1000119426	125595
757.434	561.847	0.32285	um	Spot	Position	14	1000119438	125606
662.833	581.95	0.32285	um	Spot	Position	14	1000119411	125609
719.78	590.333	0.32285	um	Spot	Position	14	1000124172	125611
956.065	598.293	0.32285	um	Spot	Position	14	1000119919	125612
911.434	613.65	0.32285	um	Spot	Position	14	1000119446	125617
595.916	765.799	0.32285	um	Spot	Position	14	1000120447	125648
794.663	671.217	0.32285	um	Spot	Position	14	1000125663	125663
984.159	708.11	0.32285	um	Spot	Position	14	1000119493	125669
955.101	711.426	0.32285	um	Spot	Position	14	1000119494	125670
1017.35	722.277	0.32285	um	Spot	Position	14	1000119495	125673
920.704	759.342	0.32285	um	Spot	Position	14	1000125201	125676
784.933	759.729	0.32285	um	Spot	Position	14	1000120473	125677
887.663	788.375	0.32285	um	Spot	Position	14	1000119504	125682
703.994	792.957	0.32285	um	Spot	Position	14	1000119981	125684
978.579	801.751	0.32285	um	Spot	Position	14	1000119509	125685
997.356	801.432	0.32285	um	Spot	Position	14	1000119989	125686
690.424	809.051	0.32285	um	Spot	Position	14	1000119505	125688
861.259	814.058	0.32285	um	Spot	Position	14	1000119511	125690
984.176	833.504	0.32285	um	Spot	Position	14	1000119539	125713
885.744	840.365	0.32285	um	Spot	Position	14	1000119536	125714
681.073	858.074	0.32285	um	Spot	Position	14	1000119543	125717
895.775	860.094	0.32285	um	Spot	Position	14	1000119547	125721
262.717	80.9967	0.32285	um	Spot	Position	15	1000119094	125769
535.503	128.753	0.32285	um	Spot	Position	15	1000119135	125783
624.409	155.179	0.32285	um	Spot	Position	15	1000121538	125796
818.98	7.32697	0.32285	um	Spot	Position	15	1000119643	125808
867.275	35.6641	0.32285	um	Spot	Position	15	1000123930	125820
900.469	129.883	0.32285	um	Spot	Position	15	1000123064	125852
951.147	146.983	0.32285	um	Spot	Position	15	1000119218	125856
230.249	168.528	0.32285	um	Spot	Position	15	1000119148	125863
654.65	190.281	0.32285	um	Spot	Position	15	1000119754	125872
585.382	191.374	0.32285	um	Spot	Position	15	1000119231	125873
546.568	192.583	0.32285	um	Spot	Position	15	1000124422	125874
481.303	233.497	0.32285	um	Spot	Position	15	1000119241	125890
306.311	288.117	0.32285	um	Spot	Position	15	1000119253	125899
868.075	181.601	0.32285	um	Spot	Position	15	1000119279	125917
883.849	182.881	0.32285	um	Spot	Position	15	1000119275	125919
917.36	212.376	0.32285	um	Spot	Position	15	1000119285	125929
979.12	221.155	0.32285	um	Spot	Position	15	1000119280	125931
961.955	221.555	0.32285	um	Spot	Position	15	1000119281	125932
1063.52	269.68	0.32285	um	Spot	Position	15	1000120259	125944
989.435	287.897	0.32285	um	Spot	Position	15	1000119304	125950
997.77	298.625	0.32285	um	Spot	Position	15	1000122631	125953
866.491	310.885	0.32285	um	Spot	Position	15	1000119301	125957
1165.08	329.529	0.32285	um	Spot	Position	15	1000120334	125963
349.603	332.417	0.32285	um	Spot	Position	15	1000119264	125965
138.358	349.736	0.32285	um	Spot	Position	15	1000119314	125971
411.083	369.272	0.32285	um	Spot	Position	15	1000119325	125977
353.734	424.493	0.32285	um	Spot	Position	15	1000119344	125995
420.861	432.525	0.32285	um	Spot	Position	15	1000119347	125997
491.952	465.686	0.32285	um	Spot	Position	15	1000119356	126007
1108.89	358.339	0.32285	um	Spot	Position	15	1000122694	126016
1162.01	367.103	0.32285	um	Spot	Position	15	1000119369	126018
1105.1	402.091	0.32285	um	Spot	Position	15	1000119375	126023
972.078	411.775	0.32285	um	Spot	Position	15	1000119379	126026
1127.42	417.735	0.32285	um	Spot	Position	15	1000119386	126028
962.118	424.708	0.32285	um	Spot	Position	15	1000119382	126032
1069.94	425.889	0.32285	um	Spot	Position	15	1000119383	126034
1131.37	434.711	0.32285	um	Spot	Position	15	1000119390	126035
968.608	454.106	0.32285	um	Spot	Position	15	1000119387	126038
647.65	557.613	0.32285	um	Spot	Position	15	1000119430	126054
578.285	620.241	0.32285	um	Spot	Position	15	1000119417	126069
925.731	498.899	0.32285	um	Spot	Position	15	1000119426	126075
758.257	560.291	0.32285	um	Spot	Position	15	1000119438	126085
663.333	581.052	0.32285	um	Spot	Position	15	1000119411	126088
720.016	590.02	0.32285	um	Spot	Position	15	1000124172	126090
956.911	596.478	0.32285	um	Spot	Position	15	1000119919	126091
911.986	613.155	0.32285	um	Spot	Position	15	1000119446	126096
597.09	765.718	0.32285	um	Spot	Position	15	1000120447	126123
985.624	708.073	0.32285	um	Spot	Position	15	1000119493	126144
955.785	711.434	0.32285	um	Spot	Position	15	1000119494	126145
1017.75	721.463	0.32285	um	Spot	Position	15	1000119495	126147
785.957	759.741	0.32285	um	Spot	Position	15	1000120473	126151
926.083	762.091	0.32285	um	Spot	Position	15	1000125201	126152
887.847	788.206	0.32285	um	Spot	Position	15	1000119504	126160
704.169	792.613	0.32285	um	Spot	Position	15	1000119981	126163
979.312	802.416	0.32285	um	Spot	Position	15	1000119509	126164
999.695	802.519	0.32285	um	Spot	Position	15	1000119989	126165
691.106	807.982	0.32285	um	Spot	Position	15	1000119505	126168
862.976	815.681	0.32285	um	Spot	Position	15	1000119511	126169
691.69	825.594	0.32285	um	Spot	Position	15	1000126170	126170
984.825	832.342	0.32285	um	Spot	Position	15	1000119539	126192
885.916	840.017	0.32285	um	Spot	Position	15	1000119536	126193
681.904	857.713	0.32285	um	Spot	Position	15	1000119543	126197
896.511	859.949	0.32285	um	Spot	Position	15	1000119547	126199
262.493	82.4324	0.32285	um	Spot	Position	16	1000119094	126247
535.495	128.895	0.32285	um	Spot	Position	16	1000119135	126263
623.809	155.144	0.32285	um	Spot	Position	16	1000121538	126276
818.913	7.38806	0.32285	um	Spot	Position	16	1000119643	126289
873.349	31.8445	0.32285	um	Spot	Position	16	1000123930	126300
902.469	129.888	0.32285	um	Spot	Position	16	1000123064	126333
961.502	147.484	0.32285	um	Spot	Position	16	1000119218	126338
231.393	170.084	0.32285	um	Spot	Position	16	1000119148	126345
545.554	187.971	0.32285	um	Spot	Position	16	1000124422	126348
654.052	190.137	0.32285	um	Spot	Position	16	1000119754	126351
584.174	192.88	0.32285	um	Spot	Position	16	1000119231	126352
480.861	233.567	0.32285	um	Spot	Position	16	1000119241	126369
306.799	288.334	0.32285	um	Spot	Position	16	1000119253	126378
868.81	179.918	0.32285	um	Spot	Position	16	1000119279	126400
883.022	181.898	0.32285	um	Spot	Position	16	1000119275	126402
997.558	210.298	0.32285	um	Spot	Position	16	1000123554	126408
917.481	211.303	0.32285	um	Spot	Position	16	1000119285	126409
979.687	218.994	0.32285	um	Spot	Position	16	1000119280	126411
963.21	225.795	0.32285	um	Spot	Position	16	1000119281	126412
989.965	285.928	0.32285	um	Spot	Position	16	1000119304	126426
997.458	297.138	0.32285	um	Spot	Position	16	1000122631	126432
866.285	308.874	0.32285	um	Spot	Position	16	1000119301	126435
1166.13	328.981	0.32285	um	Spot	Position	16	1000120334	126442
350.285	332.864	0.32285	um	Spot	Position	16	1000119264	126444
141.246	350.983	0.32285	um	Spot	Position	16	1000119314	126450
482.24	410.761	0.32285	um	Spot	Position	16	1000119337	126478
354.004	424.767	0.32285	um	Spot	Position	16	1000119344	126481
420.823	432.509	0.32285	um	Spot	Position	16	1000119347	126483
491.938	465.143	0.32285	um	Spot	Position	16	1000119356	126494
1161.84	366.146	0.32285	um	Spot	Position	16	1000119369	126505
1113.01	372.896	0.32285	um	Spot	Position	16	1000126506	126506
1105.81	401.521	0.32285	um	Spot	Position	16	1000119375	126510
972.306	410.929	0.32285	um	Spot	Position	16	1000119379	126513
962.363	423.908	0.32285	um	Spot	Position	16	1000119382	126518
1070.94	424.818	0.32285	um	Spot	Position	16	1000119383	126519
969.144	453.244	0.32285	um	Spot	Position	16	1000119387	126523
1102.93	461.711	0.32285	um	Spot	Position	16	1000126526	126526
647.353	558.829	0.32285	um	Spot	Position	16	1000119430	126540
578.561	619.414	0.32285	um	Spot	Position	16	1000119417	126554
925.447	497.414	0.32285	um	Spot	Position	16	1000119426	126560
758.943	558.712	0.32285	um	Spot	Position	16	1000119438	126570
663.569	580.824	0.32285	um	Spot	Position	16	1000119411	126573
714.283	593.307	0.32285	um	Spot	Position	16	1000124172	126574
957.071	596.308	0.32285	um	Spot	Position	16	1000119919	126575
912.113	612.422	0.32285	um	Spot	Position	16	1000119446	126579
985.347	707.326	0.32285	um	Spot	Position	16	1000119493	126633
955.698	711.16	0.32285	um	Spot	Position	16	1000119494	126635
1017.19	721.65	0.32285	um	Spot	Position	16	1000119495	126638
786.105	759.705	0.32285	um	Spot	Position	16	1000120473	126645
888.306	787.797	0.32285	um	Spot	Position	16	1000119504	126653
704.643	791.773	0.32285	um	Spot	Position	16	1000119981	126656
979.079	801.018	0.32285	um	Spot	Position	16	1000119509	126657
1000.36	803.478	0.32285	um	Spot	Position	16	1000119989	126659
690.226	805.868	0.32285	um	Spot	Position	16	1000119505	126660
863.781	815.019	0.32285	um	Spot	Position	16	1000119511	126661
692.736	824.642	0.32285	um	Spot	Position	16	1000126170	126663
984.205	830.882	0.32285	um	Spot	Position	16	1000119539	126683
885.154	838.496	0.32285	um	Spot	Position	16	1000119536	126684
682.767	857.03	0.32285	um	Spot	Position	16	1000119543	126689
896.112	858.568	0.32285	um	Spot	Position	16	1000119547	126691
262.831	83.6004	0.32285	um	Spot	Position	17	1000119094	126743
534.896	129.091	0.32285	um	Spot	Position	17	1000119135	126759
623.518	155.477	0.32285	um	Spot	Position	17	1000121538	126773
818.628	7.41118	0.32285	um	Spot	Position	17	1000119643	126784
884.499	35.1344	0.32285	um	Spot	Position	17	1000123930	126796
899.651	133.897	0.32285	um	Spot	Position	17	1000123064	126836
232.254	171.511	0.32285	um	Spot	Position	17	1000119148	126848
545.452	190.344	0.32285	um	Spot	Position	17	1000124422	126852
653.724	189.896	0.32285	um	Spot	Position	17	1000119754	126853
582.836	194.343	0.32285	um	Spot	Position	17	1000119231	126854
480.915	233.859	0.32285	um	Spot	Position	17	1000119241	126870
306.842	288.828	0.32285	um	Spot	Position	17	1000119253	126879
870.343	179.292	0.32285	um	Spot	Position	17	1000119279	126898
917.624	210.524	0.32285	um	Spot	Position	17	1000119285	126909
980.408	217.225	0.32285	um	Spot	Position	17	1000119280	126911
967.517	231.021	0.32285	um	Spot	Position	17	1000119281	126916
989.794	285.509	0.32285	um	Spot	Position	17	1000119304	126930
998.703	295.251	0.32285	um	Spot	Position	17	1000122631	126934
865.539	307.058	0.32285	um	Spot	Position	17	1000119301	126938
1166.29	328.034	0.32285	um	Spot	Position	17	1000120334	126946
153.108	353.619	0.32285	um	Spot	Position	17	1000119314	126955
411.47	369.191	0.32285	um	Spot	Position	17	1000119325	126960
483.262	418.001	0.32285	um	Spot	Position	17	1000119337	126979
354.704	424.983	0.32285	um	Spot	Position	17	1000119344	126982
421.001	432.423	0.32285	um	Spot	Position	17	1000119347	126984
492.418	464.736	0.32285	um	Spot	Position	17	1000119356	126995
1162.76	364.771	0.32285	um	Spot	Position	17	1000119369	127006
1118.84	367.03	0.32285	um	Spot	Position	17	1000126506	127007
1106.8	400.395	0.32285	um	Spot	Position	17	1000119375	127011
972.638	410.356	0.32285	um	Spot	Position	17	1000119379	127013
962.058	423.195	0.32285	um	Spot	Position	17	1000119382	127019
1070.27	423.973	0.32285	um	Spot	Position	17	1000119383	127020
1129.46	423.734	0.32285	um	Spot	Position	17	1000119386	127021
968.936	452.617	0.32285	um	Spot	Position	17	1000119387	127025
1104.01	461.275	0.32285	um	Spot	Position	17	1000126526	127026
643.342	562.024	0.32285	um	Spot	Position	17	1000119430	127040
579.156	619.682	0.32285	um	Spot	Position	17	1000119417	127051
925.176	496.611	0.32285	um	Spot	Position	17	1000119426	127058
759.262	558.629	0.32285	um	Spot	Position	17	1000119438	127069
664.339	581.019	0.32285	um	Spot	Position	17	1000119411	127073
714.254	592.763	0.32285	um	Spot	Position	17	1000124172	127074
957.169	594.454	0.32285	um	Spot	Position	17	1000119919	127075
912.286	611.831	0.32285	um	Spot	Position	17	1000119446	127079
597.745	764.538	0.32285	um	Spot	Position	17	1000120447	127114
794.267	682.221	0.32285	um	Spot	Position	17	1000125663	127129
956.545	710.839	0.32285	um	Spot	Position	17	1000119494	127135
1019.44	720.182	0.32285	um	Spot	Position	17	1000119495	127138
786.525	758.903	0.32285	um	Spot	Position	17	1000120473	127141
933.679	765.9	0.32285	um	Spot	Position	17	1000125201	127142
889.993	789.086	0.32285	um	Spot	Position	17	1000119504	127146
705.074	792.496	0.32285	um	Spot	Position	17	1000119981	127147
979.303	800.036	0.32285	um	Spot	Position	17	1000119509	127150
1001.91	804.602	0.32285	um	Spot	Position	17	1000119989	127153
863.923	814.37	0.32285	um	Spot	Position	17	1000119511	127154
693.326	824.259	0.32285	um	Spot	Position	17	1000126170	127156
983.689	828.991	0.32285	um	Spot	Position	17	1000119539	127181
885.014	837.148	0.32285	um	Spot	Position	17	1000119536	127182
682.446	856.847	0.32285	um	Spot	Position	17	1000119543	127186
895.658	857.254	0.32285	um	Spot	Position	17	1000119547	127187
263.629	84.5712	0.32285	um	Spot	Position	18	1000119094	127242
534.514	129.584	0.32285	um	Spot	Position	18	1000119135	127259
623.163	158.239	0.32285	um	Spot	Position	18	1000121538	127271
817.631	7.11725	0.32285	um	Spot	Position	18	1000119643	127285
904.264	45.4769	0.32285	um	Spot	Position	18	1000123930	127302
895.999	136.003	0.32285	um	Spot	Position	18	1000123064	127327
233.349	172.325	0.32285	um	Spot	Position	18	1000119148	127337
653.397	189.853	0.32285	um	Spot	Position	18	1000119754	127339
545.357	192.026	0.32285	um	Spot	Position	18	1000124422	127342
582.267	195.373	0.32285	um	Spot	Position	18	1000119231	127343
480.778	234.463	0.32285	um	Spot	Position	18	1000119241	127360
307.219	289.439	0.32285	um	Spot	Position	18	1000119253	127370
870.422	177.723	0.32285	um	Spot	Position	18	1000119279	127388
884.25	180.638	0.32285	um	Spot	Position	18	1000119275	127390
987.465	203.848	0.32285	um	Spot	Position	18	1000123554	127397
917.663	209.615	0.32285	um	Spot	Position	18	1000119285	127398
979.987	216.075	0.32285	um	Spot	Position	18	1000119280	127400
969.828	233.401	0.32285	um	Spot	Position	18	1000119281	127404
1088.22	272.4	0.32285	um	Spot	Position	18	1000127410	127410
989.832	284.439	0.32285	um	Spot	Position	18	1000119304	127414
999.209	293.665	0.32285	um	Spot	Position	18	1000122631	127419
865.151	305.59	0.32285	um	Spot	Position	18	1000119301	127422
1166.64	327.149	0.32285	um	Spot	Position	18	1000120334	127431
162.948	354.369	0.32285	um	Spot	Position	18	1000119314	127441
411.919	369.766	0.32285	um	Spot	Position	18	1000119325	127446
355.117	425.553	0.32285	um	Spot	Position	18	1000119344	127470
421.263	432.768	0.32285	um	Spot	Position	18	1000119347	127472
492.01	464.853	0.32285	um	Spot	Position	18	1000119356	127482
1128.19	353.673	0.32285	um	Spot	Position	18	1000126506	127492
1163.81	362.456	0.32285	um	Spot	Position	18	1000119369	127494
1107.72	399.091	0.32285	um	Spot	Position	18	1000119375	127499
972.627	409.888	0.32285	um	Spot	Position	18	1000119379	127501
961.796	422.827	0.32285	um	Spot	Position	18	1000119382	127504
1070.57	423.191	0.32285	um	Spot	Position	18	1000119383	127506
1130.13	425.654	0.32285	um	Spot	Position	18	1000119386	127507
968.816	452.234	0.32285	um	Spot	Position	18	1000119387	127511
1104.56	459.883	0.32285	um	Spot	Position	18	1000126526	127513
636.167	567.193	0.32285	um	Spot	Position	18	1000119430	127533
578.864	618.87	0.32285	um	Spot	Position	18	1000119417	127543
925.446	496.246	0.32285	um	Spot	Position	18	1000119426	127549
759.139	558.638	0.32285	um	Spot	Position	18	1000119438	127561
664.174	580.648	0.32285	um	Spot	Position	18	1000119411	127565
957.355	594.365	0.32285	um	Spot	Position	18	1000119919	127566
911.652	611.435	0.32285	um	Spot	Position	18	1000119446	127571
1011.4	619.748	0.32285	um	Spot	Position	18	1000127576	127576
598.107	764.287	0.32285	um	Spot	Position	18	1000120447	127602
794.332	682.245	0.32285	um	Spot	Position	18	1000125663	127617
956.206	711.143	0.32285	um	Spot	Position	18	1000119494	127624
786.19	758.196	0.32285	um	Spot	Position	18	1000120473	127630
938.318	767.3	0.32285	um	Spot	Position	18	1000125201	127631
888.126	788.982	0.32285	um	Spot	Position	18	1000119504	127634
704.82	792.233	0.32285	um	Spot	Position	18	1000119981	127635
979.502	799.555	0.32285	um	Spot	Position	18	1000119509	127637
1001.27	803.136	0.32285	um	Spot	Position	18	1000119989	127640
864.588	814.77	0.32285	um	Spot	Position	18	1000119511	127642
689.367	822.928	0.32285	um	Spot	Position	18	1000126170	127643
984.267	828.896	0.32285	um	Spot	Position	18	1000119539	127664
882.626	837.6	0.32285	um	Spot	Position	18	1000119536	127665
682.88	856.243	0.32285	um	Spot	Position	18	1000119543	127669
895.544	856.315	0.32285	um	Spot	Position	18	1000119547	127670
263.912	85.4828	0.32285	um	Spot	Position	19	1000119094	127726
534.396	130.162	0.32285	um	Spot	Position	19	1000119135	127741
621.961	158.682	0.32285	um	Spot	Position	19	1000121538	127752
817.075	7.19295	0.32285	um	Spot	Position	19	1000119643	127766
950.297	34.5622	0.32285	um	Spot	Position	19	1000127778	127778
909.427	49.1242	0.32285	um	Spot	Position	19	1000123930	127786
897.472	136.39	0.32285	um	Spot	Position	19	1000123064	127811
234.563	173.166	0.32285	um	Spot	Position	19	1000119148	127824
652.739	189.988	0.32285	um	Spot	Position	19	1000119754	127826
544.303	192.45	0.32285	um	Spot	Position	19	1000124422	127829
581.137	195.456	0.32285	um	Spot	Position	19	1000119231	127830
480.762	235.133	0.32285	um	Spot	Position	19	1000119241	127846
308.073	290.064	0.32285	um	Spot	Position	19	1000119253	127855
871.722	176.751	0.32285	um	Spot	Position	19	1000119279	127870
885.096	185.36	0.32285	um	Spot	Position	19	1000119275	127874
983.293	200.606	0.32285	um	Spot	Position	19	1000123554	127879
917.482	208.488	0.32285	um	Spot	Position	19	1000119285	127880
979.462	215.818	0.32285	um	Spot	Position	19	1000119280	127881
979.512	241.762	0.32285	um	Spot	Position	19	1000119281	127886
1084.07	264.847	0.32285	um	Spot	Position	19	1000127410	127893
1063.93	266.815	0.32285	um	Spot	Position	19	1000120259	127894
988.701	283.507	0.32285	um	Spot	Position	19	1000119304	127897
998.679	291.627	0.32285	um	Spot	Position	19	1000122631	127901
865.38	305.531	0.32285	um	Spot	Position	19	1000119301	127906
1167.23	325.991	0.32285	um	Spot	Position	19	1000120334	127914
351.611	334.454	0.32285	um	Spot	Position	19	1000119264	127917
171.664	354.773	0.32285	um	Spot	Position	19	1000119314	127924
412.337	369.883	0.32285	um	Spot	Position	19	1000119325	127928
355.819	425.671	0.32285	um	Spot	Position	19	1000119344	127951
421.944	432.27	0.32285	um	Spot	Position	19	1000119347	127954
492.324	464.785	0.32285	um	Spot	Position	19	1000119356	127964
1139.61	340.188	0.32285	um	Spot	Position	19	1000126506	127972
1110.13	356.587	0.32285	um	Spot	Position	19	1000122694	127977
1164.34	361.903	0.32285	um	Spot	Position	19	1000119369	127979
1107.87	398.567	0.32285	um	Spot	Position	19	1000119375	127984
972.7	409.336	0.32285	um	Spot	Position	19	1000119379	127986
961.549	422.308	0.32285	um	Spot	Position	19	1000119382	127993
1070.42	422.295	0.32285	um	Spot	Position	19	1000119383	127994
1131.22	425.244	0.32285	um	Spot	Position	19	1000119386	127995
968.171	452.539	0.32285	um	Spot	Position	19	1000119387	127999
1129.92	452.469	0.32285	um	Spot	Position	19	1000119390	128000
1105.65	459.293	0.32285	um	Spot	Position	19	1000126526	128001
925.494	495.372	0.32285	um	Spot	Position	19	1000119426	128005
635.467	567.751	0.32285	um	Spot	Position	19	1000119430	128020
579.471	619.131	0.32285	um	Spot	Position	19	1000119417	128031
759.589	558.16	0.32285	um	Spot	Position	19	1000119438	128047
663.956	580.835	0.32285	um	Spot	Position	19	1000119411	128050
958.724	592.136	0.32285	um	Spot	Position	19	1000119919	128053
706.453	597.342	0.32285	um	Spot	Position	19	1000124172	128054
911.627	611.026	0.32285	um	Spot	Position	19	1000119446	128058
1029.37	621.437	0.32285	um	Spot	Position	19	1000127576	128061
598.763	764.091	0.32285	um	Spot	Position	19	1000120447	128091
794.418	681.801	0.32285	um	Spot	Position	19	1000125663	128105
955.627	710.144	0.32285	um	Spot	Position	19	1000119494	128111
1020.46	716.831	0.32285	um	Spot	Position	19	1000119495	128114
786.261	757.982	0.32285	um	Spot	Position	19	1000120473	128119
945.895	769.565	0.32285	um	Spot	Position	19	1000125201	128120
890.125	787.433	0.32285	um	Spot	Position	19	1000119504	128125
705.192	792.109	0.32285	um	Spot	Position	19	1000119981	128126
979.669	798.362	0.32285	um	Spot	Position	19	1000119509	128127
1001.4	803.607	0.32285	um	Spot	Position	19	1000119989	128128
865.308	814.684	0.32285	um	Spot	Position	19	1000119511	128130
984.943	828.006	0.32285	um	Spot	Position	19	1000119539	128158
884.291	836.183	0.32285	um	Spot	Position	19	1000119536	128159
682.761	855.094	0.32285	um	Spot	Position	19	1000119543	128164
896.393	855.423	0.32285	um	Spot	Position	19	1000119547	128165
677.65	867.844	0.32285	um	Spot	Position	19	1000128168	128168
263.958	86.2804	0.32285	um	Spot	Position	20	1000119094	128225
533.755	130.246	0.32285	um	Spot	Position	20	1000119135	128239
620.606	160.881	0.32285	um	Spot	Position	20	1000121538	128251
862.109	0.32285	0.32285	um	Spot	Position	20	1000128255	128255
816.496	6.66332	0.32285	um	Spot	Position	20	1000119643	128261
950.292	34.91	0.32285	um	Spot	Position	20	1000127778	128273
920.77	54.6556	0.32285	um	Spot	Position	20	1000123930	128281
910.092	138.742	0.32285	um	Spot	Position	20	1000123064	128307
234.693	173.545	0.32285	um	Spot	Position	20	1000119148	128320
652.519	189.75	0.32285	um	Spot	Position	20	1000119754	128323
544.376	193.414	0.32285	um	Spot	Position	20	1000124422	128326
581.319	194.296	0.32285	um	Spot	Position	20	1000119231	128327
480.085	235.067	0.32285	um	Spot	Position	20	1000119241	128342
308.22	290.598	0.32285	um	Spot	Position	20	1000119253	128354
875.619	173.318	0.32285	um	Spot	Position	20	1000119279	128370
884.331	191.043	0.32285	um	Spot	Position	20	1000119275	128378
979.205	196.228	0.32285	um	Spot	Position	20	1000123554	128379
918.219	207.914	0.32285	um	Spot	Position	20	1000119285	128380
980.123	216.256	0.32285	um	Spot	Position	20	1000119280	128381
984.184	246.01	0.32285	um	Spot	Position	20	1000119281	128388
1083.21	262.074	0.32285	um	Spot	Position	20	1000127410	128392
1064.89	266.311	0.32285	um	Spot	Position	20	1000120259	128393
989.03	283.021	0.32285	um	Spot	Position	20	1000119304	128397
999.772	291.381	0.32285	um	Spot	Position	20	1000122631	128401
866.682	308.643	0.32285	um	Spot	Position	20	1000119301	128406
1168.59	325.818	0.32285	um	Spot	Position	20	1000120334	128414
1149.84	329.218	0.32285	um	Spot	Position	20	1000126506	128416
352.553	334.81	0.32285	um	Spot	Position	20	1000119264	128418
174.113	354.678	0.32285	um	Spot	Position	20	1000119314	128425
412.543	370.19	0.32285	um	Spot	Position	20	1000119325	128429
355.958	425.671	0.32285	um	Spot	Position	20	1000119344	128450
485.27	430.045	0.32285	um	Spot	Position	20	1000119337	128452
422.236	432.549	0.32285	um	Spot	Position	20	1000119347	128453
492.492	464.632	0.32285	um	Spot	Position	20	1000119356	128462
1109.48	356.937	0.32285	um	Spot	Position	20	1000122694	128472
1166.19	361.06	0.32285	um	Spot	Position	20	1000119369	128474
1108.41	397.822	0.32285	um	Spot	Position	20	1000119375	128480
972.549	408.652	0.32285	um	Spot	Position	20	1000119379	128482
961.459	421.645	0.32285	um	Spot	Position	20	1000119382	128487
1070.72	422.268	0.32285	um	Spot	Position	20	1000119383	128489
1131.86	428.85	0.32285	um	Spot	Position	20	1000119386	128491
1129.9	451.322	0.32285	um	Spot	Position	20	1000119390	128494
968.35	451.84	0.32285	um	Spot	Position	20	1000119387	128495
1106.53	460.511	0.32285	um	Spot	Position	20	1000126526	128496
926.864	495.702	0.32285	um	Spot	Position	20	1000119426	128500
629.553	572.554	0.32285	um	Spot	Position	20	1000119430	128517
580.105	619.335	0.32285	um	Spot	Position	20	1000119417	128526
760.135	557.224	0.32285	um	Spot	Position	20	1000119438	128544
664.732	580.052	0.32285	um	Spot	Position	20	1000119411	128547
959.191	591.498	0.32285	um	Spot	Position	20	1000119919	128548
705.773	598.049	0.32285	um	Spot	Position	20	1000124172	128549
912.546	611.018	0.32285	um	Spot	Position	20	1000119446	128553
1048.37	622.532	0.32285	um	Spot	Position	20	1000127576	128556
598.937	764.387	0.32285	um	Spot	Position	20	1000120447	128588
794.398	682.191	0.32285	um	Spot	Position	20	1000125663	128604
955.456	709.791	0.32285	um	Spot	Position	20	1000119494	128609
1019.01	717.865	0.32285	um	Spot	Position	20	1000119495	128611
786.642	757.992	0.32285	um	Spot	Position	20	1000120473	128616
955.275	771.664	0.32285	um	Spot	Position	20	1000125201	128617
890.947	790.135	0.32285	um	Spot	Position	20	1000119504	128620
705.992	792.694	0.32285	um	Spot	Position	20	1000119981	128621
980.765	798.417	0.32285	um	Spot	Position	20	1000119509	128623
1002.44	803.242	0.32285	um	Spot	Position	20	1000119989	128624
687.973	813.406	0.32285	um	Spot	Position	20	1000119505	128625
866.929	816.317	0.32285	um	Spot	Position	20	1000119511	128626
985.399	826.779	0.32285	um	Spot	Position	20	1000119539	128650
885.315	835.323	0.32285	um	Spot	Position	20	1000119536	128651
684.206	855.327	0.32285	um	Spot	Position	20	1000119543	128655
668.543	880.868	0.32285	um	Spot	Position	20	1000128168	128658
265.007	86.8535	0.32285	um	Spot	Position	21	1000119094	128711
533.671	130.184	0.32285	um	Spot	Position	21	1000119135	128727
619.711	163.454	0.32285	um	Spot	Position	21	1000121538	128740
815.775	6.12021	0.32285	um	Spot	Position	21	1000119643	128749
878.667	7.52188	0.32285	um	Spot	Position	21	1000128255	128752
949.565	34.5493	0.32285	um	Spot	Position	21	1000127778	128762
927.797	60.3967	0.32285	um	Spot	Position	21	1000123930	128776
913.984	139.711	0.32285	um	Spot	Position	21	1000123064	128798
861	143.427	0.32285	um	Spot	Position	21	1000128800	128800
235.215	174.046	0.32285	um	Spot	Position	21	1000119148	128813
651.625	189.456	0.32285	um	Spot	Position	21	1000119754	128816
544.595	193.702	0.32285	um	Spot	Position	21	1000124422	128819
581.097	195.502	0.32285	um	Spot	Position	21	1000119231	128820
480.558	235.351	0.32285	um	Spot	Position	21	1000119241	128834
309.046	290.993	0.32285	um	Spot	Position	21	1000119253	128844
878.729	169.793	0.32285	um	Spot	Position	21	1000119279	128857
975.444	191.614	0.32285	um	Spot	Position	21	1000123554	128865
918.552	206.899	0.32285	um	Spot	Position	21	1000119285	128866
884.165	213.688	0.32285	um	Spot	Position	21	1000119275	128868
980.363	215.22	0.32285	um	Spot	Position	21	1000119280	128869
989.459	253.48	0.32285	um	Spot	Position	21	1000119281	128876
1065.82	265.365	0.32285	um	Spot	Position	21	1000120259	128879
1088.62	268.679	0.32285	um	Spot	Position	21	1000127410	128880
988.352	282.745	0.32285	um	Spot	Position	21	1000119304	128882
998.867	291.228	0.32285	um	Spot	Position	21	1000122631	128887
867.587	309.434	0.32285	um	Spot	Position	21	1000119301	128892
1169.99	325.056	0.32285	um	Spot	Position	21	1000120334	128899
179.368	355.112	0.32285	um	Spot	Position	21	1000119314	128910
413.29	370.264	0.32285	um	Spot	Position	21	1000119325	128915
356.514	425.671	0.32285	um	Spot	Position	21	1000119344	128936
422.643	432.333	0.32285	um	Spot	Position	21	1000119347	128939
493.145	464.232	0.32285	um	Spot	Position	21	1000119356	128950
1107.89	357.832	0.32285	um	Spot	Position	21	1000122694	128960
1169.27	361.39	0.32285	um	Spot	Position	21	1000119369	128962
1109.34	397.537	0.32285	um	Spot	Position	21	1000119375	128969
973.114	408.142	0.32285	um	Spot	Position	21	1000119379	128973
961.426	421.124	0.32285	um	Spot	Position	21	1000119382	128979
1072.12	421.528	0.32285	um	Spot	Position	21	1000119383	128980
968.49	451.371	0.32285	um	Spot	Position	21	1000119387	128986
925.679	494.353	0.32285	um	Spot	Position	21	1000119426	128993
625.426	573.871	0.32285	um	Spot	Position	21	1000119430	129010
580.259	618.933	0.32285	um	Spot	Position	21	1000119417	129021
665.106	579.616	0.32285	um	Spot	Position	21	1000119411	129039
960.283	590.839	0.32285	um	Spot	Position	21	1000119919	129040
704.734	598.237	0.32285	um	Spot	Position	21	1000124172	129041
912.404	610.672	0.32285	um	Spot	Position	21	1000119446	129046
1060.15	620.855	0.32285	um	Spot	Position	21	1000127576	129047
599.506	764.422	0.32285	um	Spot	Position	21	1000120447	129076
954.56	709.986	0.32285	um	Spot	Position	21	1000119494	129094
1018.66	718.888	0.32285	um	Spot	Position	21	1000119495	129095
787.172	758.115	0.32285	um	Spot	Position	21	1000120473	129101
962.976	771.678	0.32285	um	Spot	Position	21	1000125201	129102
890.96	788.922	0.32285	um	Spot	Position	21	1000119504	129104
706.136	792.414	0.32285	um	Spot	Position	21	1000119981	129105
981.273	798.212	0.32285	um	Spot	Position	21	1000119509	129106
1003.18	803.055	0.32285	um	Spot	Position	21	1000119989	129107
688.198	813.149	0.32285	um	Spot	Position	21	1000119505	129108
866.71	816.39	0.32285	um	Spot	Position	21	1000119511	129109
692.772	822.507	0.32285	um	Spot	Position	21	1000126170	129110
985.701	826.408	0.32285	um	Spot	Position	21	1000119539	129111
884.211	835.798	0.32285	um	Spot	Position	21	1000119536	129134
897.732	854.701	0.32285	um	Spot	Position	21	1000119547	129139
684.798	855.13	0.32285	um	Spot	Position	21	1000119543	129140
663.565	884.262	0.32285	um	Spot	Position	21	1000128168	129144
264.922	87.1793	0.32285	um	Spot	Position	22	1000119094	129193
533.382	130.282	0.32285	um	Spot	Position	22	1000119135	129209
619.285	163.127	0.32285	um	Spot	Position	22	1000121538	129223
814.723	5.56912	0.32285	um	Spot	Position	22	1000119643	129227
878.382	6.98865	0.32285	um	Spot	Position	22	1000128255	129229
948.94	34.0609	0.32285	um	Spot	Position	22	1000127778	129240
923.41	139.277	0.32285	um	Spot	Position	22	1000123064	129275
981.041	148.807	0.32285	um	Spot	Position	22	1000129280	129280
235.54	174.387	0.32285	um	Spot	Position	22	1000119148	129288
651.222	189.411	0.32285	um	Spot	Position	22	1000119754	129291
544.379	193.924	0.32285	um	Spot	Position	22	1000124422	129294
580.358	196.292	0.32285	um	Spot	Position	22	1000119231	129295
480.817	235.648	0.32285	um	Spot	Position	22	1000119241	129310
310.119	290.852	0.32285	um	Spot	Position	22	1000119253	129319
120.959	314.367	0.32285	um	Spot	Position	22	1000129326	129326
878.65	167.397	0.32285	um	Spot	Position	22	1000119279	129335
972.899	186.471	0.32285	um	Spot	Position	22	1000123554	129342
918.138	206.553	0.32285	um	Spot	Position	22	1000119285	129344
979.861	215.072	0.32285	um	Spot	Position	22	1000119280	129345
891.732	233.923	0.32285	um	Spot	Position	22	1000119275	129350
990.697	255.97	0.32285	um	Spot	Position	22	1000119281	129353
1085.93	263.231	0.32285	um	Spot	Position	22	1000127410	129354
1065.54	265.179	0.32285	um	Spot	Position	22	1000120259	129355
987.663	281.605	0.32285	um	Spot	Position	22	1000119304	129360
999.792	289.136	0.32285	um	Spot	Position	22	1000122631	129364
867.552	309.123	0.32285	um	Spot	Position	22	1000119301	129372
1170.38	324.741	0.32285	um	Spot	Position	22	1000120334	129377
354.191	335.225	0.32285	um	Spot	Position	22	1000119264	129381
186.497	355.31	0.32285	um	Spot	Position	22	1000119314	129388
413.998	370.121	0.32285	um	Spot	Position	22	1000119325	129393
357.037	425.495	0.32285	um	Spot	Position	22	1000119344	129414
423.172	432.055	0.32285	um	Spot	Position	22	1000119347	129416
493.445	463.715	0.32285	um	Spot	Position	22	1000119356	129427
1107.86	356.766	0.32285	um	Spot	Position	22	1000122694	129439
1171.34	361.581	0.32285	um	Spot	Position	22	1000119369	129440
1110.39	396.639	0.32285	um	Spot	Position	22	1000119375	129447
973.192	406.861	0.32285	um	Spot	Position	22	1000119379	129450
961.129	419.748	0.32285	um	Spot	Position	22	1000119382	129455
1072.93	420.349	0.32285	um	Spot	Position	22	1000119383	129457
1130.38	449.207	0.32285	um	Spot	Position	22	1000119390	129464
967.427	450.808	0.32285	um	Spot	Position	22	1000119387	129466
1106.14	457.627	0.32285	um	Spot	Position	22	1000126526	129467
924.903	493.345	0.32285	um	Spot	Position	22	1000119426	129472
622.727	575.59	0.32285	um	Spot	Position	22	1000119430	129492
581.069	619.677	0.32285	um	Spot	Position	22	1000119417	129503
665.307	579.585	0.32285	um	Spot	Position	22	1000119411	129525
961.271	590.417	0.32285	um	Spot	Position	22	1000119919	129527
703.235	599.588	0.32285	um	Spot	Position	22	1000124172	129528
912.605	610.316	0.32285	um	Spot	Position	22	1000119446	129532
1065.8	621.054	0.32285	um	Spot	Position	22	1000127576	129534
955.498	709.271	0.32285	um	Spot	Position	22	1000119494	129585
1019.44	718.593	0.32285	um	Spot	Position	22	1000119495	129587
787.176	757.602	0.32285	um	Spot	Position	22	1000120473	129592
963.5	770.642	0.32285	um	Spot	Position	22	1000125201	129594
889.719	787.593	0.32285	um	Spot	Position	22	1000119504	129599
706.808	792.232	0.32285	um	Spot	Position	22	1000119981	129600
981.87	797.548	0.32285	um	Spot	Position	22	1000119509	129601
1004.37	803.901	0.32285	um	Spot	Position	22	1000119989	129604
867.187	815.479	0.32285	um	Spot	Position	22	1000119511	129606
693.324	823.023	0.32285	um	Spot	Position	22	1000126170	129607
984.889	825.258	0.32285	um	Spot	Position	22	1000119539	129608
883.354	834.975	0.32285	um	Spot	Position	22	1000119536	129635
685.059	854.891	0.32285	um	Spot	Position	22	1000119543	129640
264.71	87.693	0.32285	um	Spot	Position	23	1000119094	129695
533.329	130.63	0.32285	um	Spot	Position	23	1000119135	129710
618.688	163.535	0.32285	um	Spot	Position	23	1000121538	129722
814.029	5.15089	0.32285	um	Spot	Position	23	1000119643	129728
887.691	8.86132	0.32285	um	Spot	Position	23	1000128255	129732
920.766	138.306	0.32285	um	Spot	Position	23	1000123064	129774
984.105	148.129	0.32285	um	Spot	Position	23	1000129280	129777
235.911	175.166	0.32285	um	Spot	Position	23	1000119148	129788
651.135	189.007	0.32285	um	Spot	Position	23	1000119754	129790
544.042	194.324	0.32285	um	Spot	Position	23	1000124422	129793
580.291	197.558	0.32285	um	Spot	Position	23	1000119231	129794
480.544	235.782	0.32285	um	Spot	Position	23	1000119241	129808
310.517	291.307	0.32285	um	Spot	Position	23	1000119253	129817
122.756	310.152	0.32285	um	Spot	Position	23	1000129326	129823
879.966	166.277	0.32285	um	Spot	Position	23	1000119279	129832
972.796	184.972	0.32285	um	Spot	Position	23	1000123554	129838
918.247	204.89	0.32285	um	Spot	Position	23	1000119285	129840
975.757	218.438	0.32285	um	Spot	Position	23	1000119280	129841
896.575	250.504	0.32285	um	Spot	Position	23	1000119275	129846
992.271	257.511	0.32285	um	Spot	Position	23	1000119281	129848
1084.77	263.773	0.32285	um	Spot	Position	23	1000127410	129849
1065.88	264.94	0.32285	um	Spot	Position	23	1000120259	129850
987.937	280.213	0.32285	um	Spot	Position	23	1000119304	129852
998.666	286.799	0.32285	um	Spot	Position	23	1000122631	129855
868.151	308.253	0.32285	um	Spot	Position	23	1000119301	129863
1169.42	323.997	0.32285	um	Spot	Position	23	1000120334	129869
189.288	356.443	0.32285	um	Spot	Position	23	1000119314	129882
357.104	425.392	0.32285	um	Spot	Position	23	1000119344	129911
423.443	431.851	0.32285	um	Spot	Position	23	1000119347	129913
483.799	444.552	0.32285	um	Spot	Position	23	1000119337	129917
493.704	464.032	0.32285	um	Spot	Position	23	1000119356	129923
1106.96	356.22	0.32285	um	Spot	Position	23	1000122694	129935
1171.85	359.908	0.32285	um	Spot	Position	23	1000119369	129936
1110.75	396.339	0.32285	um	Spot	Position	23	1000119375	129942
973.208	406.001	0.32285	um	Spot	Position	23	1000119379	129944
961.032	419.169	0.32285	um	Spot	Position	23	1000119382	129949
1072.79	420.089	0.32285	um	Spot	Position	23	1000119383	129951
1135.28	430.544	0.32285	um	Spot	Position	23	1000119390	129953
1111.93	439.414	0.32285	um	Spot	Position	23	1000126526	129956
966.919	450.289	0.32285	um	Spot	Position	23	1000119387	129959
924.714	492.96	0.32285	um	Spot	Position	23	1000119426	129964
621.158	577.232	0.32285	um	Spot	Position	23	1000119430	129981
581.466	618.68	0.32285	um	Spot	Position	23	1000119417	129990
665.356	579.655	0.32285	um	Spot	Position	23	1000119411	130009
961.263	590.63	0.32285	um	Spot	Position	23	1000119919	130010
704.486	598.399	0.32285	um	Spot	Position	23	1000124172	130011
912.796	610.102	0.32285	um	Spot	Position	23	1000119446	130014
1066.27	620.623	0.32285	um	Spot	Position	23	1000127576	130017
956.119	707.293	0.32285	um	Spot	Position	23	1000119494	130072
1019.9	719.098	0.32285	um	Spot	Position	23	1000119495	130074
705.701	734.714	0.32285	um	Spot	Position	23	1000130077	130077
890.122	788.005	0.32285	um	Spot	Position	23	1000119504	130086
707.698	791.2	0.32285	um	Spot	Position	23	1000119981	130087
982.308	796.902	0.32285	um	Spot	Position	23	1000119509	130088
1004.47	803.253	0.32285	um	Spot	Position	23	1000119989	130089
868.17	816.317	0.32285	um	Spot	Position	23	1000119511	130091
693.809	821.999	0.32285	um	Spot	Position	23	1000126170	130092
985.6	824.247	0.32285	um	Spot	Position	23	1000119539	130093
654.467	894.587	0.32285	um	Spot	Position	23	1000128168	130103
884.964	834.33	0.32285	um	Spot	Position	23	1000119536	130115
685.92	854.685	0.32285	um	Spot	Position	23	1000119543	130120
264.951	88.3802	0.32285	um	Spot	Position	24	1000119094	130181
533.662	130.796	0.32285	um	Spot	Position	24	1000119135	130195
618.37	163.754	0.32285	um	Spot	Position	24	1000121538	130211
908.317	12.4893	0.32285	um	Spot	Position	24	1000128255	130221
947.459	33.7731	0.32285	um	Spot	Position	24	1000127778	130231
923.268	137.578	0.32285	um	Spot	Position	24	1000123064	130260
859.709	146.675	0.32285	um	Spot	Position	24	1000128800	130263
983.467	147.944	0.32285	um	Spot	Position	24	1000129280	130264
880.408	164.685	0.32285	um	Spot	Position	24	1000119279	130271
237.277	176.082	0.32285	um	Spot	Position	24	1000119148	130276
651.029	188.935	0.32285	um	Spot	Position	24	1000119754	130279
543.598	194.095	0.32285	um	Spot	Position	24	1000124422	130281
581.38	199.723	0.32285	um	Spot	Position	24	1000119231	130283
480.776	235.718	0.32285	um	Spot	Position	24	1000119241	130296
125.457	306.556	0.32285	um	Spot	Position	24	1000129326	130313
971.811	183.666	0.32285	um	Spot	Position	24	1000123554	130329
917.875	203.914	0.32285	um	Spot	Position	24	1000119285	130331
974.892	218.887	0.32285	um	Spot	Position	24	1000119280	130332
896.983	259.161	0.32285	um	Spot	Position	24	1000119275	130340
994.636	262.462	0.32285	um	Spot	Position	24	1000119281	130341
1066.23	264.305	0.32285	um	Spot	Position	24	1000120259	130342
1088.53	265.825	0.32285	um	Spot	Position	24	1000127410	130343
987.885	280.775	0.32285	um	Spot	Position	24	1000119304	130346
999.192	285.934	0.32285	um	Spot	Position	24	1000122631	130350
868.1	308.163	0.32285	um	Spot	Position	24	1000119301	130355
1168.82	323.834	0.32285	um	Spot	Position	24	1000120334	130361
193.271	357.791	0.32285	um	Spot	Position	24	1000119314	130374
357.94	425.727	0.32285	um	Spot	Position	24	1000119344	130400
423.677	431.658	0.32285	um	Spot	Position	24	1000119347	130403
483.968	442.331	0.32285	um	Spot	Position	24	1000119337	130405
494.274	464.174	0.32285	um	Spot	Position	24	1000119356	130413
1109.01	354.202	0.32285	um	Spot	Position	24	1000122694	130423
1171.27	361.367	0.32285	um	Spot	Position	24	1000119369	130424
1111.83	395.787	0.32285	um	Spot	Position	24	1000119375	130430
973.062	405.594	0.32285	um	Spot	Position	24	1000119379	130432
961.788	418.398	0.32285	um	Spot	Position	24	1000119382	130435
1073.05	419.536	0.32285	um	Spot	Position	24	1000119383	130437
1109.29	431.253	0.32285	um	Spot	Position	24	1000126526	130441
967.61	450.029	0.32285	um	Spot	Position	24	1000119387	130445
924.739	492.983	0.32285	um	Spot	Position	24	1000119426	130450
620.326	577.386	0.32285	um	Spot	Position	24	1000119430	130465
582.043	618.102	0.32285	um	Spot	Position	24	1000119417	130474
665.456	579.757	0.32285	um	Spot	Position	24	1000119411	130495
961.431	590.461	0.32285	um	Spot	Position	24	1000119919	130496
704.166	598.926	0.32285	um	Spot	Position	24	1000124172	130497
913.28	609.987	0.32285	um	Spot	Position	24	1000119446	130500
1069.41	619.578	0.32285	um	Spot	Position	24	1000127576	130503
791.586	694.966	0.32285	um	Spot	Position	24	1000125663	130546
955.383	707.665	0.32285	um	Spot	Position	24	1000119494	130550
1018.65	718.819	0.32285	um	Spot	Position	24	1000119495	130552
706.218	734.188	0.32285	um	Spot	Position	24	1000130077	130554
786.558	755.948	0.32285	um	Spot	Position	24	1000120473	130559
974.781	771.864	0.32285	um	Spot	Position	24	1000125201	130560
891.818	788.209	0.32285	um	Spot	Position	24	1000119504	130563
708.485	791.194	0.32285	um	Spot	Position	24	1000119981	130564
982.628	796.211	0.32285	um	Spot	Position	24	1000119509	130565
1005.09	803.015	0.32285	um	Spot	Position	24	1000119989	130566
869.332	817.267	0.32285	um	Spot	Position	24	1000119511	130568
695.875	822.589	0.32285	um	Spot	Position	24	1000126170	130569
986.318	823.119	0.32285	um	Spot	Position	24	1000119539	130570
653.73	895.525	0.32285	um	Spot	Position	24	1000128168	130580
882.952	832.482	0.32285	um	Spot	Position	24	1000119536	130593
897.245	853.742	0.32285	um	Spot	Position	24	1000119547	130597
686.12	854.319	0.32285	um	Spot	Position	24	1000119543	130598
264.505	89.8283	0.32285	um	Spot	Position	25	1000119094	130659
533.711	131.024	0.32285	um	Spot	Position	25	1000119135	130673
617.062	165.255	0.32285	um	Spot	Position	25	1000121538	130686
830.73	3.47991	0.32285	um	Spot	Position	25	1000119643	130691
921.385	12.9556	0.32285	um	Spot	Position	25	1000128255	130696
947.259	33.6174	0.32285	um	Spot	Position	25	1000127778	130704
921.287	136.792	0.32285	um	Spot	Position	25	1000123064	130737
859.224	146.35	0.32285	um	Spot	Position	25	1000128800	130740
978.123	148.239	0.32285	um	Spot	Position	25	1000129280	130741
881.762	162.777	0.32285	um	Spot	Position	25	1000119279	130749
237.985	176.894	0.32285	um	Spot	Position	25	1000119148	130755
650.697	188.939	0.32285	um	Spot	Position	25	1000119754	130758
543.174	194.457	0.32285	um	Spot	Position	25	1000124422	130760
583.882	202.322	0.32285	um	Spot	Position	25	1000119231	130763
480.509	236.034	0.32285	um	Spot	Position	25	1000119241	130777
125.974	306.285	0.32285	um	Spot	Position	25	1000129326	130790
964.33	178.048	0.32285	um	Spot	Position	25	1000123554	130803
917.084	203.057	0.32285	um	Spot	Position	25	1000119285	130806
974.209	218.297	0.32285	um	Spot	Position	25	1000119280	130807
1066.32	263.636	0.32285	um	Spot	Position	25	1000120259	130817
997.826	268.149	0.32285	um	Spot	Position	25	1000119281	130819
1094.02	275.662	0.32285	um	Spot	Position	25	1000127410	130821
987.36	280.331	0.32285	um	Spot	Position	25	1000119304	130824
998.793	285.678	0.32285	um	Spot	Position	25	1000122631	130828
867.351	306.764	0.32285	um	Spot	Position	25	1000119301	130832
1169.19	322.946	0.32285	um	Spot	Position	25	1000120334	130840
201.786	355.278	0.32285	um	Spot	Position	25	1000119314	130850
416.408	372.089	0.32285	um	Spot	Position	25	1000119325	130855
358.067	425.635	0.32285	um	Spot	Position	25	1000119344	130874
424.082	431.691	0.32285	um	Spot	Position	25	1000119347	130878
493.47	462.802	0.32285	um	Spot	Position	25	1000119356	130888
1111.82	353.579	0.32285	um	Spot	Position	25	1000122694	130898
1172.78	361.045	0.32285	um	Spot	Position	25	1000119369	130901
1112.33	394.907	0.32285	um	Spot	Position	25	1000119375	130907
973.421	405.146	0.32285	um	Spot	Position	25	1000119379	130909
961.446	418.155	0.32285	um	Spot	Position	25	1000119382	130912
1074.08	419.123	0.32285	um	Spot	Position	25	1000119383	130914
1110.06	431.504	0.32285	um	Spot	Position	25	1000126526	130917
967.58	449.449	0.32285	um	Spot	Position	25	1000119387	130921
924.917	492.493	0.32285	um	Spot	Position	25	1000119426	130927
611.832	583.006	0.32285	um	Spot	Position	25	1000119430	130945
582.485	617.993	0.32285	um	Spot	Position	25	1000119417	130953
665.883	579.707	0.32285	um	Spot	Position	25	1000119411	130973
961.617	590.386	0.32285	um	Spot	Position	25	1000119919	130974
705.491	597.899	0.32285	um	Spot	Position	25	1000124172	130975
913.816	609.617	0.32285	um	Spot	Position	25	1000119446	130979
1072.37	617.483	0.32285	um	Spot	Position	25	1000127576	130982
641.761	758.207	0.32285	um	Spot	Position	25	1000131007	131007
791.264	695.345	0.32285	um	Spot	Position	25	1000125663	131030
954.918	706.848	0.32285	um	Spot	Position	25	1000119494	131035
1018.78	717.778	0.32285	um	Spot	Position	25	1000119495	131037
706.747	733.727	0.32285	um	Spot	Position	25	1000130077	131040
973.918	771.589	0.32285	um	Spot	Position	25	1000125201	131046
891.52	788.344	0.32285	um	Spot	Position	25	1000119504	131048
708.908	790.291	0.32285	um	Spot	Position	25	1000119981	131049
982.997	795.626	0.32285	um	Spot	Position	25	1000119509	131051
1004.86	801.833	0.32285	um	Spot	Position	25	1000119989	131052
870.495	817.856	0.32285	um	Spot	Position	25	1000119511	131055
696.785	822.061	0.32285	um	Spot	Position	25	1000126170	131056
985.852	822.17	0.32285	um	Spot	Position	25	1000119539	131057
653.755	893.77	0.32285	um	Spot	Position	25	1000128168	131068
882.342	830.19	0.32285	um	Spot	Position	25	1000119536	131080
686.619	854.228	0.32285	um	Spot	Position	25	1000119543	131086
263.84	91.9948	0.32285	um	Spot	Position	26	1000119094	131152
533.219	131.704	0.32285	um	Spot	Position	26	1000119135	131166
840.917	9.61949	0.32285	um	Spot	Position	26	1000119643	131191
937.883	13.3638	0.32285	um	Spot	Position	26	1000128255	131192
946.612	33.5141	0.32285	um	Spot	Position	26	1000127778	131198
937.304	137.709	0.32285	um	Spot	Position	26	1000123064	131232
975.221	147.66	0.32285	um	Spot	Position	26	1000129280	131235
858.56	148.034	0.32285	um	Spot	Position	26	1000128800	131237
882.251	160.818	0.32285	um	Spot	Position	26	1000119279	131243
614.951	168.697	0.32285	um	Spot	Position	26	1000121538	131248
239.033	177.967	0.32285	um	Spot	Position	26	1000119148	131252
650.721	189.202	0.32285	um	Spot	Position	26	1000119754	131255
543.239	197.549	0.32285	um	Spot	Position	26	1000124422	131259
584.148	204.907	0.32285	um	Spot	Position	26	1000119231	131260
480.204	236.387	0.32285	um	Spot	Position	26	1000119241	131274
126.911	306.548	0.32285	um	Spot	Position	26	1000129326	131288
955.686	173.013	0.32285	um	Spot	Position	26	1000123554	131299
917.373	202.82	0.32285	um	Spot	Position	26	1000119285	131303
972.515	218.283	0.32285	um	Spot	Position	26	1000119280	131306
1003.7	275.725	0.32285	um	Spot	Position	26	1000119281	131317
986.855	278.238	0.32285	um	Spot	Position	26	1000119304	131319
998.754	284.979	0.32285	um	Spot	Position	26	1000122631	131324
866.976	306.734	0.32285	um	Spot	Position	26	1000119301	131328
1169.44	321.725	0.32285	um	Spot	Position	26	1000120334	131335
209.596	354.186	0.32285	um	Spot	Position	26	1000119314	131345
416.304	372.571	0.32285	um	Spot	Position	26	1000119325	131351
358.517	426.123	0.32285	um	Spot	Position	26	1000119344	131372
424.217	431.946	0.32285	um	Spot	Position	26	1000119347	131377
493.035	462.605	0.32285	um	Spot	Position	26	1000119356	131387
1112.47	352.688	0.32285	um	Spot	Position	26	1000122694	131397
1171.93	362.3	0.32285	um	Spot	Position	26	1000119369	131401
1111.75	394.536	0.32285	um	Spot	Position	26	1000119375	131408
973.483	404.795	0.32285	um	Spot	Position	26	1000119379	131411
961.192	418.054	0.32285	um	Spot	Position	26	1000119382	131418
1072.88	418.415	0.32285	um	Spot	Position	26	1000119383	131419
1138.79	430.237	0.32285	um	Spot	Position	26	1000119390	131422
1110.04	431.182	0.32285	um	Spot	Position	26	1000126526	131423
968.299	449.65	0.32285	um	Spot	Position	26	1000119387	131427
923.79	491.682	0.32285	um	Spot	Position	26	1000119426	131435
615.45	581.416	0.32285	um	Spot	Position	26	1000119430	131454
582.04	617.797	0.32285	um	Spot	Position	26	1000119417	131464
665.89	579.864	0.32285	um	Spot	Position	26	1000119411	131484
961.783	590.41	0.32285	um	Spot	Position	26	1000119919	131486
701.698	599.537	0.32285	um	Spot	Position	26	1000124172	131488
913.774	609.41	0.32285	um	Spot	Position	26	1000119446	131492
1078.33	615.621	0.32285	um	Spot	Position	26	1000127576	131494
642.392	759.06	0.32285	um	Spot	Position	26	1000131007	131524
791.47	695.711	0.32285	um	Spot	Position	26	1000125663	131545
956.017	705.615	0.32285	um	Spot	Position	26	1000119494	131548
1018.68	717.922	0.32285	um	Spot	Position	26	1000119495	131550
707.001	732.025	0.32285	um	Spot	Position	26	1000130077	131553
788.177	756.458	0.32285	um	Spot	Position	26	1000120473	131556
974.714	771.254	0.32285	um	Spot	Position	26	1000125201	131557
892.086	788.694	0.32285	um	Spot	Position	26	1000119504	131560
709.327	790.177	0.32285	um	Spot	Position	26	1000119981	131561
982.043	794.569	0.32285	um	Spot	Position	26	1000119509	131562
1004.51	801.634	0.32285	um	Spot	Position	26	1000119989	131564
871.359	819.489	0.32285	um	Spot	Position	26	1000119511	131567
695.915	821.753	0.32285	um	Spot	Position	26	1000126170	131568
986.077	821.493	0.32285	um	Spot	Position	26	1000119539	131569
654.823	892.332	0.32285	um	Spot	Position	26	1000128168	131581
881.57	829.115	0.32285	um	Spot	Position	26	1000119536	131596
896.534	852.46	0.32285	um	Spot	Position	26	1000119547	131601
686.953	853.824	0.32285	um	Spot	Position	26	1000119543	131602
264.159	92.4042	0.32285	um	Spot	Position	27	1000119094	131665
533.313	132.205	0.32285	um	Spot	Position	27	1000119135	131679
842.987	10.7176	0.32285	um	Spot	Position	27	1000119643	131701
942.682	15.3265	0.32285	um	Spot	Position	27	1000128255	131702
945.174	137.429	0.32285	um	Spot	Position	27	1000123064	131745
973.522	146.17	0.32285	um	Spot	Position	27	1000129280	131749
845.447	156.292	0.32285	um	Spot	Position	27	1000128800	131753
884.02	159.079	0.32285	um	Spot	Position	27	1000119279	131754
613.585	171.506	0.32285	um	Spot	Position	27	1000121538	131761
239.027	178.396	0.32285	um	Spot	Position	27	1000119148	131763
650.097	189.502	0.32285	um	Spot	Position	27	1000119754	131766
543.43	198.946	0.32285	um	Spot	Position	27	1000124422	131770
584.665	209.463	0.32285	um	Spot	Position	27	1000119231	131774
480.108	236.871	0.32285	um	Spot	Position	27	1000119241	131785
949.541	165.894	0.32285	um	Spot	Position	27	1000123554	131808
917.647	202.396	0.32285	um	Spot	Position	27	1000119285	131813
678.528	217.038	0.32285	um	Spot	Position	27	1000131815	131815
967.997	217.816	0.32285	um	Spot	Position	27	1000119280	131817
1004.56	275.82	0.32285	um	Spot	Position	27	1000119281	131825
986.769	278.23	0.32285	um	Spot	Position	27	1000119304	131827
998.24	284.692	0.32285	um	Spot	Position	27	1000122631	131831
905.748	288.593	0.32285	um	Spot	Position	27	1000119275	131833
866.633	306.862	0.32285	um	Spot	Position	27	1000119301	131837
1169.87	321.485	0.32285	um	Spot	Position	27	1000120334	131842
215.569	352.096	0.32285	um	Spot	Position	27	1000119314	131851
416.466	372.783	0.32285	um	Spot	Position	27	1000119325	131858
156.97	406.558	0.32285	um	Spot	Position	27	1000131874	131874
358.914	426.189	0.32285	um	Spot	Position	27	1000119344	131881
424.203	431.87	0.32285	um	Spot	Position	27	1000119347	131885
493.462	463.196	0.32285	um	Spot	Position	27	1000119356	131894
1112.16	352.285	0.32285	um	Spot	Position	27	1000122694	131905
1171.2	363.075	0.32285	um	Spot	Position	27	1000119369	131908
1112.25	394.356	0.32285	um	Spot	Position	27	1000119375	131913
973.294	404.105	0.32285	um	Spot	Position	27	1000119379	131917
961.109	417.391	0.32285	um	Spot	Position	27	1000119382	131923
1073.76	417.451	0.32285	um	Spot	Position	27	1000119383	131924
1139.05	429.101	0.32285	um	Spot	Position	27	1000119390	131928
1110.1	430.226	0.32285	um	Spot	Position	27	1000126526	131929
967.365	449.75	0.32285	um	Spot	Position	27	1000119387	131932
922.623	491.152	0.32285	um	Spot	Position	27	1000119426	131940
612.766	582.878	0.32285	um	Spot	Position	27	1000119430	131961
582.507	617.21	0.32285	um	Spot	Position	27	1000119417	131967
665.612	580.023	0.32285	um	Spot	Position	27	1000119411	131993
961.405	590.106	0.32285	um	Spot	Position	27	1000119919	131994
699.846	600.249	0.32285	um	Spot	Position	27	1000124172	131996
913.478	609.085	0.32285	um	Spot	Position	27	1000119446	132000
953.379	707.606	0.32285	um	Spot	Position	27	1000119494	132055
1019.12	717.581	0.32285	um	Spot	Position	27	1000119495	132058
711.553	718.335	0.32285	um	Spot	Position	27	1000130077	132059
787.817	756.001	0.32285	um	Spot	Position	27	1000120473	132063
975.62	771.898	0.32285	um	Spot	Position	27	1000125201	132064
892.199	786.972	0.32285	um	Spot	Position	27	1000119504	132068
708.522	790.833	0.32285	um	Spot	Position	27	1000119981	132069
982.721	795.202	0.32285	um	Spot	Position	27	1000119509	132070
1004.19	800.33	0.32285	um	Spot	Position	27	1000119989	132072
870.508	818.308	0.32285	um	Spot	Position	27	1000119511	132075
986.946	819.836	0.32285	um	Spot	Position	27	1000119539	132076
695.128	821.823	0.32285	um	Spot	Position	27	1000126170	132077
653.5	891.776	0.32285	um	Spot	Position	27	1000128168	132090
880.743	828.072	0.32285	um	Spot	Position	27	1000119536	132108
895.897	852.071	0.32285	um	Spot	Position	27	1000119547	132111
686.552	853.179	0.32285	um	Spot	Position	27	1000119543	132112
261.867	94.9232	0.32285	um	Spot	Position	28	1000119094	132179
535.781	133.099	0.32285	um	Spot	Position	28	1000119135	132192
844.056	12.3897	0.32285	um	Spot	Position	28	1000119643	132212
947.441	22.0083	0.32285	um	Spot	Position	28	1000128255	132215
941.09	104.006	0.32285	um	Spot	Position	28	1000132246	132246
948.545	137.338	0.32285	um	Spot	Position	28	1000123064	132250
971.461	145.882	0.32285	um	Spot	Position	28	1000129280	132255
843.555	157.227	0.32285	um	Spot	Position	28	1000128800	132260
884.962	159.08	0.32285	um	Spot	Position	28	1000119279	132261
943.812	159.12	0.32285	um	Spot	Position	28	1000123554	132262
611.564	171.726	0.32285	um	Spot	Position	28	1000121538	132268
239.444	179.621	0.32285	um	Spot	Position	28	1000119148	132271
649.044	189.587	0.32285	um	Spot	Position	28	1000119754	132273
544.128	199.807	0.32285	um	Spot	Position	28	1000124422	132276
585.647	213.489	0.32285	um	Spot	Position	28	1000119231	132280
480.423	237.497	0.32285	um	Spot	Position	28	1000119241	132288
917.945	201.452	0.32285	um	Spot	Position	28	1000119285	132314
676.964	215.974	0.32285	um	Spot	Position	28	1000131815	132315
963.692	216.503	0.32285	um	Spot	Position	28	1000119280	132316
1067.94	261.561	0.32285	um	Spot	Position	28	1000120259	132324
986.031	277.233	0.32285	um	Spot	Position	28	1000119304	132326
997.418	284.45	0.32285	um	Spot	Position	28	1000122631	132330
1009.11	284.309	0.32285	um	Spot	Position	28	1000119281	132331
912.133	296.589	0.32285	um	Spot	Position	28	1000119275	132334
866.945	308.544	0.32285	um	Spot	Position	28	1000119301	132339
1169.76	322.087	0.32285	um	Spot	Position	28	1000120334	132343
218.767	351.129	0.32285	um	Spot	Position	28	1000119314	132353
416.549	373.571	0.32285	um	Spot	Position	28	1000119325	132362
157.031	406.997	0.32285	um	Spot	Position	28	1000131874	132376
359.327	427.035	0.32285	um	Spot	Position	28	1000119344	132382
424.335	432.283	0.32285	um	Spot	Position	28	1000119347	132385
484.175	442.421	0.32285	um	Spot	Position	28	1000119337	132388
491.501	461.564	0.32285	um	Spot	Position	28	1000119356	132394
911.344	338.576	0.32285	um	Spot	Position	28	1000132402	132402
1111.27	352.307	0.32285	um	Spot	Position	28	1000122694	132405
1170.43	362.787	0.32285	um	Spot	Position	28	1000119369	132407
1112.85	393.443	0.32285	um	Spot	Position	28	1000119375	132412
973.202	403.943	0.32285	um	Spot	Position	28	1000119379	132415
961.062	416.719	0.32285	um	Spot	Position	28	1000119382	132419
1072.88	417.358	0.32285	um	Spot	Position	28	1000119383	132420
1108.83	428.95	0.32285	um	Spot	Position	28	1000126526	132424
966.774	449.762	0.32285	um	Spot	Position	28	1000119387	132428
611.677	583.155	0.32285	um	Spot	Position	28	1000119430	132455
583.055	616.378	0.32285	um	Spot	Position	28	1000119417	132460
761.774	549.043	0.32285	um	Spot	Position	28	1000119438	132478
665.83	579.641	0.32285	um	Spot	Position	28	1000119411	132481
961.993	589.805	0.32285	um	Spot	Position	28	1000119919	132482
689.603	608.137	0.32285	um	Spot	Position	28	1000124172	132486
913.55	608.74	0.32285	um	Spot	Position	28	1000119446	132487
1096.02	619.215	0.32285	um	Spot	Position	28	1000127576	132490
640.343	668.085	0.32285	um	Spot	Position	28	1000132503	132503
952.36	708.423	0.32285	um	Spot	Position	28	1000119494	132539
1018.13	717.643	0.32285	um	Spot	Position	28	1000119495	132543
711.909	718.178	0.32285	um	Spot	Position	28	1000130077	132544
788.696	756.067	0.32285	um	Spot	Position	28	1000120473	132549
975.489	772.196	0.32285	um	Spot	Position	28	1000125201	132551
893.862	786.434	0.32285	um	Spot	Position	28	1000119504	132553
709.144	790.612	0.32285	um	Spot	Position	28	1000119981	132554
982.61	794.24	0.32285	um	Spot	Position	28	1000119509	132555
1003.56	797.79	0.32285	um	Spot	Position	28	1000119989	132556
871.214	819.089	0.32285	um	Spot	Position	28	1000119511	132559
985.77	819.467	0.32285	um	Spot	Position	28	1000119539	132560
696.038	823.49	0.32285	um	Spot	Position	28	1000126170	132561
656.173	887.42	0.32285	um	Spot	Position	28	1000128168	132572
879.125	826.527	0.32285	um	Spot	Position	28	1000119536	132587
896.666	851.858	0.32285	um	Spot	Position	28	1000119547	132591
686.77	853.107	0.32285	um	Spot	Position	28	1000119543	132592
261.756	95.7824	0.32285	um	Spot	Position	29	1000119094	132658
535.873	132.89	0.32285	um	Spot	Position	29	1000119135	132672
589.855	157.641	0.32285	um	Spot	Position	29	1000132682	132682
851.939	17.0008	0.32285	um	Spot	Position	29	1000119643	132696
955.853	28.4017	0.32285	um	Spot	Position	29	1000128255	132700
939.963	103.656	0.32285	um	Spot	Position	29	1000132246	132727
949.019	136.718	0.32285	um	Spot	Position	29	1000123064	132733
959.768	143.389	0.32285	um	Spot	Position	29	1000129280	132736
939.521	153.318	0.32285	um	Spot	Position	29	1000123554	132741
884.491	157.074	0.32285	um	Spot	Position	29	1000119279	132742
837.138	160.289	0.32285	um	Spot	Position	29	1000128800	132744
610.347	172.001	0.32285	um	Spot	Position	29	1000121538	132751
240.436	180.234	0.32285	um	Spot	Position	29	1000119148	132754
648.263	189.228	0.32285	um	Spot	Position	29	1000119754	132755
544.292	199.391	0.32285	um	Spot	Position	29	1000124422	132759
584.615	212.985	0.32285	um	Spot	Position	29	1000119231	132764
480.249	237.661	0.32285	um	Spot	Position	29	1000119241	132774
130.127	305.707	0.32285	um	Spot	Position	29	1000129326	132789
917.432	200.343	0.32285	um	Spot	Position	29	1000119285	132804
675.401	214.492	0.32285	um	Spot	Position	29	1000131815	132807
962.32	215.397	0.32285	um	Spot	Position	29	1000119280	132808
985.851	276.968	0.32285	um	Spot	Position	29	1000119304	132819
998.678	284.637	0.32285	um	Spot	Position	29	1000122631	132824
1011.89	290.714	0.32285	um	Spot	Position	29	1000119281	132826
916.66	306.111	0.32285	um	Spot	Position	29	1000119275	132829
867.453	308.69	0.32285	um	Spot	Position	29	1000119301	132831
1169.85	320.047	0.32285	um	Spot	Position	29	1000120334	132836
229.578	346.408	0.32285	um	Spot	Position	29	1000119314	132846
416.58	374.181	0.32285	um	Spot	Position	29	1000119325	132855
157.275	407.825	0.32285	um	Spot	Position	29	1000131874	132871
359.818	426.559	0.32285	um	Spot	Position	29	1000119344	132877
424.813	431.929	0.32285	um	Spot	Position	29	1000119347	132880
492.113	461.612	0.32285	um	Spot	Position	29	1000119356	132889
1112.09	349.714	0.32285	um	Spot	Position	29	1000122694	132898
1170.95	360.089	0.32285	um	Spot	Position	29	1000119369	132902
1112.25	392.156	0.32285	um	Spot	Position	29	1000119375	132907
972.914	402.61	0.32285	um	Spot	Position	29	1000119379	132910
960.814	415.634	0.32285	um	Spot	Position	29	1000119382	132914
1073.39	416.421	0.32285	um	Spot	Position	29	1000119383	132916
1107.84	427.411	0.32285	um	Spot	Position	29	1000126526	132919
965.885	449.207	0.32285	um	Spot	Position	29	1000119387	132923
923.524	490.231	0.32285	um	Spot	Position	29	1000119426	132934
612.37	582.644	0.32285	um	Spot	Position	29	1000119430	132953
583.306	616.01	0.32285	um	Spot	Position	29	1000119417	132960
637.661	658.602	0.32285	um	Spot	Position	29	1000132503	132965
762.912	544.815	0.32285	um	Spot	Position	29	1000119438	132976
666.265	578.615	0.32285	um	Spot	Position	29	1000119411	132981
962.296	588.794	0.32285	um	Spot	Position	29	1000119919	132982
913.868	608.434	0.32285	um	Spot	Position	29	1000119446	132987
687.364	610.082	0.32285	um	Spot	Position	29	1000124172	132989
645.484	760.745	0.32285	um	Spot	Position	29	1000131007	133019
952.616	707.931	0.32285	um	Spot	Position	29	1000119494	133041
1056.91	716.322	0.32285	um	Spot	Position	29	1000133045	133045
712.241	717.209	0.32285	um	Spot	Position	29	1000130077	133046
1018.64	716.867	0.32285	um	Spot	Position	29	1000119495	133047
788.665	755.854	0.32285	um	Spot	Position	29	1000120473	133052
893.028	787.459	0.32285	um	Spot	Position	29	1000119504	133058
709.083	790.086	0.32285	um	Spot	Position	29	1000119981	133059
982.993	794.038	0.32285	um	Spot	Position	29	1000119509	133060
1001.79	795.049	0.32285	um	Spot	Position	29	1000119989	133061
872.246	818.828	0.32285	um	Spot	Position	29	1000119511	133064
695.963	823.856	0.32285	um	Spot	Position	29	1000126170	133066
658.885	879.313	0.32285	um	Spot	Position	29	1000128168	133075
880.373	826.77	0.32285	um	Spot	Position	29	1000119536	133089
897.035	850.655	0.32285	um	Spot	Position	29	1000119547	133092
686.687	852.827	0.32285	um	Spot	Position	29	1000119543	133093
261.273	97.2585	0.32285	um	Spot	Position	30	1000119094	133158
535.507	132.972	0.32285	um	Spot	Position	30	1000119135	133172
589.313	157.582	0.32285	um	Spot	Position	30	1000132682	133183
860.436	26.7049	0.32285	um	Spot	Position	30	1000119643	133202
942.794	33.3246	0.32285	um	Spot	Position	30	1000127778	133203
968.469	38.6376	0.32285	um	Spot	Position	30	1000128255	133207
938.62	102.261	0.32285	um	Spot	Position	30	1000132246	133228
949.737	135.093	0.32285	um	Spot	Position	30	1000123064	133232
885.93	154.516	0.32285	um	Spot	Position	30	1000119279	133240
834.194	160.599	0.32285	um	Spot	Position	30	1000128800	133242
609.922	171.987	0.32285	um	Spot	Position	30	1000121538	133249
240.659	181.332	0.32285	um	Spot	Position	30	1000119148	133253
647.757	188.512	0.32285	um	Spot	Position	30	1000119754	133255
543.858	200.518	0.32285	um	Spot	Position	30	1000124422	133258
585.422	213.51	0.32285	um	Spot	Position	30	1000119231	133263
479.509	238.065	0.32285	um	Spot	Position	30	1000119241	133270
133.067	303.027	0.32285	um	Spot	Position	30	1000129326	133285
916.898	199.099	0.32285	um	Spot	Position	30	1000119285	133298
673.723	213.571	0.32285	um	Spot	Position	30	1000131815	133299
962.776	214.673	0.32285	um	Spot	Position	30	1000119280	133300
986.49	276.867	0.32285	um	Spot	Position	30	1000119304	133309
1000.7	283.404	0.32285	um	Spot	Position	30	1000122631	133313
867.389	309.482	0.32285	um	Spot	Position	30	1000119301	133319
1170	318.33	0.32285	um	Spot	Position	30	1000120334	133324
928.037	323.292	0.32285	um	Spot	Position	30	1000119275	133325
231.82	346.754	0.32285	um	Spot	Position	30	1000119314	133334
416.507	374.165	0.32285	um	Spot	Position	30	1000119325	133342
156.243	408.308	0.32285	um	Spot	Position	30	1000131874	133355
359.928	426.843	0.32285	um	Spot	Position	30	1000119344	133361
424.62	432.09	0.32285	um	Spot	Position	30	1000119347	133363
492.421	461.776	0.32285	um	Spot	Position	30	1000119356	133370
911.001	337.215	0.32285	um	Spot	Position	30	1000132402	133378
1110.98	349.087	0.32285	um	Spot	Position	30	1000122694	133380
1170.08	358.253	0.32285	um	Spot	Position	30	1000119369	133382
1112.33	390.445	0.32285	um	Spot	Position	30	1000119375	133387
972.846	401.657	0.32285	um	Spot	Position	30	1000119379	133388
960.765	414.619	0.32285	um	Spot	Position	30	1000119382	133394
1073.66	414.818	0.32285	um	Spot	Position	30	1000119383	133395
1109.37	425.838	0.32285	um	Spot	Position	30	1000126526	133398
963.188	449.601	0.32285	um	Spot	Position	30	1000119387	133404
923.663	489.929	0.32285	um	Spot	Position	30	1000119426	133410
610.962	583.505	0.32285	um	Spot	Position	30	1000119430	133428
583.572	613.986	0.32285	um	Spot	Position	30	1000119417	133434
637.936	657.729	0.32285	um	Spot	Position	30	1000132503	133438
763.706	542.826	0.32285	um	Spot	Position	30	1000119438	133447
666.571	577.976	0.32285	um	Spot	Position	30	1000119411	133453
962.416	587.78	0.32285	um	Spot	Position	30	1000119919	133454
914.033	607.461	0.32285	um	Spot	Position	30	1000119446	133460
681.254	613.285	0.32285	um	Spot	Position	30	1000124172	133461
791.95	701.94	0.32285	um	Spot	Position	30	1000125663	133506
951.324	706.905	0.32285	um	Spot	Position	30	1000119494	133508
1018.97	715.636	0.32285	um	Spot	Position	30	1000119495	133511
1055.69	716.644	0.32285	um	Spot	Position	30	1000133045	133512
789.152	754.591	0.32285	um	Spot	Position	30	1000120473	133518
983.152	774.246	0.32285	um	Spot	Position	30	1000119509	133521
892.646	783.205	0.32285	um	Spot	Position	30	1000119504	133523
708.936	789.129	0.32285	um	Spot	Position	30	1000119981	133524
982.651	792.436	0.32285	um	Spot	Position	30	1000119989	133525
872.352	817.911	0.32285	um	Spot	Position	30	1000119511	133529
695.407	823.192	0.32285	um	Spot	Position	30	1000126170	133531
880.082	824.294	0.32285	um	Spot	Position	30	1000119536	133532
897.73	849.614	0.32285	um	Spot	Position	30	1000119547	133557
686.346	851.458	0.32285	um	Spot	Position	30	1000119543	133558
662.606	866.438	0.32285	um	Spot	Position	30	1000128168	133561
256.318	103.235	0.32285	um	Spot	Position	31	1000119094	133622
535.318	133.362	0.32285	um	Spot	Position	31	1000119135	133633
588.77	157.495	0.32285	um	Spot	Position	31	1000132682	133642
870.126	45.665	0.32285	um	Spot	Position	31	1000119643	133662
988.734	52.8737	0.32285	um	Spot	Position	31	1000128255	133663
937.679	102.486	0.32285	um	Spot	Position	31	1000132246	133680
949.316	135.676	0.32285	um	Spot	Position	31	1000123064	133686
887.19	153.272	0.32285	um	Spot	Position	31	1000119279	133692
609.142	172.13	0.32285	um	Spot	Position	31	1000121538	133697
241.251	182.443	0.32285	um	Spot	Position	31	1000119148	133702
647.561	188.788	0.32285	um	Spot	Position	31	1000119754	133703
543.578	201.29	0.32285	um	Spot	Position	31	1000124422	133706
585.393	214.1	0.32285	um	Spot	Position	31	1000119231	133711
479.579	238.565	0.32285	um	Spot	Position	31	1000119241	133719
135.081	302.096	0.32285	um	Spot	Position	31	1000129326	133734
828.357	171.573	0.32285	um	Spot	Position	31	1000128800	133745
916.818	198.627	0.32285	um	Spot	Position	31	1000119285	133751
672.552	213.283	0.32285	um	Spot	Position	31	1000131815	133752
962.069	213.609	0.32285	um	Spot	Position	31	1000119280	133753
986.826	275.807	0.32285	um	Spot	Position	31	1000119304	133764
1000.76	284.014	0.32285	um	Spot	Position	31	1000122631	133768
867.795	310.725	0.32285	um	Spot	Position	31	1000119301	133773
1170.85	318.02	0.32285	um	Spot	Position	31	1000120334	133777
240.281	345.129	0.32285	um	Spot	Position	31	1000119314	133787
416.728	373.968	0.32285	um	Spot	Position	31	1000119325	133796
360.231	426.875	0.32285	um	Spot	Position	31	1000119344	133814
487.335	430.251	0.32285	um	Spot	Position	31	1000119337	133816
425.014	432.138	0.32285	um	Spot	Position	31	1000119347	133817
491.012	460.371	0.32285	um	Spot	Position	31	1000119356	133824
931.064	335.757	0.32285	um	Spot	Position	31	1000119275	133828
911.007	336.708	0.32285	um	Spot	Position	31	1000132402	133830
1170.85	357.963	0.32285	um	Spot	Position	31	1000119369	133837
1112.44	390.294	0.32285	um	Spot	Position	31	1000119375	133841
972.058	400.704	0.32285	um	Spot	Position	31	1000119379	133844
960.872	414.095	0.32285	um	Spot	Position	31	1000119382	133848
1074.33	414.555	0.32285	um	Spot	Position	31	1000119383	133850
1110.31	424.983	0.32285	um	Spot	Position	31	1000126526	133854
959.593	450.829	0.32285	um	Spot	Position	31	1000119387	133859
922.462	488.47	0.32285	um	Spot	Position	31	1000119426	133866
611.59	583.372	0.32285	um	Spot	Position	31	1000119430	133884
584.094	612.241	0.32285	um	Spot	Position	31	1000119417	133890
638.505	650.251	0.32285	um	Spot	Position	31	1000132503	133895
764.959	540.55	0.32285	um	Spot	Position	31	1000119438	133903
666.755	577.848	0.32285	um	Spot	Position	31	1000119411	133908
963.077	587.229	0.32285	um	Spot	Position	31	1000119919	133909
914.566	606.781	0.32285	um	Spot	Position	31	1000119446	133912
673.586	618.5	0.32285	um	Spot	Position	31	1000124172	133915
954.434	706.01	0.32285	um	Spot	Position	31	1000119494	133959
1018.52	713.704	0.32285	um	Spot	Position	31	1000119495	133963
1053.95	719.964	0.32285	um	Spot	Position	31	1000133045	133966
789.921	753.066	0.32285	um	Spot	Position	31	1000120473	133969
985.264	772.878	0.32285	um	Spot	Position	31	1000119509	133971
891.977	782.786	0.32285	um	Spot	Position	31	1000119504	133974
709.163	787.748	0.32285	um	Spot	Position	31	1000119981	133975
983.63	791.495	0.32285	um	Spot	Position	31	1000119989	133977
871.646	816.17	0.32285	um	Spot	Position	31	1000119511	133980
696.066	821.556	0.32285	um	Spot	Position	31	1000126170	133981
879.607	822.808	0.32285	um	Spot	Position	31	1000119536	133982
897.91	848.579	0.32285	um	Spot	Position	31	1000119547	134004
687.029	851.61	0.32285	um	Spot	Position	31	1000119543	134005
663.16	854.98	0.32285	um	Spot	Position	31	1000128168	134007
254.903	105.084	0.32285	um	Spot	Position	32	1000119094	134063
535.405	133.88	0.32285	um	Spot	Position	32	1000119135	134072
587.876	157.889	0.32285	um	Spot	Position	32	1000132682	134081
998.099	60.3342	0.32285	um	Spot	Position	32	1000128255	134110
864.464	60.7993	0.32285	um	Spot	Position	32	1000119643	134111
937.012	102.077	0.32285	um	Spot	Position	32	1000132246	134126
947.844	135.579	0.32285	um	Spot	Position	32	1000123064	134131
886.697	151.665	0.32285	um	Spot	Position	32	1000119279	134136
609.047	177.662	0.32285	um	Spot	Position	32	1000121538	134146
242.812	183.391	0.32285	um	Spot	Position	32	1000119148	134150
647.161	188.575	0.32285	um	Spot	Position	32	1000119754	134151
543.444	202.16	0.32285	um	Spot	Position	32	1000124422	134155
584.14	214.046	0.32285	um	Spot	Position	32	1000119231	134160
479.593	239.187	0.32285	um	Spot	Position	32	1000119241	134169
135.86	302.504	0.32285	um	Spot	Position	32	1000129326	134184
827.665	170.706	0.32285	um	Spot	Position	32	1000128800	134196
916.63	197.782	0.32285	um	Spot	Position	32	1000119285	134201
961.636	212.718	0.32285	um	Spot	Position	32	1000119280	134203
671.739	213.86	0.32285	um	Spot	Position	32	1000131815	134204
1067.47	257.602	0.32285	um	Spot	Position	32	1000120259	134213
986.025	275.119	0.32285	um	Spot	Position	32	1000119304	134216
1000.47	283.818	0.32285	um	Spot	Position	32	1000122631	134221
871.265	317.229	0.32285	um	Spot	Position	32	1000119301	134229
1171.39	318.456	0.32285	um	Spot	Position	32	1000120334	134230
248.192	344.632	0.32285	um	Spot	Position	32	1000119314	134240
132.351	370.118	0.32285	um	Spot	Position	32	1000134249	134249
417.255	374.307	0.32285	um	Spot	Position	32	1000119325	134250
360.693	427.155	0.32285	um	Spot	Position	32	1000119344	134270
425.198	432.34	0.32285	um	Spot	Position	32	1000119347	134273
491.56	460.165	0.32285	um	Spot	Position	32	1000119356	134281
910.644	335.997	0.32285	um	Spot	Position	32	1000132402	134286
1170.23	356.279	0.32285	um	Spot	Position	32	1000119369	134295
1112.79	389.558	0.32285	um	Spot	Position	32	1000119375	134299
971.987	400.031	0.32285	um	Spot	Position	32	1000119379	134301
960.03	414.146	0.32285	um	Spot	Position	32	1000119382	134307
1075.11	414.24	0.32285	um	Spot	Position	32	1000119383	134308
1110.08	423.301	0.32285	um	Spot	Position	32	1000126526	134311
959.323	450.303	0.32285	um	Spot	Position	32	1000119387	134315
923.413	488.691	0.32285	um	Spot	Position	32	1000119426	134320
611.536	583.461	0.32285	um	Spot	Position	32	1000119430	134339
584.621	611.704	0.32285	um	Spot	Position	32	1000119417	134346
637.401	646.248	0.32285	um	Spot	Position	32	1000132503	134350
765.223	539.855	0.32285	um	Spot	Position	32	1000119438	134358
666.348	577.895	0.32285	um	Spot	Position	32	1000119411	134364
963.41	586.922	0.32285	um	Spot	Position	32	1000119919	134365
914.273	606.509	0.32285	um	Spot	Position	32	1000119446	134368
666.376	622.656	0.32285	um	Spot	Position	32	1000124172	134371
647.951	761.833	0.32285	um	Spot	Position	32	1000131007	134397
953.504	705.199	0.32285	um	Spot	Position	32	1000119494	134417
1020.26	713.223	0.32285	um	Spot	Position	32	1000119495	134418
790.112	753.247	0.32285	um	Spot	Position	32	1000120473	134425
989.507	772.177	0.32285	um	Spot	Position	32	1000119509	134427
895.278	783.19	0.32285	um	Spot	Position	32	1000119504	134429
709.578	787.798	0.32285	um	Spot	Position	32	1000119981	134430
983.476	790.169	0.32285	um	Spot	Position	32	1000119989	134431
871.874	815.319	0.32285	um	Spot	Position	32	1000119511	134434
987.079	816.223	0.32285	um	Spot	Position	32	1000119539	134435
696.936	821.237	0.32285	um	Spot	Position	32	1000126170	134436
879.691	822.383	0.32285	um	Spot	Position	32	1000119536	134437
665.025	839.395	0.32285	um	Spot	Position	32	1000128168	134462
687.974	851.162	0.32285	um	Spot	Position	32	1000119543	134466
255.45	105.63	0.32285	um	Spot	Position	33	1000119094	134531
535.072	134.146	0.32285	um	Spot	Position	33	1000119135	134541
587.218	158.075	0.32285	um	Spot	Position	33	1000132682	134551
886.52	5.36919	0.32285	um	Spot	Position	33	1000134560	134560
941.075	32.4894	0.32285	um	Spot	Position	33	1000127778	134569
1014.63	68.5091	0.32285	um	Spot	Position	33	1000128255	134580
936.449	101.546	0.32285	um	Spot	Position	33	1000132246	134593
937.715	138.59	0.32285	um	Spot	Position	33	1000123064	134600
886.583	151.409	0.32285	um	Spot	Position	33	1000119279	134606
608.97	180.937	0.32285	um	Spot	Position	33	1000121538	134615
243.427	183.844	0.32285	um	Spot	Position	33	1000119148	134617
646.669	188.568	0.32285	um	Spot	Position	33	1000119754	134618
583.653	213.578	0.32285	um	Spot	Position	33	1000119231	134628
479.516	239.703	0.32285	um	Spot	Position	33	1000119241	134635
137.963	302.961	0.32285	um	Spot	Position	33	1000129326	134651
916.389	197.198	0.32285	um	Spot	Position	33	1000119285	134666
960.807	212.151	0.32285	um	Spot	Position	33	1000119280	134667
986.845	274.482	0.32285	um	Spot	Position	33	1000119304	134681
999.957	283.755	0.32285	um	Spot	Position	33	1000122631	134685
872.396	317.799	0.32285	um	Spot	Position	33	1000119301	134692
1170.33	318.952	0.32285	um	Spot	Position	33	1000120334	134693
254.685	343.507	0.32285	um	Spot	Position	33	1000119314	134702
133.039	370.305	0.32285	um	Spot	Position	33	1000134249	134715
361.19	427.453	0.32285	um	Spot	Position	33	1000119344	134735
425.65	432.144	0.32285	um	Spot	Position	33	1000119347	134738
491.04	459.553	0.32285	um	Spot	Position	33	1000119356	134746
1170.25	355.598	0.32285	um	Spot	Position	33	1000119369	134759
1112.92	388.463	0.32285	um	Spot	Position	33	1000119375	134763
971.663	399.805	0.32285	um	Spot	Position	33	1000119379	134765
959.198	413.159	0.32285	um	Spot	Position	33	1000119382	134770
1074.32	413.258	0.32285	um	Spot	Position	33	1000119383	134771
1110.46	423.014	0.32285	um	Spot	Position	33	1000126526	134774
958.954	449.764	0.32285	um	Spot	Position	33	1000119387	134778
[truncated: 11,696 more rows]
