# Supplementary material for: Neurotransmitter signaling regulates distinct phases of multimodal human interneuron migration
Source: EMBO J. 2021 Oct 18;40(23):e108714. doi: 10.15252/embj.2021108714 (PMC8634123; doi:10.15252/embj.2021108714)
Supplement: Supplementary file 13 — Software EV1 [file EMBJ-40-e108714-s017.zip › Supplementary_Software/track-analysis-using-trackpal/DATA_RAW/311019_Dlxi56eGFP_WT_4_04_stackreg_cropped_merged_Position_CNQX.csv]

Position
====================
Position X	Position Y	Position Z	Unit	Category	Collection	Time	TrackID	ID
67.2412	113.337	0.32285	um	Spot	Position	1	1000000008	8
77.6842	605.319	0.32285	um	Spot	Position	1	1000000067	67
296	271.726	0.32285	um	Spot	Position	1	1000000121	121
241.856	319.363	0.32285	um	Spot	Position	1	1000000129	129
176.011	336.045	0.32285	um	Spot	Position	1	1000000132	132
288.306	562.454	0.32285	um	Spot	Position	1	1000000168	168
419.042	515.813	0.32285	um	Spot	Position	1	1000000260	260
372.797	538.676	0.32285	um	Spot	Position	1	1000000266	266
368.635	629.746	0.32285	um	Spot	Position	1	1000000287	287
498.65	560.688	0.32285	um	Spot	Position	1	1000000373	373
705.413	388.065	0.32285	um	Spot	Position	1	1000000461	461
781.645	571.176	0.32285	um	Spot	Position	1	1000000481	481
914.073	658.937	0.32285	um	Spot	Position	1	1000000590	590
429.579	791.305	0.32285	um	Spot	Position	1	1000167494	167494
363.057	819.148	0.32285	um	Spot	Position	1	1000167500	167500
396.311	853.351	0.32285	um	Spot	Position	1	1000167509	167509
438.272	861.024	0.32285	um	Spot	Position	1	1000167512	167512
290.619	878.543	0.32285	um	Spot	Position	1	1000167515	167515
281.581	919.266	0.32285	um	Spot	Position	1	1000167523	167523
381.112	919.629	0.32285	um	Spot	Position	1	1000167524	167524
337.911	976.939	0.32285	um	Spot	Position	1	1000167537	167537
513.507	733.242	0.32285	um	Spot	Position	1	1000167620	167620
484.74	775.59	0.32285	um	Spot	Position	1	1000167625	167625
500.944	785.552	0.32285	um	Spot	Position	1	1000167626	167626
534.954	887.838	0.32285	um	Spot	Position	1	1000167643	167643
575.391	980.142	0.32285	um	Spot	Position	1	1000167658	167658
517.996	985.658	0.32285	um	Spot	Position	1	1000167660	167660
586.683	1019.87	0.32285	um	Spot	Position	1	1000167669	167669
552.211	1021.77	0.32285	um	Spot	Position	1	1000167670	167670
667.007	949.003	0.32285	um	Spot	Position	1	1000167767	167767
622.983	964.424	0.32285	um	Spot	Position	1	1000167773	167773
686.9	975.958	0.32285	um	Spot	Position	1	1000167780	167780
662.987	1033.22	0.32285	um	Spot	Position	1	1000167798	167798
659.667	1051.02	0.32285	um	Spot	Position	1	1000167804	167804
941.826	697.496	0.32285	um	Spot	Position	1	1000167828	167828
832.909	796.778	0.32285	um	Spot	Position	1	1000167859	167859
870.189	839.518	0.32285	um	Spot	Position	1	1000167870	167870
850.63	862.804	0.32285	um	Spot	Position	1	1000167873	167873
920.249	866.654	0.32285	um	Spot	Position	1	1000167874	167874
942.921	873.611	0.32285	um	Spot	Position	1	1000167875	167875
777.893	947.971	0.32285	um	Spot	Position	1	1000167887	167887
959.269	698.505	0.32285	um	Spot	Position	1	1000167904	167904
68.6695	114.581	0.32285	um	Spot	Position	2	1000000008	167923
78.1111	605.51	0.32285	um	Spot	Position	2	1000000067	167931
296.813	272.727	0.32285	um	Spot	Position	2	1000000121	167942
243.792	319.722	0.32285	um	Spot	Position	2	1000000129	167944
177.191	336.418	0.32285	um	Spot	Position	2	1000000132	167945
288.759	562.236	0.32285	um	Spot	Position	2	1000000168	167951
417.294	512.853	0.32285	um	Spot	Position	2	1000000260	167961
373.215	539.018	0.32285	um	Spot	Position	2	1000000266	167962
368.763	628.638	0.32285	um	Spot	Position	2	1000000287	167965
704.688	388.78	0.32285	um	Spot	Position	2	1000000461	167996
779.96	570.811	0.32285	um	Spot	Position	2	1000000481	167997
912.152	658.937	0.32285	um	Spot	Position	2	1000000590	168021
429.115	791.668	0.32285	um	Spot	Position	2	1000167494	168031
363.98	818.668	0.32285	um	Spot	Position	2	1000167500	168032
396.509	852.376	0.32285	um	Spot	Position	2	1000167509	168034
441.736	860.743	0.32285	um	Spot	Position	2	1000167512	168035
290.662	878.023	0.32285	um	Spot	Position	2	1000167515	168036
281.581	918.668	0.32285	um	Spot	Position	2	1000167523	168037
381.046	918.889	0.32285	um	Spot	Position	2	1000167524	168038
338.107	976.658	0.32285	um	Spot	Position	2	1000167537	168039
306.305	979.337	0.32285	um	Spot	Position	2	1000168040	168040
513.994	732.839	0.32285	um	Spot	Position	2	1000167620	168081
484.612	775.652	0.32285	um	Spot	Position	2	1000167625	168084
501.424	785.697	0.32285	um	Spot	Position	2	1000167626	168086
535.818	887.214	0.32285	um	Spot	Position	2	1000167643	168095
576.37	978.687	0.32285	um	Spot	Position	2	1000167658	168109
520.137	986.227	0.32285	um	Spot	Position	2	1000167660	168110
587.078	1019.69	0.32285	um	Spot	Position	2	1000167669	168122
552.405	1021.52	0.32285	um	Spot	Position	2	1000167670	168123
667.917	948.147	0.32285	um	Spot	Position	2	1000167767	168217
623.774	964.089	0.32285	um	Spot	Position	2	1000167773	168222
687.49	975.823	0.32285	um	Spot	Position	2	1000167780	168230
663.517	1033.31	0.32285	um	Spot	Position	2	1000167798	168248
659.893	1051.01	0.32285	um	Spot	Position	2	1000167804	168254
940.03	696.549	0.32285	um	Spot	Position	2	1000167828	168272
832.937	796.993	0.32285	um	Spot	Position	2	1000167859	168302
871.2	838.482	0.32285	um	Spot	Position	2	1000167870	168312
850.479	862.874	0.32285	um	Spot	Position	2	1000167873	168318
920.777	865.39	0.32285	um	Spot	Position	2	1000167874	168319
778.671	948.186	0.32285	um	Spot	Position	2	1000167887	168327
957.151	697.241	0.32285	um	Spot	Position	2	1000167904	168349
944.805	872.17	0.32285	um	Spot	Position	2	1000167875	168363
69.5935	115.225	0.32285	um	Spot	Position	3	1000000008	168366
78.1101	606.443	0.32285	um	Spot	Position	3	1000000067	168374
297.284	273.516	0.32285	um	Spot	Position	3	1000000121	168385
245.1	320.518	0.32285	um	Spot	Position	3	1000000129	168387
178.087	336.91	0.32285	um	Spot	Position	3	1000000132	168388
289.274	562.037	0.32285	um	Spot	Position	3	1000000168	168394
416.274	512.097	0.32285	um	Spot	Position	3	1000000260	168404
373.477	539.522	0.32285	um	Spot	Position	3	1000000266	168405
369.752	628.299	0.32285	um	Spot	Position	3	1000000287	168408
704.378	389.235	0.32285	um	Spot	Position	3	1000000461	168440
778.677	570.819	0.32285	um	Spot	Position	3	1000000481	168441
910.945	658.937	0.32285	um	Spot	Position	3	1000000590	168466
431.171	788.49	0.32285	um	Spot	Position	3	1000167494	168475
363.696	817.164	0.32285	um	Spot	Position	3	1000167500	168476
395.178	851.544	0.32285	um	Spot	Position	3	1000167509	168479
446.472	858.686	0.32285	um	Spot	Position	3	1000167512	168480
290.304	877.119	0.32285	um	Spot	Position	3	1000167515	168481
281.581	917.844	0.32285	um	Spot	Position	3	1000167523	168482
381.582	918.897	0.32285	um	Spot	Position	3	1000167524	168483
338.394	976.83	0.32285	um	Spot	Position	3	1000167537	168484
306.046	978.961	0.32285	um	Spot	Position	3	1000168040	168485
514.871	733.056	0.32285	um	Spot	Position	3	1000167620	168535
484.152	776.519	0.32285	um	Spot	Position	3	1000167625	168538
501.907	786.017	0.32285	um	Spot	Position	3	1000167626	168539
536.731	886.557	0.32285	um	Spot	Position	3	1000167643	168550
575.411	975.149	0.32285	um	Spot	Position	3	1000167658	168562
519.95	985.863	0.32285	um	Spot	Position	3	1000167660	168563
587.644	1019.59	0.32285	um	Spot	Position	3	1000167669	168576
668.274	948.412	0.32285	um	Spot	Position	3	1000167767	168667
665.355	983.969	0.32285	um	Spot	Position	3	1000167780	168684
664.185	1033.47	0.32285	um	Spot	Position	3	1000167798	168700
660.728	1051.19	0.32285	um	Spot	Position	3	1000167804	168707
938.794	695.769	0.32285	um	Spot	Position	3	1000167828	168725
833.019	796.615	0.32285	um	Spot	Position	3	1000167859	168760
869.332	838.335	0.32285	um	Spot	Position	3	1000167870	168769
850.897	862.71	0.32285	um	Spot	Position	3	1000167873	168774
921.908	866.326	0.32285	um	Spot	Position	3	1000167874	168775
778.817	947.945	0.32285	um	Spot	Position	3	1000167887	168789
955.52	696.743	0.32285	um	Spot	Position	3	1000167904	168807
945.951	871.346	0.32285	um	Spot	Position	3	1000167875	168822
70.9749	115.728	0.32285	um	Spot	Position	4	1000000008	168825
60.0081	340.006	0.32285	um	Spot	Position	4	1000168827	168827
78.5489	606.847	0.32285	um	Spot	Position	4	1000000067	168833
298.384	274.122	0.32285	um	Spot	Position	4	1000000121	168845
245.768	321.164	0.32285	um	Spot	Position	4	1000000129	168847
179.127	337.837	0.32285	um	Spot	Position	4	1000000132	168848
289.727	561.941	0.32285	um	Spot	Position	4	1000000168	168854
417.544	512.015	0.32285	um	Spot	Position	4	1000000260	168864
374.089	539.879	0.32285	um	Spot	Position	4	1000000266	168865
369.873	627.637	0.32285	um	Spot	Position	4	1000000287	168869
703.352	390.14	0.32285	um	Spot	Position	4	1000000461	168902
911.341	658.149	0.32285	um	Spot	Position	4	1000000590	168925
283.555	728.594	0.32285	um	Spot	Position	4	1000168930	168930
430.406	785.917	0.32285	um	Spot	Position	4	1000167494	168934
362.311	814.809	0.32285	um	Spot	Position	4	1000167500	168935
290.071	876.464	0.32285	um	Spot	Position	4	1000167515	168937
281.581	917.736	0.32285	um	Spot	Position	4	1000167523	168938
381.788	919.058	0.32285	um	Spot	Position	4	1000167524	168939
338.528	977.013	0.32285	um	Spot	Position	4	1000167537	168940
306.452	977.929	0.32285	um	Spot	Position	4	1000168040	168941
514.943	732.876	0.32285	um	Spot	Position	4	1000167620	168988
484.571	777.743	0.32285	um	Spot	Position	4	1000167625	168992
502.781	785.589	0.32285	um	Spot	Position	4	1000167626	168993
450.256	856.475	0.32285	um	Spot	Position	4	1000167512	169004
535.978	886.487	0.32285	um	Spot	Position	4	1000167643	169006
519.458	985.251	0.32285	um	Spot	Position	4	1000167660	169019
582.478	984.79	0.32285	um	Spot	Position	4	1000167658	169020
588.371	1019.66	0.32285	um	Spot	Position	4	1000167669	169031
553.844	1021.54	0.32285	um	Spot	Position	4	1000167670	169032
668.321	948.553	0.32285	um	Spot	Position	4	1000167767	169129
622.397	961.12	0.32285	um	Spot	Position	4	1000167773	169133
666.038	984.193	0.32285	um	Spot	Position	4	1000167780	169147
664.897	1033.78	0.32285	um	Spot	Position	4	1000167798	169161
661.121	1051.75	0.32285	um	Spot	Position	4	1000167804	169167
937.464	695.326	0.32285	um	Spot	Position	4	1000167828	169189
832.773	796.164	0.32285	um	Spot	Position	4	1000167859	169222
869.537	837.874	0.32285	um	Spot	Position	4	1000167870	169232
850.524	862.926	0.32285	um	Spot	Position	4	1000167873	169237
925.321	873.554	0.32285	um	Spot	Position	4	1000167874	169239
780.604	948.308	0.32285	um	Spot	Position	4	1000167887	169253
953.751	695.467	0.32285	um	Spot	Position	4	1000167904	169272
947.085	871.06	0.32285	um	Spot	Position	4	1000167875	169292
71.5606	115.363	0.32285	um	Spot	Position	5	1000000008	169295
60.9449	339.608	0.32285	um	Spot	Position	5	1000168827	169297
78.3833	607.219	0.32285	um	Spot	Position	5	1000000067	169304
300.428	275.421	0.32285	um	Spot	Position	5	1000000121	169313
247.789	321.724	0.32285	um	Spot	Position	5	1000000129	169315
180.854	338.231	0.32285	um	Spot	Position	5	1000000132	169316
290.369	561.393	0.32285	um	Spot	Position	5	1000000168	169322
418.17	512.394	0.32285	um	Spot	Position	5	1000000260	169333
374.546	539.321	0.32285	um	Spot	Position	5	1000000266	169334
370.601	627.045	0.32285	um	Spot	Position	5	1000000287	169338
500.212	560.309	0.32285	um	Spot	Position	5	1000000373	169359
701.776	391.901	0.32285	um	Spot	Position	5	1000000461	169370
910.085	656.648	0.32285	um	Spot	Position	5	1000000590	169396
283.81	727.436	0.32285	um	Spot	Position	5	1000168930	169401
435.761	767.443	0.32285	um	Spot	Position	5	1000167494	169403
361.466	812.565	0.32285	um	Spot	Position	5	1000167500	169405
290.065	876.302	0.32285	um	Spot	Position	5	1000167515	169408
281.581	917.706	0.32285	um	Spot	Position	5	1000167523	169409
383.027	920.108	0.32285	um	Spot	Position	5	1000167524	169410
303.759	975.14	0.32285	um	Spot	Position	5	1000168040	169411
339.336	977.373	0.32285	um	Spot	Position	5	1000167537	169412
516.142	732.403	0.32285	um	Spot	Position	5	1000167620	169463
485.606	776.625	0.32285	um	Spot	Position	5	1000167625	169465
503.419	784.997	0.32285	um	Spot	Position	5	1000167626	169466
452.58	855.464	0.32285	um	Spot	Position	5	1000167512	169475
536.155	885.753	0.32285	um	Spot	Position	5	1000167643	169478
520.194	985.782	0.32285	um	Spot	Position	5	1000167660	169494
584.25	985.807	0.32285	um	Spot	Position	5	1000167658	169495
589.581	1019.86	0.32285	um	Spot	Position	5	1000167669	169506
554.705	1021.94	0.32285	um	Spot	Position	5	1000167670	169507
668.063	948.67	0.32285	um	Spot	Position	5	1000167767	169595
618.508	959.918	0.32285	um	Spot	Position	5	1000167773	169598
666.908	984.31	0.32285	um	Spot	Position	5	1000167780	169612
665.461	1034.15	0.32285	um	Spot	Position	5	1000167798	169630
661.152	1052.32	0.32285	um	Spot	Position	5	1000167804	169638
936.278	694.794	0.32285	um	Spot	Position	5	1000167828	169656
832.667	795.598	0.32285	um	Spot	Position	5	1000167859	169691
870.064	835.805	0.32285	um	Spot	Position	5	1000167870	169699
926.496	875.473	0.32285	um	Spot	Position	5	1000167874	169706
780.862	948.423	0.32285	um	Spot	Position	5	1000167887	169717
951.844	692.391	0.32285	um	Spot	Position	5	1000167904	169735
948.329	870.583	0.32285	um	Spot	Position	5	1000167875	169751
75.7459	115.813	0.32285	um	Spot	Position	6	1000000008	169754
62.188	338.817	0.32285	um	Spot	Position	6	1000168827	169756
301.243	276.531	0.32285	um	Spot	Position	6	1000000121	169773
250.7	322.926	0.32285	um	Spot	Position	6	1000000129	169775
188.845	399.202	0.32285	um	Spot	Position	6	1000169776	169776
290.918	560.184	0.32285	um	Spot	Position	6	1000000168	169781
419.167	513.499	0.32285	um	Spot	Position	6	1000000260	169792
374.71	539.202	0.32285	um	Spot	Position	6	1000000266	169793
370.643	626.411	0.32285	um	Spot	Position	6	1000000287	169795
501.624	559.163	0.32285	um	Spot	Position	6	1000000373	169818
700.45	392.192	0.32285	um	Spot	Position	6	1000000461	169830
774.557	569.522	0.32285	um	Spot	Position	6	1000000481	169834
910.105	656.477	0.32285	um	Spot	Position	6	1000000590	169854
286.066	725.462	0.32285	um	Spot	Position	6	1000168930	169860
435.656	766.912	0.32285	um	Spot	Position	6	1000167494	169862
360.167	811.23	0.32285	um	Spot	Position	6	1000167500	169863
281.581	917.333	0.32285	um	Spot	Position	6	1000167523	169867
382.585	918.648	0.32285	um	Spot	Position	6	1000167524	169868
300.6	971.186	0.32285	um	Spot	Position	6	1000168040	169869
339.192	977.066	0.32285	um	Spot	Position	6	1000167537	169870
515.476	731.867	0.32285	um	Spot	Position	6	1000167620	169927
485.443	775.738	0.32285	um	Spot	Position	6	1000167625	169931
503.431	783.968	0.32285	um	Spot	Position	6	1000167626	169932
458.886	854.216	0.32285	um	Spot	Position	6	1000167512	169939
534.004	885.383	0.32285	um	Spot	Position	6	1000167643	169942
519.959	983.625	0.32285	um	Spot	Position	6	1000167660	169956
587.118	985.903	0.32285	um	Spot	Position	6	1000167658	169958
589.638	1019.73	0.32285	um	Spot	Position	6	1000167669	169967
555.114	1021.5	0.32285	um	Spot	Position	6	1000167670	169968
669.498	948.039	0.32285	um	Spot	Position	6	1000167767	170061
613.429	957.858	0.32285	um	Spot	Position	6	1000167773	170066
667.605	984.295	0.32285	um	Spot	Position	6	1000167780	170080
666.469	1034.22	0.32285	um	Spot	Position	6	1000167798	170094
662.087	1052.07	0.32285	um	Spot	Position	6	1000167804	170100
935.976	694.428	0.32285	um	Spot	Position	6	1000167828	170123
832.444	795.155	0.32285	um	Spot	Position	6	1000167859	170160
868.414	839.496	0.32285	um	Spot	Position	6	1000167870	170170
847.325	865.699	0.32285	um	Spot	Position	6	1000167873	170176
927.257	875.833	0.32285	um	Spot	Position	6	1000167874	170177
781.388	948.391	0.32285	um	Spot	Position	6	1000167887	170192
946.855	670.924	0.32285	um	Spot	Position	6	1000167904	170207
949.495	870.142	0.32285	um	Spot	Position	6	1000167875	170225
80.5773	116.786	0.32285	um	Spot	Position	7	1000000008	170228
63.8752	338.427	0.32285	um	Spot	Position	7	1000168827	170230
76.0313	614.121	0.32285	um	Spot	Position	7	1000000067	170237
304.222	279.19	0.32285	um	Spot	Position	7	1000000121	170248
251.194	323.859	0.32285	um	Spot	Position	7	1000000129	170249
189.655	399.076	0.32285	um	Spot	Position	7	1000169776	170250
291.376	560.124	0.32285	um	Spot	Position	7	1000000168	170256
420.777	515.08	0.32285	um	Spot	Position	7	1000000260	170267
375.203	538.423	0.32285	um	Spot	Position	7	1000000266	170268
370.991	625.728	0.32285	um	Spot	Position	7	1000000287	170272
502.798	558.305	0.32285	um	Spot	Position	7	1000000373	170295
699.191	393.927	0.32285	um	Spot	Position	7	1000000461	170306
908.167	656.126	0.32285	um	Spot	Position	7	1000000590	170332
287.38	721.42	0.32285	um	Spot	Position	7	1000168930	170338
435.927	765.868	0.32285	um	Spot	Position	7	1000167494	170341
361.544	810.85	0.32285	um	Spot	Position	7	1000167500	170342
403.37	842.572	0.32285	um	Spot	Position	7	1000167509	170346
281.581	916.845	0.32285	um	Spot	Position	7	1000167523	170347
382.326	917.76	0.32285	um	Spot	Position	7	1000167524	170348
305.517	966.029	0.32285	um	Spot	Position	7	1000168040	170349
339.276	976.84	0.32285	um	Spot	Position	7	1000167537	170350
516.341	730.982	0.32285	um	Spot	Position	7	1000167620	170395
485.971	775.108	0.32285	um	Spot	Position	7	1000167625	170401
504.44	783.402	0.32285	um	Spot	Position	7	1000167626	170404
464.437	852.92	0.32285	um	Spot	Position	7	1000167512	170417
533.495	884.898	0.32285	um	Spot	Position	7	1000167643	170418
521.308	983.87	0.32285	um	Spot	Position	7	1000167660	170431
588.668	985.147	0.32285	um	Spot	Position	7	1000167658	170432
590.032	1019.76	0.32285	um	Spot	Position	7	1000167669	170440
555.315	1021.42	0.32285	um	Spot	Position	7	1000167670	170441
669.54	948.193	0.32285	um	Spot	Position	7	1000167767	170536
668.149	984.483	0.32285	um	Spot	Position	7	1000167780	170554
667.346	1034.36	0.32285	um	Spot	Position	7	1000167798	170572
662.048	1052.04	0.32285	um	Spot	Position	7	1000167804	170579
934.59	694.067	0.32285	um	Spot	Position	7	1000167828	170600
832.356	794.708	0.32285	um	Spot	Position	7	1000167859	170633
869.65	838.139	0.32285	um	Spot	Position	7	1000167870	170643
846.91	865.615	0.32285	um	Spot	Position	7	1000167873	170651
927.715	876.465	0.32285	um	Spot	Position	7	1000167874	170652
782.326	948.755	0.32285	um	Spot	Position	7	1000167887	170668
945.507	668.261	0.32285	um	Spot	Position	7	1000167904	170688
950.132	870.203	0.32285	um	Spot	Position	7	1000167875	170712
82.7724	117.073	0.32285	um	Spot	Position	8	1000000008	170715
65.1008	337.786	0.32285	um	Spot	Position	8	1000168827	170717
75.3546	615.538	0.32285	um	Spot	Position	8	1000000067	170724
305.038	279.485	0.32285	um	Spot	Position	8	1000000121	170735
254.024	324.935	0.32285	um	Spot	Position	8	1000000129	170737
185.884	339.179	0.32285	um	Spot	Position	8	1000000132	170738
190.42	400.059	0.32285	um	Spot	Position	8	1000169776	170739
291.384	558.429	0.32285	um	Spot	Position	8	1000000168	170744
421.199	514.324	0.32285	um	Spot	Position	8	1000000260	170755
375.108	536.303	0.32285	um	Spot	Position	8	1000000266	170756
370.808	624.265	0.32285	um	Spot	Position	8	1000000287	170759
501.918	558.535	0.32285	um	Spot	Position	8	1000000373	170780
698.475	395.556	0.32285	um	Spot	Position	8	1000000461	170791
771.664	568.464	0.32285	um	Spot	Position	8	1000000481	170794
907.058	655.34	0.32285	um	Spot	Position	8	1000000590	170817
287.224	725.271	0.32285	um	Spot	Position	8	1000168930	170823
436.181	764.746	0.32285	um	Spot	Position	8	1000167494	170827
358.824	806.962	0.32285	um	Spot	Position	8	1000167500	170828
302.97	817.832	0.32285	um	Spot	Position	8	1000170829	170829
289.387	874.116	0.32285	um	Spot	Position	8	1000167515	170832
281.581	916.593	0.32285	um	Spot	Position	8	1000167523	170833
382.054	916.924	0.32285	um	Spot	Position	8	1000167524	170834
311.223	967.683	0.32285	um	Spot	Position	8	1000168040	170835
339.375	977.236	0.32285	um	Spot	Position	8	1000167537	170836
516.697	730.033	0.32285	um	Spot	Position	8	1000167620	170874
486.185	774.419	0.32285	um	Spot	Position	8	1000167625	170879
504.894	782.92	0.32285	um	Spot	Position	8	1000167626	170880
472.364	849.575	0.32285	um	Spot	Position	8	1000167512	170889
533.272	884.244	0.32285	um	Spot	Position	8	1000167643	170892
606.669	955.339	0.32285	um	Spot	Position	8	1000167773	170905
592.573	982.563	0.32285	um	Spot	Position	8	1000167658	170906
523.921	984.141	0.32285	um	Spot	Position	8	1000167660	170907
590.299	1020.06	0.32285	um	Spot	Position	8	1000167669	170916
555.648	1021.55	0.32285	um	Spot	Position	8	1000167670	170917
671.382	947.388	0.32285	um	Spot	Position	8	1000167767	171014
669.076	984.426	0.32285	um	Spot	Position	8	1000167780	171032
668.103	1034.55	0.32285	um	Spot	Position	8	1000167798	171048
663.257	1052.55	0.32285	um	Spot	Position	8	1000167804	171055
933.173	693.419	0.32285	um	Spot	Position	8	1000167828	171076
832.033	794.134	0.32285	um	Spot	Position	8	1000167859	171109
868.659	840.214	0.32285	um	Spot	Position	8	1000167870	171121
847.422	865.261	0.32285	um	Spot	Position	8	1000167873	171124
927.949	877.054	0.32285	um	Spot	Position	8	1000167874	171126
783.984	948.188	0.32285	um	Spot	Position	8	1000167887	171141
944.128	667.811	0.32285	um	Spot	Position	8	1000167904	171155
950.481	870.325	0.32285	um	Spot	Position	8	1000167875	171172
84.0198	116.689	0.32285	um	Spot	Position	9	1000000008	171175
65.4576	338.167	0.32285	um	Spot	Position	9	1000168827	171177
75.5014	616.238	0.32285	um	Spot	Position	9	1000000067	171184
305.699	279.909	0.32285	um	Spot	Position	9	1000000121	171193
259.105	325.476	0.32285	um	Spot	Position	9	1000000129	171195
191.638	402.02	0.32285	um	Spot	Position	9	1000169776	171196
292.451	557.955	0.32285	um	Spot	Position	9	1000000168	171202
421.965	513.517	0.32285	um	Spot	Position	9	1000000260	171213
375.852	535.395	0.32285	um	Spot	Position	9	1000000266	171214
371.74	623.165	0.32285	um	Spot	Position	9	1000000287	171218
503.199	557.648	0.32285	um	Spot	Position	9	1000000373	171240
697.286	397.374	0.32285	um	Spot	Position	9	1000000461	171251
770.168	568.082	0.32285	um	Spot	Position	9	1000000481	171255
906.203	654.211	0.32285	um	Spot	Position	9	1000000590	171278
288.031	724.374	0.32285	um	Spot	Position	9	1000168930	171284
436.93	764.198	0.32285	um	Spot	Position	9	1000167494	171288
356.696	803.017	0.32285	um	Spot	Position	9	1000167500	171289
302.964	816.792	0.32285	um	Spot	Position	9	1000170829	171290
398.605	843.637	0.32285	um	Spot	Position	9	1000167509	171293
289.229	873.025	0.32285	um	Spot	Position	9	1000167515	171294
281.581	916.32	0.32285	um	Spot	Position	9	1000167523	171295
382.268	916.752	0.32285	um	Spot	Position	9	1000167524	171296
319.687	965.34	0.32285	um	Spot	Position	9	1000168040	171297
339.644	977.203	0.32285	um	Spot	Position	9	1000167537	171298
517.094	729.361	0.32285	um	Spot	Position	9	1000167620	171327
485.795	773.318	0.32285	um	Spot	Position	9	1000167625	171332
505.533	782.359	0.32285	um	Spot	Position	9	1000167626	171334
487.235	844.748	0.32285	um	Spot	Position	9	1000167512	171344
533.39	883.066	0.32285	um	Spot	Position	9	1000167643	171347
607.612	953.785	0.32285	um	Spot	Position	9	1000167773	171361
590.222	980.713	0.32285	um	Spot	Position	9	1000167658	171363
523.767	983.255	0.32285	um	Spot	Position	9	1000167660	171364
590.763	1020	0.32285	um	Spot	Position	9	1000167669	171375
555.949	1021.52	0.32285	um	Spot	Position	9	1000167670	171376
670.37	948.079	0.32285	um	Spot	Position	9	1000167767	171472
669.613	984.594	0.32285	um	Spot	Position	9	1000167780	171492
668.596	1034.92	0.32285	um	Spot	Position	9	1000167798	171507
664.095	1053.25	0.32285	um	Spot	Position	9	1000167804	171514
943.316	668.174	0.32285	um	Spot	Position	9	1000167904	171529
932.644	693.145	0.32285	um	Spot	Position	9	1000167828	171536
831.988	793.964	0.32285	um	Spot	Position	9	1000167859	171568
868.387	837.979	0.32285	um	Spot	Position	9	1000167870	171579
847.482	865.509	0.32285	um	Spot	Position	9	1000167873	171585
928.546	877.389	0.32285	um	Spot	Position	9	1000167874	171587
783.781	949.056	0.32285	um	Spot	Position	9	1000167887	171604
949.277	871.493	0.32285	um	Spot	Position	9	1000167875	171638
83.8542	115.58	0.32285	um	Spot	Position	10	1000000008	171640
65.5491	338.842	0.32285	um	Spot	Position	10	1000168827	171642
75.4765	616.869	0.32285	um	Spot	Position	10	1000000067	171649
306.566	281	0.32285	um	Spot	Position	10	1000000121	171660
260.926	325.947	0.32285	um	Spot	Position	10	1000000129	171662
313.875	390.038	0.32285	um	Spot	Position	10	1000171663	171663
193.363	404.46	0.32285	um	Spot	Position	10	1000169776	171664
293.127	557.239	0.32285	um	Spot	Position	10	1000000168	171669
422.321	512.574	0.32285	um	Spot	Position	10	1000000260	171679
376.494	534.832	0.32285	um	Spot	Position	10	1000000266	171680
372.255	621.188	0.32285	um	Spot	Position	10	1000000287	171683
503.577	557.703	0.32285	um	Spot	Position	10	1000000373	171705
697.34	398.927	0.32285	um	Spot	Position	10	1000000461	171716
905.434	653.154	0.32285	um	Spot	Position	10	1000000590	171742
290.3	714.382	0.32285	um	Spot	Position	10	1000168930	171750
438.154	762.68	0.32285	um	Spot	Position	10	1000167494	171754
354.73	797.556	0.32285	um	Spot	Position	10	1000167500	171755
302.926	816.013	0.32285	um	Spot	Position	10	1000170829	171756
281.581	916.053	0.32285	um	Spot	Position	10	1000167523	171759
382.665	915.747	0.32285	um	Spot	Position	10	1000167524	171760
320.234	964.967	0.32285	um	Spot	Position	10	1000168040	171761
339.514	977.007	0.32285	um	Spot	Position	10	1000167537	171762
517.098	728.058	0.32285	um	Spot	Position	10	1000167620	171800
487.659	769.797	0.32285	um	Spot	Position	10	1000167625	171805
505.565	781.092	0.32285	um	Spot	Position	10	1000167626	171809
500.641	844.833	0.32285	um	Spot	Position	10	1000167512	171818
534.76	881.314	0.32285	um	Spot	Position	10	1000167643	171824
605.149	952.36	0.32285	um	Spot	Position	10	1000167773	171835
589.397	980.879	0.32285	um	Spot	Position	10	1000167658	171838
524.47	982.763	0.32285	um	Spot	Position	10	1000167660	171839
591.445	1020.17	0.32285	um	Spot	Position	10	1000167669	171849
556.544	1021.65	0.32285	um	Spot	Position	10	1000167670	171850
671.403	947.684	0.32285	um	Spot	Position	10	1000167767	171943
670.269	985.157	0.32285	um	Spot	Position	10	1000167780	171960
669.483	1035.4	0.32285	um	Spot	Position	10	1000167798	171973
665.371	1053.35	0.32285	um	Spot	Position	10	1000167804	171982
942.391	667.641	0.32285	um	Spot	Position	10	1000167904	171995
931.492	692.411	0.32285	um	Spot	Position	10	1000167828	172004
831.794	793.396	0.32285	um	Spot	Position	10	1000167859	172035
868.038	838.941	0.32285	um	Spot	Position	10	1000167870	172044
847.323	865.374	0.32285	um	Spot	Position	10	1000167873	172050
929.512	878.711	0.32285	um	Spot	Position	10	1000167874	172051
784.269	949.115	0.32285	um	Spot	Position	10	1000167887	172071
948.896	872.056	0.32285	um	Spot	Position	10	1000167875	172110
84.4381	114.878	0.32285	um	Spot	Position	11	1000000008	172112
65.3946	339.153	0.32285	um	Spot	Position	11	1000168827	172114
75.4211	619.391	0.32285	um	Spot	Position	11	1000000067	172121
307.405	280.604	0.32285	um	Spot	Position	11	1000000121	172131
263.138	327.596	0.32285	um	Spot	Position	11	1000000129	172133
315.934	390.173	0.32285	um	Spot	Position	11	1000171663	172134
194.461	403.731	0.32285	um	Spot	Position	11	1000169776	172135
293.651	556.739	0.32285	um	Spot	Position	11	1000000168	172139
423.322	512.234	0.32285	um	Spot	Position	11	1000000260	172151
376.971	534.438	0.32285	um	Spot	Position	11	1000000266	172152
372.977	620.251	0.32285	um	Spot	Position	11	1000000287	172155
503.813	557.001	0.32285	um	Spot	Position	11	1000000373	172178
905.543	651.727	0.32285	um	Spot	Position	11	1000000590	172214
293.353	711.177	0.32285	um	Spot	Position	11	1000168930	172222
439.451	761.666	0.32285	um	Spot	Position	11	1000167494	172227
302.669	815.641	0.32285	um	Spot	Position	11	1000170829	172229
289.158	872.583	0.32285	um	Spot	Position	11	1000167515	172231
281.581	915.87	0.32285	um	Spot	Position	11	1000167523	172232
383.196	915.963	0.32285	um	Spot	Position	11	1000167524	172233
320.869	964.347	0.32285	um	Spot	Position	11	1000168040	172235
517.308	727.936	0.32285	um	Spot	Position	11	1000167620	172282
488.426	767.36	0.32285	um	Spot	Position	11	1000167625	172288
505.867	780.779	0.32285	um	Spot	Position	11	1000167626	172290
507.351	845.759	0.32285	um	Spot	Position	11	1000167512	172300
535.94	880.542	0.32285	um	Spot	Position	11	1000167643	172303
605.264	952.664	0.32285	um	Spot	Position	11	1000167773	172316
589.323	981.692	0.32285	um	Spot	Position	11	1000167658	172320
524.698	982.136	0.32285	um	Spot	Position	11	1000167660	172321
592.123	1020.5	0.32285	um	Spot	Position	11	1000167669	172332
557.301	1021.9	0.32285	um	Spot	Position	11	1000167670	172333
600.176	1031.42	0.32285	um	Spot	Position	11	1000172337	172337
673.204	947.084	0.32285	um	Spot	Position	11	1000167767	172431
670.609	985.028	0.32285	um	Spot	Position	11	1000167780	172452
669.913	1035.53	0.32285	um	Spot	Position	11	1000167798	172469
666.191	1053.48	0.32285	um	Spot	Position	11	1000167804	172476
941.74	667.199	0.32285	um	Spot	Position	11	1000167904	172491
931.513	691.638	0.32285	um	Spot	Position	11	1000167828	172498
831.673	792.723	0.32285	um	Spot	Position	11	1000167859	172532
869.118	832.992	0.32285	um	Spot	Position	11	1000167870	172542
847.591	865.256	0.32285	um	Spot	Position	11	1000167873	172552
930.648	882.954	0.32285	um	Spot	Position	11	1000167874	172554
785.661	949.469	0.32285	um	Spot	Position	11	1000167887	172569
946.931	873.77	0.32285	um	Spot	Position	11	1000167875	172608
85.2856	114.7	0.32285	um	Spot	Position	12	1000000008	172610
65.8145	339.714	0.32285	um	Spot	Position	12	1000168827	172611
75.9358	620.005	0.32285	um	Spot	Position	12	1000000067	172619
310.284	282.747	0.32285	um	Spot	Position	12	1000000121	172629
265.634	329.071	0.32285	um	Spot	Position	12	1000000129	172631
192.165	340.02	0.32285	um	Spot	Position	12	1000000132	172632
317.017	391.518	0.32285	um	Spot	Position	12	1000171663	172633
199.859	411.909	0.32285	um	Spot	Position	12	1000169776	172634
294.793	555.901	0.32285	um	Spot	Position	12	1000000168	172638
424.773	511.886	0.32285	um	Spot	Position	12	1000000260	172652
378.188	533.462	0.32285	um	Spot	Position	12	1000000266	172653
373.984	620.223	0.32285	um	Spot	Position	12	1000000287	172656
402.793	658.937	0.32285	um	Spot	Position	12	1000172662	172662
504.901	557.046	0.32285	um	Spot	Position	12	1000000373	172679
765.362	567.047	0.32285	um	Spot	Position	12	1000000481	172692
904.496	651.407	0.32285	um	Spot	Position	12	1000000590	172716
281.581	691.554	0.32285	um	Spot	Position	12	1000172723	172723
294.795	710.224	0.32285	um	Spot	Position	12	1000168930	172724
440.65	761.177	0.32285	um	Spot	Position	12	1000167494	172729
351.531	790.823	0.32285	um	Spot	Position	12	1000167500	172730
403.209	838.025	0.32285	um	Spot	Position	12	1000167509	172734
281.581	915.201	0.32285	um	Spot	Position	12	1000167523	172735
383.769	916.369	0.32285	um	Spot	Position	12	1000167524	172736
330.268	959.696	0.32285	um	Spot	Position	12	1000168040	172737
518.612	727.625	0.32285	um	Spot	Position	12	1000167620	172781
489.442	766.045	0.32285	um	Spot	Position	12	1000167625	172788
506.435	780.217	0.32285	um	Spot	Position	12	1000167626	172791
522.453	848.721	0.32285	um	Spot	Position	12	1000167512	172799
535.684	880.814	0.32285	um	Spot	Position	12	1000167643	172801
606.53	952.609	0.32285	um	Spot	Position	12	1000167773	172813
524.931	981.411	0.32285	um	Spot	Position	12	1000167660	172815
587.227	981.353	0.32285	um	Spot	Position	12	1000167658	172816
592.551	1020.25	0.32285	um	Spot	Position	12	1000167669	172824
557.805	1021.72	0.32285	um	Spot	Position	12	1000167670	172825
600.501	1031.43	0.32285	um	Spot	Position	12	1000172337	172829
673.038	947.275	0.32285	um	Spot	Position	12	1000167767	172917
670.891	985.232	0.32285	um	Spot	Position	12	1000167780	172938
670.19	1035.97	0.32285	um	Spot	Position	12	1000167798	172950
666.668	1054.41	0.32285	um	Spot	Position	12	1000167804	172957
940.345	666.986	0.32285	um	Spot	Position	12	1000167904	172968
930.636	691.748	0.32285	um	Spot	Position	12	1000167828	172976
831.283	793.005	0.32285	um	Spot	Position	12	1000167859	173013
867.966	836.339	0.32285	um	Spot	Position	12	1000167870	173024
847.922	865.359	0.32285	um	Spot	Position	12	1000167873	173031
931.265	883.819	0.32285	um	Spot	Position	12	1000167874	173034
785.705	949.89	0.32285	um	Spot	Position	12	1000167887	173050
947.096	874.2	0.32285	um	Spot	Position	12	1000167875	173082
85.9601	114.292	0.32285	um	Spot	Position	13	1000000008	173084
60.2559	343.789	0.32285	um	Spot	Position	13	1000168827	173086
311.529	283.003	0.32285	um	Spot	Position	13	1000000121	173105
267.679	329.643	0.32285	um	Spot	Position	13	1000000129	173107
194.077	340.455	0.32285	um	Spot	Position	13	1000000132	173108
316.641	391.713	0.32285	um	Spot	Position	13	1000171663	173109
201.786	413.658	0.32285	um	Spot	Position	13	1000169776	173111
296.212	554.853	0.32285	um	Spot	Position	13	1000000168	173113
424.685	511.396	0.32285	um	Spot	Position	13	1000000260	173125
379.204	531.734	0.32285	um	Spot	Position	13	1000000266	173126
374.103	618.728	0.32285	um	Spot	Position	13	1000000287	173129
400.77	657.047	0.32285	um	Spot	Position	13	1000172662	173135
442.502	658.937	0.32285	um	Spot	Position	13	1000173136	173136
505.209	556.127	0.32285	um	Spot	Position	13	1000000373	173154
764.151	567.297	0.32285	um	Spot	Position	13	1000000481	173167
903.03	651.043	0.32285	um	Spot	Position	13	1000000590	173193
281.581	690.039	0.32285	um	Spot	Position	13	1000172723	173199
298.435	706.534	0.32285	um	Spot	Position	13	1000168930	173200
441.012	759.663	0.32285	um	Spot	Position	13	1000167494	173205
312.059	803.235	0.32285	um	Spot	Position	13	1000170829	173206
289.459	872.135	0.32285	um	Spot	Position	13	1000167515	173209
281.581	915.222	0.32285	um	Spot	Position	13	1000167523	173210
383.504	915.305	0.32285	um	Spot	Position	13	1000167524	173211
331.261	959.068	0.32285	um	Spot	Position	13	1000168040	173212
518.918	726.688	0.32285	um	Spot	Position	13	1000167620	173254
488.087	764.936	0.32285	um	Spot	Position	13	1000167625	173260
506.855	778.781	0.32285	um	Spot	Position	13	1000167626	173262
534.924	849.475	0.32285	um	Spot	Position	13	1000167512	173268
535.622	880.55	0.32285	um	Spot	Position	13	1000167643	173269
604.659	952.621	0.32285	um	Spot	Position	13	1000167773	173283
522.437	980.905	0.32285	um	Spot	Position	13	1000167660	173285
587.018	984.014	0.32285	um	Spot	Position	13	1000167658	173286
592.586	1020.58	0.32285	um	Spot	Position	13	1000167669	173296
557.863	1021.84	0.32285	um	Spot	Position	13	1000167670	173297
600.082	1031.97	0.32285	um	Spot	Position	13	1000172337	173301
673.176	947.219	0.32285	um	Spot	Position	13	1000167767	173394
671.058	985.528	0.32285	um	Spot	Position	13	1000167780	173411
670.473	1036.08	0.32285	um	Spot	Position	13	1000167798	173423
667.24	1054.67	0.32285	um	Spot	Position	13	1000167804	173428
938.582	666.401	0.32285	um	Spot	Position	13	1000167904	173437
929.037	691.8	0.32285	um	Spot	Position	13	1000167828	173446
830.636	792.878	0.32285	um	Spot	Position	13	1000167859	173479
867.817	835.527	0.32285	um	Spot	Position	13	1000167870	173490
847.711	865.437	0.32285	um	Spot	Position	13	1000167873	173498
931.488	884.419	0.32285	um	Spot	Position	13	1000167874	173499
785.683	949.993	0.32285	um	Spot	Position	13	1000167887	173516
950.748	872.723	0.32285	um	Spot	Position	13	1000167875	173556
87.3752	113.663	0.32285	um	Spot	Position	14	1000000008	173558
60.6799	343.655	0.32285	um	Spot	Position	14	1000168827	173561
76.8411	619.436	0.32285	um	Spot	Position	14	1000000067	173569
312.771	283.475	0.32285	um	Spot	Position	14	1000000121	173581
276.588	332.14	0.32285	um	Spot	Position	14	1000000129	173583
195.464	340.921	0.32285	um	Spot	Position	14	1000000132	173584
318.437	393.257	0.32285	um	Spot	Position	14	1000171663	173585
203.226	414.827	0.32285	um	Spot	Position	14	1000169776	173587
297.176	554.222	0.32285	um	Spot	Position	14	1000000168	173591
426.662	510.423	0.32285	um	Spot	Position	14	1000000260	173604
378.975	531.967	0.32285	um	Spot	Position	14	1000000266	173605
374.051	617.67	0.32285	um	Spot	Position	14	1000000287	173609
403.198	658.555	0.32285	um	Spot	Position	14	1000172662	173615
442.487	658.937	0.32285	um	Spot	Position	14	1000173136	173616
505.569	556.361	0.32285	um	Spot	Position	14	1000000373	173632
762.091	566.675	0.32285	um	Spot	Position	14	1000000481	173645
902.849	651.357	0.32285	um	Spot	Position	14	1000000590	173670
281.581	688.497	0.32285	um	Spot	Position	14	1000172723	173677
298.473	704.987	0.32285	um	Spot	Position	14	1000168930	173678
441.341	758.556	0.32285	um	Spot	Position	14	1000167494	173682
313.394	800.827	0.32285	um	Spot	Position	14	1000170829	173683
416.968	830.818	0.32285	um	Spot	Position	14	1000167509	173685
289.652	871.752	0.32285	um	Spot	Position	14	1000167515	173687
281.581	914.26	0.32285	um	Spot	Position	14	1000167523	173688
383.412	915.086	0.32285	um	Spot	Position	14	1000167524	173689
330.9	958.698	0.32285	um	Spot	Position	14	1000168040	173691
518.825	726.382	0.32285	um	Spot	Position	14	1000167620	173726
484.106	765.312	0.32285	um	Spot	Position	14	1000167625	173730
507.047	778.12	0.32285	um	Spot	Position	14	1000167626	173732
544.068	850.575	0.32285	um	Spot	Position	14	1000167512	173739
533.491	881.601	0.32285	um	Spot	Position	14	1000167643	173744
602.54	952.759	0.32285	um	Spot	Position	14	1000167773	173758
523.901	982.676	0.32285	um	Spot	Position	14	1000167660	173762
584.261	987.771	0.32285	um	Spot	Position	14	1000167658	173764
592.533	1020.9	0.32285	um	Spot	Position	14	1000167669	173775
557.658	1022.15	0.32285	um	Spot	Position	14	1000167670	173777
600.127	1032.4	0.32285	um	Spot	Position	14	1000172337	173780
673.877	947.032	0.32285	um	Spot	Position	14	1000167767	173876
671.851	985.689	0.32285	um	Spot	Position	14	1000167780	173892
670.845	1036.36	0.32285	um	Spot	Position	14	1000167798	173907
667.92	1054.85	0.32285	um	Spot	Position	14	1000167804	173912
937.893	666.396	0.32285	um	Spot	Position	14	1000167904	173932
928.031	691.683	0.32285	um	Spot	Position	14	1000167828	173938
830.362	792.879	0.32285	um	Spot	Position	14	1000167859	173966
864.82	836.468	0.32285	um	Spot	Position	14	1000167870	173977
847.467	865.273	0.32285	um	Spot	Position	14	1000167873	173983
931.988	884.933	0.32285	um	Spot	Position	14	1000167874	173985
786.166	950.353	0.32285	um	Spot	Position	14	1000167887	174002
951.436	872.55	0.32285	um	Spot	Position	14	1000167875	174039
88.961	113.549	0.32285	um	Spot	Position	15	1000000008	174041
54.4892	349.655	0.32285	um	Spot	Position	15	1000168827	174044
77.1596	619.318	0.32285	um	Spot	Position	15	1000000067	174052
314.794	284.223	0.32285	um	Spot	Position	15	1000000121	174062
289.625	333.688	0.32285	um	Spot	Position	15	1000000129	174064
197.462	341.152	0.32285	um	Spot	Position	15	1000000132	174065
318.456	393.314	0.32285	um	Spot	Position	15	1000171663	174066
207.08	418.917	0.32285	um	Spot	Position	15	1000169776	174068
298.173	554.068	0.32285	um	Spot	Position	15	1000000168	174070
427.727	510.923	0.32285	um	Spot	Position	15	1000000260	174082
373.719	616.84	0.32285	um	Spot	Position	15	1000000287	174084
405.274	655.171	0.32285	um	Spot	Position	15	1000172662	174090
442.342	658.937	0.32285	um	Spot	Position	15	1000173136	174091
505.767	555.726	0.32285	um	Spot	Position	15	1000000373	174111
760.866	566.47	0.32285	um	Spot	Position	15	1000000481	174122
281.581	687.007	0.32285	um	Spot	Position	15	1000172723	174154
355.489	788.633	0.32285	um	Spot	Position	15	1000167500	174158
313.139	799.066	0.32285	um	Spot	Position	15	1000170829	174159
416.824	828.645	0.32285	um	Spot	Position	15	1000167509	174161
289.755	870.697	0.32285	um	Spot	Position	15	1000167515	174163
281.581	914.127	0.32285	um	Spot	Position	15	1000167523	174164
331.201	958.359	0.32285	um	Spot	Position	15	1000168040	174166
332.889	977.158	0.32285	um	Spot	Position	15	1000174167	174167
518.874	726.182	0.32285	um	Spot	Position	15	1000167620	174214
484.511	766.229	0.32285	um	Spot	Position	15	1000167625	174223
507.073	777.356	0.32285	um	Spot	Position	15	1000167626	174225
557.773	854.6	0.32285	um	Spot	Position	15	1000167512	174236
527.437	882.181	0.32285	um	Spot	Position	15	1000167643	174239
605.137	951.399	0.32285	um	Spot	Position	15	1000167773	174251
522.208	982.06	0.32285	um	Spot	Position	15	1000167660	174254
584.176	987.6	0.32285	um	Spot	Position	15	1000167658	174255
592.449	1020.99	0.32285	um	Spot	Position	15	1000167669	174265
557.6	1022.34	0.32285	um	Spot	Position	15	1000167670	174266
600.313	1032.18	0.32285	um	Spot	Position	15	1000172337	174269
673.629	947.2	0.32285	um	Spot	Position	15	1000167767	174360
671.608	986.137	0.32285	um	Spot	Position	15	1000167780	174373
671.361	1036.6	0.32285	um	Spot	Position	15	1000167798	174388
668.888	1054.47	0.32285	um	Spot	Position	15	1000167804	174393
936.908	665.923	0.32285	um	Spot	Position	15	1000167904	174409
927.216	691.533	0.32285	um	Spot	Position	15	1000167828	174415
830.059	792.671	0.32285	um	Spot	Position	15	1000167859	174445
864.164	837.766	0.32285	um	Spot	Position	15	1000167870	174455
847.056	864.813	0.32285	um	Spot	Position	15	1000167873	174460
932.35	885.068	0.32285	um	Spot	Position	15	1000167874	174463
786.551	950.457	0.32285	um	Spot	Position	15	1000167887	174481
948.804	874.304	0.32285	um	Spot	Position	15	1000167875	174521
89.2523	113.244	0.32285	um	Spot	Position	16	1000000008	174523
42.9369	352.417	0.32285	um	Spot	Position	16	1000168827	174527
77.3706	620.591	0.32285	um	Spot	Position	16	1000000067	174534
315.964	284.178	0.32285	um	Spot	Position	16	1000000121	174544
300.67	333.141	0.32285	um	Spot	Position	16	1000000129	174546
198.239	341.048	0.32285	um	Spot	Position	16	1000000132	174547
319.466	392.703	0.32285	um	Spot	Position	16	1000171663	174548
208.193	418.922	0.32285	um	Spot	Position	16	1000169776	174550
299.069	553.747	0.32285	um	Spot	Position	16	1000000168	174553
408.67	340.463	0.32285	um	Spot	Position	16	1000174564	174564
427.937	509.838	0.32285	um	Spot	Position	16	1000000260	174569
380.294	530.647	0.32285	um	Spot	Position	16	1000000266	174570
373.914	615.546	0.32285	um	Spot	Position	16	1000000287	174572
405.233	652.914	0.32285	um	Spot	Position	16	1000172662	174578
441.458	655.855	0.32285	um	Spot	Position	16	1000173136	174579
506.541	554.821	0.32285	um	Spot	Position	16	1000000373	174598
759.43	565.819	0.32285	um	Spot	Position	16	1000000481	174611
902.497	651.214	0.32285	um	Spot	Position	16	1000000590	174637
281.581	685.615	0.32285	um	Spot	Position	16	1000172723	174643
442.441	756.387	0.32285	um	Spot	Position	16	1000167494	174646
356.881	788.77	0.32285	um	Spot	Position	16	1000167500	174647
314.04	797.203	0.32285	um	Spot	Position	16	1000170829	174648
289.699	870.402	0.32285	um	Spot	Position	16	1000167515	174651
281.581	913.875	0.32285	um	Spot	Position	16	1000167523	174652
336.527	956.597	0.32285	um	Spot	Position	16	1000168040	174654
333.567	976.522	0.32285	um	Spot	Position	16	1000174167	174655
518.903	724.316	0.32285	um	Spot	Position	16	1000167620	174694
484.12	765.918	0.32285	um	Spot	Position	16	1000167625	174701
506.691	776.855	0.32285	um	Spot	Position	16	1000167626	174704
558.628	854.196	0.32285	um	Spot	Position	16	1000167512	174712
521.139	882.181	0.32285	um	Spot	Position	16	1000167643	174718
522.732	982.084	0.32285	um	Spot	Position	16	1000167660	174731
584.683	986.796	0.32285	um	Spot	Position	16	1000167658	174732
565.417	1008.99	0.32285	um	Spot	Position	16	1000174739	174739
593.021	1021.16	0.32285	um	Spot	Position	16	1000167669	174744
557.852	1022.67	0.32285	um	Spot	Position	16	1000167670	174745
600.886	1032.62	0.32285	um	Spot	Position	16	1000172337	174748
674.131	946.919	0.32285	um	Spot	Position	16	1000167767	174835
612.513	953.094	0.32285	um	Spot	Position	16	1000167773	174838
672.483	985.85	0.32285	um	Spot	Position	16	1000167780	174855
671.976	1036.82	0.32285	um	Spot	Position	16	1000167798	174871
671.804	1055.87	0.32285	um	Spot	Position	16	1000167804	174876
936.234	666.208	0.32285	um	Spot	Position	16	1000167904	174887
926.893	691.003	0.32285	um	Spot	Position	16	1000167828	174893
829.821	792.459	0.32285	um	Spot	Position	16	1000167859	174926
865.499	835.928	0.32285	um	Spot	Position	16	1000167870	174936
843.901	864.179	0.32285	um	Spot	Position	16	1000167873	174941
933.401	885.407	0.32285	um	Spot	Position	16	1000167874	174943
787.15	951.147	0.32285	um	Spot	Position	16	1000167887	174963
946.522	876.501	0.32285	um	Spot	Position	16	1000167875	175002
89.6586	112.678	0.32285	um	Spot	Position	17	1000000008	175005
25.3849	354.243	0.32285	um	Spot	Position	17	1000168827	175009
78.0676	620.481	0.32285	um	Spot	Position	17	1000000067	175017
316.7	286.576	0.32285	um	Spot	Position	17	1000000121	175029
199.228	341.088	0.32285	um	Spot	Position	17	1000000132	175031
316.773	388.838	0.32285	um	Spot	Position	17	1000171663	175032
208.946	418.91	0.32285	um	Spot	Position	17	1000169776	175034
299.49	552.632	0.32285	um	Spot	Position	17	1000000168	175036
408.724	342.062	0.32285	um	Spot	Position	17	1000174564	175047
428.539	509.244	0.32285	um	Spot	Position	17	1000000260	175053
379.613	530.609	0.32285	um	Spot	Position	17	1000000266	175054
491.878	572.313	0.32285	um	Spot	Position	17	1000000373	175055
374.743	614.367	0.32285	um	Spot	Position	17	1000000287	175057
404.849	652.789	0.32285	um	Spot	Position	17	1000172662	175063
440.517	652.57	0.32285	um	Spot	Position	17	1000173136	175064
901.726	650.857	0.32285	um	Spot	Position	17	1000000590	175117
281.581	684.565	0.32285	um	Spot	Position	17	1000172723	175123
315.42	796.567	0.32285	um	Spot	Position	17	1000170829	175127
289.694	869.875	0.32285	um	Spot	Position	17	1000167515	175130
383.256	911.706	0.32285	um	Spot	Position	17	1000167524	175131
281.581	914.424	0.32285	um	Spot	Position	17	1000167523	175132
342.106	953.7	0.32285	um	Spot	Position	17	1000168040	175134
519.513	724.198	0.32285	um	Spot	Position	17	1000167620	175178
483.329	764.792	0.32285	um	Spot	Position	17	1000167625	175182
506.588	775.358	0.32285	um	Spot	Position	17	1000167626	175184
566.891	857.412	0.32285	um	Spot	Position	17	1000167512	175195
504.162	877.564	0.32285	um	Spot	Position	17	1000167643	175199
612.145	953.836	0.32285	um	Spot	Position	17	1000167773	175216
523.347	982.051	0.32285	um	Spot	Position	17	1000167660	175218
586.213	987.587	0.32285	um	Spot	Position	17	1000167658	175220
593.779	1021.19	0.32285	um	Spot	Position	17	1000167669	175230
601.971	1032.54	0.32285	um	Spot	Position	17	1000172337	175234
674.738	946.553	0.32285	um	Spot	Position	17	1000167767	175316
672.626	986.46	0.32285	um	Spot	Position	17	1000167780	175336
672.317	1037.38	0.32285	um	Spot	Position	17	1000167798	175354
672.314	1056.38	0.32285	um	Spot	Position	17	1000167804	175359
935.497	664.828	0.32285	um	Spot	Position	17	1000167904	175376
926.525	690.307	0.32285	um	Spot	Position	17	1000167828	175383
829.586	792.094	0.32285	um	Spot	Position	17	1000167859	175412
866.438	835.273	0.32285	um	Spot	Position	17	1000167870	175421
842.792	864.165	0.32285	um	Spot	Position	17	1000167873	175425
934.345	885.645	0.32285	um	Spot	Position	17	1000167874	175427
787.919	951.334	0.32285	um	Spot	Position	17	1000167887	175448
946.757	876.822	0.32285	um	Spot	Position	17	1000167875	175480
90.4568	112.259	0.32285	um	Spot	Position	18	1000000008	175483
25.1727	352.648	0.32285	um	Spot	Position	18	1000168827	175487
78.3222	621.467	0.32285	um	Spot	Position	18	1000000067	175495
318.439	287.489	0.32285	um	Spot	Position	18	1000000121	175505
312.441	334.303	0.32285	um	Spot	Position	18	1000000129	175506
200.249	340.602	0.32285	um	Spot	Position	18	1000000132	175507
318.262	389.093	0.32285	um	Spot	Position	18	1000171663	175508
214.521	424.042	0.32285	um	Spot	Position	18	1000169776	175510
300.245	552.445	0.32285	um	Spot	Position	18	1000000168	175512
253.073	649.092	0.32285	um	Spot	Position	18	1000175514	175514
409.932	341.487	0.32285	um	Spot	Position	18	1000174564	175523
429.836	508.78	0.32285	um	Spot	Position	18	1000000260	175530
493.618	568.827	0.32285	um	Spot	Position	18	1000000373	175531
375.575	613.975	0.32285	um	Spot	Position	18	1000000287	175533
439.558	651.094	0.32285	um	Spot	Position	18	1000173136	175539
405.558	652.31	0.32285	um	Spot	Position	18	1000172662	175540
756.971	564.144	0.32285	um	Spot	Position	18	1000000481	175574
283.667	684.295	0.32285	um	Spot	Position	18	1000172723	175606
443.198	752.943	0.32285	um	Spot	Position	18	1000167494	175608
314.62	795.217	0.32285	um	Spot	Position	18	1000170829	175609
289.682	869.381	0.32285	um	Spot	Position	18	1000167515	175613
383.702	911.488	0.32285	um	Spot	Position	18	1000167524	175614
281.581	913.601	0.32285	um	Spot	Position	18	1000167523	175615
342.212	953.275	0.32285	um	Spot	Position	18	1000168040	175617
334.164	977.843	0.32285	um	Spot	Position	18	1000174167	175618
520.323	722.858	0.32285	um	Spot	Position	18	1000167620	175658
484.641	765.339	0.32285	um	Spot	Position	18	1000167625	175662
506.912	773.782	0.32285	um	Spot	Position	18	1000167626	175665
578.271	859.102	0.32285	um	Spot	Position	18	1000167512	175677
504.663	876.374	0.32285	um	Spot	Position	18	1000167643	175680
523.326	981.939	0.32285	um	Spot	Position	18	1000167660	175697
586.809	986.016	0.32285	um	Spot	Position	18	1000167658	175700
559.228	1007.01	0.32285	um	Spot	Position	18	1000174739	175706
594.358	1021.78	0.32285	um	Spot	Position	18	1000167669	175711
603.049	1033.18	0.32285	um	Spot	Position	18	1000172337	175715
674.806	946.871	0.32285	um	Spot	Position	18	1000167767	175804
613.495	952.137	0.32285	um	Spot	Position	18	1000167773	175807
673.142	986.21	0.32285	um	Spot	Position	18	1000167780	175826
672.678	1037.57	0.32285	um	Spot	Position	18	1000167798	175845
672.66	1056.61	0.32285	um	Spot	Position	18	1000167804	175851
934.404	663.981	0.32285	um	Spot	Position	18	1000167904	175865
926.272	689.747	0.32285	um	Spot	Position	18	1000167828	175871
829.315	791.374	0.32285	um	Spot	Position	18	1000167859	175901
841.732	864.123	0.32285	um	Spot	Position	18	1000167873	175918
934.137	886.349	0.32285	um	Spot	Position	18	1000167874	175922
788.428	951.501	0.32285	um	Spot	Position	18	1000167887	175942
945.263	878.555	0.32285	um	Spot	Position	18	1000167875	175977
92.1413	113.323	0.32285	um	Spot	Position	19	1000000008	175978
26.1544	353.912	0.32285	um	Spot	Position	19	1000168827	175981
0.323285	395.514	0.32285	um	Spot	Position	19	1000175983	175983
79.8046	623.947	0.32285	um	Spot	Position	19	1000000067	175990
320.099	289.389	0.32285	um	Spot	Position	19	1000000121	176006
317.022	336.16	0.32285	um	Spot	Position	19	1000000129	176007
202.661	341.793	0.32285	um	Spot	Position	19	1000000132	176008
319.186	390.829	0.32285	um	Spot	Position	19	1000171663	176009
217.441	426.189	0.32285	um	Spot	Position	19	1000169776	176011
301.466	552.307	0.32285	um	Spot	Position	19	1000000168	176014
252.955	648.454	0.32285	um	Spot	Position	19	1000175514	176016
408.949	340.486	0.32285	um	Spot	Position	19	1000174564	176026
432.532	508.328	0.32285	um	Spot	Position	19	1000000260	176032
380.691	530.63	0.32285	um	Spot	Position	19	1000000266	176033
376.499	612.441	0.32285	um	Spot	Position	19	1000000287	176036
439.26	651.105	0.32285	um	Spot	Position	19	1000173136	176042
405.845	652.499	0.32285	um	Spot	Position	19	1000172662	176043
509.633	552.636	0.32285	um	Spot	Position	19	1000000373	176061
755.936	564.346	0.32285	um	Spot	Position	19	1000000481	176079
980.917	639.261	0.32285	um	Spot	Position	19	1000176106	176106
290.641	687.926	0.32285	um	Spot	Position	19	1000172723	176113
443.713	752.539	0.32285	um	Spot	Position	19	1000167494	176117
359.87	785.949	0.32285	um	Spot	Position	19	1000167500	176118
289.259	869.246	0.32285	um	Spot	Position	19	1000167515	176122
383.233	912.603	0.32285	um	Spot	Position	19	1000167524	176123
281.581	913.455	0.32285	um	Spot	Position	19	1000167523	176124
343.27	952.856	0.32285	um	Spot	Position	19	1000168040	176126
334.936	979.313	0.32285	um	Spot	Position	19	1000174167	176127
520.856	722.771	0.32285	um	Spot	Position	19	1000167620	176161
485.139	768.03	0.32285	um	Spot	Position	19	1000167625	176168
507.198	774.047	0.32285	um	Spot	Position	19	1000167626	176170
578.199	858.555	0.32285	um	Spot	Position	19	1000167512	176184
503.026	875.241	0.32285	um	Spot	Position	19	1000167643	176187
524.028	981.964	0.32285	um	Spot	Position	19	1000167660	176202
584.305	984.676	0.32285	um	Spot	Position	19	1000167658	176203
558.39	1006.83	0.32285	um	Spot	Position	19	1000174739	176209
593.938	1021.7	0.32285	um	Spot	Position	19	1000167669	176214
602.259	1033.57	0.32285	um	Spot	Position	19	1000172337	176219
668.633	950.685	0.32285	um	Spot	Position	19	1000167767	176315
615.401	951.732	0.32285	um	Spot	Position	19	1000167773	176316
673.558	986.274	0.32285	um	Spot	Position	19	1000167780	176333
672.94	1037.85	0.32285	um	Spot	Position	19	1000167798	176350
672.738	1056.9	0.32285	um	Spot	Position	19	1000167804	176357
933.519	663.847	0.32285	um	Spot	Position	19	1000167904	176370
925.103	689.961	0.32285	um	Spot	Position	19	1000167828	176375
828.449	791.26	0.32285	um	Spot	Position	19	1000167859	176405
841.247	863.579	0.32285	um	Spot	Position	19	1000167873	176421
942.438	880.393	0.32285	um	Spot	Position	19	1000167875	176425
933.437	887.082	0.32285	um	Spot	Position	19	1000167874	176426
788.469	951.702	0.32285	um	Spot	Position	19	1000167887	176449
94.2421	114.578	0.32285	um	Spot	Position	20	1000000008	176492
26.0148	354.803	0.32285	um	Spot	Position	20	1000168827	176496
0.323285	395.967	0.32285	um	Spot	Position	20	1000175983	176498
80.6731	624.189	0.32285	um	Spot	Position	20	1000000067	176505
321.123	291.245	0.32285	um	Spot	Position	20	1000000121	176522
318.88	337.985	0.32285	um	Spot	Position	20	1000000129	176523
203.956	342.796	0.32285	um	Spot	Position	20	1000000132	176524
318.605	390.832	0.32285	um	Spot	Position	20	1000171663	176525
222.108	431.286	0.32285	um	Spot	Position	20	1000169776	176527
302.969	552.368	0.32285	um	Spot	Position	20	1000000168	176530
253.528	648.106	0.32285	um	Spot	Position	20	1000175514	176532
435.108	508.177	0.32285	um	Spot	Position	20	1000000260	176547
381.991	530.464	0.32285	um	Spot	Position	20	1000000266	176548
377.64	613.189	0.32285	um	Spot	Position	20	1000000287	176551
402.81	651.28	0.32285	um	Spot	Position	20	1000172662	176557
440.555	650.995	0.32285	um	Spot	Position	20	1000173136	176558
509.205	551.954	0.32285	um	Spot	Position	20	1000000373	176578
754.1	564.56	0.32285	um	Spot	Position	20	1000000481	176596
977.375	640.052	0.32285	um	Spot	Position	20	1000176106	176620
293.169	688.328	0.32285	um	Spot	Position	20	1000172723	176627
443.321	750.779	0.32285	um	Spot	Position	20	1000167494	176630
289.082	868.701	0.32285	um	Spot	Position	20	1000167515	176634
382.971	911.98	0.32285	um	Spot	Position	20	1000167524	176635
281.581	913.555	0.32285	um	Spot	Position	20	1000167523	176636
346.416	951.709	0.32285	um	Spot	Position	20	1000168040	176638
332.967	978.136	0.32285	um	Spot	Position	20	1000174167	176639
418.736	1043.28	0.32285	um	Spot	Position	20	1000176641	176641
521.712	721.673	0.32285	um	Spot	Position	20	1000167620	176667
483.114	769.51	0.32285	um	Spot	Position	20	1000167625	176674
507.364	773.306	0.32285	um	Spot	Position	20	1000167626	176676
577.939	857.653	0.32285	um	Spot	Position	20	1000167512	176684
501.011	873.294	0.32285	um	Spot	Position	20	1000167643	176686
525.384	980.205	0.32285	um	Spot	Position	20	1000167660	176700
583.239	982.791	0.32285	um	Spot	Position	20	1000167658	176701
558.381	1006.53	0.32285	um	Spot	Position	20	1000174739	176708
593.514	1021.59	0.32285	um	Spot	Position	20	1000167669	176713
602.143	1033.4	0.32285	um	Spot	Position	20	1000172337	176718
674.785	946.439	0.32285	um	Spot	Position	20	1000167767	176819
620.812	952.589	0.32285	um	Spot	Position	20	1000167773	176821
673.297	986.02	0.32285	um	Spot	Position	20	1000167780	176838
672.557	1037.91	0.32285	um	Spot	Position	20	1000167798	176855
672.676	1056.95	0.32285	um	Spot	Position	20	1000167804	176859
931.656	663.668	0.32285	um	Spot	Position	20	1000167904	176877
923.896	689.747	0.32285	um	Spot	Position	20	1000167828	176885
827.313	790.791	0.32285	um	Spot	Position	20	1000167859	176917
839.856	863.407	0.32285	um	Spot	Position	20	1000167873	176935
941.323	880.85	0.32285	um	Spot	Position	20	1000167875	176936
788.261	951.853	0.32285	um	Spot	Position	20	1000167887	176960
95.8994	115.715	0.32285	um	Spot	Position	21	1000000008	176998
24.9157	354.975	0.32285	um	Spot	Position	21	1000168827	177002
0.323285	396.301	0.32285	um	Spot	Position	21	1000175983	177004
81.7129	623.658	0.32285	um	Spot	Position	21	1000000067	177010
322.088	292.322	0.32285	um	Spot	Position	21	1000000121	177026
320.542	338.82	0.32285	um	Spot	Position	21	1000000129	177027
204.953	343.433	0.32285	um	Spot	Position	21	1000000132	177028
318.806	391.503	0.32285	um	Spot	Position	21	1000171663	177029
224.381	433.481	0.32285	um	Spot	Position	21	1000169776	177031
304.142	552.495	0.32285	um	Spot	Position	21	1000000168	177034
254.255	646.605	0.32285	um	Spot	Position	21	1000175514	177036
257.526	658.937	0.32285	um	Spot	Position	21	1000177037	177037
415.235	346.886	0.32285	um	Spot	Position	21	1000174564	177046
434.853	508.078	0.32285	um	Spot	Position	21	1000000260	177050
383.26	530.743	0.32285	um	Spot	Position	21	1000000266	177052
379.109	612.969	0.32285	um	Spot	Position	21	1000000287	177054
441.434	650.356	0.32285	um	Spot	Position	21	1000173136	177060
405.233	652.501	0.32285	um	Spot	Position	21	1000172662	177061
752.717	565.555	0.32285	um	Spot	Position	21	1000000481	177094
974.769	639.638	0.32285	um	Spot	Position	21	1000176106	177118
295.662	688.761	0.32285	um	Spot	Position	21	1000172723	177125
443.509	750.24	0.32285	um	Spot	Position	21	1000167494	177128
360.905	783.908	0.32285	um	Spot	Position	21	1000167500	177129
383.171	912.975	0.32285	um	Spot	Position	21	1000167524	177133
281.581	913.845	0.32285	um	Spot	Position	21	1000167523	177134
351.142	948.194	0.32285	um	Spot	Position	21	1000168040	177136
332.805	978.102	0.32285	um	Spot	Position	21	1000174167	177137
417.891	1042.77	0.32285	um	Spot	Position	21	1000176641	177141
521.583	721.193	0.32285	um	Spot	Position	21	1000167620	177180
483.581	766.692	0.32285	um	Spot	Position	21	1000167625	177189
507.114	772.938	0.32285	um	Spot	Position	21	1000167626	177190
583.784	857.525	0.32285	um	Spot	Position	21	1000167512	177203
496.264	870.392	0.32285	um	Spot	Position	21	1000167643	177204
523.426	982.365	0.32285	um	Spot	Position	21	1000167660	177218
583.317	982.23	0.32285	um	Spot	Position	21	1000167658	177219
558.057	1006.55	0.32285	um	Spot	Position	21	1000174739	177226
593.194	1021.79	0.32285	um	Spot	Position	21	1000167669	177230
601.22	1034.14	0.32285	um	Spot	Position	21	1000172337	177235
674.895	946.577	0.32285	um	Spot	Position	21	1000167767	177335
620.298	950.423	0.32285	um	Spot	Position	21	1000167773	177337
673.328	986.816	0.32285	um	Spot	Position	21	1000167780	177355
672.891	1038.2	0.32285	um	Spot	Position	21	1000167798	177375
673.427	1057.57	0.32285	um	Spot	Position	21	1000167804	177379
930.745	664.516	0.32285	um	Spot	Position	21	1000167904	177393
922.969	689.913	0.32285	um	Spot	Position	21	1000167828	177397
826.851	790.961	0.32285	um	Spot	Position	21	1000167859	177429
838.862	863.266	0.32285	um	Spot	Position	21	1000167873	177446
940.729	881.567	0.32285	um	Spot	Position	21	1000167875	177448
788.848	952.445	0.32285	um	Spot	Position	21	1000167887	177467
96.2717	115.646	0.32285	um	Spot	Position	22	1000000008	177493
26.1616	353.334	0.32285	um	Spot	Position	22	1000168827	177497
1.56934	395.412	0.32285	um	Spot	Position	22	1000175983	177499
81.8035	621.766	0.32285	um	Spot	Position	22	1000000067	177505
324.679	285.068	0.32285	um	Spot	Position	22	1000000121	177521
321.727	338.891	0.32285	um	Spot	Position	22	1000000129	177523
206.308	343.106	0.32285	um	Spot	Position	22	1000000132	177524
319.558	391.618	0.32285	um	Spot	Position	22	1000171663	177525
225.618	433.819	0.32285	um	Spot	Position	22	1000169776	177527
304.91	552.319	0.32285	um	Spot	Position	22	1000000168	177530
258.402	636.688	0.32285	um	Spot	Position	22	1000175514	177532
260.317	655.595	0.32285	um	Spot	Position	22	1000177037	177533
413.695	346.961	0.32285	um	Spot	Position	22	1000174564	177542
334.101	477.745	0.32285	um	Spot	Position	22	1000177545	177545
435.576	507.758	0.32285	um	Spot	Position	22	1000000260	177547
383.917	531.146	0.32285	um	Spot	Position	22	1000000266	177549
380.209	613.135	0.32285	um	Spot	Position	22	1000000287	177551
441.777	649.725	0.32285	um	Spot	Position	22	1000173136	177557
407.373	652.001	0.32285	um	Spot	Position	22	1000172662	177558
974.887	637.904	0.32285	um	Spot	Position	22	1000176106	177618
903.263	645.919	0.32285	um	Spot	Position	22	1000177620	177620
296.085	687.327	0.32285	um	Spot	Position	22	1000172723	177626
443.478	749.661	0.32285	um	Spot	Position	22	1000167494	177629
361.482	783.441	0.32285	um	Spot	Position	22	1000167500	177630
317.969	793.708	0.32285	um	Spot	Position	22	1000170829	177631
289.173	868.439	0.32285	um	Spot	Position	22	1000167515	177635
383.302	912.578	0.32285	um	Spot	Position	22	1000167524	177636
281.581	913.323	0.32285	um	Spot	Position	22	1000167523	177637
352.067	949.052	0.32285	um	Spot	Position	22	1000168040	177639
321.045	977.431	0.32285	um	Spot	Position	22	1000177640	177640
334.958	979.605	0.32285	um	Spot	Position	22	1000174167	177641
418.374	1043.18	0.32285	um	Spot	Position	22	1000176641	177646
521.28	721.551	0.32285	um	Spot	Position	22	1000167620	177680
483.465	766.258	0.32285	um	Spot	Position	22	1000167625	177685
506.058	772.146	0.32285	um	Spot	Position	22	1000167626	177687
604.444	861.771	0.32285	um	Spot	Position	22	1000167512	177695
484.985	862.851	0.32285	um	Spot	Position	22	1000167643	177696
523.326	981.832	0.32285	um	Spot	Position	22	1000167660	177713
582.862	983.232	0.32285	um	Spot	Position	22	1000167658	177715
593.375	1021.81	0.32285	um	Spot	Position	22	1000167669	177724
557.915	1023.42	0.32285	um	Spot	Position	22	1000167670	177725
601.562	1034.36	0.32285	um	Spot	Position	22	1000172337	177729
618.662	950.323	0.32285	um	Spot	Position	22	1000167773	177834
673.628	986.307	0.32285	um	Spot	Position	22	1000167780	177849
673.329	1037.95	0.32285	um	Spot	Position	22	1000167798	177867
673.737	1057.29	0.32285	um	Spot	Position	22	1000167804	177872
929.987	664.371	0.32285	um	Spot	Position	22	1000167904	177887
921.981	689.659	0.32285	um	Spot	Position	22	1000167828	177892
826.538	790.323	0.32285	um	Spot	Position	22	1000167859	177931
838.018	862.396	0.32285	um	Spot	Position	22	1000167873	177945
940.027	881.959	0.32285	um	Spot	Position	22	1000167875	177949
789.217	952.451	0.32285	um	Spot	Position	22	1000167887	177968
97.2044	115.695	0.32285	um	Spot	Position	23	1000000008	178010
27.2455	353.199	0.32285	um	Spot	Position	23	1000168827	178013
0.323285	395.658	0.32285	um	Spot	Position	23	1000175983	178015
82.3183	619.956	0.32285	um	Spot	Position	23	1000000067	178021
325.885	284.254	0.32285	um	Spot	Position	23	1000000121	178036
324.071	339.798	0.32285	um	Spot	Position	23	1000000129	178038
206.021	342.749	0.32285	um	Spot	Position	23	1000000132	178039
318.573	389.01	0.32285	um	Spot	Position	23	1000171663	178040
226.086	433.633	0.32285	um	Spot	Position	23	1000169776	178042
305.388	552.076	0.32285	um	Spot	Position	23	1000000168	178044
261.186	632.006	0.32285	um	Spot	Position	23	1000175514	178046
268.046	644.595	0.32285	um	Spot	Position	23	1000177037	178047
410.752	341.025	0.32285	um	Spot	Position	23	1000174564	178055
384.541	530.607	0.32285	um	Spot	Position	23	1000000266	178060
381.134	611.84	0.32285	um	Spot	Position	23	1000000287	178063
437.856	648.463	0.32285	um	Spot	Position	23	1000173136	178068
408.808	658.937	0.32285	um	Spot	Position	23	1000172662	178069
902.787	645.568	0.32285	um	Spot	Position	23	1000177620	178128
296.083	685.652	0.32285	um	Spot	Position	23	1000172723	178134
444.86	748.799	0.32285	um	Spot	Position	23	1000167494	178137
281.581	779.71	0.32285	um	Spot	Position	23	1000178138	178138
362.616	781.962	0.32285	um	Spot	Position	23	1000167500	178139
321.541	792.331	0.32285	um	Spot	Position	23	1000170829	178140
383.707	912.704	0.32285	um	Spot	Position	23	1000167524	178144
281.581	913.309	0.32285	um	Spot	Position	23	1000167523	178145
351.767	944.911	0.32285	um	Spot	Position	23	1000168040	178146
323.224	978.031	0.32285	um	Spot	Position	23	1000177640	178147
418.529	1043.17	0.32285	um	Spot	Position	23	1000176641	178152
521.422	720.785	0.32285	um	Spot	Position	23	1000167620	178188
482.572	765.835	0.32285	um	Spot	Position	23	1000167625	178193
507.076	771.25	0.32285	um	Spot	Position	23	1000167626	178194
525.392	980.581	0.32285	um	Spot	Position	23	1000167660	178215
583.826	982.393	0.32285	um	Spot	Position	23	1000167658	178218
594.069	1022.13	0.32285	um	Spot	Position	23	1000167669	178228
558.429	1023.31	0.32285	um	Spot	Position	23	1000167670	178230
601.717	1034.62	0.32285	um	Spot	Position	23	1000172337	178233
612.57	866.162	0.32285	um	Spot	Position	23	1000167512	178308
620.499	949.462	0.32285	um	Spot	Position	23	1000167773	178325
669.645	949.333	0.32285	um	Spot	Position	23	1000167767	178326
673.209	986.435	0.32285	um	Spot	Position	23	1000167780	178343
673.488	1038.2	0.32285	um	Spot	Position	23	1000178361	178361
673.848	1057.24	0.32285	um	Spot	Position	23	1000167804	178366
928.699	663.943	0.32285	um	Spot	Position	23	1000167904	178380
921.294	689.384	0.32285	um	Spot	Position	23	1000167828	178384
826.131	789.973	0.32285	um	Spot	Position	23	1000167859	178419
838.233	861.766	0.32285	um	Spot	Position	23	1000167873	178433
939.757	882.153	0.32285	um	Spot	Position	23	1000167875	178437
789.651	952.814	0.32285	um	Spot	Position	23	1000167887	178456
97.945	115.915	0.32285	um	Spot	Position	24	1000000008	178492
30.9294	351.514	0.32285	um	Spot	Position	24	1000168827	178496
81.994	618.255	0.32285	um	Spot	Position	24	1000000067	178504
327.14	284.533	0.32285	um	Spot	Position	24	1000000121	178517
325.953	340.761	0.32285	um	Spot	Position	24	1000000129	178520
207.397	343.578	0.32285	um	Spot	Position	24	1000000132	178521
318.532	388.748	0.32285	um	Spot	Position	24	1000171663	178522
226.995	433.891	0.32285	um	Spot	Position	24	1000169776	178524
330.723	476.416	0.32285	um	Spot	Position	24	1000177545	178525
306.328	551.677	0.32285	um	Spot	Position	24	1000000168	178528
262.897	630.249	0.32285	um	Spot	Position	24	1000175514	178530
274.472	638.373	0.32285	um	Spot	Position	24	1000177037	178531
414.774	345.189	0.32285	um	Spot	Position	24	1000174564	178542
385.259	530.695	0.32285	um	Spot	Position	24	1000000266	178547
381.586	611.646	0.32285	um	Spot	Position	24	1000000287	178551
439.76	645.757	0.32285	um	Spot	Position	24	1000173136	178556
409.411	658.937	0.32285	um	Spot	Position	24	1000172662	178557
958.804	631.772	0.32285	um	Spot	Position	24	1000176106	178619
296.899	684.465	0.32285	um	Spot	Position	24	1000172723	178627
362.994	781.094	0.32285	um	Spot	Position	24	1000167500	178630
285.298	781.311	0.32285	um	Spot	Position	24	1000178138	178631
325.087	792.157	0.32285	um	Spot	Position	24	1000170829	178632
289.451	868.22	0.32285	um	Spot	Position	24	1000167515	178636
384.035	912.748	0.32285	um	Spot	Position	24	1000167524	178637
281.581	913.49	0.32285	um	Spot	Position	24	1000167523	178638
356.078	935.278	0.32285	um	Spot	Position	24	1000168040	178640
324.834	978.924	0.32285	um	Spot	Position	24	1000177640	178641
335.162	979.163	0.32285	um	Spot	Position	24	1000174167	178642
418.866	1043.32	0.32285	um	Spot	Position	24	1000176641	178646
522.111	719.562	0.32285	um	Spot	Position	24	1000167620	178667
507.08	771.207	0.32285	um	Spot	Position	24	1000167626	178677
469.249	844.007	0.32285	um	Spot	Position	24	1000167643	178684
532.298	980.048	0.32285	um	Spot	Position	24	1000167660	178700
585.344	980.83	0.32285	um	Spot	Position	24	1000167658	178701
557.838	1000.32	0.32285	um	Spot	Position	24	1000174739	178703
594.506	1022.36	0.32285	um	Spot	Position	24	1000167669	178709
559.143	1023.41	0.32285	um	Spot	Position	24	1000167670	178711
601.366	1035.17	0.32285	um	Spot	Position	24	1000172337	178718
627.165	869.554	0.32285	um	Spot	Position	24	1000167512	178805
670.854	948.743	0.32285	um	Spot	Position	24	1000167767	178822
621.893	949.365	0.32285	um	Spot	Position	24	1000167773	178823
674.15	986.344	0.32285	um	Spot	Position	24	1000167780	178839
674.035	1038.37	0.32285	um	Spot	Position	24	1000178361	178853
674.336	1057.64	0.32285	um	Spot	Position	24	1000167804	178858
927.121	663.942	0.32285	um	Spot	Position	24	1000167904	178872
921.004	689.124	0.32285	um	Spot	Position	24	1000167828	178878
825.906	789.327	0.32285	um	Spot	Position	24	1000167859	178918
838.088	861.383	0.32285	um	Spot	Position	24	1000167873	178933
939.901	882.812	0.32285	um	Spot	Position	24	1000167875	178936
789.523	953.202	0.32285	um	Spot	Position	24	1000167887	178956
98.534	116.312	0.32285	um	Spot	Position	25	1000000008	178985
36.634	349.48	0.32285	um	Spot	Position	25	1000168827	178989
82.4089	617.249	0.32285	um	Spot	Position	25	1000000067	178996
318.932	388.12	0.32285	um	Spot	Position	25	1000171663	179011
227.868	433.56	0.32285	um	Spot	Position	25	1000169776	179013
307.454	551.534	0.32285	um	Spot	Position	25	1000000168	179015
265.537	637.148	0.32285	um	Spot	Position	25	1000175514	179018
268.526	658.937	0.32285	um	Spot	Position	25	1000177037	179020
414.483	348.842	0.32285	um	Spot	Position	25	1000174564	179028
386.359	531.896	0.32285	um	Spot	Position	25	1000000266	179034
439.623	645.591	0.32285	um	Spot	Position	25	1000173136	179041
408.777	658.937	0.32285	um	Spot	Position	25	1000172662	179042
747.805	563.99	0.32285	um	Spot	Position	25	1000000481	179078
958.51	631.909	0.32285	um	Spot	Position	25	1000176106	179101
901.784	645.624	0.32285	um	Spot	Position	25	1000177620	179103
444.41	744.156	0.32285	um	Spot	Position	25	1000167494	179112
285.209	780.187	0.32285	um	Spot	Position	25	1000178138	179113
364.661	780.253	0.32285	um	Spot	Position	25	1000167500	179114
325.492	791.306	0.32285	um	Spot	Position	25	1000170829	179115
289.625	868.169	0.32285	um	Spot	Position	25	1000167515	179119
383.913	911.722	0.32285	um	Spot	Position	25	1000167524	179120
281.581	913.204	0.32285	um	Spot	Position	25	1000167523	179121
404.018	916.007	0.32285	um	Spot	Position	25	1000179122	179122
363.936	918.022	0.32285	um	Spot	Position	25	1000168040	179123
323.941	978.601	0.32285	um	Spot	Position	25	1000177640	179124
418.399	1041.66	0.32285	um	Spot	Position	25	1000176641	179128
453.282	705.876	0.32285	um	Spot	Position	25	1000179157	179157
523.06	718.955	0.32285	um	Spot	Position	25	1000167620	179159
507.982	770.653	0.32285	um	Spot	Position	25	1000167626	179169
462.773	837.85	0.32285	um	Spot	Position	25	1000167643	179176
533.502	980.066	0.32285	um	Spot	Position	25	1000167660	179198
583.673	980.521	0.32285	um	Spot	Position	25	1000167658	179199
566.966	991.01	0.32285	um	Spot	Position	25	1000174739	179201
594.791	1022.33	0.32285	um	Spot	Position	25	1000167669	179211
559.581	1023.27	0.32285	um	Spot	Position	25	1000167670	179212
602.209	1034.91	0.32285	um	Spot	Position	25	1000172337	179218
635.441	871.93	0.32285	um	Spot	Position	25	1000167512	179307
621.129	948.38	0.32285	um	Spot	Position	25	1000167773	179324
671.518	948.37	0.32285	um	Spot	Position	25	1000167767	179325
674.244	986.562	0.32285	um	Spot	Position	25	1000167780	179344
674.159	1038.72	0.32285	um	Spot	Position	25	1000178361	179360
674.385	1058.36	0.32285	um	Spot	Position	25	1000167804	179366
924.98	664.193	0.32285	um	Spot	Position	25	1000167904	179382
921.075	688.598	0.32285	um	Spot	Position	25	1000167828	179389
825.776	788.317	0.32285	um	Spot	Position	25	1000167859	179424
838.18	861.026	0.32285	um	Spot	Position	25	1000167873	179438
941.053	882.324	0.32285	um	Spot	Position	25	1000167875	179440
99.6277	117.332	0.32285	um	Spot	Position	26	1000000008	179495
35.5898	349.92	0.32285	um	Spot	Position	26	1000168827	179498
83.2833	618.632	0.32285	um	Spot	Position	26	1000000067	179506
328.705	278.237	0.32285	um	Spot	Position	26	1000000121	179521
209.288	343.736	0.32285	um	Spot	Position	26	1000000132	179524
319.872	389.657	0.32285	um	Spot	Position	26	1000171663	179525
228.882	434.16	0.32285	um	Spot	Position	26	1000169776	179527
308.352	551.952	0.32285	um	Spot	Position	26	1000000168	179530
265.619	642.482	0.32285	um	Spot	Position	26	1000175514	179534
268.481	658.937	0.32285	um	Spot	Position	26	1000177037	179535
417.621	349.264	0.32285	um	Spot	Position	26	1000174564	179544
340.913	351.378	0.32285	um	Spot	Position	26	1000000129	179545
333.758	476.124	0.32285	um	Spot	Position	26	1000177545	179548
386.922	533.284	0.32285	um	Spot	Position	26	1000000266	179552
439.767	645.734	0.32285	um	Spot	Position	26	1000173136	179559
746.636	564.148	0.32285	um	Spot	Position	26	1000000481	179598
956.873	631.897	0.32285	um	Spot	Position	26	1000176106	179620
901.053	644.766	0.32285	um	Spot	Position	26	1000177620	179622
409.771	661.18	0.32285	um	Spot	Position	26	1000172662	179628
290.255	677.655	0.32285	um	Spot	Position	26	1000172723	179629
445.662	745.014	0.32285	um	Spot	Position	26	1000167494	179632
284.583	775.897	0.32285	um	Spot	Position	26	1000178138	179633
366.443	780.404	0.32285	um	Spot	Position	26	1000167500	179634
324.252	792.085	0.32285	um	Spot	Position	26	1000170829	179635
290.056	867.867	0.32285	um	Spot	Position	26	1000167515	179639
370.019	906.22	0.32285	um	Spot	Position	26	1000168040	179640
383.474	911.642	0.32285	um	Spot	Position	26	1000167524	179641
281.581	912.626	0.32285	um	Spot	Position	26	1000167523	179642
404.16	916.682	0.32285	um	Spot	Position	26	1000179122	179643
335.211	978.913	0.32285	um	Spot	Position	26	1000174167	179644
418.958	1033.35	0.32285	um	Spot	Position	26	1000176641	179650
523.132	718.531	0.32285	um	Spot	Position	26	1000167620	179683
482.666	747.861	0.32285	um	Spot	Position	26	1000167625	179687
499.939	772.137	0.32285	um	Spot	Position	26	1000167626	179692
456.954	830.433	0.32285	um	Spot	Position	26	1000167643	179698
581.734	977.003	0.32285	um	Spot	Position	26	1000167658	179719
535.218	979.368	0.32285	um	Spot	Position	26	1000167660	179720
569.522	982.771	0.32285	um	Spot	Position	26	1000174739	179722
489.872	1001.56	0.32285	um	Spot	Position	26	1000179726	179726
594.694	1022.38	0.32285	um	Spot	Position	26	1000167669	179731
559.278	1023.15	0.32285	um	Spot	Position	26	1000167670	179732
602.055	1035.06	0.32285	um	Spot	Position	26	1000172337	179737
638.161	872.453	0.32285	um	Spot	Position	26	1000167512	179825
619.792	947.955	0.32285	um	Spot	Position	26	1000167773	179842
669.536	949.178	0.32285	um	Spot	Position	26	1000167767	179843
673.894	986.556	0.32285	um	Spot	Position	26	1000167780	179859
673.933	1038.77	0.32285	um	Spot	Position	26	1000178361	179875
674.024	1058.3	0.32285	um	Spot	Position	26	1000167804	179879
917.278	666.891	0.32285	um	Spot	Position	26	1000167904	179896
919.642	688.468	0.32285	um	Spot	Position	26	1000167828	179901
824.957	787.738	0.32285	um	Spot	Position	26	1000167859	179938
837.588	860.47	0.32285	um	Spot	Position	26	1000167873	179954
939.406	882.994	0.32285	um	Spot	Position	26	1000167875	179960
784.204	954.822	0.32285	um	Spot	Position	26	1000167887	179982
100.726	118.22	0.32285	um	Spot	Position	27	1000000008	180015
27.4817	351.585	0.32285	um	Spot	Position	27	1000168827	180018
4.89991	394.658	0.32285	um	Spot	Position	27	1000175983	180020
83.5159	618.53	0.32285	um	Spot	Position	27	1000000067	180026
211.067	345.118	0.32285	um	Spot	Position	27	1000000132	180041
320.707	390.581	0.32285	um	Spot	Position	27	1000171663	180042
229.377	435.151	0.32285	um	Spot	Position	27	1000169776	180044
309.799	552.01	0.32285	um	Spot	Position	27	1000000168	180047
265.371	646.377	0.32285	um	Spot	Position	27	1000175514	180052
269.032	658.937	0.32285	um	Spot	Position	27	1000177037	180053
416.881	352.926	0.32285	um	Spot	Position	27	1000174564	180063
349.613	359.349	0.32285	um	Spot	Position	27	1000000129	180064
334.953	477.455	0.32285	um	Spot	Position	27	1000177545	180067
386.997	533.633	0.32285	um	Spot	Position	27	1000000266	180071
439.006	644.455	0.32285	um	Spot	Position	27	1000173136	180078
825.473	510.711	0.32285	um	Spot	Position	27	1000180118	180118
745.481	563.711	0.32285	um	Spot	Position	27	1000000481	180120
955.751	631.786	0.32285	um	Spot	Position	27	1000176106	180143
900.446	643.667	0.32285	um	Spot	Position	27	1000177620	180145
410.003	660.714	0.32285	um	Spot	Position	27	1000172662	180152
289.751	676.041	0.32285	um	Spot	Position	27	1000172723	180153
445.31	744.159	0.32285	um	Spot	Position	27	1000167494	180156
284.242	774.79	0.32285	um	Spot	Position	27	1000178138	180157
366.027	780.046	0.32285	um	Spot	Position	27	1000167500	180158
324.907	792.239	0.32285	um	Spot	Position	27	1000170829	180159
289.817	867.7	0.32285	um	Spot	Position	27	1000167515	180163
376.563	899.182	0.32285	um	Spot	Position	27	1000168040	180164
383.661	910.817	0.32285	um	Spot	Position	27	1000167524	180165
281.581	913.033	0.32285	um	Spot	Position	27	1000167523	180166
403.624	919.654	0.32285	um	Spot	Position	27	1000179122	180167
334.858	978.951	0.32285	um	Spot	Position	27	1000174167	180169
418.626	1029.89	0.32285	um	Spot	Position	27	1000176641	180172
522.385	718.061	0.32285	um	Spot	Position	27	1000167620	180203
481.198	762.252	0.32285	um	Spot	Position	27	1000167625	180210
507.566	770.067	0.32285	um	Spot	Position	27	1000167626	180211
498.467	771.096	0.32285	um	Spot	Position	27	1000180212	180212
580.495	976.838	0.32285	um	Spot	Position	27	1000167658	180240
537.329	979.352	0.32285	um	Spot	Position	27	1000167660	180241
569.505	979.896	0.32285	um	Spot	Position	27	1000174739	180242
594.598	1022.17	0.32285	um	Spot	Position	27	1000167669	180252
558.676	1023.08	0.32285	um	Spot	Position	27	1000167670	180253
601.533	1035.01	0.32285	um	Spot	Position	27	1000172337	180257
637.843	872.409	0.32285	um	Spot	Position	27	1000167512	180342
618.131	947.056	0.32285	um	Spot	Position	27	1000167773	180353
669.272	948.594	0.32285	um	Spot	Position	27	1000167767	180354
673.841	986.198	0.32285	um	Spot	Position	27	1000167780	180369
673.935	1038.46	0.32285	um	Spot	Position	27	1000178361	180387
673.784	1057.82	0.32285	um	Spot	Position	27	1000167804	180393
912.433	667.587	0.32285	um	Spot	Position	27	1000167904	180409
918.371	688.158	0.32285	um	Spot	Position	27	1000167828	180414
824.119	787.578	0.32285	um	Spot	Position	27	1000167859	180450
836.739	859.973	0.32285	um	Spot	Position	27	1000167873	180468
939.315	882.8	0.32285	um	Spot	Position	27	1000167875	180473
783.158	953.725	0.32285	um	Spot	Position	27	1000167887	180496
101.47	119.297	0.32285	um	Spot	Position	28	1000000008	180532
23.9003	349.426	0.32285	um	Spot	Position	28	1000168827	180535
5.72625	395.599	0.32285	um	Spot	Position	28	1000175983	180537
83.8074	619.811	0.32285	um	Spot	Position	28	1000000067	180543
211.433	345.712	0.32285	um	Spot	Position	28	1000000132	180560
318.037	381.618	0.32285	um	Spot	Position	28	1000171663	180561
230.217	436.853	0.32285	um	Spot	Position	28	1000169776	180563
310.035	552.213	0.32285	um	Spot	Position	28	1000000168	180565
262.888	658.937	0.32285	um	Spot	Position	28	1000177037	180569
413.478	354.636	0.32285	um	Spot	Position	28	1000174564	180578
356.526	362.593	0.32285	um	Spot	Position	28	1000000129	180579
334.996	477.949	0.32285	um	Spot	Position	28	1000177545	180582
387.83	534.306	0.32285	um	Spot	Position	28	1000000266	180586
383.773	610.737	0.32285	um	Spot	Position	28	1000000287	180590
439.538	642.425	0.32285	um	Spot	Position	28	1000173136	180594
417.239	658.937	0.32285	um	Spot	Position	28	1000172662	180595
824.869	509.497	0.32285	um	Spot	Position	28	1000180118	180634
744.741	564.166	0.32285	um	Spot	Position	28	1000000481	180636
289.964	675.746	0.32285	um	Spot	Position	28	1000172723	180667
281.581	711.449	0.32285	um	Spot	Position	28	1000180668	180668
445.364	743.467	0.32285	um	Spot	Position	28	1000167494	180671
284.219	775.807	0.32285	um	Spot	Position	28	1000178138	180672
366.795	778.872	0.32285	um	Spot	Position	28	1000167500	180673
322.54	792.846	0.32285	um	Spot	Position	28	1000170829	180674
289.723	867.68	0.32285	um	Spot	Position	28	1000167515	180679
382.287	886.661	0.32285	um	Spot	Position	28	1000168040	180680
383.135	910.629	0.32285	um	Spot	Position	28	1000167524	180681
281.581	913.438	0.32285	um	Spot	Position	28	1000167523	180682
335.996	979.709	0.32285	um	Spot	Position	28	1000174167	180683
324.012	1002.56	0.32285	um	Spot	Position	28	1000180687	180687
418.592	1024.94	0.32285	um	Spot	Position	28	1000176641	180689
466.379	697.002	0.32285	um	Spot	Position	28	1000179157	180728
522.703	717.865	0.32285	um	Spot	Position	28	1000167620	180731
481.533	760.232	0.32285	um	Spot	Position	28	1000167625	180739
498.099	764.911	0.32285	um	Spot	Position	28	1000180212	180740
506.86	769.83	0.32285	um	Spot	Position	28	1000167626	180741
579.947	974.933	0.32285	um	Spot	Position	28	1000167658	180771
536.674	978.805	0.32285	um	Spot	Position	28	1000167660	180772
569.163	978.383	0.32285	um	Spot	Position	28	1000174739	180773
487.678	1014.27	0.32285	um	Spot	Position	28	1000179726	180781
593.694	1022	0.32285	um	Spot	Position	28	1000167669	180783
558.125	1023.15	0.32285	um	Spot	Position	28	1000167670	180784
600.816	1035.26	0.32285	um	Spot	Position	28	1000172337	180787
638.606	872.656	0.32285	um	Spot	Position	28	1000167512	180869
618.682	944.908	0.32285	um	Spot	Position	28	1000167773	180883
672.074	946.876	0.32285	um	Spot	Position	28	1000167767	180885
673.75	986.293	0.32285	um	Spot	Position	28	1000167780	180903
673.926	1038.59	0.32285	um	Spot	Position	28	1000178361	180923
673.855	1057.98	0.32285	um	Spot	Position	28	1000167804	180929
917.414	688.457	0.32285	um	Spot	Position	28	1000167828	180949
823.672	786.611	0.32285	um	Spot	Position	28	1000167859	180984
836.579	859.318	0.32285	um	Spot	Position	28	1000167873	181004
939.804	882.133	0.32285	um	Spot	Position	28	1000167875	181008
782.52	953.1	0.32285	um	Spot	Position	28	1000167887	181028
102.295	119.775	0.32285	um	Spot	Position	29	1000000008	181058
15.0861	345.578	0.32285	um	Spot	Position	29	1000168827	181061
83.9729	618.399	0.32285	um	Spot	Position	29	1000000067	181068
213.337	345.791	0.32285	um	Spot	Position	29	1000000132	181083
318.397	380.508	0.32285	um	Spot	Position	29	1000171663	181084
231.347	437.702	0.32285	um	Spot	Position	29	1000169776	181086
310.94	552.403	0.32285	um	Spot	Position	29	1000000168	181088
269.538	658.937	0.32285	um	Spot	Position	29	1000177037	181092
415.808	355.347	0.32285	um	Spot	Position	29	1000174564	181103
359.213	364.463	0.32285	um	Spot	Position	29	1000000129	181104
338.09	479.968	0.32285	um	Spot	Position	29	1000177545	181107
389.15	534.733	0.32285	um	Spot	Position	29	1000000266	181112
385.533	610.667	0.32285	um	Spot	Position	29	1000000287	181117
439.941	639.835	0.32285	um	Spot	Position	29	1000173136	181120
419.118	653.56	0.32285	um	Spot	Position	29	1000172662	181121
824.579	508.356	0.32285	um	Spot	Position	29	1000180118	181165
744.197	563.969	0.32285	um	Spot	Position	29	1000000481	181167
899.242	642.634	0.32285	um	Spot	Position	29	1000177620	181193
289.319	673.204	0.32285	um	Spot	Position	29	1000172723	181200
281.581	711.021	0.32285	um	Spot	Position	29	1000180668	181201
446.108	742.689	0.32285	um	Spot	Position	29	1000167494	181204
284.814	769.237	0.32285	um	Spot	Position	29	1000178138	181205
367.563	777.222	0.32285	um	Spot	Position	29	1000167500	181206
319.024	793.649	0.32285	um	Spot	Position	29	1000170829	181207
289.256	867.22	0.32285	um	Spot	Position	29	1000167515	181211
389.522	876.83	0.32285	um	Spot	Position	29	1000168040	181212
382.746	910.164	0.32285	um	Spot	Position	29	1000167524	181213
281.581	913.009	0.32285	um	Spot	Position	29	1000167523	181214
398.086	929.549	0.32285	um	Spot	Position	29	1000179122	181215
325.65	981.035	0.32285	um	Spot	Position	29	1000177640	181216
329.87	1003.4	0.32285	um	Spot	Position	29	1000180687	181218
417.302	1024.46	0.32285	um	Spot	Position	29	1000176641	181220
469.726	694.05	0.32285	um	Spot	Position	29	1000179157	181235
521.88	716.685	0.32285	um	Spot	Position	29	1000167620	181241
491.944	754.696	0.32285	um	Spot	Position	29	1000180212	181246
481.34	757.279	0.32285	um	Spot	Position	29	1000167625	181248
505.89	769.389	0.32285	um	Spot	Position	29	1000167626	181250
570.05	976.458	0.32285	um	Spot	Position	29	1000174739	181278
579.774	976.325	0.32285	um	Spot	Position	29	1000167658	181279
557.844	979.748	0.32285	um	Spot	Position	29	1000167660	181280
486.338	1012.7	0.32285	um	Spot	Position	29	1000179726	181289
593.332	1021.99	0.32285	um	Spot	Position	29	1000167669	181292
557.669	1022.92	0.32285	um	Spot	Position	29	1000167670	181293
600.689	1034.78	0.32285	um	Spot	Position	29	1000172337	181296
638.368	872.527	0.32285	um	Spot	Position	29	1000167512	181389
617.092	944.294	0.32285	um	Spot	Position	29	1000167773	181405
674.414	945.858	0.32285	um	Spot	Position	29	1000167767	181406
673.23	986.581	0.32285	um	Spot	Position	29	1000167780	181425
673.615	1038.97	0.32285	um	Spot	Position	29	1000178361	181447
673.727	1058.06	0.32285	um	Spot	Position	29	1000167804	181453
917.522	687.976	0.32285	um	Spot	Position	29	1000167828	181475
823.104	786.041	0.32285	um	Spot	Position	29	1000167859	181509
836.145	859.31	0.32285	um	Spot	Position	29	1000167873	181530
939.878	882.201	0.32285	um	Spot	Position	29	1000167875	181534
782.492	953.043	0.32285	um	Spot	Position	29	1000167887	181558
102.152	119.821	0.32285	um	Spot	Position	30	1000000008	181590
6.5581	341.879	0.32285	um	Spot	Position	30	1000168827	181592
84.1554	619.458	0.32285	um	Spot	Position	30	1000000067	181599
213.742	346.405	0.32285	um	Spot	Position	30	1000000132	181618
318.812	377.367	0.32285	um	Spot	Position	30	1000171663	181619
311.879	552.809	0.32285	um	Spot	Position	30	1000000168	181622
270.843	658.457	0.32285	um	Spot	Position	30	1000177037	181626
417.384	356.516	0.32285	um	Spot	Position	30	1000174564	181637
364.031	365.672	0.32285	um	Spot	Position	30	1000000129	181638
346.967	477.772	0.32285	um	Spot	Position	30	1000181640	181640
338.697	479.336	0.32285	um	Spot	Position	30	1000177545	181641
406.38	496.978	0.32285	um	Spot	Position	30	1000181643	181643
389.47	534.113	0.32285	um	Spot	Position	30	1000000266	181646
442.271	640.152	0.32285	um	Spot	Position	30	1000173136	181652
418.97	651.575	0.32285	um	Spot	Position	30	1000172662	181653
694.487	370	0.32285	um	Spot	Position	30	1000181685	181685
823.576	507.679	0.32285	um	Spot	Position	30	1000180118	181690
742.579	563.715	0.32285	um	Spot	Position	30	1000000481	181692
986.115	640.39	0.32285	um	Spot	Position	30	1000176106	181716
896.371	643.863	0.32285	um	Spot	Position	30	1000177620	181717
281.581	710.367	0.32285	um	Spot	Position	30	1000180668	181725
446.753	741.741	0.32285	um	Spot	Position	30	1000167494	181728
284.769	753.025	0.32285	um	Spot	Position	30	1000178138	181729
368.076	775.758	0.32285	um	Spot	Position	30	1000167500	181730
318.529	794.533	0.32285	um	Spot	Position	30	1000170829	181731
289.864	867.341	0.32285	um	Spot	Position	30	1000167515	181734
395.447	870.341	0.32285	um	Spot	Position	30	1000168040	181735
383.359	910.919	0.32285	um	Spot	Position	30	1000167524	181736
281.581	913.015	0.32285	um	Spot	Position	30	1000167523	181737
397.783	930.294	0.32285	um	Spot	Position	30	1000179122	181738
327.096	981.649	0.32285	um	Spot	Position	30	1000177640	181739
337.871	1001.08	0.32285	um	Spot	Position	30	1000180687	181742
417.007	1025.3	0.32285	um	Spot	Position	30	1000176641	181744
470.224	692.973	0.32285	um	Spot	Position	30	1000179157	181767
522.703	716.622	0.32285	um	Spot	Position	30	1000167620	181772
481.91	744.083	0.32285	um	Spot	Position	30	1000180212	181773
480.42	758.053	0.32285	um	Spot	Position	30	1000167625	181776
506.174	768.778	0.32285	um	Spot	Position	30	1000167626	181778
581.676	977.098	0.32285	um	Spot	Position	30	1000167658	181806
569.605	978.086	0.32285	um	Spot	Position	30	1000174739	181807
558.669	979.741	0.32285	um	Spot	Position	30	1000167660	181808
486.532	1012.95	0.32285	um	Spot	Position	30	1000179726	181815
593.706	1022.39	0.32285	um	Spot	Position	30	1000167669	181817
600.859	1035.08	0.32285	um	Spot	Position	30	1000172337	181822
638.445	872.026	0.32285	um	Spot	Position	30	1000167512	181906
618.981	944.146	0.32285	um	Spot	Position	30	1000167773	181919
673.616	986.282	0.32285	um	Spot	Position	30	1000167780	181939
673.49	1038.87	0.32285	um	Spot	Position	30	1000178361	181964
673.802	1058.14	0.32285	um	Spot	Position	30	1000167804	181971
916.797	688.156	0.32285	um	Spot	Position	30	1000167828	181994
822.384	785.464	0.32285	um	Spot	Position	30	1000167859	182026
940.053	882.162	0.32285	um	Spot	Position	30	1000167875	182048
781.212	953.883	0.32285	um	Spot	Position	30	1000167887	182070
99.7301	119.447	0.32285	um	Spot	Position	31	1000000008	182105
7.50952	395.651	0.32285	um	Spot	Position	31	1000175983	182108
84.2231	619.896	0.32285	um	Spot	Position	31	1000000067	182114
215.548	346.667	0.32285	um	Spot	Position	31	1000000132	182131
323.717	367.311	0.32285	um	Spot	Position	31	1000171663	182132
297.647	461.76	0.32285	um	Spot	Position	31	1000182134	182134
313.159	552.024	0.32285	um	Spot	Position	31	1000000168	182136
221.925	638.908	0.32285	um	Spot	Position	31	1000182139	182139
271.745	657.752	0.32285	um	Spot	Position	31	1000177037	182142
357.903	281.657	0.32285	um	Spot	Position	31	1000182151	182151
418.55	357.501	0.32285	um	Spot	Position	31	1000174564	182153
363.966	363.003	0.32285	um	Spot	Position	31	1000000129	182154
349.669	474.213	0.32285	um	Spot	Position	31	1000181640	182157
337.762	478.366	0.32285	um	Spot	Position	31	1000177545	182158
408.764	509.31	0.32285	um	Spot	Position	31	1000181643	182161
389.976	532.382	0.32285	um	Spot	Position	31	1000000266	182163
443	640.348	0.32285	um	Spot	Position	31	1000173136	182169
418.196	651.347	0.32285	um	Spot	Position	31	1000172662	182170
823.582	500.767	0.32285	um	Spot	Position	31	1000180118	182213
901.765	331.132	0.32285	um	Spot	Position	31	1000182224	182224
983.188	640.099	0.32285	um	Spot	Position	31	1000176106	182239
895.792	643.568	0.32285	um	Spot	Position	31	1000177620	182240
284.158	664.653	0.32285	um	Spot	Position	31	1000172723	182246
281.581	710.068	0.32285	um	Spot	Position	31	1000180668	182248
285.139	737.231	0.32285	um	Spot	Position	31	1000178138	182251
368.327	774.587	0.32285	um	Spot	Position	31	1000167500	182252
319.426	793.285	0.32285	um	Spot	Position	31	1000170829	182253
290.008	867.234	0.32285	um	Spot	Position	31	1000167515	182258
383.469	910.424	0.32285	um	Spot	Position	31	1000167524	182259
281.581	913.164	0.32285	um	Spot	Position	31	1000167523	182260
327.288	981.83	0.32285	um	Spot	Position	31	1000177640	182261
333.789	1000.8	0.32285	um	Spot	Position	31	1000180687	182263
417.931	1024.3	0.32285	um	Spot	Position	31	1000176641	182266
471.337	692.127	0.32285	um	Spot	Position	31	1000179157	182280
468.49	730.358	0.32285	um	Spot	Position	31	1000180212	182287
447.7	742.165	0.32285	um	Spot	Position	31	1000167494	182290
477.673	758.12	0.32285	um	Spot	Position	31	1000167625	182295
506.387	768.421	0.32285	um	Spot	Position	31	1000167626	182298
567.122	976.358	0.32285	um	Spot	Position	31	1000174739	182325
580.986	976.908	0.32285	um	Spot	Position	31	1000167658	182326
565.407	1008.45	0.32285	um	Spot	Position	31	1000182332	182332
485.623	1012.86	0.32285	um	Spot	Position	31	1000179726	182333
593.726	1022.05	0.32285	um	Spot	Position	31	1000167669	182336
601.291	1035.04	0.32285	um	Spot	Position	31	1000172337	182339
637.996	872.045	0.32285	um	Spot	Position	31	1000167512	182429
614.232	945.222	0.32285	um	Spot	Position	31	1000167773	182446
673.281	986.166	0.32285	um	Spot	Position	31	1000167780	182466
673.22	1038.87	0.32285	um	Spot	Position	31	1000178361	182487
673.325	1058.02	0.32285	um	Spot	Position	31	1000167804	182494
915.825	688.276	0.32285	um	Spot	Position	31	1000167828	182514
821.55	785.004	0.32285	um	Spot	Position	31	1000167859	182548
836.731	854.347	0.32285	um	Spot	Position	31	1000167873	182562
939.471	882.274	0.32285	um	Spot	Position	31	1000167875	182568
778.481	954.991	0.32285	um	Spot	Position	31	1000167887	182590
98.2049	119.303	0.32285	um	Spot	Position	32	1000000008	182617
84.6015	619.755	0.32285	um	Spot	Position	32	1000000067	182625
216.649	347.311	0.32285	um	Spot	Position	32	1000000132	182641
316.79	351.683	0.32285	um	Spot	Position	32	1000171663	182642
238.809	450.65	0.32285	um	Spot	Position	32	1000169776	182644
313.271	552.016	0.32285	um	Spot	Position	32	1000000168	182646
222.89	639	0.32285	um	Spot	Position	32	1000182139	182649
373.591	292.018	0.32285	um	Spot	Position	32	1000182151	182662
432.049	361.814	0.32285	um	Spot	Position	32	1000174564	182664
360.846	364.526	0.32285	um	Spot	Position	32	1000000129	182665
360.345	466.261	0.32285	um	Spot	Position	32	1000181640	182668
336.761	476.873	0.32285	um	Spot	Position	32	1000177545	182669
409.598	508.649	0.32285	um	Spot	Position	32	1000181643	182671
391.625	533.224	0.32285	um	Spot	Position	32	1000000266	182673
443.044	641.772	0.32285	um	Spot	Position	32	1000173136	182683
418.97	652.472	0.32285	um	Spot	Position	32	1000172662	182684
691.567	371.413	0.32285	um	Spot	Position	32	1000181685	182728
813.622	376.924	0.32285	um	Spot	Position	32	1000182729	182729
822.643	500.392	0.32285	um	Spot	Position	32	1000180118	182734
740.988	564.481	0.32285	um	Spot	Position	32	1000000481	182735
879.244	321.361	0.32285	um	Spot	Position	32	1000182224	182744
976.631	639.464	0.32285	um	Spot	Position	32	1000176106	182762
894.989	643.085	0.32285	um	Spot	Position	32	1000177620	182763
284.197	663.93	0.32285	um	Spot	Position	32	1000172723	182769
327.571	705.292	0.32285	um	Spot	Position	32	1000182770	182770
281.581	709.993	0.32285	um	Spot	Position	32	1000180668	182771
368.038	772.647	0.32285	um	Spot	Position	32	1000167500	182775
321.01	792.284	0.32285	um	Spot	Position	32	1000170829	182776
402.953	856.243	0.32285	um	Spot	Position	32	1000168040	182780
383.726	910.278	0.32285	um	Spot	Position	32	1000167524	182781
281.581	913.053	0.32285	um	Spot	Position	32	1000167523	182782
396.537	930.33	0.32285	um	Spot	Position	32	1000179122	182783
321.235	978.663	0.32285	um	Spot	Position	32	1000177640	182784
338.412	979.913	0.32285	um	Spot	Position	32	1000174167	182785
340.005	1000.68	0.32285	um	Spot	Position	32	1000180687	182788
417.004	1024.71	0.32285	um	Spot	Position	32	1000176641	182790
472.398	691.52	0.32285	um	Spot	Position	32	1000179157	182799
523.42	714.753	0.32285	um	Spot	Position	32	1000167620	182801
462.405	724.473	0.32285	um	Spot	Position	32	1000180212	182802
448.484	741.856	0.32285	um	Spot	Position	32	1000167494	182804
476.532	759.844	0.32285	um	Spot	Position	32	1000167625	182808
506.96	766.552	0.32285	um	Spot	Position	32	1000167626	182809
610.643	943.792	0.32285	um	Spot	Position	32	1000167773	182842
579.488	973.907	0.32285	um	Spot	Position	32	1000167658	182844
561.752	978.867	0.32285	um	Spot	Position	32	1000174739	182846
560.061	1009.82	0.32285	um	Spot	Position	32	1000182332	182852
487.26	1013.04	0.32285	um	Spot	Position	32	1000179726	182853
593.997	1021.8	0.32285	um	Spot	Position	32	1000167669	182855
601.499	1034.7	0.32285	um	Spot	Position	32	1000172337	182859
636.91	871.87	0.32285	um	Spot	Position	32	1000167512	182948
673.122	986.34	0.32285	um	Spot	Position	32	1000167780	182984
673.117	1038.97	0.32285	um	Spot	Position	32	1000178361	183007
673.355	1058.21	0.32285	um	Spot	Position	32	1000167804	183012
915.088	688.124	0.32285	um	Spot	Position	32	1000167828	183035
820.931	785.077	0.32285	um	Spot	Position	32	1000167859	183067
938.429	882.688	0.32285	um	Spot	Position	32	1000167875	183093
778.814	955.127	0.32285	um	Spot	Position	32	1000167887	183112
98.7692	120.074	0.32285	um	Spot	Position	33	1000000008	183139
307.532	340.606	0.32285	um	Spot	Position	33	1000171663	183165
217.615	347.814	0.32285	um	Spot	Position	33	1000000132	183166
313.855	551.618	0.32285	um	Spot	Position	33	1000000168	183169
224.31	639.457	0.32285	um	Spot	Position	33	1000182139	183172
377.757	297.373	0.32285	um	Spot	Position	33	1000182151	183184
432.315	365.501	0.32285	um	Spot	Position	33	1000174564	183186
365.804	367.95	0.32285	um	Spot	Position	33	1000000129	183187
371.235	456.067	0.32285	um	Spot	Position	33	1000181640	183189
334.278	475.577	0.32285	um	Spot	Position	33	1000177545	183190
406.21	516.213	0.32285	um	Spot	Position	33	1000000266	183192
440.867	640.191	0.32285	um	Spot	Position	33	1000173136	183200
418.171	651.563	0.32285	um	Spot	Position	33	1000172662	183201
821.805	500.327	0.32285	um	Spot	Position	33	1000180118	183244
862.931	316.174	0.32285	um	Spot	Position	33	1000182224	183251
834.217	384.528	0.32285	um	Spot	Position	33	1000182729	183257
972.614	638.965	0.32285	um	Spot	Position	33	1000176106	183267
892.944	643.567	0.32285	um	Spot	Position	33	1000177620	183268
281.581	660.228	0.32285	um	Spot	Position	33	1000172723	183275
350.386	670.765	0.32285	um	Spot	Position	33	1000183276	183276
444.608	706.355	0.32285	um	Spot	Position	33	1000180212	183277
281.581	709.634	0.32285	um	Spot	Position	33	1000180668	183278
368.658	772.129	0.32285	um	Spot	Position	33	1000167500	183281
322.219	791.135	0.32285	um	Spot	Position	33	1000170829	183282
403.766	856.206	0.32285	um	Spot	Position	33	1000168040	183287
383.903	909.834	0.32285	um	Spot	Position	33	1000167524	183288
283.007	913.071	0.32285	um	Spot	Position	33	1000167523	183289
399.438	928.934	0.32285	um	Spot	Position	33	1000179122	183290
320.553	978.086	0.32285	um	Spot	Position	33	1000177640	183292
339.664	979.776	0.32285	um	Spot	Position	33	1000174167	183293
344.027	997.438	0.32285	um	Spot	Position	33	1000180687	183296
417.229	1024.29	0.32285	um	Spot	Position	33	1000176641	183299
473.91	690.688	0.32285	um	Spot	Position	33	1000179157	183312
525.515	714.776	0.32285	um	Spot	Position	33	1000167620	183317
492.025	739.76	0.32285	um	Spot	Position	33	1000183320	183320
448.527	740.46	0.32285	um	Spot	Position	33	1000167494	183321
506.67	766.617	0.32285	um	Spot	Position	33	1000167626	183325
602.638	944.991	0.32285	um	Spot	Position	33	1000167773	183349
580.372	973.244	0.32285	um	Spot	Position	33	1000167658	183352
561.453	1009.16	0.32285	um	Spot	Position	33	1000182332	183359
485.82	1011.31	0.32285	um	Spot	Position	33	1000179726	183360
594.122	1021.58	0.32285	um	Spot	Position	33	1000167669	183362
601.74	1034.22	0.32285	um	Spot	Position	33	1000172337	183366
637.92	871.249	0.32285	um	Spot	Position	33	1000167512	183450
673.451	985.831	0.32285	um	Spot	Position	33	1000167780	183485
673.398	1038.77	0.32285	um	Spot	Position	33	1000178361	183506
673.284	1057.86	0.32285	um	Spot	Position	33	1000167804	183512
914.286	687.841	0.32285	um	Spot	Position	33	1000167828	183536
820.303	784.024	0.32285	um	Spot	Position	33	1000167859	183569
938.182	882.306	0.32285	um	Spot	Position	33	1000167875	183593
779.134	954.732	0.32285	um	Spot	Position	33	1000167887	183613
99.5823	121.248	0.32285	um	Spot	Position	34	1000000008	183651
299.149	335.728	0.32285	um	Spot	Position	34	1000171663	183673
218.807	348.444	0.32285	um	Spot	Position	34	1000000132	183674
300.321	473.955	0.32285	um	Spot	Position	34	1000182134	183676
314.499	551.68	0.32285	um	Spot	Position	34	1000000168	183678
222.641	638.452	0.32285	um	Spot	Position	34	1000182139	183681
277.035	656.169	0.32285	um	Spot	Position	34	1000172723	183682
384.247	302.634	0.32285	um	Spot	Position	34	1000182151	183695
435.51	365.428	0.32285	um	Spot	Position	34	1000174564	183696
362.693	367.858	0.32285	um	Spot	Position	34	1000000129	183697
377.132	452.638	0.32285	um	Spot	Position	34	1000181640	183699
332.341	475.517	0.32285	um	Spot	Position	34	1000177545	183700
411.007	510.248	0.32285	um	Spot	Position	34	1000181643	183702
404.941	521.184	0.32285	um	Spot	Position	34	1000000266	183703
472.496	533.124	0.32285	um	Spot	Position	34	1000183706	183706
442.495	636.61	0.32285	um	Spot	Position	34	1000173136	183714
418.414	651.004	0.32285	um	Spot	Position	34	1000172662	183715
697.823	370.487	0.32285	um	Spot	Position	34	1000181685	183753
820.827	499.536	0.32285	um	Spot	Position	34	1000180118	183757
841.178	384.082	0.32285	um	Spot	Position	34	1000182729	183769
972.287	637.696	0.32285	um	Spot	Position	34	1000176106	183780
892.558	643.261	0.32285	um	Spot	Position	34	1000177620	183781
350.877	670.196	0.32285	um	Spot	Position	34	1000183276	183788
435.555	694.82	0.32285	um	Spot	Position	34	1000180212	183789
329.326	703.634	0.32285	um	Spot	Position	34	1000182770	183790
281.581	708.835	0.32285	um	Spot	Position	34	1000180668	183791
368.653	769.251	0.32285	um	Spot	Position	34	1000167500	183795
321.743	789.987	0.32285	um	Spot	Position	34	1000170829	183796
403.776	854.945	0.32285	um	Spot	Position	34	1000168040	183800
290.786	866.524	0.32285	um	Spot	Position	34	1000167515	183801
383.494	908.71	0.32285	um	Spot	Position	34	1000167524	183802
282.438	912.607	0.32285	um	Spot	Position	34	1000167523	183803
323.653	979.427	0.32285	um	Spot	Position	34	1000177640	183805
340.349	979.566	0.32285	um	Spot	Position	34	1000174167	183806
335.969	1000.61	0.32285	um	Spot	Position	34	1000180687	183809
417.032	1023.83	0.32285	um	Spot	Position	34	1000176641	183812
478.586	686.362	0.32285	um	Spot	Position	34	1000179157	183824
522.565	712.872	0.32285	um	Spot	Position	34	1000167620	183828
449.195	740.714	0.32285	um	Spot	Position	34	1000167494	183830
484.419	744.281	0.32285	um	Spot	Position	34	1000183320	183831
475.755	757.803	0.32285	um	Spot	Position	34	1000167625	183834
506.024	765.698	0.32285	um	Spot	Position	34	1000167626	183835
601.322	943.399	0.32285	um	Spot	Position	34	1000167773	183860
579.561	971.482	0.32285	um	Spot	Position	34	1000167658	183863
562.068	977.822	0.32285	um	Spot	Position	34	1000167660	183864
546.188	981.771	0.32285	um	Spot	Position	34	1000174739	183866
564.071	1007.11	0.32285	um	Spot	Position	34	1000182332	183870
486.301	1010.68	0.32285	um	Spot	Position	34	1000179726	183871
593.893	1021.05	0.32285	um	Spot	Position	34	1000167669	183873
601.809	1033.6	0.32285	um	Spot	Position	34	1000172337	183877
637.435	871.273	0.32285	um	Spot	Position	34	1000167512	183962
673.213	985.969	0.32285	um	Spot	Position	34	1000167780	183999
673.169	1039.03	0.32285	um	Spot	Position	34	1000178361	184021
670.058	1056.1	0.32285	um	Spot	Position	34	1000167804	184025
913.411	687.873	0.32285	um	Spot	Position	34	1000167828	184050
819.601	783.889	0.32285	um	Spot	Position	34	1000167859	184081
842.494	853.036	0.32285	um	Spot	Position	34	1000167873	184098
937.593	882.427	0.32285	um	Spot	Position	34	1000167875	184102
100.075	121.952	0.32285	um	Spot	Position	35	1000000008	184152
86.2685	616.956	0.32285	um	Spot	Position	35	1000000067	184161
293.685	327.584	0.32285	um	Spot	Position	35	1000171663	184178
218.247	348.338	0.32285	um	Spot	Position	35	1000000132	184179
295.396	475.332	0.32285	um	Spot	Position	35	1000182134	184181
314.951	552.068	0.32285	um	Spot	Position	35	1000000168	184184
224.345	639.037	0.32285	um	Spot	Position	35	1000182139	184186
276.496	656.78	0.32285	um	Spot	Position	35	1000172723	184187
361.746	365.729	0.32285	um	Spot	Position	35	1000000129	184199
388.557	442.918	0.32285	um	Spot	Position	35	1000181640	184202
332.78	474.792	0.32285	um	Spot	Position	35	1000177545	184203
410.056	510.261	0.32285	um	Spot	Position	35	1000181643	184206
403.142	527.778	0.32285	um	Spot	Position	35	1000000266	184209
473.232	530.415	0.32285	um	Spot	Position	35	1000183706	184210
442.346	635.084	0.32285	um	Spot	Position	35	1000173136	184219
417.43	652.257	0.32285	um	Spot	Position	35	1000172662	184220
788.962	275.842	0.32285	um	Spot	Position	35	1000184251	184251
699.818	366.07	0.32285	um	Spot	Position	35	1000181685	184259
819.774	499.775	0.32285	um	Spot	Position	35	1000180118	184264
739.224	564.936	0.32285	um	Spot	Position	35	1000000481	184266
838.657	309.025	0.32285	um	Spot	Position	35	1000182224	184273
842.387	385.952	0.32285	um	Spot	Position	35	1000182729	184283
973.489	635.53	0.32285	um	Spot	Position	35	1000176106	184295
891.279	644.466	0.32285	um	Spot	Position	35	1000177620	184296
351.477	670.67	0.32285	um	Spot	Position	35	1000183276	184301
421.395	677.736	0.32285	um	Spot	Position	35	1000180212	184302
329.681	703.439	0.32285	um	Spot	Position	35	1000182770	184303
281.581	709.527	0.32285	um	Spot	Position	35	1000180668	184304
367.909	767.688	0.32285	um	Spot	Position	35	1000167500	184308
321.195	790.668	0.32285	um	Spot	Position	35	1000170829	184309
403.643	855.461	0.32285	um	Spot	Position	35	1000168040	184314
290.656	866.469	0.32285	um	Spot	Position	35	1000167515	184315
383.278	908.904	0.32285	um	Spot	Position	35	1000167524	184316
282.642	912.891	0.32285	um	Spot	Position	35	1000167523	184317
400.19	925.382	0.32285	um	Spot	Position	35	1000179122	184318
325.027	979.598	0.32285	um	Spot	Position	35	1000177640	184319
336.667	999.648	0.32285	um	Spot	Position	35	1000180687	184322
415.289	1023.93	0.32285	um	Spot	Position	35	1000176641	184324
480.647	683.913	0.32285	um	Spot	Position	35	1000179157	184334
522.023	711.749	0.32285	um	Spot	Position	35	1000167620	184335
448.638	740.366	0.32285	um	Spot	Position	35	1000167494	184336
480.535	743.621	0.32285	um	Spot	Position	35	1000183320	184337
476.121	755.566	0.32285	um	Spot	Position	35	1000167625	184338
505.232	765.708	0.32285	um	Spot	Position	35	1000167626	184339
594.255	937.462	0.32285	um	Spot	Position	35	1000184355	184355
579.2	972.807	0.32285	um	Spot	Position	35	1000167658	184361
562.098	977.581	0.32285	um	Spot	Position	35	1000167660	184362
543.073	980.748	0.32285	um	Spot	Position	35	1000174739	184364
569.233	1005.48	0.32285	um	Spot	Position	35	1000182332	184370
485.346	1010.26	0.32285	um	Spot	Position	35	1000179726	184371
593.179	1021.29	0.32285	um	Spot	Position	35	1000167669	184373
601.23	1034.06	0.32285	um	Spot	Position	35	1000172337	184377
637.705	871.344	0.32285	um	Spot	Position	35	1000167512	184457
673.035	986.402	0.32285	um	Spot	Position	35	1000167780	184489
673.445	1039.15	0.32285	um	Spot	Position	35	1000178361	184507
668.177	1055.27	0.32285	um	Spot	Position	35	1000167804	184512
912.631	688.488	0.32285	um	Spot	Position	35	1000167828	184538
819.008	784.117	0.32285	um	Spot	Position	35	1000167859	184570
841.648	853.033	0.32285	um	Spot	Position	35	1000167873	184591
937.062	882.948	0.32285	um	Spot	Position	35	1000167875	184597
778.51	955.523	0.32285	um	Spot	Position	35	1000167887	184620
1013.13	818.9	0.32285	um	Spot	Position	35	1000184663	184663
100.705	123.032	0.32285	um	Spot	Position	36	1000000008	184664
87.3532	612.707	0.32285	um	Spot	Position	36	1000000067	184672
293.284	317.243	0.32285	um	Spot	Position	36	1000171663	184686
218.74	348.14	0.32285	um	Spot	Position	36	1000000132	184688
316.458	551.788	0.32285	um	Spot	Position	36	1000000168	184692
225.236	639.619	0.32285	um	Spot	Position	36	1000182139	184694
276.884	655.648	0.32285	um	Spot	Position	36	1000172723	184695
391.015	314.987	0.32285	um	Spot	Position	36	1000182151	184710
359.326	365.05	0.32285	um	Spot	Position	36	1000000129	184711
333.373	474.321	0.32285	um	Spot	Position	36	1000177545	184714
410.72	510.804	0.32285	um	Spot	Position	36	1000181643	184716
475.595	531.112	0.32285	um	Spot	Position	36	1000183706	184718
442.11	632.541	0.32285	um	Spot	Position	36	1000173136	184727
416.238	653.702	0.32285	um	Spot	Position	36	1000172662	184728
792.737	300.78	0.32285	um	Spot	Position	36	1000184251	184757
827.576	306.369	0.32285	um	Spot	Position	36	1000182224	184759
699.149	366.462	0.32285	um	Spot	Position	36	1000181685	184762
818.518	500.424	0.32285	um	Spot	Position	36	1000180118	184766
834.818	385.615	0.32285	um	Spot	Position	36	1000182729	184782
962.717	632.665	0.32285	um	Spot	Position	36	1000176106	184794
890.362	643.629	0.32285	um	Spot	Position	36	1000177620	184795
404.593	664.53	0.32285	um	Spot	Position	36	1000180212	184799
352.236	670.679	0.32285	um	Spot	Position	36	1000183276	184800
329.47	703.307	0.32285	um	Spot	Position	36	1000182770	184801
281.581	709.711	0.32285	um	Spot	Position	36	1000180668	184802
367.786	766.367	0.32285	um	Spot	Position	36	1000167500	184806
322.159	790.599	0.32285	um	Spot	Position	36	1000170829	184807
404.698	855.989	0.32285	um	Spot	Position	36	1000168040	184812
382.998	908.866	0.32285	um	Spot	Position	36	1000167524	184813
282.471	913.028	0.32285	um	Spot	Position	36	1000167523	184814
329.601	982.158	0.32285	um	Spot	Position	36	1000177640	184816
348.207	996.947	0.32285	um	Spot	Position	36	1000180687	184819
414.871	1022.98	0.32285	um	Spot	Position	36	1000176641	184821
479.643	683.141	0.32285	um	Spot	Position	36	1000179157	184831
523.36	712.08	0.32285	um	Spot	Position	36	1000167620	184839
448.942	740.497	0.32285	um	Spot	Position	36	1000167494	184842
476.214	744.296	0.32285	um	Spot	Position	36	1000183320	184843
474.559	757.995	0.32285	um	Spot	Position	36	1000167625	184845
505.017	764.967	0.32285	um	Spot	Position	36	1000167626	184847
596.922	940.12	0.32285	um	Spot	Position	36	1000184355	184875
579.648	971.465	0.32285	um	Spot	Position	36	1000167658	184880
562.107	976.987	0.32285	um	Spot	Position	36	1000167660	184881
544.13	981.315	0.32285	um	Spot	Position	36	1000174739	184882
572.06	1004.25	0.32285	um	Spot	Position	36	1000182332	184889
485.099	1009.78	0.32285	um	Spot	Position	36	1000179726	184890
593.173	1021.11	0.32285	um	Spot	Position	36	1000167669	184894
601.038	1033.83	0.32285	um	Spot	Position	36	1000172337	184898
637.056	870.716	0.32285	um	Spot	Position	36	1000167512	184985
673.213	985.477	0.32285	um	Spot	Position	36	1000167780	185015
672.87	1039.22	0.32285	um	Spot	Position	36	1000178361	185034
669.4	1055.09	0.32285	um	Spot	Position	36	1000167804	185038
911.74	688.137	0.32285	um	Spot	Position	36	1000167828	185058
818.111	783.837	0.32285	um	Spot	Position	36	1000167859	185082
840.369	852.821	0.32285	um	Spot	Position	36	1000167873	185100
936.156	883.475	0.32285	um	Spot	Position	36	1000167875	185108
101.799	123.987	0.32285	um	Spot	Position	37	1000000008	185160
88.2513	613.686	0.32285	um	Spot	Position	37	1000000067	185167
290.063	312.41	0.32285	um	Spot	Position	37	1000171663	185182
324.484	469.317	0.32285	um	Spot	Position	37	1000177545	185185
299.796	476.826	0.32285	um	Spot	Position	37	1000182134	185186
317.126	551.95	0.32285	um	Spot	Position	37	1000000168	185188
226.582	639.56	0.32285	um	Spot	Position	37	1000182139	185191
276.57	655.269	0.32285	um	Spot	Position	37	1000172723	185192
354.674	362.573	0.32285	um	Spot	Position	37	1000000129	185206
411.27	511.071	0.32285	um	Spot	Position	37	1000181643	185210
476.829	526.941	0.32285	um	Spot	Position	37	1000183706	185212
400.145	533.857	0.32285	um	Spot	Position	37	1000000266	185214
441.897	634.94	0.32285	um	Spot	Position	37	1000173136	185222
415.85	653.105	0.32285	um	Spot	Position	37	1000172662	185223
396.168	657.098	0.32285	um	Spot	Position	37	1000180212	185225
816.45	305.776	0.32285	um	Spot	Position	37	1000182224	185255
791.731	307.162	0.32285	um	Spot	Position	37	1000184251	185256
698.204	365.715	0.32285	um	Spot	Position	37	1000181685	185261
817.403	500.87	0.32285	um	Spot	Position	37	1000180118	185264
834.189	387.353	0.32285	um	Spot	Position	37	1000182729	185280
958.447	633.137	0.32285	um	Spot	Position	37	1000176106	185292
889.618	642.625	0.32285	um	Spot	Position	37	1000177620	185293
354.694	670.109	0.32285	um	Spot	Position	37	1000183276	185298
329.553	704.142	0.32285	um	Spot	Position	37	1000182770	185299
283.05	708.536	0.32285	um	Spot	Position	37	1000180668	185300
368.18	765.57	0.32285	um	Spot	Position	37	1000167500	185304
323.972	789.83	0.32285	um	Spot	Position	37	1000170829	185305
403.977	856.43	0.32285	um	Spot	Position	37	1000168040	185310
383.762	908.527	0.32285	um	Spot	Position	37	1000167524	185311
284.093	912.549	0.32285	um	Spot	Position	37	1000167523	185312
403.49	919.562	0.32285	um	Spot	Position	37	1000179122	185313
354.843	995.463	0.32285	um	Spot	Position	37	1000180687	185317
414.902	1020.65	0.32285	um	Spot	Position	37	1000176641	185319
480.157	684.264	0.32285	um	Spot	Position	37	1000179157	185330
534.61	710.771	0.32285	um	Spot	Position	37	1000185338	185338
523.848	714.386	0.32285	um	Spot	Position	37	1000167620	185339
449.605	739.761	0.32285	um	Spot	Position	37	1000167494	185346
468.114	750.074	0.32285	um	Spot	Position	37	1000183320	185348
475.492	754.961	0.32285	um	Spot	Position	37	1000167625	185351
505.879	764.065	0.32285	um	Spot	Position	37	1000167626	185352
601.062	945.859	0.32285	um	Spot	Position	37	1000184355	185382
579.722	974.59	0.32285	um	Spot	Position	37	1000167658	185385
543.213	980.521	0.32285	um	Spot	Position	37	1000174739	185387
575.755	1002.97	0.32285	um	Spot	Position	37	1000182332	185395
484.9	1010	0.32285	um	Spot	Position	37	1000179726	185396
593.301	1020.8	0.32285	um	Spot	Position	37	1000167669	185399
600.558	1034.03	0.32285	um	Spot	Position	37	1000172337	185403
636.539	870.222	0.32285	um	Spot	Position	37	1000167512	185490
672.988	985.267	0.32285	um	Spot	Position	37	1000167780	185525
673.027	1038.69	0.32285	um	Spot	Position	37	1000178361	185548
668.875	1055.66	0.32285	um	Spot	Position	37	1000167804	185552
910.709	688.09	0.32285	um	Spot	Position	37	1000167828	185577
935.922	883.063	0.32285	um	Spot	Position	37	1000167875	185633
1011.56	818.047	0.32285	um	Spot	Position	37	1000184663	185688
102.235	124.833	0.32285	um	Spot	Position	38	1000000008	185689
88.9029	615.091	0.32285	um	Spot	Position	38	1000000067	185697
283.825	305.112	0.32285	um	Spot	Position	38	1000171663	185712
220.653	349.408	0.32285	um	Spot	Position	38	1000000132	185714
299.364	479.561	0.32285	um	Spot	Position	38	1000182134	185717
318.214	552.893	0.32285	um	Spot	Position	38	1000000168	185720
224.449	639.359	0.32285	um	Spot	Position	38	1000182139	185722
277.299	654.863	0.32285	um	Spot	Position	38	1000172723	185723
339.097	305.235	0.32285	um	Spot	Position	38	1000185736	185736
420.817	356.608	0.32285	um	Spot	Position	38	1000174564	185738
352.361	362.667	0.32285	um	Spot	Position	38	1000000129	185739
411.712	511.975	0.32285	um	Spot	Position	38	1000181643	185745
486.761	518.448	0.32285	um	Spot	Position	38	1000183706	185747
441.697	634.547	0.32285	um	Spot	Position	38	1000173136	185757
387.705	648.323	0.32285	um	Spot	Position	38	1000180212	185758
417.643	651.964	0.32285	um	Spot	Position	38	1000172662	185759
810.493	302.244	0.32285	um	Spot	Position	38	1000182224	185793
791.401	316.783	0.32285	um	Spot	Position	38	1000184251	185795
696.578	367.318	0.32285	um	Spot	Position	38	1000181685	185799
816.312	501.603	0.32285	um	Spot	Position	38	1000180118	185804
837.007	388.905	0.32285	um	Spot	Position	38	1000182729	185818
956.969	632.95	0.32285	um	Spot	Position	38	1000176106	185831
888.073	643.64	0.32285	um	Spot	Position	38	1000177620	185832
354.857	670.235	0.32285	um	Spot	Position	38	1000183276	185838
331.087	698.397	0.32285	um	Spot	Position	38	1000182770	185839
283.743	708.466	0.32285	um	Spot	Position	38	1000180668	185840
442.851	754.349	0.32285	um	Spot	Position	38	1000183320	185844
404.393	855.532	0.32285	um	Spot	Position	38	1000168040	185849
383.861	908.664	0.32285	um	Spot	Position	38	1000167524	185850
284.046	912.865	0.32285	um	Spot	Position	38	1000167523	185851
404.043	917.482	0.32285	um	Spot	Position	38	1000179122	185852
330.218	982.321	0.32285	um	Spot	Position	38	1000177640	185854
360.972	990.253	0.32285	um	Spot	Position	38	1000180687	185856
413.527	1019.94	0.32285	um	Spot	Position	38	1000176641	185859
479.784	685.48	0.32285	um	Spot	Position	38	1000179157	185868
537.707	712.975	0.32285	um	Spot	Position	38	1000185338	185870
523.676	714.364	0.32285	um	Spot	Position	38	1000167620	185871
449.092	738.859	0.32285	um	Spot	Position	38	1000167494	185874
505.25	764.495	0.32285	um	Spot	Position	38	1000167626	185879
602.03	947.09	0.32285	um	Spot	Position	38	1000184355	185904
584.305	975.351	0.32285	um	Spot	Position	38	1000167658	185906
562.573	975.925	0.32285	um	Spot	Position	38	1000167660	185907
542.337	981.137	0.32285	um	Spot	Position	38	1000174739	185908
575.858	1001.75	0.32285	um	Spot	Position	38	1000182332	185913
484.368	1010.09	0.32285	um	Spot	Position	38	1000179726	185914
593.088	1020.79	0.32285	um	Spot	Position	38	1000167669	185916
600.471	1034.37	0.32285	um	Spot	Position	38	1000172337	185921
636.508	870.052	0.32285	um	Spot	Position	38	1000167512	186012
672.892	984.745	0.32285	um	Spot	Position	38	1000167780	186050
672.816	1038.47	0.32285	um	Spot	Position	38	1000178361	186070
668.261	1053.71	0.32285	um	Spot	Position	38	1000167804	186073
909.748	687.753	0.32285	um	Spot	Position	38	1000167828	186098
838.128	852.223	0.32285	um	Spot	Position	38	1000167873	186143
935.397	883.041	0.32285	um	Spot	Position	38	1000167875	186151
1010.52	817.847	0.32285	um	Spot	Position	38	1000184663	186207
103.895	125.36	0.32285	um	Spot	Position	39	1000000008	186208
89.7548	614.591	0.32285	um	Spot	Position	39	1000000067	186218
274.134	298.531	0.32285	um	Spot	Position	39	1000171663	186232
222.909	350.657	0.32285	um	Spot	Position	39	1000000132	186233
317.437	365.744	0.32285	um	Spot	Position	39	1000186234	186234
299.295	481.042	0.32285	um	Spot	Position	39	1000182134	186237
226.295	639.303	0.32285	um	Spot	Position	39	1000182139	186239
271.01	658.937	0.32285	um	Spot	Position	39	1000172723	186241
344.213	306.198	0.32285	um	Spot	Position	39	1000185736	186254
423.212	362.421	0.32285	um	Spot	Position	39	1000174564	186258
354.083	365.688	0.32285	um	Spot	Position	39	1000000129	186259
412.472	512.713	0.32285	um	Spot	Position	39	1000181643	186264
489.316	518.003	0.32285	um	Spot	Position	39	1000183706	186266
397.36	547.615	0.32285	um	Spot	Position	39	1000000266	186268
349.084	613.494	0.32285	um	Spot	Position	39	1000186273	186273
441.621	636.587	0.32285	um	Spot	Position	39	1000173136	186276
378.905	641.133	0.32285	um	Spot	Position	39	1000180212	186277
413.626	646.18	0.32285	um	Spot	Position	39	1000172662	186278
801.938	297.874	0.32285	um	Spot	Position	39	1000182224	186311
788.044	325.959	0.32285	um	Spot	Position	39	1000184251	186315
714.965	329.952	0.32285	um	Spot	Position	39	1000186316	186316
755.796	355.333	0.32285	um	Spot	Position	39	1000186318	186318
695.293	367.976	0.32285	um	Spot	Position	39	1000181685	186319
719.792	456.923	0.32285	um	Spot	Position	39	1000186322	186322
815.473	502.196	0.32285	um	Spot	Position	39	1000180118	186324
837.631	390.771	0.32285	um	Spot	Position	39	1000182729	186340
956.513	633.447	0.32285	um	Spot	Position	39	1000176106	186355
887.36	643.846	0.32285	um	Spot	Position	39	1000177620	186356
356.35	670.039	0.32285	um	Spot	Position	39	1000183276	186362
332.434	683.758	0.32285	um	Spot	Position	39	1000182770	186363
284.151	708.613	0.32285	um	Spot	Position	39	1000180668	186364
333.204	781.317	0.32285	um	Spot	Position	39	1000170829	186366
404.338	854.009	0.32285	um	Spot	Position	39	1000168040	186371
291.317	864.437	0.32285	um	Spot	Position	39	1000167515	186372
384.046	908.318	0.32285	um	Spot	Position	39	1000167524	186373
284.215	912.766	0.32285	um	Spot	Position	39	1000167523	186374
404.82	915.074	0.32285	um	Spot	Position	39	1000179122	186375
332.325	982.497	0.32285	um	Spot	Position	39	1000177640	186378
364.904	989.346	0.32285	um	Spot	Position	39	1000180687	186380
413.511	1019.06	0.32285	um	Spot	Position	39	1000176641	186382
481.514	685.29	0.32285	um	Spot	Position	39	1000179157	186391
525.968	713.429	0.32285	um	Spot	Position	39	1000167620	186397
451.05	738.927	0.32285	um	Spot	Position	39	1000167494	186399
474.756	750.537	0.32285	um	Spot	Position	39	1000167625	186400
505.837	763.243	0.32285	um	Spot	Position	39	1000167626	186405
603.57	949.39	0.32285	um	Spot	Position	39	1000184355	186434
580.594	975.41	0.32285	um	Spot	Position	39	1000167658	186436
541.594	981.964	0.32285	um	Spot	Position	39	1000174739	186440
567.925	1004.25	0.32285	um	Spot	Position	39	1000182332	186444
593.427	1020.39	0.32285	um	Spot	Position	39	1000167669	186449
600.675	1034.5	0.32285	um	Spot	Position	39	1000172337	186453
635.968	869.667	0.32285	um	Spot	Position	39	1000167512	186538
672.491	984.915	0.32285	um	Spot	Position	39	1000167780	186573
672.559	1038.57	0.32285	um	Spot	Position	39	1000178361	186595
667.072	1055.49	0.32285	um	Spot	Position	39	1000167804	186599
909.683	687.963	0.32285	um	Spot	Position	39	1000167828	186621
935.785	882.352	0.32285	um	Spot	Position	39	1000167875	186678
779.788	931.341	0.32285	um	Spot	Position	39	1000186698	186698
1010.39	817.467	0.32285	um	Spot	Position	39	1000184663	186731
103.93	125.904	0.32285	um	Spot	Position	40	1000000008	186732
90.1355	615.453	0.32285	um	Spot	Position	40	1000000067	186743
271.793	296.876	0.32285	um	Spot	Position	40	1000171663	186756
223.788	350.533	0.32285	um	Spot	Position	40	1000000132	186757
291.655	489.46	0.32285	um	Spot	Position	40	1000182134	186760
186.1	534.362	0.32285	um	Spot	Position	40	1000186761	186761
223.877	639.234	0.32285	um	Spot	Position	40	1000182139	186763
269.996	658.937	0.32285	um	Spot	Position	40	1000172723	186765
380.341	302.268	0.32285	um	Spot	Position	40	1000182151	186778
348.928	308.152	0.32285	um	Spot	Position	40	1000185736	186780
426.2	367.014	0.32285	um	Spot	Position	40	1000174564	186783
496.141	506.806	0.32285	um	Spot	Position	40	1000183706	186787
413.627	512.131	0.32285	um	Spot	Position	40	1000181643	186788
397.895	554.641	0.32285	um	Spot	Position	40	1000000266	186791
355.557	610.504	0.32285	um	Spot	Position	40	1000186273	186794
442.307	636.802	0.32285	um	Spot	Position	40	1000173136	186798
376.219	638.817	0.32285	um	Spot	Position	40	1000180212	186799
411.074	646.659	0.32285	um	Spot	Position	40	1000172662	186800
796.841	292.957	0.32285	um	Spot	Position	40	1000182224	186830
713.548	331.234	0.32285	um	Spot	Position	40	1000186316	186834
752.313	356.837	0.32285	um	Spot	Position	40	1000186318	186837
695.144	367.341	0.32285	um	Spot	Position	40	1000181685	186838
719.062	457.884	0.32285	um	Spot	Position	40	1000186322	186842
813.968	504.33	0.32285	um	Spot	Position	40	1000180118	186844
835.84	390.557	0.32285	um	Spot	Position	40	1000182729	186859
957.372	632.952	0.32285	um	Spot	Position	40	1000176106	186872
885.387	645.025	0.32285	um	Spot	Position	40	1000177620	186873
337.238	666.63	0.32285	um	Spot	Position	40	1000182770	186877
358.426	670.954	0.32285	um	Spot	Position	40	1000183276	186879
284.001	708.063	0.32285	um	Spot	Position	40	1000180668	186880
423.118	752.931	0.32285	um	Spot	Position	40	1000183320	186882
338.484	781.226	0.32285	um	Spot	Position	40	1000170829	186883
404.145	853.884	0.32285	um	Spot	Position	40	1000168040	186888
383.527	908.195	0.32285	um	Spot	Position	40	1000167524	186889
284.691	913.047	0.32285	um	Spot	Position	40	1000167523	186890
331.771	979.054	0.32285	um	Spot	Position	40	1000177640	186892
377.594	988.225	0.32285	um	Spot	Position	40	1000180687	186895
480.314	684.672	0.32285	um	Spot	Position	40	1000179157	186905
526.006	713.411	0.32285	um	Spot	Position	40	1000167620	186907
450.589	738.173	0.32285	um	Spot	Position	40	1000167494	186909
505.405	764.032	0.32285	um	Spot	Position	40	1000167626	186913
603.271	948.768	0.32285	um	Spot	Position	40	1000184355	186944
562.461	975.557	0.32285	um	Spot	Position	40	1000167660	186947
584.788	975.154	0.32285	um	Spot	Position	40	1000167658	186948
542.75	981.964	0.32285	um	Spot	Position	40	1000174739	186950
566.58	1004.51	0.32285	um	Spot	Position	40	1000182332	186955
593.43	1020.6	0.32285	um	Spot	Position	40	1000167669	186962
601.202	1033.78	0.32285	um	Spot	Position	40	1000172337	186965
635.849	869.339	0.32285	um	Spot	Position	40	1000167512	187045
672.32	984.854	0.32285	um	Spot	Position	40	1000167780	187077
672.383	1038.53	0.32285	um	Spot	Position	40	1000178361	187094
667.61	1055.18	0.32285	um	Spot	Position	40	1000167804	187098
908.867	688.077	0.32285	um	Spot	Position	40	1000167828	187124
935.52	882.438	0.32285	um	Spot	Position	40	1000167875	187182
779.539	931.498	0.32285	um	Spot	Position	40	1000186698	187206
1009.82	817.413	0.32285	um	Spot	Position	40	1000184663	187244
96.6897	123.68	0.32285	um	Spot	Position	41	1000000008	187245
95.9148	234.101	0.32285	um	Spot	Position	41	1000187248	187248
90.4772	616.771	0.32285	um	Spot	Position	41	1000000067	187257
270.373	292.732	0.32285	um	Spot	Position	41	1000171663	187268
223.588	351.045	0.32285	um	Spot	Position	41	1000000132	187269
314.75	367.78	0.32285	um	Spot	Position	41	1000186234	187270
330.406	470.732	0.32285	um	Spot	Position	41	1000177545	187273
291.838	490.477	0.32285	um	Spot	Position	41	1000182134	187274
185.488	534.895	0.32285	um	Spot	Position	41	1000186761	187275
223.254	640.182	0.32285	um	Spot	Position	41	1000182139	187277
338.356	288.394	0.32285	um	Spot	Position	41	1000187287	187287
380.034	295.569	0.32285	um	Spot	Position	41	1000182151	187288
349.591	306.547	0.32285	um	Spot	Position	41	1000185736	187289
427.306	380.317	0.32285	um	Spot	Position	41	1000174564	187294
398.024	560.443	0.32285	um	Spot	Position	41	1000000266	187300
366.217	617.202	0.32285	um	Spot	Position	41	1000186273	187304
372.717	634.033	0.32285	um	Spot	Position	41	1000180212	187307
442.944	637.493	0.32285	um	Spot	Position	41	1000173136	187308
410.897	642.392	0.32285	um	Spot	Position	41	1000172662	187309
336.813	654.277	0.32285	um	Spot	Position	41	1000182770	187311
519.948	314.086	0.32285	um	Spot	Position	41	1000187328	187328
[truncated: 17,110 more rows]
