# Supplementary material for: Neurotransmitter signaling regulates distinct phases of multimodal human interneuron migration
Source: EMBO J. 2021 Oct 18;40(23):e108714. doi: 10.15252/embj.2021108714 (PMC8634123; doi:10.15252/embj.2021108714)
Supplement: Supplementary file 13 — Software EV1 [file EMBJ-40-e108714-s017.zip › Supplementary_Software/track-analysis-using-trackpal/global_constants.py]

import numpy

coordsid = ["Position X", "Position Y"]
frameid = "FRAME"
trackid = "TrackID"

drug2target = {
    "Control": "Control",
    "Bicuculine-Methiodide": "GABA",
    "Saclofen": "GABA",
    "TPMPA": "GABA",
    "AP-5": "Glutamate",
    "CNQX": "Glutamate",
    "Strychnine": "Glycine",
    "Serotonin": "Serotonin",
    "SR57227": "Serotonin",
}

groups = list(drug2target.keys())

targets = numpy.unique(list(drug2target.values())).tolist()

group2symbol = {
    "Control": "o",
    "Bicuculine-Methiodide": "s",
    "Saclofen": "p",
    "TPMPA": "P",
    "AP-5": "d",
    "CNQX": "*",
    "Strychnine": "X",
    "Serotonin": "v",
    "SR57227": ">",
}

group2color = {
    "Control": "#8dd3c7",
    "Bicuculine-Methiodide": "#fdb462",
    "Saclofen": "#fdb462",
    "TPMPA": "#fdb462",
    "AP-5": "#bebada",
    "CNQX": "#bebada",
    "Strychnine": "#fb8072",
    "Serotonin": "#80b1d3",
    "SR57227": "#80b1d3",
}

group_colors = list(group2color.values())

target2color = dict(
    zip(targets, ["#8dd3c7", "#ffffb3", "#bebada", "#fb8072", "#80b1d3",])
)

group2index = dict(([(group_name, groups.index(group_name)) for group_name in groups]))

target2index = dict(
    ([(target_name, targets.index(target_name)) for target_name in targets])
)

# cluster_reordering_map = dict(zip([5,2,6,1,3,9,4,7,8,0], range(10))) # before flip of cluster 2-3
cluster_reordering_map = dict(zip([5, 2, 1, 6, 3, 9, 4, 7, 8, 0], range(10)))

cluster_colors = [
    "#e31a1c",  # red
    "#fb9a99",  # lightred
    "#ff7f00",  # orange
    "#fdbf6f",  # light-orange
    "#ffff99",  # light-yellow
    "#33a02c",  # green
    "#b2df8a",  # light-green
    "#1f78b4",  # blue
    "#a6cee3",  # light-blue
    "#6a3d9a",  # purple
]

parameter_reordering_map = dict(zip([4, 5, 6, 7, 1, 3, 8, 0, 2], range(9)))

parameter_colors = [
    "#00FFFF",
    "#d9d9d9",
    "#969696",
    "#f6e8c3",
    "#dfc27d",
    "#bf812d",
    "#8c510a",
    "#543005",
    "#FF00FF",
]
