# Supplementary material for: Neurotransmitter signaling regulates distinct phases of multimodal human interneuron migration
Source: EMBO J. 2021 Oct 18;40(23):e108714. doi: 10.15252/embj.2021108714 (PMC8634123; doi:10.15252/embj.2021108714)
Supplement: Supplementary file 13 — Software EV1 [file EMBJ-40-e108714-s017.zip › Supplementary_Software/trackpal-1.2.0-source-code/examples/01_track_features.ipynb]

# %% [code]
import pandas as pd
import trackpal as tp

# %% [markdown]
# Simple track features
## 1. Create some simulated tracks
1. Simulate tracks
 * brownian motion (pure random walk)
 * linear motion with some randomness


# %% [code]
trj_brownian = tp.simulate.brownian(n_tracks=10)
trj_linear   = tp.simulate.brownian_linear(n_tracks=10)

trj_brownian

# %% [markdown]
## 2. Add information to tables and concatenate tracks
1. Define column identifiers
2. Give tracks a tag `"label"` for later use
3. Merge the two track tables into one

# %% [code]
trackid = "TrackID"
frameid = "FRAME"
coords_xy = ["Position X", "Position Y"]

trj_brownian["label"] = 0
trj_linear["label"]   = 1

# concatenate (note: the trackids need to be relabeled) 
trj = tp.concat_relabel([trj_linear, trj_brownian], trackid=trackid)

trj

# %% [markdown]
## 3. Plot tracks

# %% [code]
trj.groupby(trackid).apply(tp.visu.plot_trj, coords=coords_xy, line_fmt=".-");

# %% [markdown]
## 3. Compute simple track features
 * Confinement ratio (ratio of start/end net distance vs. total track distance)
 * Statistics of the instantaneous speed

# %% [code]
# prepare feature factory
feature_factory = tp.features.Features(frame=frameid, coords=coords_xy)

# compute two features
conf_ratio  = feature_factory.get("confinement_ratio")
speed_stats = feature_factory.get("speed_stats")

conf_ratio_res  = trj.groupby(trackid).apply(conf_ratio.compute)
speed_stats_res = trj.groupby(trackid).apply(speed_stats.compute)

# retrieve labels assignment
y = trj.groupby(trackid)["label"].first()

# merge into single DataFrame
features = pd.concat([conf_ratio_res, speed_stats_res, y], axis=1)

# %% [markdown]
## Visualize two features as scatter plot
* Confinement ratio
* speed average 

and color code each tracks motion type.

The two motion types have similar average speed, but confinement ratio is disciminating them

# %% [code]
# plot with pandas
features.plot.scatter(x="confinement_ratio", y="speed_stats_mean", c="label", cmap="coolwarm");

# %% [code]
