# Supplementary material for: Neurotransmitter signaling regulates distinct phases of multimodal human interneuron migration
Source: EMBO J. 2021 Oct 18;40(23):e108714. doi: 10.15252/embj.2021108714 (PMC8634123; doi:10.15252/embj.2021108714)
Supplement: Supplementary file 13 — Software EV1 [file EMBJ-40-e108714-s017.zip › Supplementary_Software/trackpal-1.2.0-source-code/examples/02_mean_square_displacement_curves.ipynb]

# %% [code]
import pandas as pd
import trackpal as tp

from matplotlib import pyplot as plt

# %% [markdown]
# Mean square displacement curves
## 1. Create some simulated tracks
1. Simulate tracks
 * brownian motion with set diffusion constant
 * transported, linear motion with set velocity


# %% [code]
trj_brownian = tp.simulate.brownian(n_tracks=30, diffusion=3.14)
trj_linear   = tp.simulate.brownian_linear(n_tracks=30, velocity=2.71)

trackid = "TrackID"
frameid = "FRAME"
coords_xy = ["Position X", "Position Y"]

trj_brownian

# %% [markdown]
## 2. Plot tracks

# %% [code]
f, ax = plt.subplots(1,2)
trj_brownian.groupby(trackid).apply(tp.visu.plot_trj, coords=coords_xy, ax=ax[0], )
trj_linear.groupby(trackid).apply(tp.visu.plot_trj, coords=coords_xy, ax=ax[1],)

ax[0].set_title("Brownian")
ax[1].set_title("Transport");

# %% [markdown]
## 3. Comptue mean displacement curves

# %% [code]
msd_brownian  = tp.msd.curve(trj_brownian, coords=coords_xy, trackid=trackid, frame_interval=1)
msd_transport = tp.msd.curve(trj_linear, coords=coords_xy, trackid=trackid, frame_interval=1)

# %% [markdown]
## 4. Plot curves

# %% [code]
f, ax = plt.subplots()

msd_brownian.plot("tau", "mean", yerr="sem", ax=ax, label="brownian")
msd_transport.plot("tau", "mean", yerr="sem", ax=ax, label="transport")

# %% [markdown]
## 5. Retrieve diffuison and velocity constant from MSD curves

# %% [code]
tp.fit.line(msd_brownian["tau"], msd_brownian["mean"])

# %% [code]
tp.fit.parabola(msd_transport["tau"], msd_transport["mean"])

# %% [code]
