# Supplementary material for: Neurotransmitter signaling regulates distinct phases of multimodal human interneuron migration
Source: EMBO J. 2021 Oct 18;40(23):e108714. doi: 10.15252/embj.2021108714 (PMC8634123; doi:10.15252/embj.2021108714)
Supplement: Supplementary file 13 — Software EV1 [file EMBJ-40-e108714-s017.zip › Supplementary_Software/trackpal-1.2.0-source-code/trackpal/features.py]

"""Module for track feature descriptors.
"""

import numpy as np
import pandas as pd

from rdp import rdp

from skimage.measure import label
from sklearn.cluster import DBSCAN
from scipy.spatial.distance import squareform
from sklearn.metrics import pairwise_distances
from scipy.ndimage.morphology import binary_dilation
from skimage.morphology import remove_small_objects

from . import msd, utils, velocity

EPS = 10e-12


class Features:
    """Factory class for the creating of `TrackFeature`

    """

    def __init__(self, coords, frame):
        self.coords = coords
        self.frame = frame

        self._lookup = {}
        for klass in TrackFeature.__subclasses__():
            self._lookup[klass.name] = klass

    def get(self, name):
        """Retrieve track feature by name"""
        return self._lookup[name](coords=self.coords, frame=self.frame)

    @staticmethod
    def list(verbose=False):
        """List names of all available features
        """
        for klass in sorted(TrackFeature.__subclasses__(), key=lambda k: k.name):
            print(klass.name)
            if verbose:
                print(klass.compute.__doc__)


class TrackFeature:
    """Base class for all track features

    """

    def __init__(self, coords, frame):
        self.coords = coords
        self.frame = frame


class MSDParabola(TrackFeature):
    """Fits a parabola to mean squared displacement curve of track and returns
    fit parameters and \( R^2 \)
    """

    name = "msd_parabola"

    def compute(self, trj, clip=0.9, min_trj_len=3):
        tau, msd_vals = msd.per_track(trj, self.coords, self.frame)
        d, v2, r2 = 0, 0, 0
        if len(tau) > min_trj_len:
            d, v2, r2 = utils.fit_parabola(tau, msd_vals, clip=clip)

        return pd.Series(
            {f"{self.name}_a": d, f"{self.name}_b": v2, f"{self.name}_fit_r2": r2}
        )


class VACstats(TrackFeature):
    """Computes velocity autocorrelation and returns statistics

    Satistics:
        * mean
        * std
        * min
        * max

    of the curve for delays \( > 0\)

    """

    name = "vac_stats"

    def compute(self, trj, min_trj_len=3):
        displacements = velocity.compute_velocities(trj, self.coords, self.frame)
        tau, vac_vals = velocity.velocity_autocorr_pre_track(
            displacements, self.coords, self.frame
        )

        if len(tau) > min_trj_len:
            return pd.Series(
                {
                    f"{self.name}_mean": vac_vals[1:].mean(),
                    f"{self.name}_std": vac_vals[1:].std(),
                    f"{self.name}_min": vac_vals[2:].min(),
                    f"{self.name}_max": vac_vals[2:].max(),
                }
            )
        else:
            return pd.Series(
                {
                    f"{self.name}_mean": 0,
                    f"{self.name}_std": 0,
                    f"{self.name}_min": 0,
                    f"{self.name}_max": 0,
                }
            )


class SpeedStats(TrackFeature):
    """Compute several statistics of the instantaneous speed

    Satistics:
        * mean
        * std
        * min
        * max
    """

    name = "speed_stats"

    def compute(self, trj, min_trj_len=2):

        displacements = velocity.displacement(trj, self.coords, self.frame)

        speeds = (
            np.linalg.norm(displacements[self.coords], axis=1)
            / trj[self.frame].diff().dropna()
        )

        if len(speeds) >= min_trj_len:
            speed_std = speeds.std()
        else:
            speed_std = -1

        return pd.Series(
            {
                f"{self.name}_mean": speeds.mean(),
                f"{self.name}_std": speed_std,
                f"{self.name}_min": speeds.min(),
                f"{self.name}_max": speeds.max(),
            }
        )


class ConfinementRatio(TrackFeature):
    """Compute confinement ration as net distance divided by total distance travelled
        $$\\frac{\\|x_n-x_1\\|}{\\sum_{i=1}^n \\|x_i\\|}$$
    """

    name = "confinement_ratio"

    def compute(self, trj):
        return pd.Series(
            {
                f"{self.name}": np.linalg.norm(
                    trj.iloc[-1][self.coords] - trj.iloc[0][self.coords]
                )
                / np.linalg.norm(trj[self.coords].diff().dropna(), axis=1).sum()
            }
        )


class MeanStraightLineSpeed(TrackFeature):
    """Compute mean straight line speed as net distance divided by total time
        $$\\frac{\\|x_n-x_1\\|}{\\sum_{i=1}^n \\|\\Delta t_i\\|}$$
    """

    name = "mean_straight_line_speed"

    def compute(self, trj):
        return pd.Series(
            {
                f"{self.name}": np.linalg.norm(
                    trj.iloc[0][self.coords] - trj.iloc[-1][self.coords]
                )
                / (trj.iloc[-1][self.frame] - trj.iloc[0][self.frame])
            }
        )


class GyrationTensor(TrackFeature):
    """Compute gyration tensor by fitting an ellipse and extraction several measures

        * axis lengths
        * axis ratio
        * radius \(R^2\)
        * coherence
    """

    name = "gyration_tensor"

    def compute(self, trj):
        p = trj[self.coords].values
        pc = p - p.mean(0)

        cov = np.cov(pc.T)
        evals, evecs = np.linalg.eig(cov)

        sort_indices = np.argsort(evals)

        l1 = np.sqrt(evals[sort_indices[0]])
        l2 = np.sqrt(evals[sort_indices[1]])

        return pd.Series(
            {
                f"{self.name}_minor_axis_length": l1,
                f"{self.name}_major_axis_length": l2,
                f"{self.name}_axis_ratio": l1 / (l2 + EPS),
                f"{self.name}_radius": l1 ** 2 + l2 ** 2,
                f"{self.name}_coherence": ((l2 - l1) / (l2 + l1)) ** 2,
            }
        )


class TrackDuration(TrackFeature):
    """Duration of track
    """

    name = "track_duration"

    def compute(self, trj):
        return pd.Series(
            {f"{self.name}": (1 + trj.iloc[-1][self.frame] - trj.iloc[0][self.frame])}
        )


class TrackLength(TrackFeature):
    """Length of track
    """

    name = "track_length"

    def compute(self, trj):
        return pd.Series(
            {
                f"{self.name}": np.linalg.norm(
                    trj[self.coords].diff().dropna(), axis=1
                ).sum()
            }
        )


class VelocityAverage(TrackFeature):
    """Average velocity
    """

    name = "velocity_average"

    def compute(self, trj):
        tl = TrackLength(self.coords, self.frame).compute
        td = TrackDuration(self.coords, self.frame).compute
        return pd.Series(
            {"velocity_average": tl(trj).track_length / td(trj).track_duration}
        )


class TrackDiameter(TrackFeature):
    """Statistics of the track diameter

    * mean
    * std
    * max

    of all pairwise distances of all positions in the track
    """

    name = "track_diameter_stats"

    def compute(self, trj):
        pw = pairwise_distances(trj[self.coords].values)
        sf = squareform(pw, checks=False)

        return pd.Series(
            {
                f"{self.name}_mean": sf.mean(),
                f"{self.name}_max": sf.max(),
                f"{self.name}_std": sf.std(),
            }
        )


def angles_from_displacements(disp_xy):
    """Compute the angle in radians from track displacements

    Args:
        disp_xy (numpy.array): displacements [n x 2]

    Returns:
        numpy.array: angle in radioans [n x 1]
    """
    a = []
    for i in range(len(disp_xy) - 1):
        v0 = disp_xy[i, :]
        v1 = disp_xy[i + 1, :]
        c = (v0 @ v1) / (np.linalg.norm(v0) * np.linalg.norm(v1) + EPS)
        angles = np.arccos(np.clip(c, -1, 1))

        a.append(angles)
    return a


class RDP_simplification(TrackFeature):
    """Applies [Ramer–Douglas–Peucker](https://en.wikipedia.org/wiki/Ramer%E2%80%93Douglas%E2%80%93Peucker_algorithm) algorithm to simplify the track for given
    epsilon and extracts:

    * ratio of positions in simplified and original track
    * mean and std directional change
    """

    name = "rdp_simplification"

    def compute(self, trj, min_trj_len=3, eps=1):
        trj_rdp = rdp(trj[self.coords].values, epsilon=eps)
        displ_xy = np.diff(trj_rdp, axis=0)
        ang = angles_from_displacements(displ_xy)

        if len(ang) > min_trj_len:
            m = np.mean(ang)
            s = np.std(ang)
        else:
            m, s = 0, 0

        return pd.Series(
            {
                f"{self.name}_ratio_{eps}": len(trj_rdp) / len(trj),
                f"{self.name}_directional_change_mean_{eps}": m,
                f"{self.name}_directional_change_std_{eps}": s,
            }
        )


class DirectionalChange(TrackFeature):
    """Compute statistics of the angle between two successive positions
    """

    name = "directional_change_stats"

    def compute(self, trj):
        disp_xy = trj[self.coords].diff().dropna().values

        a = angles_from_displacements(disp_xy)

        if len(a) > 1:
            p1 = np.percentile(a, 25)
            p2 = np.percentile(a, 50)
            p3 = np.percentile(a, 75)
        else:
            p1 = 0
            p2 = 0
            p3 = 0

        return pd.Series(
            {
                f"{self.name}_mean": np.mean(a),
                f"{self.name}_std": np.std(a),
                f"{self.name}_25_percentile": p1,
                f"{self.name}_median": p2,
                f"{self.name}_75_percentile": p3,
            }
        )


class DirectionalChangeCount(TrackFeature):
    """Count of angles exceeding 20, 45, or 90 degree angle turns
    """

    name = "directional_change_count"

    def compute(self, trj):
        disp_xy = trj[self.coords].diff().dropna().values

        a = angles_from_displacements(disp_xy)

        res = pd.Series(
            {
                f"{self.name}_greater_{d}_degree": (np.array(a) > np.deg2rad(d)).sum()
                / len(a)
                for d in [20, 45, 90]
            }
        )
        return res


class PartitionFeature(TrackFeature):
    """Compute features based on spatio-temporal clustering with DBSCAN.

        Track is partitioned by `partition_dbscann` and features of stationary
        (dwelling) and moving tracklets are computed.

        For the stationary part:

        * partition_dwell_state_count
        * partition_dwell_state_total_duration
        * partition_dwell_state_relative_duration
        * partition_dwell_between_state_duration_mean
        * partition_dwell_between_state_duration_max
        * partition_dwell_between_state_length_mean
        * partition_dwell_between_state_length_max

        For the moving tracklets

        * partition_moving_speed_stats_mean__mean
        * partition_moving_speed_stats_std__mean
        * partition_moving_speed_stats_min__mean
        * partition_moving_speed_stats_max__mean
        * partition_moving_gyration_tensor_minor_axis_length__mean
        * partition_moving_gyration_tensor_major_axis_length__mean
        * partition_moving_gyration_tensor_axis_ratio__mean
        * partition_moving_gyration_tensor_radius__mean
        * partition_moving_gyration_tensor_coherence__mean
        * partition_moving_directional_change_mean__mean

    """

    name = "partition"

    def compute(self, trj, eps=6, t_scale=1.0):

        p = trj[self.coords].values
        t = trj[self.frame].values
        dt = np.diff(t)

        # partition into labels
        labels = self.partition_dbscann(p, t, eps, t_scale=t_scale,) + 1

        # get centroid index to extract dwell features
        dwell_center_idx = self.dwell_centroid_idx(labels)
        dwell_center_pos = [p[c, :] for c in dwell_center_idx]
        sdwell_center_time = [t[c] for c in dwell_center_idx]

        if len(dwell_center_idx) > 2:
            between_times = np.diff(sdwell_center_time)
            between_dists = np.linalg.norm(np.diff(dwell_center_pos, axis=0), axis=1)

        else:
            between_times = 0
            between_dists = 0

        res = {
            f"{self.name}_dwell_state_count": labels.max(),
            f"{self.name}_dwell_state_total_duration": (dt * (labels[1:] > 0)).sum(),
            f"{self.name}_dwell_state_relative_duration": (dt * (labels[1:] > 0)).sum()
            / dt.sum(),
            f"{self.name}_dwell_between_state_duration_mean": np.mean(between_times),
            f"{self.name}_dwell_between_state_duration_max": np.max(between_times),
            f"{self.name}_dwell_between_state_length_mean": np.mean(between_dists),
            f"{self.name}_dwell_between_state_length_max": np.max(between_dists),
        }

        sub_trajectories = self.moving_sub_tracks(trj, labels, self.coords, self.frame)

        if len(sub_trajectories) == 0:
            sub_trajectories = [trj]

        # apply other feature classes on moving tracklets and build mean
        SS = SpeedStats(self.coords, self.frame)
        speed_vals = pd.concat([SS.compute(st) for st in sub_trajectories], axis=1)
        for key, vals in speed_vals.iterrows():
            res[f"{self.name}_moving_{key}__mean"] = vals.mean()

        ELF = GyrationTensor(self.coords, self.frame)
        elf_vals = pd.concat([ELF.compute(st) for st in sub_trajectories], axis=1)

        for key, vals in elf_vals.iterrows():
            res[f"{self.name}_moving_{key}__mean"] = vals.mean()

        # Directonal change
        dc_vals = np.array(
            [
                np.mean(
                    angles_from_displacements(st[self.coords].diff().dropna().values)
                )
                for st in sub_trajectories
            ]
        )

        res[f"{self.name}__directional_change_mean__mean"] = dc_vals.mean()

        return pd.Series(res)

    @staticmethod
    def partition_dbscann(p, t, eps, t_scale=1.0):
        """Partition track by spatio-temporal clustering using DBSCAN

        Args:
            p (numpy.array): xy location
            t (numpy.array): times
            eps (float): DBSCAN epsilon
            t_scale (float, optional): [description]. Defaults to 1.0.

        Returns:
            numpy.array: DBSCAN label assingment
        """
        X = np.c_[p, t * t_scale]
        clustering = DBSCAN(eps).fit(X)
        labels = clustering.labels_

        return labels

    @staticmethod
    def dwell_centroid_idx(labels):
        """Track indicies of dwell sub tracks

        Args:
            labels (np.array): labels from dbscann

        Returns:
            list[np.array]: List of sub-track indicies
        """
        sub_track_indices = []
        unique_labels = set(labels)
        for u in unique_labels:
            if u > 0:
                sub_track_indices.append(np.nonzero(labels == u)[0])

        return [int(sti.mean()) for sti in sub_track_indices]

    @staticmethod
    def moving_sub_tracks(trj, labels, coords, frame, minimum_size=3):
        """Returns the moving tracklets of given track and labels

        Args:
            trj (pandas.DataFrame): The track
            labels (np.array): labels from dbscann
            coords (list[str]): xy identifiers
            frame (str): frame identifier

        Returns:
            list[pandas.DataFrame]: List of moving subtracks
        """
        p = trj[coords].values
        t = trj[frame].values

        labels = labels == 0
        labels = remove_small_objects(labels, minimum_size)
        labels = label(labels)

        sub_track_indices = []
        unique_labels = set(labels)
        for u in unique_labels:
            if u > 0:
                sub_track_indices.append(np.nonzero(labels == u)[0])

        sub_track_pos = [p[sti, :] for sti in sub_track_indices]
        sub_track_time = [t[sti] for sti in sub_track_indices]

        sub_trajectories = [
            pd.DataFrame({coords[0]: p[:, 0], coords[1]: p[:, 1], frame: t})
            for p, t in zip(sub_track_pos, sub_track_time)
        ]

        return sub_trajectories
