# Supplementary material for: Neurotransmitter signaling regulates distinct phases of multimodal human interneuron migration
Source: EMBO J. 2021 Oct 18;40(23):e108714. doi: 10.15252/embj.2021108714 (PMC8634123; doi:10.15252/embj.2021108714)
Supplement: Supplementary file 14 — Source Data for Expanded View and Appendix [file EMBJ-40-e108714-s015.zip]

Archive with 10 entries (8 files):
- Source_Data_for_Expanded_View_and_Appendix/
- __MACOSX/._Source_Data_for_Expanded_View_and_Appendix
- Source_Data_for_Expanded_View_and_Appendix/.DS_Store
- __MACOSX/Source_Data_for_Expanded_View_and_Appendix/._.DS_Store
- Source_Data_for_Expanded_View_and_Appendix/Figures_EV2_AppendixFIgureS3/
- __MACOSX/Source_Data_for_Expanded_View_and_Appendix/._Figures_EV2_AppendixFIgureS3
- Source_Data_for_Expanded_View_and_Appendix/Figures_EV2_AppendixFIgureS3/Source_Data_Expanded_View_Appendix_Table1_legend.docx
- __MACOSX/Source_Data_for_Expanded_View_and_Appendix/Figures_EV2_AppendixFIgureS3/._Source_Data_Expanded_View_Appendix_Table1_legend.docx
- Source_Data_for_Expanded_View_and_Appendix/Figures_EV2_AppendixFIgureS3/EMBOJ-2021-108714R_Source_Data_Table1.txt
- __MACOSX/Source_Data_for_Expanded_View_and_Appendix/Figures_EV2_AppendixFIgureS3/._EMBOJ-2021-108714R_Source_Data_Table1.txt
