# Supplementary material for: Neurotransmitter signaling regulates distinct phases of multimodal human interneuron migration
Source: EMBO J. 2021 Oct 18;40(23):e108714. doi: 10.15252/embj.2021108714 (PMC8634123; doi:10.15252/embj.2021108714)
Supplement: Supplementary file 14 — Source Data for Expanded View and Appendix [file EMBJ-40-e108714-s015.zip › Source_Data_for_Expanded_View_and_Appendix/Figures_EV2_AppendixFIgureS3/EMBOJ-2021-108714R_Source_Data_Table1.txt]

gene_id	X90fDorsalG.104624.B1.P1	X90fDorsalU.104625.B1.P1	X90fDorsalG.104626.B1.P2	X90fDorsalU.104627.B1.P2	X90fDorsalG.104628.B1.P3	X90fDorsalU.104629.B1.P3	X90fVentralG.104630.B1.P1	X90fVentralU.104631.B1.P1	X90fVentralG.104632.B1.P2	X90fVentralU.104633.B1.P2	X90fVentralG.104634.B1.P3	X90fVentralU.104635.B1.P3	X70fDorsalG.104636.B4.P1	X70fDorsalU.104637.B4.P1	X70fDorsalG.104638.B4.P2	X70fDorsalU.104639.B4.P2	X70fDorsalG.104640.B4.P3	X70fDorsalU.104641.B4.P3	X70fVentralG.104642.B4.P1	X70fVentralU.104643.B4.P1	X70fVentralG.104644.B4.P2	X70fVentralU.104645.B4.P2	X70fVentralG.104646.B4.P3	X70fVentralU.104647.B4.P3	X70fDorsalG.104648.B4.P1	X70fDorsalU.104649.B4.P1	X70fDorsalG.104650.B4.P2	X70fDorsalU.104651.B4.P2	X70fDorsalG.104652.B4.P3	X70fDorsalU.104653.B4.P3	X70fDorsalG.104654.B4.P4	X70fDorsalU.104655.B4.P4	X70fVentralG.104656.B4.P1	X70fVentralU.104657.B4.P1	X70fVentralG.104658.B4.P2	X70fVentralU.104659.B4.P2	X70fVentralG.104660.B4.P3	X70fVentralU.104661.B4.P3	X70fVentralG.104662.B4.P4	X70fVentralU.104663.B4.P4	sDorsalU.104664.B1.P1	sDorsalU.104665.B2.P2	sDorsalU.104666.B3.P3	sDorsalU.104667.B4.P4	sVentralG.104668.B1.P1	sVentralU.104669.B1.P1	sVentralG.104670.B2.P2	sVentralU.104671.B2.P2	sVentralG.104672.B3.P3
1	TSPAN6	5.191259	4.758286	6.264794	6.167888	5.621289	7.382907	11.351084	4.194131	6.820477	7.74294	10.054277	13.488962	4.532617	12.368916	10.251435	9.530611	3.116257	10.388928	6.158634	14.474446	9.82614	12.168503	7.031717	12.378673	4.30351	8.716447	9.849084	7.894579	6.169726	6.91784	10.574157	6.877894	7.628708	21.387951	12.469734	19.821558	10.05911	18.850718	6.110423	18.23317	9.151257	12.834416	9.782079	11.374554	7.453912	31.831929	9.353882	14.582551
2	TNMD	0	0	0	0.177215	0	0	0	0	0	0	0	0	0	0	0	0.604036	0	0	0	0	0	0.771794	0	0	0	0	0	0.207336	0	0	0	0	0	0	0	0.577703	0.397923	0	0	0	0	0	0.224747	0.463442	0	0	0	0.08845
3	DPM1	11.395357	15.763667	13.930905	19.136477	17.760985	16.861624	13.781335	15.298745	18.862321	22.750866	32.621467	11.675489	1.807771	37.885592	17.619631	12.4667	13.920833	16.422794	18.45705	22.50066	18.707256	14.375988	13.402492	20.616856	10.549016	21.966269	31.338593	18.310625	14.762609	22.76328	23.134654	16.283392	28.758096	23.804554	17.413383	18.463875	24.135949	22.297774	15.597767	20.992015	30.293608	18.688472	23.485201	18.983718	24.474916	28.26794	13.908831	16.742466
4	SCYL3	1.008921	1.617312	1.520528	1.295117	1.319101	0.829459	1.413916	0.964066	1.190339	0.977371	1.375131	1.122175	1.661335	0.962193	1.357496	1.624481	0.869128	0.711238	1.975948	1.954428	1.325214	0.748398	0.84748	1.073851	1.309448	0.784146	1.887557	1.506194	0.797895	0.847123	0.813111	0.566427	1.260847	0.926885	0.827432	1.794467	1.072892	0.922013	0.78997	0.833791	0.906295	2.974437	1.107475	0.986342	2.712445	1.74345	0.638589	0.543494
5	C1orf112	0.835831	1.647412	0.806361	1.134611	1.068536	2.495137	1.730948	1.102356	1.065522	1.295559	1.96095	0.359164	0.609301	0.711288	1.846052	1.16732	1.040448	2.918977	0.625039	6.276597	1.713166	4.273752	0.779492	1.271879	2.289936	2.063982	0.431889	3.932794	0.217059	1.520845	0.589035	3.22668	1.872049	2.37129	3.546679	2.55716	1.216459	2.868069	1.129618	3.769895	4.273051	0.574148	2.525224	0.797316	0.578981	1.480242	1.002867	4.484084
6	FGR	0	0	0	0	0	0	0	0	0	0	0	0	0	0	0	0	0	0	0	0	0	0	0	0	0	0	0	0	0	0	0	0	0	0	0	0	0	0	0	0	0	0	0.038866	0	0	0	0	0
7	CFH	0.31294	0.031796	0	0.028676	0.162269	0.011394	0.176024	0	0.020271	0.141279	0.476224	0.0151	0	0	0	0.251733	0	0.024049	0.371032	0	0.275957	0.076855	0.014495	0	0.158913	0.009468	0.451861	0.03355	0	0.022604	0.06226	0.11262	0.298137	0.0192	0.131533	0.008518	0.233451	0.010397	0	0	0.008651	0.342195	0.012539	0	0.048587	0.008604	0.014846	0.028626
8	FUCA2	2.591289	10.189188	8.867441	13.436553	3.044002	6.50526	3.414355	6.082197	7.538079	6.097687	3.960799	9.072804	1.278803	4.57439	4.880607	4.559846	4.018556	8.219553	7.467169	8.86589	2.454634	18.958926	3.253501	7.289971	2.2721	7.069911	4.797451	8.410871	8.624995	10.365465	5.652344	6.444429	5.820029	12.112756	3.016004	23.855255	5.857719	12.431862	4.128305	13.758845	9.372936	9.222338	8.160052	4.03093	6.120883	23.503666	7.143009	13.692422
9	GCLC	3.661173	3.665307	5.459454	2.78297	2.676471	4.122516	3.241159	4.554987	1.834495	3.252372	3.089539	2.793583	2.536107	2.551713	1.793998	3.220942	2.496509	2.009623	0.783567	3.769228	2.575097	3.270152	1.776117	4.68223	1.315097	2.364223	4.226611	3.185957	1.698241	2.266032	1.617666	2.753285	2.456216	9.349464	2.656097	3.344159	3.910838	1.92501	2.614969	2.170002	1.96236	1.275726	2.444803	2.818384	4.098689	15.872689	1.834375	1.885747
10	NFYA	1.559445	1.05101	2.684079	1.881447	0.88111	3.046456	2.56886	1.985643	1.377979	1.879962	2.148155	5.241897	4.427822	2.868378	1.454363	1.843886	2.545114	2.005928	3.674338	0.644992	3.530031	2.945579	1.95787	4.143737	1.116811	3.971529	0.986859	3.804025	0.591272	3.517829	2.099087	1.091708	4.366172	0.608399	4.002899	1.309569	1.422294	2.482088	1.860172	1.438499	1.801015	1.306217	3.230502	2.88903	1.137342	0.939508	3.469987	2.154981
11	STPG1	2.173854	1.358855	1.776924	2.100311	2.600899	1.559576	2.063138	2.236875	1.593724	2.266512	1.533799	2.063453	3.291285	1.288629	1.567766	2.686652	2.671189	2.02625	3.281381	2.40006	2.09706	1.619241	1.452897	1.67169	1.94897	1.534644	2.988257	1.167948	1.928265	1.378205	1.138678	1.577624	3.174935	6.484183	1.89298	2.085523	14.291671	0.965198	1.294914	2.804032	1.552022	1.989118	1.406435	1.806485	0.781803	2.8848	1.11986	1.611191
12	NIPAL3	4.033235	3.380486	3.55337	7.868026	3.251834	4.884006	4.759678	8.448754	4.15966	3.262133	7.091069	9.069954	7.583393	3.509265	5.646646	6.455321	6.500127	3.847905	11.320898	14.524113	10.329792	6.597892	9.906423	7.065989	4.635047	3.82738	5.326116	3.031757	6.57415	3.391176	3.930757	5.187165	7.116927	6.004258	6.827575	3.634775	11.202901	3.871373	5.609336	3.568151	2.351797	2.395742	4.720561	3.955758	3.51624	2.803421	4.199625	10.871393
13	LAS1L	9.252607	7.139839	10.468625	8.68025	14.003474	8.430374	8.610709	8.680892	11.759728	9.052947	7.890149	9.40548	4.606915	12.428348	9.79511	9.286961	5.715332	10.912798	10.351418	11.219258	4.851583	6.581533	3.560696	6.853117	11.159977	13.672134	11.935478	10.558444	13.832738	10.775281	10.686651	14.152384	7.741278	12.748442	5.676732	6.395379	11.869391	8.445184	10.625664	8.411426	8.945968	4.743015	6.822623	12.323601	4.574502	7.721381	10.608193	9.889321
14	ENPP4	0.479911	0.142471	0.459852	0.219405	0.845384	0.276067	0.826136	0.705909	0.748058	0.420915	0.740641	1.270843	0.17741	0.547672	0.532172	0.508532	0.75804	0.549658	0.558368	0.521913	0.9246	0.308712	0.620411	0.873781	0.043465	0.580703	0.20703	0.256697	0	0.251554	0.589382	0	0.479071	0.12506	0.314788	0.104035	0.633418	0.537318	0.480386	0.171177	0.238041	0.631763	0.194777	0.602465	0.297393	0.445651	0.704252	0.175213
15	SEMA3F	1.410874	0.382652	11.989679	21.618528	3.391985	12.643473	0	8.813493	0	1.691165	0.388777	11.375428	0	15.784278	1.350794	10.380022	0	13.025216	2.926974	8.170446	23.127611	0.71032	3.617092	9.384514	1.081605	9.403453	11.020777	8.085147	2.040787	8.426051	2.983472	15.374818	8.166336	7.379073	6.128268	8.781326	12.434527	5.829209	8.689606	7.615299	2.822389	1.019588	4.520797	3.639401	1.409039	0	4.097855	0
16	CFTR	120.100242	90.104373	64.802204	110.209353	102.103542	105.473495	105.337256	97.193192	93.610665	73.955278	95.907338	106.432664	207.771209	50.811016	50.568869	95.257835	116.768119	71.632817	88.664539	151.183211	124.798683	68.115762	58.185615	92.366637	83.481332	70.955613	59.617593	43.883192	167.376027	117.322633	92.299593	77.13629	64.812589	102.289537	72.659659	48.915516	61.019532	22.387282	32.161425	68.760796	68.950073	77.487646	84.268885	65.241748	60.129677	135.786178	79.147201	57.59406
17	ANKIB1	19.780218	17.788399	18.822403	26.655265	19.993497	18.552243	36.517442	21.07803	22.22821	26.415364	16.665385	22.792102	9.418504	16.41907	24.679993	22.7039	22.478279	19.253026	26.792481	20.832975	23.352538	18.981415	11.740694	30.296408	17.589864	17.078415	11.515473	25.862005	14.6804	13.542707	18.210621	14.944142	16.224507	12.876073	19.90406	18.865691	22.663605	9.829259	18.553972	21.000978	17.548667	15.549694	17.214575	18.902668	16.364358	18.277599	11.99717	9.372221
18	CYP51A1	17.47207	18.663676	14.30131	15.531273	15.314262	15.010508	20.474166	20.719252	18.85992	22.159944	16.057252	28.866449	15.305628	15.868526	18.397296	27.253555	34.053533	21.064351	17.934123	25.528775	15.118764	19.753173	13.396329	29.320681	22.584847	36.612185	21.394724	25.757725	34.72504	29.513688	22.540427	27.829839	19.111701	28.420982	16.546477	30.86629	24.357985	22.274496	21.991212	33.520027	14.302764	22.894893	18.598108	22.731172	20.195834	57.596672	17.958123	27.515216
19	KRIT1	33.801687	26.268361	33.39114	29.34844	45.820445	36.989175	53.938884	38.622779	44.424498	30.987355	42.090838	28.209155	35.152673	30.930323	18.9415	43.577078	34.02053	53.446535	31.455407	63.999225	28.453587	33.815107	22.777224	44.725162	33.0166	17.17875	51.361866	15.199566	21.564873	25.698098	26.647769	26.467433	28.911856	20.039205	27.095386	54.548626	22.303814	30.169589	25.675088	54.060378	23.920225	19.057848	29.855799	31.959659	37.035205	39.176887	32.530989	57.563471
20	RAD52	6.843098	5.031337	14.337427	7.471961	7.939288	4.891615	9.124828	9.377597	9.299291	10.568549	9.296159	9.85486	10.930743	7.150163	8.024146	10.247541	6.352482	8.744697	6.850208	10.173692	15.290124	19.314944	10.038614	10.90615	4.514929	3.094271	7.726438	5.684328	7.083376	6.736567	6.989736	8.108131	11.150734	7.42631	8.408284	6.530314	4.639746	5.298671	4.926964	13.746374	7.836654	9.399846	7.180362	8.663677	3.381649	8.07536	7.542396	9.208693
21	MYH16	0	0.038257	0.010352	0.437077	0	0.006397	0.041994	0.01545	0.03392	0.013266	0	0.018329	0	0	0.016772	0.011784	0	0.02934	0.019128	0	0.029734	0.354681	0.044328	0.108703	0	0.022319	0	0.04173	0.01984	0.109367	0.090642	0.01326	0.007762	0.579795	0.014173	0.030738	0.055452	0	0.050466	0.107896	0.020839	0.036872	0.051799	0.023663	0.24243	0.030982	0.071598	0.103538
22	BAD	191.087483	100.837452	144.510626	118.879079	152.535898	137.391364	137.06482	155.06833	193.384196	166.462161	97.4675	117.804885	250.513037	143.963511	168.247776	204.157866	131.106116	146.512696	110.790128	203.023567	108.270713	176.850111	97.348976	123.292172	248.035091	161.664804	161.66195	181.926418	277.434869	161.044491	146.513976	212.194933	239.192235	169.216934	172.846106	192.898625	165.392097	176.890885	206.489088	206.957704	154.474992	130.528229	143.858903	146.963724	116.513636	129.54477	108.819366	93.956815
23	LAP3	7.200928	3.728225	4.234601	5.381296	8.052193	5.453898	14.502037	2.807154	2.746094	5.215472	10.555343	4.582021	8.300133	4.041209	4.425448	3.71361	0.609478	2.757233	6.592804	6.722475	1.615489	11.233741	4.652519	10.451414	4.379551	4.693675	3.311956	7.222493	14.398466	3.673079	14.209368	4.560961	4.536688	11.923728	3.489128	15.701495	7.443672	9.519762	2.888105	10.519805	4.462066	2.774509	6.120525	6.179888	3.306674	14.306787	3.022866	8.789561
24	CD99	38.136375	32.695254	23.336956	30.771807	12.465518	27.594564	23.339472	21.795462	32.912797	22.961721	29.853107	53.672345	0.464855	44.962322	8.081363	61.114596	10.705851	63.026988	25.531949	66.959667	26.591121	80.435513	21.715913	49.024608	9.22934	37.426112	6.0359	25.501309	8.451464	30.305033	10.671265	42.822059	11.006666	51.816343	26.958224	63.666174	12.512856	36.744234	7.661057	27.703125	33.450622	34.94916	44.681691	43.375027	28.738462	146.913552	60.711147	83.669543
25	HS3ST1	0.726064	3.868249	0.418481	1.417399	0.657963	0.687687	0.191576	0.835821	0.344237	0.441174	0.268554	0.627596	0.900887	0.471148	1.166457	1.107997	0.269437	0.436369	0.71818	0.369037	0.367187	0.392652	3.138567	4.147781	1.288408	3.258311	0.350385	0.338101	0.455749	0.53112	0.268768	4.173712	0.316972	3.257057	0.549727	1.139343	0.826282	0.447171	1.264504	0.874228	1.323039	0.793336	0.433336	0.268596	0.223532	0.166957	0.109555	0.42739
26	AOC1	0.369256	0.652129	0.730777	0.617754	0.351601	0.316885	0.459469	0.74988	0.436437	0.673189	0.634794	0.410775	0.784699	0	0.183347	0.295548	0.627393	0.800609	0.427162	0.149558	0.159036	0.626562	0.289583	0.096418	0.209799	0.059324	0.266381	0.252567	0.212124	0.213744	0.254552	0.37992	0.182587	0.610733	0.466989	0.63989	0.97022	0.158976	0.561515	1.152826	0.435037	0.689005	0.039397	0.489256	0.336341	0.35907	0.289304	0.4502
27	WNT16	0	0.018034	0	0	0.015471	0	0	0	0	0.07555	0	0	0	0	0.573119	0	0	0	0	0	0	0.200969	0	0.104783	0	0	0.265428	0.051989	0	0	0	0	0	0	0	0	0	0	0.287415	0.153623	0	0	0	0.257468	0	0	0	0
28	HECW1	22.84812	24.010281	33.578881	38.333766	27.543404	22.730188	30.657607	44.290608	25.558484	28.530751	23.418144	15.594025	48.417457	24.093976	26.303746	19.996995	40.646802	26.656101	23.010447	18.622635	15.719482	11.52206	29.536497	15.085855	29.716984	24.533231	30.240497	25.141904	29.88585	15.295518	18.526703	18.605202	22.032261	17.015889	17.07956	14.625009	19.884638	13.868432	21.035283	12.939048	15.736868	20.481855	23.065	10.605787	32.458101	9.257548	12.572024	9.178372
29	MAD1L1	39.242351	31.150804	47.574536	36.652699	33.835892	18.018817	20.472486	28.464551	35.898329	26.764706	25.253265	18.995006	33.38397	18.05222	19.102411	20.375667	28.676079	31.519415	26.738236	28.250179	41.42044	29.909121	32.030353	22.811172	40.285555	41.139459	26.892577	40.996294	73.692872	22.829075	39.2624	20.954412	27.658572	10.945734	42.154319	39.019489	11.180115	48.588679	42.090135	31.409528	39.852914	27.219236	36.538938	33.742371	25.939613	28.75694	20.617017	17.215585
30	LASP1	11.395206	12.424506	12.314846	12.348348	12.143545	14.719276	11.069505	9.746274	9.041202	10.441398	9.848653	14.735436	10.673346	13.707133	9.047758	17.045937	12.708208	14.721103	15.068672	15.414964	11.642934	7.63721	8.489064	18.236822	9.457478	11.712593	11.288015	10.341161	11.629489	10.195526	8.360791	12.356965	11.815789	8.486282	10.019587	11.390962	8.743641	10.61795	12.475401	12.328731	11.518158	11.649698	10.866497	9.363579	12.596966	10.857749	17.433431	15.753177
31	SNX11	18.807034	13.420649	7.999551	11.091269	14.431411	10.818988	9.256281	13.310471	15.086137	17.046751	13.115151	6.016809	5.941933	7.46201	3.381228	10.718122	9.59998	8.160372	16.262735	2.98213	11.910393	9.300159	11.935592	5.215307	10.01403	11.098755	12.821569	6.194235	10.486934	9.73697	6.292573	10.303101	11.143486	8.009258	11.673501	8.512538	7.833808	13.921008	11.298407	11.199665	14.432728	11.286079	5.540256	12.710429	10.507214	13.53407	11.060464	8.837925
32	TMEM176A	0.1894	0	0.085557	0.142873	0.198976	0.052874	0.280425	0.383064	0.18382	0	0.098427	0.150464	0	0	0.138617	1.336318	0	0	0	0.226574	0	0.287183	0.216429	0	0	0.184461	0	0	0.163976	0.081303	0	0	0.509328	0	0.175701	0	0.18332	0.79627	1.876916	0	0.086116	0.457104	0	0.186817	0	5.759957	0	0
33	M6PR	197.476921	196.697651	138.915376	160.307142	131.08204	85.660992	195.884859	172.421192	78.977032	143.314043	88.063876	138.609824	62.432303	83.255591	98.108212	133.354476	129.683235	161.043995	167.055062	128.040441	140.730729	120.326122	152.935333	126.645581	97.466918	153.682206	102.04859	157.096838	111.2061	104.26534	96.9584	90.188205	176.707802	202.034973	179.260243	133.702048	103.942738	213.265526	162.257111	272.800998	96.923006	151.932033	160.361168	169.277092	153.289794	127.477317	141.132297	203.960253
34	KLHL13	9.690829	1.635683	3.414674	0.510068	1.771146	1.906204	3.526118	2.365691	3.779431	7.355454	6.226822	13.770757	0.615897	2.891419	18.085494	7.410062	4.344848	2.61991	21.796449	4.466422	5.814942	12.998553	21.556158	22.304918	4.717308	5.767738	2.689607	2.815542	1.435923	13.871426	6.727174	1.765897	12.390272	3.833793	16.432783	4.261122	4.565934	9.568504	4.862115	2.34968	7.712954	11.7708	31.755015	8.03321	9.575443	18.534044	34.018139	17.608264
35	CYP26B1	0.152583	0.588954	0.015317	0.179046	0.189983	0.104123	0.341744	0.36575	0.263268	1.10767	0.309701	0.404053	0	0.107383	0	0.087182	0	0.34175	0.36792	0.075044	0.087991	0.051413	0.250893	0.589739	0.612206	0.247673	0.448226	0.139652	0.325863	0.136854	0.196312	0.134939	0.148172	0.614003	0	0	0.030359	0.755286	0.112005	0.332272	0.465647	0.633851	0.140031	0	0.303359	0.212004	0.612468	0.255326
36	ICA1	14.931899	2.719403	14.780629	1.280535	23.647384	0.995023	21.999922	5.61798	16.36037	11.724227	16.16561	5.076951	7.812626	1.028863	25.303642	0.6969	11.440222	5.370703	3.609395	10.774476	14.531958	1.428369	13.343508	8.072986	20.563359	1.515686	15.442243	0.405757	27.34792	0.979756	2.545649	0.693732	5.85906	2.571411	18.227164	2.873629	13.020246	5.884637	2.833197	0.46799	7.994606	1.694066	3.714834	5.45128	23.638711	14.392896	2.589495	1.346149
37	DBNDD1	15.196556	3.817644	12.581871	4.75746	16.095146	2.394994	14.481818	4.387539	9.999094	6.804282	6.219202	13.539466	6.586389	4.602484	8.43778	7.931062	10.37636	4.284112	13.888436	1.861221	10.981347	8.120115	18.495226	9.395888	5.844746	3.363546	18.486987	9.426045	5.474537	3.23726	6.567487	7.75005	7.601253	7.718514	21.576793	5.70742	11.316778	5.642621	20.29819	13.941796	4.207163	6.157766	16.17763	13.520545	5.533032	0.896483	15.995823	3.878481
38	ALS2	4.515504	7.500855	6.185004	2.319327	7.04599	6.347667	1.896893	7.502887	3.950477	4.265055	4.22028	6.019541	7.699348	8.307551	9.500586	1.97708	3.212311	10.439548	3.312119	4.349996	3.372479	8.34784	5.994037	3.253031	6.430456	2.95503	2.177485	7.362306	7.941409	1.639876	4.974769	5.325704	2.297365	5.749105	11.223436	2.129255	3.899647	5.778692	3.052431	3.494998	7.37764	7.560867	5.115954	6.366167	2.964451	1.501141	1.520463	7.602998
39	CASP10	10.705587	12.728749	13.268333	11.919076	10.683382	9.478203	9.201269	15.532956	10.919634	12.920451	9.886192	8.837498	21.773711	4.912413	9.964884	9.306161	7.84976	5.804646	8.702898	11.188992	9.08277	9.721543	7.190937	12.554013	10.521171	7.949067	7.668465	6.183733	11.400936	5.230984	9.649637	10.396772	8.376111	6.304903	7.29054	9.542535	6.483699	7.13991	6.623059	4.291077	9.846229	10.405022	9.954217	6.817317	7.642417	6.080645	7.184991	10.621521
40	CFLAR	6.889825	8.338891	7.075297	6.124966	7.134468	5.57586	5.721038	5.262149	5.373202	7.681263	5.614335	4.671152	7.157145	4.997692	3.937992	6.465993	3.982318	5.830595	3.524134	6.417054	4.175288	5.576214	3.708901	7.684968	2.793429	4.187134	2.4617	3.899437	3.778541	3.538851	2.943482	5.932853	2.826592	3.747365	2.715507	4.401255	4.350598	3.46791	3.339374	3.853836	7.63246	8.412132	5.736279	3.686927	4.426195	8.546148	7.35154	3.815366
41	TFPI	4.635822	6.481885	7.497451	8.36686	5.755765	5.339173	6.121732	7.834673	5.770768	7.009982	6.237761	8.855737	8.120452	2.62779	3.933811	4.924566	10.025298	4.077719	6.465222	5.251566	4.154607	6.580561	3.691613	5.669816	3.464081	3.329894	4.306169	5.228475	5.016165	3.761544	3.929801	4.683671	3.964212	3.221889	3.231943	5.149419	4.785121	3.20564	2.735774	4.939757	6.657007	4.842759	3.641644	3.997924	3.435266	22.404934	5.318142	6.566388
42	NDUFAF7	9.273199	7.488641	24.313576	3.657276	11.569895	8.534053	6.823628	8.637925	6.512501	12.356154	6.68014	12.15509	13.268251	19.381743	15.926901	4.013994	1.742253	3.780876	6.337858	12.108345	9.240776	5.879978	9.763234	18.049427	7.397058	7.571786	9.077443	4.208284	4.818869	10.350805	15.598108	3.874455	9.255293	13.748695	12.319959	9.697217	8.664558	13.524518	9.313717	2.165626	11.842128	4.344868	7.568095	12.814262	7.865476	5.591544	14.181193	7.518249
43	RBM5	98.192049	128.140871	135.821494	180.827051	183.981785	112.713125	123.488553	113.802421	74.370056	119.959185	106.503538	76.313774	93.612188	105.068057	100.96141	135.10577	116.631005	106.162437	136.778249	81.480011	87.103366	103.794781	101.921512	131.03746	102.598345	125.663107	101.615312	94.636365	137.57036	118.394608	122.242116	110.764891	115.612994	99.349801	127.221622	97.412135	151.158661	78.544252	126.483938	98.455031	119.668452	138.871616	111.913443	147.419247	101.212818	88.188272	91.302199	59.686361
44	MTMR7	18.886392	11.898717	17.600359	17.211939	16.0159	9.729409	16.683128	20.029803	21.488653	15.79233	17.38716	8.711156	2.870136	6.984462	9.229568	8.748736	4.890126	10.328462	13.742399	3.675682	10.028839	3.953699	10.625446	16.392267	23.472862	10.237759	14.185896	11.395058	14.502708	8.658764	15.531686	12.573144	13.757063	4.311638	11.872445	5.371271	12.967091	3.757746	14.481267	4.227581	9.267917	12.263894	10.800835	7.849012	15.259971	1.631859	5.685806	4.34858
45	SLC7A2	0.079104	0.164489	0.031817	0.092515	0.01228	0.068473	0.112367	0.023736	0.025621	0.091305	0.045524	0.111345	0.400737	0.02999	0.02567	0.054056	0.152207	0	0.058493	0.041918	0.011366	0.283361	0.013347	0.069256	0.026181	0.059193	0.07126	0.061849	0.15168	0.030305	0	0.039842	0.035585	0.058591	0.016264	0.407327	0.033915	0.164857	0.038582	0.041244	0.007966	0.311024	0.016761	0.034562	0.055981	0.252657	0.054895	0.133027
46	ARF5	108.603794	148.826764	116.920633	92.327101	93.479961	124.771348	141.517495	128.003234	150.716011	146.227538	106.993371	84.929589	69.648588	125.242667	131.638881	126.843628	101.865099	116.762305	144.437144	137.530219	89.707207	108.959223	127.818532	123.075277	173.671387	157.556203	102.05146	120.959036	140.311494	159.416366	149.449965	124.25956	135.658488	121.480126	120.832402	110.564644	89.57789	114.819024	124.047529	133.713364	115.113931	96.052761	112.84471	124.856227	126.913021	116.148532	90.657708	84.798141
47	SARM1	2.241628	10.891653	10.002132	4.846929	2.944485	7.827223	4.926614	2.670219	3.437235	3.100517	3.033127	8.970263	1.425531	2.081137	1.573299	7.993125	2.007362	6.517406	6.512189	5.691007	11.302962	2.185359	3.106334	10.444425	2.371777	9.155269	8.842427	5.470099	2.13215	4.972727	4.8608	4.608981	8.141899	6.552785	4.64414	3.368868	4.941327	5.014848	10.113403	4.157377	8.723605	8.787857	6.839121	4.82046	4.510932	9.323991	8.955374	3.229854
48	POLDIP2	19.11252	16.309106	19.773084	31.574979	22.037278	20.761974	26.194507	18.489922	23.763844	30.741949	20.727911	16.129619	6.674848	25.874026	16.435591	30.108958	15.567408	28.693889	20.380031	17.429114	16.90546	33.220763	21.692557	21.007177	26.40009	32.006469	25.523812	28.671153	25.994774	27.628393	22.636836	32.031606	37.079588	24.571896	28.80523	24.005035	30.050647	31.575106	33.269621	23.507244	25.630672	21.183383	22.290172	28.241701	29.109136	35.581475	29.007516	27.051454
49	PLXND1	0.187185	2.991498	0.559706	8.780208	2.144004	5.056457	0	2.308039	5.107731	0.691195	6.440058	4.088287	0	13.359842	2.678578	3.599771	0	16.741455	2.523934	3.094222	4.13314	5.906282	0.248134	2.968431	2.106988	13.981472	0.419975	70.990418	0.324117	8.420981	0.563938	11.000488	4.956512	8.462976	1.94839	2.698424	1.251764	2.188037	0.949342	0.948076	8.239161	12.908643	1.769038	17.381406	2.217381	7.11137	5.050698	12.788875
50	AK2	312.182645	445.62277	314.919688	89.720814	322.824512	165.15485	157.117899	232.981883	351.512265	267.862087	354.55845	217.369769	3.474009	106.149125	198.491211	287.351751	483.755537	591.444802	117.008651	227.764317	241.219318	454.136278	270.197771	179.639434	278.35862	382.589352	302.94026	359.933786	263.189591	275.241839	211.423957	289.841938	420.364705	388.67583	342.970399	608.025192	322.575525	469.640885	422.708148	624.390012	192.21073	278.244758	231.027559	310.506971	293.32983	660.567917	132.106662	644.830036
51	CD38	0.112966	0.235244	0.253165	0.148812	0.137489	0.109906	1.021174	1.496499	0.083417	0.168757	1.067753	0.076791	0.267324	0.041023	0.205165	0.126408	0.509243	0.185132	0.061122	0.057477	0.14304	0.198287	0.129723	0.191051	0.064402	0.060811	0.074037	0.099926	0.042839	0.150089	0.046598	0.182827	0.128412	0.058101	0.11476	0.054035	0.226394	0.183087	0.211102	0.056702	0.09566	0.039389	0.102165	0.048116	0.046455	0.110474	0.132171	0.806833
52	FKBP4	58.492182	106.750415	81.903248	66.917363	150.35287	76.233168	77.55995	153.760482	107.054675	67.370277	80.918762	20.906885	1.362082	142.758271	91.655649	79.839532	2.292326	113.838556	82.997456	6.350565	62.122873	129.119656	90.04844	79.508799	104.693501	98.329368	133.234761	95.709011	50.265031	91.289284	179.537485	209.724859	185.814784	124.355415	115.694218	188.235367	144.783696	90.160953	63.175899	52.702561	57.208632	37.023873	124.057574	66.960222	121.248166	60.481984	79.264208	56.150934
53	KDM1A	32.079979	27.169777	31.822346	35.004273	31.078864	25.903273	34.933775	36.557023	30.367033	33.993262	25.898358	30.348038	10.279752	34.637397	27.561368	30.983818	19.727976	28.62258	45.612145	20.174028	30.846811	18.673781	38.066363	29.328813	20.607443	41.633924	38.051091	28.196677	20.479105	35.506153	27.168348	33.02196	40.321071	29.998131	45.232271	29.912275	31.107362	27.537482	35.908513	36.892157	31.811015	28.445679	31.507663	45.395245	38.867209	25.683943	24.919626	22.27903
54	RBM6	121.649392	89.774989	96.513932	115.089456	113.393766	89.800141	108.98106	100.124034	111.556871	91.952039	84.473621	91.489115	102.893524	91.253128	92.871127	97.407857	184.66523	87.457098	116.360032	117.734343	77.829329	102.672444	93.417208	110.214485	82.162782	86.771374	77.129609	82.456169	127.718914	70.741839	68.211463	87.000328	73.447101	84.452622	83.26833	102.638693	84.782318	64.486255	73.633258	87.758004	80.610408	90.087507	85.315052	89.265112	99.548966	72.079045	85.812384	84.321183
55	CAMKK1	2.191583	1.536618	2.194755	1.777131	0.85808	1.48234	0.842554	1.384281	1.398099	0.632343	1.276563	0.613987	0.058039	0.533275	0.817864	1.323645	1.237985	0.984072	2.116034	1.361213	2.951832	3.262017	2.132937	2.974197	0.838787	1.002216	1.347515	0.708489	1.209801	0.388837	0.521825	1.332542	1.48311	0.244337	1.0353	1.15102	0.658331	1.687892	0.817934	1.584988	1.183589	0.660043	0.76663	0.850413	1.565653	0.212382	0.894605	1.236798
56	RECQL	1.277786	2.542275	10.21194	7.466967	1.954095	4.378273	4.237241	1.515124	4.306194	3.566206	3.026534	4.549375	0	2.074441	4.999013	2.502073	0.131568	1.958908	2.935996	1.636203	3.864892	6.984138	4.228524	2.017803	1.145503	3.748714	3.547516	2.317016	0.71859	2.931898	5.150876	5.464442	1.546517	3.11081	4.777294	7.727837	6.826347	4.527865	0.703007	1.869421	1.658185	2.343698	2.84255	3.470405	3.14359	7.475377	4.006957	5.782439
57	VPS50	2.252832	2.718072	3.247991	5.922788	3.643257	3.757187	5.299768	4.81697	11.492041	10.019365	6.456023	5.219148	0.558327	6.160597	2.10306	5.718883	1.395369	6.06184	2.923437	8.241891	3.456374	11.160772	8.841651	2.770569	1.215133	7.310968	5.67656	7.799073	9.90026	6.924671	4.208119	5.858088	7.384239	1.293244	1.825902	13.255984	4.841517	5.529645	8.459654	6.292156	6.330907	12.442475	6.797178	15.400988	11.674329	3.358871	3.786398	2.802756
58	HSPB6	0	0	0.670288	0	0	0.177529	0	0	0	0	0	0	0	0.544292	0	0	0	0.80119	0	0	0	0	0	0	0.039597	0.269903	0	0	0	0.940418	0	0.157554	0	0	0	0.964615	0	0	0	0	0.048191	0	0	0.313629	0.260574	0	0.318483	0
59	ARHGAP33	255.301254	126.919905	215.301977	245.853988	274.632625	330.363533	230.275725	315.252866	181.974722	217.458803	221.651498	302.901766	14.238147	273.907846	246.081291	326.668081	113.142177	212.420622	421.972625	85.468281	201.990916	139.042244	288.590571	405.032821	155.742117	204.488118	288.494994	262.589884	206.579621	250.35355	243.457356	372.698839	433.934382	171.352567	289.884656	189.625207	248.479887	305.136226	484.9081	220.692629	226.360121	235.394143	368.000729	211.548148	263.126596	299.505119	458.792375	128.267949
60	NDUFAB1	142.269341	133.625558	113.181704	76.733588	126.710259	108.667024	136.484371	82.171153	164.132684	117.5733	132.69447	82.950969	46.689371	98.61394	157.973011	91.981825	153.513872	96.695112	95.125596	140.634726	121.609545	111.366074	104.851375	79.651843	203.618118	123.587045	134.38586	78.163659	179.667367	118.438822	153.739504	110.125481	121.088788	115.555847	164.322993	130.862502	179.485047	154.058231	173.028989	126.034907	107.377836	81.143748	100.265138	121.270771	157.71824	125.339835	86.968301	100.516502
61	PDK4	0	0.201332	0	0	1.665731	0	0	0	0	0	0.150536	0.091717	0	0	0	0.148959	0	0	0	0	0.149798	0.978156	0.220673	0.160923	0	0	0	0	0	0.044378	0	0	0	0.032416	0	0.189269	0.140186	0	0	1.704796	0.529815	0	0.073632	0	0	1.22748	0	1.661426
62	SLC22A16	0.043847	0.035797	0.039614	0.066152	0.158638	0.122406	0.094716	0.182524	0.045271	0.15229	0.182293	0.069667	0.668628	0	0.064181	0.093685	0.152369	0	0.073196	0.209814	0.243261	0.044323	0.033403	0.277317	0	0.170816	0.089173	0.103195	0.303693	0.050564	0.169241	0	0.058956	0.089298	0.135587	0.039209	0.130199	0.135004	0.19312	0.103222	0.119618	0.141097	0	0.086499	0.056041	0.079039	0.146791	0
63	ZMYND10	7.850469	1.109112	1.352111	5.250375	0.493465	5.213199	2.862832	1.873458	1.568705	3.001147	2.81362	3.133078	1.058038	1.269326	0.532864	2.728064	1.485264	3.261634	0.386811	2.415947	0.583031	1.747234	1.53742	2.566145	1.515769	1.670908	4.774577	0.801959	0.590356	2.334835	2.886985	1.48221	0.780221	11.808967	1.462942	5.452991	0.332059	0.710994	6.875153	0.749353	1.867641	1.643596	2.907046	0.882757	2.879926	8.38218	1.316219	1.319336
64	ABCB5	0.659868	0.647308	0.687169	0.828599	0.788613	0.698035	0.860594	0.698519	0.84323	1.107212	0.422566	0.900064	1.680797	0.220215	0.238252	0.518958	1.05506	0.325452	0.559182	0.430914	0.37947	0.43388	0.58439	0.278276	0.751496	0.367531	0.4368	0.384789	0.657719	0.511216	0.945879	0.591723	0.474298	0.71102	0.353329	0.288085	0.375257	0.178613	0.797961	0.382277	0.6389	0.569354	0.506814	0.576507	0.814065	0.47276	0.408457	0.298254
65	ARX	560.804663	457.904775	743.256221	460.206256	1002.394055	611.24322	776.844655	257.656024	609.751898	373.872613	591.927829	349.379698	1103.902441	141.965196	755.654255	319.252933	388.579853	321.337617	246.593982	108.64201	282.014535	104.867549	703.933924	155.095801	694.169486	159.201341	415.470735	165.026762	792.172359	255.840449	490.753066	460.709719	410.723333	66.684911	444.106237	100.472449	200.755102	94.619933	119.555733	98.673615	427.516501	270.737567	365.788901	107.520975	747.405802	102.029404	273.909023	89.780481
66	SLC25A13	6.287123	4.61061	2.57124	5.007952	1.727075	5.213619	5.132199	6.741533	1.811983	0.795828	3.741962	6.028275	0	1.897889	2.606044	3.620811	0	5.09761	1.78248	4.595585	10.137514	9.326618	5.673916	10.092662	0.662733	4.802719	6.697344	9.066054	1.327627	1.610958	3.889271	4.372875	2.876798	8.665805	1.684099	6.996138	8.672056	44.144197	1.66028	18.790155	4.149613	1.259948	3.862835	13.723724	1.888386	8.351263	19.440691	3.999091
67	ST7	40.03694	27.898832	46.474733	33.017401	61.635435	31.589879	49.831473	28.988955	38.822109	30.779435	38.198781	27.279476	60.179798	24.292848	48.739051	43.957345	61.09463	27.048496	47.067864	35.316688	34.961936	32.861743	42.298617	71.772508	32.699954	31.330084	31.119248	35.962351	52.527572	26.689591	52.106499	32.168025	48.735173	27.396049	36.064468	24.391763	53.289331	20.173091	36.326	37.325	41.059672	36.161003	46.515455	44.074203	54.713386	24.46097	60.427345	20.33894
68	CDC27	30.87361	71.659978	31.777562	77.190945	66.089256	54.028016	67.062463	92.719917	33.371502	41.965275	67.941135	50.30325	24.935633	42.139247	48.979988	57.117397	58.687735	51.580745	66.616473	82.341182	62.667798	41.972006	43.0697	79.207981	67.248605	33.148099	49.178342	47.889108	38.403147	64.320851	58.384915	54.084933	43.998179	41.016858	62.912697	52.690508	55.298895	40.69242	49.843434	31.56699	47.597668	44.207237	42.621092	29.944002	45.92622	59.517326	31.111311	69.28395
69	SLC4A1	3.226717	2.452471	2.469723	2.646823	2.678735	1.760472	1.629277	1.809989	2.056561	2.124104	2.080405	3.854998	6.553597	0.537437	2.12432	2.358766	4.796535	1.676848	1.452182	2.70969	2.083852	1.698333	2.462685	2.413073	1.566142	1.344747	1.27767	1.880291	2.239144	1.253592	3.471244	1.302874	1.233622	1.412569	1.247399	2.219417	2.635824	1.854651	2.286569	1.269282	0.811316	1.42279	1.41611	3.141908	1.345349	1.668541	0.614372	1.835396
70	CALCR	0	0	0	0	0	0	0	0	0	0	0	0	0	0	0	0	0	0	0.163105	0	0	0	0.304689	0	0	0	0.863962	0	0	0	0	0	0	0	0.410899	0.10299	0	0	0.043033	0	0	0	0	0	0	0	0	0
71	HCCS	5.285133	1.443166	2.988226	6.152739	3.538636	2.335781	2.48176	2.023313	5.227341	5.626439	4.752844	5.974877	0	3.77721	4.382916	2.420478	6.567456	2.13808	6.33032	3.22653	6.657898	1.946709	3.978994	8.682763	3.054922	3.699644	3.821982	3.198012	2.974676	4.77614	4.508417	3.373865	3.036802	2.790405	3.696309	11.411019	4.080932	4.998725	4.352408	3.950324	3.251742	6.105919	3.274267	2.727344	4.649382	14.924943	3.906312	2.257749
72	DVL2	21.266145	18.003654	21.671261	29.804946	27.398933	31.754797	27.153896	24.815458	26.007909	28.651015	24.380785	30.419205	9.115729	31.227671	22.21888	28.786205	28.183755	20.133959	24.079421	35.839687	23.259276	21.775442	13.998336	40.84351	11.36532	33.110596	21.361233	24.632018	18.041694	24.09622	17.696745	28.445516	16.443581	25.227628	13.099636	27.27477	22.05762	20.711009	15.790057	30.642747	26.380759	29.692921	22.952522	27.252973	24.485908	38.892216	17.929734	43.671912
73	PRSS22	0	0	0	0	0	0	0	0	0	0	0	0	0	0	0	0	0	0	0	0	0	0	0	0	0	0	0	0	0	0	0	0	0	0	0	0	0	0	0	0	0	0	0	0	0	0	0	0
74	UPF1	2.182695	6.235074	3.508659	3.755414	3.499777	2.832671	2.771103	3.446245	3.560506	3.245433	4.136104	3.891433	6.224071	2.215079	2.620161	3.490177	8.71643	5.483296	2.641571	3.399705	6.185024	9.440535	5.013605	5.157602	5.916978	4.403926	3.25984	3.053918	2.820229	3.474988	3.213749	4.582951	3.070071	3.532937	5.262239	6.504598	4.072102	4.419618	4.283475	3.263131	3.683695	3.521888	5.565975	4.025989	4.617161	7.480691	4.251183	3.548248
75	SKAP2	5.725681	1.021489	0.537108	2.691808	4.028474	1.972834	0.941592	4.595295	3.908066	2.641864	4.032311	1.036756	11.522319	2.203011	6.516339	1.338297	0.316435	1.012901	1.31956	0.462408	0.229059	3.741956	0.481334	0.282071	1.320935	1.888565	0.392295	1.047503	0.271862	1.232377	5.790114	0.650437	0.401662	0.600031	1.532073	3.572651	0.152633	0.841725	0.664827	0	0.536834	0.090151	1.03916	0.830451	3.303413	7.574402	0.92273	10.59796
76	SLC25A5	96.327356	123.942861	55.313736	100.724313	64.638195	103.355097	81.451729	75.701059	93.242202	91.807328	82.708242	95.933413	3.428593	143.585268	78.168712	143.839107	52.421949	144.699263	74.40463	103.73757	137.369943	158.959276	113.889126	121.071956	97.003691	144.300816	109.597646	141.683201	34.024475	122.187809	139.926429	116.261652	131.619658	116.002441	122.31499	91.058221	94.46606	146.308404	134.677352	162.319227	138.654157	79.050666	116.637713	100.980742	94.088986	214.65047	125.831947	110.625653
77	MCUB	16.150516	20.465707	12.062166	18.352791	26.833864	14.878179	8.942685	11.759582	36.792916	11.67529	17.364228	19.846054	0	18.036135	5.841507	15.144676	16.262018	18.71715	7.666044	17.628594	7.634827	12.334197	5.736824	3.128331	5.608896	13.975448	3.31157	12.106125	1.212565	9.533022	6.847613	9.588347	5.051288	6.723078	8.52184	12.724178	12.424096	5.46976	2.446484	18.07611	19.948335	31.758907	11.900909	16.417629	13.709687	14.103291	15.445767	11.313886
78	HOXA11	0	0	0	0	0	0	0	0	0	0	0	0	0	0	0	0	0	0	0	0	0	0	0	0	0	0	0	0	0	0	0	0	0	0	0.04194	0	0	0	0	0	0	0	0	0	0	0	0	0
79	POLR2J	57.234824	39.448262	37.777473	32.056317	27.959997	40.249388	41.282304	47.122754	40.342763	45.507002	32.504508	31.019964	31.941389	34.998921	34.262774	47.76568	22.531914	34.709872	36.006622	35.321235	32.081516	34.661883	37.817381	40.829561	59.016577	49.181867	37.145699	51.399026	62.97104	40.04538	38.605718	50.208861	50.627883	52.79972	35.898101	35.772972	37.245547	53.679094	42.298653	40.776082	41.446111	39.933873	34.61996	52.993067	28.413846	65.592661	46.972488	54.623591
80	DHX33	2.657153	1.731045	2.631668	2.475484	1.253979	2.137561	2.706492	1.697073	1.564466	1.850269	2.745659	1.248486	2.710493	2.160071	0.877729	1.909189	2.960447	2.983304	1.440736	2.026855	1.571576	2.400277	1.398887	2.792923	2.440097	0.758497	2.181583	1.642192	3.842801	2.614085	2.527304	2.83918	1.592467	3.956156	1.42233	2.883237	1.420462	1.860239	1.123871	1.946539	1.202199	1.64841	1.905345	2.971571	1.243241	2.460572	1.786027	3.237742
81	MEOX1	0.73583	0.021263	0	0.757875	0	0	0	0	0	0	0.294737	0	0	0	0	0	0	0	0	0	0	0	0	0	0.13622	0	0.883409	0	0.122755	0.251394	0	0	0	0	0	0.380366	0	0	0.468363	0	0	0.798456	0	0	0	0	0	0
82	THSD7A	0.302932	3.022002	2.479562	0.647193	6.677719	4.749589	0.420023	6.865001	0.05411	4.46783	2.238859	1.237784	16.725687	0.805922	2.582798	2.741384	9.497132	0.897551	2.330975	5.109644	3.024207	1.391228	4.928817	7.615425	5.79317	3.403517	1.78535	3.938097	0.772309	4.306753	4.366545	3.870011	3.467865	6.501234	7.771722	6.397284	3.312508	3.292005	3.530656	6.332201	2.468688	2.082376	3.868232	4.493056	2.899349	1.842589	0.212897	2.485561
83	LIG3	9.598862	9.175833	8.473256	8.295012	6.765845	10.199475	4.805868	6.502766	7.970223	19.441726	25.471371	4.824408	2.243402	6.645317	8.603834	22.357256	3.563296	6.135579	23.872946	14.708753	19.946708	33.745274	19.086352	29.699812	3.996577	9.03847	16.928175	23.251801	10.634846	6.891893	23.927962	30.16772	18.418103	26.5958	4.537546	12.643837	25.91505	9.367189	41.778674	6.875858	15.661807	10.447723	3.5123	16.64662	15.367521	30.745575	7.521615	7.22873
84	RPAP3	22.668064	23.833122	32.02286	25.701984	21.316295	21.790281	23.587546	21.631239	16.327623	12.892949	28.656829	20.397551	45.90471	23.082517	22.544497	28.822568	29.191565	17.270639	14.83235	25.092783	23.209794	41.946812	21.455472	23.870239	34.476618	27.23101	28.590359	15.997074	32.331718	15.970316	12.926304	14.096248	14.281486	20.788726	22.873401	19.216006	26.081991	16.7561	4.556499	27.178959	14.537231	31.133792	16.205265	28.804703	14.294488	10.178884	17.31803	20.401725
85	ACSM3	2.244007	0.599006	1.602408	2.180196	2.441032	2.289809	3.18749	1.052218	2.249374	4.740483	2.166786	2.200364	1.465605	1.159847	1.358463	1.875967	2.536087	4.02479	3.981106	3.116773	3.856146	0.832621	2.568143	1.994411	0.912627	1.377797	0.468318	0.699787	1.103719	2.061321	1.757517	0.874836	2.442012	3.788322	1.166644	1.884192	3.32838	0.586161	2.616489	0.755132	0.658492	6.021138	2.806649	3.134001	1.378285	4.149234	1.085228	6.096666
86	REXO5	1.12019	2.76244	4.372973	3.086186	4.038072	12.522657	1.388531	4.711626	5.833753	3.467086	6.078991	3.67256	1.718619	10.380207	1.283841	6.801959	0.755701	5.992097	2.931467	4.790642	4.083497	2.433491	2.395747	3.052207	2.113724	8.263689	3.111201	4.532158	1.814448	3.244531	3.163275	6.093347	2.773712	4.447887	4.132257	5.10649	1.512935	3.171024	2.245104	8.344715	1.441407	5.812669	9.658188	3.515652	0.186124	6.296235	6.165486	9.766953
87	CIAPIN1	40.83384	22.825695	27.409492	53.831321	68.185696	32.006533	56.400349	28.315747	43.859987	81.455028	52.386208	33.589917	3.314759	38.083489	45.475623	47.239976	84.767798	62.835066	63.200107	41.664472	52.459469	43.476124	50.775477	57.367921	54.960776	33.239539	42.006529	46.092608	89.857003	70.581996	53.980678	37.372963	64.896753	54.312991	95.893821	68.543977	65.866471	81.035228	25.691608	81.631644	48.597676	47.134097	47.88668	72.404968	56.433675	89.662092	46.574899	56.913775
88	SPPL2B	23.899006	22.568453	9.554029	14.845456	12.945052	34.049268	18.581137	30.318827	15.608392	17.981913	23.943924	14.656914	50.184401	16.444163	15.966965	24.46135	24.648938	17.864162	22.934888	19.087349	35.482512	23.719236	21.237397	34.20165	9.685499	21.277601	35.348914	23.549423	6.057567	16.502339	12.325105	22.545627	17.222589	16.465972	12.095639	20.309178	26.573585	27.582967	18.637367	21.735176	13.158986	21.891102	19.142749	17.145906	19.52128	12.964572	13.871782	25.529439
89	FAM214B	5.171346	1.818903	3.255807	3.41911	3.851055	3.551368	6.022699	2.762145	2.312939	3.680898	3.615621	2.733528	1.348221	2.175367	4.00162	4.540599	2.880355	5.668846	4.251914	7.314686	2.945499	2.253158	5.188476	5.20942	1.96694	2.274779	4.660397	2.936239	1.725433	4.786654	3.85634	5.245787	6.002603	4.506257	0.82062	5.536105	6.808478	2.385695	4.670832	7.119058	3.892901	4.10135	2.032381	5.748698	3.542883	4.425817	4.106198	2.272813
90	COPZ2	0	26.203767	0	0.299016	13.337708	0.948838	0	0	0	0	0	1.310583	0	0	0	13.309285	0	0	0	0.548975	13.064687	0	0	0.698073	0	10.782882	1.00768	13.683306	0	36.207432	0.532524	0.850943	0.218967	0.179379	0	2.292917	0	1.944667	0.972257	77.224318	0	0.71035	0.791423	0	1.173051	6.319272	0	14.891783
91	PRKAR2B	4.19335	4.067326	7.966839	11.694989	20.245621	14.202443	15.197835	5.041852	4.084534	4.118194	6.224223	11.106477	21.161922	6.269114	15.046588	9.229081	2.7362	5.856449	12.879461	5.564024	17.574652	12.169013	19.571893	11.796232	7.282105	5.991308	16.464558	13.514451	3.329241	12.294319	13.531938	7.66928	3.612017	7.869346	11.543563	4.773956	23.218781	12.651918	24.39151	8.335235	1.781727	2.710546	5.520178	11.12407	12.490632	3.748044	7.697469	2.830283
92	MSL3	14.223807	8.962556	7.148956	5.42059	8.949249	8.734733	6.343627	10.827755	5.975177	10.568243	11.930227	14.823422	1.324323	10.951373	5.904375	9.67322	5.308289	8.499753	12.309564	15.559512	9.076615	6.875248	4.620179	13.491142	8.724306	7.668345	11.017794	15.504843	9.914771	9.705559	11.457651	5.809259	9.597808	10.253813	8.933159	2.613614	8.132453	12.698965	7.697461	10.687753	8.888713	16.599306	5.966565	15.738141	5.993522	7.591121	9.034551	7.489091
93	CREBBP	105.661711	42.1801	73.013327	113.301047	74.397473	59.005944	80.798002	80.142343	153.915026	84.811585	85.521731	61.982584	145.612917	217.465491	67.045107	166.44148	50.573168	59.495668	62.456096	43.616109	14.39051	82.695305	47.458898	29.686533	87.625307	76.164122	72.688706	88.293507	35.254977	78.433894	106.830979	25.358568	35.299268	72.467	114.591229	70.038091	104.039404	24.958408	49.733928	54.891136	99.224906	134.628586	48.593645	23.413002	34.762091	47.416697	28.274044	55.343199
94	TSPOAP1	13.065536	18.281633	13.84534	9.937652	15.979661	14.088666	11.860096	23.546041	12.335419	13.497482	16.754962	19.031481	1.193516	24.107846	20.557559	9.327088	6.540183	9.600935	14.848977	10.540153	15.135125	9.368385	23.580376	19.990749	11.546981	21.582832	17.77835	16.426815	19.652033	13.566007	18.753592	11.255585	14.921129	16.469963	18.434032	32.337451	15.220736	14.418227	10.785273	9.823613	18.451122	14.20359	13.419962	33.766281	7.551024	21.232146	8.424694	17.704814
95	MPO	0	0	0.388163	0	0	0	0	0	0	0	0	0	0	0	0	0	0	0	0	0	0	0	0	0	0	0	0	0	0	0	0	0	0	0	0	0	0	0	0.142593	0.101621	0	0	0	0	0.13793	0	0	0
96	PON1	0.145667	0.217924	0.210286	0.086573	0.316584	0.164992	0.158548	0.664652	0.147549	0.070632	0.059956	0.278526	0.180685	0.200281	0.170833	0.06145	0.42128	1.61073	1.414228	0.204673	0.379051	0.243262	0.269114	0.383052	0.136257	0.113319	0.058109	0.069654	0.105319	0.303679	0.229539	0.370333	0.101701	0.407118	0.089915	0.103992	0.363082	0.706495	0.12535	0	0.160423	0.139921	0.250841	0.057411	0.228856	0.13665	0	0
97	GCFC2	2.911867	2.772396	4.512253	5.116961	4.536139	1.094293	9.405855	4.116004	2.564554	5.963153	8.710492	6.354236	9.570646	0.922768	1.220704	1.2862	18.432522	1.915333	5.055371	2.867172	3.597906	3.035175	3.411404	4.366177	4.115058	1.902361	1.439413	1.97307	2.025855	1.176575	4.722656	2.534766	0.451556	2.035633	3.849813	2.048458	4.789335	4.746408	0.760021	3.29799	0.689815	4.704563	3.137321	4.163378	9.705153	7.918105	6.241177	2.603904
98	WDR54	133.866739	61.83307	98.788322	52.342171	112.150055	121.537704	81.27162	57.94737	57.722675	71.281108	98.618415	78.568984	22.926651	49.723293	61.812773	75.648738	33.02324	81.508147	96.742927	137.606837	103.289293	110.383461	110.61822	105.791437	42.63423	98.13203	136.103066	85.131871	58.208058	86.913042	80.968336	58.948331	139.722646	147.852586	51.59542	121.896662	68.272495	125.790101	99.344994	152.671655	93.556743	80.798001	85.843914	105.874745	84.946906	86.206448	89.674187	145.360292
99	CROT	3.091593	2.332923	1.49099	2.273878	3.149515	1.736281	3.565743	4.639861	2.339326	1.96692	1.511097	3.56512	0.648396	3.422413	1.993901	2.597966	4.246013	2.525819	0.998199	4.644473	0.959572	4.811718	2.53938	2.903742	2.776249	3.045047	2.274482	3.640303	0.409033	0.983967	1.828373	4.162333	3.343947	3.57447	3.738807	5.012529	3.889954	4.775819	2.061461	5.199814	2.730345	2.100089	3.766094	2.788116	2.66216	5.117384	1.391473	4.262566
100	ABCB4	0.154574	0.029222	0.306479	0	1.085412	0	0.583713	2.154926	1.364901	0.259561	0.716264	0.137007	0	2.6699	0.126219	0.055219	0	0	0	0.281035	0.152409	0	0	0.371452	0.096243	0.609016	0	0.334667	0	0.10699	0.066315	0	0.521675	0	0	0.324965	1.123227	1.366641	0	0.901088	0.322239	1.869924	0.186321	0	0.390636	0.781148	0.350229	0.184997
101	KMT2E	258.83294	198.848915	221.789579	226.339615	289.726971	168.882106	276.292883	239.597399	231.122545	210.722574	198.749018	163.888989	362.719685	132.77846	197.201422	200.517145	253.868849	179.668934	219.732014	224.774748	163.723847	219.79627	169.502252	227.489112	157.662567	137.183473	139.702479	112.278996	185.231316	127.645356	109.41497	153.185857	127.488039	138.320438	144.17117	146.396836	170.943962	92.985829	149.734742	146.425673	143.337489	201.937164	136.861422	134.089863	169.520667	92.789085	130.349707	167.355951
102	RHBDD2	395.283883	392.427201	156.79895	126.155668	163.065055	336.056887	445.343612	215.551977	263.902421	386.048263	339.949973	296.11281	115.992472	430.240138	262.825055	268.511394	284.187405	315.84726	393.632611	459.848049	473.719744	437.883293	331.687157	409.554742	465.21296	422.515825	629.621387	442.827283	603.919146	427.932939	313.540897	265.84369	978.330984	407.147412	354.768229	493.324333	643.501653	565.412152	496.218002	584.658814	187.389682	332.809389	320.54975	335.170807	470.406564	708.813758	304.526408	364.245489
103	SOX8	1.737611	5.653231	1.798227	7.18558	1.639457	9.843297	5.446595	5.591631	1.886125	6.391536	2.433187	12.056827	0.069728	6.027894	0.33466	7.468624	0.476699	5.530498	2.862501	8.697528	2.064615	8.264872	1.689489	5.61787	0.239164	5.444896	1.968394	5.600433	0	8.843414	2.973115	5.787635	0.819306	5.024542	2.176933	9.823053	1.788317	7.279053	1.531445	6.587421	3.959508	3.457883	5.827596	6.375387	4.529337	24.44776	6.661604	12.856287
104	IBTK	6.161372	3.80987	3.572517	6.483643	4.482421	4.888978	5.655466	4.375349	3.725847	3.8208	3.767288	4.283683	3.258588	3.161933	4.357386	4.070268	5.851546	3.387078	4.357085	4.668049	3.169303	4.324001	5.505075	7.181727	3.838774	2.811378	3.649452	2.790139	5.672473	3.687675	3.5411	2.980309	2.696396	2.892333	3.644753	2.244548	2.930133	3.507649	3.23266	3.54779	3.973376	3.972381	3.748651	2.192045	3.499565	3.921587	1.901305	3.483406
105	ZNF195	13.408037	35.506347	25.223491	27.350076	45.928141	28.911768	23.328731	40.234538	15.847983	28.351105	30.486146	51.999081	10.325258	16.839517	25.001727	21.406957	23.883056	20.492524	37.450945	24.158044	23.78744	25.522528	33.915415	50.828923	18.705665	28.397067	29.512137	32.865928	16.746101	21.526908	31.993103	29.420854	43.492838	16.249036	28.452136	40.474019	41.890722	25.421695	38.894339	23.665989	28.098875	16.954465	27.717063	27.903625	35.640159	37.002875	35.769851	25.073908
106	MYCBP2	234.756843	139.38316	266.732992	150.98047	246.948766	116.547413	282.127681	194.203911	196.81238	205.27284	148.398883	158.728077	80.309738	90.634752	152.187045	73.194818	144.869144	44.721515	112.115375	53.405692	109.832243	75.065786	70.658046	93.089292	123.097049	66.184795	80.114451	75.787932	84.049749	82.041254	96.219686	84.537418	82.860873	62.450785	80.455344	43.780747	76.50767	53.258126	81.206949	60.232071	152.215688	105.561283	75.76826	68.195027	194.811337	40.0465	99.695871	43.656206
107	FBXL3	15.815989	14.692433	28.623553	24.494886	31.186013	9.459929	22.901784	23.288502	12.687226	10.314669	14.858644	5.589467	0.179999	22.072815	1.058575	11.796372	0.729685	15.437552	9.099136	7.845986	13.14213	3.993933	9.471602	12.853128	6.380821	12.304073	4.257021	17.37778	3.341577	22.71367	9.727375	27.606736	4.26579	2.639427	18.474636	2.213371	1.546825	17.180772	7.418753	8.834044	12.722779	11.292239	13.923349	18.360385	24.800959	6.449352	13.889366	18.763116
108	ITGAL	5.678843	3.437751	5.950257	9.421881	6.693061	6.538885	7.896014	4.914399	5.711843	4.548628	5.921768	7.980416	19.084695	7.840817	4.4782	5.875597	7.654091	5.973961	6.141393	3.910302	6.34942	5.213218	5.032479	4.544703	6.495826	4.136132	2.990622	6.576357	7.048193	9.543146	0.066827	4.094693	6.493038	5.493152	4.935773	4.482395	4.705255	2.64026	3.82692	4.600838	6.254475	7.697477	7.494021	4.694527	6.309915	2.183232	6.597532	2.847105
109	PDK2	16.726414	21.238127	13.784639	16.880547	18.87055	22.258509	41.009287	17.977532	22.263657	24.110545	14.774375	13.763663	10.257504	7.06163	17.068627	20.584231	35.63558	23.043646	20.440131	6.975264	20.974575	35.710751	37.842948	16.735208	16.216392	14.928377	20.058426	17.350682	12.829848	14.321648	10.176026	12.130218	22.576551	16.185585	15.737167	9.759766	12.979786	18.159834	20.736673	15.583652	22.549896	24.198654	17.268167	15.525262	7.911796	20.71603	11.568962	24.73101
110	ITGA3	8.223992	3.902262	21.053782	2.860926	2.395395	2.677944	7.675309	2.337852	12.480722	1.815165	1.963329	2.832016	4.052311	1.074716	14.998654	2.630392	2.911217	2.637064	4.955826	1.946101	8.007917	1.632264	3.591673	2.565373	6.34953	3.002942	3.882121	1.25251	2.02814	2.079488	1.929941	3.502541	2.920717	1.28786	1.760746	5.181026	2.574451	6.191775	2.156177	4.524334	7.085115	2.345789	3.054393	2.45716	4.666189	1.509004	1.890866	10.67006
111	ZFX	40.672883	37.13461	25.44287	62.389599	40.939195	39.118744	68.508142	41.363858	45.192995	46.053807	33.380969	41.181382	10.058016	22.339897	32.78884	43.048723	37.037682	38.860298	31.941855	33.786058	44.272458	39.269459	46.562781	26.585784	23.941013	41.175937	30.719285	25.793436	45.607131	40.071925	28.321257	36.570254	25.649088	12.905821	31.794981	14.445189	52.933935	29.244293	11.003326	26.743139	22.72534	45.931376	44.611738	27.299268	15.23658	39.856752	19.012572	15.157182
112	LAMP2	9.026893	9.640084	5.338642	9.45618	12.5455	8.49434	8.301788	6.675338	8.889399	6.605777	9.81045	5.484808	5.604118	10.726957	6.736496	8.250234	5.500355	8.775232	7.475321	13.066426	5.91664	13.339571	6.485669	9.030156	4.874706	6.837442	4.875339	4.490261	3.559529	7.887783	6.33536	4.09202	5.672592	6.519516	4.998407	10.796276	8.875075	6.28103	5.90458	15.025189	9.750708	7.491211	9.72986	10.074631	4.795881	17.287954	8.680199	19.024329
113	ITGA2B	2.017227	3.298078	3.74364	8.116783	2.131067	6.676737	8.396498	3.70898	3.136433	6.165346	3.578327	2.372915	23.207909	5.803561	8.796493	6.473594	4.497864	4.795697	5.755433	6.918893	4.203728	5.646196	5.790495	6.112403	1.393918	2.598068	3.799372	3.504939	4.064871	2.144396	5.406394	2.589781	3.966568	1.492177	2.342148	7.232252	4.585778	2.822042	2.742558	4.373474	5.333557	3.173311	5.460813	6.030132	3.266643	3.372603	2.487517	3.499605
114	ASB4	0.273921	0.223111	0.180355	0.205429	0.256208	0.151495	0.166517	0.170761	0.275538	0.395245	0.265888	0.235003	0.454404	0.379819	0.161441	0.321785	0.33992	0.418762	0.213794	0.299818	0.120114	0.150625	0.221635	0.17235	0.15144	0.281502	0.145629	1.232085	0.13454	0.174959	0.178208	0.088922	0.173799	0.089277	0.093015	0.416436	0.210995	0.120219	0.081772	0.130566	0.180782	0.323573	0.150021	0.082791	0.231127	0.165108	0.178672	0.140178
115	GDE1	5.507567	6.937495	12.366207	5.030894	7.760795	7.155556	13.849075	6.618156	7.898389	9.975989	8.981172	8.606528	4.032157	12.861004	10.219903	6.669485	0.861336	9.15916	7.105482	5.821304	7.537887	14.794708	11.337334	7.18474	6.425138	16.979674	13.371428	11.563245	12.79138	10.143926	12.361924	7.110229	12.280894	8.408444	11.054331	11.597584	13.456137	10.952805	13.574723	7.009961	7.185867	12.235465	8.495116	13.911521	10.26454	14.290068	11.86139	13.08344
116	REX1BD	127.527334	116.498472	112.523358	85.086493	99.676948	124.219802	96.550963	113.386002	95.208275	131.129584	136.834209	107.479631	92.035818	103.545472	61.35622	65.504425	95.866256	78.033525	145.899928	96.125325	128.367831	52.91938	119.395657	125.586219	115.315815	113.262672	144.263724	126.57992	74.71814	134.077198	110.630378	90.107409	156.772229	124.519636	126.430756	110.612499	108.564348	121.790866	148.376792	153.137777	105.370548	75.137236	122.638264	120.013505	149.683968	78.39753	100.887859	89.299137
117	CRLF1	12.96733	8.191737	15.417013	0.728923	0.974209	0.759422	4.113661	0.307975	3.266938	3.515023	2.448395	3.039421	26.268598	2.672783	5.2927	7.46715	0	7.951558	4.587705	0.933927	1.519446	1.835628	0.392599	4.336323	5.314007	6.367648	1.022758	6.085827	0.713301	1.604574	2.583419	3.492614	0.516149	0.192096	2.009275	2.627606	1.115257	1.62074	0	0.918927	7.239522	0.653545	0.314897	3.0682	3.63792	0.65816	0	0.931185
118	OSBPL7	0.123729	2.37494	1.924041	2.977519	1.585807	3.111048	1.546502	8.78072	1.18206	1.149378	1.550243	4.448893	2.071336	4.573971	0.693276	1.65193	0.773922	1.189498	1.61617	5.013855	0.195961	3.575124	6.688452	3.249202	8.157373	4.149852	1.497346	3.457717	3.071503	2.418532	1.28837	4.72108	0.812281	1.639387	7.849484	1.245152	4.19044	4.874956	12.004376	5.758218	3.66619	6.17033	3.925221	5.800313	1.753366	4.937305	4.899033	1.903384
119	TMEM98	23.903451	53.089081	21.11659	59.140177	35.140658	44.638576	17.803906	41.624402	40.766752	48.026845	44.183948	64.26605	7.818739	41.594432	22.356039	50.95786	5.173022	74.819022	35.241139	70.288796	40.455459	79.166921	25.401952	52.935202	14.039902	57.580087	25.214366	66.754781	14.396657	56.492106	31.621414	48.89012	25.29895	90.158997	42.187591	91.828318	27.436982	63.244397	35.116203	61.033076	68.637964	84.255708	50.550321	69.92211	34.912157	131.352219	93.420169	100.593861
120	YBX2	0.190954	1.029484	2.77895	0.494027	1.156177	0.822718	2.31866	0.441519	2.779612	1.533438	2.860001	2.89654	0	4.277351	0.768646	1.197236	1.1379	0	2.797572	2.707656	1.649162	0.664214	1.717129	2.101674	2.608196	0.188838	5.629782	1.551774	0	0.566415	3.363957	1.303143	0.768172	0.955221	4.468249	0.7468	1.736634	0.764022	0.640256	0.385432	2.23328	1.296238	0.838459	0.753396	1.265212	2.413908	1.716934	5.141369
121	KRT33A	0	0	0	0	0	0	0	0	0	0	0	0	0	0	0	0	0	0	0	0	0	0	0.093967	0	0	0	0	0	0	0	0	0	0	0	0	0	0	0	0	0	0	0	0	0	0	0	0	0
122	MAP3K14	0.281587	1.746978	0.656146	4.616292	1.018397	1.692062	0.748493	1.175406	0.958635	0.758926	1.305371	2.055499	0.677914	0.838721	0.032279	0.229926	0.076631	1.28244	0.285332	0.31806	1.07676	2.226204	0.834006	0.594915	0.854293	0.743355	1.806776	0.661317	0.490937	1.165688	2.940764	0.25074	1.194167	1.120561	0.123101	0.207715	0.311219	0.883971	1.605943	0.270045	2.693034	0.928774	1.325592	0.718228	0.1748	1.186102	0.440035	2.111909
123	ABCC8	40.483649	15.946757	11.535902	34.10392	138.074232	52.378821	8.695763	25.196273	6.874135	16.898758	27.342082	17.827304	5.73726	4.720994	25.942006	4.08744	62.71224	3.172569	61.27981	118.721485	57.471511	76.821921	26.108809	23.775513	47.43337	32.87396	33.852904	14.35543	68.19953	22.638259	31.117098	9.224544	15.786164	32.62007	2.93567	2.218186	18.027287	37.985604	71.728282	20.676318	132.204544	7.016071	30.686622	16.659105	29.90996	32.593938	65.309855	27.396538
124	CACNG3	0.045559	0.668107	0.020372	0	0.047379	0.088129	0	0.062933	0.251895	0.159739	0.905909	0	0	0	0.693132	0.423171	0.078358	0	0.414066	0	0	0	0.429454	0.64709	0.786757	0.39996	0.857002	0.859464	0.039045	0.553442	0.174069	0.025932	0.212235	0	0.225692	0.221802	0.938492	0.971992	0.810861	0.15925	0.205052	0.725613	1.472343	0	1.152804	0.020324	0.290705	0
125	TMEM132A	98.711012	52.503121	109.474633	63.711702	100.355632	80.49976	48.808753	53.085757	53.200387	83.064123	42.332134	69.355354	36.537154	45.333613	52.928146	56.926378	54.84798	49.957353	103.55103	52.581927	73.236117	95.10575	109.877226	66.483338	79.218871	74.106308	130.536851	104.661214	110.657793	71.541285	70.450743	94.015458	159.011724	69.023965	121.675482	59.969891	98.092778	83.327719	129.736831	37.411162	63.707622	61.983588	48.065357	118.820669	102.865394	30.438235	50.930363	27.348471
126	AP2B1	268.334787	162.382574	253.600353	178.47551	346.120818	78.122798	321.56546	161.095574	174.6058	153.482268	220.106713	177.131284	486.436673	84.753641	392.909665	127.888661	285.206753	174.780264	54.334547	78.58852	182.12696	123.102021	176.570234	154.941221	235.832821	94.007857	193.489373	122.371325	190.044004	285.431347	186.358695	204.337256	94.148912	181.883873	222.55744	143.373581	225.782603	89.215129	87.019012	54.087681	107.649175	48.918691	136.594755	53.848859	159.360902	52.178706	27.452388	59.131926
127	TAC1	0.969958	0.754456	1.576528	0.780463	1.185097	0.645519	0	2.201117	0.08558	0.823496	0.650941	1.438375	0	8.802418	11.233262	5.632765	0	19.906839	4.957724	16.463732	12.060053	3.899473	5.14252	21.312446	14.505685	15.729831	3.80412	12.794997	9.255761	21.800849	17.558943	9.656199	6.695265	11.296935	4.893292	12.637657	11.048574	13.755851	4.720712	23.75288	0.611172	0.936371	24.573993	13.276995	2.473228	1.960659	0	2.101082
128	ZNF263	6.981534	18.213153	16.153684	9.410243	14.006219	7.368529	8.486229	7.485638	7.732493	15.080857	5.318616	14.149155	2.289877	6.37453	7.525434	14.295556	2.979736	11.544221	16.61412	7.412987	8.174317	6.859351	6.527491	10.238437	2.841758	12.083604	20.289089	14.965614	6.238016	10.642454	12.579204	14.197188	18.102765	10.2756	5.00927	11.330659	23.608208	8.098157	8.14314	9.504428	13.59037	17.597977	7.720939	10.612432	15.262408	10.703984	5.471253	12.839931
129	CX3CL1	4.040252	2.041212	2.501098	3.627529	3.419703	2.299509	3.914411	3.354839	3.545805	3.537993	2.401815	2.133763	1.843431	3.525988	2.160056	1.821436	2.118068	3.382988	1.45647	8.707139	1.419503	3.358161	2.606293	2.910057	2.382692	1.443891	2.668449	3.290967	1.439115	3.386348	1.644389	1.9522	3.512224	5.088632	1.441258	1.970745	3.958835	3.985	0.708173	5.566313	3.355665	1.816698	3.387806	5.694666	4.792035	8.408131	4.757426	1.051135
130	SPATA20	7.984302	4.175692	9.807644	6.147777	9.542468	5.778811	3.890627	5.433678	2.866912	5.548215	7.784177	2.226937	4.903205	4.590234	3.320747	9.520763	2.283587	1.32125	3.118374	6.858969	10.650139	7.336238	7.360785	5.940405	2.651159	1.992544	7.656498	8.238536	1.72699	4.163787	7.950421	7.27547	6.731157	14.340659	3.743519	19.125972	2.897344	17.750234	14.373435	10.981842	6.131417	4.889354	5.235657	20.434235	6.263861	11.677073	2.575019	24.838955
131	CACNA1G	1.337412	2.531704	1.981275	0.797642	1.343591	0.893764	1.481454	2.889026	2.016435	0.910672	1.291373	1.3135	0.914428	1.170451	2.357427	1.305415	2.544635	0.607237	3.763652	0.620968	1.60217	1.630418	2.441476	2.892478	1.709136	0.753781	0.748521	1.008008	2.570839	1.25858	1.590898	0.877899	2.652244	0.612891	1.418398	0.738849	1.425328	0.568155	1.850716	1.857277	0.772722	1.150108	1.263845	0.745857	1.958335	1.905138	1.486558	0.836569
132	TNFRSF12A	0	22.682234	8.57985	28.393315	20.887249	5.270396	3.149065	2.464343	3.071996	0	29.55984	4.833699	0	0.656192	0.889603	0.833417	0	1.440093	0.12089	0	0.187925	50.223997	0	1.248629	0	55.324551	0.498185	20.809135	0.175392	0.470809	17.537563	10.271245	0.136197	19.345046	0	33.036558	27.360686	14.151978	0.223065	1.510817	16.493668	3.256986	0.204656	55.938883	0.057257	1.766287	0.113126	41.381938
133	DLX6	87.537812	93.24161	95.59152	130.353211	85.496294	85.421542	69.023686	80.661299	70.652525	63.984093	76.63954	74.665024	42.953024	85.528922	78.67853	101.942431	120.626811	101.327455	99.325601	57.194825	90.056409	21.905235	80.648668	55.875349	55.151755	79.352535	70.803467	59.746	74.87565	72.667109	68.676085	85.255962	65.610103	27.486086	83.012326	19.842266	73.289107	27.793295	60.599641	16.258565	96.948498	91.922489	86.368018	89.870376	67.594965	3.26968	68.4614	29.533165
134	MAP3K9	1.750012	2.63328	0.783126	0.776272	1.054007	0.514479	2.054709	0.705752	2.645816	1.375958	0.596312	3.366173	1.361972	1.204987	1.298569	2.461455	8.986117	1.613607	1.642275	1.179374	2.192874	0.82104	1.431524	1.398712	1.433199	2.126403	1.897888	1.720211	1.70715	1.84743	1.33373	1.183316	3.233807	1.103916	1.620198	0.755491	1.949218	2.013283	1.745946	1.595266	0.961	0.827096	1.435508	1.915372	1.504238	0.671499	1.244948	0.635543
135	RALA	46.740452	38.868319	38.942907	32.774185	55.05451	33.621328	48.581258	39.668406	23.970962	45.07286	38.611479	52.301503	67.2853	26.978195	61.622291	30.950483	45.384999	20.187823	32.425882	46.59932	29.585257	37.896192	25.502639	37.278825	48.0094	35.482506	46.293075	22.594392	70.087877	32.969532	47.50985	26.358252	28.438016	34.069442	36.181838	51.256928	34.073578	23.05067	30.290501	32.01934	42.608428	45.99476	38.815968	49.122123	52.863087	56.268408	47.426849	50.149899
136	BAIAP2L1	1.696142	1.405774	1.07564	1.139109	2.268766	1.321861	1.666096	1.595971	2.580888	1.183513	2.302372	0.59187	3.161806	0.607958	1.377428	0.678956	4.50502	1.089937	1.926568	0.795632	1.336374	1.034167	0.806272	0.852006	0.975949	0.601667	2.070032	1.614385	1.672097	1.169808	0.79203	2.301296	0.736656	0.960512	0.4712	1.041366	2.294372	0.712899	0.419064	1.620405	2.059391	2.300277	0.588887	0.46898	1.959494	0.842042	0.937025	0.587407
137	KDM7A	2.200353	1.568188	1.745101	1.057787	1.932789	1.418843	2.717857	2.101044	2.247793	1.166915	1.586457	2.032874	1.393389	1.287367	1.13309	0.830191	2.063647	1.266583	1.663605	0.95596	1.050547	0.815317	1.643335	1.080409	0.806329	0.847815	0.865736	0.67068	1.35415	0.848426	1.103479	0.643842	1.163459	0.625375	0.817328	0.952137	0.779061	0.561504	1.29681	1.241809	1.06325	2.168918	0.867789	1.341323	1.206985	1.031208	1.351136	0.715523
138	ETV1	3.245164	7.412523	3.773235	5.114274	5.482341	12.181583	6.883848	7.618982	9.673159	21.860718	10.533759	14.725329	3.691485	9.105182	9.821716	8.381562	14.707043	19.538339	3.657332	15.091016	7.370803	5.057166	26.306919	17.960056	20.683949	7.641997	10.300406	3.828953	27.035641	3.726927	25.173542	19.075624	5.064179	8.333893	17.129127	13.472895	7.493412	11.734158	7.056252	14.870871	3.004827	22.086832	29.305169	23.189393	21.399607	84.943432	45.166685	12.861593
139	AGK	7.992387	11.51356	10.759358	12.824573	12.363898	10.537801	13.050458	8.163317	7.297072	11.82627	11.348577	14.331987	5.65693	5.187921	17.969307	10.856523	15.072971	11.595625	16.42435	11.190427	8.82068	7.595226	11.054595	21.75329	12.629229	9.893565	10.79054	9.637184	15.785948	12.494943	10.293061	8.140676	6.789514	11.024681	12.131777	20.13313	10.508578	8.282967	6.915721	11.033754	9.278314	6.494531	14.862806	8.171165	14.572526	11.702926	7.163575	9.846431
140	ALDH3B1	1.210261	1.0568	2.159642	1.110852	1.795518	1.328981	1.193308	1.582574	2.103422	1.027129	2.244254	2.907055	1.842367	1.150212	2.409526	2.503969	1.238531	0.895844	1.621579	1.783541	1.113725	3.096435	0.796643	1.76152	1.462331	2.641643	1.104256	0.828591	1.174871	0.89531	1.791146	0.795641	1.579492	2.530301	1.66236	0.912539	1.534275	1.325693	2.28548	0.737636	0.961616	1.452759	0.975561	2.004413	1.97738	4.202977	0.567811	1.909303
141	TTC22	0.50235	0.428571	0.496607	0.384457	0.546375	0.543363	0.946347	0.481032	0.364427	0.463917	0.238213	0.490084	0.866497	0.361759	0.442958	0.638802	0.922289	0.542797	0.300869	0.170036	0.324603	0.405488	0.454791	0.456544	0.328103	0.528154	0.398853	0.334973	0.668456	0.431862	0.337384	0.583014	0.208753	0.373744	0.38758	0.321807	0.36482	0.278386	0.240996	0.257346	0.281037	1.28175	0.356252	0.330577	0.472248	0.201358	0.409532	0.374594
142	PHTF2	16.998549	13.595514	21.920234	19.11139	18.871074	22.287426	16.184092	10.868848	9.677516	10.377083	8.511999	5.069385	1.807003	13.372499	12.623474	8.819008	7.95429	5.887926	21.133603	12.325494	11.304776	14.621866	11.931258	10.191408	10.630848	9.663385	18.155389	4.149869	17.029312	3.652506	19.211457	12.114742	11.272178	1.834284	2.554287	2.671445	24.112794	8.586399	15.65881	16.262839	9.31146	3.807194	3.777503	17.47732	11.722441	4.999801	1.763871	3.850353
143	CCL26	0	0	0	0	0	0	0	0	0	0	0	0	0	0	0	0	0	0	0	0	0	0	0	0	0	0	0	0	0	0	0	0	0	1.212588	0	0	0	0	0	0	0	0	0	0	0	0	0	0
144	FARP2	21.688622	31.332267	25.387423	35.777326	21.981347	27.639694	7.259044	22.421858	22.294223	17.155609	14.518401	12.253153	6.260216	20.453935	8.665995	21.91675	35.398456	24.247344	19.127773	11.841803	15.619478	16.16505	17.407167	13.780254	6.309621	17.740457	19.227038	19.244067	3.021876	15.328214	11.405173	33.058318	17.548484	13.600774	22.007789	13.704762	27.230739	12.303519	15.033792	14.317252	18.810914	18.769112	22.013596	23.724919	26.673466	7.667371	32.253028	12.184849
145	USH1C	0	0	0	0	0	0	0	0	0	0	0	0	0	0	0	0	0	0	0	0	0	0	0	0	0	0	0	0	0	0	0	0	0	0	0	0	0	0	0	0	0	0	0	0	0	0	0	0
146	GGCT	3.839953	9.983356	3.599583	7.921537	2.925972	7.112048	9.839169	4.891143	4.955097	10.978765	7.527634	7.492798	0	9.448181	5.400176	3.75469	5.115382	7.71497	1.960857	10.244718	4.796527	6.669675	3.377923	7.962653	5.236431	11.407217	9.157179	6.806495	7.511622	7.649846	5.589083	9.383489	3.094536	13.772558	8.720509	6.718608	5.369901	14.933742	7.274339	15.334314	9.640083	4.92963	8.498084	4.646963	7.793794	28.95368	2.426657	12.900939
147	DBF4	14.511193	24.542542	12.210304	36.564052	10.420796	29.585147	15.340791	25.837385	12.645375	11.107964	16.606562	27.665403	0.344955	30.180856	8.887276	27.556614	1.87907	41.125191	27.895178	53.367802	26.424638	30.824506	17.689312	50.41305	5.256046	24.937788	21.707824	36.588384	6.734762	24.845077	14.517784	24.962303	13.22283	18.92189	18.74312	31.066995	19.053632	15.783221	23.833694	19.350179	22.024455	30.425035	18.306711	28.676714	19.408612	26.782896	23.343321	63.527915
148	TBXA2R	5.214783	3.647592	2.168031	3.299342	3.606224	3.112482	5.959086	2.897551	6.520749	2.1577	4.339005	1.58068	2.717572	1.353424	1.944737	2.05368	4.808436	2.848203	1.828709	1.248218	2.138486	2.66381	2.104528	2.588065	2.537834	1.029737	1.011803	2.246769	1.96806	1.455887	1.191309	1.663264	1.503867	1.144195	1.061612	1.784283	1.619061	1.274553	0.725639	2.177034	2.420228	0.93754	1.736728	0.590133	1.818514	0.779485	2.442537	4.410999
149	IFRD1	27.162461	19.346213	33.271095	15.820725	23.308369	32.317787	33.933608	34.949804	22.786081	28.562003	23.840781	22.738283	10.993199	19.12701	16.463929	30.413521	9.888197	40.113182	36.394258	51.17883	35.810565	45.171686	39.856848	28.147926	30.325437	30.703397	38.406615	49.510354	7.763809	30.704583	29.248021	28.053934	41.114044	33.073327	35.714903	45.762764	37.612748	47.68863	26.775464	75.673986	12.692106	23.572026	21.214971	29.666167	48.431759	68.026611	23.659129	54.878487
150	LGALS14	0.12217	0.099739	0.220749	0	0.085565	0	0.447753	0.339544	0.118571	0.14144	0.126979	0.38822	0	0	0	0.125649	0	0.307836	0	0	0	0	0.18614	0.193169	0.094692	0	0.745376	0	0	0	0	0.138912	0	0	0.076127	0.218493	0.236497	0.062693	0	0	0	0	0.077918	0.482015	0.312857	0	0	0
151	COX10	4.490336	4.200635	2.63684	7.807823	4.231216	3.316829	4.590213	3.873839	5.726535	4.301429	4.03812	6.333373	2.495071	4.762996	2.913278	5.926809	1.631555	1.406208	6.041433	3.463058	4.675551	4.805842	0.613327	4.132412	3.761302	5.663785	2.273043	1.803286	5.285856	3.084336	8.117061	3.255658	1.914347	3.540622	2.706124	2.30102	2.518946	3.031364	1.934189	3.838414	5.451337	4.87535	4.611815	3.81272	5.251801	4.994757	1.529804	3.108054
152	GTF2IRD1	21.711672	21.996544	13.801203	22.406939	25.958053	18.880641	14.996577	11.23532	13.83024	13.054626	18.920532	12.774245	8.50453	25.190376	17.123129	23.8746	20.718467	23.69612	21.889721	42.282929	28.481673	17.832075	13.401337	23.667033	14.398732	20.087735	16.766954	17.170306	7.685545	10.351859	27.454816	23.368316	25.151315	13.022245	34.406891	18.809921	18.846147	11.83245	21.588755	26.64829	16.029821	16.260807	18.006785	21.527578	27.220415	12.331734	14.858996	5.72636
153	PAF1	77.483726	40.398009	36.453577	32.807843	38.337374	43.176757	59.727183	33.534124	51.032293	33.031161	36.728448	43.974989	26.252167	87.912072	62.390156	50.675003	10.254577	20.207121	39.334882	130.787558	18.957778	25.610366	37.328369	56.855825	36.166357	60.468557	27.354739	57.161042	6.918357	63.282039	46.69076	62.950754	77.67609	98.876645	39.660731	67.032796	35.094169	42.014477	53.118532	41.527528	43.887828	57.50269	60.596434	64.050325	37.857694	56.500768	27.985666	72.631388
154	VPS41	12.499752	13.858522	21.799372	39.105661	24.286571	18.946987	21.722801	19.477686	21.495241	21.230245	30.804891	33.297836	12.884188	12.991915	8.241845	21.984937	7.845368	55.206375	25.700717	18.968116	8.193632	14.370316	20.43408	23.625887	14.584661	6.691344	20.48858	15.727394	8.918656	20.297832	13.71317	13.583527	8.273768	18.398912	25.062325	21.576119	20.011171	16.635337	18.506605	19.607228	16.80192	25.346821	10.707715	17.813016	22.197925	15.443478	10.044743	14.724549
155	ARHGAP44	4.312496	2.226198	2.266184	1.755857	2.307762	1.41534	5.224437	2.972768	3.122235	2.095106	2.239221	1.977193	3.442354	2.317379	2.116186	2.053347	3.60582	1.436971	6.435804	2.997931	1.936767	1.931495	4.266944	3.497651	1.599684	1.352448	2.811362	3.512567	3.83633	1.259136	3.127371	3.211861	1.176431	2.669385	2.912933	1.150375	2.745557	2.924687	2.414238	3.238556	2.677852	2.333488	1.386061	0.955382	2.131942	0.372112	1.600815	1.396531
156	ELAC2	16.325217	17.253293	15.07741	21.226916	12.41757	19.286081	16.989939	14.204044	18.231598	15.408091	15.650008	6.513356	1.995345	16.637721	8.092922	21.29605	11.082832	12.788598	11.519934	5.831948	13.929208	15.719861	19.715348	14.117679	11.072689	29.942464	10.303861	19.438313	19.665084	18.381627	11.648289	25.95576	23.13065	12.685684	29.019252	21.55447	28.722891	20.265666	17.723881	28.273848	10.872928	11.240657	15.171513	18.845022	19.578751	17.575335	13.368878	15.574948
157	SCIN	3.975492	3.526436	3.697699	3.310651	3.283567	4.066711	4.033899	4.282095	2.182756	4.603236	1.872366	2.963026	2.606125	2.48927	2.570265	5.798328	3.294972	3.812738	3.572295	4.98758	1.096935	3.417259	4.341211	2.448596	3.000994	2.901156	1.963294	2.897687	3.184249	4.15145	0.983993	2.642254	2.085341	2.646873	1.989995	2.50312	3.698914	2.486655	1.71321	7.333472	2.706565	7.582306	3.343347	5.406966	2.559477	3.540832	1.936592	1.793664
158	ARSD	9.07898	10.185401	6.140849	5.03275	3.587306	5.530915	4.709411	5.137984	3.481049	4.021946	4.517159	12.705817	9.622444	8.975999	3.354038	5.960549	14.150126	2.939642	4.477037	12.201077	2.570639	7.650884	4.728062	2.835738	7.031605	5.715611	5.454462	7.924618	4.233539	2.34048	4.883569	4.639021	5.815388	9.223132	4.512362	6.032184	3.835294	6.97262	3.500079	2.873343	4.008498	13.583735	6.961366	3.280262	3.157728	32.121078	2.553066	5.865956
159	PNPLA4	0.600323	3.921153	0.352379	0.336569	0.375786	1.137681	0.613677	1.00287	1.691971	4.593402	0.239752	1.478303	0.265323	1.067217	1.820019	6.063151	1.93411	4.0025	3.409708	0.271422	0.499394	0.475302	0.368984	0.422306	3.503705	1.890023	1.497881	2.976019	0.252165	1.612479	3.594591	1.792226	8.009353	4.719702	1.197846	1.201605	5.536585	3.638325	3.811949	0.728536	3.008358	1.257521	1.66216	1.20394	0.419766	4.378481	0.171295	0.36076
160	MYH13	0	0	0	0	0	0	0	0	0	0	0	0	0	0	0	0	0	0	0	0	0	0	0.026932	0	0	0	0	0	0	0	0	0	0	0	0	0	0	0	0	0	0	0	0	0	0	0	0	0
161	ADIPOR2	12.830233	4.498878	5.469341	11.944844	4.643129	7.320697	11.133584	8.684157	8.65412	15.458622	7.084612	4.354635	0.566101	4.971863	3.416375	8.860675	9.437256	16.150324	13.799038	10.316574	5.974204	10.72481	9.471225	22.217271	6.854652	8.616859	5.790498	4.088997	4.043649	10.229793	11.377504	11.458354	5.6952	14.178142	7.410495	6.974677	12.001589	7.211015	5.569855	10.235621	7.702534	7.306838	5.811699	6.135164	7.397049	5.316083	6.368488	11.569696
162	CDKL3	9.141675	4.590176	6.955561	5.495633	4.99006	2.967981	1.029506	12.993679	5.252043	5.159732	6.325097	3.404222	19.367418	13.530211	6.940163	2.817578	17.75265	0.713859	4.294995	5.893285	6.781521	8.296388	6.950592	7.560694	3.390153	5.676101	4.632512	6.451661	0.754244	6.368976	8.105076	10.312826	3.158381	1.989885	5.247856	4.829311	6.118164	0.995927	10.283514	1.76887	9.540299	3.917038	10.198115	4.292136	5.312652	5.932876	5.768056	8.380062
163	UPP2	0	0	0.052915	0.148132	0.061531	0.114455	0.054149	0.43665	0	0.101713	0.067379	0.379296	0	0.336148	0.085732	0	0.295039	0	1.873125	0.234914	0.300152	0	0.066929	0.134245	0.021881	0	0	0.034461	0	0.033771	0	0.033298	0.069708	0.433598	0.060723	0	0	0	0.432446	0.152612	0.207188	0.136606	0.037355	0.193693	0	0	0	0
164	PRSS21	0	0	0	0	0	0	0	0	0.481637	0	0	0	0	0	0	0.077277	0	0	0	0	0	0	0	0	0	0	0	0	0	0	0	0	0	0	0	0	0	0	0	0	0	0	0	0	0	0	0	0
165	MARK4	9.368753	11.122188	13.010773	10.06795	11.55973	11.888394	15.598667	19.340641	9.901043	9.012794	10.219985	12.973677	4.690522	10.261563	6.690258	7.873959	20.47057	14.404181	8.424763	9.907773	11.059095	14.267845	13.603458	14.007683	14.033937	13.623582	13.921339	8.935217	12.250238	8.691255	11.29585	12.235168	15.443424	12.647969	14.085865	11.913573	15.362862	9.319439	15.635399	19.357725	15.214586	12.558091	10.916446	9.936634	12.945374	8.004987	10.763596	12.716824
166	PROM1	8.031002	9.222609	19.455973	7.11866	3.548957	5.11434	10.235987	4.461186	12.16247	11.388639	8.57846	3.33764	2.14287	3.144233	0.13932	7.181626	0	1.27123	1.713475	5.31706	2.209445	2.939104	6.637897	4.8345	3.04383	8.415861	4.62125	3.697222	0.815077	6.158255	2.025813	7.757585	1.398504	8.833811	3.61098	5.829681	3.636869	3.943682	1.71038	2.625896	8.712582	5.426475	4.596366	8.264129	5.133295	7.180385	13.056398	52.791001
167	CCDC124	71.46589	48.788511	46.047255	47.405048	48.619216	59.40774	63.893692	56.646429	75.265906	68.625705	59.611604	35.069696	82.576688	34.401415	63.050736	45.783199	78.124879	40.82262	56.787908	44.395029	50.182869	46.576863	69.613389	61.149033	108.703467	63.128751	43.776367	56.298663	102.024533	62.008732	51.884313	79.888554	57.246707	65.068079	44.855489	58.6804	54.259039	61.448061	54.441358	52.149446	58.066542	45.39796	44.096899	42.704599	37.737242	67.925711	55.522746	44.964944
168	CEACAM21	0.138866	0.258729	0.627291	0.66978	0	0.353886	0	0.187239	0	3.623678	0.199005	0	0	0	0.796101	0.999739	1.292629	0	0.858417	0	0.411203	0.421119	0.622673	0	0.755589	0.676222	0.564826	0	0.789203	0.525595	0	0.157896	0.165922	0	0	0	1.209676	0	0.938954	1.726779	0.126278	0	0	0.273944	0	0.661117	0	0
169	PAFAH1B1	53.421617	42.08623	43.439426	57.591633	54.188113	33.123543	55.077482	37.859849	35.445516	40.334017	51.175704	29.745093	54.351098	57.553889	44.373153	48.813432	30.098708	24.578763	56.296223	37.505686	52.454885	47.095681	44.078979	64.07138	33.395137	45.184623	34.890685	35.237178	30.611124	28.026293	40.027016	38.403793	26.98689	21.17653	28.995649	19.300159	52.310828	28.148567	41.259587	51.497403	31.115757	31.10892	28.794536	21.970608	22.410762	29.710774	32.623031	30.667815
170	NOS2	0	0	0	0	0.043446	0.13243	0	0.223041	0.142394	0.257205	0	0.328532	0	0	0	0.166225	0	0	0	0	0.25932	0	0.351982	0	0	0	0	0	0	0.047689	0	0.310902	0	0.80012	0	0.726774	0	0.368324	0	0.194708	0	0	0	0	0	0	0	0
171	DNAH9	0.40895	1.078249	0.835505	1.333809	0.309263	0.519256	0.641471	1.800659	0.511073	5.172082	0.497989	1.692404	0.864508	0.147385	0.352544	1.490828	0.233924	0.536751	2.639178	2.858617	0.803915	9.211432	0.465701	4.302337	0.624683	0.748808	0.563064	1.679509	0.910744	2.599456	0.756651	0.961441	2.215771	0.417539	0.601397	0.591868	2.773489	0.720205	0.425999	0.239823	0.46766	0.407227	0.439252	0.658984	1.23539	14.417688	0.246698	2.690615
172	KIAA0100	22.170832	26.628817	32.443455	36.969673	34.627083	31.046686	51.594988	40.809256	38.139333	23.237073	35.759307	35.042982	21.185963	27.24485	17.944806	43.111553	30.218644	13.947336	22.579883	35.699143	38.704369	47.480955	26.226538	45.151208	13.536305	25.203633	25.164956	26.431162	33.659352	24.247323	30.665663	31.892716	33.330605	20.644283	20.093176	34.950163	40.946318	40.164288	31.094716	20.761548	27.389155	20.615629	35.60104	45.323551	24.846734	17.189007	20.284853	34.66678
173	SLC13A2	0	0	0	0	0	0	0	0	0	0	0	0	0	0	0	0	0	0	0	0	0	0	0	0	0	0	0	0	0	0	0	0	0	0	0	0	0	0	0	0	0.36542	0	0	0	0	0	0	0
174	GAS7	1.900645	0.604459	0.659002	0.617657	0.890073	0.839269	2.181378	1.659653	1.192618	1.407478	2.663547	1.588036	0.733837	1.056843	2.059452	1.157396	0.799638	0.787118	1.182799	3.490316	0.6393	4.019006	1.129646	5.224929	1.981872	1.726877	1.550942	1.210449	0.841026	0.999045	1.629382	3.140835	1.530836	2.384767	0.988521	2.003668	2.836328	2.346344	2.308913	5.613554	0.487179	0.91947	1.490935	0.760534	0.782597	0.807157	0.490378	1.829118
175	TRAPPC6A	14.558487	17.630031	12.339613	29.457356	16.741669	23.819922	10.813497	15.095992	24.932394	14.866936	8.780467	25.009356	12.641393	23.380603	4.941632	8.389155	34.768345	28.674805	19.389639	41.701781	9.902741	33.32261	23.596507	16.963721	10.365041	13.521921	35.113885	8.112783	2.236841	8.758168	23.136451	14.635338	17.508124	15.495892	11.660981	16.14653	24.494795	22.518273	14.79043	32.693407	22.324624	19.204001	25.667938	7.41983	21.179708	22.240249	11.215927	11.382128
176	MATK	2.897216	2.080042	2.800416	5.277716	3.049284	1.715085	3.932681	6.187585	2.696437	3.147653	3.005734	4.932479	4.089696	2.046852	2.321408	3.826662	7.68082	4.870814	1.018826	10.352728	4.171681	3.629276	4.300303	4.022433	2.690318	2.648951	3.810835	1.751771	3.940206	2.85969	0.988649	1.169977	1.870149	2.243758	2.686615	4.719422	3.176132	6.643953	3.002605	2.286702	3.962608	1.657912	2.017899	1.119846	3.038591	1.37634	4.693125	4.461023
177	CEACAM7	0	0	0	0	0	0	0	0	0	0	0	0	0	0	0	0	0	0	0	0	0	0	0	0	0	0	0	0	0	0	0	0	0	0	0	0	0	0	0	0	0	0	0	0	0	0	0	0
178	CD79B	0	0	0	0	0	0	0	0	0	0	0	0.33532	0	0	0.308917	0	0	0	0	0	0	0	0	0	0	0	0	0	0	0	0	0	0	0	0	0	0	0	0	0	0	0	0	0	0	0	0	0
179	SCN4A	0	0	0	0	0	0	0	0	0	0	0	0	0	0.029006	0	0	0	0	0	0.020271	0	0	0	0	0	0	0.051691	0	0	0	0	0.228899	0	0	0	0	0	0.07391	0	0	0	0	0	0	0	0	0	0
180	ST7L	34.833993	35.420033	32.327802	26.32377	37.690316	23.197103	35.300683	19.188347	16.389548	27.819763	39.09812	9.394019	103.182223	42.297624	47.859119	36.514728	39.726043	37.290717	33.428469	49.946039	33.366154	8.843972	23.799822	29.679716	36.413126	51.538864	36.258482	42.501042	96.772817	44.607311	11.313289	32.809038	40.132664	29.368268	15.393408	22.824463	36.533535	11.982576	34.882435	22.614767	20.34146	66.386454	78.628676	30.185212	33.777335	20.938699	22.9307	25.120079
181	TKTL1	0	0	1.116101	0	0	0.436224	0	0	0	0	0	0	0	4.031445	0.488046	0.699462	0	0.348093	0	0	0	0	0.308663	0	0	3.656285	0	0.763532	0	1.203129	3.187532	1.420289	1.434195	0.105599	0	0	0	0.666378	2.20277	0	0	0	0.758733	0.338574	0	0	0	0
182	PAX6	1.754178	29.815625	0.871251	30.00263	2.513997	19.992885	0.815543	17.733446	0.530597	8.791864	3.18094	25.234695	0.912209	18.22792	1.274185	21.267558	0	32.846928	5.094744	4.967405	3.951919	30.84594	13.31715	39.074158	3.787658	40.717289	9.908875	30.548175	3.473274	23.44267	2.121922	26.876342	16.948528	58.272185	4.239737	22.875544	9.932976	15.842347	6.946642	16.097645	29.199868	16.209768	15.695873	24.628627	0.344648	5.710148	0.23444	1.700907
183	RPUSD1	10.500567	15.09005	14.195262	6.965562	12.516894	11.778275	11.404425	9.442661	4.865632	18.416881	8.085962	15.618631	9.680207	14.835994	6.869599	4.627963	6.052478	7.025563	8.811523	13.158888	4.12779	10.633954	12.755025	5.538671	13.84382	10.060888	13.115903	8.635947	17.67947	10.414202	15.060331	12.523781	20.326609	14.675659	13.751842	4.058863	6.638168	39.05826	15.034716	10.822939	14.788674	16.327487	19.730649	8.965029	20.931417	7.940419	3.064076	6.138069
184	RHBDF1	0.499576	1.38707	0.891091	1.134094	0	0.071428	0	0.80267	0.190586	1.023492	0.497675	1.731742	0	2.353033	0.704548	0.929617	0	0.764484	1.439861	0.848205	0	2.985518	0	5.399153	0	1.338965	0.199681	0	0	0.417753	0.564757	0.429993	0.769213	3.982037	0	5.365785	1.217829	1.396325	0	3.323443	0.08754	1.456117	0.016319	0	1.192715	5.633875	0	0.295739
185	LUC7L	132.865499	76.217369	115.815742	75.480751	111.064557	90.244537	100.516551	83.354706	93.755882	103.989656	77.46815	111.059183	124.518995	125.414467	98.504368	100.024758	89.351424	122.83411	118.605292	85.599888	102.335582	101.513675	121.389942	126.931363	88.002671	95.029339	128.887395	121.771871	114.645422	84.194122	99.71043	105.141263	149.137475	94.404649	115.057425	100.025714	96.637736	156.384758	164.254445	116.066031	123.199444	89.474046	119.736511	134.754185	107.974831	77.669246	114.316749	81.06217
186	CACNA2D2	0.724797	0.120251	1.140096	0.770986	2.707344	0.479185	3.106389	1.495398	1.495627	1.825681	1.109559	2.791071	0.171488	1.651799	2.929348	2.579152	0.208295	2.275212	5.641169	4.36934	4.879687	2.159273	6.747375	2.795346	4.205222	0.648631	4.168105	3.366067	0.839438	1.934495	0.673955	2.132237	3.958915	2.260576	1.600503	5.00152	2.909176	1.858297	4.97132	3.235284	1.255451	0.312947	0.790376	1.485528	1.416078	0.165764	1.435158	0.645568
187	BAIAP3	7.994761	0.742403	0.485976	0.115931	0.213126	1.190753	1.971272	1.750628	1.129795	0.697245	2.19678	0.17142	1.006195	1.128032	0.634909	2.611719	0	10.260012	3.086694	2.89792	1.580051	4.050696	5.81838	3.014221	0.286054	0.453139	3.303764	3.241532	0.51183	1.727478	3.714597	0.337414	6.871044	9.12926	6.918098	1.309042	6.337275	5.592015	1.669041	5.226063	0.013774	0	0.617931	0.435476	5.194397	11.075274	0.363519	14.65094
188	TSR3	20.624836	44.419049	51.012816	38.593996	41.439332	46.004205	33.808503	29.575793	42.012886	47.965832	53.924258	44.686191	13.879683	31.816967	26.950067	33.48821	10.518706	57.309399	42.335059	16.641423	34.558835	41.417202	47.218436	38.22013	78.971308	60.699908	69.792595	50.95165	60.430454	60.798477	58.988927	40.97387	53.208129	70.881437	48.143157	52.984247	63.288589	60.21551	51.490715	57.16577	54.653502	35.013411	52.195268	63.292461	43.165537	33.274965	41.864587	42.11367
189	PIGQ	130.56255	157.107348	115.241653	156.314215	164.64833	167.75286	219.075272	92.843621	182.984175	349.76335	179.630295	128.477961	30.747063	349.96281	290.785656	105.940259	14.382787	55.067068	401.735031	190.692932	66.429881	138.640898	203.465575	241.688335	143.716138	290.293199	126.673458	239.910227	111.239499	127.925238	245.381527	358.389735	278.966665	217.490283	175.153638	142.467936	304.955108	292.845705	80.970362	485.726493	114.993001	133.434948	184.67729	370.405397	212.180092	273.89191	218.576051	155.54906
190	CRAMP1	1.273749	0.722935	1.100677	0.738975	0.556876	0.913659	1.055529	1.385728	1.075429	0.952868	0.43029	1.909565	0.316307	1.442331	0.476137	0.878168	0.692424	1.523535	0.730512	0.577205	0.60101	1.841832	1.355569	1.311345	0.899793	1.616096	0.813509	0.956851	1.397115	0.702733	1.000615	0.584009	1.536858	1.571484	0.650222	0.852655	0.876632	1.328678	1.572043	1.388388	0.768017	1.306644	1.511791	0.465956	1.222816	0.557291	1.285507	1.607985
191	TEAD3	0	1.554756	0.544869	2.473312	0.565555	1.045184	0	0.696105	0.04354	0.681677	0.107317	1.640543	0.68409	0.972117	0.944606	0.886871	0.536021	1.040685	0.474006	4.828638	0.904643	1.059968	0.76989	1.250173	0.135012	2.449793	0.196229	1.23163	0	0.832226	0.31632	0.680385	0.364436	1.627115	0.51202	1.662974	0.249848	0.552724	0	0.53844	0.586836	2.072071	1.875318	3.141034	0	0.488578	1.097335	4.004168
192	SELE	0	0	0	0	0	0	0	0	0	0	0	0	0	0	0	0	0	0	0	0	0	0	0	0	0	0	0	0	0	0.240465	0	0	0.027413	0	0	0	0	0	0	0.047995	0.045874	0	0.032174	0	0	0	0	0
193	DNAJC11	5.938013	9.639456	7.403372	21.42634	5.199619	5.199625	8.542987	10.920883	11.683844	12.819266	6.850009	12.196826	0.159191	4.256775	3.444837	9.838941	25.810053	11.541058	4.91788	6.71659	11.228814	5.241724	6.118968	8.984868	8.271594	7.749648	8.435085	5.954479	9.495983	11.398325	14.011415	9.656747	10.923537	13.699026	13.790638	13.11071	14.018077	11.261989	9.625305	13.90638	8.002878	12.626391	11.43992	7.91984	7.129986	11.562809	7.55819	8.378273
194	FMO3	3.952954	2.037206	3.287033	4.712822	4.026719	3.614849	5.523079	3.973335	4.245222	2.972876	2.789566	3.729085	4.900398	2.930166	3.845357	4.901913	2.674312	2.999159	4.478581	5.606024	4.894473	3.47232	2.625099	3.879365	4.034106	3.220958	2.318054	1.701551	2.843891	3.425989	4.86171	4.936677	1.659836	2.537685	2.1076	2.361082	3.200833	3.256636	2.191047	2.40443	2.110976	4.151374	2.774209	1.400835	3.242042	2.335108	0.766205	3.109758
195	MYLIP	6.781266	1.132714	4.670598	2.701857	6.144709	1.74303	3.109903	3.271401	1.430754	1.154683	2.137714	2.16385	5.566338	4.218857	1.764778	4.908041	5.220331	2.692342	7.000999	3.702861	2.652162	1.74116	3.97169	6.688283	1.248065	4.097514	3.033772	1.180633	1.18212	2.371498	2.958637	1.886889	2.292745	2.387839	3.392405	2.577606	3.891897	1.440684	2.583114	3.889328	1.624563	2.568041	1.81337	0.768892	2.542256	1.950225	1.520518	2.915346
196	NOX1	0	0	0	0	0	0.082394	0.854208	0.058126	0	0.10251	0.161497	0	0	0	0.227439	0	0	0	0.51877	0	0	0	0	0.491362	0	0	0	0.034731	0	0.034035	0	0.353349	0.039685	0	0	0	0.150394	0.045437	0	0	0.026839	0	0.018824	0.306524	0	0	0.242728	0
197	E2F2	1.890934	4.96885	1.154617	4.977723	0.45739	5.028287	0.448001	3.044008	0.98474	1.020819	1.085849	3.616871	1.244207	4.620584	0.824763	6.477394	1.412131	3.678501	2.934344	3.600394	2.884274	3.791954	1.299703	4.75041	0.561973	4.388469	2.000827	3.472321	2.310286	4.451352	0.935755	5.065057	1.10993	2.862816	4.869836	3.934471	3.179941	1.785303	2.196864	2.495504	4.010432	7.048976	3.033758	4.229709	0.889862	2.763677	2.762428	8.355656
198	PSMB1	119.672189	156.81282	107.473103	122.714433	107.637603	132.350628	126.191532	123.450585	107.209835	118.582479	125.78657	140.655781	101.501431	126.529728	125.469533	134.827581	129.085454	108.411276	114.221996	118.487341	134.334869	123.578488	156.640936	145.896167	181.633144	142.393069	167.442545	141.325819	144.465236	147.025621	145.19349	120.842176	197.418865	189.905108	168.983946	152.875927	164.410259	181.943403	183.441182	212.637088	146.544676	133.588969	91.513825	138.214321	130.31243	138.119399	131.346794	140.37486
199	SYN1	7.102155	4.090998	6.884453	4.172077	11.232478	4.152188	12.452765	10.246877	6.222638	9.18263	2.447396	5.202403	2.538178	4.423854	2.280322	2.310482	3.424795	9.089921	14.055304	5.338383	8.164255	1.29947	8.095688	8.197093	6.039953	6.222942	7.876022	6.881287	4.688324	6.925664	14.14741	4.047813	12.65915	5.975989	9.504795	8.281084	4.889416	6.256865	11.532881	6.580875	3.538473	4.393365	4.698128	4.30553	13.282669	0.989941	3.202267	0.494754
200	JARID2	14.797043	8.852448	13.420915	10.358888	13.592187	9.876427	13.049827	12.233043	15.21575	11.037006	8.546664	12.087281	7.264237	7.481315	12.714768	10.245059	19.603262	9.695831	12.329586	12.822193	7.231316	8.56887	9.167601	11.64117	12.308001	9.591068	7.722653	5.970151	14.670889	8.31367	6.575801	8.633309	5.438655	7.207048	9.624794	11.57612	10.500183	6.63125	7.014582	10.480655	6.110869	11.538759	7.929974	9.528445	10.163239	5.69402	7.083366	11.204983
201	CDKL5	11.490311	21.354931	49.52195	34.999162	19.501546	40.749687	69.184453	9.488124	13.085272	9.226852	26.964167	8.476928	17.827502	8.204764	10.553678	82.616422	7.936852	7.138281	38.355109	78.280892	67.317066	43.023377	33.361948	56.472119	8.516072	9.549966	38.986461	7.052384	54.645631	8.603695	7.077103	6.571157	18.544818	5.675475	35.948098	5.24566	36.855218	42.97697	7.863688	6.992026	8.739235	12.888539	7.964659	34.180437	29.546667	4.919147	8.500562	7.734584
202	CAMK1G	2.882679	0.398112	1.003094	0.837546	0.572983	0.408399	0.19858	0.866716	2.022192	1.0177	0.485892	0.215221	0	0.392072	2.722203	0.659837	0.3046	2.0707	0.589594	0.069906	0.606576	0.886061	1.390548	1.894133	0.611281	0	0.881539	0	1.163624	0.336937	0	0	1.946295	0	0.855396	1.384752	0	3.196448	0.707782	2.167635	0.690812	1.878327	1.153849	0.172918	2.325569	0.316013	0.730288	0
203	CDK11A	36.722969	21.43101	30.129863	20.880867	22.650425	19.499593	34.883721	38.298719	27.766972	29.1411	39.779079	19.287733	39.88778	20.14453	28.73687	28.687278	58.829392	22.690411	9.785852	24.0959	14.038212	34.274261	32.08626	23.334347	35.522678	19.343791	19.712977	23.971483	18.61096	19.496231	41.314817	21.7881	18.889536	33.984738	33.454397	25.209867	23.405128	32.661943	30.047753	19.153766	28.192757	19.02827	9.59085	11.064729	16.839476	12.212769	19.233334	36.258825
204	NADK	8.811603	24.130634	6.818427	26.270532	26.960916	18.987259	25.758825	4.42352	34.464014	40.502921	3.137907	42.854576	3.363879	24.236106	16.690608	11.413362	13.66394	32.583591	4.15662	3.824946	31.987162	48.404383	22.602102	47.673418	11.421551	29.613983	40.3812	41.32725	11.351914	43.282387	18.098302	1.577799	19.100719	29.239519	14.442075	5.945274	31.296544	18.907655	14.242055	45.911316	26.238276	22.312844	27.275799	41.313316	40.593191	8.605634	15.389638	32.000387
205	TFAP2B	0	0	0	0	0	0	0	0	0	0	0	0	0	0	0	0.721487	0	0.087603	0	0	0.435168	0	0	0.696052	0	0.876713	0	0.027274	0	0	0	0	0.225478	1.733011	0	2.400795	0	0	0	0	0	0	0	0	0	0	0	0
206	TFAP2D	0	0	0	0.132124	0	0	0	0	0	0	0	0	0	0	0	0	0	0.330998	0	0	0	0	0	0	0	0	0	2.164121	0	0	0	0	0	0	0	0	0	0	0	0	0	0	0	1.554846	0	0	0	0
207	DLEC1	0	0	0.042666	0.216739	0.472206	1.509686	1.085906	0.714727	0	0.013092	1.79967	1.019384	1.592801	0.940099	0.01617	2.409318	2.113464	3.146965	2.236565	1.967026	0.444302	3.170183	1.227229	0.876236	0.071516	0.948805	1.268911	0	0	0.067946	0.022239	0.772687	0.021014	2.023512	0.260202	1.469548	11.355762	1.579157	0.270623	1.130715	0.295541	1.058959	1.066146	0.711193	2.03307	0.176504	0.843643	0.923762
208	CYTH3	0.635772	1.93415	2.584836	3.331796	7.424285	6.805857	10.048189	4.643848	1.006322	3.684188	4.073382	10.093925	6.40965	0.926933	4.5799	13.626969	3.374171	1.28863	3.585888	1.331548	7.901302	4.972523	3.625751	5.719538	4.41357	2.928818	4.241044	7.798539	6.048534	7.206824	3.594787	13.224249	5.254906	3.519745	6.975101	3.776302	4.866705	2.70537	1.324974	3.211903	7.395092	11.409897	8.541841	14.51998	1.730222	4.271711	6.456805	6.966419
209	ADAM22	5.29802	2.512745	5.907005	4.385746	5.817249	6.225091	6.442486	5.952263	6.781515	4.324992	5.472514	2.529602	5.110608	2.772121	2.732303	3.404558	0.941406	3.805611	2.639109	2.288809	3.655899	2.785651	6.938935	8.230307	2.602289	2.828105	7.938559	3.166241	6.03707	2.086198	3.121422	2.202101	2.974841	1.222682	5.538709	2.001116	6.478877	2.833541	2.868854	3.820018	1.429367	1.892109	1.469608	1.397752	3.654925	4.286383	3.274042	3.919506
210	SYPL1	7.519821	6.119513	1.969021	3.659965	2.142541	3.074482	2.672614	3.901503	3.110309	7.978148	2.656118	2.829658	3.278917	5.401615	3.085213	2.644587	1.530089	6.528627	2.912392	4.748753	4.380124	6.506604	1.880368	5.137012	3.100446	3.504997	5.754254	3.742474	6.054342	3.667684	3.397323	1.861032	1.781948	5.622925	1.627743	4.795708	4.321464	3.295684	1.152404	4.03157	2.64168	5.512235	2.743407	6.030613	2.423631	10.41479	3.664443	10.694158
211	CYB561	0.800266	2.294199	2.846571	1.431431	2.263748	7.083139	0.487717	3.684629	0.897309	2.791249	4.879096	4.492309	1.636797	3.909493	0.813595	5.196737	4.909672	1.849428	6.111167	10.565719	5.734791	11.613747	3.348595	3.174934	2.493898	6.847517	1.690712	5.386283	3.955043	5.508257	1.51341	7.672422	5.57861	3.737273	7.713681	6.100079	3.671202	8.965497	2.094845	5.417437	5.807285	1.708603	7.187259	6.543561	8.477332	2.306284	1.406647	7.463335
212	SPAG9	52.366511	70.813239	104.120511	95.172473	84.348388	113.482609	69.875023	110.261236	67.780062	91.748272	97.701154	91.687165	99.574401	66.698032	71.279503	83.199039	46.748452	108.775969	87.808389	89.665183	92.320569	90.107724	83.338519	151.799691	38.829236	56.039335	65.83344	37.950984	61.698948	43.571669	50.383725	41.628478	58.300191	42.157561	58.004496	38.819499	61.339666	62.13899	40.825988	55.17818	78.001286	101.742117	56.85445	60.338217	63.323663	36.311953	83.861221	31.009593
213	CELSR3	6.177164	7.465876	6.905529	4.937858	7.053779	7.429522	4.459393	6.100083	5.210125	5.799675	3.439105	6.314012	2.075986	4.499736	5.485306	4.812749	8.89112	8.627828	8.105718	4.047746	7.795383	3.810572	7.311028	5.004446	4.240778	6.063297	6.727711	5.649554	3.513979	4.894448	6.455592	7.065099	8.843033	3.007488	6.11895	4.156985	7.246722	5.658478	6.992684	4.466496	7.908367	4.765392	7.461784	5.664589	7.743325	1.364048	7.493411	1.967311
214	AASS	3.413723	8.996817	2.297032	11.318964	2.514226	5.162199	5.6627	5.547416	3.356695	5.176253	5.959683	11.889821	0.824878	7.447019	1.136168	9.938209	2.230052	9.331648	4.94877	20.423997	3.984035	15.321531	2.632597	12.625498	1.356733	8.242503	1.877976	4.539898	1.369077	5.955157	2.927717	6.742526	2.8747	14.0389	7.336475	12.852355	3.559946	7.765172	1.995568	14.621283	6.962672	11.64889	7.678171	9.178788	3.10481	22.410728	8.348866	17.031329
215	PLEKHG6	0.344251	0.763293	0.750691	1.244594	0.33107	0.972775	0.326204	0.850104	1.459631	0	0.393794	0.968229	3.44134	0.376182	0.71927	1.88527	0.823789	2.216138	0.102556	1.964053	0.155333	0.586739	0.192353	1.375821	0.869365	0.864607	0.1165	0.656701	2.699168	0.794976	0	1.174845	0.186213	0.434958	0.226891	0.862963	0.758142	0.722517	1.409722	0.296121	0.201442	1.021165	0.832217	1.616836	0.742811	0.251733	0.517464	0.282974
216	SS18L2	27.064018	42.668333	39.475794	40.500781	38.716834	19.419138	24.940482	22.851969	40.017632	44.330896	22.943357	20.735223	6.972832	32.92153	45.477986	30.309253	25.417046	33.760017	33.472075	24.498966	27.537766	37.893988	25.585226	22.576236	52.614351	27.138075	38.36534	24.483516	18.75246	34.905035	37.834775	29.457087	34.474789	21.9928	25.756879	17.771021	39.639413	32.584703	20.765742	53.022056	25.158819	25.245681	17.427372	34.933611	28.080771	19.789064	27.988165	36.171913
217	MPND	3.995732	18.585507	15.570271	5.595881	10.05089	12.661961	8.321352	14.277558	2.548291	7.724109	12.440691	9.761024	44.484903	30.306579	14.174465	20.48218	8.556132	7.576413	24.917302	20.585515	17.49648	11.707396	48.559663	22.766214	10.498671	20.094066	42.191189	15.091574	6.222547	17.920313	21.07734	25.912916	56.558175	15.362976	11.495241	32.404427	29.886707	16.878373	25.273501	21.383786	28.506528	26.31535	23.983603	5.296446	35.695852	16.996557	24.858054	4.585959
218	MGST1	1.481236	22.097865	1.975078	46.216466	2.194493	36.235491	10.272868	88.743406	11.26723	132.87392	9.990417	93.150783	3.833651	15.346591	2.444961	21.060451	3.588925	31.108211	40.600116	130.729346	6.159312	172.394283	11.591178	118.912663	1.424419	27.601758	40.24876	3.633592	0.97606	11.324497	24.804329	30.787239	14.2183	148.305706	3.243034	370.66359	29.209752	240.181086	2.631638	257.828062	21.867539	76.806962	66.356933	30.411849	2.491852	862.333553	1.623174	234.191225
219	CRY1	8.90367	8.371288	2.53066	14.118515	9.539873	8.614829	15.306485	12.304351	4.559722	11.54216	5.420959	6.922741	0.323458	12.973003	7.281144	14.726261	10.084968	10.289887	4.98274	3.009959	10.69414	7.083924	13.579847	19.085341	7.541035	15.795959	10.416845	8.543088	2.953704	10.429028	12.190566	11.660301	6.810731	11.779235	16.033639	3.660805	10.091193	7.2967	7.479257	12.582598	6.64052	7.965237	6.109954	6.575761	9.587	11.690185	8.668428	15.599932
220	PGLYRP1	0	0.443849	1.473536	0.205058	0.475965	0.531205	0	0.733053	0.131913	0	0	1.079763	0	0	0	0	0	1.369904	0	0	0.705419	0.549571	2.07086	0.429812	0.304667	0.529492	0	0	0	0	1.04922	0.309086	4.294682	0	0	0	0	0.976464	0	0.639932	0.370791	0	0.086686	1.876893	0	0	0.636967	0
221	NFIX	36.295485	33.699218	31.944748	49.085794	29.85585	55.578211	38.642204	59.343755	50.383206	34.411122	30.300449	57.80912	0.749479	1.427404	0.443304	3.536777	0.042699	12.147727	0	2.81321	2.724058	6.263853	8.981492	1.35997	1.32046	5.989825	0.024989	3.255259	1.07908	0.841719	0.07114	4.628991	3.659802	0.177176	2.5167	2.1025	0	0.459554	0	0.318185	26.282682	4.70766	0.441224	3.275266	17.220285	35.929204	11.923737	11.410578
222	ST3GAL1	7.821601	4.297872	4.585766	2.271008	4.10517	4.916885	4.996223	3.65819	1.687241	4.548442	3.791309	5.241938	6.142712	1.210898	1.667505	4.843847	0.516215	3.992534	2.790767	1.823645	3.47304	6.344876	1.863342	5.59997	4.342045	1.022667	3.812326	1.745141	3.91091	5.542412	3.953654	3.640324	2.037626	2.32611	3.671824	3.295186	3.509926	3.206239	3.121143	2.405144	4.667702	4.504018	3.143017	3.082567	7.094009	3.027391	2.25431	1.547887
223	MMP25	1.838734	3.804808	2.385945	1.826855	0.531372	0.744014	0.293514	4.373439	0.990163	0.720908	0.659627	1.529298	11.858352	2.439795	0.203264	1.738451	0.618438	1.249004	2.939857	4.928326	3.464838	1.758274	3.832615	3.335357	0.908396	2.951608	1.129651	1.864655	2.32127	1.528703	0.30756	1.210347	1.056437	3.305205	0.842937	0.499013	2.584809	1.394564	2.399301	1.236639	1.320415	2.102043	1.419931	1.386332	0.082435	2.610895	1.248102	1.645291
224	IL32	0.307269	0.511031	0.516937	0.506033	0.277439	0.269544	0.340796	0	0.631171	0.336258	0.609023	0.297449	0.555159	0.3986	0.266099	0.062358	0.430943	0.292914	0.099546	0.290363	0.323787	0.397471	0.484997	0.708679	0.395613	0.45004	0.191178	0.209936	1.014042	0.316672	0.834094	0.227879	0.164367	0.116323	0.114589	0.052333	0.628252	0.196455	0.698772	0.614741	0.445537	0.096103	1.372676	0.594421	0.461877	0.164361	0.194777	0.573279
225	PKD1	25.842178	28.862551	32.291956	45.193498	35.645785	26.947813	22.725084	28.675985	32.831594	41.683901	37.81576	32.898968	5.954981	30.214126	23.960664	39.783886	22.631212	36.109767	46.521209	19.820863	30.034032	16.71461	33.049567	38.384118	33.723459	27.769113	23.891594	35.561945	16.511775	18.858485	21.439524	40.640313	40.052057	21.978406	31.056402	12.663059	23.647982	35.779503	31.823946	29.556711	51.250777	35.988996	37.16859	18.395816	43.57758	22.111299	17.234716	29.987434
226	MAPK8IP2	3.492605	4.924269	5.579983	5.821538	6.589737	3.984871	5.542059	2.503934	4.049467	4.300965	3.918862	4.207041	3.108578	3.757393	2.94998	4.376314	6.98058	2.163882	5.05165	6.037164	6.524303	3.949085	6.335351	5.776694	5.300145	2.449501	4.695557	3.656953	6.081792	5.119311	6.669079	3.492527	5.178186	3.400122	4.706362	7.604211	9.013427	7.979971	7.71056	4.46798	4.701386	3.082218	5.073249	9.744192	6.607934	4.84939	4.798341	1.786133
227	MED24	58.648224	52.145446	63.755453	34.19322	57.7676	57.150812	43.22641	46.006489	32.885874	50.185563	37.67115	55.924164	15.661015	22.843511	30.319716	39.81948	7.948734	41.918686	26.290954	19.711785	51.010085	21.468899	38.427006	42.992435	22.531812	36.365487	44.905558	36.26976	36.527801	34.286156	29.37439	30.650287	44.142459	49.847792	48.135351	46.162482	56.095128	56.854304	65.745867	31.404811	53.002465	51.208895	50.439592	38.557326	71.156699	63.267022	58.606474	26.469289
228	RHOBTB2	4.06075	8.310879	3.351302	3.579819	8.407941	5.505206	7.482763	2.164277	1.765369	3.751654	2.255295	4.306498	3.689235	14.63177	3.814542	6.439936	4.563786	2.61355	5.530659	2.507655	4.04317	10.191606	7.732252	7.601947	3.131669	4.854617	7.34845	6.706574	6.320101	6.305317	1.982029	7.450061	8.779176	10.278519	6.481515	3.10526	6.055031	16.646573	12.204778	2.202085	1.612014	0.88956	1.801033	3.008994	4.203252	6.968031	3.224214	0.487492
229	HEATR5B	10.722552	8.510472	14.596938	15.311167	16.919336	10.633437	14.533341	9.535543	6.377938	17.189938	11.468083	15.364052	3.491233	10.919568	12.986582	9.080811	5.736902	8.848103	13.482277	4.797018	9.073864	6.773275	11.573762	14.681014	5.315034	9.545341	6.066254	7.384398	10.368009	11.549786	13.670869	7.813842	9.08211	6.327254	10.057379	10.772623	14.638958	5.543429	4.503866	15.877334	19.085569	13.649863	6.710923	6.907495	14.605035	12.036604	12.364137	8.229603
230	SEC62	110.788399	80.260337	93.376393	133.64359	126.049705	96.429457	155.353229	128.359415	141.721215	108.084896	130.95704	147.747974	338.482489	100.032593	224.70998	116.763284	196.258916	100.871608	157.586791	126.950204	100.733372	108.309363	110.009285	155.531266	190.812964	117.735232	133.269018	108.474301	309.606241	133.33744	146.34532	89.353958	79.942258	115.305968	138.653624	126.189182	130.080546	117.142412	84.97678	140.270424	107.228627	179.722994	100.949204	63.891586	140.126527	161.690752	84.434608	90.669833
231	RPS20	555.140991	567.995402	412.92824	461.165117	369.892308	535.714966	275.41462	412.682567	444.842311	471.201164	449.093898	532.384953	574.990364	716.56804	313.880914	361.661761	348.520187	526.082415	509.578798	366.982982	575.116584	464.064212	594.002736	455.66883	341.703337	462.743869	485.353101	512.782345	287.171298	446.801623	502.945657	365.623165	675.276338	548.546356	565.326963	459.021155	419.664499	607.651636	577.601121	511.388073	665.841391	498.299788	533.107451	584.984451	394.483196	312.468223	846.576159	503.966295
232	CSDE1	40.006111	35.150404	44.10117	36.626297	45.18773	69.871933	67.863985	53.283892	42.895476	59.553868	46.76578	65.4188	4.081302	59.50801	45.635377	62.947973	55.832037	51.412772	74.947238	35.292366	59.591044	72.099643	72.414044	50.610622	35.383444	70.630685	79.539754	67.659982	39.443987	81.656778	106.002467	49.402961	88.471996	74.279276	66.996373	45.363667	80.951712	60.960179	87.520084	86.262107	47.801448	42.175108	66.858719	74.177552	67.144248	72.186988	72.128129	42.793077
233	UBE3C	14.352854	9.97826	15.497652	16.259305	11.5129	11.147722	8.097613	18.081846	3.815395	9.403424	13.598328	14.644625	4.762143	11.292214	5.052736	14.45352	4.01442	15.942081	9.322953	10.175126	9.784869	14.15522	4.332894	16.145654	2.635698	7.144438	7.594654	10.908128	5.770033	13.204171	15.69462	11.585702	4.965872	12.417731	12.057619	7.847568	11.531204	10.559591	5.76235	8.347261	4.34769	12.566424	9.702781	7.970402	13.556047	14.272692	7.071887	12.86881
234	REV3L	110.439588	154.719546	98.089724	128.935631	130.395443	109.949278	270.953897	207.524921	140.813071	199.283724	151.861941	169.53704	3.556063	107.853552	83.312109	105.357323	65.454442	93.612312	110.19078	116.059277	80.359048	124.862112	143.557386	142.945128	77.355373	84.931747	91.83691	69.942481	96.784384	84.93781	103.165305	78.377194	99.799284	82.150334	98.222223	85.672255	129.116709	87.424156	79.647179	100.317035	75.211096	80.496608	73.240711	93.780197	99.771973	252.964916	64.534528	118.365844
235	TENM1	0.382622	0.473116	0.209345	0.084459	0.260488	0.391171	0.243799	0.371192	0.132864	0.642249	0.326729	0.517714	0	0.520754	0.500625	0.743908	0.052857	0.282964	0.451348	0.339663	0.224675	2.136296	0.295296	0.581584	0.288148	0.446619	0.319655	0.317279	0.140469	0.422199	0.06867	1.64906	0.174044	0.014534	0.230545	0.436662	0.34998	0.358727	0.450177	0.203588	0.279064	0.688186	0.757438	2.146786	0.149047	0.358081	0.031745	0.448183
236	PAX7	0.133142	0.019763	0	0	0	0	0	0	0	0	0	0	0	0	0	0	0	0	0	0	0	0	0	0.038276	0	0.011788	0	0	0	0	0	0	0.065098	0.84426	0	0	0	0	0	0	0.044027	0	0	0	0	0	0	0
237	MASP2	0.408221	0.340656	0.943355	0.242583	0.497609	0.590452	0.926979	0.546922	0.223391	1.039584	0.243146	0.514128	0.328867	0.341294	0.46945	0.31247	1.12775	0.650151	0.339586	0.340829	0.599042	0.666166	0.452006	0.526172	0.797957	0.639296	0.568896	0.123508	0.916298	0.47016	0.246001	0.478788	0.376425	0.339562	0.315192	0.357428	0.815195	0.591152	1.068384	1.01964	0.47017	0.643127	0.185798	0.702195	0.602943	0.186099	0.360026	1.208044
238	IYD	2.828596	2.195758	1.971052	2.248814	1.462501	1.596113	3.39754	2.228692	1.647632	2.443768	2.209851	2.163435	4.208759	2.45253	1.271863	2.701335	3.067349	3.095237	1.666866	2.292678	2.455103	2.926665	2.04294	3.148341	3.226434	2.005243	0.847511	2.117106	2.077916	1.95366	1.735614	2.093811	1.239824	1.267378	1.106607	2.828553	1.782261	1.321496	1.333607	3.121028	2.27455	2.10124	1.633501	2.165431	1.281547	2.935207	1.496602	3.144378
239	FAM76A	6.010116	10.838393	9.467649	7.564893	6.043899	8.082391	11.233825	9.864064	8.42134	8.282977	9.157055	6.085587	11.778748	7.715422	8.494676	8.762987	19.719037	6.802469	6.924151	18.615883	7.998263	8.701866	5.601401	9.171675	7.29561	8.503918	10.270177	6.031728	10.994996	7.767995	8.365057	5.772305	8.985292	6.905289	7.359175	8.008281	11.363572	3.054658	5.991053	9.860926	7.86227	7.752028	5.465219	8.83884	4.120996	6.945173	4.076847	9.030178
240	TRAF3IP3	0.062988	0.068856	0.072703	0	0.460662	0.462588	0.15421	0	0.666946	0.252392	0.220714	0.066756	0.19298	0.372735	1.382254	0.313752	0.072866	0.116112	0	0.21226	0.218792	0.421353	0.124023	0.066309	0.178577	0.088074	0	0.078207	0.109193	0.031387	0.052672	0.182307	0.060667	0.020121	0.067074	0.05645	0.101478	0.078811	0.617664	0.099055	0.076709	0.033738	0.502457	0.08273	2.4279	0.037853	0.075393	0.032171
241	POMT2	15.103198	18.37707	20.667777	13.922907	30.030144	32.963632	17.314904	13.464992	18.87745	13.0401	11.991612	24.372566	18.780004	15.564792	12.115294	20.691046	29.695224	14.530029	41.131447	34.715648	31.451871	37.178169	9.279755	39.286956	11.350972	11.906668	18.717171	14.877009	17.261923	24.067729	14.534256	27.686835	19.630362	23.005812	9.789129	32.204222	19.070329	15.88752	13.638201	34.367715	17.670508	14.515195	15.856103	18.939336	29.998676	36.708358	15.189711	54.167308
242	VTA1	25.207063	17.757437	28.749712	19.25706	37.607679	25.93342	57.155297	23.211883	29.62832	31.309538	43.168506	18.688412	2.491099	21.69919	40.315132	21.627056	51.436238	14.971257	13.45394	26.577428	23.819634	25.142064	23.442077	52.421768	36.072989	29.484174	18.157179	18.938831	45.525125	19.137663	17.692624	22.330015	23.079127	22.216892	25.337162	31.003551	31.344719	31.084153	25.257425	24.995876	23.068973	17.586351	31.157016	30.585137	23.804045	36.368763	23.724685	25.872338
243	MLXIPL	0.815774	1.084317	0.719432	1.30335	1.40386	1.049935	1.512934	1.915278	1.136504	0.946708	0.93387	1.259842	2.079685	0.817172	0.722399	1.317018	2.025645	2.201369	1.821265	1.154156	2.019451	2.653337	1.295678	2.870733	0.897442	1.790536	1.120799	1.020108	1.151962	1.051245	0.525498	1.574078	0.836084	1.091558	0.868196	1.238666	1.525909	1.064563	1.447973	1.284157	0.950795	2.206293	1.103455	1.056515	0.841116	1.60755	1.089141	2.408827
244	BAZ1B	5.778634	9.283801	7.586649	10.352076	9.848599	9.125751	11.234795	8.706604	6.957428	8.461318	8.286042	9.01415	11.382437	8.141257	5.997444	8.450704	3.828155	9.312348	8.573574	10.960442	11.180864	10.08048	8.079179	8.939218	6.733845	6.380255	8.655913	8.729711	6.776986	8.863658	6.332427	8.777899	8.525761	10.078517	9.080131	9.692179	12.074418	6.007213	8.293344	9.568613	6.857144	8.78924	7.476163	7.981146	7.914554	7.459857	10.138733	10.918083
245	RANBP9	13.576355	15.445541	12.984758	12.702012	14.930182	13.544763	6.969331	14.815509	24.445648	14.772008	9.109061	6.646744	5.718344	15.717402	10.873274	14.20554	16.529873	7.633197	8.11129	20.372479	12.160719	13.78921	15.727101	9.006638	6.990925	15.1309	6.841645	11.889463	30.794586	13.814295	9.422752	6.748653	10.148191	8.785502	13.97448	13.189111	12.020917	10.172014	11.287228	18.423339	14.749972	10.769344	6.534583	9.567899	10.875423	14.173122	6.861162	12.794337
246	ETV7	0	0.050447	0.111653	0	0.346223	0	0	0.083318	0	0.071539	0.128449	0.196358	0	0.211552	0.090449	0.127104	0	0	0.206306	0.147842	0.080177	0.062463	0.047074	0	0.184682	0.180543	0.125668	0	0	0.071258	0.119253	0.07026	0.290799	0.059043	0.305725	0.221024	0.119618	0.031709	0.544314	0.145467	0.056191	0.099422	0.157641	0.1219	0.236931	0.222775	0	0.186122
247	SPRTN	20.503431	5.921003	15.451213	12.795117	14.602268	15.705534	26.733191	16.751238	13.701784	10.242177	12.079163	9.210984	4.457607	10.701037	12.509701	10.623421	7.658149	15.093313	22.471695	4.665694	10.149472	15.238609	16.031695	9.421842	15.484401	12.34884	10.631969	14.955136	18.17239	7.145306	10.667557	5.747777	12.752655	8.485635	13.209092	3.923418	21.271238	10.837807	3.859356	3.668032	9.878642	13.417243	7.917378	10.950179	3.588881	14.343774	8.045494	14.67117
248	METTL13	5.38187	7.685495	1.950884	6.041111	16.922326	5.872936	7.936732	4.616099	4.525551	10.100024	12.6611	2.710863	0	2.278552	1.765719	8.37055	2.630433	18.455879	2.033022	5.350849	5.159752	2.35364	5.261425	1.512719	6.285775	6.005791	6.415073	5.709479	4.274846	10.897101	7.12177	4.495155	3.588591	7.368215	6.43935	5.133624	1.087058	14.760373	7.890344	12.752255	11.083283	6.028044	6.43248	14.111934	9.726535	12.323092	10.53355	8.691295
249	DYRK4	11.505956	18.064089	9.070162	4.412597	17.687271	10.103523	25.535504	18.534074	7.932461	23.107613	23.244263	29.993675	15.62573	22.558832	8.032449	13.205541	7.516289	15.689753	35.42855	30.482067	18.422826	47.216178	27.788737	47.315057	24.882381	20.991818	28.809462	10.062062	21.993549	8.816963	31.029391	0.820647	29.806619	32.497183	40.216863	35.398005	37.914148	37.278317	31.226373	53.225137	15.448923	37.85691	9.394793	21.215763	4.369607	58.231738	18.998087	48.376258
250	ZNF207	58.356703	97.804145	69.222167	80.616712	50.789278	62.272961	70.548687	43.935063	53.020684	71.184253	58.07151	80.019807	13.49204	66.812758	50.923721	66.248235	19.774197	64.575239	84.090594	126.246889	77.891053	98.469313	91.378195	49.236283	41.668731	73.409561	93.294255	62.609865	55.313701	74.58981	63.819442	65.171372	70.354281	73.661671	88.066158	89.518366	91.807404	108.343533	47.488839	50.400174	61.11821	56.874771	58.274579	79.175309	62.640862	73.635645	83.62365	65.985243
251	UQCRC1	196.083451	262.248681	173.345064	193.162471	243.04675	299.672367	253.073264	211.241721	128.194433	221.852895	174.453842	189.770249	59.843074	255.938357	181.07595	206.747579	259.834944	219.597509	272.294566	318.537538	234.923505	225.485941	234.014364	235.367972	280.723459	300.211618	273.927492	366.646591	407.641126	271.504037	302.173442	328.918226	325.014966	314.908023	260.304395	329.200069	258.088883	229.252539	274.716953	264.376759	216.575294	256.350181	306.053937	307.540043	219.537724	265.637457	329.652088	190.357616
252	STARD3NL	39.563057	36.214625	31.026253	28.820866	37.652128	28.936676	45.866376	33.08277	38.059522	42.633816	38.471744	32.756302	11.247894	39.394884	41.837684	28.646801	45.76942	35.075467	48.759446	34.725413	34.916608	33.280382	39.844226	34.453261	41.645897	41.965797	44.291153	36.461939	41.855328	34.157217	53.652887	36.727723	36.128423	41.089353	43.035167	32.477982	55.436237	43.53599	45.862219	48.278456	35.473036	34.359092	33.131369	39.420313	31.749293	37.394373	37.426137	33.787985
253	CD9	7.481373	4.940453	6.203809	5.697762	9.144127	5.41646	3.933294	2.439544	23.111817	9.398607	4.265531	12.633633	0	3.569047	0	1.223033	2.295763	11.304477	1.917214	3.793536	1.168805	3.611816	0.191831	2.820389	1.429379	5.56626	0	4.922044	0	1.447506	2.394817	0.390085	0	7.554683	0.408579	3.32771	0	1.433969	0.755505	1.413733	4.729436	5.181767	3.947214	4.136264	1.013254	27.237021	3.372862	17.341941
254	HHATL	0	0	0	0	0.42298	0.280069	0	0.231103	0	0	0.293761	0	0	0	0	0	1.049337	0	0	0	0	0	0	0	0	0	0	0	0	0	0	0	0	0	0	0	0	0	0	0	0.403103	0	0.783229	0	0	0	0	0
255	NCAPD2	4.144125	9.17346	1.139382	3.212115	0.641204	15.568366	4.493057	2.95613	5.570384	8.188994	4.618553	11.990341	1.082357	7.824395	1.344333	14.884686	1.781136	25.325159	7.667157	4.680369	13.868096	14.221832	10.546871	10.656138	0.786577	2.914646	9.282497	20.635325	0.689027	3.017879	16.526985	12.838195	4.796686	14.505778	4.515983	6.358697	1.988092	11.0589	1.433899	2.949789	12.886459	15.60794	13.290164	16.594493	1.47229	8.991435	13.24978	14.082457
256	IFFO1	2.813154	4.159903	8.817289	8.129065	3.085375	6.818454	1.240057	6.552323	2.036311	6.253684	4.768707	8.183251	1.205264	6.01529	4.420967	6.266462	2.596752	6.161729	7.877187	4.960522	4.715262	4.967033	7.495982	10.410472	3.748702	8.733868	7.079683	6.138107	5.155202	6.209153	7.707077	4.396143	7.499874	9.037937	7.987919	2.183528	8.604393	2.49217	4.058341	5.948196	5.535533	14.65777	5.951607	10.227887	2.612414	3.259399	9.087821	7.572922
257	GIPR	36.403381	7.068346	10.445539	6.511331	9.295111	6.798122	10.412168	6.020179	12.493382	8.829474	7.860109	8.177591	10.230431	3.838933	8.057947	7.158808	5.040912	9.110875	9.567195	25.045759	8.610196	6.232721	6.27016	9.775634	4.743958	7.402662	2.757976	3.57854	8.460528	3.394926	8.087846	4.267149	25.102486	8.157187	4.9	6.672657	6.614125	8.066869	4.339145	8.427701	5.65134	36.406043	5.326038	5.467061	30.171795	5.982065	7.167596	3.581091
258	PHF7	2.733893	6.194945	4.187503	4.677636	4.128448	2.742866	8.786374	1.678428	5.667708	6.022477	5.757593	2.288962	13.91956	2.90347	7.887735	4.764465	7.238378	6.310595	9.427561	9.486273	4.997721	5.322497	5.135341	14.259776	4.858011	6.224176	5.753875	2.478942	7.245461	3.191928	6.661183	11.728611	2.701434	3.375992	2.081628	6.065151	6.462297	2.961746	4.608238	8.786834	5.505114	5.525003	2.147958	9.706839	4.647774	10.551954	5.438999	14.359065
259	SEMA3G	0	0	0.074627	0	0	0	0	0	0	0	0	0	0	0	0	0	0	0.173448	0	0	0	0	0	0	0	0	0	0	0	0	0	0	0	0	0	0	0	0	0	0	0	0	0	0	0	0	0	0
260	NISCH	14.420421	10.39059	13.158176	12.89055	11.311127	14.397821	15.035875	16.745847	11.802522	11.886666	8.629853	11.184851	13.734046	15.523249	10.388181	12.384834	10.695321	12.417501	15.241585	18.331973	17.239922	16.705857	16.016773	33.64044	12.536348	18.570677	11.060587	10.98754	13.025542	10.549401	10.635639	16.975462	19.750729	11.293799	12.358253	11.149934	17.731124	13.81259	17.791875	14.747581	11.641962	16.363924	12.161867	19.67876	12.404671	10.36245	23.560175	16.190826
261	STAB1	0	0.136702	0.460086	0	1.204203	0.190464	0	1.155261	0.159831	0	0.173664	0	0	0.284881	0.37482	0	0	0	0	0	0	0.53958	0.125724	0	0	0	0	0.228997	0.288664	0.071246	1.10313	0.189228	0.055942	0.55034	0.102269	0.461343	0.054215	0.39061	0	0	0	0.272169	0.216784	1.066411	0	0.611454	0	0.252771
262	FUZ	19.084888	25.861211	13.05098	24.302926	25.62553	21.23574	23.866892	33.718377	23.741984	28.451897	16.896178	36.767659	4.094711	33.798994	13.111362	31.776894	1.726723	48.988879	26.522027	30.179707	17.997732	37.396193	21.858834	26.712789	16.03823	18.651589	23.542981	17.860755	12.043331	24.83933	16.591237	26.110312	19.039282	21.213558	16.653417	36.755989	28.168924	23.476787	13.992736	20.18618	16.464009	53.48274	30.270221	18.448824	12.421334	17.354891	24.869439	51.461761
263	SLC6A13	0	0.245367	0	0	0	0.461464	0	0	0	0.253817	0.390474	0.29856	0	0	0	0	0	0	0	2.99889	0.244159	0	0	0	0	0	0.152808	0	0	0	0	0	0.454221	0	0	0	1.332618	0	0.165466	0	1.683467	0	0	0	0.435536	0	0.352126	0
264	IDS	38.153569	13.867358	17.816581	17.442786	15.209965	12.88608	26.030363	21.229559	16.93729	13.385653	18.642241	21.213252	7.917414	13.091843	17.435528	18.506139	6.217601	9.036622	16.79835	12.347476	18.075617	11.693967	15.353195	27.500079	21.437303	21.516856	22.812282	27.17623	8.525526	15.066464	16.618042	14.071628	19.475809	12.612223	13.841437	15.583848	29.974871	29.136683	21.392763	15.501874	11.678823	24.832056	10.444094	13.886738	17.566169	8.409129	14.015645	16.555942
265	PRSS3	0	0	0	0	0	0	0	0	0	0	0	0	0	0	0	0	0	0	0	0	0	0	0	0	0	0.869563	0	0	0	0	0	0	0.060025	0	0	0	0	0	0	0	0	0	0	0	0	0.70796	0	0
266	ZNF200	4.973517	3.632971	4.438313	4.071888	4.977125	4.90021	10.551568	8.157341	4.328548	6.354183	1.918939	5.098517	1.920268	2.99656	2.182714	5.211348	7.79143	6.728766	3.220758	7.992543	3.427625	5.61889	3.219993	6.389392	2.196428	3.340883	4.613831	3.515731	1.504226	5.534685	4.365985	2.573782	4.256269	4.952532	4.045966	5.525748	7.580154	3.353203	1.644478	6.693243	2.362361	4.836274	7.098258	5.989626	7.479459	1.967496	4.307798	7.233643
267	CD4	1.761737	1.854362	2.916991	0.545542	1.248911	1.00455	0.355489	3.64063	1.228614	1.058107	2.423241	2.549924	2.958171	2.468606	1.335614	0.997575	3.983184	0.898642	1.139392	1.3924	1.00836	0.090348	1.307726	0.944312	2.464112	1.063001	0	1.06923	1.85514	2.491998	1.376553	0.914291	2.45218	2.090662	1.213105	2.698152	1.269918	0.640549	1.00713	1.370036	1.954607	1.044658	1.319845	1.770041	0.991761	0.803603	1.014263	1.891591
268	LRRC23	1.210892	5.647105	1.400579	5.052238	1.43447	11.140232	14.697102	13.182824	3.633473	1.209956	5.15893	4.827414	21.244359	9.630746	7.231436	9.999083	1.184192	10.442962	3.152735	3.54178	7.316787	8.386252	5.808919	3.872002	10.578003	6.80895	11.234338	5.360465	5.683276	3.059073	9.622212	6.792612	10.346441	6.937386	4.263535	4.26547	0.715664	8.918774	8.180977	2.438442	4.820343	8.935674	8.593633	5.777085	7.246488	8.387605	6.008786	8.737218
269	BTK	0	0	0	0	0	0.204243	0	0	0	0	0.158547	0	0	0	0	0.164682	0	0	0	0	0	0	0	0.354449	0	0	0	0	0	0	0.123607	0	0.316457	0	0	0	0	0.180771	0	0	0	0	0.016215	1.443292	0	0	0	0
270	HFE	0.632042	0.550176	0.569187	0.889065	0.959834	0.535771	0.76667	1.061967	0.738183	0.503845	0.609433	0.449894	1.281953	0.438134	0.543426	0.616776	1.483318	0.862756	0.686282	0.956204	0.412867	0.545121	0.373883	0.638113	0.588212	0.452481	0.21965	0.487831	1.145616	0.460437	0.586425	0.471541	0.385537	0.517108	0.456468	0.61925	0.659247	0.351921	0.688532	0.568827	0.261314	0.441631	0.383255	0.492372	0.511512	0.746399	0.5563	0.682958
271	SCMH1	19.8531	48.135426	22.649151	52.761216	39.214903	40.732515	40.125852	46.00593	26.372516	33.765019	23.019544	23.949329	41.045939	39.66992	23.722635	40.784085	79.830033	22.788298	26.323123	40.053805	41.676304	48.276954	38.024617	16.139621	29.743786	25.610318	21.276261	37.995912	19.17264	44.130602	19.59738	36.81797	30.285113	40.150327	61.417089	29.963038	25.957622	36.07788	34.65367	33.286025	34.524556	25.796082	47.301286	44.057028	36.074084	46.838488	24.690063	38.461742
272	FYN	54.654574	64.655288	108.074513	129.168568	151.698477	130.869323	164.922672	118.831702	62.381292	125.401195	135.754401	162.457649	25.665207	111.795992	77.121777	124.462997	57.262434	101.324325	142.481932	132.483915	127.636403	119.760086	107.656215	179.475948	45.190595	105.583454	128.748317	107.818408	110.998733	130.559703	136.923209	136.633849	49.908703	104.432832	98.62325	150.986845	135.251056	77.169472	116.229522	125.704112	49.683226	157.948055	115.579313	129.921002	158.874412	253.673384	129.202783	145.521134
273	HIVEP2	6.505341	16.367152	10.48349	1.386013	14.135762	11.432522	6.106166	17.955066	3.635733	19.12074	1.398579	13.768407	21.67488	1.36658	4.346235	25.394822	0.023479	7.927967	1.995478	1.017648	8.342973	6.141015	16.17472	1.318726	3.006087	6.658478	1.222837	1.674728	0.69024	7.508396	26.50902	1.210126	5.154381	1.975455	7.914956	1.274799	9.114298	4.733982	7.404374	5.118501	5.277008	9.91799	7.670906	12.026659	1.355342	1.990896	0.981331	1.700049
274	FMO1	0.022442	0.398016	0.020545	0.033626	0.357054	0.012558	0.041113	0	0.021902	0	0	0.035657	0.140335	0	0.032826	0	0	0	0	0.053593	0	0	0.017161	0	0.050732	0.021713	0	0.053017	0	0	0.087846	0.025545	0.045234	0	0.150802	0	0	0	0	0	0.082107	0.071726	0.028851	0	0	0.040744	0	0
275	ELOA	10.974548	10.597526	11.241419	7.586016	11.130173	10.1063	13.772486	11.038565	15.316777	9.790716	7.632126	9.167398	8.234699	5.880125	14.779517	7.539721	9.521151	11.110517	13.839427	9.799913	3.942673	14.163558	6.734884	14.709082	5.96281	11.388923	13.849684	10.992636	7.441201	8.450925	4.341987	12.110269	11.064098	8.779997	10.291538	4.717926	8.578807	5.758733	7.938416	6.363931	9.497272	8.549671	8.348385	10.622735	14.545816	15.025552	9.664995	8.038652
276	LYPLA2	17.999698	18.124633	35.886384	21.260053	16.456084	23.922856	40.440702	31.978723	37.04637	35.615964	28.820534	25.900455	17.479705	31.065025	44.578289	20.36268	51.079254	13.276682	34.094608	27.339568	33.277559	23.755921	25.574005	45.774508	63.925134	27.150119	22.499696	43.103265	68.143659	29.8294	44.689835	37.222729	43.018174	48.112765	44.354136	24.006023	52.390912	41.766238	32.942684	14.944493	27.614885	31.718635	22.825706	18.176423	29.032607	49.088422	20.130054	26.896461
277	CLCN6	18.107023	23.568478	19.112008	15.550016	18.203811	16.242533	20.064509	20.060417	16.588501	16.207025	15.969548	15.061257	20.681292	10.69741	15.317153	14.067141	18.927783	9.312821	10.573983	22.630557	18.018767	15.768752	7.732552	12.17584	16.849401	13.648494	11.277664	14.155379	15.242556	10.544754	14.16862	20.749868	12.402875	9.908669	13.207513	9.22067	13.241326	19.546626	15.168367	17.973627	12.243678	24.238932	12.143904	13.402786	16.793427	17.242579	16.337409	14.843168
278	MRC2	0.975286	9.073287	1.359682	6.396289	0.808292	3.113984	2.876616	4.426219	2.84963	4.632118	3.014136	28.1965	0.066138	9.440511	0.990176	15.725041	0.075359	11.510062	0.675109	20.860374	2.033533	53.490569	0.911762	8.93564	0.048611	5.499438	0.835206	14.721348	0.225301	6.539886	0.425927	7.758853	0.876778	13.903162	1.841096	17.522602	1.908611	13.629008	1.265724	41.008036	4.094774	3.526727	18.488984	5.326144	0.642046	15.55784	1.900193	14.346527
279	NME1-NME2	29.393808	29.268171	8.060109	15.256116	20.039225	25.392671	15.420935	20.825361	27.471339	31.3741	21.690307	18.831195	13.007652	40.623491	22.642273	24.14085	8.250154	9.999159	26.345587	0	24.289832	18.90608	11.421166	23.236641	48.431611	38.838469	34.568688	60.975808	44.443867	22.709391	34.356535	28.355341	40.730699	72.830249	34.385434	30.891018	42.779596	73.012691	45.936658	42.423463	17.103207	11.595753	19.762666	24.870527	38.723815	29.038438	13.965475	23.061734
280	SLC6A7	0	0	0	0	0	0.105747	0	0	0	0	0	0	0	0	0	0.037731	0	0	0.612075	0	0	0	0.055895	0.14553	0	0.053594	0	0	0	0	0	0.033812	0.073991	0.227848	0	0	0	0	0	0.086363	0	0.265618	0	0.057877	0.117294	0	0	0
281	TSPAN9	1.667959	3.466531	2.264504	2.616645	3.289981	3.705888	4.411681	4.713938	2.243162	5.247354	3.778083	1.31883	1.161275	3.625341	0.372608	5.022314	1.328116	2.906101	3.492927	1.254342	1.574528	3.645846	2.169424	8.485613	0.525135	4.182019	0.808089	2.933362	0	4.009374	0.275566	6.97391	1.240514	2.153998	2.204164	2.247286	1.748465	1.014658	0.908404	3.889705	4.355539	2.166317	2.61587	6.688307	6.287402	7.167478	0.476485	2.521791
282	BTBD7	62.556531	78.200061	62.299199	60.571199	58.96209	57.93938	63.860638	55.897326	63.482728	54.662913	49.583628	81.897549	8.621235	41.035549	24.711513	85.555988	24.872217	39.009661	59.420954	117.948302	21.062808	78.141781	59.913894	71.005746	29.212358	33.90385	15.298096	38.568279	11.439759	54.626232	77.166389	53.342612	21.963763	38.900004	59.81605	48.899333	64.678683	27.184969	43.906784	58.690018	26.357026	86.520093	50.037011	113.404878	38.681107	92.240775	40.647151	61.922243
283	APBA3	9.54861	1.5139	11.959233	6.195225	5.947768	4.349943	2.748039	11.722843	2.837142	6.401507	9.767625	4.524007	5.114211	5.375184	2.565293	9.753756	11.632169	7.301125	16.26601	8.48345	7.396744	10.230487	8.13293	22.109204	7.539338	14.097563	10.41065	6.859523	6.037986	4.847844	6.365995	13.873249	10.230465	10.037536	5.325012	9.40872	14.857699	3.544341	19.995791	6.26223	10.818704	5.620731	3.354491	3.478645	10.657789	9.959753	8.928141	6.106916
284	MKS1	12.119219	9.359589	4.608573	15.382219	3.618915	11.009746	10.05638	4.712715	3.380055	19.321668	10.838939	9.063327	1.849641	7.717495	12.158	12.434517	18.670718	9.247919	23.979684	9.641168	6.500005	17.928276	11.123357	21.038273	4.607334	13.92417	21.716774	12.057161	13.358723	12.181377	6.785547	15.918997	18.741151	9.523319	6.995712	16.760929	15.759461	23.251883	10.685524	19.185635	24.913423	9.945702	19.265287	15.862151	11.914188	32.488728	10.283974	15.125694
285	ABHD5	9.097324	2.986163	14.342573	14.769555	13.407779	6.627375	12.698485	10.804653	8.820909	9.243213	11.449012	10.716595	3.360646	15.7739	16.209502	8.937705	7.811896	13.496713	11.944802	17.296303	8.670995	15.409036	9.868104	11.004654	8.190966	7.067571	12.755272	8.5539	10.460574	11.259401	11.433285	9.867893	6.153245	9.020367	10.778183	6.739827	11.210162	16.777955	12.991699	14.025177	9.431114	8.859452	5.063917	7.671699	14.996092	4.97154	10.527598	10.633586
286	ANOS1	0	0.568734	0	0.429962	0	0.318125	0	0.811224	0.040977	0.987948	0.142618	2.107258	0	0.289092	0	0.739758	0.440151	0.079789	0	3.342894	0	5.218241	0.355976	2.042607	0.220827	0.174759	0.042932	0.436148	0	0.706154	0.061111	0.180024	0.193416	5.875436	0.013056	4.772025	0.051082	2.621083	0	3.529069	0.29755	1.387009	0.333516	1.103158	0.499151	6.039111	0	0.683541
287	AKAP8L	49.005454	59.292322	59.29528	34.333154	60.525531	52.779106	108.362484	76.386573	31.470514	49.48463	37.725784	43.645664	8.649629	64.091563	28.503178	55.457039	56.059663	43.014331	54.572648	52.658346	64.798962	47.526176	56.528676	40.265577	24.525899	42.813959	37.922784	36.340364	34.964061	37.964434	27.612435	52.270171	75.861396	32.822484	36.429762	61.709105	46.386531	38.22619	45.317078	32.688793	43.903572	51.213663	51.93215	41.528407	54.648409	34.86391	48.510374	48.195256
288	MBTD1	9.478864	4.661753	4.879523	5.516335	6.638219	7.207654	5.66941	4.814652	6.801627	5.203101	6.689574	6.449192	3.846274	6.034895	4.374396	6.076955	15.63761	8.386739	8.547405	10.604045	5.283421	9.037536	5.029014	8.352824	2.415489	6.169602	3.343381	4.718314	2.30446	3.551947	1.649323	3.321926	2.35419	5.627985	8.315664	4.919673	2.460596	5.043937	5.022202	10.023434	5.432813	5.431643	4.172063	2.695324	3.908165	3.02015	4.590163	3.372525
289	UTP18	15.990194	11.678731	11.379326	12.503678	11.961579	6.572007	6.560874	4.86507	5.508178	6.915587	13.109107	10.850723	1.186865	5.177232	10.395721	11.300459	4.462712	13.564687	7.665968	15.040532	12.594537	11.135692	14.655535	18.827103	9.424724	13.318031	21.510144	8.197223	11.248957	9.697242	6.386817	9.795435	5.292281	10.800957	12.638519	9.952648	10.684235	8.245643	12.3112	25.948376	14.30874	18.336032	13.144175	14.277343	10.132002	13.711178	12.702296	16.359957
290	RNF216	6.434956	7.536383	15.25338	8.787576	15.150386	11.746569	11.377002	4.246056	8.115468	17.839834	7.357347	9.48106	14.664458	4.929629	5.474202	7.330446	8.642061	7.181267	5.803415	26.701739	5.615801	14.292943	11.360268	6.158826	6.177646	5.715958	4.514898	8.915364	6.878585	10.389874	4.136718	5.869135	10.223444	9.760356	8.230449	7.55829	9.308948	7.963188	9.492768	6.490869	5.115204	9.347618	6.925278	9.807575	6.122174	15.47451	6.803519	11.778711
291	TTC19	23.949852	29.646078	31.620762	41.321593	43.142287	38.04518	41.595913	37.919221	27.47311	38.901383	40.130428	27.701019	8.134331	32.471268	20.771099	44.978035	20.917243	58.019081	35.515028	46.84964	36.085534	63.024605	30.438527	49.280951	18.716742	33.055316	41.731484	20.135879	30.963056	35.606894	35.582564	37.239736	23.272405	26.146925	38.970631	34.135491	45.623224	33.223013	34.123076	35.749873	25.297691	38.027219	38.624283	27.816251	39.78764	43.882915	29.768984	40.312428
292	PTBP1	28.969563	48.00293	46.59618	45.081058	40.731272	92.639864	58.422897	47.45786	27.987703	43.616408	75.493598	95.426792	9.201211	61.499528	23.002058	108.627745	12.823814	81.290878	38.746048	121.48846	62.814176	137.891769	77.131369	59.836972	7.032259	115.831857	42.707979	83.156963	16.873873	79.797817	68.639167	76.933811	59.736738	97.117123	87.68591	125.015277	47.220768	116.752718	89.752388	144.604422	57.175336	119.290417	79.63199	120.752975	46.121951	58.413531	85.924243	157.996991
293	DPF1	26.00939	32.640888	52.643792	52.762303	72.374048	42.196997	75.570099	58.503778	48.270028	50.606694	44.759427	44.409865	25.014787	34.492503	75.15306	55.655715	46.268216	46.698781	53.24566	21.78144	72.487628	33.208885	52.163538	53.604766	84.031306	59.425075	83.925731	38.79959	151.819965	62.036804	99.472994	82.754583	51.264678	32.807467	84.085636	45.592054	100.717165	38.748986	56.94736	43.776898	28.568687	65.477166	46.903174	41.438899	118.315357	42.027462	59.719891	29.512411
294	SYT7	0.194624	0	0.163103	0.12584	0.176141	0.015523	0.229273	0.131209	0.251228	0.532028	0.233167	0.28714	0.127192	0.190374	0.447667	0.557602	0.676315	0.426806	0.13924	1.164329	0.950786	0.247665	1.082219	0.439612	0.644002	0.555104	0.989518	0.707441	0.19257	0.718393	0.402429	0.69308	0.280379	0.30551	0.066492	0.544622	1.495374	0.214013	0.551051	1.047237	0.111389	0.268406	0.505375	1.153855	0.017768	0.275651	0	0
295	LARS2	2.088416	6.863792	2.843974	3.651551	3.350054	7.755605	6.934299	2.450962	2.936285	2.270762	2.514223	1.709884	1.411074	4.880297	3.024283	5.842621	1.579777	2.85137	3.285272	3.988234	9.15699	2.898445	2.851385	1.419964	1.519891	5.753562	6.491349	2.119859	3.223203	2.976524	2.327112	4.498705	2.385576	8.417217	4.405399	2.812482	3.142148	2.719077	1.815826	3.051491	1.022856	3.051514	3.691785	1.604028	7.253135	2.806742	4.786845	3.596586
296	PIK3C2A	78.844486	132.71703	97.467066	64.794471	114.451725	109.055004	3.127181	119.182438	143.961762	87.095345	63.816347	23.058187	28.58507	80.420126	170.070939	87.522963	209.333561	105.386324	8.824567	57.080908	126.428196	197.349821	99.817021	95.392024	200.08019	23.180471	66.288017	82.628261	40.568098	48.602078	54.202176	168.446448	59.556312	76.157561	18.55198	30.413274	45.346163	54.007306	62.033582	22.395735	51.921936	23.294015	65.306584	73.803003	101.255223	75.598977	44.782895	50.208607
297	PLAUR	6.193541	10.842481	6.014854	12.669833	4.863581	11.008214	5.289133	7.397071	7.920231	6.657129	2.772829	4.718785	5.755148	10.589183	2.845152	8.507283	7.670599	4.92741	5.37236	17.048825	6.079573	9.466538	4.860818	6.811176	6.082735	8.036668	3.384568	6.643448	2.686294	7.794231	5.283738	8.086776	2.923432	11.056557	2.673505	12.606792	2.834352	7.94367	1.783957	2.933687	10.040892	7.293449	6.487046	7.038028	5.587011	5.917792	3.987348	12.429075
298	ANLN	1.753866	4.834646	1.619778	4.071972	2.409305	4.158375	0.134814	1.322036	0.538207	1.251235	2.061145	5.218867	0	2.594255	0.106193	6.293324	14.07387	3.190424	1.781425	4.627035	1.124983	7.648779	1.21001	2.176459	0.170662	3.537149	0.590174	4.060834	0.706296	3.149083	0.993269	2.084196	2.797597	8.890432	5.49849	3.858818	0.954192	3.051346	0.639063	3.042871	2.396059	5.268531	3.220294	8.372749	0.08947	3.937104	5.620209	7.216241
299	WIZ	6.99046	12.368215	9.717121	6.963056	9.517528	11.519654	15.076177	13.87467	10.123926	13.415097	7.050365	11.411411	4.945428	4.985517	4.99872	12.397483	3.570963	10.826747	8.254919	13.146916	10.243161	7.098435	10.707479	15.751239	5.507553	9.305087	11.19583	15.034524	14.699239	7.933176	2.828071	14.549642	13.153609	9.067834	7.475271	12.682673	13.877652	13.326566	14.567184	6.695913	9.349559	6.054127	8.517449	5.253001	5.423795	5.875522	7.78005	5.686244
300	RABGAP1	9.387933	9.699046	18.063194	10.444435	22.093806	13.847027	16.305192	11.028462	21.7267	9.086086	12.139716	5.21411	10.92473	7.731592	10.181598	12.421061	9.986928	18.307917	17.998412	8.834064	16.091298	7.798953	7.42564	19.577672	8.487024	7.907759	11.698508	16.487504	12.96941	16.337444	14.179199	17.489468	9.50898	8.068739	8.163891	8.805677	9.35576	7.200465	6.581748	15.779073	7.15637	7.552129	20.905483	14.279123	9.68237	6.711232	6.962175	6.568566
301	DCN	95.026663	5.497753	72.855808	13.949244	31.961469	50.394964	142.831824	10.351836	71.509571	48.523368	17.20719	5.699044	6.344744	1.539176	4.600365	2.178251	15.384882	0.219311	6.239897	2.675425	3.304684	2.982247	4.353447	5.073077	23.082266	1.691971	3.10064	1.272828	12.691258	1.881445	4.550782	2.436084	1.944455	1.739724	1.754318	1.469249	2.635537	1.331285	1.921766	6.945034	14.237054	64.502752	19.290959	1.801224	28.931263	27.869229	6.096789	3.665641
302	QPCTL	5.595483	3.516663	4.483415	4.681348	5.476119	4.219292	4.374021	8.741131	4.96917	4.301613	4.428337	4.74451	7.451565	1.493604	3.100925	4.418455	6.36605	3.682009	3.182582	4.320641	2.622814	5.573565	3.978434	4.496651	3.695249	4.93986	3.508229	3.425652	4.317494	2.942855	8.029987	4.399366	3.765288	2.91942	2.337315	5.163668	3.315654	4.320802	4.360599	3.021067	3.046227	3.677024	3.953216	4.135777	2.60795	2.563179	3.206404	2.590515
303	PPP5C	23.593991	34.661722	34.723207	28.992469	15.748318	24.151882	24.039018	26.943677	32.02546	33.290933	26.484853	24.723985	0.905561	53.272296	26.13068	28.629682	7.896182	25.877094	31.065541	51.506142	25.190672	45.100351	26.623075	14.12538	29.43041	50.520574	38.682378	26.875617	20.870701	41.828538	25.919369	25.821632	31.565565	27.611742	36.375912	27.734589	46.757602	32.524046	39.059853	29.008038	27.699999	29.537402	34.849366	33.296766	57.476819	35.642366	33.043064	37.933047
304	CEP68	7.56754	7.834918	4.547677	7.762705	6.118325	9.636427	8.40186	10.038948	4.772054	5.737921	8.865957	8.545487	4.113929	5.988302	4.32415	10.190967	4.113387	7.7001	7.363657	11.864271	9.014106	5.09074	4.40995	6.897284	4.961424	6.099178	4.269922	6.095633	7.600519	11.109062	7.812742	10.311312	7.964075	4.411085	6.414772	4.440254	4.888354	9.77675	5.492691	3.576626	12.18391	5.435479	5.631574	6.990336	10.378118	10.090116	4.277444	10.197156
305	MAP4K3	48.253765	51.437006	36.340096	85.831039	61.385979	46.313816	45.960867	25.508371	9.729009	37.31131	94.249474	51.640789	0.743769	35.925101	55.099733	85.366191	111.304814	24.561399	9.921009	65.922931	12.04442	16.857361	47.799098	30.329886	44.383371	17.688742	18.49962	54.480715	60.29162	37.083288	11.620785	11.516607	27.93529	38.516271	56.218162	56.308442	28.534886	8.038197	65.948081	96.026076	37.162243	36.527281	35.056436	10.142954	52.879255	48.410876	28.8763	22.357206
306	ZBTB32	0	0	0.584591	0	0	0	0	0.23266	0	0.099885	0.134508	1.302251	0	0	0	0	2.098647	2.176483	0	0	0.145639	0.146407	0	0	0	0.042013	0.263192	0	0	0	0.416259	0	0.531785	0	0	0.115725	0	0.148647	0	0.101553	0.250061	0	0	0	0	0.038881	0	0.450782
307	TYROBP	0	0	0	0	0	0	0	0	0	0	0	0	0	0	0	0	0	0	0	0	0	0	0	0	0	0	0	0	0	0	0	0	0	0	0	0	0	0	0	0	0	0	0	0	0	0	0	0
308	TMEM159	8.609696	17.420315	30.394965	52.760056	18.199622	19.617159	13.171562	33.579311	14.228705	16.6296	12.444061	15.2415	32.000077	11.503312	12.350218	22.423555	12.541495	34.422719	32.302525	25.364458	32.84132	41.071806	27.460101	9.232697	16.238729	12.020719	8.701564	21.279906	16.581006	8.106858	9.507644	26.530174	8.321813	18.249985	28.727673	15.495752	9.077616	14.209637	19.480248	7.265342	9.009316	12.066249	13.19228	16.098403	24.082566	10.207883	9.019056	25.899286
309	GABRA3	0.997361	9.722023	3.361244	3.609551	2.920218	7.562216	7.483638	1.821395	7.291945	4.661837	10.955475	0.587431	2.988069	4.251853	13.288674	3.002049	4.43424	5.897313	19.105669	11.811125	8.041923	10.62531	14.279405	10.035025	8.364584	8.879413	5.413473	1.670336	12.063307	2.069584	12.011264	4.675271	8.925941	1.678023	7.490972	2.132895	15.19894	6.797751	5.136143	0.917321	5.814237	1.154211	9.47647	0.510549	5.286681	3.189324	0.2599	0.083521
310	BRCA1	7.734278	15.558856	7.365819	20.038758	11.746395	17.40933	11.934478	14.126779	9.321252	10.939908	11.167246	15.759095	25.913478	16.291397	8.032692	27.112348	17.198509	13.147297	10.102572	21.75308	10.523404	24.832712	7.162183	12.695298	9.3991	15.41162	6.896015	10.973749	12.750822	16.775415	8.526596	21.737285	5.813142	15.705805	11.559916	18.386861	8.785816	7.333837	6.717622	18.443133	13.537947	16.195274	15.582592	10.265012	8.28091	21.998728	8.79656	26.279816
311	ERCC1	76.517274	88.064374	79.069905	72.680453	99.307498	78.066613	70.824306	86.220809	99.584557	96.666271	67.685714	60.554025	84.311355	97.878798	40.545123	60.038491	77.846068	64.214339	85.504073	127.33344	111.594357	66.569881	71.065134	115.494966	119.825396	132.791568	91.059757	129.583049	106.08658	94.88779	73.338848	132.973928	149.329069	126.898442	106.003017	221.82227	93.912161	133.037458	126.723491	103.699782	73.235552	111.811257	114.073503	58.527899	45.681928	94.608566	122.482972	119.785664
312	CD22	3.849213	2.344647	3.291533	7.898549	6.325296	8.299956	3.432501	7.431128	1.753552	1.538578	2.782288	2.913692	9.587098	0.27366	5.880414	3.937208	12.965256	1.60056	8.359578	4.797171	3.11897	3.787652	5.514714	2.522993	6.64329	4.849222	3.432575	5.069704	4.086024	3.258162	1.908807	4.249156	0.815312	4.292257	4.045877	4.443643	6.551865	3.578189	2.214047	4.701687	1.720201	10.500383	2.74534	9.07285	0.101051	3.409537	4.942178	1.271492
313	SEMA3B	7.893977	9.119563	8.782881	11.433557	13.128961	6.552755	7.339265	9.44355	8.067472	6.936332	4.718001	5.343374	3.421996	3.682595	3.244476	6.233805	4.656709	3.304809	7.765369	12.159652	4.471165	7.295094	8.281595	5.575386	2.506091	4.838609	5.147286	5.186598	2.846734	2.967156	2.206287	6.318103	6.808384	6.185324	4.178158	8.500638	9.489381	5.183878	3.929639	3.380843	9.65725	8.910968	2.449461	4.620873	2.754254	3.89892	4.6794	6.51774
314	MBTPS2	0.925724	1.313935	1.268456	2.026526	2.555669	1.109911	1.620959	0.672741	1.496195	1.914301	2.033093	1.513367	0.450362	1.074659	1.797326	2.415733	1.331234	2.095861	1.689689	2.051036	1.237663	2.098555	1.288083	1.950007	1.112867	1.480872	1.125555	1.572154	0.869021	1.04714	1.173743	0.988658	1.825834	1.643884	1.040786	2.021257	1.399966	1.672554	1.450079	2.483595	1.206911	1.874679	1.059782	1.743765	1.281791	2.036948	0.878347	2.298918
315	PRICKLE3	3.722514	0.704937	0.785145	0.504423	0.557431	0.687417	0.74892	0.522854	0.758012	0.705453	0.3917	0.731289	0.869774	0.705637	0.824365	0.999177	0.83762	0.338533	0.348244	0.237203	1.843703	0.750987	0.597237	0.842845	0.754894	0.452062	1.251031	0.237556	0.827001	1.122067	1.10288	0.535916	1.938221	0.422436	0.503278	3.585319	0.563103	0.268434	0.498886	1.112484	1.013016	1.188272	0.196469	0.453752	0.175038	0.253928	0.365313	0.916042
316	LTF	0	0	0.024028	0	0	0	0	0	0	0.270491	0	0	0	1.009992	0	0	0	0	0	0	0	0	0	0	0	0	0	0	0	0	0	0	0	0	0	0	0	0.682766	0	0	0	0	0	0	0	0	0	0
317	EXTL3	19.933262	22.147376	20.80593	31.464754	26.194227	24.240827	34.9744	32.608888	23.455835	21.092534	22.559626	24.888251	50.994306	19.937706	13.500229	23.28735	25.623173	24.458098	21.427949	23.021992	25.636418	24.246028	22.11331	27.69843	20.947437	15.866624	21.847283	17.286158	25.504211	19.78424	21.89366	22.655324	15.603334	12.145105	17.940583	20.524861	27.918506	26.534126	17.586555	15.526461	19.855111	29.168259	22.580652	17.218864	28.676062	15.584873	17.192518	16.222566
318	NR1H4	0.532974	0.818078	1.008993	0.410175	0.600879	0.721524	0	1.049534	0.687272	0.301909	0.127922	0	0.941553	0	0.387134	0.557371	0.999939	0.945486	0.38376	0.323769	0.521258	1.421446	0.615683	0	0.202685	0.346547	0	0.853931	0.656583	0.403754	0.904615	0.712481	0.668889	0.73135	0.59088	0.793674	1.047477	0.736193	1.460968	0	0.345161	1.010732	0.47854	0	0.444184	0.115907	0.362576	1.899195
319	ELOVL5	3.892385	13.784243	4.511764	21.354459	7.969048	12.213438	10.206473	6.1495	5.127243	11.089732	16.612989	20.990261	0.075733	22.320506	11.805421	19.453009	1.021177	41.87947	11.198265	28.863833	15.512565	27.096925	9.114582	23.654185	3.226026	20.477101	22.66267	17.989397	5.549219	18.598302	16.494512	16.570306	18.929576	25.033036	22.365426	24.220965	15.217299	30.715542	16.145596	19.120224	7.651407	8.955128	16.472894	23.967311	18.475653	26.803899	26.322378	31.501416
320	ALOX5	0	0	0.108055	0	0	0.31353	0	0	0	0	0.33775	0	0	0	0	0	0	0	0.937425	1.554965	0	0.076311	0	0	0.022341	0	0	0	0	0	0	0	0.377527	6.220213	0	0	0.028941	0	0	0	0	0	0	0.641056	0	0.292887	0	0
321	KDM5D	0.903943	0.847974	1.199798	1.406868	1.136636	1.160427	1.298728	1.029759	0.465152	0.94875	0.73655	0.502703	2.271764	2.229568	0.851534	1.585745	0.962024	0.576675	0.904494	1.550232	1.001797	0.848701	1.100905	0.78584	1.134831	1.210716	0.651307	1.586755	1.561509	1.065392	1.156131	1.056087	0.534834	0.491806	0.53243	1.047674	0.907207	1.013096	0.696758	0.90076	1.124497	1.15968	1.27342	0.931654	1.327044	0.308666	0.982076	0.746022
322	CALCOCO1	33.471032	53.879096	60.141245	51.201257	52.640495	49.057597	29.354841	71.069721	47.147836	48.63933	45.049895	44.276592	16.07029	30.790767	36.222735	39.193604	12.533849	24.925779	35.544433	46.253351	50.690422	34.055816	29.448797	36.771617	18.562034	21.261485	31.91782	27.144917	29.935412	25.638677	21.906381	37.697908	34.767587	23.726253	36.97525	25.894756	39.71513	28.545487	36.63672	30.585043	59.775238	33.129193	41.666979	40.818448	56.899642	41.011133	57.504031	33.427381
323	UBR7	16.58322	7.845718	5.242705	26.877918	4.772989	9.335941	19.382267	8.744344	6.313576	6.834443	11.96718	8.952249	3.720131	11.694394	5.381019	17.821285	0.452022	17.315809	5.938482	10.347852	28.87446	11.855579	10.137746	15.729304	8.156008	15.029434	13.056663	14.053826	9.957975	8.952135	14.294933	15.460199	9.531199	11.091124	22.316194	10.706455	24.232536	14.249552	22.151359	9.715112	12.879744	14.542439	17.407515	11.141458	9.178734	22.901321	23.649066	41.7586
324	MAP4K5	156.853818	129.813121	165.712244	207.510812	171.29295	114.143251	220.375968	167.837079	139.035298	117.796965	141.074137	115.506732	70.504826	122.118531	174.352979	158.679065	126.391534	78.498034	132.226973	129.452969	174.184415	200.316334	99.329819	138.944341	98.823678	62.807196	92.345019	83.934432	73.028092	102.280736	117.13716	109.65393	118.721107	83.10062	104.626256	79.761931	103.725778	68.881169	120.729974	123.972607	67.94271	99.024795	77.167114	89.201281	75.716734	63.757193	47.338389	129.946549
325	EHD3	0.802587	1.697105	0.767359	0.795454	0.613211	0.701948	1.60444	0.787026	0.881067	2.89617	1.213344	1.909945	0	0.949213	1.45841	0.901643	0.819502	0.95826	1.953096	0.55861	0.549858	0.44649	1.047997	1.040227	1.199362	0.909563	2.196086	0.913205	0.279092	1.368209	1.612379	0.983136	1.142349	0.697969	2.043659	1.274437	1.290674	1.266681	0.67484	2.43902	1.612911	0.589577	1.840785	1.416787	1.910536	1.849502	1.028554	0.330791
326	PSMC4	31.775378	36.60601	29.072113	27.764712	26.808206	46.68575	29.830484	29.860402	51.619006	35.187728	29.627232	47.552667	18.066418	34.505909	33.803731	31.013262	32.546817	37.937249	34.5866	48.521701	35.838323	22.214341	37.509205	45.190911	57.50219	58.999149	87.610464	51.496728	45.097833	47.020553	48.197729	50.028062	48.528018	47.139607	35.005866	50.816531	77.74741	45.325617	60.603666	61.471458	37.246016	28.686363	39.105193	43.532739	37.780881	58.846776	41.03208	33.368464
327	MAN2B2	2.116095	2.007259	9.042954	2.387568	2.820704	2.740054	1.897321	11.804834	1.755736	1.705978	1.689443	12.749366	3.055332	30.266124	1.40165	1.847957	3.08609	2.315819	2.137371	43.979687	11.868363	2.245672	20.812817	1.51565	14.587135	8.219877	1.865123	9.621036	2.041722	10.579079	1.683016	2.294333	2.97573	1.167415	3.200613	56.980506	3.459061	2.259037	2.786599	1.926002	3.109405	3.105544	3.149103	1.82789	2.785452	2.008259	13.876924	11.102674
328	SLC7A14	7.637164	7.291033	9.183517	8.107344	9.34736	8.554385	10.964121	5.829133	14.617705	8.587125	7.974323	7.473462	12.57813	2.266437	11.802107	8.870924	10.085026	8.972602	7.009669	5.616091	10.572057	12.4181	7.672565	10.932851	8.45411	5.260729	9.392858	4.33971	5.013039	5.197083	12.321076	4.955031	6.627199	8.587807	8.501018	8.834267	12.340766	5.526367	6.010661	10.603146	5.423861	13.258214	6.194006	4.083317	6.753873	4.514648	7.499299	3.307427
329	CLDN11	4.617011	2.243567	2.235291	2.746694	2.983853	1.872942	7.367283	4.032595	5.626439	3.4569	1.763005	3.300787	3.471135	1.530019	1.977064	2.226271	1.743173	3.124719	1.951082	3.745221	3.158144	3.14262	1.910807	1.728665	3.321422	2.396779	1.904058	1.613913	2.300129	3.01415	1.396274	1.962088	1.912088	2.252612	2.296922	2.060686	3.07045	1.70816	3.509023	6.556695	2.519012	1.914971	2.037996	2.649912	4.740342	8.34431	2.668259	3.866815
330	SLC25A39	34.939028	50.54085	20.09869	18.307886	52.333743	39.541805	15.472116	40.777042	30.481407	53.167207	21.549307	58.433029	13.803739	47.028725	30.417261	53.054471	23.829847	41.191026	46.372469	37.702471	23.766674	70.391468	20.955223	59.223931	62.819229	49.701986	38.331619	60.004181	80.533378	49.831854	33.142419	71.113474	76.116951	73.710348	59.279314	96.255743	71.705094	63.246835	50.524137	59.959241	53.850526	62.069422	59.071806	77.93446	53.778961	81.065515	41.592084	68.268226
331	MVP	3.667939	4.548237	13.707525	24.431456	63.634515	3.959215	3.396827	23.626418	6.172659	5.53407	20.550744	2.44818	8.649401	3.06168	6.155787	6.204735	9.942047	5.725619	7.596657	21.57154	32.702013	19.483358	12.067608	3.997597	4.19936	4.19299	5.872708	6.682132	4.772167	5.310054	2.275974	6.379151	4.146559	2.679456	11.816066	3.155424	21.35156	9.246251	16.837821	42.69906	12.462304	6.093933	9.975359	2.925913	2.693462	2.488462	7.702053	10.089391
332	NUB1	12.579252	18.377423	13.335467	13.993397	8.207382	16.290965	18.355103	14.715053	16.375165	14.006088	12.709194	16.306931	11.040901	8.515709	14.405407	11.779852	9.424448	15.367612	14.8822	20.307735	13.410298	12.935198	13.493815	15.275679	10.681514	9.817289	16.459567	8.751855	10.841899	14.749177	12.12403	7.394893	11.020951	10.567712	16.527116	11.137777	12.393337	12.007844	13.503127	11.734784	9.468114	11.755295	11.903502	14.677928	13.517934	13.061931	19.584206	21.990864
333	PGM3	33.74215	43.470551	91.445095	71.522296	14.715375	49.672101	14.596032	95.260983	25.863797	56.08462	76.652373	34.37502	0.986308	66.201043	54.622624	46.362795	33.71996	10.109662	37.627266	93.877117	28.692609	22.860194	35.354573	44.627693	57.128915	58.438499	57.239734	26.29549	17.61469	45.44541	15.237863	11.457069	56.116338	38.946087	23.711107	64.017739	48.063891	43.854909	99.379686	93.765652	32.965173	39.905005	38.768188	28.593261	21.600443	104.211278	56.225229	185.632409
334	RWDD2A	0.97715	1.092033	1.05877	1.236126	2.032549	0.659608	2.305406	1.11955	0.157295	1.835434	1.910316	1.840147	0.415411	0.870815	1.320533	1.16101	2.526197	0.815906	1.023828	1.34551	0.995353	1.282501	0.816028	1.108403	0.455591	1.258681	1.10623	0.401757	0.855716	1.039277	1.371793	0.486641	1.377836	1.217495	0.363809	1.732237	2.833481	1.405271	1.312057	1.104159	0.917116	0.65963	1.241796	0.470493	1.426207	1.838183	1.188211	1.901961
335	CLK1	116.05712	83.81193	83.222209	116.895999	103.525781	75.651254	79.451227	79.120458	88.532652	90.776389	79.720915	88.944888	35.600628	106.785703	95.283309	87.281169	78.227983	103.186968	95.542405	80.10928	86.43531	49.356623	68.946233	55.46877	66.121455	75.848567	79.465307	71.526455	53.481189	77.758001	79.798698	60.304176	71.10394	81.305846	99.460752	47.626765	116.75343	52.988803	77.500589	70.061754	99.141721	108.080048	80.141152	100.478599	61.765201	44.676395	75.029597	73.61297
336	POLR3B	3.64085	4.42139	4.674372	3.351322	5.050872	3.361394	4.77578	4.546938	4.611872	6.012866	4.32963	1.744096	0.555087	2.614333	2.569365	2.356102	2.286161	2.678916	4.127802	3.767136	4.3554	5.106465	4.383121	4.125293	2.913907	4.034759	3.742371	1.98404	6.764335	3.65804	6.208825	4.277601	2.970297	6.31428	7.107464	3.527496	7.459591	3.747061	3.433343	3.216259	3.448323	3.546	3.362972	3.208814	5.189026	3.982449	5.88602	3.747514
337	ANGEL1	1.840156	5.188892	7.727179	3.422733	3.222144	5.424463	3.588051	4.805299	3.427701	3.884106	2.939884	6.312601	0.27707	5.678678	1.059144	0.707859	16.016027	2.209278	7.74821	3.613271	4.303797	9.512143	3.391586	7.057554	2.651105	3.014773	6.980611	2.302337	1.089053	3.113265	3.973802	5.91433	0.191539	6.161601	7.420818	1.564127	5.952256	3.674606	4.114449	1.468287	2.428936	2.918217	1.886021	6.640018	5.503845	12.706108	2.352813	6.805672
338	RNF14	9.659362	12.260761	9.84969	23.099602	8.38576	8.845047	11.700378	11.763806	13.971659	16.401257	12.607016	6.326511	1.41144	10.856375	6.949422	15.442564	2.35168	4.363661	21.464456	17.966963	6.258209	9.490762	15.518472	8.635689	10.322968	15.42594	9.536273	7.768477	0.877394	7.002105	7.087458	6.082003	20.228797	6.468539	9.006203	6.393227	13.372273	8.862229	8.503778	11.803946	11.743109	8.992309	9.041342	12.305459	19.426966	16.708838	16.645804	11.525221
339	DNASE1L1	1.642601	0.560526	0.789422	1.472591	3.359785	5.311881	14.945388	16.057161	0.238308	0.506038	0.182182	0.996295	0	0.193741	6.590988	0.662978	0.206096	0.582352	6.038791	0.650015	19.605329	1.395035	17.562376	5.426626	17.856724	6.998535	1.886343	0.964251	0.477416	0.326998	14.543344	3.064064	5.486725	1.160552	9.847975	1.711342	0.780735	38.106365	16.285857	9.686825	6.424856	5.449836	6.489367	0.423495	1.516479	5.728554	1.989929	16.163347
340	DDX11	11.192221	18.285811	9.518352	19.193816	6.404957	24.847155	4.615497	7.545015	5.460449	13.589833	5.168006	14.59378	4.050031	8.149363	8.998826	19.607644	8.568288	26.235303	11.594355	9.861729	17.798801	20.198547	7.594619	10.520382	5.602475	15.414456	7.815221	15.589101	6.633467	12.184642	9.27357	21.042933	19.128912	8.430546	19.186615	14.885783	8.799133	17.975597	10.445078	21.403417	23.820444	15.150569	10.827603	13.19353	17.517352	14.541318	23.50508	21.99279
341	HEBP1	9.485114	3.410602	2.223923	5.083478	2.972956	5.139326	4.813661	4.173403	4.087079	9.018666	3.229698	2.055495	0	1.778963	0.518483	4.328344	2.269041	17.140818	4.069138	9.861259	4.818824	12.821386	6.954263	15.331865	0.887416	2.445694	1.845465	2.619181	1.477921	1.69245	2.368243	7.308684	3.285543	13.615097	5.880417	7.534325	3.247544	5.038297	5.513569	12.812768	3.987791	2.87901	3.749806	6.389979	4.04008	12.181527	2.865199	14.087417
342	GPRC5A	0.657046	0.719204	0.595792	0.487352	0.753233	0.88733	0.241967	0.325385	0.627983	0.712701	0.935029	0.373536	0.993017	1.530818	0.315796	0.349387	0.379625	1.26947	0.440697	0.372201	0.868112	0.908871	0.33145	0.51585	0.704558	0.400839	0.849758	0.176595	1.191707	0.369933	0.45723	0.341924	0.291604	0.401185	0.291596	0.311425	0.352223	1.618604	0.250274	0.337494	0.634502	2.067919	0.37084	0.322215	1.630874	0.243648	0.452624	2.970197
343	MAMLD1	0.048516	3.880024	6.08849	1.468135	2.342928	6.970358	2.165759	3.237127	1.637496	5.953763	4.270343	6.938758	0.742593	3.426734	0.934792	2.658051	8.771765	2.565253	5.163616	2.527788	1.005422	4.309367	4.012206	2.571729	6.127728	2.524255	1.441869	6.68082	4.669813	2.353298	1.390171	5.611733	2.386728	1.228333	3.003546	4.109762	0.576226	3.541936	0.77755	5.125691	2.827279	5.435573	3.928103	5.741701	5.418776	1.681458	2.753272	1.718127
344	CD6	4.881131	6.689951	8.995436	5.853442	8.398778	5.010824	6.203501	6.825756	3.141277	5.890202	4.642308	5.361659	9.706116	3.193133	9.083423	6.235039	14.727005	5.843309	7.031376	4.918363	7.339051	6.455695	4.657382	5.326477	10.10033	6.246669	1.695516	4.23244	9.717603	7.153837	2.203321	4.717989	6.282803	6.426686	3.313141	2.96969	9.858431	4.359495	3.624472	3.167523	3.127318	9.467009	7.413943	2.751345	4.239492	5.089921	3.303135	3.380238
345	TACC3	1.125253	14.93344	0.33492	11.272248	2.118117	20.516491	4.106015	7.467522	7.269173	1.141277	9.441415	6.337721	3.534666	18.410045	1.754844	10.952809	5.163348	18.895924	9.293973	11.863579	9.303482	20.253782	9.225108	10.406328	0.941314	13.589413	6.242611	11.819648	0.858811	18.229261	4.34809	12.518946	2.252995	11.614793	11.588377	16.197766	7.038032	16.004311	3.55469	10.818757	16.341942	6.678088	18.45724	18.546973	1.839944	13.046627	18.876193	29.253931
346	UFL1	6.612148	4.969938	5.35289	7.008061	8.78537	6.58534	7.672574	10.088414	9.550399	6.069746	8.656754	7.794511	6.583309	7.521311	7.679803	6.775642	5.540499	4.829041	6.210368	9.666847	6.77534	10.590133	6.777248	12.576473	3.15275	4.313312	3.897581	3.047219	11.165376	3.882434	13.458891	6.317734	3.267148	9.584427	5.425548	13.773233	8.309831	6.119425	4.819967	8.434595	5.491465	7.420507	3.667515	5.655163	1.996621	8.050583	7.432604	16.257306
347	POLA2	1.87776	13.197327	1.914766	8.887978	1.323921	6.896206	1.625066	7.219824	0.73515	2.920066	2.166572	1.57569	0.945292	3.136173	0.558561	3.381823	1.704484	11.174736	6.264215	7.821965	3.99179	4.717916	1.424101	3.820445	1.522499	6.5269	1.5019	3.22197	0.714546	7.365797	0.975679	4.099108	3.096809	13.074532	6.187624	10.448054	0.831772	6.600215	5.595308	5.79404	7.216877	6.854436	3.864243	9.794432	0.589833	7.395559	5.984739	6.604204
348	ZC3H3	4.139684	3.103722	5.400087	5.193967	5.724679	4.764095	2.980194	8.42951	5.083646	6.455385	5.685591	4.798763	0.77297	8.460139	4.235424	4.974381	2.568816	5.598904	6.91055	2.62769	7.097766	5.017261	5.856757	7.146556	5.460288	7.07608	4.381265	4.921062	3.69371	4.018727	6.807035	10.614683	6.006321	6.377167	6.361259	6.969136	8.074931	5.361942	6.232581	6.165389	4.936008	6.082856	6.506232	7.624782	7.693427	6.281946	4.553126	8.683672
349	CAPN1	24.21756	50.411953	52.597877	48.112725	31.278738	44.741731	30.552444	40.84518	45.96127	42.116743	31.101605	36.291008	15.412979	29.425346	25.568883	16.850487	24.5903	44.755656	38.630348	25.848711	34.989648	17.758099	61.544416	37.71372	19.991555	43.812745	29.176054	43.537103	30.248925	44.41113	17.431911	46.821416	43.051258	19.239682	19.407231	43.514841	29.650228	39.801528	25.573482	30.042815	51.000375	43.181246	46.720842	49.815168	55.58115	14.724551	73.367134	40.569458
350	ACPP	0.089976	0.074413	0.12708	0.067655	0.159698	0.06263	0.204321	0.030168	0.06481	0.184394	0.13913	0.252664	0.207405	2.601244	0.032582	0.138885	0.07735	0.056503	0	0.21354	0.116858	0.593155	0.104257	0.108337	0.117446	0.110875	0.090537	0.080424	0.193271	0.077068	0.139398	0.127787	0.104752	0.065056	0.110856	0.060604	0.283805	0.058251	0.149241	0.052401	0.205975	0.143676	0.085665	0.087916	0.171106	0.020262	0	0.033619
351	MDH1	187.760367	112.086581	107.411661	74.221416	114.748788	100.642908	180.809873	96.714767	154.995079	146.526988	131.327494	128.399511	13.912816	115.051781	205.378233	136.395673	125.48171	185.840909	151.598083	111.870673	178.616101	97.551941	154.358411	186.16122	196.256553	148.915716	250.10033	160.582529	151.206892	153.914187	203.471243	81.062305	213.953849	132.62491	179.934913	112.941847	169.251211	197.904773	215.106722	181.728547	120.007224	111.293721	127.034547	156.141509	214.542476	184.11467	90.522906	96.2279
352	SLC30A9	14.29855	19.531125	9.47925	18.372696	19.037574	24.301409	26.97864	22.555501	7.772382	20.538443	14.693458	13.756832	6.869274	17.301882	14.420649	18.98128	5.94197	17.520254	18.089517	21.246331	12.338771	17.049033	17.396043	23.085706	13.287808	17.421137	19.031919	14.067274	10.889089	15.732475	22.202655	14.14203	20.281117	9.727708	11.125663	13.483085	21.312176	16.616838	11.156175	13.738104	14.867947	17.915037	12.40735	19.057026	18.652383	17.177298	10.363556	18.491351
353	MTMR11	0.252693	1.095185	0.244328	1.590755	0.721006	0.799202	0.471698	1.297016	1.083297	1.480423	0.600795	0.946433	2.568576	0.659361	1.380072	1.803834	0	4.54412	0.537434	4.169826	1.318874	3.20937	0.07699	3.710862	0.056978	1.147228	1.083139	0.179469	0	0.719008	1.19383	0.650296	0.141109	1.208704	0.094321	1.193317	0.124572	0.101667	0.083965	1.168312	1.575692	2.482702	1.010087	1.90734	0.516749	1.720581	0.669465	5.140706
354	COX15	3.017003	7.235132	6.591505	9.80074	4.589687	10.092503	7.097561	4.881005	11.564789	6.376436	9.360617	13.083557	3.503702	11.663375	8.138542	7.068356	4.584958	10.542544	17.994538	9.41646	6.81863	14.212139	9.48752	13.901345	5.467222	11.264336	11.174493	5.888312	2.353917	13.351344	4.679196	20.515894	5.656642	12.372482	12.157095	8.417222	10.269609	6.096568	8.976895	6.644502	14.155304	7.236461	9.550219	8.153481	8.800132	26.026338	4.994829	8.610458
355	CCDC88C	4.375162	9.877599	7.814634	20.995954	13.005593	11.774833	8.603289	13.662457	8.774893	8.777137	18.479073	16.123557	8.405189	3.101157	4.671331	10.033468	16.028069	8.136746	10.430382	15.006515	12.233297	6.871311	9.945311	8.136674	5.799904	15.857205	4.393194	7.328716	5.440332	9.669166	8.838572	12.985481	6.308883	13.218051	12.544013	5.575832	13.204114	22.527588	8.428053	9.07742	9.681488	16.594395	10.084212	23.145119	16.837451	10.569504	8.315961	6.275104
356	YAF2	228.049722	289.307155	340.581031	281.299789	326.345836	221.385189	125.717186	190.087258	239.931449	208.359877	354.972014	177.086909	240.204275	199.191732	308.394441	374.53626	358.712049	206.226598	91.761798	331.093926	302.995933	236.988154	200.060325	233.350564	280.79338	202.938979	296.125791	231.310492	291.85254	228.447695	267.315906	250.523349	261.728124	181.52391	197.718418	198.844863	111.657757	65.746245	222.93109	256.223779	435.592174	192.840543	146.046825	237.144043	428.414622	303.239142	333.124777	217.590053
357	ZMYND11	8.820879	11.857005	12.272943	7.966485	10.786207	12.113522	15.22051	8.096614	9.433452	18.506535	7.58891	11.931037	23.603432	10.17011	7.02775	6.503388	7.923967	12.267735	10.77209	4.704587	6.318677	5.989971	8.561718	8.384189	4.560051	7.39965	2.064827	6.001998	8.090969	7.526857	7.997901	5.314145	8.380961	2.911105	13.399977	6.926364	7.807282	5.066	10.279793	8.007344	6.622169	7.058952	10.093255	8.641629	6.717743	5.443673	8.302756	5.851412
358	WAS	0.040011	1.841087	0.545976	0.741638	0.573398	0.655723	0.60932	7.966172	0.699072	1.654213	0.60272	0.484379	1.14175	0	0.475736	0.645622	0.410133	1.078509	0.372766	0.952183	0.419738	0.827233	0.302286	7.105404	3.274864	0.670612	0.400959	0.231397	0.27712	0.284137	13.038113	6.094564	0.066183	4.263884	0.174488	5.786208	1.198732	3.006732	0	0.28257	1.889394	0.337439	7.063762	0.369437	0.129036	0.114928	0.396266	0.307373
359	DPEP1	0	0	0	0	0	0.635768	0	0	0.230971	0	0	0	0	0.239267	0.696691	0	0	0	0	0	0	0	0	3.664916	0	0	1.366479	0	0	0	0	0	0	0.227392	0	0	0	0	0.277697	0	0	0	0	0.607341	0	0	0	0
360	BID	24.864192	26.865101	30.812681	36.297311	13.27394	34.565077	21.13004	14.021295	23.222609	28.855153	18.638507	20.428111	79.323097	17.888294	40.579099	23.620793	31.368828	23.898544	42.672324	37.241701	20.317827	2.95141	42.025142	4.952771	113.509581	33.847941	22.989695	39.704626	52.131502	25.981518	26.740928	25.168154	20.276066	40.445224	28.20381	20.281301	40.811482	19.463615	14.234045	23.835858	37.520826	10.437132	26.434243	27.353556	27.367187	59.75237	49.384365	22.60923
361	MATR3	156.462411	169.808648	156.880993	212.776288	213.15346	218.826923	189.938505	239.622679	163.754399	188.0109	180.420513	175.348625	76.09786	193.235529	88.540985	221.741937	49.760305	170.995145	206.808741	160.299483	194.205552	188.477553	186.263642	188.182036	74.018602	218.213479	190.884388	166.739618	53.493342	150.662162	223.354416	160.851908	240.085494	192.326748	144.852798	161.059844	211.828118	134.068036	160.155018	167.553105	143.551524	126.100377	119.223213	216.785014	152.428329	145.936064	151.78016	135.556267
362	NPC1L1	0.097027	0.044919	0.330144	0.041678	0.087425	0.094591	0.07731	0	0.054204	0.180972	0.160541	0.044623	0.173914	0.190168	0.040982	0.042783	0.048951	0	0.023047	0	0.091656	0.070139	0.042351	0.173776	0.086039	0.040894	0.056112	0.440226	0.072011	0.047328	0.026345	0.046913	0.102141	0.028739	0.025835	0.062178	0.066388	0.042749	0.270265	0.032129	0.304076	0.135352	0.069854	0.055106	0.282362	0.074863	0.043894	0.042954
363	XYLT2	9.770012	8.718233	22.788949	13.621239	9.148149	6.959558	10.461864	6.742305	57.523342	7.407189	13.257172	10.713786	6.120007	4.224662	4.222209	9.130069	8.944214	7.175637	5.605433	4.299743	6.584036	26.514686	3.956009	28.102283	6.800368	13.291508	4.269471	7.839329	10.14904	6.674902	9.652807	5.142398	5.371737	4.511914	18.472454	16.380867	26.36357	26.740963	29.69253	5.547534	7.727522	9.178487	7.623826	26.15787	47.398382	7.923699	5.362251	10.20277
364	RGPD5	60.40835	124.364461	71.808419	192.063946	123.812208	106.511841	130.097774	148.006067	90.863932	108.251612	120.2032	85.758064	82.928374	168.140833	133.130897	127.718176	210.092909	139.188686	151.173723	245.17542	74.421874	113.046624	93.292762	92.429633	101.267455	77.498642	111.769411	55.014381	90.359763	68.609177	77.66038	100.919647	77.255487	147.586931	97.973776	115.154754	118.065954	87.94924	127.314041	154.027487	79.500497	157.958194	94.322427	95.91252	103.451807	110.843793	63.441213	117.228464
365	STMN4	77.260094	84.658458	85.760933	98.744354	87.986378	116.806667	112.029683	103.149249	91.120571	96.888107	88.66999	70.904159	79.504216	93.73045	159.53715	84.197656	131.237215	101.901531	128.939443	90.084226	117.442027	78.756131	127.108022	97.515575	74.995123	63.817584	84.708222	72.698766	73.875868	58.921696	76.517174	66.080789	123.106453	56.818962	61.204634	56.725545	99.066054	61.470192	81.952493	67.979568	112.945594	80.489193	108.710963	90.717802	102.039032	48.219574	84.087247	20.979351
366	NUDCD3	47.413224	49.674414	28.84572	38.261487	31.880035	25.189632	48.443307	31.230618	49.301768	30.443171	35.174131	35.049241	38.282062	16.659806	14.361317	17.145604	28.634663	30.160276	41.224844	28.577753	24.986021	38.909266	33.569606	27.297853	46.95721	30.648124	38.139027	35.957932	25.435073	30.360454	22.106553	21.533007	34.37893	18.272341	31.078391	22.293369	32.897424	40.637253	30.152652	28.855048	40.668419	11.061056	25.433066	25.957635	21.204751	24.394851	18.331031	17.34712
367	ISL1	0.20277	0.449322	0	1.854523	0	1.787372	0.424656	0.898322	0.30925	0.067072	3.030324	0.966569	0.706749	3.867674	2.332022	7.611804	1.006604	3.138537	9.827316	8.924381	8.682156	4.491655	14.620421	19.269225	5.149862	8.806459	20.098648	5.044859	0	4.442729	2.068411	8.703506	14.32935	13.475036	5.548671	7.510295	25.051642	10.882572	16.114745	22.568331	0.263413	2.140117	6.371463	4.685801	0	0.731025	0.633508	0.785248
368	CHDH	0.29365	0.610535	0.268393	0.686857	0.545483	1.100462	0.836517	0.44404	0.364417	0.592388	0.28635	0.510067	1.322122	0.412251	0.438127	0.587344	1.009266	0.915018	0.181743	0.805338	0.211669	0.52458	0.199796	0.362901	0.328065	1.540314	0.299973	0.470027	0.439023	0.438174	0.081705	1.003532	0.450655	0.27421	0.417511	0.912375	0.156068	2.576136	0.290342	0.387031	0.237143	2.416594	2.180086	0.297504	0.415684	7.613496	0.404282	1.517425
369	IL20RA	0	0	0	0	0	0	0	0	0	0	0	0	0	0	0	0	0	0	0	0	0	0	0	0	0	0	0	0	0	0	0.118301	0	0	0	0	0	0	0	0	0	0	0	0	0	0	0	0	0
370	CLCA1	0	0	0	0	0	0	0	0	0	0	0	0	0	0	0	0	0	0	0.037249	0	0	0	0	0	0	0	0	0	0	0	0	0	0	0	0	0	0	0	0	0	0	0	0	0	0	0	0	0
371	CLCA4	0	0	0	0	0	0	0	0	0.041952	0	0	0	0	0	0	0	0	0	0	0	0	0	0	0	0	0	0	0.101731	0	0	0	0	0	0	0	0	0	0	0	0	0	0	0	0	0	0	0	0
372	GLT8D1	19.013816	16.440493	14.284713	22.766468	16.823123	17.699765	11.531419	15.271323	15.320593	23.858911	17.56758	23.067313	0	13.395999	14.056073	19.471517	11.631072	22.280132	26.988209	10.229284	14.732786	32.741066	20.882342	30.480732	18.622039	23.067721	32.12577	23.886045	14.784381	22.790851	17.327881	14.181572	36.10675	34.185013	23.462513	32.778312	31.68838	36.358033	20.123214	32.957204	27.884249	13.487848	13.807239	28.228806	18.072437	21.308646	6.847101	37.607361
373	ATP2C1	18.080814	11.280554	15.695054	11.876587	14.995453	13.06627	23.445623	9.890849	12.494752	9.405491	10.235261	10.351006	1.140995	10.854917	16.045288	17.673543	8.44752	13.856113	14.706909	13.374669	6.621126	11.716864	9.195806	10.698133	4.113603	10.445606	9.813817	8.151678	10.407299	9.829097	4.874916	15.269678	12.16294	6.398481	13.191681	10.963985	9.676101	8.521209	7.645112	26.504913	7.102284	9.341169	13.224301	6.270534	9.395145	22.563415	16.295695	7.090538
374	IGF1	0.226476	1.6653	5.140145	0.266067	14.384021	0	27.448216	0.237788	5.118788	2.994008	14.204757	0.599727	0	0	1.03427	0	1.049337	0	0	0	0	0	0.663377	0	43.159736	5.6999	2.206318	0	28.995463	0	14.372361	1.111229	1.185625	0	4.269742	0	1.029622	0	0.966014	0.626628	0	0	0	5.95298	27.125725	3.490047	1.847188	0.052131
375	SLC38A5	0	0	0.841266	7.679729	0.235587	1.239247	6.30146	0	0.893481	2.587186	0.966061	0	0	0	2.042019	1.197976	0	1.485811	0	0.792406	0.601906	0	0	0	1.800713	0.454198	0.533575	1.091768	0	0	2.022499	0	0.4767	8.790302	1.557604	0.885782	0.675048	0.254529	0	0.086413	3.52235	0	0.067766	0	0.598087	0	0.547466	0
376	RALBP1	30.613926	24.179504	27.943364	19.962617	19.82699	19.63838	31.667884	20.12507	21.385671	19.885243	16.256255	23.361831	38.125281	13.96468	21.024702	20.430183	31.463847	25.160224	27.570343	26.556498	18.724729	24.553971	19.041917	30.39044	11.082783	18.562228	12.252425	13.382064	25.707602	18.031772	23.684685	18.783007	13.704012	15.409219	11.358865	15.176006	19.313036	16.006559	15.743525	30.669782	31.07076	27.981053	20.760819	22.889393	30.66779	28.933504	22.478908	24.375996
377	RUFY3	56.73325	57.498061	60.927015	75.186414	75.631356	57.541312	77.413866	74.284779	46.661232	69.82843	49.280312	60.071179	27.395247	33.332794	53.124877	58.471551	15.263275	61.971568	55.301639	73.565046	48.384315	60.720347	54.183901	78.620308	51.916277	62.009688	69.853504	60.363933	33.692792	60.59661	44.8922	59.989913	68.728647	59.126914	58.826278	60.121968	85.725765	54.565823	56.725027	71.682322	46.111339	64.792371	61.52588	58.205732	49.219071	57.446444	48.932219	80.135592
378	CNTN1	1.724544	2.662168	1.493859	3.412509	4.055778	1.745123	13.767186	3.130321	1.824849	3.694122	2.277882	4.110157	3.213671	1.258011	4.314918	1.77029	3.211892	0.76041	3.876192	1.232454	6.508159	5.434896	4.602868	3.243824	3.104708	2.515383	4.143889	1.973005	1.168809	2.53574	0.258741	2.120525	5.988301	1.098552	3.717614	1.343368	3.919139	2.343536	4.802526	0.948486	1.275424	1.152301	1.489542	2.684777	1.973388	1.964291	2.579315	0.633606
379	SLC11A1	9.191071	14.47625	4.784882	11.584365	13.07993	17.285948	17.637426	6.07582	5.274955	2.862477	6.376894	19.917072	22.122848	15.492545	13.605671	10.978829	22.354978	13.812242	6.290147	4.416331	5.553311	5.697181	10.211593	5.379816	9.516678	7.275803	2.754466	9.181033	16.545335	3.870383	4.8827	7.832176	8.346239	9.230365	9.017816	2.910187	2.994584	5.280684	4.949847	7.458961	5.966408	18.026277	16.439902	10.210225	4.432852	2.24573	2.704392	17.861812
380	WWTR1	4.558803	10.772949	4.485442	5.197372	1.239102	11.557181	2.372024	8.106194	8.271845	3.072643	4.849528	14.493378	0.590312	17.074375	3.933643	18.237431	17.1236	20.338979	6.931671	29.866795	10.417518	24.645184	3.986321	19.416755	1.415481	3.269924	4.715813	6.900013	5.734737	14.638633	3.669925	5.339196	2.603433	17.814113	2.019645	19.753343	1.694932	17.43645	1.315516	11.844985	13.46151	8.566531	18.053815	9.151067	3.489512	25.843129	7.1203	44.103826
381	AGPS	2.589228	0.778268	1.502718	0.645161	1.654148	1.533702	2.171312	3.271054	1.087595	0.857833	1.182056	1.3894	0.103083	1.054545	3.122236	2.535918	1.00647	1.241108	3.539766	0.9983	0.751602	5.105107	1.497069	1.491234	1.303549	1.756021	2.28536	0.601453	1.828756	2.448098	3.465226	1.764162	2.336468	2.226914	0.87874	3.789547	2.651154	2.406061	1.399792	1.531366	1.832461	1.862999	3.431462	1.543593	2.872446	1.529211	1.376061	1.118622
382	ZNF806	0	0	0	0	0	0	0	0	0	0	0	0	0	0.151051	0	0	0	0	0	0	0	0	0	0	0	0	0	0	0	0	0	0	0	0	0.053437	0	0	0	0	0	0	0.137507	0	0	0	0	0	0
383	CXorf56	6.355426	6.899393	4.940464	4.807059	6.224688	5.559417	4.481743	6.225825	5.443395	5.905499	5.703108	4.248926	8.616049	5.067028	5.003539	7.182829	9.307501	5.271756	4.868577	3.777602	6.21604	4.456516	4.86177	8.294001	4.444303	6.485997	6.035452	4.737558	5.145379	5.564754	7.405414	3.513917	5.925098	5.144351	9.839031	4.208338	10.662027	8.767564	3.787085	8.260283	4.722081	4.515912	7.682884	6.719517	7.816904	3.382322	4.459362	5.937453
384	ATP1A2	0.417152	6.191126	2.193851	11.636183	1.018751	2.774666	1.56163	5.824525	0.819845	6.029116	1.658069	5.597213	1.785945	3.656751	0.416646	6.236756	0.236974	3.694061	0.83233	9.911713	0.66507	12.1773	0.299806	5.215016	0.44066	3.75978	0.350385	0.734903	0.396634	2.223994	0.31298	1.855954	0.211557	6.904196	0.279426	1.684716	0.571542	9.155052	0.388764	2.034515	2.205372	5.956077	4.007117	2.977981	3.894611	48.912016	0.534314	14.306037
385	TTC27	6.004827	2.497298	6.433099	7.191975	5.373804	4.216664	9.900747	1.684285	3.827858	8.320917	6.413876	7.28735	1.228672	6.048579	6.297524	4.141499	1.114343	1.358132	1.622504	1.649866	4.96931	2.117322	2.00724	1.724179	5.079376	4.557575	12.94954	3.760985	2.924796	4.159128	14.183274	4.968458	5.263705	6.056646	3.32926	6.021362	1.586986	1.754594	6.66632	5.397313	7.73877	7.469498	3.377793	2.985335	4.65366	5.134614	7.465422	5.42077
386	ZNF582	1.750127	2.273974	3.043905	2.31683	2.079052	2.690991	4.020534	0.302596	2.903049	1.851968	2.045412	4.705169	0	6.286911	0.183017	3.904214	2.398977	0.94445	6.777018	4.631603	4.952789	3.476039	10.129198	4.37104	2.382678	1.302106	5.504758	8.002162	1.505075	3.811372	6.35033	3.174252	3.328996	6.140007	19.676643	3.284303	2.469232	4.528055	11.042701	3.935384	1.527029	3.821672	1.787792	2.796861	2.510779	1.378122	0.931182	11.752984
387	VSIG2	0	0.697618	0	0	0	0.312484	0.521963	0	0.329783	0.082441	0	0.113141	0	0.731373	0	0.6446	0	0.179428	0	0	0	0.071982	0	0.214906	0	0.610409	0	0.083795	0	0.24635	0	0.475517	0	0.06804	0	0	0	0	0.156816	0.33527	0.760311	0.680441	0.356953	0.536255	0	0	0	0
388	PHLDB1	23.719877	21.128603	29.030797	27.167459	23.624596	25.579175	26.678155	21.77515	22.221442	24.783204	25.198956	23.474852	19.98687	29.006611	18.323061	24.135909	21.015528	25.894871	20.805594	19.454341	28.361463	20.745956	28.612272	30.747838	20.045152	16.689866	28.176958	19.229472	22.2446	16.320568	16.886573	29.389107	34.209344	14.079952	20.618499	12.816849	28.196499	20.533411	23.465955	17.076989	31.343793	22.17632	21.920542	22.064733	29.589685	17.109116	26.32747	17.187358
389	MARCO	0	0	0	0	0	0	0	0	0	0	0	0	0	0	0	0	0	0	0	0	0	0	0	0	0	0	0	0	0	0	0	0	0	0	0	0.180129	0	0	0	0	0	0	0	0.397382	0	0	0	1.395503
390	CYP24A1	0	0	1.056439	0	0	0.57251	0	0	0	0.771984	0	0	0	0.110803	0	0.055374	0	0	0	0	0	0	0	0	0	0	0	0	0	0	0	0	0	0	0	0	0	0	0	0	0	0	0	0	0	0	0	0
391	PRDM11	0.081591	3.421707	0.669869	0.289508	0.053643	0.034184	0.286051	0	0.364559	0.224365	0.194216	0.125848	0	0.076579	0.212851	0.231711	0.234294	0.450891	0.137787	1.295951	0.13511	1.055391	0.303239	0.261198	0.091319	0.177452	0.09098	0.007367	0.511458	0.093886	0.15706	0.451254	0.40401	0.140067	0.372535	0.448505	3.019214	0.479077	0.355564	0.284254	0.550583	0.153518	0.501142	2.517461	0.159034	0.700221	0.748179	0.027845
392	SYT13	2.45087	0.708336	2.827224	1.021039	2.202053	0.634404	2.878262	1.026692	1.98042	1.843644	2.029949	0.629816	1.549281	0.459196	2.190476	0.770608	1.108316	0.201706	2.741391	1.249456	2.058593	1.098564	2.313265	1.62989	1.366148	0.345852	2.402219	0.521554	3.297763	0.393227	1.353586	1.838792	3.810664	0.286144	0.871552	0.693992	3.182862	2.132816	1.670555	1.598902	0.805921	0.285072	0.698403	1.126338	1.765217	0.188203	0.814814	2.068199
393	SNAI2	0.701048	2.068058	2.303004	2.804324	2.031993	0	1.760017	1.567836	0.917326	0.042087	0.604536	1.124003	0	1.181531	0.52487	0.822532	0	1.211781	1.541814	0.356333	2.030564	0.110242	0.521165	4.035986	1.358511	0.070809	0.369654	2.363564	0.062946	4.008534	0.841878	2.19334	1.614165	0.818832	0.551363	0.151844	0.492602	0.284545	0	0.770208	2.680941	1.417265	2.828766	0	1.589935	0.032765	1.061048	2.875984
394	CD74	1.086648	3.686651	1.506909	1.798614	2.227199	1.88943	1.526206	2.287904	1.114918	1.441252	1.571066	1.192459	1.659705	1.655551	1.537785	1.937496	1.681581	1.153935	3.056165	1.50246	2.294576	1.709783	1.299635	3.081837	1.257619	1.512697	0.5619	1.016827	1.292358	1.236856	1.252634	1.924508	1.661649	2.176556	1.341332	3.630033	2.089588	2.276847	3.404568	1.406465	1.706641	1.416467	1.997858	0.703632	1.386697	1.469717	1.315302	0.413875
395	HGF	1.026687	0.731468	0.010352	0.196785	0.19857	0.488749	0	0.904899	4.013865	0.257678	0.791682	0.248689	0	0	0	0	0.125541	2.15019	0.180926	0	0	5.83081	0.620755	0.219949	1.088801	0.72988	0.275831	1.196269	1.19007	0.708124	2.430536	0.199112	0.069641	0	0.779319	1.390984	1.040862	0	0	1.852228	0	1.046803	0.023041	0.154386	2.701274	1.34427	0.263259	0.303816
396	ZRANB1	7.287833	3.298486	3.650874	1.790438	3.796351	2.418525	7.185366	2.488858	2.436872	3.018942	3.782882	4.454708	0	1.70033	0.966226	3.89166	1.347323	5.488027	5.293481	1.739756	3.887579	2.203222	2.054279	1.936879	0.802073	2.964679	1.693599	0.901902	1.026902	2.306389	4.208088	1.233542	1.753856	1.067022	0.753162	2.607372	4.54429	1.899875	3.469696	2.827997	1.195574	5.514728	3.909954	1.045403	1.545068	2.710634	1.139438	2.080838
397	NCDN	15.825259	6.747679	8.539028	9.595489	10.614776	8.488901	12.380478	10.78947	10.229511	14.220627	11.010427	8.838679	10.548717	10.838467	8.286401	10.396715	2.233024	11.628199	16.398279	15.43245	14.082451	16.06944	17.148962	15.005856	9.007088	14.349792	24.938933	16.270567	9.05107	16.575695	18.804486	16.706404	24.410824	14.163224	18.139564	20.93885	22.627966	19.806771	16.131495	26.085637	6.149725	7.323127	14.174028	14.975203	14.506642	21.051874	6.192079	11.455209
398	ADGRA2	0	0.143836	0	0	0.008908	0	0.313066	0.05506	0.126704	0.014821	0.072377	0.163668	0	0	0.121634	0	0	0.54124	0	0	0	0.192331	0.041588	0.195255	0.447411	0.068766	0	0.693225	1.376992	0	0	0.030266	0.518497	0.200241	0	0.037351	0.183833	0.043224	1.277271	0.171014	0.357804	0	0.239929	0	0.087186	0	0.086599	0.104715
399	CCT8L1P	0	0	0	0	0	0	0	0	0.305206	0	0	0.071378	0	0	0	0	0	0	0	0	0	0	0	0	0	0.175011	0.182726	0	0	0	0	0.204322	0	0.429251	0	0.064542	0	0	0	0.634543	0	0	0	0	0	0	0	0
400	ZFP64	4.79078	6.189903	5.889942	8.375725	4.742156	5.526441	6.452441	6.499238	8.716792	6.041717	5.429821	2.47307	5.580929	4.572384	3.77384	6.21327	4.034137	7.809166	4.75076	9.567562	7.436494	5.379082	5.459085	10.711457	5.738733	3.905743	3.302906	3.965079	2.864715	4.756932	4.089402	6.936303	4.655673	7.632698	4.870329	6.339504	5.693045	6.505899	8.626838	6.149721	6.235962	3.091093	6.376563	4.791161	9.285791	4.265545	4.61163	7.073423
401	MNAT1	190.573322	243.309893	346.492662	278.328298	193.179229	253.466219	444.944044	393.394967	301.930031	247.966994	313.024718	215.627756	211.411735	209.897176	212.734517	255.373249	426.061641	171.540301	182.833864	259.991463	211.206231	177.979685	182.001845	196.951561	259.28336	181.475055	157.848938	145.616396	396.683231	174.978678	175.880736	165.074359	206.909951	164.282688	116.202737	142.827521	290.369462	137.536668	189.882498	220.312981	138.924181	182.976465	136.98622	162.378113	135.524688	300.630114	209.92315	210.123376
402	SAMD4A	0.92099	1.279662	1.349198	2.830619	2.17153	2.139156	1.027405	1.608392	0.973575	1.767947	1.204328	0.583007	0.931157	2.744747	1.263321	2.852445	1.163118	1.565478	1.390932	3.787079	1.415032	4.772704	0.853457	3.47837	0.395713	1.728534	0.435081	2.574607	0.730257	2.2012	0.495179	2.184656	1.053625	1.567184	0.395146	4.44708	1.769668	1.69205	0.743606	1.614464	0.487716	1.67769	1.283817	0.54249	0.579257	3.738054	0.179647	3.638803
403	RUNX3	0.017723	0	0	0.026739	0.03823	0.019791	0	0	0.017231	0.020706	0	0	0	0	0.118115	0.018379	0.062483	0	0	0	0.045993	0	0.013502	0	0	0	0	0	0	0	0	0.041345	0.023831	0	0.022467	0	0	0.345074	0	0	0	0.028516	0.011353	0	0.045305	0	0.027687	0.68865
404	MRE11	2.558917	4.452206	2.668366	5.659121	2.0883	4.319405	2.451618	2.179857	2.913025	3.710463	5.616132	19.209965	1.959662	6.468589	3.187862	21.719472	3.351048	1.494799	1.734922	5.364713	1.421941	5.110633	2.752771	6.034613	1.722639	7.671575	4.194062	1.031826	2.030623	3.95507	4.699608	3.144379	2.624449	2.049269	2.119492	11.877036	4.223174	2.716689	8.301047	3.0018	2.572958	5.393164	2.464806	3.347013	3.505437	4.304609	15.295013	20.203472
405	PLEKHB1	2.491492	3.406761	0.098028	1.343596	3.135206	5.777324	5.836081	4.217884	0.493104	5.001545	1.877114	14.26443	0	10.390815	4.814007	0.306625	0.710733	0.365153	1.802474	6.79415	2.556817	13.981404	0.7706	8.678272	1.455568	5.809413	0.585337	5.796018	0	1.66892	2.456593	2.394153	1.718076	10.667809	1.074858	4.468976	2.768495	10.089721	0	11.498927	8.788685	4.051372	6.793917	10.687115	3.209786	38.130695	0.452762	8.472767
406	SERPINB1	1.571331	1.323048	1.496202	1.983821	1.769467	1.609907	2.834608	1.384455	1.088952	1.099896	0.962657	1.154406	2.493979	0.892796	1.075647	1.2157	1.446326	0.28952	1.465512	4.297931	1.19796	2.71081	0.810375	1.46413	0.941529	1.746114	0.849758	1.057753	1.814769	4.350803	1.271447	1.533942	0.758019	1.678897	0.943036	1.155803	1.898715	0.92214	1.043854	0.621974	1.560013	1.628956	1.55635	1.435496	0.951295	1.322463	0.845347	0.620913
407	CYP3A43	2.69682	1.962832	1.40782	1.316908	1.690629	1.898465	2.035718	1.787212	2.302723	0.987026	1.609903	2.341225	2.83489	1.427021	2.197957	1.565478	1.900438	1.59243	2.075743	2.168039	1.972613	2.10275	1.893209	1.498352	1.861589	1.192419	1.515338	1.78645	2.10437	0.691702	0.787098	1.505612	1.087656	1.312547	1.362699	0.959424	1.278425	1.374631	0.845178	2.177682	1.192904	2.266995	1.763127	0.661719	1.451406	1.383898	1.330386	0.992503
408	SLC7A9	1.766744	2.491028	1.648552	2.383916	1.978177	1.976465	1.312007	3.159076	0.906961	1.07682	1.090532	3.413846	1.356754	2.570615	1.00685	0.529612	4.659453	0.503794	0.728629	0.836588	2.074967	1.944716	0.898587	0.711193	0.939224	0.840285	1.210656	0.707019	1.504297	1.956592	2.02141	0.664294	1.678343	0.255441	1.181704	1.630926	7.80682	0.584703	0.546534	2.090509	1.31347	1.329553	2.000537	0.804337	1.754693	1.084058	1.557694	0.955226
409	SPAST	14.214115	13.985462	12.747764	16.394606	12.437511	11.698812	12.75591	13.860568	11.229263	12.142436	13.27025	9.609164	25.426852	8.703911	12.568393	8.563996	10.894092	6.287906	8.970546	7.412488	10.006079	8.637589	12.277051	14.64676	11.672969	7.848781	11.507414	6.165258	6.574799	7.545319	8.703442	8.689506	10.057506	7.314751	11.671054	10.612395	10.723042	8.276144	8.669048	5.431362	8.5203	12.739951	11.852356	11.906023	9.028407	4.8123	7.476289	4.713893
410	NRXN3	30.743509	34.374951	39.328675	43.863151	39.944443	50.141563	27.530292	33.087379	24.263745	38.880168	31.434373	36.971855	14.623964	47.790541	26.993538	29.12461	24.774223	30.602139	38.54433	21.049328	45.055945	13.643974	41.545056	25.561566	20.730403	33.890152	38.171954	25.969714	22.637875	30.624952	32.935166	38.563813	48.460719	18.124167	39.036965	10.94174	29.672285	18.635258	43.44964	16.697486	48.72047	33.992486	40.194825	43.706151	30.845965	7.168327	58.780133	12.672899
411	OSBPL5	11.0955	20.193226	14.914673	16.618763	16.236622	13.760138	10.105991	11.130418	13.149667	13.551673	8.830172	13.978344	8.302154	7.885618	8.77257	16.010443	15.793232	18.761378	20.560636	7.133385	11.490539	13.288187	16.082827	13.656168	11.687827	14.436303	16.386721	14.553436	7.927199	8.222881	11.094974	14.439773	11.53747	13.909914	11.778785	11.664444	17.409978	15.777679	9.158394	7.268658	20.31007	5.604222	16.931409	13.909308	25.434409	2.881086	9.821829	8.9828
412	AQR	6.212263	4.213635	5.926882	6.780486	6.771497	6.7813	7.565333	6.355962	4.646868	4.427957	4.168454	4.064927	7.152861	3.763501	3.606161	4.999984	3.332244	5.380481	4.574564	4.6285	4.569987	5.968138	5.934492	7.53417	3.208888	4.746727	5.53809	4.662392	3.566139	4.8634	4.034827	4.52708	3.006935	5.62358	4.50171	7.798459	5.724309	4.316578	4.073872	5.017825	4.191403	4.820962	4.658578	4.459465	5.655239	3.793859	6.34727	4.885883
413	CPS1	0.479422	1.134237	1.295691	0.369236	0.538826	0.510207	0.821618	0.437147	1.445124	0.484321	0.864931	0.57764	1.214393	1.197331	0.712533	0.627625	1.707732	0.262975	0.262095	1.801224	0.734099	1.477342	0.776573	2.311044	1.992569	0.843753	1.446406	0.160123	1.328732	0.346385	0.737249	0.716887	1.534745	1.756481	1.092132	2.559773	1.058802	3.752383	0.218914	3.259206	0.556343	0.826119	0.483384	0.327554	0.22808	2.071778	0.738961	1.418346
414	C8B	0	0	0	0	0	0	0	0	0	0	0	0	0	0	0	0	0	0	0	0	0	0	0	0	0	0	0	0	0	0	0	0	0	0	0	0	0	0	0	0	0	0	0	0	0	0	0	0
415	FHL1	139.712061	85.390929	140.480906	59.350156	184.380709	75.005167	135.052289	92.31961	152.078158	120.454499	99.945784	83.53715	6.064322	55.777305	111.6539	79.056089	31.9074	57.501579	176.434795	96.850518	143.238765	92.513302	153.135997	86.654988	103.836146	70.492825	128.836219	55.681218	87.04182	79.110937	150.481307	79.511857	142.036567	59.306924	167.91683	82.847034	179.041599	74.658476	151.382965	98.397252	92.25813	103.75784	68.696892	63.987737	127.330717	171.265955	94.533377	124.511722
416	RTF2	53.926068	34.447219	42.205382	33.64929	38.491957	35.039462	25.388493	23.777564	46.774289	45.150228	35.228612	45.013137	12.986438	27.070295	39.809334	34.803288	32.36284	29.977245	43.227208	31.340028	26.104453	45.393282	27.917667	40.023418	40.682419	35.896764	51.138062	39.274253	47.047659	34.693197	41.018865	42.983873	44.303954	35.81881	52.886256	40.832595	51.785281	45.640051	50.153866	39.240437	56.625086	40.897351	31.714776	49.597213	34.396239	55.282885	58.447189	32.922514
417	GABRA1	3.314466	0.543063	1.432621	1.006434	1.000889	1.051648	1.610376	1.652664	2.768225	1.221344	1.000187	2.334985	18.565419	1.349103	4.776238	10.982511	7.198263	2.28196	10.367075	8.534756	3.159039	8.310531	3.220118	3.327973	3.767249	1.091955	0.579491	2.489126	9.54837	1.373132	2.524293	5.68663	7.851561	4.430107	2.772827	4.539791	3.253435	0.336699	5.289344	11.228114	2.510655	7.850543	1.641409	1.359771	1.664787	0.943978	5.540483	3.192378
418	NLRP2	15.24636	20.573652	15.195897	32.070182	13.638685	29.11954	19.411976	26.495805	11.034872	20.448872	11.676279	22.664153	11.811381	15.346815	16.579622	26.997467	16.466586	20.030368	23.068035	25.798064	12.871077	14.665004	9.767478	16.505535	13.136272	25.017625	10.310512	15.350972	12.190665	24.176356	11.859765	18.958125	15.651343	14.992027	11.452835	15.465597	17.524674	10.799331	10.527047	21.155497	28.531056	25.405344	28.33448	27.054089	23.60915	10.072158	9.608989	12.33715
419	SLC45A4	0.775584	0.081129	0.071956	0.614853	0.566066	1.657664	0.110306	0	0.253765	0.362772	0.340318	0.58626	0	0.374007	0.012953	0.183968	0.338271	0	0.723869	0.084691	0.126305	0.752852	0.203365	0.031425	0.272196	0.66364	0.521921	0.177031	0.361002	0.556139	0.239099	0.377943	0.053447	0.067645	0.103986	0.21327	0.732317	0.17407	0.21437	0.374989	0.177041	0	0.539887	0.034915	2.382233	0.017913	0.654313	0
420	RNF10	142.375502	166.652444	182.339106	173.735323	153.237706	141.814937	191.306983	128.417477	196.129587	180.023414	144.85652	173.851376	24.408137	196.819486	138.227084	192.210679	96.870963	203.105358	164.652968	130.262422	181.443818	143.038153	143.543199	244.036486	125.40463	216.575186	198.793487	131.626344	117.608403	147.252894	214.224808	144.498728	197.297675	119.925753	171.49472	133.288894	182.233865	103.352969	155.549232	176.738502	192.596789	129.612449	177.739175	204.650588	256.079216	187.662735	170.731786	138.352435
421	ZNF839	10.39062	10.674647	7.317719	8.724672	6.160389	3.299963	4.24727	10.120221	5.283713	2.878003	5.394632	5.662692	6.707836	4.237109	2.750409	14.173555	7.362594	3.590918	4.632242	3.659453	4.458045	8.736621	5.619825	6.995974	3.707884	4.23903	4.558949	2.90675	8.390433	3.092144	2.128516	4.88345	4.145046	8.511227	2.729041	5.097702	7.250535	4.984682	4.732065	8.229035	4.483608	6.073063	4.991407	8.161218	5.108655	5.823958	6.89515	6.855489
422	ZDHHC6	3.472485	15.7294	15.781578	5.669709	9.859065	9.292817	12.572178	11.999234	7.036297	13.460941	16.094799	23.600388	1.727781	26.124325	13.02968	15.938513	5.555029	4.29079	6.120045	5.419338	13.212947	23.263011	24.05757	19.318263	10.519164	14.928288	18.409183	8.127681	1.533478	12.635344	23.201443	10.983512	12.94988	12.172183	19.047199	15.273267	11.068499	8.739809	12.742804	11.384236	9.2556	14.469621	10.355673	13.815755	8.95446	20.833774	2.811143	29.202565
423	GRAMD1B	2.914917	1.064209	2.204578	1.315293	3.14316	1.580449	3.460265	1.374898	2.850153	1.567941	1.634555	2.967185	0.336816	1.265314	1.142285	1.617833	0.87246	1.809057	2.319117	2.138135	1.952616	7.710209	1.251752	1.634213	0.9666	0.84359	0.944371	1.530347	1.542381	2.401107	1.50043	3.930102	2.868628	2.319415	1.868596	3.460471	0.92859	0.494073	6.684288	1.211459	2.283113	0.997664	0.742351	0.446515	1.740354	1.51678	1.709099	2.220037
424	RNH1	90.431061	43.95408	60.062358	58.43776	66.402486	58.363837	70.663736	49.587818	71.53195	70.159433	69.178366	69.629414	46.349587	56.334189	55.194359	55.705247	36.732837	36.05499	64.447905	73.350769	61.137836	81.636402	70.758105	39.570763	79.332455	69.138343	79.021004	101.294522	100.634512	67.311705	57.915017	82.150411	90.992621	79.711446	78.611823	98.231699	112.631713	75.154394	54.756253	132.512418	39.89635	68.537346	60.664162	66.071473	100.400731	62.498033	53.504068	72.606333
425	NDUFS1	14.959706	30.566214	19.97437	26.592723	32.911952	17.571227	34.949759	28.156245	20.666165	24.353435	26.316012	29.494727	12.881606	21.456517	22.098216	18.826316	13.803477	21.022576	18.518961	8.572482	12.092681	18.399126	7.559286	37.290274	18.610571	18.078064	23.084249	18.069296	8.959675	16.972908	27.109405	18.099327	18.534925	20.339448	19.544362	12.864296	30.41196	19.668029	23.300325	26.672407	17.58666	26.121815	27.924732	24.36187	23.057773	24.758176	25.09333	29.815708
426	RB1CC1	25.724081	34.009354	37.126803	23.243954	49.039225	31.207485	36.847254	31.264358	22.208733	39.565113	30.101215	37.306385	5.337256	28.400485	23.430098	32.0204	21.548069	19.88193	28.973318	22.944405	31.835788	26.563013	26.26603	22.045259	13.699089	23.484759	23.360399	22.25677	10.892495	28.149146	17.763376	22.530785	17.287718	16.347579	17.25849	13.192203	25.750911	16.416726	18.316865	26.68496	24.224709	17.192605	14.372799	31.817902	38.685373	12.739814	29.184043	16.114168
427	ERP44	3.558831	2.008815	2.449093	2.789456	4.001643	3.741127	5.094953	3.242747	3.656362	2.365875	5.085982	3.5782	0.551164	3.426734	2.828443	3.145448	3.188344	3.46782	2.64556	3.957984	3.968267	4.07524	2.95472	3.7367	2.866849	4.048198	1.639773	3.157238	2.695974	2.452744	3.299916	2.623911	2.299109	4.250568	3.438986	3.716893	2.300881	2.311343	3.061396	3.436247	3.577548	2.169614	2.979051	4.278162	2.576317	3.082277	2.193352	3.035743
428	ALAS1	25.827282	28.8773	24.994787	10.016119	20.267935	19.759975	10.545049	13.499317	25.557197	18.919392	10.026018	18.345623	0.104072	11.335199	19.945534	16.436043	2.727381	31.824239	24.603532	14.479507	14.284219	19.459284	16.79992	24.624926	24.468405	22.738581	26.236295	18.211068	12.562974	15.99305	18.822663	22.429977	32.694766	33.657127	14.260191	22.578246	24.950303	17.570071	30.261528	34.083393	21.748582	19.189343	23.697075	23.384784	45.3896	15.655573	11.704485	9.667996
429	BIRC3	1.85486	1.066817	2.572036	3.675158	1.916669	3.76453	2.606046	2.943506	3.415688	2.298314	2.143133	1.816495	8.160967	0.641443	1.627064	3.245517	7.509053	2.472968	2.22055	5.805623	1.69987	3.169221	3.151582	2.140705	2.803836	2.969252	1.383044	1.416031	3.30412	2.628538	1.123241	3.158472	1.45491	4.263085	1.417705	2.394062	2.581075	2.108972	1.211174	1.05956	2.643791	3.728297	2.824402	2.247779	3.072391	1.100751	2.583042	2.072127
430	AKAP11	1.353821	2.046424	1.68034	2.980615	2.174773	2.0855	3.81681	2.226385	1.920486	2.954906	2.511211	1.995759	2.442762	2.492866	1.910078	1.477738	1.403167	2.112571	1.646483	3.151653	1.580995	2.050903	1.576333	3.184371	1.911679	1.296713	1.319289	1.071006	1.982906	1.4287	1.954553	1.227398	1.568986	1.445874	1.537274	1.095062	2.594844	1.442656	2.175083	2.773788	1.568174	1.331904	1.450694	1.767358	1.869743	2.011569	1.199508	0.868009
431	GLRX2	9.307583	8.427482	3.985727	4.866099	8.224132	5.847893	4.277225	4.555114	6.919023	9.162258	9.26795	17.903881	0.908754	3.298142	4.480416	9.167602	6.355215	8.897692	9.43722	4.196518	3.983122	7.586371	4.107986	2.765034	5.700722	7.847807	3.055708	8.165345	3.496237	9.322551	1.451327	5.625597	2.0182	4.711295	11.995134	6.426194	12.054648	5.079949	4.892301	5.631657	9.653352	5.355262	3.495087	9.466187	8.484199	9.179476	5.943511	11.927376
432	SNAPC1	4.422886	3.582893	4.702321	3.651716	4.80899	4.474491	4.341799	4.269005	3.709332	3.277092	3.199678	3.317996	6.502043	3.523741	5.745079	5.276567	3.703696	5.339322	3.408253	4.935299	2.604033	4.409778	3.050817	4.966107	3.27136	3.764296	2.94747	3.177387	3.064235	3.119732	4.676899	3.81551	2.925032	4.307467	4.164081	3.984768	4.754552	2.643698	3.543776	4.331256	4.16942	6.07982	3.094605	3.304815	2.93468	3.870317	4.921481	7.166639
433	DERA	5.039543	8.725598	1.238433	6.154103	3.253096	5.196586	2.345404	10.933257	3.5432	1.323476	8.178837	11.478818	0.14251	13.344596	1.721506	9.482405	0	6.876924	4.02919	12.277066	4.859188	10.949424	4.607497	2.01607	3.953561	9.847215	8.025256	7.771522	0.304527	4.972342	3.720555	7.148503	3.700287	0.966258	5.895982	2.963427	0.494732	13.02572	5.269009	1.956065	3.550376	10.676996	4.701218	5.814063	3.500938	25.35842	12.483037	15.950598
434	STRAP	70.422961	75.939206	68.516948	78.884499	70.120799	65.159841	90.346421	65.974927	58.439846	86.840931	86.273969	78.712643	28.809827	68.327638	93.969265	73.41941	49.0051	63.424694	95.816726	80.868924	57.895571	75.738856	60.556557	91.234186	97.156854	124.778876	86.659534	80.87854	121.212187	100.836706	101.407063	69.766373	104.12215	99.764047	135.008775	108.101875	113.039404	111.612641	109.113992	97.415109	83.780186	58.773734	72.394436	63.92812	100.223308	139.313273	82.640101	102.561881
435	ABCC2	3.971572	3.181203	1.612428	1.633989	2.868176	2.376013	4.341904	5.492633	1.64405	3.20183	1.998215	0.489892	6.762919	4.472709	3.278442	2.3151	2.200568	0.504002	3.189758	3.129106	3.050028	2.459573	1.39083	0.499526	1.868198	1.777706	1.582261	1.305267	1.8952	2.425364	3.318542	3.546411	1.356898	3.170944	0.355688	2.753162	0.272937	1.348078	2.987581	2.72618	1.526917	3.969827	2.775461	2.960745	0.927749	1.843382	1.330833	0.760551
436	DEF6	2.775689	0	4.603882	0.047979	0	0	0.583638	0	1.436052	1.088483	0	0	0	0	0	0	0	0.320529	0	0.152175	0.784619	0	0	0	0	0.12389	0.840785	3.394092	0	0.110019	0.061374	0	0.491743	2.950226	0	0	0.369373	0.386414	0.701379	2.565181	1.148984	0	0	1.256598	0.396354	0.200641	0	0.095788
437	PLEKHO1	75.507326	59.902506	62.595813	74.848693	66.483688	65.759221	57.907133	71.806514	52.48793	63.740884	56.347237	61.196548	22.644168	56.218526	38.414492	74.109897	29.694355	66.194072	67.214997	64.700545	60.51629	44.225021	51.414098	57.324579	58.107758	80.952936	70.087008	69.326642	58.167291	73.769285	54.305093	81.148209	56.163477	67.160874	76.456205	51.335268	70.365186	49.448941	54.962942	67.957214	57.665289	62.512244	77.51701	64.905596	61.459138	45.11274	62.419938	42.213001
438	GCLM	0.778464	1.818173	3.488874	7.96853	2.593814	3.666139	2.076007	2.59896	1.391394	4.292137	4.326911	6.662305	2.763049	2.603237	2.71204	5.064591	2.583124	5.892778	2.219462	4.347726	1.966135	8.157651	2.998269	6.710021	1.083569	4.714231	2.780619	3.030598	1.770807	3.656828	0.72479	3.423556	2.358537	2.227703	3.385839	6.602043	3.986429	3.3812	2.344371	6.08617	3.686877	5.065197	4.449431	2.635212	2.382957	12.408127	1.83857	7.042445
439	UBR2	4.306785	4.929891	4.331749	3.710836	3.762905	3.509108	5.30159	4.029727	3.658583	4.353869	3.176503	4.811027	3.363472	3.735724	3.170205	3.217999	3.227692	4.394838	6.206834	4.127849	4.203006	4.294287	4.125201	4.034333	3.280245	3.521601	2.598191	3.783046	2.74405	2.880017	4.591797	3.125722	3.362239	2.040722	3.165733	3.192058	4.144499	3.375289	4.188755	4.777351	4.593548	4.957772	3.132325	4.910414	2.953759	4.202448	2.980777	2.613999
440	EHD2	44.210777	43.164258	53.268741	61.378072	61.503917	70.682036	71.508918	119.599264	75.159215	46.482457	63.502745	99.735316	166.510962	31.915982	81.212288	69.796933	238.269803	69.956431	56.450991	82.257212	87.853766	55.011195	104.890283	59.033494	71.054935	73.719452	90.307392	60.799495	228.427012	41.227376	16.537656	72.425357	55.147713	70.211338	67.904876	25.185835	71.378327	51.069859	62.978932	45.772072	106.966938	136.488395	72.157042	48.768888	60.945961	42.572128	49.554458	92.23671
441	DEPDC1	0.424473	1.035409	0.673712	2.522021	0.924706	2.244864	0	1.176826	1.805719	0.53895	1.484002	3.290741	4.116604	5.051522	0.900095	4.802199	0.668046	6.791877	0.737651	2.973123	1.863124	12.753652	0.153542	2.034113	0.237575	1.229039	0.775379	3.576491	0.023324	1.704608	5.462665	3.736904	0.099235	1.803721	1.663123	2.035204	0.523611	1.193072	1.000089	0.991676	2.765518	3.139244	2.471797	6.083229	0.387322	1.66373	0.590341	3.426566
442	CCDC28A	1.679565	4.060816	2.821913	2.144107	4.433825	5.878939	2.13078	8.041586	6.166155	4.804734	4.095604	3.627479	0.78805	4.047461	2.478695	3.454135	1.346879	2.604338	2.048908	5.409425	2.682157	4.048581	1.799008	5.858349	2.654694	1.971583	3.152992	3.116663	3.355637	2.383783	2.867356	2.742998	0.931862	1.111029	1.127916	0	0.566776	0.563539	1.422576	1.216581	7.185573	1.564966	2.842784	1.52922	1.816394	3.454131	4.065892	6.55314
443	RRAGD	7.494909	5.796839	4.780637	4.008106	8.370009	7.490017	14.725848	5.965723	11.717437	12.077117	8.456615	7.211834	0.525137	4.656027	3.149927	12.195385	4.842329	12.265903	10.029699	20.911747	9.529369	13.962713	13.691652	19.018578	4.744646	7.59804	11.516586	7.825358	2.920366	5.476893	7.854872	4.182476	9.892381	13.216236	9.045489	33.823396	13.961714	15.310295	8.717765	20.350275	3.885094	8.927162	11.100647	12.143548	10.692364	17.298101	10.791736	18.198913
444	HSF2	15.498527	18.217553	12.67525	8.76189	14.187995	12.581732	13.584228	12.178633	7.320672	18.435543	10.907717	11.350903	2.935929	8.004405	12.876946	12.941618	4.932796	11.798959	25.822945	10.828748	12.680446	14.670827	12.569364	13.775159	10.685184	12.757679	15.797236	11.182343	12.855153	12.693531	14.71899	11.563427	21.393385	12.737367	19.121099	18.643385	21.11693	15.059029	15.987369	9.468193	20.169364	20.078073	15.290552	19.801124	14.951587	22.14016	15.129708	17.194812
445	PHF20	41.653468	43.79906	42.106984	54.928882	66.728757	41.379161	48.065494	41.10058	50.761677	52.245765	47.807745	42.612673	26.169789	38.301888	46.476367	32.952629	49.563752	57.008942	45.976785	41.717529	56.530407	50.490279	42.271511	36.865148	37.197315	45.858913	46.535262	41.528219	74.218248	38.546132	54.508907	51.75613	38.158185	53.310252	45.826543	46.769496	60.182114	29.430889	42.120767	44.503796	45.811667	74.572164	38.950582	56.603104	42.221232	26.971948	50.432077	29.392109
446	HSD17B6	0	0.647223	0.193726	0.316916	0.30172	0.386007	0.190146	0.411937	0.356709	3.701051	0.644629	0.08163	0	0.357454	0.154242	0.742082	0	0	0.379849	1.437913	0	0	0.193067	4.814873	0.200866	0.43092	0.214233	0.061586	0.096977	1.476991	0.326144	0.139753	1.166844	0.337903	0.032352	0.047247	0.620595	0.409308	4.640037	0	0.145595	3.291234	3.230211	0.301637	0.068192	15.035377	0.460549	0.3557
447	NR1H3	18.87125	4.636059	8.536047	4.748749	1.08304	8.417087	2.185983	1.748821	9.425748	2.306924	5.688742	5.769003	10.360572	4.163867	6.919229	1.714163	0	5.857391	9.18813	7.981913	10.516636	4.989495	5.68668	20.617216	12.990885	8.203913	8.135886	6.492395	0.990354	5.125803	21.473676	3.461419	6.57836	17.573963	4.260732	11.197508	9.852229	9.403078	10.796894	7.168362	4.763824	6.86308	2.021436	10.275683	3.759026	14.64796	4.385155	17.997561
448	TYMP	0.501084	0.557349	1.336009	3.701211	1.307831	1.424525	0.74366	1.549856	1.354633	1.120938	0.817147	1.613219	1.190061	1.816877	1.027787	1.169296	2.603386	2.580278	3.113079	0.646823	2.059366	2.061543	2.05871	3.341117	0.892296	1.381282	2.419375	0.471253	2.559912	1.175945	1.869963	0.511139	2.513311	0.507717	0.308565	3.10939	0.874847	0.967625	1.573549	0.668542	1.083134	2.285707	0.972587	0.638846	0.224916	1.915957	1.433789	0.754269
449	NCAPH2	62.213997	61.146344	44.514925	40.015218	43.511606	56.810236	44.401955	55.37498	43.215685	65.575678	43.589041	64.268821	26.426516	74.915058	15.654626	62.623554	17.713887	36.58812	38.355427	40.207551	32.763366	44.205095	38.732326	31.036128	35.261726	69.715881	67.533051	99.674636	40.954836	50.382617	63.295822	68.786663	75.323025	80.381572	84.350053	64.03159	61.024941	77.251283	62.50989	40.344446	54.881386	71.953244	62.371689	74.541606	60.638107	47.408993	91.613959	101.553277
450	TOMM34	4.166594	4.035771	3.955707	3.196325	1.904228	1.59688	6.470562	1.475912	0.891015	3.556523	2.972686	2.244096	0.430754	3.868386	2.99773	2.251559	1.104322	2.847103	3.77246	6.420554	3.481959	5.818012	3.685229	7.816263	2.427255	3.714037	3.734142	3.033225	0.794828	1.99521	4.361236	3.613395	2.445083	7.962343	4.105444	4.010001	2.768311	5.816426	3.265883	5.818686	1.509137	3.863239	1.98177	5.781527	1.083115	7.319749	4.909178	9.678327
451	SEC63	76.781262	48.621316	75.213523	78.51926	83.618751	46.351539	73.315015	62.967039	60.731797	67.630028	52.375134	62.622818	52.121096	45.168677	89.613144	45.344561	70.329744	66.177342	80.337302	68.282071	64.144597	79.437244	32.107314	60.922898	67.620788	65.131003	54.107842	57.257902	59.496383	46.926312	42.949629	53.161192	34.591944	38.365463	62.30033	73.953063	70.427998	48.472406	44.634241	54.997359	38.952988	51.192479	47.208687	49.210853	64.301205	64.16469	43.057132	66.573838
452	KPNA6	12.899524	13.348348	11.237637	14.088017	10.701588	12.527745	18.131849	15.102245	15.521603	13.623391	11.818024	12.013309	5.116994	9.975764	8.231608	12.88492	18.576236	15.041351	14.905179	16.183153	12.707887	16.133547	10.331351	15.855632	13.789832	14.256036	12.049348	11.07256	12.810962	11.320498	11.314249	12.336945	12.048039	10.933126	13.976192	15.002606	16.021314	9.589576	9.925602	15.083287	12.585428	19.275719	10.710596	10.807788	15.228623	13.366968	13.41754	14.419897
453	VIM	24.384219	70.383694	11.87359	60.973114	13.7778	53.07879	16.991134	69.813348	26.623545	74.242663	35.584165	97.648447	16.597431	133.148758	14.657236	142.801304	20.397948	150.576573	26.212666	253.95129	57.243315	336.476463	32.652883	202.767795	9.979719	117.759345	45.75556	135.490471	9.775704	99.486076	22.37953	122.419687	73.281741	267.81717	41.380374	303.481185	31.201888	336.799269	62.292975	300.443474	50.237476	124.520648	108.656664	134.045628	16.700203	263.764907	40.948933	242.25673
454	RTEL1-TNFRSF6B	0.500902	1.433633	0.347255	0.230591	0.60839	0.19497	0.486202	0.248585	0.600184	0.273787	0.229504	0.69028	0.341402	0.545493	0.257773	1.127645	0.159288	0.372756	0.335883	1.134883	0.342813	0.59161	0.785179	0.877194	0.55936	0.280326	0.164621	0.169488	0.324633	0.371645	0.186161	0.332627	1.061977	0.998401	0.840604	0	0.531208	0.273075	0.642998	0.621348	0.367396	0.241799	0.280552	0.094767	0.220314	0.310865	1.562711	1.606701
455	FAS	0.380082	0.852916	0.537996	1.159376	0.532634	0.616042	1.261687	1.60065	0.340794	1.151233	0.705307	0.351355	0.482072	2.043558	0.252009	0.975407	0.732377	0.796574	1.368735	1.208538	0.205094	0.532609	0.49163	0.547086	0.410728	1.409125	0.642925	1.473055	0.729863	0.521105	0.305051	1.018459	0.961184	3.10795	0.293223	0.706569	0.866962	1.656929	0.232061	0.372109	0.239486	1.055705	1.142785	0.942517	1.008432	4.648766	0.537063	2.801906
456	RNASET2	34.663222	32.538582	23.242898	33.870536	23.260578	28.916966	32.940359	23.809415	20.46064	36.239572	25.024895	45.165726	27.650164	16.952858	32.922222	53.930529	29.148488	24.023909	39.00557	32.172263	28.300041	46.137165	34.388077	36.999298	28.855618	30.009519	24.521946	21.857477	27.325742	18.239207	26.385517	18.563093	18.236329	30.010977	19.715266	29.972336	29.671851	26.484122	22.330336	46.035309	13.113249	15.843121	29.310561	37.792266	18.316862	29.474198	10.675097	43.752472
457	CD44	0.773622	0.281046	0	1.626051	0.206617	0.490734	0.499197	0.060499	0	0.343384	0.481136	0	0	2.293095	0	0.182046	0	0	0.049247	0.352912	1.341448	0.193838	0	1.529294	0	0.389768	0	0	0	0.309765	2.054731	0.017633	0	0.372269	0	0.214	0.014779	0.89323	0	0	1.271806	0	0	0.4385	0	2.961566	0	4.229359
458	KCNG1	0.726382	4.929631	2.143465	2.137133	1.224896	2.56446	1.527419	8.024534	0.590416	3.310081	3.509927	5.538999	1.482861	7.196247	2.182766	2.982688	0.865111	5.391915	2.721551	8.712034	1.540104	7.016932	5.449816	4.071705	2.842768	6.225351	1.491419	8.117463	1.245896	3.557392	2.003376	4.64192	4.366674	2.55377	0.194088	3.969959	3.783587	2.937991	1.873665	4.111441	2.5752	5.969143	6.894027	9.117055	1.354724	18.233275	1.595554	7.217265
459	AGPAT4	15.85077	12.373595	14.506712	16.013964	18.613467	11.398007	10.951548	11.381998	11.46512	11.787581	14.783226	20.519139	2.514869	12.827289	14.153584	8.469973	12.712426	13.793676	18.525646	25.369217	19.831872	12.746704	19.252795	18.800814	13.76475	6.976954	16.474876	11.486381	3.884092	8.904109	14.774986	10.050644	18.805942	14.144032	12.077003	14.444943	13.794708	8.550813	15.582121	23.758137	14.921392	10.264761	18.004403	10.06364	14.574013	8.145653	13.259532	4.452429
460	SLAMF7	1.104709	0.803802	0.492429	1.230001	0.77483	0.730428	1.62126	0.679046	0.912076	0.885679	0.295568	1.011498	2.075816	0.362289	0.415286	0.782057	1.302475	0.705421	0.915682	0.998864	0.892163	1.057551	0.756576	0.820633	0.706951	0.670509	0.296858	1.002565	1.211125	0.517908	0.447127	0.609181	0.930369	0.70025	0.480905	0.859747	0.963788	0.6001	0.360455	0.426023	0.7005	1.016288	0.909711	0.975748	0.588048	0.668688	0.666092	0.523899
461	BTN3A1	5.448185	5.151882	6.37078	5.310216	6.731292	3.520189	4.943479	3.847417	5.651259	5.961537	6.089741	6.538418	2.467647	8.347654	1.730047	7.597928	4.701498	5.110625	5.79325	6.250135	8.44515	8.942307	3.961254	11.336216	1.57078	4.076969	4.329264	3.266089	1.735999	3.309439	3.767447	2.218131	5.809919	3.640862	3.818175	4.490713	2.705971	3.984462	3.806474	5.316506	7.584287	5.766795	7.843855	3.627511	3.615285	3.246004	3.79942	4.741646
462	MIPEP	3.912355	1.207031	1.473496	0.853121	0.875722	0.515117	10.414773	5.982587	0.779889	3.797945	2.335752	2.706301	0	2.434466	0.350485	1.086378	0	3.291963	2.047056	4.823642	0.525889	1.824521	0.398112	0.775262	1.879574	1.796031	2.055026	7.745408	0.463799	4.171079	0.168089	2.566841	6.592899	2.20611	1.114048	1.705557	2.496451	5.406002	4.608069	8.875965	0.541275	0.28731	1.487877	2.011973	3.558036	8.143418	4.191224	7.811756
463	PRKCH	4.247365	4.539599	4.97286	5.769847	5.099565	6.017118	3.728356	4.999506	3.927547	7.367772	3.292906	4.975988	12.096942	1.973929	3.604427	2.79041	1.636758	3.781118	2.053588	4.797159	4.246892	2.094377	4.758205	6.062702	4.053313	4.283177	5.991797	5.646894	8.5312	2.29266	1.597246	3.121736	3.276271	3.044868	2.158134	3.78298	6.04565	1.899842	3.158548	4.924328	3.498258	5.693552	6.663896	2.492581	3.945973	2.42515	3.606258	6.536928
464	INSRR	0.06597	0.010771	0	0	0.175573	0	0	0.19569	0.115247	0.106926	0.123419	0.104816	0	0.180683	0.019313	0.108557	0	0	0.242278	0	0.154074	0.026674	0.381948	0	0	0.077099	0.160996	0	0.639683	0	0.076388	0.015002	0.390289	0.03782	0.040799	0.011798	0.855621	0	0.31961	0	0	0	0.050489	0.052056	0	0	0	0
465	IFNGR1	7.801418	14.45055	4.658631	7.067587	7.552107	7.042924	4.158868	3.47095	5.372172	4.879343	7.192006	7.765743	0	12.114085	6.773325	9.579813	1.047484	4.262329	4.905721	13.116126	4.304063	4.856809	3.980661	10.968301	4.223857	7.361582	4.661025	4.282223	4.087548	8.378184	1.830306	5.084255	8.531019	1.61821	6.714521	8.3634	12.41775	7.072945	3.956658	14.747327	6.975508	6.330547	6.119735	7.746394	8.088406	15.298444	12.598764	10.215867
466	B4GALT7	8.089861	13.480102	18.703888	23.243868	16.155581	19.505721	14.179523	8.729992	7.393073	14.377894	13.751892	11.03431	6.646999	14.881871	4.394398	12.467755	18.145227	17.378806	12.914787	21.807906	13.194268	8.193592	11.825711	9.599724	16.750803	16.233116	10.330086	10.298965	20.103192	15.523131	6.391382	28.883918	12.055187	17.450973	21.252225	19.983005	19.454914	17.056586	14.676733	30.621519	11.981879	13.717474	20.527861	16.220287	18.586334	38.990133	12.29593	18.461377
467	SH2D2A	0	0	0	0	0	0.026476	0	0	0	0.114023	0	0	0	0	0.144161	0	0	0	0	0.942548	0	0	0.108375	0	0	0	0	0	0	0	0	0	0.066213	0	0	0.21528	0	0	0.433776	0.781428	0	0	0	0	0	0	0	0
468	VRK2	0.288145	0.688215	0.312376	0	0.489231	0.583147	2.101004	0.443042	0.614099	0.267729	0.603264	0	0.271157	0.162108	0.238766	0.230307	0.598845	0.215844	0.289244	0.410786	0.848493	0.351442	0.395225	0.953849	0.194255	0.171588	0.26812	0.380523	0.601026	0.696843	0.505039	0.29573	0.357009	1.677061	0.675986	0.623643	0.082752	0.230422	0	0.361838	0.279189	0.36942	0.906275	2.433815	0.220863	1.358661	0.094528	1.482444
469	TNFRSF1B	0.669495	0.659688	0.76572	0.553036	0.831887	0.50135	0.495259	0.672254	0.680614	0.628782	0.588984	0.631451	1.220075	0.639938	0.685562	0.629229	0.706199	0.888716	0.690607	0.682402	0.583852	0.635084	0.505709	0.618532	0.686589	0.496708	0.258554	0.466885	0.552852	0.542712	0.385747	0.514355	0.507402	0.685345	0.511369	0.679711	0.722118	0.476339	0.704939	0.304932	0.574062	0.698608	0.443414	0.686716	0.659918	0.359346	0.718033	0.398624
470	VEZT	53.328153	49.531457	46.987438	45.969113	57.84834	45.406788	42.81039	54.209867	42.74254	39.999873	51.565537	59.080855	43.589202	55.996533	46.061804	60.275786	26.917936	56.775957	52.735635	45.325449	76.208362	44.699806	77.086887	64.288768	42.947203	47.451351	44.727848	41.18397	22.32037	43.263739	52.264508	46.274649	57.619346	35.285886	63.720071	27.433633	54.956974	54.125325	51.092603	40.303031	45.749646	45.334927	49.894321	52.36213	58.638409	57.477152	59.727785	25.688897
471	POU2F2	13.046761	8.46206	31.844783	11.833415	21.842767	19.958412	40.595626	51.623032	41.234738	47.047908	33.161039	16.074547	10.889023	6.882949	73.863093	39.637723	22.444804	21.630492	117.979967	140.532476	68.050035	20.169723	71.375988	21.501658	35.476885	40.414528	152.199079	19.932276	12.466431	9.144854	73.711915	93.081511	125.552959	37.537321	76.353943	26.46062	131.459488	82.196877	122.669808	80.214711	43.992725	29.071597	24.133431	40.404702	86.224253	5.427036	71.261175	3.36114
472	BRD9	21.449454	23.975657	38.591127	28.985306	29.255249	28.569221	26.297688	31.01492	36.659037	23.969248	22.032213	25.402725	29.111245	23.587671	20.927819	28.980998	24.593996	25.119223	23.154779	17.307176	20.291795	24.510182	23.48408	18.173657	25.23085	23.023948	30.585233	29.296386	23.310628	26.604297	23.455654	31.244558	22.48933	24.800424	21.158844	23.850435	30.144632	22.817338	18.405271	19.497319	26.465208	26.570341	22.839585	20.563036	27.341619	18.625368	14.00213	22.908304
473	SNX1	66.794792	47.774051	41.734814	109.8399	64.993842	41.369314	56.125712	36.08715	61.995155	28.787824	43.964882	112.269694	19.617014	41.381302	66.287211	50.328776	27.281963	32.713069	24.326353	41.621123	150.671775	40.950877	73.410183	54.012999	51.106308	36.551425	37.337846	57.860879	20.568769	27.059519	13.186621	44.878026	35.084176	45.185508	43.878382	81.188918	77.139848	32.942919	39.402619	55.858255	85.349138	75.017173	63.791094	31.364903	29.157736	128.224333	46.325963	31.705841
474	TBPL1	74.761969	49.519757	50.764433	34.05558	77.422153	68.267589	75.283965	50.100562	46.471804	62.5394	82.906933	50.509207	12.634204	53.751128	75.579826	64.139388	46.968989	39.737055	93.659968	49.136576	68.85443	86.952476	75.63173	72.908383	75.160743	92.605274	77.174122	54.725691	54.921671	75.234015	80.619674	88.208771	91.333525	103.503306	86.496812	41.649021	133.168774	57.220459	103.772823	27.287886	80.959841	106.226443	62.101012	141.822788	93.414706	57.252472	97.863268	31.801986
475	ARNTL2	1.486164	2.63982	0.822119	6.743697	0.891579	1.775723	5.069036	1.129563	0.782409	0.989336	1.062439	1.339348	2.333231	0.963079	1.020439	5.770363	1.133705	1.052304	1.162464	1.289101	1.534812	5.464331	1.401165	1.453449	0.969084	1.590278	0.845459	0.687418	1.117294	3.441863	0.599073	1.048166	2.853482	3.104932	2.643262	0.740515	1.468265	4.032868	4.608504	0.640527	1.98183	0.687634	6.874882	1.130266	0.977301	7.519846	0.601806	1.005497
476	BCLAF1	43.329087	43.671872	43.383435	66.855194	47.025246	54.675123	55.398943	61.164574	33.03427	46.872265	39.371278	48.959369	14.650312	48.457199	52.383597	59.069788	56.598873	45.705632	44.68099	36.502982	35.275531	43.27275	32.74375	72.696178	54.733008	40.101745	25.341652	28.4705	48.792957	38.79282	41.152016	42.584825	39.374836	36.658693	37.131247	45.555582	39.448302	37.832935	35.903643	47.223637	34.781312	38.95438	32.970742	32.489	32.466836	32.14065	37.727561	45.715264
477	SLC39A9	13.008021	9.969284	9.932609	9.625201	9.896663	13.074704	8.599566	6.102201	6.780351	7.825466	9.394966	8.573829	2.902787	11.139146	11.067869	8.509905	5.017349	7.743016	9.356375	11.084422	7.68443	10.92093	7.1609	9.647492	4.083899	10.662149	8.496281	7.109192	1.764782	6.966124	9.372464	8.088332	7.337251	7.744786	9.133676	9.253654	9.688094	9.069373	10.290276	12.810362	11.743485	10.624127	10.370625	11.163838	13.082518	5.831955	8.940561	13.604915
478	ANK1	0	0.124312	0.079694	0	0.011226	0.129792	0.665407	0.061392	0.260859	0.018556	0	0	0	0.106534	0	0.367157	0	0	0.05069	0.191743	0.289073	0.040506	0.821609	0	0.139505	0.054636	0	0.028292	0.037086	0.157011	0.328142	0.293568	0.294746	0	0.232948	0	0.023271	0.185065	0.26507	0.766211	0.036438	1.344416	0.51638	0.094858	0.174364	1.695416	0.100853	0.957174
479	IBSP	0	0	0	0	0	0	0	0	0	0	0	0	0	0	0	0	0	0	0	0	0	0	0	0	0	0	0	0	0	0	0	0	0	0	0	0	0	0	0	0	0	0	0	0	0	0	0	0
480	TFB1M	23.49968	18.562817	6.076035	18.123584	30.336338	28.639787	30.668491	38.896955	22.598638	24.150321	28.399257	19.803765	4.380948	8.472165	15.701143	24.793277	34.669464	8.129838	19.926912	31.217466	14.983137	21.295685	16.700651	22.685041	27.89205	15.534258	23.820598	17.883156	37.948453	14.236199	16.625683	5.890225	24.066903	46.821925	15.070428	14.053253	45.330464	18.188297	24.013537	24.827237	17.322824	25.749655	14.692486	11.805851	15.587194	37.616329	9.159259	21.274806
481	RABEP1	66.664307	48.115717	59.794254	48.085452	73.480081	48.958111	94.198524	88.777349	54.744814	55.267192	77.842367	65.193597	96.65551	45.030343	78.296836	66.355518	126.390477	42.267768	68.843478	34.402571	56.083577	49.455957	63.915345	48.901902	77.661551	47.598312	51.981647	56.79888	55.885904	60.55706	64.657906	73.015552	70.662514	56.181876	56.992603	41.090039	55.773697	36.841753	47.660637	52.793521	45.901822	57.730277	38.767058	33.588886	47.623628	35.354589	31.52067	51.151347
482	HMGB3	35.705357	74.153242	34.855003	98.247596	35.395841	80.963825	53.820767	57.212561	46.414166	46.599626	49.981638	81.082338	48.090118	72.789184	54.52019	104.895316	44.633974	50.950876	45.339355	76.029856	44.513204	38.170543	51.879879	52.573632	52.218765	104.488107	51.995973	62.867005	73.815993	108.177186	65.272697	95.329049	54.015221	63.635584	88.574633	74.676605	61.640816	35.983254	59.375151	55.056355	71.012113	85.183598	53.050057	101.328961	43.965859	53.329709	64.065952	68.872541
483	NUP160	68.668616	81.520843	91.538769	88.76959	86.28542	63.379096	77.967291	55.372997	66.61402	54.120096	67.496388	56.436588	31.044379	60.912148	55.370016	51.947327	70.949148	64.823531	80.067817	52.118609	39.83217	70.899652	52.678826	23.894457	92.738722	76.059608	64.115668	58.037956	78.180523	55.28511	85.513798	57.144514	46.542553	45.444241	45.320905	45.422782	94.344334	55.530716	45.305744	46.21263	59.143457	72.814565	65.606631	55.747186	74.621568	52.197803	79.22914	58.974117
484	BAK1	4.287799	3.052311	2.180277	3.948517	1.685046	3.654145	1.521052	3.409164	1.645859	2.729978	1.085544	5.081574	0	4.213726	1.363258	3.439395	3.739767	6.234696	4.96068	4.161326	5.437463	5.318786	4.015775	5.296296	3.850257	6.796617	6.15228	3.332386	3.077897	5.177823	4.508739	3.110373	3.607519	3.788553	2.60126	8.696771	2.324887	4.640636	5.242659	3.5298	3.51868	3.175259	5.862136	4.879557	4.090169	4.555653	4.813713	8.79871
485	MUSK	0	0	0	0.099364	0	0	0	0	0	0	0	0	0	0	0	0	0	0	0	0	0.038472	0	0	0	0.327622	0	0	0	0	0	0	0	0	0	0	0.185602	0	0	0	0.155045	0.059891	0	0	0	0	0.592795	0	0
486	IKZF2	0.995099	1.950496	1.592426	0.834352	0.404238	2.277346	2.171644	1.446157	2.837699	2.10805	2.388478	3.001706	0.171733	0.846211	2.845492	0.459064	0.220136	1.891856	1.403345	0.286288	0.293627	1.343214	0.763916	0.542151	0.047333	1.036086	0.289051	0.723762	2.440048	0.129061	0.211551	0.308932	1.254969	2.058043	1.094396	1.857599	0.081349	1.41166	0	0.06628	0.838508	1.477826	1.411809	1.265478	1.412193	2.080282	0.745942	2.481399
487	GRN	31.822964	24.387746	26.575666	40.54446	22.383446	34.659202	45.725619	40.58229	32.561019	34.966958	43.594131	50.544676	2.815951	55.188896	17.654462	53.994983	10.290094	73.875969	50.016182	58.793262	17.036412	92.962567	48.800931	36.122159	19.901699	40.372858	34.019678	59.657509	14.794699	25.381929	26.200052	61.71768	52.952574	41.427303	41.891468	36.663011	31.547474	18.561185	53.286609	72.138329	24.063795	32.052719	50.913574	63.880802	36.714881	113.724552	42.638348	96.603457
488	FAM13B	22.102708	27.642393	21.60587	22.817052	26.65007	24.475309	19.732564	27.615432	13.722096	13.930542	16.960423	13.053011	11.394415	15.313395	11.112659	21.572175	15.294291	15.267949	15.27434	10.619951	16.479641	25.856677	17.339463	11.601518	16.359334	14.695841	10.17117	12.290674	9.32378	9.135143	18.912465	12.623888	10.065556	14.216679	22.180622	7.55855	10.58771	10.117369	16.069541	18.844562	15.79656	17.873482	14.478049	17.47088	12.970576	3.30336	7.680858	19.388188
489	ARHGAP31	0.087072	0.110844	0.168558	0.162456	0.086883	0.15206	0.423448	0.288115	0.083935	0.139647	0.096634	0.161816	0.043434	0.597633	0.041784	0.163005	0.105826	0.107038	0.071651	0.17781	0.04694	0.072902	0.092067	0.106136	0.053417	0.069323	0	0.46958	0.087229	0.09145	0.190788	0.130564	0.034125	0.388589	0.0401	0.239304	0.091522	0.187239	0.078179	0.25463	0.118828	0.092105	0.088648	0.551764	0.082351	0.509442	0.136119	1.884916
490	CENPQ	0.862766	2.5709	0.818438	0.911154	1.722134	1.902735	0.158101	0.814312	0.62801	0.299655	0.762214	2.878688	0	2.067625	0.694578	2.795092	0.449716	1.304363	0.936164	2.993097	0.447779	3.968188	1.5117	2.864734	0.709111	2.016636	1.403691	0.710679	0	2.288307	0.832518	2.207239	0.957049	1.318994	1.013794	3.278865	0.751565	2.855649	0	3.148129	2.432128	1.804596	1.925895	1.361596	0.771889	3.110443	1.34776	4.742591
491	SARS	78.040915	43.130582	63.363371	59.124914	67.97596	53.049344	73.171173	57.760712	55.474387	55.238889	64.934935	64.745997	31.645855	47.974422	63.5038	51.763679	64.01618	55.151286	67.204042	59.72698	56.574307	55.419941	57.534787	69.055276	56.433903	58.170546	68.848978	42.28849	104.640084	50.014439	66.401265	49.160988	84.830305	59.2098	70.181293	68.292975	87.247707	56.980193	55.008436	64.754841	58.335571	73.917995	54.728787	69.202107	61.630385	64.357853	57.288998	58.103183
492	RANBP3	65.604639	36.146046	46.588167	54.310696	60.070927	43.60795	46.767841	52.047874	50.300362	38.100772	45.753679	59.667841	43.681559	40.779651	51.70221	46.035864	45.466357	45.857528	69.821395	57.308868	45.093702	46.416163	65.846227	34.45683	50.327014	56.305415	61.807093	65.39774	53.738795	51.308905	37.526137	69.756316	35.257706	42.973825	62.883322	78.780557	78.346964	41.11858	54.921344	64.649112	62.531113	61.107277	47.125677	38.487226	45.699364	45.352531	48.784945	72.472555
493	ARID4A	15.610927	14.734182	25.263141	20.752979	26.421704	18.039454	20.155439	22.501232	30.163979	21.375081	16.0509	22.940099	22.327866	13.235417	26.003414	27.27416	32.938676	19.693427	15.649664	26.739982	14.574979	22.618233	21.154914	15.032103	10.237522	13.563566	13.112631	7.413492	16.361627	13.455251	13.568482	10.427141	10.980143	12.219317	12.794202	19.647568	26.090812	11.707714	12.140838	23.479207	14.438787	19.970654	18.389515	20.381339	16.129041	22.668202	13.617276	33.258655
494	EIPR1	38.763466	26.197888	18.576875	18.700215	25.525641	22.259027	17.738091	25.059886	17.867435	29.308291	20.820361	19.503637	4.606946	23.232253	17.430464	21.07468	10.766223	30.378938	31.056667	5.988866	14.132943	8.872386	17.180089	18.510105	21.932092	24.026088	19.745735	25.968578	47.253405	19.631485	35.311512	19.44644	23.322595	20.21299	24.457966	14.232637	27.525712	25.237632	23.512978	20.106558	13.048536	15.901357	17.535722	36.400512	20.034903	14.002085	11.810703	29.032298
495	PNPLA6	8.406606	3.020846	6.423571	6.486406	21.441563	14.951697	26.507957	11.646257	4.688193	15.920482	12.202991	8.90971	3.388178	8.057903	13.267754	16.145201	16.5344	17.729365	19.094858	21.560482	12.679862	11.470852	21.613233	18.052837	7.472421	13.505839	10.519541	10.724824	5.924022	4.345236	7.491704	6.080298	12.617758	20.709035	21.490565	19.634069	8.791067	15.470896	19.302522	12.076403	24.776985	10.14388	17.568556	2.553075	13.094034	15.881455	7.200543	12.490364
496	IFT88	11.186232	10.82216	9.322036	12.892164	14.644746	9.877678	11.301598	18.119471	10.977522	11.332568	13.086583	18.986116	8.764349	9.871128	9.85577	14.989108	10.748244	26.433978	14.395244	12.590162	7.793365	11.673988	11.274621	18.871812	11.344491	7.172844	13.452116	6.129358	8.115826	11.59509	9.054949	15.071843	7.532215	16.491771	7.472228	9.230682	9.845172	9.887901	10.669264	8.623016	12.230592	11.966221	10.73714	7.151894	6.03636	18.796498	11.17681	24.444274
497	ALG1	8.36715	9.040973	5.570366	16.387949	6.405059	13.040169	9.889457	8.318322	14.099441	7.763041	15.359587	6.611775	1.874832	7.615014	7.797043	5.703857	5.883427	19.057881	15.839049	19.882183	3.417818	11.480675	11.470177	14.657975	3.192252	9.880152	8.091396	5.415387	2.917584	10.156171	15.54445	16.59422	7.821768	11.776752	10.535279	5.622708	16.67205	9.763057	8.64586	10.923716	18.530937	8.683884	8.252013	5.493789	9.554413	21.242121	4.522937	16.949172
498	ZCCHC8	5.26518	6.453394	6.347055	7.789868	7.130908	5.940034	3.738942	4.799432	5.204298	4.436645	5.605806	3.865942	7.116124	7.439086	5.109103	5.12773	9.905001	10.549617	5.266611	7.431766	5.293805	6.299803	4.619584	6.27878	4.534855	6.510696	4.956123	4.873324	7.786422	4.819504	5.469127	4.95668	5.875361	7.183459	5.1301	4.45046	4.785336	2.869611	5.635496	4.847316	5.970299	5.600132	5.770766	7.70401	4.432348	5.342543	6.472447	6.959839
499	ABCF2	6.169031	21.805281	7.267589	19.635556	13.619862	7.759976	9.539517	24.373899	3.827156	11.987778	14.130569	3.808225	4.169008	14.258641	7.381593	3.956014	2.928555	4.67377	8.027971	27.848828	12.279107	19.558415	6.179775	4.518858	6.471528	14.169874	11.757386	11.440807	4.171829	14.110261	14.640185	4.65665	11.056475	12.496854	5.350755	12.395944	15.306337	8.753612	5.079281	13.073695	15.527606	4.540554	12.585297	6.86717	20.011673	8.175768	6.464278	3.503961
500	CHPF2	2.35412	1.650224	2.615963	2.579133	3.010683	3.502579	4.424652	3.280503	1.707507	1.532835	1.722419	2.633099	0.716096	1.821994	2.142486	2.065775	0.6407	0.789674	3.642955	1.804149	2.264018	3.41634	3.176275	3.097368	2.791042	4.539587	3.042093	3.394649	0	2.182393	1.778066	3.063062	2.723599	0.986844	4.387772	5.515429	4.150977	2.86021	4.437583	2.589877	4.82362	2.184745	3.409392	3.807571	4.131355	4.107668	3.277072	4.027946
501	LRRC7	19.768983	15.52492	15.525355	16.350806	17.097502	10.051005	31.295596	16.267932	22.243848	14.523218	16.412325	8.786199	13.658371	6.897225	15.642054	8.080637	15.817008	13.232537	11.91065	8.601274	9.040835	5.504957	11.865562	13.209268	12.416657	9.217974	6.840622	7.204072	10.402663	9.996513	11.5916	10.800957	8.553866	5.456084	9.406758	6.092238	11.161649	3.934852	7.981082	9.204131	6.925536	15.415212	11.306111	11.998879	12.710783	3.663813	13.054542	2.019801
502	FUT8	25.02513	27.092443	22.149806	41.79634	21.996367	25.217423	21.283545	33.476085	21.673237	24.768994	27.683613	35.151589	63.503936	23.038472	11.200358	30.86547	32.008799	32.136665	23.861025	32.020021	17.940463	46.260554	20.320305	39.648531	14.052506	34.646638	28.655908	36.773557	19.943119	32.167728	28.732483	25.987402	26.094354	22.646486	15.277229	25.011047	25.552508	25.698346	17.977396	16.264365	26.442199	19.490064	33.180765	41.262257	21.055343	34.577754	24.733549	22.040651
503	UBA6	43.762291	28.011911	41.233967	22.557273	39.867184	25.879294	54.519066	48.237625	34.2146	21.135853	21.919823	52.420661	6.996333	22.420805	20.509608	29.002808	19.109297	44.258058	26.590682	34.811858	22.483189	35.632685	23.278354	27.440891	26.356391	42.16634	20.971719	19.899572	7.484716	21.105751	25.813278	17.04024	15.758193	11.462005	27.995278	23.956032	24.054915	25.596149	31.051165	26.476928	21.782725	42.351542	22.774735	23.105445	31.245016	35.180546	17.546288	16.206437
504	GAB2	1.312366	1.222971	4.023133	1.438073	2.856339	7.17211	1.935406	4.197874	3.713808	4.470851	10.978073	7.874097	3.633399	4.384045	3.733252	4.859902	2.33845	2.212819	6.68775	9.995762	4.916481	5.282016	7.929166	6.216838	1.832067	2.27142	7.772901	3.148534	1.107906	6.820291	2.873406	1.250344	5.797123	1.982375	2.759176	3.881582	4.968641	13.349532	11.798106	6.700319	6.004528	8.610352	7.178112	1.896781	3.932975	2.128487	5.696568	1.614612
505	ATP6V0A1	76.413868	48.346426	81.531052	41.100649	55.684785	54.671722	59.82618	53.042832	50.900633	74.175107	67.024139	61.573577	68.95337	52.50258	60.883539	59.476082	46.652185	54.346066	75.332606	34.13428	54.747497	47.959249	79.321398	66.942577	45.088904	53.314771	67.469269	59.838759	50.044274	47.208592	72.255527	54.069109	102.391391	37.911826	64.2981	48.459742	82.995182	69.985923	75.739951	93.960092	74.456335	56.396225	59.543608	64.478464	73.455039	51.328108	76.762676	37.10326
506	PIAS1	22.756855	22.281781	18.501307	24.704796	26.585481	19.753802	26.341022	19.246992	27.328757	21.369199	24.417755	25.709144	4.441636	15.178088	28.708083	24.424463	18.327549	31.765342	22.586586	30.622674	22.061501	31.690515	24.742956	19.983999	18.869268	26.035476	32.073557	17.738901	29.30524	18.708871	19.119991	27.703375	23.682751	22.361996	20.945271	26.557392	31.61856	13.343704	24.867938	25.439524	24.951859	23.910324	25.133287	29.542016	24.355082	35.181524	24.273886	17.372059
507	SLC4A7	13.754559	8.728524	12.049483	12.234903	13.636378	7.432413	14.916817	14.445504	9.463476	10.582145	7.712577	8.734468	44.664597	4.92404	18.219543	12.767554	25.450539	7.612119	10.834814	7.814127	14.55	15.953149	19.038314	12.597527	16.043952	8.153338	10.226975	8.906062	19.577147	10.532814	20.260925	8.845301	8.897332	14.308211	10.196014	4.181123	14.874429	5.720498	8.409466	8.373561	7.219832	9.053249	10.610569	8.480632	11.929019	8.755927	5.446288	6.629915
508	APBA2	10.579679	15.346778	17.558879	16.172025	19.139675	18.357198	16.631108	18.057749	12.806928	16.918891	9.656245	20.882148	10.275543	19.507079	13.217807	22.270552	19.609971	18.591813	22.455481	15.969624	18.593777	18.935967	14.298288	20.634663	11.818376	14.624784	15.995472	18.033041	11.766737	14.852333	15.318534	21.321984	22.813675	16.696619	16.04472	18.394127	28.771307	20.102476	21.05133	22.587358	12.353558	12.837847	17.397298	22.743775	17.344973	27.049394	13.148438	14.222065
509	MAP2K3	8.915812	11.303617	16.889676	13.016919	16.309561	11.554243	2.760206	10.145842	6.513852	9.997148	11.272406	11.333097	0.545361	3.905064	8.973685	10.488895	3.115679	19.998749	15.370805	23.744036	26.097451	9.994819	14.379409	4.0425	3.607661	14.049981	11.111239	32.961847	4.496972	5.287028	14.287752	5.107336	11.889004	11.891873	3.627698	8.309818	19.05335	14.196544	24.471473	10.49386	13.828165	5.683717	16.069165	7.498241	6.740671	6.160591	4.93771	10.048763
510	EFCAB1	0.286217	0.155777	0.086194	0.287876	0.542867	0.272208	0.11518	0	0.092595	0.441816	0.134916	0.30317	0.095846	0.569879	0.690762	1.064772	0	0.17903	0.477795	0.935674	2.980654	0.096441	1.14735	0	0.124375	1.082853	0.582082	0.449073	0.165198	0.440076	0.184122	0.285871	0.516338	0.27348	0.301519	0.255939	0.27703	0.032254	0.420201	0.31523	0.260272	2.180093	0.243392	0.752835	0.609689	2.339617	0.149037	1.292734
511	TMSB10	6751.169972	5300.696687	5388.32051	3724.057806	4520.481743	5385.890911	3504.694643	4051.439386	4631.293026	4815.943856	4667.568431	4369.440904	3460.557218	5518.213553	3831.509788	3849.637741	3586.526881	4664.81824	4873.312915	2559.262763	5816.46985	2119.211273	4883.892961	3216.509945	5044.56897	5119.898404	5766.795394	5482.528267	4064.552273	4972.663977	6002.717796	4678.99719	7501.656152	3159.951307	6157.387092	2815.049495	4238.350649	4285.754285	6595.22431	3178.964122	5900.568194	3855.168522	5527.045702	5870.603784	5626.056856	1256.96472	6488.162773	1566.945284
512	ASTE1	13.590249	0.905453	25.864014	0.872365	1.559427	7.353902	4.874844	9.209747	1.835752	5.638472	5.135453	0.228204	0.610123	0.248099	0.93326	0.255474	0.728224	0.185053	3.27525	0.081628	0.306889	0	1.948198	0.298656	0.274559	2.661851	0.229968	1.40521	0.401076	1.247567	0.179884	0.12857	2.113413	0.254568	0.339412	0.057917	0.87202	0.165783	0	0.210117	0.136405	0.447839	0.663581	0.363962	1.88709	30.843144	20.346324	0.564652
513	RNF19A	59.724516	71.477194	66.527017	119.417025	42.922116	62.409267	68.135582	113.620031	56.970073	58.060554	39.127252	102.907316	7.529941	130.54091	27.603279	100.04474	59.582252	52.410545	85.011529	73.774028	89.232638	60.515783	43.142709	41.301563	43.32466	58.550644	20.5115	52.041423	31.530891	65.018551	53.481315	74.89606	25.951684	35.835582	37.641972	42.695436	21.165815	41.287308	26.827506	28.002013	95.842122	81.184639	120.015557	58.87336	55.037632	65.067398	57.538872	76.972105
514	PEX3	9.145482	6.983373	12.344552	9.476695	7.286524	4.242811	9.152717	4.794955	9.557005	7.577852	5.872433	8.507857	1.135112	9.559469	9.195915	9.107416	2.93631	6.503149	15.771261	5.240329	6.290889	8.350367	11.437538	8.655628	9.2241	6.347248	3.309909	5.737158	3.286376	4.80113	10.964689	5.9109	5.200398	21.671633	5.650439	6.613845	7.178574	12.622899	6.83476	6.84295	7.853961	12.255427	5.481268	5.027472	7.156052	7.009209	6.648194	4.123484
515	GABARAPL2	117.998624	84.295763	89.666784	72.952702	112.7847	112.291591	151.477099	99.431963	115.386662	145.853932	131.529231	111.748002	22.534728	154.286765	121.231535	89.426545	89.114245	94.62121	170.935168	106.63431	125.337335	73.944298	141.408186	124.338511	135.302663	105.171288	148.14563	106.187554	120.585214	115.161985	165.051606	124.760152	148.438798	96.573603	128.538694	125.129682	162.460917	117.220508	170.61617	118.596066	99.866676	115.560583	91.190096	143.079918	144.684906	170.359773	112.449029	88.824039
516	MYOC	0	0	0	0	0	0	0	0	0	0	0	0	0	0	0	0	0	0	0	0	0	0	0	0	0	0	0	0.056983	0	0	0	0	0	0	0	0	0	0	0	0	0	0	0	0	0	0	0	0.072928
517	SH3YL1	13.402435	14.427252	12.686889	10.897679	12.695019	8.759697	3.72759	7.850213	7.723345	13.556568	24.917377	10.39998	1.300581	3.249498	11.964795	12.336393	3.288804	9.700935	6.339927	12.484933	5.278974	21.511783	12.195135	6.300166	8.964179	5.581611	10.878672	5.64225	1.867524	4.124551	7.918993	5.290593	4.373096	11.074093	6.789548	9.601197	16.525329	7.200171	11.158157	11.2303	6.382295	4.507493	6.142825	6.409804	12.587174	10.246297	9.385013	8.428293
518	FAM136A	10.968617	12.4364	11.301329	13.23593	21.214646	14.617411	11.084041	12.356541	13.720117	8.719925	13.793099	25.904765	4.050926	13.737995	15.799518	23.404678	17.724414	24.52395	12.483351	16.859373	12.611571	12.473908	17.360896	17.529605	19.896011	20.6476	10.679859	16.412841	18.266391	16.049226	15.762643	21.243482	9.412554	10.415253	12.421875	32.131685	12.757126	11.474626	14.612347	23.837351	20.576876	19.764382	11.891486	16.671152	12.272261	18.0246	6.63931	26.196175
519	VCL	4.442096	8.037825	3.004179	8.875124	1.699834	5.46582	10.142229	1.439668	2.075522	1.520976	3.417733	5.938644	14.005912	2.162407	3.962847	2.82211	1.608012	13.424413	1.893644	1.309325	7.557832	9.380371	3.550178	13.514561	7.503619	15.006332	0.928978	12.932612	1.063398	17.86915	1.154644	11.486905	3.430375	2.441104	1.407289	5.999605	6.879089	2.72779	1.681902	11.162071	2.273247	3.421282	6.545618	2.855898	6.345418	3.264507	9.939674	10.236907
520	DEPDC1B	0.959344	3.941203	0.442845	4.361656	2.061684	4.923759	1.641843	3.25757	3.043779	2.169639	4.939992	7.784055	0	2.727427	2.016989	3.290603	0	6.401672	4.922612	2.214076	7.195702	7.73737	2.789234	5.33186	1.030911	6.337984	2.184512	3.061469	5.669276	2.947457	1.3915	2.698988	3.652591	2.741589	3.247456	4.89396	3.929027	2.675457	3.850882	3.07574	2.757073	4.93471	5.526103	6.223454	1.586225	2.217576	3.043329	7.966693
521	DAPK2	11.366681	8.563541	12.903506	14.642473	12.698655	7.170125	9.925893	14.241731	15.261231	12.435266	7.164427	8.998469	20.107852	5.787898	12.758152	8.352945	21.068154	5.424359	11.337968	9.800108	11.735959	15.696408	6.622469	10.515224	11.077944	10.592991	7.682967	6.79293	14.633963	6.519071	9.303323	10.24065	8.650148	6.020838	7.612895	10.827966	10.144978	6.975709	9.46178	9.363014	7.535594	11.076806	10.429626	14.767344	11.21482	9.882393	5.556308	9.590198
522	NSMAF	10.296389	15.134838	10.244639	20.804472	15.46456	15.79724	15.293163	11.513827	4.065558	9.471655	10.328059	11.044656	1.259543	10.174939	3.773084	10.858764	6.460096	15.274881	13.559346	14.76111	8.687511	18.944165	10.715573	9.526555	6.766004	9.042073	21.763107	15.054684	8.69797	6.753536	16.267604	7.779419	12.134836	6.572527	8.911896	11.390298	13.505912	8.973241	14.597106	13.575329	10.031152	3.487845	5.911228	9.752475	18.574122	8.745901	10.724271	10.528834
523	ADSS	4.552788	4.086466	2.876481	3.777814	3.963972	3.353773	5.283875	3.64912	4.271104	6.723606	2.839183	2.451415	0.92567	4.41627	3.258013	3.043569	1.406302	3.9702	5.976226	5.083278	4.069466	3.024341	2.875997	4.655832	3.665617	4.132204	2.880588	2.321571	2.440526	3.52926	4.149103	1.6968	2.530054	4.390388	4.160922	1.527839	4.681916	2.621893	2.729311	3.743317	4.400141	3.459133	2.371339	2.494825	5.107706	4.001316	1.110907	1.333222
524	STAP1	0	0	0.064477	0	0	0	0	0	0.069266	0	0	0	0	0	0	0.208684	0	0.179829	0.119138	0	0.092601	0	0	0	0.053325	0	0	0.143675	0	0	0.503734	0.115356	0.04798	0.048469	0	0	0	0	0	0	0	0	0	0	0	0	0	0
525	TIMP2	6.646488	5.907478	3.99239	5.797695	4.012351	3.804027	1.879274	3.92016	7.551437	7.114441	4.05591	5.427117	2.711568	3.654817	4.952418	4.278969	7.739149	6.050755	3.759895	7.381534	3.84587	5.236082	3.334149	6.116732	3.911543	3.470159	3.542782	3.618466	7.056475	5.864216	3.001176	4.850079	3.174803	5.118985	3.47808	2.777924	6.64449	3.549373	6.0453	7.113348	6.253283	5.607308	4.540907	6.465376	7.05887	7.092038	6.32348	4.087567
526	RFC1	31.493299	39.295163	54.474762	52.317312	58.44634	40.819583	39.287543	49.512495	45.017374	45.951105	50.53109	63.14164	43.282233	48.663446	40.461807	52.063433	40.728249	27.257742	26.735055	63.743944	32.621713	85.838687	49.438418	47.129493	41.480535	45.068399	28.726449	36.73046	31.111826	45.041255	31.623505	45.361961	24.607687	50.63806	33.894962	40.944749	48.472749	49.51088	29.579316	31.926746	44.188704	54.196046	39.452532	33.785483	33.293436	53.055257	29.094055	73.19555
527	TBC1D23	11.394275	5.324584	9.245445	4.192716	7.802661	9.164727	9.908292	4.644564	8.694413	10.734759	6.334108	6.187568	0.380028	11.187518	3.403261	4.892814	7.227516	6.900184	8.048944	6.191715	7.254779	6.668079	5.426272	11.97226	5.844075	5.143763	7.984996	5.72974	3.069775	7.004743	11.215693	4.173146	3.545237	5.272155	6.710657	3.201697	4.653537	4.622989	5.388683	5.946643	7.066552	2.274139	6.210933	3.316458	9.998139	10.261348	7.470166	7.97377
528	CUL3	26.81008	40.354292	23.602524	35.818462	34.519798	21.853673	23.820507	10.364985	25.926025	33.918364	23.723499	29.693998	2.425434	30.837862	23.717416	25.334361	24.394715	19.654424	23.813144	29.142349	26.706669	33.02953	25.899179	30.14546	22.450945	19.482662	19.539479	27.362833	29.653215	31.849339	29.667358	41.274151	17.970559	11.262984	20.477102	23.01257	47.793792	24.170999	40.119174	25.117906	22.248029	38.232827	26.434952	34.106242	40.13102	44.24273	18.286104	25.648674
529	MYOM2	2.220076	27.827032	2.855775	7.810084	23.473914	2.149509	2.650453	30.04061	14.964737	3.043526	59.317373	26.708159	0	18.021082	1.438882	22.988201	8.82098	0.372375	1.154439	14.232901	0.228824	7.818562	8.336577	0.835006	20.221783	32.647879	33.710022	1.289989	0	12.411429	3.317794	31.751594	0.938095	1.325388	0.07456	1.920867	0.968462	1.971519	1.331166	25.407502	10.02272	0.7759	0.168098	3.11403	20.949958	24.615786	0.67784	0.859058
530	OTC	0	0	0	0	0	0	0	0	0	0	0	0	0	0	0	0	0	0	0	0	0	0	0	0	0	0	0	0	0	0	0	0	0	0	0	0	0	0	0	0	0	0	0	0	0	0	0	0
531	CYP46A1	3.584158	1.261039	1.984142	1.569619	1.200239	1.094093	1.002789	1.695073	1.160244	4.758132	2.480236	1.615654	2.633477	0.354305	3.319413	2.078794	1.299986	2.53309	4.776374	1.684733	1.861912	2.82026	1.475886	5.601005	2.843089	1.629076	1.388835	2.287159	1.69197	1.390662	1.340755	0.749994	3.143424	1.16087	1.915686	1.155519	9.603599	4.886965	2.912512	3.374091	0.99546	3.50148	3.712429	2.699472	2.198696	7.487104	0.597528	2.353992
532	AC118549.1	20.859502	22.939739	21.658544	35.932029	21.24627	26.876863	32.547714	35.630611	18.59132	17.76589	23.41019	18.263957	25.177159	38.472208	24.952292	23.277512	37.100742	34.742045	35.275375	22.522343	24.84467	18.541082	21.668565	30.639417	25.120599	21.928892	29.059327	11.261843	18.730548	20.947739	18.294526	22.627965	18.118738	14.422723	16.856459	13.944957	14.982858	8.356756	17.771648	25.888539	21.057843	19.981454	18.642074	20.265067	24.632322	16.252172	19.272123	14.056616
533	SLC18A1	0	0.087001	0	0.549544	0.068285	0	0.194389	0.137635	0	0	0	0.335599	0	0	0.147894	0.100176	0	0.247391	0	0	0	0.227966	0.939745	0	0	0	0.19756	0	0.170058	0	0	0	0.120314	0.098033	0	0.342922	0.622706	0.984742	0	0.461894	0	0	0	0	0	0.087555	0.307455	0
534	USP2	0.795994	0.694464	0.370466	0.920785	1.463887	0.831447	0	1.174283	0.764477	2.425778	1.176813	2.165449	0	0.440476	0.315739	3.721788	0	0	0.241598	2.031145	0.438162	6.641395	0.388895	3.467159	2.013186	2.355723	1.226378	2.521618	0.076184	1.675605	1.56223	3.898889	0.571883	5.006886	2.701108	1.744697	0.583669	1.743367	1.648688	4.397711	1.209485	0.853812	2.939352	0.253809	0.554923	8.155528	0	3.168249
535	CASR	0.367095	0.302092	0.346432	0.322516	0.304795	0.256321	0.324272	0.210703	0.343164	0.313362	0.239829	0.264052	0.359513	0.166508	0.26084	0.268851	0.461294	0.233351	0.333894	0.189155	0.180634	0.210504	0.233214	0.308769	0.276213	0.263046	0.144768	0.291705	0.130025	0.252786	0.293466	0.202939	0.239427	0.244133	0.198245	0.170418	0.196658	0.215055	0.30047	0.315813	0.193657	0.287806	0.208106	0.228741	0.238919	0.177991	0.348905	0.283532
536	TUBG2	9.9486	15.281287	7.568472	18.384191	20.017759	12.368051	16.107245	14.859887	19.132989	18.715887	11.276315	23.253903	0.485307	11.596181	11.944755	13.808351	7.208109	8.006126	13.54049	22.03631	11.553811	12.974523	15.350747	20.641585	18.054061	17.287913	20.489554	18.600205	11.472826	15.575365	18.237567	13.28475	13.40223	11.359624	10.09882	14.87133	20.021274	13.737949	14.561361	12.278267	15.204162	15.333822	16.924192	11.239855	22.690424	22.520277	9.734326	18.883227
537	RPL26L1	293.181234	209.684717	280.56886	275.60214	284.349508	283.517163	414.276829	210.300566	402.247626	291.60322	232.428675	322.01473	180.551055	235.50949	313.562614	251.302643	523.873956	311.191236	192.015493	219.329581	157.196727	209.137412	232.56477	191.043305	548.551906	434.816005	334.468537	326.503021	435.381606	308.179458	232.617335	285.2572	307.422335	415.94183	405.123565	408.790826	290.02343	230.188861	289.926575	291.071393	277.329103	310.15546	247.214914	285.298324	326.669072	620.698563	340.245825	148.388602
538	FLT4	0.01665	0.420288	0.015174	0.040266	0.080913	2.521995	0.05913	0.047711	0.047361	0.890064	0.422528	1.440369	0.144872	0.11623	0.024302	0.183317	0	0.216169	2.988774	0.038249	0.022638	0.099586	0.012608	0.248615	0.012174	0.693276	0.226912	0.019248	0.171591	0.019208	0	1.46683	0.037065	0.174517	0.805569	0.515986	0.035913	0.188753	0.568828	0.658358	0.041522	0	1.229579	1.880053	0.021729	0.84032	0.154805	0.82719
539	NSUN2	17.228472	11.549078	17.446313	9.3591	17.20412	13.485243	9.57727	15.070442	11.574729	12.74132	10.900386	7.512541	23.440375	9.956296	12.33668	14.125176	7.634094	10.620355	17.480345	20.316138	12.609147	12.98793	7.823889	11.583155	13.284826	15.176288	17.776296	10.90061	10.77611	11.021967	11.968607	13.737509	14.867942	9.20713	10.844009	12.550264	11.943623	14.635602	13.166358	13.976163	15.449433	15.201956	11.742269	13.551671	14.906319	16.164192	17.337878	8.185803
540	FBXO42	16.084309	9.889807	15.557375	20.678772	16.319283	11.617262	15.168715	8.925554	12.813208	10.155901	18.659909	9.367579	2.464885	5.30667	6.65816	6.37752	12.82453	6.024168	8.318129	6.0602	17.94087	12.419113	10.250296	14.687501	7.132668	9.994786	8.477543	9.334874	9.979345	4.692534	5.642391	7.658537	7.852667	12.305149	15.720515	9.009429	10.826886	7.236947	14.99645	9.657188	13.680692	12.1125	10.366245	13.559956	11.673615	16.351741	11.517816	12.960222
541	MFAP3	3.561923	6.453096	5.928299	7.909884	8.649838	7.66455	5.570577	9.346013	5.785204	4.620944	6.209734	5.533268	8.460125	2.663464	9.469534	7.711502	3.574125	5.422326	4.783986	9.220836	7.335008	4.794729	5.184731	11.821892	6.597967	6.408147	5.056502	5.158806	6.678144	5.897505	5.938291	3.848043	4.314456	4.484832	9.218746	9.790729	3.800566	3.594281	3.394643	3.037383	4.665955	3.901545	3.874603	5.131264	7.464322	5.288109	4.474595	6.505682
542	MRI1	8.953245	4.144164	5.00271	8.736547	8.258029	5.927713	5.788177	3.986173	5.313022	4.35481	4.81398	4.720278	3.351663	2.303411	3.738838	3.593681	2.223191	1.529158	4.677676	2.330725	1.560691	4.98464	6.930513	2.692929	1.256634	4.005471	3.518649	2.141482	1.86274	2.845312	5.585529	3.484663	5.104615	2.106424	2.880444	1.596457	4.73874	4.077432	3.180132	5.172332	2.127937	5.385934	4.886484	4.165688	3.502008	1.149712	6.78618	3.221087
543	METTL1	3.503076	6.153523	0.643171	4.783206	0.670623	11.242644	8.955627	11.202942	2.223069	1.433157	6.205792	0.173906	0	14.000286	1.294266	1.781159	0	1.190524	2.420429	12.031191	1.384369	6.116919	0	1.069175	5.777803	11.840869	1.768208	8.58157	1.657981	7.915031	7.412311	9.121246	2.544929	7.006613	3.425062	4.160177	5.481881	27.685594	1.997317	21.156588	3.61057	0	1.174356	6.791251	5.843391	16.845502	2.794032	5.716114
544	HOXC8	0	0	0	0	0	0	0	0	0	0	0	0	0	0	0	0	0	0	0	0	0	0	0	0.24688	0	0	0	0	0	0	0	0	0	0	0	0	0	0.040062	0	0	0	0	0.049791	0	0	0	0	0
545	AGA	2.800526	8.5603	1.696286	6.583889	2.888114	2.364578	1.779586	1.806148	1.045979	3.392215	4.751428	3.586545	0	2.018705	1.430806	10.402049	7.93963	2.521143	2.311913	4.762816	1.626747	4.454341	2.540831	6.600404	6.140253	3.956933	0.438358	4.705401	0.05966	3.493187	6.888541	8.890657	4.62574	4.628717	7.524306	8.827953	0.800256	5.600837	2.349399	4.607674	3.324623	3.548259	7.530991	2.936303	3.791422	18.781251	7.63013	19.220309
546	PI4K2B	0.272331	0.365255	0.04633	0.469558	0.177109	0.64078	0.534691	0.132155	0.051226	0.54049	0.202178	0.392151	0	0.466174	0.256258	0.700212	0	0.294086	0.194834	0.511943	0.201916	0.204565	0.266739	0	0.348826	0.549402	0.197801	0.343355	0	0.426203	0.225243	0.088471	0.10016	0.278798	0.396996	0.591411	0.383004	0.219606	0	0.641099	0.229956	0.062595	0.409406	0.805849	0.944749	0.490904	0.638128	0.615203
547	BOD1L1	12.763537	8.003935	8.359952	28.054501	23.332881	8.320033	9.051921	10.268231	7.713603	9.443775	8.723864	8.991977	106.205069	7.232796	8.434499	9.308707	12.268002	8.872773	44.822226	42.418468	7.922591	7.047389	33.333623	9.31535	20.938612	27.62859	7.447536	5.199239	9.788121	8.194893	17.17378	39.536673	6.318845	27.883872	14.070452	6.7529	6.539123	18.71224	6.494613	6.657435	7.361344	31.653159	12.802944	6.50129	34.620135	5.182419	4.735733	15.882271
548	MAT2B	9.125773	11.204163	13.543357	12.493134	4.428863	15.2574	9.221238	15.715129	7.603553	12.842332	9.280998	13.429092	1.017028	16.223883	5.239301	18.037113	6.278808	12.616605	9.326469	25.737457	17.609587	34.272453	13.519023	19.700678	6.671963	12.749328	15.199966	15.209691	3.197296	20.824668	12.105991	17.335293	15.1347	33.465443	10.162394	17.092943	12.681001	14.7864	11.074408	18.325311	13.323713	33.343907	9.111469	34.437288	6.879514	27.102871	26.08516	45.993113
549	TLL1	0	0	0.529468	0.21462	0	0	0.148495	0.114126	0.039324	0.046908	0	0.064376	0	0.096592	0	0	0.140797	0	0.067637	0.290818	0	0	0.021494	0.064064	0.111084	0.944694	0.0824	0.609199	0	0.153721	0	0.333134	0.027239	0	0	0.251876	0.039217	0.020792	0.111052	0.161801	0	0	0.409773	0.691969	0	0.125063	0	0
550	EDC4	104.98389	110.637926	145.865416	110.659477	85.125974	108.288492	67.326437	196.168087	122.44265	112	90.301705	132.548976	12.739339	76.426256	32.077069	102.200984	37.237009	81.04573	111.152445	120.346744	68.777884	63.908573	69.448807	110.570995	43.751115	110.567059	106.723347	123.926522	40.27224	117.716444	98.034382	106.895478	159.4532	131.807192	127.393959	105.12027	136.136029	104.651454	92.362145	97.288798	128.744907	151.404717	122.024355	162.786837	123.671561	67.12966	129.103742	126.294029
551	TRIO	27.171108	48.020567	53.422005	53.029455	52.255461	47.729371	54.795553	63.227796	40.596186	55.397648	36.092522	53.698046	6.930093	29.834652	32.849405	53.591319	31.610694	41.172203	59.584237	32.874358	31.927707	36.308075	30.637937	56.596669	23.05535	36.587304	27.002844	36.897054	20.067168	44.610559	24.06524	45.848497	31.18385	35.352956	30.371784	29.706506	42.014086	24.657656	43.242196	24.449053	40.950941	53.210396	34.685864	26.906436	66.092948	48.995599	25.185876	56.756161
552	VCAN	68.719859	120.538171	105.965923	142.494511	81.724245	162.325176	41.412328	169.70605	67.763669	118.868465	55.431245	157.74503	20.51838	273.507045	56.495684	295.510668	32.679524	234.024638	217.319797	281.936305	287.933562	184.244831	139.753121	290.283434	39.001163	216.295687	184.264146	254.586821	27.062256	219.658563	75.204511	279.502573	183.158319	163.315637	95.04169	192.975581	153.177636	152.199493	193.428577	175.168206	101.887916	120.745066	264.492672	243.156333	64.485966	54.272383	53.013576	78.418399
553	CLEC16A	7.686751	6.772164	5.39033	5.461858	7.304101	3.331828	3.552172	7.547552	7.405964	2.838666	4.301157	1.726121	5.331758	4.398897	4.487063	4.248507	4.446773	3.170968	3.395436	5.878625	7.35684	5.934356	5.876124	11.83529	4.788097	6.257744	5.272645	9.591122	11.571472	7.291019	5.596574	6.816815	6.354771	3.303183	4.475172	5.207575	12.22843	4.062329	4.22341	11.402306	6.39863	5.354029	3.870364	10.320979	5.575321	4.093323	4.275247	3.847184
554	MSR1	5.58289	10.782779	8.967595	10.131003	6.875245	4.928649	9.282487	7.790196	9.285154	5.717049	4.252237	8.152493	9.972427	4.237545	4.858424	10.445118	8.936681	7.79089	4.275569	6.650587	4.852976	9.332397	6.803113	8.595357	3.704035	4.348328	5.359554	3.22712	9.363771	3.257736	3.917773	3.885575	4.301143	4.421152	4.848415	4.586122	5.031557	3.871518	4.043773	4.409464	6.330562	2.817348	3.794493	4.830816	4.807699	7.220124	6.654542	3.385493
555	CDH1	4.012456	2.172319	3.257594	2.578738	3.041289	1.905395	4.68976	2.551776	2.772268	2.290024	1.470569	2.409911	7.318062	2.610948	2.41278	2.057564	5.836732	1.15318	2.210395	3.411673	3.06468	2.1023	3.482377	2.855898	2.446664	1.222722	3.049023	1.628456	1.847598	2.163195	1.151268	1.932244	1.880271	1.293851	1.193526	2.302398	3.113671	2.190886	1.565372	1.876943	2.205515	2.792846	1.814482	2.52358	2.891221	2.197814	1.601146	6.399441
556	MTREX	23.962626	19.464763	24.365744	20.523738	25.341576	21.457462	21.680225	26.595151	18.998421	21.066439	18.51702	18.320268	27.784897	12.54938	22.710371	24.989646	29.733001	19.588071	24.059083	13.174424	15.722229	28.092677	24.941029	21.456097	22.41765	15.7502	16.265053	24.940355	24.818811	17.697649	25.342134	32.296682	17.713861	21.014229	16.736187	17.781249	16.760438	11.72927	22.953277	13.177521	15.938436	18.517175	23.204485	14.309193	26.247945	15.51875	12.562466	28.370489
557	DNAH5	0.150748	0.555472	0.312462	0.03139	0.306913	0.181788	1.144688	1.412118	0.165699	1.140146	0.416348	1.468622	0	0.36095	0.418955	1.126221	0	0.792432	0.36895	0.009956	0	0.306267	0	0.237051	0.328476	0.613176	0.497483	0.715416	0.259597	0.163194	0.578668	0.329393	0.242176	0.859508	0.201545	1.782017	0.290476	0.457093	0.366814	0.352937	0.143996	1.246744	0.817712	0.430275	0.383233	0.289005	0.468402	0.263389
558	ZFYVE16	20.149133	10.090908	20.479555	18.392949	25.624441	23.659771	22.701126	22.891974	21.923816	20.772783	14.901557	18.883449	11.416807	22.719716	15.721786	29.759913	18.615947	23.780254	13.308126	13.303378	17.665614	15.136718	14.822669	21.468185	15.208057	14.08473	13.808338	10.143469	13.900688	17.333961	21.634321	10.148817	9.127407	14.104618	11.712777	16.035114	15.445516	19.536621	13.178286	11.301529	17.839578	15.93517	18.211491	18.922604	6.069355	20.206747	13.502774	18.112086
559	RIPOR1	23.989128	40.528411	54.320204	57.04097	24.253798	45.055056	36.167375	26.914548	71.516579	47.867282	61.457916	35.793349	16.219773	40.464646	38.005217	18.163989	43.926084	20.242215	53.688258	73.955762	22.919576	30.132157	39.151396	60.774695	32.692981	47.672163	35.366074	27.869363	36.24413	40.399958	39.482228	18.402234	46.711744	13.083592	39.332816	22.11787	37.044352	52.387904	37.829085	29.266287	33.828164	36.548794	40.190511	37.060811	49.650322	22.869361	47.735942	35.212334
560	C6	0	0	0	0	0	0	0	0	0	0	0	0	0	0	0	0	0	0	0	0	0.298788	0	0	0	0	0	0	0	0	0	0	0	0	0	0	0	0	0	0	0.04564	0	0	0	0	0	0	0	0
561	RAI14	4.792227	41.894911	1.470268	140.832136	22.734573	63.217694	45.017051	24.708123	25.565182	54.034615	14.584477	3.597827	3.113069	133.11455	2.078016	67.690286	8.81057	72.500485	24.045657	14.690822	50.61561	244.48763	6.958453	100.958795	10.064766	59.19464	3.159091	41.41941	3.255344	33.956589	7.950792	50.336244	40.89755	116.038647	8.500832	159.291337	13.336927	68.494802	40.773599	68.582371	29.689531	69.667951	65.532162	94.748821	3.030941	1.295254	14.333277	135.075388
562	SOX30	0.045178	0	0	0	0	0	0	0	0	0	0	0	0	0	0	0	0	0	0	0	0	0	0	0	0.067513	0	0	0	0	0	0	0.059011	0	0	0	0	0	0	0	0	0	0	0	0	0	0	0	0
563	PNKP	219.154117	358.654362	224.483664	134.882927	467.395369	468.632002	367.927197	139.93176	147.745939	175.089508	459.338226	279.73456	279.971472	254.167361	69.521727	343.76008	237.555891	342.115284	220.397021	484.113312	397.908901	474.968588	394.518145	262.826093	348.033627	334.015587	140.818646	336.339783	179.833114	408.38658	439.682733	198.681323	615.991816	433.094788	223.446303	597.577893	224.956537	661.770523	199.313957	166.070997	92.881186	373.355832	349.627628	374.102621	341.777718	543.545979	382.890081	796.516027
564	BEST2	2.834512	1.347795	1.288212	3.980982	1.322381	2.101881	2.500273	0.222869	3.275301	1.030508	0.692471	1.869668	1.868253	2.399387	2.051427	1.554382	2.484789	2.08108	2.424308	0.397721	2.666279	1.127919	2.018679	1.059313	0.793016	1.840782	0.707624	3.554865	2.312732	1.757484	2.308252	2.269575	0.89561	0.970667	0.422943	1.492541	2.295846	1.425371	1.629058	1.171512	1.495651	1.331008	1.754835	1.600552	1.058051	1.060046	0.80791	5.685513
565	PHLPP2	8.062081	16.019697	8.828422	9.942535	3.420794	7.497132	12.517727	7.981378	7.879236	7.649005	7.285289	18.801372	2.513994	7.882053	8.747852	12.766293	4.227034	10.096431	17.273614	16.883219	11.93999	7.311132	6.738231	9.846312	5.013224	11.884201	13.074992	6.38802	2.571889	9.111149	3.77519	11.875478	7.236675	9.207739	11.272334	16.728055	33.99347	5.804024	5.446666	4.886676	8.941133	8.889212	14.505168	11.374969	13.158525	7.675894	9.350928	6.975954
566	SPDL1	34.819299	29.042313	46.82645	49.484448	21.749497	46.048054	50.451442	47.729127	51.899067	18.050683	57.338115	32.736217	24.04707	21.921551	29.005934	39.347461	35.33611	30.451746	59.271401	45.838056	25.660505	22.674308	29.158838	40.990798	45.306669	21.848448	52.964938	61.671011	15.74137	61.705455	59.714141	59.773126	19.352096	23.793722	43.017314	40.782269	29.521176	40.451382	49.212431	32.117647	24.448347	29.4003	60.463249	34.043684	39.590861	45.753998	53.832504	97.081723
567	STAU2	83.136459	107.763255	72.819622	84.643093	101.706919	76.145098	91.558614	94.068025	113.863064	184.00443	64.227577	137.934223	39.125815	153.149909	151.815537	120.16277	31.599725	116.489136	139.386968	159.00778	47.379134	125.987738	60.558735	93.439276	76.134378	101.760504	52.03583	66.434196	44.512197	126.971967	73.926653	65.095351	74.99851	82.907719	102.21566	46.939974	158.484715	74.346045	56.166482	138.833298	41.612228	96.274259	56.737602	120.895852	66.20786	32.325355	62.105504	50.477542
568	PQLC2	7.723806	7.69448	4.983147	5.936611	4.538284	7.311149	15.274641	4.935593	13.943366	12.604091	9.649096	5.857378	3.575116	4.818575	5.589142	11.019059	6.593293	15.132865	10.163604	7.518566	9.899454	7.425731	7.462927	11.555339	8.645682	8.731909	6.711295	3.969449	12.911828	5.616003	6.96408	4.48136	11.208508	6.64048	5.866612	12.900942	8.837366	22.361573	6.865211	10.982626	7.559384	8.838987	10.32986	7.418039	11.639031	8.140971	6.463825	4.958455
569	CTNS	4.078712	5.268239	3.204867	6.992943	7.785278	2.589779	2.375378	4.377784	2.823173	3.797288	4.191279	5.84052	1.45288	0.601402	2.802582	2.399668	0.604862	6.265455	2.541898	1.095901	6.106592	3.919192	3.823569	4.00012	5.831382	5.542502	7.859294	1.952945	2.55861	3.540925	0.472089	3.001993	2.701691	3.387487	1.036998	5.462628	6.092396	3.413857	1.497935	5.549769	3.417138	3.356743	4.479851	2.60515	5.189704	5.666928	3.131997	6.279308
570	RTN4R	2.068466	1.619506	2.587371	4.35018	1.668423	3.963441	2.61033	4.809514	6.861523	2.734607	6.171755	2.219123	0.766646	3.488325	3.699316	5.787914	4.853478	4.577664	3.35707	2.503031	1.087213	4.252866	1.500086	7.439923	5.138507	3.081296	9.059769	4.978423	2.611599	4.577178	7.76203	4.113978	4.601302	9.900859	0.259106	6.527915	4.937972	4.20368	6.277885	6.039797	2.171602	3.585488	1.262531	5.03711	8.370433	3.412115	6.019001	1.00954
571	PHF23	8.441449	9.543062	8.472691	2.615818	5.743684	6.893274	10.698011	5.855207	12.524398	13.641873	11.540162	12.121035	4.914586	4.903092	8.593618	8.732208	5.418696	5.138958	14.061035	18.433757	6.635685	12.257326	8.693415	8.145798	6.589941	6.981838	10.145966	5.476674	6.098436	4.564978	3.749316	13.057065	8.337354	9.348067	9.121059	14.154993	11.942143	13.661203	4.232381	13.31339	3.801257	11.227261	2.524502	5.622559	6.578017	11.394453	1.693936	19.073827
572	CDH10	1.271946	2.412182	0.480602	3.501712	0.771961	2.544219	0.424174	3.11957	0.969165	4.077899	1.181905	3.869796	0.141961	1.718158	0.286184	2.374285	1.046333	1.135981	1.306931	3.397717	1.214521	2.757585	1.841407	2.284678	0.624792	2.53074	3.093982	1.2197	0.599062	0.980563	0.473894	1.228991	3.17663	3.234862	1.995771	3.775258	0.869692	1.426676	2.220962	1.864263	2.967208	0.916819	1.673941	0.788118	0.621699	5.119521	0.558829	1.612344
573	INPP4A	6.491333	5.266028	7.553109	5.255858	5.420521	6.689508	8.130429	11.513769	9.075773	8.660561	5.845482	4.292893	4.297765	6.474863	5.816056	11.341253	4.706776	6.235698	9.384675	3.160348	8.431038	10.777757	6.479093	6.06201	4.683321	5.584311	5.07779	4.079954	8.462919	5.533039	3.229486	7.558043	10.064569	5.239221	5.097859	6.388639	7.578748	5.691052	5.311068	7.540477	6.200056	12.086309	6.263995	6.244554	8.640099	10.727509	6.888311	4.005805
574	RAB27B	0.091037	0.037161	2.892361	0	0	0.040663	0.641045	0	1.822985	0.01054	0.744497	0.086786	0.027764	0	1.54607	0	0	0	0.10638	0	0	3.652773	0.110964	0	0.027209	0.334204	0	0.042851	0	0.827802	1.658612	0	1.23711	0.694024	0.534035	0.62563	0	2.323771	3.207356	0.107156	0.066228	0	0.063868	0.089795	0.232734	2.23748	0	0
575	PSMA4	58.321674	71.576118	37.377196	60.421269	113.135917	62.783988	89.640522	72.888187	78.993384	64.305649	86.746506	76.574406	80.172544	70.039471	106.147452	62.606041	152.894893	86.334515	85.823018	112.736982	70.114059	54.789352	69.742109	101.620029	128.680866	110.644397	82.234927	79.697718	133.682563	103.941828	107.590397	86.166893	83.227315	112.928023	124.023788	118.689979	86.211651	121.190293	93.331822	100.479544	61.143912	102.290334	86.073148	30.95553	83.871823	123.081489	84.407459	79.361143
576	MYO16	1.113667	0.321403	0.226669	0.179222	0.145363	0.049728	3.751542	0.424673	0.21192	0.361397	0.407898	0.126156	0.196301	0.522301	0.910808	0.314211	2.724643	0.370535	0.513861	0.595568	0.598934	0.283507	0.598862	0.496611	1.470341	1.147155	0.338939	0.48785	0.189596	0.552253	0.607585	0.501274	0.725031	1.752003	0.135261	1.57271	0.638989	0.575193	0.419209	0.116156	0.017938	4.140768	1.450447	0.784117	0.414445	0.322039	0.132151	0.192381
577	LSG1	21.876197	22.418301	17.716986	16.07095	17.169739	20.813119	7.057545	18.297801	18.99898	19.774121	22.43755	11.728834	9.17399	20.165481	8.349971	23.885316	15.902554	17.972525	17.828895	12.202849	14.770782	17.632892	6.623402	19.750432	18.215796	20.818849	17.993811	25.845652	18.647667	12.188427	27.104198	24.227547	14.396468	25.451864	19.007526	37.480793	15.990179	23.343585	20.66611	26.914774	9.273455	16.029119	11.893036	19.528144	11.733122	20.436576	4.316546	11.309329
578	PARP3	0.847772	5.80592	1.442673	0.601615	6.463126	4.682713	1.769356	2.559942	0.476329	1.784565	4.023652	1.76387	0	1.575239	1.123365	2.775051	5.975654	1.012826	0.307235	1.082923	9.818738	0.740418	3.2587	1.3059	4.649057	5.941051	3.347676	1.041653	1.446059	3.117084	4.954778	1.45823	5.267122	0.146546	0.607054	2.660332	3.458153	5.896908	3.407401	4.575286	0.97628	0.345475	1.852935	1.768648	4.141447	2.727904	0.878672	1.867622
579	TNC	0.620906	1.498655	0.478292	1.145369	0.230365	9.461746	0.431586	2.251928	1.054241	4.654964	0.737064	3.773946	0.195409	3.0926	0.277634	1.879555	0.093193	7.084628	0.150209	6.434342	0.309045	1.972781	0.083249	6.3943	0.190447	15.555865	1.909046	2.002497	0.17203	2.896974	0.071061	5.608425	0.732089	2.1726	0.117139	7.818284	1.189027	26.101169	0.37918	3.202327	16.083578	32.545792	5.966084	3.046543	1.160479	29.892961	0.214243	8.671963
580	THAP3	28.669026	28.022133	23.482444	14.967567	26.744446	24.428807	51.786444	23.348359	44.001652	21.464347	15.031917	18.758583	4.508834	26.240352	26.93883	34.144521	1.99158	16.824255	28.765564	12.256397	28.822536	27.076794	19.112432	25.06355	18.650334	18.690978	25.513876	22.112787	25.881433	14.479813	17.111453	24.019797	39.653314	26.456602	24.914506	20.598992	21.784474	25.752883	26.392597	16.268147	33.284621	32.52906	19.181213	34.921416	29.031646	32.374821	23.7935	19.852537
581	RIPOR3	6.513272	3.302335	4.642236	6.762259	4.862867	3.645086	5.495477	3.638403	5.164262	3.279689	2.481212	1.317295	0.416283	3.269864	1.712192	3.672601	2.924692	3.574779	3.622085	2.497699	1.697666	5.784626	3.216145	5.017405	3.943776	2.458836	2.185754	2.69563	5.257828	3.076216	2.038868	1.644621	1.000226	2.674772	5.578104	1.946438	4.919046	2.394385	2.448552	3.226228	4.38855	2.276743	3.680109	4.598625	1.745971	5.112031	2.924698	1.840808
582	TDP1	2.470196	7.097414	18.114607	6.782775	8.456236	9.752854	1.921661	13.478469	4.448921	3.762665	3.143041	6.052709	0.944999	3.527784	12.375867	10.962094	12.249419	14.132168	6.8221	8.836702	11.323747	2.523897	8.098045	8.003537	5.825543	7.768899	1.448528	8.030578	4.547705	8.438427	2.716278	4.9334	6.442962	9.589658	3.079149	15.549421	4.486989	3.065062	4.106833	4.311582	6.159585	2.402988	3.808296	6.214331	3.548169	1.407099	24.003071	6.984678
583	AIFM2	1.957037	2.268079	0.970587	1.44576	1.065132	2.25622	0.822902	5.027212	0.768483	1.320153	1.56266	1.855153	1.912182	1.95889	0.716756	1.375793	3.93656	1.974625	3.081754	2.644335	1.538044	0.337867	0.794818	1.654857	0.462764	2.086465	1.022781	1.477126	0.547432	1.450585	1.650744	1.119263	1.023216	1.336163	1.17194	0.683385	0.693059	1.010609	0.99905	0.585903	1.350248	2.248456	2.308695	1.066551	0.695771	3.505842	0.849464	1.854932
584	C2orf83	1.504044	1.622062	1.619234	2.248289	2.107666	1.614827	2.587198	1.848219	1.847441	1.263262	1.636041	1.244272	3.515802	1.132331	1.380631	2.207722	5.134633	1.049473	1.270247	2.751708	2.265142	1.621601	1.572627	1.751179	1.681756	1.190354	0.408196	1.301937	1.833031	1.567209	1.348632	1.187061	1.150546	1.168975	1.12668	1.184037	1.74614	1.246078	1.360576	1.359232	1.459391	2.479491	1.387732	2.060719	0.982386	1.578697	1.15051	1.820499
585	SPATA7	31.077854	21.381577	22.817029	41.684435	28.850754	27.830521	47.080763	28.528334	27.602737	19.171036	27.422844	16.694677	13.091933	22.707471	26.922455	24.704635	22.918929	31.392013	34.442593	41.998849	46.263119	33.287892	33.577675	16.780207	14.370241	16.341757	25.1096	20.040591	7.187824	20.0623	22.626338	16.088217	21.364745	13.366511	29.509488	21.850741	37.275901	20.958559	14.981004	33.172716	28.347135	33.606977	25.91954	19.156906	25.276604	22.60077	18.345526	27.598502
586	MED17	30.458884	32.050633	41.577996	43.123693	49.940493	30.726296	35.394661	37.009999	25.089538	24.028655	33.267947	33.108195	18.338034	27.074885	31.871851	41.800987	17.227836	31.535219	30.641076	25.004984	39.153362	24.720882	36.992915	35.781451	19.670575	52.569487	28.804647	35.717798	17.866907	29.276185	41.958015	34.33207	30.554112	33.805731	34.698266	19.155343	39.488938	28.037814	20.931587	35.274839	32.705215	40.480548	34.761495	49.863455	28.75853	36.436578	31.645691	27.386569
587	RETSAT	2.247241	2.107538	2.227759	3.780875	2.810488	3.139477	2.712861	1.244514	3.804692	2.183104	1.620921	4.935881	5.924727	3.282774	2.067765	2.184184	0	4.816067	2.210878	4.54197	3.34709	2.504614	0.706984	4.647043	2.443726	2.103598	3.981217	2.539285	0.91171	2.98989	0.899479	2.654479	0.574583	4.539324	0.626185	1.154657	4.252646	6.470702	2.863956	2.920067	3.071862	2.073254	2.682827	2.201076	2.057497	4.270339	1.880071	2.321365
588	CAPG	30.981908	14.432185	3.331576	15.076966	7.191166	7.820431	3.660028	3.210747	1.878575	3.746631	16.141537	1.093787	0	5.883976	0.198108	19.76265	4.693237	1.193598	0.182366	0	6.907606	1.71069	4.886867	8.39445	0.957694	1.051898	0	1.418525	3.760337	2.614946	2.879942	0.993718	2.840139	1.954615	0.202686	5.670328	6.957121	0	3.072968	2.26422	20.354742	5.012371	6.618171	2.956597	1.735479	11.963679	38.849954	52.381469
589	AP2S1	340.813124	428.741924	266.000279	248.579009	290.633228	199.423483	332.898503	202.827654	419.098619	424.574749	298.88927	271.608917	195.691127	212.449598	380.519807	275.906709	272.110156	326.56756	357.234743	217.687283	251.170194	120.506933	331.661699	210.503402	563.03977	331.341408	319.685908	441.699436	297.837493	339.192622	504.168768	221.805352	438.115987	304.635731	308.861922	265.228745	283.990499	363.376612	291.565865	359.0324	360.729452	196.577169	330.690372	268.260679	316.748808	461.852866	397.781908	223.49782
590	USH2A	0	0.137738	0.009311	0.031802	0	0	0.012591	0.009264	0	0.003977	0.010712	0.005458	0	0	0	0.003533	0	0	0.005735	0	0	0.017364	0.066309	0	0	0.02054	0	0	0	0	0	0	0	0.010062	0	0.030721	0	0.067848	0	0	0	0	0.01972	0.020802	0	0	0	0.01586
591	ZPBP	4.957565	0	4.089433	0	2.868291	0	7.109775	0	4.811505	0	1.843124	0	0	0	0.110762	0	0	0	0.888089	1.031407	2.237388	0.653657	2.298864	0.34081	0.483159	0	0.876716	0.253643	0.307058	0.248562	0.831957	0	1.014368	0.205954	0.533217	0	0.834509	0.11061	0	0	0	0	0	0	1.377446	0	0.336713	0
592	TG	0	0.456979	0.155893	1.259457	5.545266	0.578046	0.632406	1.163302	0.669878	0.576071	0.313491	0.572819	0.526251	0.660145	1.591215	9.231364	0.599621	0.834342	0.074136	0	0	0.174426	0.451563	0.476906	11.51267	0.585009	0.572038	1.060582	1.70831	0.628636	0.333007	0.392398	0.241286	0	29.573699	0.617823	0.66671	0.598304	0.664221	0.303839	0.313823	0.830694	0.353774	19.42968	0	0.311044	0	1.438704
593	ADAM28	1.033722	0.77341	0.623371	2.788513	3.996352	0.955122	0.416944	1.061184	2.426237	0.272242	0.660224	1.169294	0	0	0.290922	0.180263	0.140886	0.527144	0.031583	0.457216	0.552536	2.658559	0.087462	3.169942	0.196573	0.086697	0.776188	0.011202	1.229433	0.146079	0	0.377904	0.927247	0.313974	0.127233	0.008415	0.626528	0.049226	0.807022	0	1.205248	0.252978	0.534976	0.169051	0.469609	0.061743	1.36656	0.521547
594	BARX2	0.870681	0.456963	0.966204	0.959814	0.681317	0.610049	1.073935	0.717345	0.497734	0.883129	0.608937	0.406723	1.277452	0.99823	0.922234	0.483006	1.594103	0.443853	0.706554	0.516914	0.496147	0.702535	0.627437	0.641103	0.617567	0.262921	0.677505	0.425084	1.102744	0.309729	0.541334	0.635393	0.468677	0.537363	0.647232	0.509404	0.600977	0.442375	0.863385	0.47639	0.507972	0.535614	0.664172	0.280131	0.613728	0.527343	0.426984	0.456403
595	DCUN1D1	7.476719	7.70011	8.087841	10.025503	6.985966	7.771129	10.313319	11.230534	9.336218	7.510977	4.739459	6.757214	6.965571	10.886178	8.601925	9.556687	10.933519	7.880817	7.558125	8.090474	10.86475	5.040776	6.952383	9.533895	5.876184	5.563467	7.094451	7.30641	4.043924	6.868695	6.953792	6.719234	7.797381	6.160771	7.557525	8.016463	11.019713	6.181165	9.323753	6.670395	6.264928	6.28495	9.872828	6.669945	7.648682	6.856503	6.987427	5.71011
596	JADE2	0.122293	1.07388	0.649649	0.214347	2.007459	0.82424	0.410343	1.263291	3.596958	0.432972	2.603989	0.181485	2.213509	0.343524	0.993502	0.662153	2.330313	1.633	1.043531	0.539852	0.770404	1.257688	0.188713	0.784983	0.68062	0.522043	1.59204	0.027821	0.856524	1.520783	0.462667	1.463718	1.898583	0.945512	0.315879	0.829157	0.866884	0.268498	0.105205	0.903289	0.401349	0.216922	0.524693	0.732355	0.872897	2.334414	0.109693	0.523341
597	ZIC2	0.117076	0.057348	0.084618	0	0	0	0.214541	0	0.022725	0	0	0	0	0	0.068548	0	0	0.590001	0.117264	0.504198	0.060763	0.189355	0.660002	0.666412	0.122469	0.885211	1.733499	0.44086	0	0	0.090377	0	8.193892	1.901722	0.492357	0.020938	0.593782	0.024031	0.051564	0.165366	0	0.075348	0.134404	0.138575	0.059854	0	0	0.423165
598	LCP2	0	0	0	0	0	0	0	0	0	0	0	0	0	0	0	0	0	0	0	0	0	0	0	0	0	0	0	0	0	0	0	0	0	0	0	0	0	0	0	0	0	0	0	0	0	0	0	0
599	TRIT1	8.371178	10.012539	8.988015	8.631296	12.512916	8.800632	12.18461	9.941567	4.644997	13.159317	8.975972	14.927409	15.427044	12.388038	9.558274	19.281799	16.705779	12.393918	4.407734	25.015279	20.982818	12.339289	14.97878	8.611219	9.417917	11.343633	6.703371	8.08866	4.153723	9.450116	19.722736	6.732118	7.817216	12.579005	12.769559	9.832046	27.508694	16.924428	10.701027	14.808757	16.826506	9.351232	20.89827	13.551914	9.367269	24.875547	6.607099	14.296643
600	ADRB1	0.073753	0.100352	0.044421	0.03709	0.017218	0.069147	0.090101	0.298331	0.02386	0.227695	0.257086	0.195303	0.075097	0.336664	0	0	0.51411	0	0.041039	0.294094	0.159491	0.049702	0	0	0.055425	0	0	0	0	0	0	0.195672	0.132222	0.02349	0.091224	0.021984	0.023795	0.025231	0	0.115748	0.089423	0	0.141114	0.339484	0.157105	0.576101	0	0.185121
601	GUCA2B	0	0	0	0	0	0	0	0	0	0	0	0	0	0	0	0.378391	0	0	0	0	0	0	0	0	0	0	0	0	0	0	0	0	0	0	0	0	0	0	0	0	0	0	0	0	0	0	0	0
602	CUL7	2.478635	1.372537	1.446479	1.052813	2.724431	1.417337	0.468776	0.737606	1.776293	1.154481	1.36885	1.235072	2.574584	2.786152	1.776603	2.696739	3.505306	1.423838	3.160798	2.085799	4.497889	1.570249	2.910557	1.92682	1.201728	1.88729	1.886846	2.900303	2.905983	1.867405	1.486801	1.30802	3.364726	2.188645	2.255287	3.892869	2.214427	4.260475	2.170985	4.460514	2.433899	1.555835	2.43352	2.737661	2.381095	0.660828	1.568024	2.440643
603	CTNNA1	192.006043	232.436466	237.940763	226.616158	183.830381	255.690544	182.930608	227.455873	211.359908	172.646465	268.727417	270.858218	325.156456	238.014331	154.737377	202.219217	316.310596	235.476886	211.633775	370.162511	189.049953	273.059551	172.639241	267.016943	155.94362	169.810216	176.559129	202.248412	199.055364	144.243361	153.711347	147.63867	143.421051	208.910739	155.298729	278.479131	211.040443	202.582468	119.011661	216.629585	223.776035	241.518947	207.162706	249.36787	148.992072	203.936203	208.690536	390.300036
604	PHKA2	23.333846	21.059413	11.478746	9.35418	23.841997	13.585215	22.145273	13.354178	18.892299	11.647394	17.27028	6.832597	0.24261	2.522669	11.207379	20.784023	24.645341	9.230227	13.026893	37.931814	11.452518	14.830517	16.603658	2.202123	10.123983	11.934755	3.67714	14.765249	26.374752	14.687646	2.695733	12.630564	13.207695	13.329363	11.301661	23.764658	19.248964	12.933084	3.04013	6.721819	11.064282	18.218031	18.136008	3.356632	7.812173	23.565214	17.524478	16.458072
605	CNTLN	5.001587	3.761277	3.134053	4.961122	5.153671	4.406576	3.714173	3.085047	4.597002	2.058541	3.808943	3.503364	4.264029	3.191905	1.769477	4.491132	2.327342	3.887772	1.465644	5.117027	1.788371	5.922997	2.251954	3.93266	0.831933	2.815632	0.617457	2.688346	4.777129	3.542886	1.298918	3.17305	0.914103	2.42725	1.624871	2.053606	1.248698	2.441373	1.577169	2.154867	3.286013	2.772783	3.783977	4.026706	1.316171	5.4461	2.664486	9.307237
606	EPHA3	3.602268	4.702483	9.242139	4.412192	7.249915	5.411141	6.091591	4.89685	3.983341	2.989725	5.326068	4.275809	0.708845	6.513831	3.293069	6.02435	7.120022	6.987518	4.386537	2.121156	5.898039	4.799421	3.458461	2.636192	2.856432	4.821254	3.042799	4.265621	5.04438	4.34616	4.128216	4.44255	3.01818	2.377224	6.860153	3.797897	2.982875	4.077948	2.80229	1.243158	3.299717	1.113396	1.858239	6.349169	6.039264	0.508496	4.044414	0.853671
607	HSPA5	25.945229	19.619808	16.692476	19.160135	17.477493	13.572718	29.733431	15.135148	19.819432	20.761971	28.29801	26.18331	3.570912	21.241157	13.445801	19.738419	17.130879	22.483305	15.665342	26.338835	11.014734	17.793305	10.112239	23.035982	22.477059	23.228935	18.943408	16.917284	26.266014	15.615786	22.594854	16.904798	16.927052	24.507058	15.944375	29.785667	20.452462	20.21474	17.574749	32.868208	13.730701	25.085205	12.672438	11.678367	14.073677	45.580804	16.528201	64.60717
608	DSG2	0.210211	1.187498	0.285647	0.786281	0.339037	0.126317	0.138406	0.323022	0.704423	0.220991	0.146697	0.302204	0.158953	0.278411	0.10887	0.612027	0.372553	0.357217	0.341567	0.371395	0.492858	1.022908	0.098543	0.506182	0.176225	0.244723	0.055659	0.341091	0.252973	0.21412	0.128195	0.165607	0.22111	0.402076	0.159367	0.377129	0.136124	0.804799	0.189963	0.810338	0.036823	0.441006	0.303086	0.858515	0.177471	1.152652	0.187183	0.614791
609	GEMIN8	6.482755	14.306685	8.145407	10.877799	8.8822	11.37447	5.061143	5.378966	6.343952	11.583984	7.964896	18.725311	3.366195	9.473734	10.133072	13.723456	0.767102	12.597881	10.966004	15.252449	8.671363	6.194045	10.764553	15.91104	4.329181	9.71784	9.09887	8.372492	5.138266	8.490607	10.01147	11.891354	10.972231	8.270227	8.605021	5.693958	16.319481	8.185854	12.777143	8.721179	8.598044	15.696884	9.208893	16.535459	8.490289	23.904911	6.428799	11.01612
610	OFD1	17.3118	21.774233	22.309093	51.504325	26.845437	18.217902	17.448071	30.331137	40.320158	20.693003	16.732393	22.143324	6.863365	14.929364	34.073788	34.233718	12.897045	12.28359	18.355299	36.15166	26.753234	33.751633	24.100588	43.766054	20.419455	18.860575	17.563522	22.85155	46.312987	14.617715	19.113699	22.070396	14.303349	24.619674	23.073816	59.967974	33.52717	17.983028	34.22239	39.043584	25.447346	14.914953	18.902045	23.18898	36.621009	45.07625	27.18578	41.764392
611	GPM6B	100.186815	182.264038	129.751151	214.475764	130.849679	192.541271	230.33454	191.567566	144.441049	230.194598	156.976949	292.571431	40.085776	149.012924	80.70937	187.173875	44.060291	182.460501	78.739699	297.433023	78.982668	304.926434	107.020715	251.656258	90.30189	200.614845	89.860764	131.224554	87.622843	181.064288	112.736403	169.319454	85.256704	226.581012	119.533021	299.629316	96.820092	258.652789	71.893411	237.395291	180.829379	199.94437	199.394054	231.045653	266.30153	1678.049857	198.204291	527.668649
612	MAGEC2	0	0	0	0	0	0	0	0	0	0	0	0	0	0	0	0	0	0	0	0	0	0	0	0	0	0	0	0	0	0	0	0	0	0	0	0	0	0	0	0.43256	0	0	0	0	0	0	0	0
613	PREX2	0.166682	0.142441	0.140908	0.246737	0.162749	0.09787	0.250204	0.150199	0.091798	0.140272	0.255855	0.251461	0.265771	0.171377	0.096652	0.223393	0.188769	0.345653	0.085856	0.351996	0.110003	1.096641	0.283705	1.286054	0.346717	0.496368	0.068644	0.090879	0.214521	0.044435	0.121736	0.093662	0.275915	0.780764	0.074081	0.486562	0.107713	0.866827	0.098017	0.791936	0.069961	0.158153	0.122826	0.037259	0.141832	0.685412	0.059643	0.122824
614	WDR37	4.984151	4.992288	6.15669	7.358313	7.074624	6.368922	6.812378	5.624942	8.338385	8.156361	6.561337	8.614214	5.584889	9.390359	4.027468	6.933282	1.688802	5.150513	10.499074	6.13447	8.674201	8.138489	9.166022	9.478599	6.017152	5.154835	6.608936	8.148831	8.444888	5.843206	5.875968	7.575985	12.23905	4.769847	6.087819	9.533616	6.63785	9.071609	8.356234	14.907681	7.150721	6.866629	7.661501	7.22697	10.062399	7.316268	6.529472	6.835382
615	YTHDC2	8.795041	13.478955	11.933472	13.724913	14.424229	8.297591	20.159065	11.849787	12.507658	11.806279	10.487729	14.279115	4.575804	12.574836	23.464425	10.730165	7.061803	11.646532	15.196004	16.733172	12.017919	7.06009	8.069152	14.807487	12.560208	7.756895	17.42644	4.056812	2.713013	11.968653	6.592662	7.942659	11.542498	4.324311	15.252735	6.414635	17.849768	11.273271	10.754355	3.785079	6.994563	7.193863	6.720297	7.796703	9.417392	1.962409	4.227406	7.739609
616	CTPS2	2.160678	6.573523	4.361308	11.009113	6.829527	4.029155	5.57672	4.370627	1.391962	5.580568	2.510005	2.682254	0.191881	4.759856	1.932892	7.571746	0.273292	2.14018	5.733944	4.71929	5.088385	5.133003	4.901409	6.79684	2.109791	4.441648	6.173297	5.002173	3.262325	4.257635	3.423411	2.43408	7.502307	2.578705	5.769538	4.309366	3.532634	5.23455	4.603272	11.047072	6.803611	1.871331	4.404485	10.380186	6.792615	8.382306	3.643926	4.831727
617	ATP6V1H	100.035463	76.709078	86.243159	44.424127	107.904192	67.244386	91.428581	37.770716	97.229854	86.450576	82.538097	46.118175	60.793117	90.740396	75.215472	57.957404	34.909292	66.286335	82.176974	65.285831	73.783694	100.066522	94.081144	79.047191	88.692494	111.211133	78.110159	63.941262	80.533255	78.734934	105.795167	80.180195	110.494055	41.599192	82.289379	60.16283	123.45512	71.114422	112.795387	143.375754	82.002274	87.641664	88.076493	64.209012	107.427528	94.320142	78.759411	100.967816
618	POLR2B	26.529379	29.040736	25.832145	35.783435	40.537821	28.073664	25.806451	37.990655	37.846045	27.725335	32.133926	21.169285	19.185458	32.32766	18.939022	28.749672	37.246266	26.215869	24.080329	20.73639	31.486259	25.487622	31.27867	36.972062	25.448185	21.995673	33.529001	28.485069	10.949771	22.58889	31.45558	17.329783	32.238891	21.887519	32.574976	31.888007	22.894452	23.562685	33.516675	40.555403	35.125668	31.309449	31.474488	35.057506	34.625548	24.13869	35.247401	33.690808
619	FAM214A	6.599161	9.503869	9.168005	9.558912	5.902039	6.911527	3.187571	7.901887	8.133645	8.687182	6.598847	6.500143	1.147006	14.577946	3.518693	3.394068	4.074097	6.49975	5.055988	2.776282	9.66993	2.151648	1.888834	2.970113	4.4702	4.429338	2.521352	4.957904	4.258059	2.761298	2.004505	4.647795	6.230237	3.43889	1.402745	6.115742	5.016426	1.007615	5.379933	2.1991	13.561226	6.131344	4.792688	16.183922	3.491326	6.981026	7.902953	3.231444
620	ARAP2	0.417153	1.315428	0.319275	1.281413	0.669594	0.779978	0.879329	1.298325	0.559597	1.395855	6.094295	1.729292	0.340534	4.452855	0.537147	0.988196	0.413836	0.334202	0.292735	0.688951	0.319687	1.017763	0.14201	1.718745	0.124436	1.261352	3.110266	1.109469	0.450299	2.662004	2.131542	0.662158	0.383453	0.889728	0.170768	0.894362	0.452349	0.35225	0.131096	0.449625	0.659951	0.141777	0.595774	0.689177	0.702642	20.23276	1.721089	1.206823
621	TPR	53.009914	57.319236	61.038811	75.96784	84.889126	65.731736	79.441738	90.690347	78.179806	61.456211	90.303395	85.73808	55.671948	63.846799	85.662365	80.849911	86.418002	52.838535	68.582291	68.65948	74.356309	131.438458	46.288453	72.722911	71.061648	55.857976	48.084297	47.079628	65.060704	58.985863	59.94497	54.16705	52.612779	48.305523	40.861355	69.280857	32.882452	64.343965	45.940252	58.900213	51.93967	57.729699	54.320887	51.994096	72.316807	95.226319	43.926914	70.994257
622	CP	0.034311	0.050637	0.175252	0.118626	0.555101	0.385948	0.437266	0.711594	1.095082	0.317379	0.282675	0.757911	0.096653	0	0.254855	0.123854	0.110128	0	0.135189	0.10075	0.218223	1.484984	0.498414	0	0.030447	0.095461	0.0855	0	0.219501	0.50391	0.315135	0.163654	0.02811	0.230214	0.172881	0.218944	0.172399	0.310966	0	0.610138	0.229767	0.312732	0.262737	0.089813	1.061373	0.063266	0.189346	0.207291
623	KIAA0556	25.191183	4.212901	15.990607	28.750614	10.707105	8.014178	18.865038	14.631441	20.73144	9.593607	13.060335	25.421024	6.519414	9.356755	6.513836	13.206446	33.273951	10.801759	24.592249	12.875057	18.077325	2.710161	12.062758	18.547224	3.216528	4.484381	13.698923	2.559707	3.020229	6.966523	10.606549	8.116468	10.029945	15.396328	7.685416	29.433353	6.521453	10.515512	4.424756	1.173982	4.121195	13.84259	10.174719	13.825825	6.68909	8.450252	7.264102	11.915507
624	DTNBP1	10.843561	3.504736	7.694405	6.472923	10.006155	6.958737	17.927322	9.136304	12.380564	9.11588	11.725279	15.044216	12.60132	2.019504	13.412028	6.117189	15.973375	16.632215	8.189731	11.218442	17.898385	13.365868	23.782822	16.249473	16.362338	9.76656	5.334139	8.892692	13.586303	7.451196	9.519048	3.430933	11.677438	8.567343	17.223019	7.650702	17.974914	28.638643	17.890094	18.982833	4.645184	20.458306	9.937676	11.167342	13.968694	13.289614	3.794488	9.643033
625	XK	0.07744	0	0.116605	0	0	0	0	0	0	0.029885	0	0	0	0	0.075568	0	0	0	0	0	0	0	0	0	0	0	0.026248	0	0.022348	0	0.024908	0	0.173541	0	0.039911	0.069248	0	0.14571	0.056846	0	0	0.186897	0	0	0	0	0	0
626	ANO2	0	0	0	0	0	0	0	0	0	0	0	0	0	0.78309	0	0	0	0	0	0.601317	0.503534	0	0.058197	0	0	0.09028	0	0	0	0	0	0	0	0	0	0	0	0.678652	0.081655	0	0	0	0	1.054912	0	0.858593	0.028961	0
627	C12orf4	15.802313	24.103602	21.208287	26.307564	21.776435	22.125237	20.778274	30.388703	19.141129	15.790741	15.198884	19.388463	9.662074	34.023831	17.468373	27.197927	8.708819	15.861354	9.077012	9.886583	16.785522	9.039392	18.564596	22.593964	17.879781	13.597948	12.851626	17.677537	14.22025	16.710214	16.357565	23.3667	14.431651	11.089992	16.895719	21.380457	14.122501	16.785552	16.311861	20.476337	16.532296	15.606249	23.078837	13.926612	13.23933	16.686133	12.458694	15.973711
628	SCML1	2.585579	4.272655	4.127124	8.77762	3.433167	3.919998	4.671916	5.875114	3.300874	5.787133	2.390094	4.465082	1.675394	4.430171	3.41224	8.456568	0.543689	8.877906	2.311704	9.6506	3.136005	5.082746	3.138608	7.693492	2.960047	4.152197	2.389217	5.18177	3.232438	4.28589	1.803182	2.136057	2.046398	4.268626	3.75294	2.661937	3.779807	2.577067	2.808499	7.351229	3.525477	6.347749	4.488284	3.365126	4.894341	6.749552	2.283591	6.463354
629	WWC3	1.174422	3.906993	2.089838	3.881242	2.52467	2.152395	1.678976	3.145085	4.534557	3.456057	1.456643	1.788727	2.427336	3.166717	0.94338	5.534782	2.29416	1.327018	1.627693	2.13274	1.337972	4.253803	1.943492	3.285629	1.607505	1.594647	0.653108	1.50621	3.343344	1.570405	1.626516	1.11513	1.033476	5.116522	1.965115	2.245964	7.114227	2.182996	1.337977	2.873298	3.486317	1.54716	1.283739	5.595813	1.073287	2.369992	1.827646	2.388796
630	ARHGAP6	0	0.311338	0	0.026577	0.012338	0	0.038781	0.142516	0	0	0.137676	0.466294	0	0.118565	0	0	0	0	0	0.084295	0	0	0.067101	0	0.144788	0.465914	0.064516	0.509	0.748972	0.06066	0.417384	0.04006	0.118432	0.060623	0	0.246721	0.188098	0.016279	0	0.383332	0.304367	0	0.112353	0.347518	0	0	0.055038	0.02653
631	FAM184B	2.85274	1.230613	1.345449	1.934925	1.388189	0.514476	0.715871	1.61892	1.381207	1.3725	0.750796	1.555432	1.61185	0.626435	2.126479	0.936908	0.569045	1.004776	0.446485	0.929925	0.951771	0.831606	1.112707	1.800744	0.926584	0.408286	0.816006	0.760597	1.008652	1.005359	0.380871	0.460149	0.622712	0.754065	1.412147	1.019971	1.491347	0.513613	0.532467	1.692217	0.95453	1.46504	0.83321	0.418919	0.520552	0.433358	0.234502	0.992372
632	MAP4	45.062371	63.338328	83.687458	75.650963	65.896209	74.45414	46.721494	62.856642	55.508929	69.74034	70.87979	67.933869	8.146331	22.527086	50.930994	56.526612	36.963514	41.293815	77.288727	59.45269	67.391076	95.197208	51.209153	97.08959	28.105362	63.425991	40.281329	33.764731	21.126767	56.110043	57.220099	56.743277	86.391831	35.892382	47.651163	44.534083	46.089462	69.198907	95.582033	50.694143	45.801654	36.391739	57.85105	34.704792	71.462241	52.792039	29.93217	71.439311
633	GOPC	6.613038	5.4526	5.535031	8.577957	6.061646	6.070897	9.248954	5.462199	8.199741	7.272836	4.550603	6.063003	11.405573	5.919018	8.786982	6.018048	6.973319	5.96198	8.740914	7.440112	7.556811	7.120691	6.062938	7.258931	6.542785	6.007285	6.368942	7.638917	6.659822	6.006388	4.943875	5.856927	6.035019	6.529178	6.702566	5.786546	12.235122	6.451366	7.29237	9.038227	5.919148	7.991873	5.553102	6.162835	6.427717	10.016926	6.947274	10.058332
634	ROS1	0	0	0	0	0.006255	0	0	0	0	0	0	0	0	0.030576	0	0	0	0	0	0.042735	0	0	0	0	0	0	0	0	0	0	0	0	0	0	0	0	0	0	0	0	0	0	0	0	0	0	0	0
635	USP28	5.936922	3.559302	8.588462	11.910427	18.40736	8.548371	8.275432	10.198421	6.456825	5.403063	5.639765	14.26397	0.983062	9.634824	5.056019	3.814076	7.264049	9.263863	3.87432	5.023205	9.072697	4.313598	5.456701	7.688586	2.476413	2.449628	2.440745	5.713121	2.005174	2.542359	1.081658	5.659324	1.145878	4.29384	2.330204	3.895537	3.465338	3.621156	4.848962	1.738286	4.92757	4.899511	6.546811	8.67114	7.920775	3.383764	8.765419	6.286433
636	HDAC9	14.013356	8.942452	13.384244	3.142418	9.801099	5.901374	6.968952	3.664495	9.229805	3.594379	5.38869	8.557372	11.18091	5.836449	6.025393	11.471376	7.508033	4.641793	15.186901	19.236194	13.548786	10.714185	7.234293	12.307354	1.650442	7.028643	12.513404	3.293492	0.822566	6.063087	6.154855	4.796737	9.477345	3.230401	9.935582	11.313939	2.773388	7.253972	3.349509	7.290871	5.907953	13.37794	9.439747	9.017458	14.825326	2.95448	13.464297	6.390874
637	TSPAN17	5.804122	7.217166	3.246698	7.004884	4.06557	7.011086	4.363498	3.835386	4.448962	4.306511	5.631938	6.019692	3.697714	4.596002	3.778524	5.007317	0.193359	11.740119	9.178235	8.738288	6.580415	5.109995	11.053904	9.954627	5.890972	5.319166	7.043802	5.946816	6.309869	2.756222	6.669361	5.517199	6.656712	11.803849	10.012278	9.136827	6.652776	6.917376	6.626855	6.896288	5.2486	9.571914	8.405303	8.536656	5.639216	6.528866	8.205876	8.779973
638	NOP16	23.302385	23.23826	15.010033	24.99124	22.205913	13.497279	17.476955	12.246437	29.390786	21.697727	6.172464	37.218231	18.063296	24.209002	25.188183	32.432811	19.07606	9.435108	15.626873	17.978023	16.372493	26.086201	10.417463	8.668604	38.863977	24.762605	7.557154	23.644297	27.298598	16.359358	21.987265	23.024303	32.004458	28.010116	11.312414	18.170837	40.728601	25.906791	14.379089	49.511183	24.139624	34.09536	9.844506	18.761003	13.604266	38.883257	27.662336	28.225024
639	CC2D2A	13.904616	18.339889	27.99384	26.89998	16.464896	15.013009	16.661449	11.758447	16.781331	17.100438	17.20128	15.60033	30.498572	9.251521	11.625195	12.034053	12.192504	11.552746	6.172556	20.440878	9.653043	12.769708	16.208871	12.315979	9.171093	7.39281	2.527842	10.371584	16.523485	13.346816	7.561372	7.74974	11.619688	16.420097	10.933042	11.813678	7.424796	9.829782	3.526618	15.530815	14.844014	8.95092	8.908042	5.974877	10.292584	16.341315	6.895878	13.119808
640	RRM2B	2.340269	1.280825	2.161591	25.018127	1.571292	1.742562	1.147043	1.560712	1.269128	0.827671	16.242898	3.186532	0.593732	2.203008	1.521972	14.788146	1.798998	2.063285	1.05984	0.850548	9.614783	2.599976	3.400784	3.432555	3.627412	1.314564	1.720668	2.99558	1.319376	1.936463	1.6459	4.218148	1.309688	1.885556	4.777933	1.215473	1.76274	1.835743	2.892552	2.962531	3.219391	1.191936	2.951159	2.287343	1.916008	8.093544	1.584537	5.419667
641	ZNF800	7.3119	6.660287	5.073968	8.914106	6.658735	8.221706	3.177047	11.50601	5.53316	7.204189	6.010869	4.900495	0.738743	3.455736	5.149227	5.393802	4.424101	4.980347	4.836486	9.73642	5.964382	16.261296	10.831585	10.928786	4.269592	3.359661	7.229632	5.528149	7.309871	3.892458	2.256288	2.8013	8.171744	7.810711	4.921727	12.401516	12.105087	9.942218	7.615339	5.795974	2.164485	7.299257	5.445088	2.983476	2.68416	19.154729	2.526533	11.447059
642	TNFRSF17	0.748037	1.038481	0.418413	0	1.094324	0.532555	0.932836	1.555716	0	0	0	0.453128	0	0	1.583797	0.806092	1.24339	0.712364	0.978257	1.882668	0	1.178298	0	1.862753	1.292679	1.837518	0	0.44606	0	0.332213	0.733976	2.648694	0.057769	2.126714	0.900486	0	0.880429	0.427165	0.576667	0.687735	1.780752	0.688406	0.511585	0.497711	1.205361	0	0	4.240639
643	SNX29	30.010417	45.347604	40.697787	40.139793	60.12376	34.138069	39.512271	56.089114	54.197172	47.045604	35.190484	20.485714	94.084393	19.397998	29.241742	22.415028	31.342258	24.802135	31.140059	28.441017	31.823024	20.677049	19.589033	42.7512	38.185792	21.494765	55.060739	24.995671	39.693228	26.559693	32.615357	22.821452	23.609766	16.164696	30.095562	42.053621	30.27551	31.796256	20.572895	15.734261	33.596965	35.927207	21.989659	18.340212	22.16149	18.850857	33.208916	21.574838
644	LMO3	9.72369	5.325845	9.575656	10.297619	13.76959	8.151052	8.067117	16.631954	8.574908	12.169315	7.379784	4.560801	16.772469	36.160381	7.56711	21.478011	4.705285	31.249234	25.086388	8.459798	36.872411	22.189129	31.61923	21.306052	8.837677	28.755673	16.269601	20.829632	3.248604	19.590375	10.850999	22.001577	15.910367	6.879412	19.707329	27.729683	15.803863	16.80992	16.322275	20.424163	16.212868	20.392866	21.08408	28.998571	5.487384	13.531446	5.401586	14.907276
645	MRPS10	8.913229	8.480681	8.669884	10.661187	7.448238	8.763206	13.888424	12.361573	7.382227	9.313239	11.719467	12.744628	8.354358	6.801087	11.009434	7.478995	6.553709	6.426134	5.985967	12.441436	8.766561	12.911289	8.1899	7.863578	10.736762	12.715644	7.806846	8.586044	12.456187	8.917067	14.243697	8.247879	7.627311	9.475117	10.682555	13.198079	10.885583	9.093143	9.505976	10.196745	9.458994	10.990769	10.157644	9.31696	10.124707	10.25031	6.011278	10.074726
646	GUCA1A	0.144835	0	0.348937	0	3.212227	1.752084	2.211751	0.130192	2.295948	0.950188	1.304643	1.150607	0	0.126278	1.908018	1.042714	0	1.338136	0.322373	1.963641	0.68906	1.41527	0.478125	0.305341	2.344743	0.094039	3.24008	1.079418	0	0.849828	1.11806	0.494049	0.876343	0.13839	0	1.597338	3.47507	1.882864	0	2.727674	0.439021	0	0	0.28572	0.740455	0	0	1.96312
647	RSF1	70.225842	67.825254	82.124161	89.815556	93.257331	90.100012	82.524824	101.022774	86.487892	61.48589	92.494006	77.380001	171.761324	81.990338	114.650156	90.240213	132.994862	59.472145	123.836351	95.644004	99.264271	103.236304	91.539849	102.50471	90.825761	68.938977	65.508399	57.26108	111.72738	71.407242	84.149804	67.286007	75.837869	47.855519	114.435179	52.646909	84.939596	53.853904	64.330999	90.040914	111.676063	69.114084	90.847356	83.937893	90.635723	116.729422	92.587822	92.179251
648	VPS13D	5.434308	4.304262	3.659041	4.746543	4.865022	3.75399	4.502911	2.68062	1.378871	8.407421	2.438772	3.681244	2.801088	3.320089	3.041634	4.076626	2.953038	1.497402	2.062198	10.324951	3.679856	2.771636	8.618604	5.188375	3.195219	5.787825	6.201739	2.299495	1.024951	3.395524	2.35243	1.727684	1.584462	2.05528	4.839578	2.572405	4.603778	2.824943	1.454555	2.529736	5.468457	8.223403	7.115375	3.286151	2.867297	5.387476	3.738388	8.971792
649	CELF2	28.62868	39.402823	29.799023	35.110252	30.668553	31.15088	26.548113	40.772989	24.694506	31.858215	28.921007	31.340223	3.870206	30.980002	24.141989	31.828991	11.993741	34.802659	40.993818	34.572503	32.600825	33.328615	28.602359	34.588556	13.497852	38.513474	31.219106	28.293443	13.108345	30.361653	26.256671	29.526028	29.642562	22.788864	37.341122	35.746842	35.279673	29.694069	29.85345	34.471762	38.580037	37.639549	31.471512	35.202559	37.555204	36.189087	33.044279	34.236181
650	FAM120A	1.638668	3.488672	2.190617	0.924029	2.2176	2.197617	2.41326	3.545244	2.669063	2.878131	3.071201	3.681427	0.320788	2.355809	1.221548	1.233945	1.096535	3.051674	2.511261	3.179697	1.060873	3.849114	2.067174	1.909069	2.361968	3.812346	1.989495	0.861985	1.278508	1.373319	0.724056	1.981069	2.153895	2.264714	0.831169	2.49747	2.153073	2.482658	0.854164	5.053709	1.468262	0.8659	3.037874	2.21509	1.859439	5.691598	2.550078	1.941601
651	R3HDM1	104.893941	58.069799	72.249892	108.493562	95.074314	75.052498	89.082858	113.359613	41.987137	58.185893	60.891628	48.936237	186.312953	59.693993	47.465302	105.841166	62.550598	84.000106	86.821217	134.800571	56.265475	100.133074	66.573185	141.726689	80.199035	61.930851	88.023058	77.881865	60.99204	32.536191	58.17364	65.434222	82.807995	68.738719	80.703782	78.198339	86.56642	81.116651	60.755064	80.655591	47.732997	76.897126	59.687941	61.601757	86.705993	38.662434	77.239326	55.117307
652	COL9A2	1.651301	1.686624	1.952177	7.317607	0.017159	1.330535	0.659042	0	10.687203	1.911761	2.196798	4.362924	7.53604	1.9146	1.267664	1.338568	0.59595	8.127003	3.818916	1.970399	8.977492	3.422486	12.458366	4.141516	1.06173	1.942702	5.261208	2.327126	0.466639	2.835426	2.767214	8.187196	6.798103	2.430835	8.497126	2.278413	5.987019	16.203589	3.877373	11.513474	2.514795	2.335545	5.01962	1.604735	3.901669	12.946676	1.021509	3.426274
653	KITLG	3.29845	7.815983	3.955126	4.879019	4.739129	7.451205	0.617178	1.376057	0.86237	1.501813	6.931677	6.700615	0.079012	1.221349	0.988566	2.579031	0.990309	0.466023	1.684597	0.464885	4.990573	1.914383	2.424287	0.937727	0.706554	1.08012	0.901477	0.319203	1.878778	0.668273	1.189769	0.799118	2.573576	0.381767	1.930658	3.329373	0.552787	0.188014	0.89909	0.091484	9.397117	0.954013	3.911169	2.330976	1.368036	4.558345	5.965673	0.762252
654	ERCC8	5.598151	3.765475	5.565129	3.648414	6.163772	4.185714	3.384071	4.776216	6.438105	8.408397	7.391539	9.623975	2.063152	15.50116	8.580275	6.134995	2.673366	1.303595	8.706354	18.361004	4.461551	7.148916	12.523377	4.137477	8.771732	8.790532	5.885523	11.202276	7.991763	5.958659	12.499285	6.965688	8.124579	6.517923	13.409342	3.95205	10.962768	15.810058	14.124693	12.38087	9.220434	4.757754	3.650602	6.185371	7.505763	13.389871	15.344368	8.705992
655	ADAMTS6	1.260528	0.973097	0.081898	1.245268	0	1.741096	0.835781	0.545534	0.458454	0.273273	0.438784	4.495628	0.027646	0.248279	0.274802	5.576885	11.012507	0.456829	2.109634	7.959451	0.141144	1.644676	0.110876	4.492727	0.454917	2.300372	0.276534	0.410697	0	0.717226	0.349889	0.267989	0.08277	0.75738	0.117731	2.568433	0.04387	1.231587	0.13974	1.284198	1.773996	1.11759	0.459741	1.227308	0.165628	2.118107	0.67972	5.040164
656	H6PD	4.053856	3.766497	3.332989	3.763823	3.353362	3.105338	2.559186	2.856221	2.664269	3.152527	2.797041	5.188797	1.539966	2.609562	1.894317	4.548804	1.426931	3.820239	2.155826	3.676839	4.516238	4.246983	1.676444	3.667325	1.388534	3.615033	2.591	3.934289	1.604094	2.588709	3.313774	3.554041	1.754636	2.937543	2.723517	7.111781	1.573214	3.723656	2.79766	4.822805	4.858866	3.950528	2.855818	5.095529	4.0175	5.264633	4.34928	5.588701
657	VAMP3	9.258324	12.773346	16.720931	36.582843	13.34816	21.965312	17.148784	6.05982	13.318074	27.276216	4.392448	18.251839	1.971313	33.15397	2.105204	3.777958	3.737983	1.672772	4.100472	8.158009	17.790117	17.806434	2.612004	11.687192	4.731269	19.545971	19.647874	4.590981	1.657206	18.007909	11.080906	15.349969	37.149555	8.611538	29.657584	15.605668	3.522191	42.05885	11.990899	17.146532	42.343638	6.37373	25.96942	27.059093	14.943288	73.272147	14.342576	41.243255
658	PER3	2.070981	0.572762	1.643806	1.858656	3.358067	0.516577	1.909111	2.263936	0.511325	1.828861	1.65186	1.598475	0.459387	1.804651	1.397829	0.569252	0.142642	0.541841	1.248155	1.300213	2.334658	5.137929	1.639625	1.823781	1.192328	1.79975	1.310561	1.538698	0.76432	1.114757	2.788537	2.815893	0.482074	1.631243	1.756858	4.118273	3.543234	1.234523	6.168297	1.954934	0.809719	0.89957	1.012887	1.232154	0.963781	3.320017	1.879094	3.795101
659	UTS2	0	0	0	0	0.70239	0	0	0	0	0.080154	0.080422	0	0	0	0	0	1.346318	0	0.395217	0	0	0	0.952709	0	0	0	0	0	2.503017	0	0	0	0	0	0	0	0	0	0	0	0	0	0	0	0	0.769323	0	0
660	TNFRSF9	2.120881	1.6807	3.602284	2.884034	2.837086	2.747565	2.311737	2.777137	2.42365	2.00402	1.941084	1.729104	3.646351	1.920738	2.206208	2.646125	3.396885	2.45422	2.603362	2.383947	2.118499	1.67645	2.199615	2.972206	2.209759	2.365161	2.172974	1.913745	2.401284	2.259174	2.589223	2.563876	1.660255	1.441221	1.692453	2.884059	2.654686	1.444971	2.28137	1.814298	1.721885	2.184163	2.344565	1.216425	2.522844	1.68154	1.912738	2.536333
661	EPN3	0	1.03494	0.561517	1.910295	0.515355	0.638975	0.898937	1.322867	0.476101	0.567928	0.50986	0.389707	0.748043	0.839725	0.92094	1.513562	0	2.640944	0.409451	0	0.457695	0.743816	0.278679	1.399368	0.895765	0.434634	0.498821	0.803385	0	0.321476	2.041234	0.761441	1.501769	0.571412	0.710633	0.763411	1.20323	0.787107	0.732385	0.72729	0.446086	1.529751	0.782164	0	1.945619	0.461609	0.383156	0.369391
662	LTBP1	0.152548	1.178668	0.508989	1.588043	0.650403	1.192156	0.113956	3.5089	2.151601	2.886637	1.930491	1.175832	0	4.635145	0	5.190217	0	13.983267	1.252344	5.019176	1.061075	10.784423	0.237722	1.218008	0.453076	6.972924	1.250683	5.462519	0.036439	1.768851	0.142147	2.49122	0.713538	11.684419	0.203536	4.822559	1.208329	9.597887	0.191495	10.760405	2.733346	1.778177	3.690359	1.611827	0.540625	15.653175	0.39064	8.717935
663	RCN1	29.753851	21.855046	13.830412	28.97107	16.09746	30.205946	16.291066	14.982606	20.904772	26.771821	16.156197	16.27589	0.193226	33.356901	7.844392	42.054608	4.553438	43.879797	8.783364	44.963457	13.366518	53.343689	15.90686	34.930883	6.629653	34.340498	14.387547	27.517213	5.861506	26.67573	17.120559	21.952852	15.326747	55.798836	15.62694	52.378827	16.683838	45.08347	15.079263	47.220201	41.764752	24.320252	20.637356	24.649411	17.786011	87.310492	17.315818	64.44148
664	ELN	7.35153	10.826061	7.553085	14.999255	12.946844	10.375072	12.473685	14.005986	11.125141	14.927681	9.425894	12.314451	19.05852	4.044082	6.749729	19.539094	13.907629	12.608059	7.122467	15.689083	8.147816	12.878598	9.238218	10.468411	8.322196	9.55209	1.448155	13.689136	12.838957	7.057472	7.042704	16.409122	5.432057	17.071561	8.459202	13.606427	5.932945	6.51363	9.486318	9.309091	9.728757	10.977099	8.990167	8.892068	11.004558	10.431784	6.775163	16.72971
665	RFC2	15.216715	47.249571	37.543707	48.874776	52.897656	39.02641	43.311264	33.57566	43.962695	48.530713	32.003957	35.694777	3.483083	29.705504	24.330787	63.1987	78.574033	62.387948	34.660862	43.776348	27.856913	37.086289	23.9992	66.475302	35.808449	45.012123	34.59998	25.577356	35.761735	56.261379	22.807427	45.375815	38.967826	68.572146	14.667601	66.902248	50.888513	75.179192	27.255139	55.539962	40.499228	41.525171	24.727282	46.585547	27.433361	77.122269	31.31102	68.409159
666	ARID1B	54.212993	42.044245	57.211394	86.301465	62.123481	52.011817	75.050606	48.973179	43.602437	45.796598	44.939367	72.415024	42.387566	30.855217	44.159247	46.509653	53.497054	38.966452	42.366863	53.706415	39.173995	29.591387	48.437715	45.630555	28.211601	36.724836	36.294196	40.752705	41.514505	45.085612	32.467293	32.727345	18.784707	26.520551	41.352537	24.746802	53.598325	22.488597	37.521322	39.120646	49.179179	39.947153	42.155389	47.75826	64.587227	22.913617	38.878048	20.92752
667	CLPTM1L	17.952273	21.289697	25.015862	28.094544	11.445183	37.565281	39.233447	24.785722	12.058386	20.875569	27.315791	28.14777	2.78553	28.401538	11.250758	28.346166	14.862276	11.123234	42.15741	19.520288	37.053251	15.058259	43.989517	14.660497	17.80474	26.723546	33.73142	32.281924	23.356803	21.890433	37.453941	34.976696	63.438977	31.342754	37.651352	27.763287	34.142639	42.496663	25.939953	20.510599	30.411037	16.544582	28.355256	43.872328	24.37383	45.916489	27.999171	16.664277
668	NEDD4L	350.435765	326.087764	394.907069	434.627961	582.838778	494.70257	658.042572	320.22844	465.856242	321.724078	375.707537	447.928367	599.138356	404.529702	273.682684	480.595894	202.481789	438.11957	286.403035	173.519379	265.420861	293.483889	295.879225	286.295353	180.874355	224.814306	221.640739	257.589912	119.340111	510.656661	300.424952	541.136014	161.422635	114.214095	345.625187	219.060412	166.291757	220.339788	335.220425	227.326985	426.566968	441.278811	344.109907	578.667261	226.583536	41.876687	455.488294	215.124963
669	FOXP3	0	0.235664	0.119992	0	0	0.017716	0	0.179081	0	0.034966	0	0	0	0	0	0.409792	0	0	0	0.363754	0.166534	0	0	0.048121	0.048384	0	0	0	0	0.033822	0	0	0.213842	0	0	0.082798	0.776938	0	0.070311	0	0.029071	0	0	0	0	0	0.197538	0
670	PPP1R3F	4.476165	9.545282	6.139356	6.660623	10.122615	4.705261	3.983191	2.216931	2.9447	13.200017	3.929404	6.163782	3.92632	3.267542	2.468798	20.931258	3.069184	7.003205	13.944025	2.24468	9.094807	20.700007	7.216261	3.850944	3.824843	8.982485	9.126131	5.891485	4.321201	9.404264	5.065584	9.87987	7.008158	6.879986	6.235547	7.286917	16.549399	2.934627	7.864362	4.846525	4.285781	11.346417	8.637326	9.232678	6.473065	1.938332	13.963648	7.824775
671	HEXB	7.965552	2.807189	1.696356	2.504616	4.410642	3.897486	4.544158	2.494539	1.510329	2.789968	4.113861	4.687916	0.350519	14.153154	4.254148	11.178398	0	18.504448	2.997533	7.262739	8.570411	8.610475	3.694986	12.392264	3.735731	5.431323	3.045253	6.516047	5.624959	4.715377	4.32107	7.416685	5.900732	4.728796	10.042048	4.742964	1.541733	7.543931	2.814948	6.226702	4.33566	4.897551	5.818944	5.746813	7.097989	24.747197	2.932236	8.510728
672	PTCD2	2.319124	1.357768	2.443825	2.235125	4.299476	3.402129	4.497387	3.511484	3.496669	1.620632	3.367064	1.393094	1.018964	1.71106	4.617269	1.800264	2.512843	1.573718	1.70668	3.51312	1.161665	4.158568	2.286522	1.816794	2.291195	3.739036	2.30598	1.405455	1.994388	1.834781	1.726765	2.800927	1.994951	4.380144	1.905201	2.316673	2.508726	1.88251	1.692899	2.898626	2.867082	3.30049	2.204228	2.318575	3.96224	5.176453	1.428367	4.02366
673	NEXMIF	0.624028	1.626136	1.237807	1.422381	1.487097	1.302173	3.103186	2.509402	0.769661	1.049637	1.755571	1.049221	2.916292	0.669187	1.898479	0.756722	2.484063	0.436229	1.259425	0.587911	0.876788	0.333072	2.218843	1.4733	1.744754	0.576538	0.966299	1.118783	2.972204	0.945452	1.359938	1.198553	1.12516	0.980107	1.239238	0.919835	1.270913	1.630995	1.094564	0.726611	0.813109	0.67167	0.993595	0.791094	1.031962	0.050052	0.635459	0.53828
674	JKAMP	15.499408	18.016284	15.32475	12.555841	18.077629	18.000445	12.941714	20.328265	19.680386	22.933233	13.918115	18.575146	14.259229	21.000406	16.265063	30.269392	23.244779	22.871787	31.639213	22.779614	23.125712	20.728364	16.812465	30.889901	25.484519	21.28773	16.585888	17.958036	23.717057	16.184751	17.808773	24.787217	16.007151	27.41981	22.33938	21.934016	12.965862	21.410645	11.162967	21.532802	19.206369	23.11068	15.104033	27.316683	19.868548	20.563454	9.324974	32.833799
675	DKK3	18.587131	17.566804	20.827915	17.398487	22.760827	13.387018	28.412639	24.730894	24.763982	18.489368	12.030238	12.44792	1.41889	20.906813	12.678548	20.605791	11.757113	31.250163	27.928227	34.067249	14.806873	39.965811	16.910602	28.907134	9.849065	20.669804	10.607218	28.442191	15.320572	12.693017	15.235511	23.372639	24.285445	20.585911	24.419567	30.645374	24.430826	31.596914	23.571667	31.742971	13.015078	30.482188	25.042211	22.886508	14.209841	77.222657	5.18668	29.418024
676	ARHGEF5	0	0	0	0	0	0	0	0	0	0	0	0	0	0	0	0	0	0	0	0	0	0	0	0	0	0	0	0	0	0.434411	0	0	0	0	0	0	0	0	0	0	0	0	0	0	0	0	0	0
677	NFE2L3	3.770432	1.914735	4.301704	8.76055	0.273947	1.558705	0.448063	2.214171	1.641549	2.908942	1.949607	0.943908	2.284936	5.670696	0.873699	2.88335	0.717453	0.637874	7.759971	1.22104	5.509234	8.546555	4.797597	2.619468	0.928623	2.956919	5.525313	0.666481	1.58807	0.494785	5.900369	2.465051	4.971802	6.71808	3.729485	3.900468	4.423076	3.673261	0.884474	0.645886	7.863011	6.205644	0.944791	2.897996	0.830888	3.677958	3.638674	2.131526
678	MCUR1	2.83471	9.585027	4.812731	8.050879	7.337083	4.834928	5.5	9.949873	4.895527	5.169596	11.02228	6.45491	4.832191	3.990465	3.117126	6.282736	6.174452	5.387605	5.455405	9.947307	6.061052	7.641273	6.662358	5.936681	5.980666	5.084267	6.015507	5.206245	7.266277	5.009241	5.473034	5.256923	3.95128	6.698633	5.449252	10.58062	8.678416	5.51192	5.094807	11.398765	5.711259	8.100227	7.074138	6.334606	6.84629	13.103167	7.11367	9.741768
679	LIMA1	43.037214	54.204151	56.706483	53.688347	50.164666	66.323726	86.323388	54.22956	88.940373	52.637204	94.312745	104.128032	16.858494	38.355096	18.276851	57.991593	20.791932	28.064947	32.561814	61.306583	21.19511	50.735198	21.40028	28.637825	24.44373	38.629888	7.949768	17.375273	27.583558	52.885564	17.518893	43.910362	12.626268	41.537105	17.016689	31.595865	13.143506	20.953534	6.3763	12.240702	34.440805	38.843115	47.91364	26.67872	41.209518	87.818109	61.509249	54.87777
680	LETMD1	17.49587	12.254845	6.322923	7.608082	11.860348	7.893927	12.156303	9.577163	11.955794	18.409986	12.376308	16.250405	6.971012	17.720651	9.420324	9.16013	7.846981	23.116167	17.080121	10.878292	8.847938	9.412275	11.761081	7.182903	4.834733	6.061991	10.716031	13.722067	5.701176	5.390962	8.23718	5.886594	23.664312	7.052048	6.266017	12.263444	12.035311	15.196033	18.524796	12.377478	11.893668	10.349977	5.851687	13.423	5.560498	10.76693	8.537294	8.00988
681	SLC4A8	12.644104	6.124604	27.279829	55.16736	70.598972	31.13773	14.496253	54.186216	84.636349	5.00115	29.166477	25.447668	25.312238	26.076882	18.885503	93.585288	26.56514	75.66443	24.358892	71.356751	54.388612	40.113205	59.618621	27.919652	72.048709	40.652149	39.352654	24.233889	10.166025	30.517587	20.174575	52.283328	44.458797	26.484489	24.749186	17.400049	28.434175	66.627383	34.524245	72.027195	15.08252	34.330728	23.047853	65.552743	5.054801	11.146586	35.38193	17.618729
682	LAMC3	0.200645	0.170562	0.21787	0.102733	0.229487	0.210581	0.198505	0.144728	0.213183	0.199394	0.157005	0.310006	0.39986	0.454855	0.263267	0.316752	0.475167	0.163957	0.341766	0.499064	0.192169	0.19078	0.123151	0.148832	0.193239	0.170148	0.224234	0.185608	0.397418	0.127522	0.210181	0.149783	0.403195	0.136921	0.13865	0.215976	0.230042	0.188261	0.141962	0.295132	0.089224	0.498904	0.193972	0.127643	0.172612	0.111346	0.071072	0.063503
683	PTGER3	0.104983	0.214484	0.095179	0.158514	0.110438	0.058611	0.096152	0.283297	0.051082	0.132469	0.109318	0	0.320776	0.179665	0.19615	0.054023	0	0.204367	0.445775	0	0.186218	0	0.174384	0.083016	0.636199	0.701638	0	0.123449	0.305729	0	0.119659	0.358643	0.070615	0	0.064972	0.176319	0	0.080813	0	0	0	0	0.134026	0	0.117784	0.09457	0	0.078988
684	TNIP3	0.50323	0.615571	0.472471	0.616329	0.642826	0.361714	0.678438	0.336348	0.400867	0.368776	0.438851	0.39516	0.765624	0	0	0.730271	0.590284	0	0.657557	0.255148	0.251509	1.598624	0.409356	0.319687	0.474624	0.356774	0.422582	0.153758	0.664645	0.412279	0.817964	0.224302	0.35885	0.754443	0.301704	0.530873	0.323316	0.124643	0.201542	0	0.338092	0.46029	0.384758	0.724279	0.568019	0.185397	0.097138	0.279949
685	MAPK9	4.731127	6.67965	5.111863	5.147978	5.152633	8.029148	10.598242	5.971689	3.521772	6.552778	4.94611	3.202863	2.245654	12.60191	4.271983	4.657701	2.440344	4.895978	6.720276	6.334879	8.211453	5.073121	7.129238	9.088416	2.728102	5.998394	15.162051	5.008248	1.350075	3.483948	7.689458	2.855903	8.960058	2.934592	5.077226	3.23852	5.792158	8.376654	10.642616	4.538932	4.411532	5.879104	4.831817	5.67032	5.774888	6.104102	4.173855	5.36722
686	COL23A1	0	0.163835	0.027806	0	0	0	0.709208	0	0	0	0.118309	0	0	0.105369	0.270303	0.396318	0.320855	0	0	0	0.443082	0.031112	0	0.097328	0.137979	0	0	0	0	0.035492	0	0	0.103457	0.147039	0	0	0	0.205319	0	0.289815	0	0	0	0	0	0	0.144236	0.046351
687	BCAR1	9.123677	7.498204	7.789184	9.907385	8.790905	6.780532	8.41979	4.573451	8.699935	6.453789	10.647636	12.109998	5.34518	5.144974	4.650397	11.209249	5.781924	11.070327	9.798102	5.568205	4.13062	9.280791	6.334097	5.365796	9.274037	4.66245	6.542618	7.600611	4.461296	9.494865	4.974539	8.511831	10.995402	14.596131	7.67993	4.253078	6.621082	7.948739	4.549013	8.988171	6.475173	11.859881	8.111249	8.948685	14.490284	13.254424	11.325072	6.356836
688	FAM160A2	7.220351	8.381359	6.369398	9.836697	11.452572	7.076228	5.898675	13.420407	5.545175	8.092586	8.741242	5.099088	7.59644	1.979277	3.422399	12.325496	11.083332	7.921181	9.17449	3.428694	2.918584	10.901061	5.310983	4.156519	4.613929	4.548484	4.148426	7.433319	2.134192	7.368318	10.598493	7.500811	4.033496	8.688721	3.621127	3.474863	11.360088	9.154052	2.068848	5.019649	4.703919	10.186237	7.584665	11.07155	3.441775	5.799903	4.849166	4.444621
689	HERPUD1	99.910905	97.138244	113.859255	83.881106	158.37616	107.457523	120.12341	61.437453	108.480941	103.330696	170.462246	112.353445	6.65064	49.370192	77.232499	85.745337	60.734258	74.924832	106.899562	114.885231	89.238973	98.101888	76.727757	135.910084	87.333357	87.695278	127.059822	68.342283	106.985874	67.409142	122.506902	58.616894	91.838067	107.049224	76.684106	70.239933	151.800666	127.275934	100.615813	194.061167	87.499942	165.819941	78.908986	84.433924	82.574272	142.147066	71.246744	206.155003
690	HOMER3	155.299079	60.651612	142.776578	42.80103	185.496263	47.3566	237.156721	31.846722	110.280867	46.667681	132.317492	49.595593	61.165859	20.637458	110.542589	46.298129	246.692176	42.388914	48.936171	36.237607	34.958146	39.298726	147.01242	41.93147	210.71987	70.541962	91.133634	48.344434	298.388124	41.754429	136.680302	50.795627	49.347676	57.660783	200.191957	47.980141	104.227434	43.652843	64.898042	50.324637	23.470369	117.479688	83.290992	30.567353	148.12431	26.123909	259.285182	42.445625
691	RAD51	0.8623	5.009004	2.990377	3.952823	6.396342	4.886833	2.208633	0.220269	1.859312	0.677897	2.348792	2.115348	8.619046	13.538412	0.864463	1.635437	3.55792	5.643311	5.592918	12.765814	7.453023	3.932936	3.288359	6.783543	1.22356	4.254642	1.193295	3.614776	1.275676	7.740854	0.855273	8.594766	8.128994	14.460107	7.08976	3.131027	2.045859	3.620271	1.041459	4.222026	6.725084	2.675968	2.44591	5.370773	2.136291	10.725678	6.575141	9.581859
692	POLQ	5.300544	5.540467	4.434228	6.358548	3.058135	4.556188	8.7582	4.674472	4.702796	3.545668	3.721864	3.699736	10.440391	3.914259	6.321043	4.746589	7.26941	5.428878	4.575184	2.269643	4.428826	3.505256	3.961513	6.134666	3.418022	3.091352	3.967078	3.255372	4.438306	4.867881	2.913375	3.184457	2.839791	4.724391	3.394214	3.755301	5.293885	2.647847	3.786821	5.723633	4.979319	4.684933	5.388106	4.756811	3.9112	2.551834	3.924379	5.170808
693	PIK3CB	13.002611	5.661026	12.676093	12.560969	22.165859	8.479182	9.827248	8.702323	10.963782	10.506173	6.694672	9.990518	12.858468	7.217739	7.829755	7.111735	9.942434	9.729497	9.817684	8.605136	6.428617	12.195331	4.94005	9.92189	5.489009	6.221888	4.183095	2.20247	10.008523	5.471618	4.242497	6.312565	4.740049	3.138313	2.677573	10.907145	9.766592	3.831265	4.391834	3.737611	11.60743	9.898205	4.689278	6.463849	7.235803	5.492404	4.656959	8.982801
694	CYBA	9.428348	32.111738	26.621388	67.504801	14.502235	2.287225	0.856287	26.142032	0.680268	1.555634	10.057936	23.323241	0.712552	5.474135	2.562386	71.422008	136.466676	102.681263	2.744118	58.850242	25.182048	45.553874	60.449534	3.281201	36.762762	51.096256	1.787726	63.801227	0.150125	51.163611	17.987036	45.935417	67.13104	123.157926	31.813026	30.352046	42.899968	63.908876	5.692125	103.380343	72.121177	2.819364	94.062225	0.460905	6.926597	3.223991	66.28719	282.93108
695	THOC3	54.941647	72.605657	43.045623	87.39782	60.034219	51.069533	45.731302	64.560252	74.317854	83.789518	26.021469	51.565337	17.068688	80.903122	51.465153	86.093129	33.057239	57.152155	58.775716	66.165044	70.007121	87.336904	50.031277	82.150517	75.025844	64.497333	68.561292	59.818652	29.390564	65.717348	51.24391	63.18071	63.032067	98.881759	75.015743	82.36792	58.158758	71.449385	90.31618	76.300973	91.867869	72.502055	54.932784	91.700978	85.804331	66.766294	58.023427	107.62942
696	HEBP2	13.988419	19.999614	23.116468	30.356664	16.320817	22.630464	8.81002	20.246595	24.180552	7.554216	22.889555	21.028085	8.053132	28.002022	15.250435	23.375669	6.351183	39.320285	19.57934	31.408646	15.776901	29.0401	14.515717	20.509016	21.795339	19.457491	9.849231	23.044127	34.47327	24.818573	16.088748	12.112487	28.578952	28.931438	17.169779	29.446597	20.158337	24.213557	18.258311	23.312549	16.796115	13.850958	13.516139	25.897851	19.043604	21.146865	14.623745	30.435782
697	MPHOSPH9	15.528034	12.491114	8.8631	14.635851	8.153581	11.467616	13.72428	12.250495	8.637194	5.542033	6.176554	12.470743	53.72382	33.191435	16.030316	10.095632	13.850001	18.256029	12.892332	29.8078	12.645136	16.316602	6.356485	14.423941	8.648106	18.84376	5.758385	13.369776	4.678302	14.750666	11.099463	14.401302	6.511148	11.083444	12.421583	21.288002	23.712022	8.841152	11.826674	13.582432	9.786772	28.020429	14.580534	5.72793	15.350571	14.216819	13.209688	11.641956
698	PLEKHA5	20.511888	17.817389	17.762352	26.775011	25.878096	14.969768	52.628041	22.483125	15.262923	24.875492	20.141424	26.473274	42.840495	18.145897	38.950126	32.000981	42.144315	11.581114	38.135209	43.636228	17.536144	22.227388	34.560213	25.137906	25.605971	22.078277	27.691812	22.225795	45.231671	26.532044	30.326988	16.139202	21.576932	19.17235	23.158702	21.792234	32.576198	13.990461	25.899935	25.713295	9.333858	18.956535	26.812185	26.185452	13.16283	12.684226	18.924345	10.079748
699	PRSS8	1.201356	1.164902	1.263283	2.05414	1.281395	1.312912	0.968682	2.831462	4.045155	2.633828	0.911791	1.496861	0	2.747976	1.292258	2.722594	0.521866	1.223222	2.709846	1.923307	2.108867	1.383713	2.148162	1.410256	1.368568	3.370869	1.24572	1.10617	0.629457	0.988305	2.036197	1.675743	1.717153	0.922487	1.080324	1.970611	2.283874	2.294215	2.387853	2.827248	1.195432	1.797033	3.100826	1.14132	1.960734	0.521307	2.247727	1.451546
700	SIKE1	47.538345	41.364243	27.279975	40.890067	49.920253	22.166481	59.768559	54.047262	35.437685	36.705488	43.752307	65.847148	30.630378	34.517865	51.686947	47.039392	73.056459	65.862376	32.045741	78.374514	32.18726	36.01498	72.356955	59.2122	58.746773	26.449343	47.224239	17.501828	86.319967	40.779094	65.225526	30.871298	24.58287	76.024926	48.905098	33.647642	40.116913	66.628564	38.201365	60.109702	62.700207	58.523602	39.740926	61.05379	39.746336	91.744025	34.046332	61.734222
701	RRP12	23.588036	14.500263	20.537016	14.569605	15.722808	12.810641	10.704068	15.453586	13.333711	21.627551	12.940076	14.132465	23.460012	12.366566	7.316322	15.926384	15.272581	15.800666	13.121721	15.978453	16.281625	14.073075	12.08117	9.629411	17.278473	17.30526	12.698297	16.334267	26.714311	16.172731	10.725287	11.575671	13.089848	21.937717	9.063419	17.451966	11.880326	18.800695	7.447475	13.424724	10.636553	12.96218	15.663976	14.417877	11.798526	9.697116	10.973154	10.597936
702	FNIP2	2.67817	3.078634	1.990674	3.403937	2.497058	2.28928	2.283702	3.750063	1.409516	2.950549	2.526872	3.763724	1.537096	5.749518	3.388302	2.761649	2.517851	3.909639	3.550016	2.317522	2.220181	3.886315	3.297904	4.175617	1.44793	1.687446	3.227242	1.866165	2.165952	2.984892	3.087511	3.58768	2.316256	2.025513	2.460333	2.591002	4.293055	3.322638	2.368857	5.644236	2.207945	2.55788	2.504334	3.183679	2.847687	2.612523	2.193561	1.680254
703	MSMO1	38.632669	41.727972	22.26796	45.407735	26.438205	29.647689	32.744932	62.388618	39.31238	52.105738	36.513822	60.708994	11.794686	42.541841	39.589604	78.116248	20.71756	54.588859	91.494612	119.642202	89.837329	105.828912	43.327087	97.292772	50.027155	96.658696	71.065334	63.632678	39.160127	81.919629	50.293262	63.60065	68.090442	109.16203	69.374273	111.875505	104.83081	79.673281	59.283595	116.802493	42.916364	62.017211	48.766639	81.844015	54.658226	173.826422	48.467605	74.923679
704	TTC17	27.484738	34.504878	21.933721	25.763982	56.915197	32.97888	21.895106	27.569553	30.389972	29.652951	30.647928	45.563751	50.826584	21.319012	38.522128	35.476407	39.936319	30.968948	19.10854	46.451199	25.601976	22.276269	40.834025	19.380501	22.944043	18.555459	27.080086	29.756293	41.898432	31.145923	32.341449	26.172416	33.14333	26.315307	25.189032	18.117597	18.008541	32.163002	19.089027	35.642317	29.203075	51.882474	23.110021	26.379884	15.921732	18.580511	30.397593	37.82803
705	ALX4	0	0	0	0	0	0	0	0.03136	0	0	0	0	0	0	0	0	0	0	0.019413	0	0	0.105796	0	0	0	0.045303	0.02365	0	0	0	0	0	0	0	0	0	0	0	0	0	0	0	0	0	0	0	0	0
706	FSTL4	1.358438	0.060654	1.218222	0.70951	1.009998	1.726886	0	1.563381	0.89747	0	0.912032	0.459376	3.373812	0.38586	0.072499	0.856947	0.043029	1.195971	0	1.023772	0.707707	0.012517	0.551069	0.852808	0.083268	2.235413	0.431994	1.369748	1.332341	1.14031	0	0.253427	1.379932	3.110314	0	2.129311	0	0.117481	0.589863	1.227078	1.427251	0.970878	2.474194	2.384681	0.45235	0.377101	0	0.898239
707	FOXN3	84.805127	85.548328	97.726658	98.832546	91.866784	98.327232	60.260766	74.558327	89.94352	89.847476	85.19635	82.241692	30.509021	71.162881	60.193376	66.866577	77.942429	60.991821	70.514036	50.063138	73.077697	72.103664	50.264602	73.792276	64.9419	75.797839	54.685697	37.754493	61.340943	44.440043	44.289146	69.174695	53.115609	44.89122	66.259792	29.220086	53.468642	31.037088	51.846736	57.882368	80.98392	108.596124	83.020136	80.278151	93.135066	46.676312	87.741997	51.548432
708	METTL24	0.294332	0.516079	0	0	0	0.041083	0	0	0	0.511136	0	0.116912	0	0	0.32312	0	0	0	0	0	0.095475	0.223145	0.112112	0	0	0	0	0	0	0	0.142006	0	0.081512	0	0	0.526392	0	1.533134	0	0	0.200739	0	0	0	0	0	0	0
709	AKR7A2	34.192414	32.704374	27.533462	27.663846	23.127212	41.878459	47.583663	35.123221	31.359969	42.722531	29.851829	29.713732	5.437932	53.408443	31.51027	56.58458	2.398485	60.709613	50.705755	71.733067	58.24347	51.85981	52.408375	40.701017	19.346836	38.692516	46.81392	50.45534	29.625434	41.412825	36.873679	46.44443	42.237416	60.479018	45.691248	59.881524	60.733611	36.688983	37.808147	37.696803	29.585975	28.982604	30.526753	46.636933	51.964555	57.730063	32.821539	52.987658
710	MRTO4	31.301342	34.78061	11.70496	48.513006	26.071053	28.376336	21.275934	24.004973	24.796683	35.780689	31.04791	44.809795	24.235139	10.615361	17.407913	32.007057	15.022377	33.161263	32.007137	41.22409	30.145247	28.810459	22.237454	31.369393	36.385327	29.482668	28.736107	39.197842	44.206381	36.27009	27.067753	50.300552	40.003019	33.493773	46.556763	55.057403	19.463224	67.903261	29.797146	45.582278	28.696947	33.737101	35.622047	33.870087	34.855949	29.587342	15.304484	26.599012
711	NNAT	1768.544889	1100.612881	1392.711459	835.716373	1494.028216	936.126131	1901.925378	967.418159	2134.526519	1267.894357	1303.989361	1101.698005	478.296266	750.236232	2006.62025	896.800575	1778.58509	783.583706	2734.879788	2015.858004	2006.435475	1900.896617	2225.939968	1569.988583	2631.608772	954.038124	1900.982621	632.440351	2100.448551	944.134173	1619.360595	868.35634	3791.522025	1917.972744	2155.426872	1826.465961	2286.682921	1564.303264	1926.985182	1396.226068	715.216686	695.066703	947.889169	758.809737	2168.176289	1620.689612	1435.544233	3120.141037
712	USE1	56.204551	40.940993	40.276533	46.068865	51.054941	47.183375	71.367533	69.188574	42.4644	30.680171	57.428386	51.105694	25.042992	42.465441	48.682407	37.951922	45.207293	43.547078	27.447153	18.642724	28.731605	25.177217	26.520776	32.915428	47.687688	65.293679	40.241103	48.379381	67.425304	54.044359	46.63082	66.397318	51.305637	95.52178	57.282512	41.912253	59.00433	55.570723	45.855341	29.675719	63.342113	31.234493	41.296496	25.439827	45.595888	46.115851	50.018067	27.233265
713	MCF2L2	1.362036	1.595349	1.222694	3.442854	2.105999	1.340307	2.538387	1.629806	1.589106	1.61224	1.223876	0.756968	1.894443	2.05738	1.505771	1.858498	4.48078	1.140235	1.923205	2.486518	1.94311	2.574151	4.573174	2.810169	1.525247	1.132935	1.959147	0.828358	1.274883	1.534798	1.437912	1.439806	1.567481	0.656752	2.536906	1.042176	1.145642	1.243226	3.676865	2.629195	2.761689	3.580015	1.940041	1.542151	1.855303	1.180719	0.765686	1.111774
714	NRIP2	0.684702	1.388503	1.244797	1.066645	1.232959	1.706932	1.01254	1.286177	1.067501	0.654274	1.56205	1.196224	0.336782	0.666452	1.028785	1.732467	1.233672	0.851066	2.082429	0.82858	0.46029	0.785656	1.284846	1.216576	1.154909	0.408673	0.839623	0.594048	0.641354	0.789989	1.427868	0.98196	0.975259	2.576737	0.592191	1.8774	0.648415	1.010457	0.93426	0.884019	0.499566	1.685441	0.450675	0.590242	1.269057	0.653686	0.619663	0.853089
715	LAMA3	0.445151	0.408798	0.564549	0.060961	0.083898	0.383081	0	0.128483	0.055373	0.453715	0.553879	1.480143	0	3.675605	0.179511	0.343175	0	0.576117	0.231707	2.264919	0.318249	0.897113	0.031142	1.512896	0.100519	1.770132	0	0.659859	0.707841	0.023105	0.077976	0.48293	0	0.312482	0.499077	2.320503	0.007822	1.579175	0.199101	0.096235	0.523115	1.488015	0.519038	0.096585	0	0.036845	0.012624	3.905723
716	AP5M1	12.008159	5.162757	10.003397	8.503939	7.187631	12.727722	9.777051	10.22878	8.234524	14.899509	11.297427	14.783432	4.822935	14.97014	7.352577	13.806487	8.501233	8.049609	6.497809	18.031466	9.330962	15.818358	19.642676	13.339794	4.361526	8.489458	8.463887	6.985743	5.384813	9.769485	8.650946	8.722318	4.84651	9.199037	15.960857	9.555688	9.420807	8.218103	5.887736	9.179585	8.477913	13.186163	15.991636	14.561513	11.862975	10.43119	15.271099	9.048767
717	ANAPC4	14.853051	6.449586	3.330295	8.425903	4.717169	7.222493	2.904135	3.897777	6.870451	8.181428	5.567424	5.666348	0.867959	5.114198	5.800539	4.876807	4.231434	5.91693	8.810492	3.486197	11.160563	7.359735	4.311743	7.724613	5.597595	6.248747	10.877679	4.898456	1.251922	3.037853	3.40911	3.881653	4.306487	4.123866	3.45469	4.853679	3.189504	4.320491	13.759564	6.484125	9.728566	2.435509	7.730185	5.690856	4.357314	4.369596	2.410078	10.446903
718	KCNQ1	0	0.27849	0.102729	0.050567	0	0.057634	0	0.383291	0.110357	0.131642	0	0.090332	0	0.389286	0	0.058472	0	0	0.335707	0.408075	0.086977	0.103903	1.947198	0.629258	0	0	0	0.200707	0	0.131124	0	0.129289	0.077484	0.204723	0.035161	0	0.110057	0.352016	2.763615	0	0.1551	0	0.07252	0.224313	0	0.106468	0	0
719	TRAPPC3	180.419125	198.881529	141.862935	228.712497	358.513668	170.119525	268.354398	165.67693	302.683023	370.516762	305.175091	262.32336	160.575419	239.563208	394.416818	244.97158	408.725133	272.185792	280.253969	229.530398	233.702169	213.075296	345.147602	144.441648	531.498886	281.723325	236.973411	219.172836	631.74293	259.807011	329.790016	448.975318	339.460061	311.716304	390.719346	207.39297	423.06814	338.302424	356.113553	195.830723	206.096087	323.52117	176.301919	258.76836	227.156518	242.186355	221.542677	356.303241
720	THRAP3	19.376599	22.868025	17.056986	25.743798	29.902412	18.527128	32.5364	23.534677	25.192591	17.582614	23.462864	20.588243	9.301028	17.015177	27.709991	23.148116	34.412329	22.459264	20.229593	24.761316	19.411736	25.660763	17.464365	20.034261	30.255166	21.217132	21.920122	14.967244	27.411899	20.010236	18.071627	20.848327	16.139576	16.214808	19.559866	21.597647	21.926065	16.338656	19.236467	20.783618	15.706077	15.930448	16.019025	16.700438	17.755601	24.563251	16.421181	20.074788
721	PHPT1	394.068172	300.920225	217.664408	242.091888	270.671966	297.509932	296.396812	258.938001	325.097052	305.420134	274.994209	270.642478	851.139533	257.681063	272.226312	232.647206	366.038856	250.354107	203.664066	279.610533	143.208396	316.149743	199.057183	215.455549	509.306309	368.159411	316.773295	291.642341	484.022	307.042698	285.810148	331.383676	311.500885	380.68062	291.535661	376.451877	260.547289	314.744052	280.337073	335.296911	283.978399	272.752928	235.633985	300.443666	246.768639	450.76288	272.81648	313.888896
722	ENTPD2	0	0	0	0.974006	0	0.793412	0	0	0	0.300605	0.220457	0.325223	0	1.116307	0	0.167674	0	1.071823	0	0.377458	0.282048	0	0	0	0	0	0	0.597703	0	0	0	0.117593	0	0.352929	0	0	0.105199	0.106775	0	0	0.5361	0	0.527991	0.403799	0	0.031256	0	0
723	LY75	0.029898	0.193543	0.075867	0.106469	0.283142	0.104472	0.194003	0.080966	0.121701	0.024665	0.107132	0.049456	0.617514	0.03396	0.057877	0.062711	0.075923	0.074967	0.240131	0.050438	0.168581	0.05191	0.031249	0.112214	0.167553	0.049594	0.041683	0.050195	0.017248	0.068184	0.259569	0.011208	0.067468	0.069932	0.076812	0.045302	0.09718	0.035838	0.132401	0.023232	0.081746	0.180526	0.077442	0.105063	0.05368	0.047968	0.126194	0.04547
724	ARID4B	106.198573	148.865121	167.045407	172.480694	167.851173	195.224913	156.908353	205.690697	152.531494	151.751291	182.326999	89.839516	537.478877	137.006683	220.769438	152.902401	160.744722	109.696069	174.527792	159.274233	134.483037	173.885709	158.667259	221.810905	205.701962	163.314349	81.710612	105.088738	234.694284	114.194486	167.7072	154.04013	119.598733	110.811706	121.706746	123.219145	132.369668	146.613577	148.560147	135.541936	140.272329	183.610163	156.937541	128.132677	152.973003	105.359774	132.400639	133.347462
725	OPN3	4.434288	5.732441	13.611016	3.099785	8.324229	4.454118	10.027929	5.009847	3.931955	5.710857	6.272381	5.167252	2.944922	2.502503	2.81644	8.036306	3.953968	3.105835	5.949352	5.173995	6.184658	10.864337	2.255343	1.414136	3.868485	2.578252	1.180775	3.335202	6.153298	5.19219	3.87072	2.918071	2.856448	4.858511	2.906292	7.210646	2.295483	3.742009	4.05007	2.142105	4.936504	7.023693	3.658299	2.19989	5.890318	2.795073	6.037962	7.578946
726	SDCCAG8	191.052487	235.54115	149.508563	244.806674	209.894158	118.193119	155.600463	301.632472	205.809505	136.76561	177.956695	239.672727	90.998134	140.64584	194.880257	130.962373	124.06055	165.552974	110.050679	159.73611	115.051616	197.26188	199.34796	114.253645	91.677881	98.498119	188.627817	126.660775	111.971242	126.569305	128.565959	106.904334	152.567358	100.066621	192.528179	188.177573	191.923631	92.458933	155.854858	203.940016	125.511841	119.438835	138.710051	123.931082	199.671589	126.90754	206.750307	268.609046
727	PTPRN	16.709057	5.825759	32.923514	2.148211	10.506224	16.367579	20.923188	18.212513	17.162044	20.474222	29.263637	19.091147	8.996355	2.600532	12.843482	2.881558	9.84785	9.455837	16.764502	1.333519	9.640407	10.803516	15.708492	16.598352	24.367522	11.346782	22.988673	14.374281	22.937085	17.145783	17.621978	13.925895	19.214663	20.496466	21.564572	13.186898	16.640921	27.33269	26.314767	28.92991	9.675418	5.071315	8.304232	15.457561	20.765352	3.782454	18.3642	21.944974
728	HHAT	0.324843	0.916629	1.343348	1.259348	0.509292	1.365953	0.40244	1.709825	0.1721	0.438938	2.27198	1.77725	2.339791	1.143603	0.373899	0.78945	0	1.107977	0.623225	1.842817	0.792738	1.502023	0.529587	0.3165	3.156024	0.780077	1.161235	0.712042	0	1.066988	2.714926	5.883718	0.330838	3.176194	0.847383	1.123287	1.378184	1.581287	0.955277	1.618555	0.686852	1.155122	0.785204	1.670063	0.868933	1.202772	1.071268	6.712244
729	KIF1B	23.754288	26.015646	35.969811	42.357229	37.141235	30.957223	39.099437	37.957413	18.274075	42.70588	31.566352	41.98344	11.772601	27.260332	22.594255	29.659637	18.736658	36.251505	37.530607	42.670249	35.038741	23.749923	21.064654	22.541016	23.881669	25.173716	29.73145	20.338083	28.338549	23.206585	20.87848	24.812324	23.060389	18.618962	25.910876	30.986243	36.457606	18.395918	27.747221	27.889332	27.315285	12.271005	19.498396	27.266489	34.881625	11.870907	18.054791	25.836647
730	FOXC1	0	0.014591	0	0.08089	0.237823	0.129719	0.03275	0	0.052036	0	0	0.141979	0.763079	0	0	0.036762	0	0	0	0	0	0	0	0	0.186951	0	0	0.063092	0	0.041219	0	0.142247	0	0.05123	0.176846	0	0.034596	0.018342	0	0	0	0	0	0	0	0	0.558369	0
731	TBC1D22A	18.302409	9.437724	16.116704	10.922853	19.318811	12.311605	14.452899	15.043309	13.997161	5.777181	14.727257	12.591209	9.92344	7.789574	11.776971	10.639492	8.79201	3.74264	10.568215	6.196632	10.741691	9.215264	10.225193	12.257711	8.288933	6.773799	9.261671	11.766087	6.574219	9.204342	5.652228	9.367305	8.867111	4.003602	8.136611	11.274785	11.056581	6.291764	7.982288	11.192731	13.808185	13.226924	10.706729	10.588901	9.192188	5.734972	7.296015	11.809395
732	SYNE2	41.755213	56.74043	52.246745	61.301888	52.637175	50.751614	47.135598	51.092887	45.42519	30.736632	32.350125	50.089473	15.835855	37.020541	34.192586	46.868948	30.928293	50.878156	41.337794	36.741716	32.933689	42.387192	34.681512	42.665133	16.106274	34.173805	26.709429	26.987693	22.930495	32.158659	32.260481	32.274664	21.546615	29.120695	36.034515	24.539213	25.358016	24.684976	19.91705	26.294869	50.260642	43.655782	30.966166	43.895167	33.810518	27.341568	35.987128	36.96214
733	PLEKHH1	1.924111	1.422836	8.265145	2.777992	2.866616	2.180673	1.930037	15.933654	2.322701	2.665851	1.652055	1.552024	2.809766	1.249176	3.504557	4.042968	5.699324	1.253676	15.488128	1.211103	12.579924	2.219379	4.646448	6.328321	1.328975	3.063133	5.807321	5.354657	1.31678	21.384082	3.938559	3.590306	2.121339	5.164502	2.993872	1.306265	0.392572	41.647571	1.239113	1.561614	1.33035	4.534575	5.511039	2.280113	5.032263	2.841666	12.742336	3.688271
734	ATP9A	6.18506	3.249444	2.806834	3.476352	4.022716	3.344709	4.509164	3.334532	4.246656	3.756232	3.614012	2.260114	4.128018	4.978928	4.343933	3.726458	5.689694	3.478361	5.532242	2.471145	5.260147	3.130783	5.339074	5.588366	5.344143	3.467588	3.023866	2.825184	4.782669	2.588846	4.525253	3.285626	6.117816	3.324307	4.440314	1.869944	7.472793	3.787996	4.791466	4.801399	2.56894	3.476866	3.06421	2.947509	4.559644	4.070463	3.086581	1.697428
735	SPO11	0.114113	0	0	0	0	0	0	0	0	0	0	0	0	0	0.106001	0	0	0	0	0	0	0	0	0.180429	0	0	0	0	0	0	0	0	0	0	0	0	0	0	0	0	0	0	0	0	0	0	0	0
736	CBLN4	0	0	0	0	0	0	0	0	0	0.080124	0	0	0	0	0	0	0	0	0	0	0	0	0	0	0	0	0	0	0	0	0	0	0	0	0	0	0	0	0	0	0.083912	0	0	0	0	0	0	0
737	CHRDL2	0	0	0	0.090095	0.083649	0	0.080185	0	0	0	0	0	0	0	0	0	0	0	0	0	0.056776	0	0	0	0	0.187442	1.49178	0	0	0.076106	0	0.203703	0	0	0	0	0	0	0	0	0	0	0	0	0.38962	0	0	0
738	FAM168A	10.397421	15.17095	6.186878	9.635107	15.73501	13.692491	17.795644	15.651625	9.851009	17.006544	17.025096	11.587219	39.835198	7.062828	16.358488	7.360211	9.893447	6.695006	18.905527	9.235632	9.616701	13.775319	12.556737	24.21832	13.233762	5.899303	8.766429	13.833565	10.939152	7.588122	13.628674	17.722661	14.799713	8.539031	10.116568	8.261508	8.438733	12.480319	19.62199	8.000636	10.59383	6.952834	9.758471	5.107137	23.77652	6.473564	3.838888	6.641526
739	RELT	0.603936	0.600246	0.910115	2.66056	0.968597	0.976175	0	1.142783	0.435644	2.197263	0.922513	0.689109	2.669067	2.467234	1.099196	3.914065	0.26676	6.732547	0.682958	2.107986	1.111795	3.061704	1.213233	2.952849	1.782439	1.141862	1.544884	2.106974	0.68764	1.490672	0.947044	1.807575	2.191469	1.044146	1.688419	1.706901	4.418643	2.743743	2.197598	2.146464	0.716505	0.685768	0.721946	3.500571	1.187881	2.261637	1.869142	5.825456
740	GALC	29.104757	18.326889	22.64805	18.36045	30.3144	22.539278	26.214424	28.367521	23.648527	20.988426	27.194555	15.242048	42.382779	6.263024	27.463263	25.820491	27.225364	22.029151	35.990851	29.606999	22.734429	37.007774	26.478189	31.525504	28.295459	16.231985	29.908201	23.190907	22.443284	10.698102	23.516471	19.016305	19.678841	21.504315	19.89989	22.483929	31.672202	19.833186	27.616436	25.308271	17.897643	18.523426	23.631282	20.263063	20.661739	22.141593	19.302546	22.273446
741	NOP58	83.610532	79.785086	72.06556	116.199912	91.5736	63.308755	90.670617	60.743893	64.235866	64.56029	92.455377	78.659634	57.492159	74.647824	87.801013	80.318774	116.747894	75.454902	51.331728	99.114456	44.520239	54.850061	46.741906	62.765958	95.531694	74.223879	67.558806	62.007309	134.678081	71.156798	85.165789	60.50984	54.055516	94.867203	62.624983	67.398914	97.538871	60.945648	89.677901	82.741442	88.541833	91.238016	75.999968	84.123928	69.052204	95.642474	66.582199	84.937559
742	SZRD1	8.924838	8.76435	15.265129	19.086738	7.780341	18.607053	9.778688	16.943495	12.371295	12.721652	14.351659	21.40055	4.804857	9.761889	11.405456	16.966042	5.892248	11.281455	8.934849	14.204065	14.15768	10.736481	5.607497	10.985076	15.323077	23.869159	11.571021	16.464259	26.187141	14.898333	11.538668	19.178759	13.795599	18.730714	11.564218	14.113354	8.956673	15.014859	12.182635	13.724575	9.473754	17.584635	21.190409	10.768726	17.882345	12.030109	6.391174	13.600954
743	KCNH2	2.68212	1.723444	1.561265	1.336791	4.978557	2.042241	1.53987	3.357613	0.938281	4.054408	2.472935	3.866315	2.249301	1.375748	1.960863	3.253322	1.114501	5.269154	5.550724	1.755049	3.930465	4.473395	3.581911	3.802851	2.511821	3.114088	3.784436	1.792316	2.134813	3.401733	4.127757	1.675267	4.771345	5.872064	1.549136	3.892208	6.379897	3.78635	3.979503	4.82237	1.796517	3.507277	4.386901	3.450746	2.335903	1.236661	3.448749	2.307003
744	CUL1	7.04971	6.50155	4.917266	6.452904	5.720572	6.506888	8.377745	5.672701	4.215649	7.585411	6.151548	6.759201	1.040351	6.465453	5.126307	7.836485	2.062013	8.308845	7.530844	7.025594	6.072233	4.80455	7.754637	8.996563	5.83612	8.310637	8.324908	8.143232	5.676647	7.328918	7.733251	7.320268	7.75905	6.866499	7.160284	8.785043	6.917418	9.12758	8.060839	7.987558	5.443511	5.27443	8.325942	11.083379	5.667834	8.521825	7.46032	7.090478
745	FAM114A2	6.711753	7.371983	5.302493	4.488034	6.552898	5.927048	9.880684	7.941052	3.914662	5.329891	5.427905	9.180319	0.499014	1.500852	9.138225	2.486869	6.694796	4.417224	8.466422	1.287452	5.450797	13.239723	5.755543	6.59463	2.855	5.983075	13.111141	1.296465	9.85092	2.689765	1.467023	3.977051	5.719724	2.352222	8.715286	3.496047	8.505965	9.435634	5.008422	10.54413	5.680525	4.268948	6.487524	4.496177	5.866439	5.168333	7.746156	3.830377
746	CYFIP2	56.730607	58.041763	58.154167	62.669837	78.548148	66.2444	76.928648	58.431174	53.950274	56.071715	61.937451	71.760415	33.185095	46.160248	57.842258	71.692224	48.296302	43.627781	76.195432	50.010848	75.607675	57.763244	72.456189	60.795883	49.781279	63.470376	56.842294	71.961452	40.34641	52.939278	55.363755	61.249678	66.786088	39.045137	46.387344	34.840789	54.425824	45.91073	56.910467	57.415442	58.339636	64.715253	51.495787	71.955935	58.605849	89.318707	64.94477	36.672054
747	TAB2	15.855175	12.831982	11.689545	13.11963	13.799486	13.786383	12.632609	13.294291	11.282445	10.907264	9.233041	15.584523	24.003376	16.956224	6.702091	13.246095	13.53832	9.461734	10.602103	8.626471	8.598641	7.337977	11.1838	9.859031	9.739101	8.112305	10.975164	9.850262	13.873319	8.802076	8.667127	10.898809	7.136332	11.096197	12.319394	9.513017	14.092152	6.435817	9.155011	11.732468	11.033464	12.729277	8.404684	7.944173	6.232961	5.832384	11.577917	8.286441
748	GINM1	12.80499	5.417457	9.298831	10.236095	6.661319	7.885938	14.972345	9.705239	7.967307	10.639342	10.918635	12.905119	3.488996	6.876231	7.918633	9.642999	5.930833	11.695559	8.127441	12.494631	9.53836	5.997345	9.602388	9.911383	5.11363	7.723003	7.899368	5.286531	5.256822	7.634411	4.173385	4.17236	6.398187	7.670122	5.719624	8.289891	7.003561	7.311427	6.41012	10.242732	6.921212	9.550546	8.072006	5.012699	5.984318	24.419975	12.107365	18.77993
749	EIF2AK2	8.147611	11.770473	14.966649	17.889075	18.425708	15.774975	7.072202	19.693342	12.513581	12.672998	12.819241	13.260793	11.246395	8.62875	10.925821	10.713663	1.724136	10.502534	6.959667	11.933063	6.71069	11.494955	10.175812	12.096419	4.309049	8.22628	7.743912	6.992832	3.373484	10.114233	3.771506	9.834777	4.854984	7.501755	11.99512	10.167123	10.058832	10.495934	6.783449	11.862922	10.606894	16.226014	10.953751	13.074593	15.381333	20.916709	8.672552	10.637842
750	USP36	11.05053	26.427896	24.145882	15.323708	20.864251	22.384415	15.264295	20.565293	19.231358	20.442892	21.838139	7.241663	5.54936	8.283066	9.41866	17.307768	6.131223	18.124357	14.847177	9.131995	19.410698	20.357241	11.668605	28.894613	15.879668	12.811058	17.466089	18.267408	11.055757	14.83811	18.29264	27.159566	22.338293	21.606626	17.698913	23.733142	11.762042	21.064506	14.011581	21.847962	12.894231	15.483627	17.124098	18.094018	19.40609	13.570599	13.860118	35.657226
751	KMT2C	32.677574	21.597109	32.05508	40.016178	35.674898	40.508044	40.171861	56.322644	45.222745	32.054198	36.191305	34.00442	17.879438	29.279899	21.45344	33.948343	21.175532	25.023469	27.691598	31.216657	32.277957	32.328394	36.11401	30.694706	28.782315	28.000384	24.531251	24.468066	14.31566	29.171053	24.507752	27.71354	22.598761	21.095243	30.034168	27.757753	26.246883	19.018495	22.266497	20.230577	25.278258	35.879775	23.097243	33.751237	24.509984	20.914845	25.687392	24.674137
752	MCOLN3	0.59879	0.749933	0.553123	0.950222	0.826064	0.727689	0.844516	0.877164	0.434444	0.802632	0.510786	0.481004	0.812557	0.6975	1.011883	0.654719	0.552661	0.750968	0.73824	0.720074	0.544581	0.466659	0.698866	0.630098	0.543612	0.674261	0.178929	0.296026	0.423918	0.368273	0.446577	0.876339	0.63297	0.369385	0.511503	0.627034	0.622302	0.386588	0.520767	0.438378	0.455129	1.15908	0.575388	0.54118	0.286153	0.403715	0.303115	1.069361
753	CCDC85A	0	0	0	0.406867	0.021408	0.144387	0.031425	0.556578	0	0.079416	0.124768	0.217977	0	0	0.050204	0.454249	0	0.302476	0.247127	0	0.313785	0	0.255459	0	0	0.544706	0.354651	0.285919	0	0.079103	0	0.039655	0.151877	0.163858	0	0.046434	0.167963	0.27294	0.188826	0.040371	0.187134	0	0.15508	0	0	0.015456	0	0
754	PUM2	7.614404	6.285599	8.490551	8.777748	10.475772	6.439793	14.566894	8.236621	6.462363	6.095064	5.971215	6.400512	4.878155	9.697482	3.660807	8.591697	5.898195	10.80375	11.650717	7.763456	7.708196	10.721086	7.871785	5.53198	6.444995	8.099153	6.677242	5.456061	9.687055	6.606907	7.803223	6.943393	4.855538	7.155129	7.457117	5.855671	8.38173	6.986684	7.268822	6.837727	8.184501	8.989318	4.516051	5.126648	5.90897	7.168846	7.682695	8.016476
755	MRPL43	49.59607	52.4343	43.241575	56.652268	55.186475	74.29134	53.957005	66.661597	58.678058	55.009022	62.922769	53.864451	4.292632	46.628507	32.663558	47.513988	38.573843	48.984787	52.245161	84.28154	52.198119	81.189353	69.24435	48.968377	60.833429	72.52686	68.472124	58.757293	51.45744	52.986377	67.17974	56.158981	63.373563	54.148056	49.998657	54.733602	59.342178	57.925875	63.616199	52.986723	69.205717	61.635111	47.552816	45.355905	64.094402	55.76007	74.314043	56.032569
756	ITIH4	13.666787	11.506368	8.806622	2.199207	0.43764	7.259498	1.987289	3.766672	0.02297	7.293438	2.98237	2.265664	1.698163	3.445242	6.044036	3.778826	0	13.990462	1.499123	7.774551	2.478655	4.656084	5.453466	9.836299	1.541476	6.382295	4.259083	10.033386	13.466428	5.763113	3.655282	6.212101	4.260198	3.341727	8.30368	3.241415	0.881798	3.916155	7.707626	1.15572	11.34787	0.599002	4.283659	6.925186	11.712846	1.511131	1.891088	7.145349
757	ITIH1	1.66078	1.004562	0.787258	1.569443	1.069832	1.868991	1.33584	3.65755	1.327121	1.192941	0.736715	0.282942	1.457677	1.192406	0.518982	0.875583	3.778918	1.18853	0.293496	2.866751	0.881971	0.438533	0.785668	1.363291	0.94529	1.291929	1.40088	0.861181	2.142062	1.426921	0	1.383623	1.15877	0.513544	0.951037	1.116917	1.025214	0.820746	0.784259	0.40621	0.679454	0	0.982861	1.361596	2.34285	0.779482	0.27105	0.814024
758	HPF1	44.057103	51.978415	32.720826	32.325703	41.376027	45.429713	51.689617	38.415838	51.140153	43.33354	72.339298	64.024209	35.832672	50.940524	48.583106	55.169805	42.322237	51.421995	35.86425	51.439345	48.335838	34.414339	32.284881	39.969854	49.017511	50.043698	45.397999	38.839173	81.734436	49.797362	54.341831	32.628517	39.603849	42.331033	55.056372	57.051626	63.803588	24.647831	41.215064	51.805947	49.055112	53.059789	40.090638	42.485067	39.088059	41.511257	35.811755	36.050699
759	ZFR	47.100873	33.383203	63.513148	56.131766	74.288963	71.001686	94.29132	76.658897	64.097685	61.545599	77.364933	56.307466	44.439719	46.742445	61.733881	53.3934	69.870043	50.192715	48.755563	76.660688	56.667207	76.721542	38.575469	40.475628	79.20602	41.596209	40.12267	38.539642	90.107746	44.65875	66.657949	54.382417	57.5538	58.239975	35.87493	53.747402	40.964422	34.466905	38.789713	44.284758	35.996332	46.073251	31.622826	38.3073	53.326445	49.16317	40.604761	59.931075
760	ZNF280C	2.523573	2.382117	2.583374	3.259445	2.687069	2.226823	2.762556	3.444856	1.025922	2.952553	3.361976	1.655729	0.26666	3.535636	2.273946	2.726694	0.583874	3.081356	0.756648	1.348357	1.47691	2.283243	1.202191	2.678604	1.540295	1.691867	1.64662	1.201845	1.003118	1.690139	1.715865	2.059372	1.843189	1.656343	2.066697	1.991375	1.409354	2.378524	1.452294	2.537752	3.19677	1.649951	1.727303	1.316759	1.509728	0.860738	0.831504	1.106029
761	NPFFR2	0.189338	0.868813	0.185856	0.15244	0.181134	0.084406	2.076096	0.280401	0.097679	0.452221	0.145393	0.068921	0.643139	0.171565	0	0.980118	0.48654	0	0.293137	0.432586	0.230945	0.238384	0.032168	0.318064	1.27795	0.094207	0.179827	0.189426	0	0.353008	0.164082	1.056442	0.091612	0.861356	0.135391	0.287073	0.795699	1.323894	0.098695	0.782547	0.217804	0	1.467772	1.387493	0.117289	1.98569	0.065699	0.128813
762	PHF21B	15.79186	15.789425	24.167217	22.221833	17.10089	19.851235	9.975446	15.950898	16.911269	9.119876	9.360427	18.494963	17.38478	10.409351	14.495832	21.033814	16.852119	23.454154	18.672195	7.613204	22.398854	18.814868	18.164359	13.271577	11.870472	11.638023	16.998881	17.361005	17.881775	9.21166	18.045746	23.706931	14.236239	11.342802	23.788098	11.18332	16.154762	8.978555	10.931729	21.600993	17.048187	15.833596	14.025031	29.332109	18.116178	9.763981	29.006053	8.870206
763	TRAF1	0.021076	0.034412	0.016687	0	0	0.020625	0	0	0	0	0	0	0	0	0	0.043351	0	0	0	0	0	0.042609	0.229243	0.099872	0	0	0.064229	0	0	0	0	0.042002	0	0.123537	0	0.150769	0	0	0	0.037174	0.028748	0.152594	0.040285	0	0	0	0.028853	0.166472
764	RC3H2	8.929385	14.303044	13.055849	11.346475	10.348828	6.820932	4.524437	9.918807	9.145148	18.261312	6.156273	4.666251	11.689889	7.33629	7.71005	7.451971	3.941316	8.707919	11.682144	14.906103	7.508156	8.886518	6.908823	6.31171	5.028426	6.849045	12.782227	10.308487	3.647546	7.627411	9.691801	11.449045	8.593545	9.175875	9.348749	8.885407	7.510646	11.891243	7.625176	8.966137	9.701186	6.954197	7.966685	12.468788	7.468916	7.756427	6.08749	2.61615
765	IL17RB	0.472586	0.391004	0.396059	0.438761	0.078428	0.162374	0.246189	0.454139	0.493945	0.336694	0.744373	0.698202	0	0.45149	0.45269	1.309476	0	2.18094	0.364111	1.320606	0.235841	0.729362	0	0.908967	0.196536	0.545694	0.369654	0.812782	0.503568	0.909696	0.077651	0.846541	0.439913	0.608894	0.337234	0.355324	0.071313	1.610039	0.320221	0.660313	0.838589	1.403758	0.602813	1.115565	1.254485	4.540964	1.022185	2.659643
766	TRAF3IP2	25.100884	18.272102	17.902645	19.418222	7.098349	6.792147	21.129821	8.311843	15.646658	10.998525	4.786598	5.817451	6.820656	4.021296	3.296486	18.40168	30.168032	8.414859	7.634998	7.03805	3.969218	6.317999	5.76631	26.636563	14.608423	2.971691	2.474641	8.500894	3.130803	11.005593	2.83055	15.305077	4.516078	7.529902	6.251939	16.610199	13.972234	7.545164	2.054188	3.802709	7.729846	3.571352	5.867343	1.993271	7.906664	35.792831	6.674049	5.263583
767	GYG2	0.893489	0.991429	0.387791	2.8205	0.947119	1.034608	2.256166	2.039716	1.507706	1.654969	0.652567	2.632972	1.122065	2.882326	0.76658	2.565562	1.623792	2.885226	2.002031	8.325372	1.546376	4.946795	2.069289	3.515374	0.829991	1.561757	2.24807	2.768643	0.507047	2.019187	0.565129	4.237268	0.856004	4.296705	2.871689	6.146664	4.286481	2.934729	0.678561	6.231304	1.240637	2.40892	2.002359	2.780095	1.108552	7.726316	2.553005	4.58931
768	DCBLD2	18.100998	19.207119	12.255005	21.679258	15.534645	15.362387	20.967794	16.931306	13.424359	16.107708	26.469934	24.397841	6.79811	27.63761	21.973782	14.376857	27.117461	13.559338	19.420089	31.28412	20.477697	22.131693	17.617276	28.098035	12.276456	14.558932	9.384156	10.321096	13.930943	11.815276	10.12127	15.29106	16.757239	17.9344	15.164224	21.413281	17.856709	13.105791	7.452246	21.443283	12.129821	27.98632	12.769793	11.414115	10.70719	12.283624	15.454578	10.182241
769	SERPINB3	0	0	0	0	0	0	0	0	0	0	0	0	0	0	0	0	0	0	0	0	0	0	0	0	0	0	0	0	0	0	0	0	0	0	0	0	0	0	0	0	0	0	0	0	0	0	0	0
770	SOAT1	1.141852	2.195714	1.582106	1.745035	1.06066	0.977118	1.279987	1.47016	1.121159	1.794922	1.39406	0.97559	2.729736	1.573479	0.857715	1.934745	1.483695	3.140098	1.62065	1.800819	1.108786	2.203279	0.97829	1.170616	0.933563	2.217883	1.312759	1.597791	1.01338	1.298199	0.714626	1.372316	0.934317	1.877652	1.632197	3.504728	4.181617	1.365818	3.546502	3.376162	0.803375	1.857346	0.979798	1.696749	1.112102	1.54736	2.100936	1.006944
771	PKP2	1.012841	0.404725	0.584349	1.282946	0.484812	0.990175	0.688008	1.263183	0.557606	0.63052	0.63198	0.87141	1.751229	0.625202	0.38113	0.607814	0.460981	1.280163	1.361186	1.174935	1.04167	2.028232	0.519389	1.414371	0.762706	0.564735	0.889453	0.655776	0.853047	0.593253	0.47365	0.478417	0.907414	0.977454	0.692429	0.801724	0.953385	0.699113	1.070713	0.619635	1.165804	0.521224	0.376966	1.000873	0.914735	0.566682	0.735674	0.898857
772	MSH4	0.042438	0.259844	0.05751	0	0.148611	0.059235	0.233301	0.143051	0.020594	0.122828	0	0	0	0	0.062118	0.152761	0	0	0.035422	0.050767	0.055063	0.021449	0	0.1342	0	0.041331	0	0	0	0	0.0819	0.241266	0.057061	0.060824	0.065614	0	0	0.032666	0.046728	0	0.057886	0	0.054132	0.041859	0.162718	0	0	0
773	F7	0.406459	0	0.187172	1.028423	2.441827	0.932808	0	0	0.028764	0.025914	0.15402	0	0	0	2.116988	0	0.308971	0	0	0.175111	0.307641	0	0.272832	0.327575	0.840427	0.086594	0	0.523139	0	0.234358	0	0	0.169379	0	0.91522	0	0.057373	0	0	0	0	0	0.171158	0	0	0	0	0
774	GDI2	35.608279	33.140239	29.151824	47.716662	39.913248	41.941039	44.258914	41.214899	41.262408	32.794664	38.303442	39.474919	5.647993	48.156623	25.471475	47.605218	14.127594	60.029531	60.693611	48.086874	38.572252	53.545556	43.992435	47.777576	23.104519	51.949035	49.934196	39.778324	22.962049	38.430466	45.75669	41.0045	35.987237	51.163121	49.633228	66.007066	51.241152	41.577167	45.92157	55.133068	36.138323	51.701442	45.573336	47.445762	52.644509	50.304481	59.329725	61.959052
775	PRDM1	0.014473	1.055407	0.156809	0.130929	0.626939	0.058177	0.583111	0.136516	0.673813	0	0.16245	0.275771	0	0	0.905175	0.133882	0.50262	0.291561	0.04829	0.276844	0.018767	0.146209	0.788037	1.22321	0.086458	0.942779	0	0.051061	0	0	0.37325	0.08223	0.236774	1.306678	0.008945	0	0.014	0	0	0.136199	0.197292	0.622361	0.175271	0.0856	0.696713	0	0	1.1606
776	ATG5	14.534824	8.71463	4.76291	7.619137	10.773011	7.138925	14.705375	6.95488	5.989961	8.528193	9.113882	6.763232	0.081012	4.831321	7.317505	10.208706	3.42996	8.489125	8.37411	5.647239	6.708858	9.210231	11.34255	4.471984	4.544113	6.22747	6.628314	6.155436	10.169584	3.36299	5.194163	4.011186	5.059175	11.278019	8.90274	4.903357	8.776253	8.045427	10.209928	12.362994	8.215978	5.872377	9.900506	5.285736	7.026445	8.643486	5.370214	7.749497
777	TMCC3	1.075654	1.571268	0.87704	1.873144	1.664948	1.632405	1.770101	0.305054	2.242197	2.453033	0.890984	0.921368	2.544352	1.623285	1.05298	1.076064	0	1.373932	0.478456	0.989889	2.141332	0.697739	1.121969	2.370759	2.153108	0.376107	0.479844	0.550564	1.576044	0.679529	1.868922	0.12948	0.462461	1.434189	0.662319	0.908245	1.523174	0.711041	1.187994	1.198791	1.693538	0.450963	0.964639	0	1.805986	1.92155	1.092402	2.058589
778	PITHD1	29.772491	25.738232	21.187739	18.581341	22.173645	24.637831	31.591573	29.228135	28.819109	28.461458	21.23671	24.684342	8.642075	21.881109	15.145246	16.918869	22.167824	27.079526	30.764991	25.241661	21.011243	25.409184	26.066097	29.066761	24.831424	27.872513	40.219716	22.053162	32.694548	28.921106	31.565986	20.993014	31.42261	35.517511	37.447722	21.657474	38.364362	28.524048	23.208833	23.217254	41.800002	14.622822	20.389876	26.08307	42.93934	30.234441	14.958638	25.235054
779	MTA3	6.924449	5.363143	6.97544	11.179796	8.894569	9.897696	10.030917	7.336711	7.544216	8.810425	5.368073	6.60469	5.543219	9.164028	3.776224	8.599286	8.785111	9.394632	8.295085	13.570144	7.774476	10.03623	4.617848	10.939107	6.882226	4.475446	5.941156	6.435309	2.475506	7.562195	5.221811	8.716921	6.358547	14.513163	6.826848	16.679481	4.658085	7.310752	6.874887	14.419594	6.848683	4.524384	6.272114	6.797704	7.164462	13.713198	5.199359	12.227897
780	USP13	9.18425	6.431837	5.240144	8.035059	5.349779	8.005205	5.515258	9.02086	3.770065	3.867318	7.015761	7.584482	2.854627	12.287837	3.812742	8.222762	3.302483	5.618184	5.827071	6.731415	7.780177	4.310005	5.724507	10.082766	3.083063	6.991005	5.696188	7.663831	2.400026	8.584201	7.223129	6.006639	2.444321	8.820943	7.832308	8.058859	12.856582	4.643194	2.556709	8.311462	7.046994	10.597241	6.623549	7.508342	6.237929	7.327378	8.052338	11.450999
781	ATP11B	10.907268	10.729567	10.71629	8.741517	10.085701	12.908752	3.575964	10.477973	7.839317	8.591116	9.938263	7.970825	0	3.323406	4.740306	6.514949	6.134861	4.430728	5.460845	8.916574	6.753292	8.046207	7.021193	3.397577	5.214957	4.754626	5.851689	4.51501	9.838725	4.648703	3.850942	6.067652	6.589514	2.06897	4.019628	4.488177	7.291518	14.614051	6.011942	3.425298	6.419611	9.223445	8.559387	5.822919	9.626568	5.224014	9.233397	8.449144
782	LAMC2	1.095553	0.449732	4.299097	0.788365	0.725302	2.83136	0.421678	0.9609	0.79119	2.135259	2.043003	15.120946	6.445133	0.534229	1.036251	1.075498	16.882119	0.692671	0.883483	0.547704	0.827393	1.864504	8.770249	5.056059	2.787736	0.554216	3.465937	0.783176	0.758931	1.902718	12.035386	1.06003	0.486912	0.440292	0.49991	0.468749	6.257527	0.411463	0.264892	0.490254	1.128	1.329447	0.466509	6.219577	6.244165	0.348984	0.41522	0.442214
783	CDK14	4.556058	7.513737	8.932443	4.370407	11.930123	14.385904	19.335109	13.474665	6.093505	7.82927	4.030402	4.843448	0.559302	7.517718	5.115157	27.206587	1.078472	45.692178	4.012022	4.488752	13.148529	9.101742	29.280051	9.33631	7.455225	6.211261	3.386195	5.975363	6.196582	10.317773	12.957811	4.876674	7.576229	4.341896	7.821032	15.87543	50.675679	14.917701	1.517258	24.130988	3.09415	6.140546	3.827726	6.11619	10.868031	2.451658	4.064828	1.645447
784	SEC61A1	30.108094	29.163232	32.309627	26.181192	32.092912	30.637199	32.433616	28.618859	36.971683	36.908912	42.504039	45.743158	4.260262	23.1189	12.847898	36.468453	6.41131	37.65567	26.631408	30.199523	23.829864	26.346691	17.393533	37.063988	16.803685	38.653539	38.890976	53.783454	13.65114	32.578031	33.142274	45.546751	40.014438	44.262573	35.890113	43.243856	34.63252	43.61271	36.76236	68.708283	40.087368	37.758759	24.74066	42.721102	52.040818	70.815016	27.781894	71.186359
785	PPP1R12A	42.553587	54.229428	61.165032	52.06359	56.677961	51.05351	67.609571	48.250069	58.078301	34.834199	64.723606	44.302652	81.926323	46.221636	70.009601	61.916621	41.141367	13.643535	56.136958	73.446834	52.123259	47.209684	39.388203	44.921966	47.466546	48.205142	56.314964	36.648987	83.036296	43.630152	48.504327	54.20158	43.192026	42.480575	42.435694	54.14619	45.926411	55.578813	39.619397	64.54837	50.523702	50.301693	50.713819	52.231082	83.64063	59.721814	50.78949	68.106563
786	RASGRF1	0.274539	0.712803	0.463365	0.198792	0.646754	0.534954	3.239001	0.268114	0.50105	0.372425	6.720166	0.276954	0.410372	0.524124	0.536885	0.636374	1.807373	0.601693	0.251733	0.183668	0.871187	0.298876	0.597284	0.252562	1.810795	0.535882	3.24206	0.211677	3.769408	0.442017	1.208743	2.351754	3.474836	0.538424	3.171739	0.451096	0.479433	0.461303	1.240247	1.09941	0.459781	0.671806	0.07424	0.885164	5.577403	0.029707	0.491227	0.455559
787	CAMK2B	4.297112	16.082282	6.267679	8.899885	2.540393	6.360941	9.573971	17.868444	5.387085	11.641061	21.559918	16.681139	28.550432	15.418695	24.362771	22.78044	26.272561	5.599598	10.936167	9.47242	14.424244	14.096854	16.699964	11.837393	22.854298	20.065507	23.870832	26.078775	38.529334	23.60489	10.880772	16.184572	32.905097	9.400711	19.555138	26.782261	20.400482	26.085903	18.707162	15.006899	5.716189	4.438527	16.855243	16.395832	10.132171	10.240025	5.502926	0.123826
788	CROCC	11.720389	6.999362	11.254268	10.251632	15.020959	8.676891	12.386103	7.827216	8.786441	13.164349	9.189193	7.200148	4.807655	11.449056	6.369663	7.256067	7.8173	9.742548	12.987074	12.501365	8.686087	12.766178	12.058696	10.177534	7.597988	6.33158	10.02885	6.221329	9.801483	9.950723	9.743222	11.503865	9.595653	8.420791	10.116609	7.250154	21.552099	9.950893	9.784809	9.212504	15.590778	12.986342	9.294309	5.523721	13.042171	4.219614	11.859844	13.333876
789	POLR3E	12.801833	9.761096	6.790328	12.59127	7.043879	10.02024	19.603013	10.57971	17.423577	10.995747	11.104478	17.735535	1.972751	8.192918	7.650292	14.85001	7.401184	10.303272	17.777582	22.870638	7.556381	16.719747	11.171737	22.041861	11.918247	18.063224	11.927682	14.58172	8.540529	9.319978	14.290707	16.216939	12.738768	17.475769	9.063682	5.733428	24.247725	19.296033	10.851849	11.506531	12.195014	11.472603	13.873736	13.124675	11.004984	18.750807	13.311328	16.497935
790	ATP2B4	1.000072	5.257421	4.365871	33.979768	6.693794	7.306673	3.156909	4.686968	1.909862	9.290035	2.441825	7.697887	0.446041	6.456113	1.135857	12.383656	6.762986	10.952896	8.141475	18.5148	9.955956	12.301911	3.440015	10.341844	2.379104	6.119946	4.143748	6.002654	0.901378	2.392052	1.585154	10.765867	9.473059	9.970847	4.324846	8.838309	4.515382	10.275401	3.468347	7.346991	8.378658	1.473831	7.235156	12.35439	1.232578	6.049592	2.517945	13.201354
791	ZC3H11A	27.441249	21.723832	11.431041	26.320349	26.94917	17.523678	27.28541	25.371667	26.69279	14.094868	21.499915	9.987127	6.683415	5.027447	10.883958	20.777876	35.213006	12.803446	7.594022	11.997407	13.295512	14.245254	12.484729	12.762335	10.329562	12.481167	18.597985	10.378065	4.497013	9.559164	14.592707	12.68948	9.258092	13.184601	10.087667	9.455942	18.81607	11.522103	10.535302	12.523148	18.807515	8.598123	8.242153	9.973234	7.905055	14.05716	15.059711	6.757746
792	RIOK2	7.346299	14.01368	10.220722	14.399008	16.638981	12.673055	16.195603	8.003492	16.581821	11.264899	12.449112	10.201252	6.489021	7.112417	10.797396	10.794808	4.359653	5.070578	13.924197	2.76237	9.752039	7.42783	3.529347	21.678837	8.455631	18.606978	2.396573	9.405759	0.924749	9.415862	18.09756	4.001271	5.154185	13.352066	11.177234	15.726748	20.434927	12.244805	2.982175	3.033311	8.418421	19.119726	7.774346	7.4074	11.152241	16.381108	6.171455	11.314
793	YIPF1	7.608402	5.017211	11.351216	7.425245	7.264336	5.997676	3.776778	9.108578	8.219265	10.616064	7.565068	7.177387	1.556932	9.400188	7.807328	7.05417	5.654205	12.147981	5.730903	6.756457	7.856066	6.977417	5.788682	5.888939	11.821966	11.679821	7.583001	9.959477	10.353675	11.18394	14.54643	6.266491	9.935402	17.989113	7.525217	6.951278	13.01799	9.767217	12.691299	11.304788	7.205905	3.835895	11.921391	7.235715	13.153255	11.909757	7.975431	12.666875
794	NDC1	0.550404	0.606542	2.039992	0.691992	0.715906	0.870698	0.441819	1.442741	0.139906	0.409641	1.964603	0.64547	0.159868	0.717849	1.035837	1.409267	1.32064	0.858539	0.700048	1.939466	0.9182	1.14924	0.159734	0.642342	0.771373	1.161441	1.659654	1.434161	0.385755	0.997401	5.055986	2.400725	0.96913	1.389905	0.980665	0.539053	1.02742	3.785344	0.577184	1.295715	2.811685	1.675427	1.053111	2.242787	0.251239	1.027592	0.962166	1.144696
795	DGKG	11.324874	0.009013	0.009983	5.390201	9.570087	0	0	0.030418	10.834162	0	0.517469	0	0	0	0	0.034092	0.437362	0	0	0.192971	0.01495	7.063924	0	0	0	3.441054	0	0	0	0	0	0	0.030985	10.637328	3.090576	0.009863	1.059183	1.400598	0.149182	0.027125	1.682113	0	0.014064	0	0	0.101177	0.017999	0.033217
796	FLYWCH1	29.62423	30.987641	25.658365	23.642635	26.498661	24.796433	24.999422	36.246907	24.148837	29.95174	19.559773	34.868854	24.96161	27.237328	14.828657	39.334742	18.130768	10.591693	38.952931	20.338918	37.845439	30.985874	28.783908	34.801757	16.525145	34.670975	23.094527	34.031518	9.614087	21.941937	15.652043	17.812685	24.627995	26.598597	20.856706	28.520563	48.065597	23.348301	22.166659	36.691488	24.194119	37.292903	31.35631	32.541488	31.084223	14.576707	13.141389	28.92214
797	UNKL	27.896702	3.55523	19.284173	23.032051	24.33589	20.544102	8.765471	15.312234	6.811723	25.27514	15.744471	74.000434	1.983302	9.430023	2.2183	65.419741	2.857272	64.265362	14.288017	4.886785	25.524649	19.756722	34.799534	15.303032	9.533731	16.934237	0.714021	28.74844	4.202722	12.011545	21.876749	25.588779	3.770297	2.546296	70.252482	55.37431	23.765413	13.031192	78.995212	2.127067	7.666793	10.856136	26.886493	9.248534	38.604167	15.873694	20.91721	103.539469
798	TBXAS1	13.826871	1.959935	3.192676	6.489812	1.157726	1.871636	3.276545	8.346715	4.813596	2.635215	1.147455	1.317169	5.814478	0	0.285934	4.998704	3.142692	3.156366	1.210963	2.795698	11.500149	2.623487	1.156951	1.510806	0.944081	0.48997	24.923107	0.663161	3.980285	3.108206	3.679415	2.333491	4.330992	3.802701	2.461285	0.742219	22.02602	1.264014	3.495963	0.452564	4.935018	0.323164	1.316498	2.727842	1.527725	2.107123	7.333206	1.643328
799	PARP12	0	0.480382	0.243568	1.161606	0	0.300113	0.06632	0.174298	0.052554	0	0.062046	0.590424	0	0.063307	0	0.469163	5.043161	0.045481	0	0	0.521518	0.11358	0.055475	0.26896	0.627906	0.01827	0.036712	0.374081	0.062508	0.416082	0	0.229969	0.025444	0.036859	0.547577	0.334318	0.017865	0.009379	0.079509	0	0.399401	0.032792	1.94979	0.096698	1.006853	0	0.411956	1.157928
800	ALDH18A1	3.39988	5.306668	4.942323	3.496586	2.900258	6.423722	5.896404	3.40604	6.475561	5.835618	4.262205	5.93191	0.821927	5.99315	2.199504	6.73507	0.873213	4.596808	11.21745	12.081571	4.310748	4.090073	8.188656	12.791014	3.735175	6.259027	4.61622	4.456942	1.220475	4.796922	3.019122	6.384916	8.05243	10.880312	3.500304	10.119857	20.7898	10.157134	6.205841	9.384083	6.306893	4.471094	4.568092	5.116494	4.525108	11.379655	4.180224	13.707202
801	TARBP1	12.289923	3.875601	2.413219	6.763566	9.701082	4.551341	5.162822	5.703044	2.498831	5.008705	11.363891	6.595729	10.758624	6.960813	5.696633	10.028486	3.599736	8.139193	7.435036	8.886367	10.913483	15.52702	11.946499	4.709023	3.194637	4.480205	8.160728	4.561882	12.717289	6.399877	8.988099	2.510787	7.616747	5.287914	11.376061	11.050305	12.500401	13.247113	5.461519	8.548549	4.237359	6.199438	5.641947	7.907842	3.591607	9.926501	3.126711	9.163446
802	GATB	10.486851	4.035493	9.0236	6.882998	12.614679	8.429699	9.968329	10.638231	7.962641	14.761388	8.723881	11.706269	1.567941	11.174198	3.914959	6.090682	9.694365	3.596376	17.670868	3.62594	6.298297	8.339466	6.363317	6.963711	4.881474	16.129954	4.005375	12.475163	6.541979	10.110183	12.69335	6.311933	14.356767	8.998671	8.681728	5.686347	10.375155	15.339839	7.649745	17.558716	12.789634	19.561404	8.579371	14.960213	15.175884	23.027268	13.014745	6.415615
803	MXD1	8.271592	6.426894	5.908975	8.020946	4.718792	11.528388	3.960195	11.323054	10.023524	12.088543	14.694237	4.178667	5.034824	15.993653	10.120117	9.083054	3.046393	3.707041	8.791429	9.472041	7.689576	4.22803	10.399965	5.797451	7.268177	12.844017	6.958865	12.203925	0.790137	6.818094	6.297799	5.260842	11.341126	2.570158	9.623014	3.436845	6.228071	7.232953	11.467103	10.721246	4.356584	5.043564	3.526456	5.280994	7.889194	4.584591	4.347876	7.444273
804	CDK17	5.98445	8.389534	9.510752	13.301421	10.966809	14.068495	14.309905	16.197476	4.424794	12.547395	5.252076	17.549719	0.849301	9.948736	6.078089	7.98534	4.050465	8.2172	10.194315	4.488555	12.485457	9.337796	10.792994	12.139636	4.799165	7.758123	10.094161	6.86424	5.635609	5.049702	13.01748	4.710368	9.894758	5.039535	8.456579	9.242247	8.802449	8.021869	12.308912	9.044772	9.44587	12.210699	8.013471	14.62429	9.519116	8.526119	12.617837	3.356138
805	DNAJC25	2.486345	5.375851	1.382632	3.22497	2.39484	0.770987	3.049597	2.671055	2.142004	1.377295	2.899006	3.46702	0.96701	2.944421	2.493523	2.631325	4.709211	0.717235	3.287527	1.892957	2.333874	4.976436	1.722391	3.055571	2.447499	2.070336	2.154789	1.061379	1.877956	1.023789	3.018095	1.530979	3.053227	1.805996	2.326346	4.192729	4.904442	5.359892	2.062175	2.790631	1.834818	1.273912	2.906289	1.005272	2.21312	2.542642	3.109643	3.270302
806	SLC2A3	66.844024	30.21523	55.703328	25.948173	43.255929	34.650983	46.044165	34.174637	26.875254	25.603898	55.478607	31.653552	21.736647	37.84707	21.665412	32.916806	23.038871	35.160387	33.587411	60.119172	50.732825	81.213935	36.940882	59.130041	24.682324	29.56881	78.295168	35.179478	35.466791	19.340917	47.709994	16.998724	60.023083	62.786273	36.101143	76.680905	71.436256	88.617118	93.034275	95.515822	27.275998	56.070015	29.643933	39.24485	22.752506	11.377116	26.348888	130.611243
807	PSD	11.164571	8.0215	16.701406	10.591129	11.717278	14.124074	12.313162	8.566458	10.601087	8.374728	8.489785	13.99385	4.991409	6.214186	7.915225	13.657245	7.970544	10.066982	14.347469	9.294658	13.751359	15.977172	12.261189	12.133931	7.573718	8.779144	18.464937	11.062141	8.505687	13.43946	12.538666	8.227698	14.391721	9.272231	9.414434	6.818947	28.494119	14.906812	9.912838	17.243484	9.101837	9.039149	11.439944	17.397409	27.186678	16.550952	9.104778	2.765703
808	CTDP1	2.479019	1.712212	1.458522	1.562712	2.402989	1.896268	3.757238	2.556452	0.771446	4.067606	1.540367	3.312515	0.895119	1.665944	2.638098	1.561422	0	1.040897	2.469404	1.41361	2.064136	2.55849	2.431681	1.632099	0.60678	4.509461	4.583577	3.427747	2.618982	2.104299	3.114416	5.971939	2.094038	2.883585	5.681799	5.021511	2.305614	2.174992	2.245063	4.014288	2.175232	2.595626	2.213879	6.731632	2.593549	1.350806	1.456333	2.769343
809	YBX3	1.836955	37.286228	11.850197	15.498889	3.020077	20.344672	4.624187	14.669947	6.712306	14.366471	7.774139	92.040995	2.879028	8.202851	1.40851	42.062912	4.886105	15.319695	2.051962	34.956633	12.081089	83.845148	3.567096	83.314338	4.724975	54.197146	3.71498	13.428569	18.029277	15.902219	0.107302	7.396781	17.549636	20.796737	4.615455	54.7347	4.057654	31.918689	6.364479	51.328842	11.588483	69.26385	34.507234	15.319492	2.629203	33.07991	2.009021	28.96229
810	STYK1	0.384488	1.098627	0.868412	0.290037	0.942497	0.644009	1.761431	1.296052	0.37316	0.6677	0.59943	0	0	0	0.281396	0.593153	0	0	0.641842	0.459952	0	0.777321	0.439358	0.911897	0.430926	3.010656	0	0.678667	0.665753	0.22169	1.113024	0.655764	0.387732	0.551066	0.356679	1.375258	0.76244	0.197303	0.423355	0.452564	0.524452	0.309312	0.858267	0	0.73712	0.173269	0.300312	0.289523
811	WNK1	69.611602	44.099568	77.660404	52.394834	120.930392	87.890965	136.862978	104.290309	91.560559	58.810466	80.860673	38.062932	37.613029	106.36644	15.822719	126.378426	55.442772	100.548599	25.72869	141.518305	43.288611	90.754592	86.70144	62.231209	45.864237	86.900788	155.7078	80.073931	37.758726	33.210839	65.404731	51.622231	37.962839	80.81708	99.723183	25.571824	114.541614	131.171486	94.080014	45.660514	77.09185	81.646733	35.411593	85.708501	121.743613	67.401275	45.921092	52.484273
812	RPS17P5	0	0	0	0	0	0.450536	0	0.543793	0	0	0	0	0	0	0	0	0	0	0	0	0	0	0	0	0	0	0	0	0	0.46479	0	0	0.271078	0	0.249668	0	0	0	0	0.951086	0	0	0	0	0	0.363164	0	0
813	CCAR1	50.021286	51.350248	37.024126	51.880047	48.465495	49.943955	57.968031	58.817816	56.82901	38.437789	50.38343	78.398278	98.436547	37.915318	52.866643	55.121959	51.485391	36.313667	47.718239	49.537864	45.600054	63.100656	57.055029	45.095758	47.498028	67.644332	45.190863	44.959561	74.818977	51.020897	58.466306	45.943077	42.864285	54.083466	51.643422	46.890939	53.532487	47.405162	62.761691	54.690668	45.543841	57.754629	45.242472	69.102457	37.292186	48.855151	58.52671	53.506675
814	OGFR	5.697669	8.15098	9.908229	5.695474	6.704473	6.149511	7.0375	5.544788	5.1865	10.13471	6.262957	6.771648	0.186357	6.257306	4.969306	7.418758	3.999353	7.69587	7.133421	5.883293	6.680438	6.395942	6.313813	6.4993	2.458803	5.777264	3.202889	7.440285	3.77197	6.913441	6.187896	6.712502	4.167972	3.813733	8.412745	6.660318	7.272815	4.834021	7.579781	4.988845	7.744413	3.138408	6.753858	7.509541	7.340152	6.595563	4.858319	5.077136
815	GNA15	0	0	0	0.175604	0	0	0	0	1.154241	0	0	0	0	0	0	0	0	0	0	0	0	0	0	0	0	0	0	0	0	0	0	0	0	0.194804	0	0	0.187765	0	0	0	0	0	0.074234	0	0	0	0	0
816	CREB3L3	0	0	0	0	0	0	0	0	0.274189	0	0	0	0	0	0	0	0	0	0	0	0	0	0	0	0	0	0	0	0	0	0	0	0	0	0	0	0	0	0	0	0	0	0	0	0	0	0	0
817	PIGV	1.571717	1.832898	6.48964	1.459223	4.656208	1.688677	0.819708	5.310528	4.423979	2.548358	3.830683	4.093036	0	1.401867	0.532414	1.960352	4.028781	1.491897	2.006692	5.978155	3.84252	1.296673	1.563386	1.421083	0.045168	2.940269	6.453425	1.585713	0.308768	2.034696	2.758956	2.322989	0.37195	4.023438	3.784177	3.814491	4.13622	4.910014	2.412744	2.920571	4.605536	4.794599	0.629667	5.52915	1.027222	2.88766	0.982104	3.283467
818	PTPRU	0.432521	0.288362	0.195417	0.114407	1.717496	0.10141	0	1.020258	0	1.023792	0.346792	0.572497	0	0.258453	3.3009	0.905476	0.75538	0	0.181438	1.373668	0.908664	1.082559	0.229998	0.894572	0	0.29014	2.920754	1.184058	0.230018	0.236745	0	0.453134	0.376419	2.222527	0.023344	4.109275	1.272693	2.805083	0.637279	3.126506	1.066158	0.36717	0.281059	0.536358	0.370437	0.412699	0.150921	0.479657
819	SNRNP40	42.384016	37.907624	20.369977	37.377365	29.548512	15.717173	22.462713	22.895325	29.832014	25.08143	22.311961	26.107406	4.608625	37.618395	18.817993	22.422487	10.15191	33.397622	40.340542	31.850905	24.844259	36.522965	24.290357	23.671603	33.176938	32.234854	25.356158	28.395247	35.939096	38.543057	35.225842	30.010284	21.873547	40.529287	32.862002	55.673025	31.791241	30.484054	27.546981	55.00327	30.586814	27.161186	18.971486	27.72805	17.375241	46.391223	28.032224	38.577039
820	RIMBP2	4.532754	1.136261	5.902019	1.467083	3.448092	1.365771	10.79125	2.509763	2.947257	3.144501	1.647207	6.79239	0	4.102961	1.244061	2.759462	7.774524	0.778584	2.726937	1.165857	1.243379	2.288148	0.556213	2.65122	0.760862	1.990762	1.23057	1.629628	1.523086	0.75021	2.1366	0.956529	1.50527	0.471416	2.155168	1.39011	3.473308	2.970383	0.555807	2.741503	1.394134	0.317003	1.907008	0.809098	5.279657	2.191076	0.28698	1.123402
821	COL11A1	4.181386	5.635413	6.172576	3.605869	2.934383	6.831172	3.708206	2.999725	3.854661	3.176667	1.202231	5.297623	4.371029	6.433783	3.201395	7.74176	0.983183	3.02527	0.613284	10.023976	4.288988	21.686173	2.604209	3.573428	1.310634	1.963788	0.025832	8.351113	10.488229	3.880743	3.016831	2.898924	1.10956	6.106526	1.807969	5.049554	0.178505	3.145108	2.136386	1.708852	3.200015	23.789753	3.26358	6.618738	2.387759	5.916346	3.217817	5.78972
822	QSER1	5.674309	8.855498	19.444899	36.721911	37.392675	12.003278	15.486611	29.612677	14.086297	15.390578	21.563824	21.770441	77.213407	18.256321	14.993906	19.809652	11.525386	22.753557	19.570676	18.679444	12.715665	25.808855	22.207031	18.384596	8.564102	6.621236	10.177169	15.408968	19.427226	3.40418	43.166652	9.987702	5.329868	14.859408	15.232487	16.828543	26.982009	16.150943	18.172671	13.687143	7.081044	16.128984	17.858944	18.733625	20.934868	14.841716	2.464077	25.163691
823	MPC1	29.473223	28.633786	27.886475	27.80281	27.534538	21.158121	48.62151	21.915655	37.621241	34.317788	30.39411	58.250955	12.581082	26.48769	21.408885	26.750699	40.205008	38.438903	27.447392	13.86021	31.193219	22.684419	22.582776	32.054582	44.147151	41.506691	54.782411	31.491637	32.647772	26.654451	40.231454	46.665946	39.441364	32.50569	38.745027	23.503221	57.799033	34.311851	33.014059	42.548051	29.040349	28.08082	26.591424	20.883996	32.272733	51.84871	29.510153	41.270501
824	ACAA1	54.077084	31.362987	42.773071	33.013095	36.666647	43.095272	38.584149	34.345852	34.585689	39.235126	24.288038	41.470085	2.717089	25.698841	17.016851	29.928261	9.019841	39.323695	21.95248	31.762696	29.744653	31.057562	38.308694	27.856472	33.124353	40.002397	37.088683	30.999975	26.36895	29.512893	32.259653	41.960073	42.985438	31.798704	34.489385	26.970632	31.287601	48.792315	22.264319	38.274242	41.790315	31.693506	41.872261	33.879281	49.999337	42.001347	44.815342	37.584565
825	BCAT1	2.609482	3.965166	4.741812	3.808434	3.549959	5.942066	4.212561	3.194232	3.724304	6.389976	5.318225	10.538897	7.895625	4.917115	3.544809	3.098492	4.707011	3.445692	3.300637	18.014549	3.957242	10.984834	3.954484	11.846637	3.714288	4.70254	8.347447	6.04849	3.020157	2.17989	3.602664	3.31729	5.901995	13.243988	2.571763	16.689978	7.689014	14.522051	6.488361	14.86281	3.342864	4.976585	3.292594	9.526659	3.217649	5.720427	3.554885	5.186194
826	HDAC7	30.040717	27.858242	28.082584	15.494445	16.865941	18.078587	14.026076	26.718532	27.963038	15.828291	9.204869	22.503205	6.006418	19.018796	4.109373	17.813683	13.7259	11.155035	9.055195	16.585925	30.042604	13.815096	13.82848	22.312477	12.745822	15.428353	28.976249	33.82045	14.918597	22.186292	9.552831	35.85049	26.617112	7.86627	12.434157	13.625569	32.963839	20.194382	16.606374	35.613982	25.735581	6.16464	14.160406	22.739537	35.598788	2.522673	30.619313	19.404168
827	LZTS1	20.73083	9.709808	9.596414	11.269974	2.313902	13.730129	62.201838	4.832057	5.790237	3.326572	17.038652	40.122453	2.989884	5.254939	2.111578	34.844478	2.127535	3.804118	4.538754	1.476158	4.594666	1.543808	3.583191	40.162799	4.50385	4.278279	5.11633	7.213491	5.309617	4.501981	32.240119	38.41175	39.862087	6.914731	4.166747	2.320008	20.088568	19.413434	4.485513	2.595618	18.709263	47.647437	24.188594	24.133094	59.558622	1.078334	46.080119	1.403751
828	PRDM6	0	0.005799	0.019396	0.010726	0	0	0	0.177495	0.013815	0	0.059056	0	0	0.024323	0.020823	0	0	0	0.011855	0	0	0.007191	0.005413	0	0	0.006917	0	0	0	0.008201	0	0.955902	0.004777	0.006928	0	0.006357	0.006879	0.003649	0	0	0	0	0.143091	0	0.638561	0	0.089512	0.010698
829	WNT8A	0	0	0	0	0	0	0	0	0	0	0	0	0	0	0	0	0	0	0	0.16225	0	0	1.706549	0.150179	0	0	0	0	0	0	0	0	0	0	0	0	0	0	0	0.319288	0.061668	0	0	0	0	0	0	0.143043
830	SPAG4	0.276785	5.672806	0.310358	1.966868	2.077036	0.257855	0.897855	0.125393	1.644339	7.413832	0.425149	0.378141	0	1.078337	1.020722	0.854007	1.299967	2.242524	0.490975	0	0.93488	0.906982	1.170219	0.76802	0.554241	0.467205	3.872022	0.861443	0.159474	3.886525	0.568399	1.622518	2.911204	1.385771	1.817062	5.674541	0.623618	1.631924	4.113078	6.996618	0.58871	0.824025	0.371954	0.916951	3.326918	1.731085	0.155279	0.137593
831	NCKAP1	32.04687	10.970292	19.630855	27.798896	10.275684	15.645956	35.633354	15.360222	20.866659	12.005757	14.796356	20.555885	3.232202	26.193253	18.274436	25.19765	30.685921	23.553589	24.002387	53.597285	33.789227	35.075422	16.12926	11.593963	9.314449	22.779376	20.213023	12.483435	43.300372	16.579347	19.287348	9.952693	17.659446	17.581358	19.478232	20.373739	22.607759	10.461815	46.580279	44.169045	15.93194	10.558132	16.521546	9.233464	9.638009	40.040645	17.534977	18.785642
832	MRPS35	30.691262	13.805847	13.085937	17.895732	24.622159	26.72086	18.59648	18.787229	13.000785	15.494025	12.881725	19.605563	18.814123	22.314782	19.011106	16.841174	3.801247	14.729844	16.000276	22.447515	15.602941	9.771947	18.045434	21.64178	18.368743	20.358394	20.18474	16.082739	13.252924	24.120377	21.585318	24.367468	23.084839	23.726225	21.781133	16.526327	24.875262	28.645831	24.519228	22.561163	27.99161	22.40955	16.514507	21.133645	17.157782	25.103608	14.675029	21.378784
833	GUCY1B1	5.421164	1.23247	1.404358	1.050283	0.750559	1.369519	2.899026	1.824947	1.136838	1.577052	1.379558	2.062579	1.592346	1.862804	1.82251	2.337687	1.798429	2.002331	0.604833	2.794298	2.608013	1.279661	4.528073	3.73379	1.807048	1.962204	3.610826	1.207836	0.816946	1.707599	1.801396	2.544765	1.388141	1.108142	3.197368	1.871667	3.000587	3.772346	3.061801	5.611503	0.794999	2.049625	1.726151	2.82482	2.755082	2.445804	3.241455	4.920443
834	SFSWAP	27.27088	39.322399	34.60609	50.285496	37.00466	36.063568	31.321174	32.744938	37.705695	28.647121	47.516344	54.87698	74.030615	27.173109	31.970535	34.594942	58.768279	29.872564	41.593	21.397575	44.416401	26.189334	27.869227	43.097188	28.610132	34.55447	29.293977	39.265782	33.026936	41.348022	39.785398	30.9162	29.789437	30.749856	36.000713	17.739409	33.025401	30.151606	49.865206	24.905606	42.032699	20.239486	36.140321	40.208669	17.86644	22.707618	20.520706	18.610363
835	TNK2	13.058536	4.121609	14.661503	20.23723	13.486873	10.417673	31.930933	17.329087	6.913876	8.61419	13.608427	15.158515	17.196692	4.105181	11.491626	7.749055	14.995234	3.535792	5.619921	5.337708	8.946409	6.104668	12.065131	17.419667	7.636613	5.077326	17.457745	4.95778	8.862671	4.284403	9.723493	3.675835	14.103086	5.919238	20.034593	10.403387	17.862735	7.985997	7.547761	9.184806	8.470194	5.637065	4.3727	3.638849	16.788531	52.859163	9.311434	10.775589
836	MON2	48.442106	29.600859	28.285729	52.917592	34.357832	25.714389	34.007543	16.929063	19.907974	32.044498	29.825867	22.049033	14.427487	6.2689	34.167317	28.619157	7.489224	19.362552	19.608319	24.484856	26.011509	24.103982	21.443902	20.785898	22.161024	14.633592	13.32939	15.5546	9.836344	14.157528	10.700336	14.217261	18.194726	20.710919	23.162981	27.600604	34.308414	22.756679	22.443096	27.131521	24.667766	27.058078	22.018466	30.255315	14.762293	15.7957	23.429747	28.504902
837	CDH3	12.455435	6.441251	11.81621	12.469443	13.36869	4.977319	11.990173	9.258868	10.522782	12.317167	3.556718	5.725828	26.829367	7.593337	7.68554	7.669702	20.169446	14.405834	12.673542	7.642816	8.164051	9.614558	11.654872	12.925617	4.9865	5.664626	5.2474	6.521732	11.707824	5.629239	6.050779	8.695354	4.314742	7.701345	3.599857	6.053625	9.921054	6.690988	8.187355	5.214604	8.610953	6.849762	6.364933	5.336455	3.053166	7.682274	3.319613	5.301362
838	ARSF	0.309069	0.448447	0.316192	3.261516	1.073203	0.436218	0.062391	0.332261	0.197991	2.457778	0.216672	0.725228	0.331482	0.234757	0.455984	0.392814	0.48353	0.651482	0.115119	0.328121	0.13544	0.174987	0.078944	0.552104	0.186099	0.176653	0.281226	0	0.303352	0.157462	0.309584	0.270718	0.144424	0.355986	0.283022	0.279982	0.10369	0.249533	0.152094	0.402671	0.912092	0.163048	0.222008	0.217488	0.087471	0.379517	0.160259	0.210973
839	GPBP1	23.463702	26.284553	25.693632	26.914923	20.278286	19.072804	29.200651	27.962064	20.766693	25.477637	20.34579	37.23288	20.3524	28.898879	24.965574	26.591382	27.928669	10.721789	24.759354	21.254117	23.316247	26.204861	19.834441	31.679695	18.079011	19.073319	19.708817	17.063766	27.278814	27.712839	19.593499	15.349715	20.379873	15.784196	10.91816	19.324414	19.149222	18.203778	19.868315	19.103114	26.166282	21.924068	22.191194	20.282553	12.333449	18.784986	18.131412	29.224676
840	DGAT2	0.397117	0.111821	1.682689	0.276834	0.202341	0.19367	0.298289	0.334112	1.105337	0.199922	0.202529	0.531931	0.751449	0.381179	0.517685	0.395213	0.279263	2.720456	1.007866	0.195548	0.387493	2.350883	0.744816	0.286894	0.658989	1.076398	1.802183	0.701737	0.503628	1.224021	0.653309	0.119089	0.440984	2.449553	0.226336	0.583871	3.738229	1.76458	0.726291	1.320416	0.306087	0.325362	0.73265	0.203753	1.053271	0.123715	0.21058	0.257577
841	ZNF112	3.471182	6.258569	5.40829	2.265892	7.429974	5.948004	0.411619	3.142269	1.949552	1.569434	3.064869	3.692255	0	4.030524	4.937808	2.921298	4.745106	1.752813	5.080055	0.584767	2.424793	5.655631	3.202363	1.694442	1.985133	1.339779	2.962926	0.952492	5.105593	1.46321	3.936328	1.666206	1.359323	2.764404	1.537434	0.853092	0.259133	1.50475	2.083286	0.973711	1.484529	6.93794	2.958447	1.948506	1.71169	2.204922	2.792746	1.53896
842	CS	69.454861	104.704037	80.035759	99.320862	97.022782	110.577059	85.680048	108.341469	85.171775	102.419927	75.158597	99.468443	26.145956	78.788307	52.800608	119.041161	44.269155	103.504367	104.584152	118.877616	132.825783	114.908365	135.453114	130.902251	61.077271	133.909208	145.080114	115.882824	55.525161	110.702139	93.445289	140.445178	159.016455	127.868649	110.801533	151.964836	164.767944	143.746669	118.570048	181.538716	91.848096	91.942939	103.03488	119.631207	133.450655	102.734682	159.388969	115.665584
843	LTK	1.35355	0.019421	0.082712	0	0	0.485597	0	0	0.668935	0	0.024726	0.075595	0	0.342986	0	0	0	0.359657	0	0.212433	0.311974	0	0.072492	0	0	0	0	0.235781	0	0.136519	0.371008	0	0	0.090923	0	0	0	0	0.325884	0	0.174817	0	0.015172	0	0	0	0.092468	0.143309
844	MRPS24	116.929056	91.430789	119.18944	115.998673	141.623256	131.174084	114.805952	123.083269	89.336889	106.111991	99.820775	83.007183	51.077507	161.162617	125.24533	110.688992	59.863546	96.896557	106.497092	77.1474	113.016685	99.359917	139.5817	96.422626	139.007411	122.93405	147.13609	133.582528	147.441538	117.475672	112.420341	101.744386	120.836278	102.627618	161.973292	109.857879	96.869752	132.688523	158.978747	126.599539	94.824458	100.766069	162.391163	88.872998	117.294159	141.657992	115.92803	76.880339
845	ELMO2	10.771285	10.649648	16.481519	11.79107	13.324769	10.818796	22.715782	19.753899	12.02748	21.682189	12.928299	17.535854	4.9329	16.102509	14.033309	16.874126	20.450641	13.728736	21.784147	14.684927	20.220919	7.507771	12.815428	21.833813	9.900091	21.112791	7.079339	18.583428	15.266707	14.068388	16.044062	16.913792	16.403723	18.181641	17.225785	12.857756	20.604973	16.451722	6.81709	8.601588	14.492235	12.175326	16.667033	16.998966	17.445142	17.261535	20.862636	23.556002
846	WAPL	40.905853	57.475915	56.088089	57.36702	69.007836	44.157756	77.42484	78.527669	68.424342	44.41666	65.830591	47.052267	129.781284	32.069695	85.207892	66.880032	78.827767	58.676303	60.116503	77.03482	47.729627	54.558524	54.163125	60.703709	58.059517	45.307783	54.021421	40.637772	72.46283	54.991071	54.699514	55.751326	32.919488	36.613989	43.656018	47.542352	58.189507	23.205238	41.555682	33.935283	47.476564	43.048924	50.408408	37.749248	52.55438	55.842564	54.231385	73.414888
847	VMP1	164.005313	67.236227	109.568206	79.372515	158.665529	82.248492	87.251065	77.129647	52.761392	119.988063	141.804698	65.774542	123.500301	167.852273	68.397254	80.841724	131.067045	94.354155	177.993124	117.774292	38.109037	75.950021	41.747843	75.222808	93.694518	88.648147	95.354	59.826314	119.488522	75.342084	106.650129	87.509459	96.923471	96.569572	100.178663	115.682849	132.080174	74.208868	98.662596	98.838104	109.818503	144.156053	80.442801	110.538887	88.870573	107.02801	111.738549	73.552415
848	APPBP2	16.58831	25.409428	13.96908	15.524144	26.006185	14.012027	15.533603	18.466868	15.861458	13.204685	18.135618	15.818914	16.714881	18.353539	14.136709	14.388072	11.644515	15.479776	25.325233	20.13452	15.961799	25.480728	22.841306	26.344049	14.567906	8.886168	19.30361	18.800652	14.479604	18.718156	19.700701	12.129852	9.817904	19.385863	11.771687	22.83516	18.049293	17.12671	16.967138	20.238941	19.082288	13.647438	11.700563	11.990987	10.223408	23.78077	14.009213	21.626677
849	POLD1	13.437407	41.25957	24.921812	15.899348	10.923665	18.190915	15.296449	10.789026	7.319693	11.651539	8.927975	23.073436	2.212227	19.972303	2.224928	40.111067	18.188703	40.871863	4.891337	35.643616	16.035516	15.482096	13.573876	27.777382	6.856703	45.005808	12.428225	29.556594	12.991061	38.662419	13.706306	27.728011	12.204808	20.579474	12.00914	38.342642	2.448202	20.537427	16.143776	16.368691	22.260154	24.836745	19.426739	25.590284	44.937396	35.856731	32.337094	31.29469
850	SEZ6	16.848289	12.804587	22.352694	12.539523	21.425809	12.622212	13.040938	24.54185	22.943577	14.728467	12.984798	10.443756	1.467045	9.558472	16.832195	20.756938	27.350958	20.516339	13.420311	11.75339	23.482231	9.6668	29.034425	32.092678	10.06755	30.820821	8.384745	25.235933	34.362998	23.77403	22.3408	22.428533	28.69638	12.955885	30.785747	12.150208	34.32845	9.436847	21.025327	11.567109	17.979609	19.824788	17.161631	24.430464	19.899009	23.635851	18.480978	9.368686
851	EIF4B	34.948181	26.186344	30.799576	44.732094	36.503599	46.074953	36.798673	29.9422	27.894801	37.299362	35.488535	18.96702	29.435756	47.68911	21.799296	20.912481	18.489898	27.466561	29.755187	26.53455	52.596912	26.426805	34.473165	34.158616	11.954517	20.62736	11.876829	26.360281	14.389369	21.098759	23.032729	16.552574	30.321089	15.389269	32.592488	23.489997	17.119226	23.637738	29.560358	17.631074	30.324042	14.829624	19.000525	38.841184	29.94615	15.135883	31.230528	29.119811
852	SLC6A16	4.116286	2.959769	0.437952	4.782831	0.927486	2.76304	0	2.606622	0.090901	2.305165	1.543905	4.607602	1.375067	1.412322	3.540874	0.756857	0	3.914134	3.28766	0.740473	1.532007	6.646743	0.424564	3.293267	0.336352	3.224306	2.569727	2.847646	5.714649	1.468266	0.670689	3.252436	1.565485	1.962326	3.453333	3.21645	3.442726	6.636011	2.155338	3.433242	2.811854	2.07228	3.684063	0.140894	2.717767	3.998813	2.231244	2.907046
853	BICRA	4.110532	3.526549	3.994862	4.303756	2.808454	3.940992	4.172716	2.814211	3.598836	3.709825	2.062258	4.441218	0.873917	2.098503	4.461652	8.994687	8.739592	4.6879	5.169711	3.900597	4.547121	2.212865	8.333941	3.865272	2.187729	2.509838	3.564706	2.026772	3.399902	5.005584	2.358746	4.294911	1.552318	3.285487	1.172233	1.60753	5.146866	2.823684	1.034351	4.889221	2.160214	3.10721	5.148398	5.319784	6.071089	1.742856	8.1058	3.539142
854	SPHK2	5.52411	8.16424	18.138986	6.274754	16.841817	9.23706	21.972892	13.774598	16.609382	17.618331	12.269102	10.525744	1.203862	12.894547	6.115344	11.947593	4.063103	21.516941	7.832297	13.65381	17.556517	5.898899	12.523016	12.239141	12.532061	15.442682	13.202375	13.667399	10.599971	8.683258	6.297361	18.752616	15.043739	17.975859	6.443188	21.926559	17.635908	12.581961	9.161701	14.513658	23.476064	18.412537	14.780804	18.430648	14.616513	5.264483	23.061905	19.306605
855	RPL18	906.96034	1144.195338	941.94343	763.787355	757.758064	924.836035	598.677882	751.106965	860.121567	1009.127301	952.039858	789.131359	306.323366	1035.621908	631.980201	864.616984	586.366966	1140.798629	1019.795163	954.141105	1105.612401	1018.774702	1078.154813	860.603898	649.217319	921.57622	1210.577597	1031.323384	680.485489	806.923987	980.101745	824.881156	1342.477492	1447.674042	968.182129	1097.71697	834.081677	1283.944926	1187.908271	1156.891143	1158.707913	815.900409	912.459016	1025.753529	878.712888	804.743163	1185.375929	1090.299094
856	CA11	85.794796	39.20382	25.582047	15.24921	23.792848	48.383127	1.618087	54.910419	38.851038	31.31197	32.461247	15.944991	19.085376	40.996623	32.461603	21.980774	0.976311	3.667557	29.761193	41.021941	5.846066	13.643998	35.874321	25.430256	12.45224	31.590035	89.51602	43.112725	4.656306	20.441683	35.209875	7.052063	31.846909	1.495652	37.042637	6.432801	44.042645	25.666158	51.690417	30.458278	17.213685	12.686259	43.260544	3.378174	30.349418	0.470272	12.795482	38.183054
857	ISOC2	15.121566	24.869294	3.344965	5.398478	5.536889	7.046467	9.635323	7.520501	21.942398	18.567003	16.205169	1.864168	12.736086	12.952759	12.99643	12.814563	25.29631	20.63491	18.742904	17.597967	29.897862	13.30415	10.206475	14.889418	18.785303	7.280454	18.123297	14.703833	20.748038	11.133982	17.421481	18.454135	17.340559	22.675284	25.938962	28.125339	38.224156	29.889275	12.545235	24.902747	12.299439	10.698133	9.364639	9.732611	8.014225	26.775654	21.818498	23.500097
858	U2AF2	19.161966	8.616778	18.423091	17.589684	6.965518	12.657568	10.84357	11.957469	9.056445	12.752148	14.164904	12.369394	7.359151	12.530827	6.211369	16.374646	23.103068	20.991958	8.63612	9.562577	9.298253	11.370084	9.23408	9.976312	5.836881	14.990167	15.526945	19.734673	13.330966	18.172123	7.764279	23.619102	10.758914	12.04386	10.468806	13.259104	18.12334	14.645142	11.640393	13.436369	8.513971	19.322635	17.213883	9.926161	7.115938	10.523048	7.888481	15.023995
859	EPN1	103.570501	89.373772	57.352466	46.445875	41.786498	52.201453	62.712246	17.897566	36.190861	66.401479	44.396539	27.796185	2.992163	23.341136	19.579598	43.848469	7.446594	68.023791	58.199691	35.437246	48.530191	46.259782	61.218604	54.744474	35.992548	62.967528	97.148958	112.081577	23.681292	67.37276	70.291767	49.692647	55.96781	60.418814	71.900265	59.854748	62.037446	59.829653	91.152439	96.603217	31.004318	41.224103	63.659269	80.411524	81.504216	67.063872	64.087857	60.786968
860	MED29	33.024187	28.033872	29.346525	16.354808	21.561407	25.026893	28.228395	26.900222	40.75657	27.288137	35.680576	22.734049	126.954288	8.520503	25.632175	16.421335	17.602024	48.140039	29.810463	27.259589	21.129781	44.869423	37.985062	17.020895	51.134917	27.022853	23.913277	39.714304	38.325995	35.355964	35.122951	27.48673	26.657561	33.901762	21.933239	36.376902	36.41783	30.589076	31.02568	30.661256	29.981486	24.233732	19.895164	14.502449	23.203448	36.688191	18.548991	46.975252
861	AHRR	0.846553	0.020637	0.848433	0.072258	0.034896	0.103161	0.066434	0.845438	0.071905	0.097711	0.151693	0.268839	0.03677	1.178324	0.091799	0.175344	10.679381	0.394136	0.185231	0.029006	0.0317	1.099904	0.248392	1.218268	0.064459	0.095737	0.024218	0.303001	0.135382	0.159355	0.40735	0.184193	0.032844	0.128352	0.022896	2.203455	0.072758	0.332507	0.026227	0	0.152807	0.079931	1.107635	0.023715	0.077533	0.930638	0.342336	0.303499
862	GSC2	0	0	0	0	0	0	0	0	0	0	0	0	0	0	0	0	0	0	0	0	0	0	0	0	0.366067	0	0	0.672607	0	0	0.630335	0.742753	0	0	0	0	0	0	0.719272	0	0	0	0	0	0	0	0	0
863	ZNF275	1.744195	1.139041	0.628759	1.574971	0.472657	0.700498	1.275333	0.327822	0.470768	1.994688	1.665885	1.629165	1.657574	1.292338	1.265657	0.315284	0.624473	0.585987	0.651304	1.135296	1.472994	2.048151	0.845561	1.797441	0.608268	1.047721	1.200917	1.355463	1.953669	0.646071	0.714019	0.637031	1.298801	1.546098	0.666453	1.235235	1.143103	1.875349	1.068186	1.941035	0.795049	0.181627	1.232623	1.021394	0.959254	1.520638	1.649493	0.984596
864	MTMR1	7.667864	4.05374	3.609361	4.306679	2.643794	4.500969	5.055067	1.112182	1.527227	2.156416	2.213009	9.735399	0.640579	5.35507	7.010252	1.324628	0.938427	2.017229	4.154716	2.775836	2.327793	6.226965	6.696649	2.540773	1.590118	2.870209	5.288106	3.750659	5.93593	4.793812	4.55978	2.301123	2.683907	4.802096	3.272346	5.627582	3.611662	4.198432	7.6162	2.428597	3.430793	3.151494	5.151934	9.323471	2.142193	4.292882	2.942387	3.770849
865	GPC1	16.051852	34.867204	16.538566	29.381991	12.764537	26.494232	18.020751	36.377625	13.386524	27.173064	16.163133	40.927693	8.233392	21.743138	8.958965	34.799098	8.345882	34.668961	24.190297	34.296182	18.209788	41.703448	17.729794	46.723861	12.213637	37.396623	22.404908	50.264548	13.351238	35.267802	19.255497	34.187807	31.926573	32.856291	24.830162	30.763704	26.152299	44.909032	21.236221	32.695504	26.371119	15.90953	29.775145	45.868549	23.55535	37.61571	23.003653	38.141301
866	ADCK1	2.112357	1.803664	5.217639	2.880121	4.920033	5.387065	5.08514	3.407944	2.850376	4.807626	3.897525	2.361079	4.810605	1.545771	7.099196	4.002144	0.50918	5.378228	7.307182	2.023763	1.392299	7.215736	1.341836	5.688556	2.010137	5.250856	6.014382	5.750753	7.661927	2.380642	1.16005	4.663683	8.448866	7.557944	3.423282	2.036392	4.861032	7.433707	6.397934	3.032229	1.090748	5.3382	3.910803	2.420332	5.692629	4.88067	5.536623	6.922148
867	HAGH	58.829766	37.368579	36.208284	49.689128	47.323125	47.983281	74.124798	44.430557	38.335614	69.70923	57.113602	56.878859	14.212209	27.952056	45.566781	51.829986	90.618279	73.235983	56.64608	37.002904	71.170363	34.880169	46.276192	41.225771	73.364461	36.271194	56.701883	52.940933	111.060519	49.709235	85.211708	48.731739	78.829069	38.539236	67.638427	37.147678	84.784984	43.961295	66.635269	43.47107	69.29809	84.606938	41.911877	51.197566	65.482972	39.813118	54.717634	60.681354
868	RNF4	41.629783	47.280739	46.578084	33.109438	46.722225	44.199998	40.033172	57.775974	36.293315	41.600047	53.918467	49.829809	22.899236	29.860232	38.41203	36.694033	17.706666	44.682659	40.790661	24.159554	46.384079	39.623897	19.177037	48.190599	35.9111	45.194051	26.709141	41.78308	42.007651	45.404447	31.647301	58.994301	38.026356	51.684215	48.907534	54.608242	51.632874	45.262758	38.434468	37.94615	59.778219	34.594098	46.630693	62.86586	53.750475	50.161928	45.6199	50.863636
869	CASP8	4.033273	3.380273	4.416803	4.612991	3.514612	2.982023	6.03336	2.428773	3.498338	2.783255	1.953495	3.111698	2.369689	2.265281	3.369787	3.354717	3.940162	2.999859	3.943626	3.939392	2.826675	3.760435	3.358479	2.578291	3.391338	2.559495	1.265807	1.292438	3.010656	2.073101	2.774638	1.832298	2.029126	2.581284	2.480607	3.494193	2.220524	1.690968	1.78813	1.642672	2.259943	3.601439	3.380963	2.899382	3.117122	2.179363	3.511134	3.624642
870	LIMCH1	2.851286	6.43328	4.431145	4.008361	2.026959	2.26421	6.087887	5.731075	5.446102	4.786747	7.165551	5.703669	4.097515	6.749061	5.915128	2.981534	10.35537	12.297244	8.391718	35.286651	3.22853	22.257106	6.787479	11.896186	7.464185	5.745958	2.038293	5.976695	6.848036	4.497545	5.138108	3.991263	9.083309	18.589313	10.257787	13.817037	17.196406	6.034951	2.878535	19.046895	3.525225	15.55712	4.083919	9.797854	2.00428	50.59153	0.755436	19.273305
871	INTS13	6.291295	6.003791	3.800783	6.112976	6.058186	11.212318	2.739475	4.920612	6.575782	3.69771	4.679889	7.205858	4.907647	4.244627	7.361153	14.382176	5.935502	5.980506	6.391437	6.335476	4.190455	15.526592	3.005701	9.238999	3.158532	5.95838	6.500475	6.950447	4.675618	6.484916	5.5611	5.445453	4.138977	6.119251	3.532389	10.407349	4.53822	5.81376	4.197457	5.27698	3.360194	4.415345	4.013367	5.18427	7.197432	10.661094	4.973528	13.154024
872	TM7SF3	65.516482	105.465311	59.133906	66.933729	65.773733	77.868656	88.58736	144.239049	80.554142	103.514212	63.639375	77.435679	26.732787	77.839307	57.973622	156.865368	50.112098	135.351512	65.781034	111.4285	66.613227	80.170297	98.577047	70.045898	45.651407	86.581189	42.21762	57.524308	91.840941	71.623134	95.867275	63.049428	79.062062	71.079928	54.649916	95.525986	128.423656	109.318837	63.885213	69.021825	55.752932	84.811257	67.237379	43.256471	81.387182	131.176383	66.179228	99.987458
873	DLX3	0.299273	0	0	0	0	0.181446	0	0	0.448886	0	0	0	0	0	0	0	0	0	0	0	0	0	0	0	0	0	0.222551	0	0	0	0	0.252342	0	0	0	0	0	0	0	0	0	0	0.052056	0	0.559455	0	0	0
874	SPA17	1.970723	2.455574	0.107905	2.627998	0.101608	2.18417	0.085641	2.127703	1.755844	4.554114	2.183511	4.377388	0	5.636039	0.168432	12.718746	0	3.23241	0.268157	11.973608	1.690001	5.098041	2.067132	2.376405	1.304507	5.551825	1.952799	2.991524	4.60286	5.68478	0.18895	1.783525	1.814108	8.520291	3.535088	3.988335	1.183022	4.000524	0.200506	5.258029	3.038228	4.223305	8.709468	0.930527	1.62252	8.11959	3.595264	5.103126
875	TSPAN32	5.545195	0.266649	0.164932	0	0	0.196685	0	0	0.17718	0.189068	0.574698	0	0.185589	0	0	0	0.422927	0	0.203169	0.390725	0	0.246053	0	0	0	0.116937	0.123757	0.214825	1.131101	0.44338	0.234878	0.260302	0	1.248333	0.201997	0.171907	0.117799	0.772636	0	0	1.624265	0.391638	0	0	0.208725	0.109693	0.533595	0.091645
876	WISP2	0.383298	0.415969	0.501501	0.882581	0.549385	0.476291	0.573784	0.548317	0.492932	0.397183	0.541152	0.439066	0.917609	0.606724	0.785294	0.593128	0.704733	0.384232	0.925824	0.703228	0.867882	0.534782	0.29155	0.396598	0.500394	0.344438	0.439277	0.354806	1.078973	0.508869	0.140873	0.256134	0.428566	0.315453	0.288323	0.290258	0.496573	0.273547	0.79113	0.355247	0.420363	0.777256	0.914633	0.241124	0.388197	0.27307	0.137113	0.709781
877	DMRT3	0	0	0	0	0	0	0	0	0	0	0	0	0	0	0	0	0	0	0	0	0	0	0	0	0	0	0	0	0	0	0	0	0	0	0	0	0	0	0	0	0	0	0	0	0	0	0	0.84746
878	ST3GAL6	1.507019	7.811455	6.039953	6.166451	8.983329	3.13978	10.958903	9.517519	4.250723	5.183669	10.353438	14.369572	2.894483	12.832569	4.511984	4.645499	12.575382	5.49977	5.405246	12.85145	6.117182	8.250834	4.135957	8.490931	2.629699	12.525814	4.187936	12.590906	3.751192	4.901894	9.24997	5.518033	6.525736	11.062097	4.948854	18.536903	8.038667	5.045001	3.812803	8.336184	4.61883	12.530231	4.858326	13.879176	3.888466	5.013565	5.306737	6.27015
879	ATP2C2	0.638601	0.597616	3.123729	2.035455	2.646888	7.552001	3.596477	2.643104	3.593094	1.017397	0.516109	1.394927	0.46247	1.983053	2.467588	1.646152	2.764149	0.361095	1.404434	16.333706	6.293586	3.160279	0.903431	10.881883	0.687679	0.640484	1.6293	0.839513	0.568775	0.494192	0.434603	0.954605	5.895338	0.156491	0.811876	0.864907	1.169742	1.354515	1.085383	2.497685	0.67096	1.109452	0.804309	6.248135	1.099502	1.264299	0.432934	0.616636
880	NGFR	0.24249	0	0	0	0.636874	0.462577	0	0	0	0.04679	0.166379	0	0	0	0.059157	0.083131	0	0.152752	0.436974	0	1.436614	0.306401	1.352251	0.191706	0.030065	0.039188	0.952204	0.118895	0.10497	0	0.116994	0	0.69285	1.390189	0.41241	0.162628	0.880147	1.036964	0.979009	0.237853	0.6799	0	0	0	0	0	0.189401	0.060598
881	CDON	0.636261	5.729766	2.643598	1.577133	1.399418	5.976709	2.913194	3.105612	0.649153	3.896378	2.312215	2.432549	4.262702	2.905202	4.938651	7.492261	1.414613	4.889053	6.821311	3.490844	4.930215	8.521875	4.899788	6.589369	2.728744	4.156072	1.264733	5.292504	2.823324	6.174399	3.158788	4.259286	4.658277	1.616031	2.802116	2.951965	6.575968	7.236393	6.279773	1.831401	2.815234	6.027821	4.149951	6.841996	1.726117	0.714969	3.029284	3.419701
882	TAF2	26.150304	29.42004	31.791949	29.241452	28.060434	16.399613	54.615143	22.12124	30.380127	33.371347	24.137582	20.482592	48.13766	23.846915	29.659549	29.458504	61.80122	19.096248	24.614902	35.50975	33.923165	25.762827	16.052693	23.079634	35.346651	30.537372	21.640925	18.486483	41.025238	21.235712	27.33145	27.355607	31.376736	16.805221	27.129895	20.674193	16.616796	13.998415	21.262416	23.247686	20.704717	28.435757	22.920407	28.115033	22.598079	22.193681	21.694351	25.653477
883	HIPK2	7.025669	5.407118	4.359986	5.782644	5.082288	5.642795	5.922651	7.193782	4.584783	4.815149	4.799357	5.332532	4.859132	5.029376	2.745523	6.32876	2.761869	6.288762	6.579812	7.440873	5.661042	7.109436	5.255342	6.447358	3.123332	5.109106	6.00589	4.41706	3.055553	3.997121	3.639092	4.574214	6.236759	6.186479	6.190023	6.299285	7.873825	4.236924	5.90719	6.201265	5.242655	4.13395	4.505469	5.305959	4.124184	5.117436	7.628163	5.348206
884	TNPO3	7.2179	6.853117	6.212183	5.957952	7.562507	7.015504	6.453815	6.938288	6.347951	6.044035	5.082813	7.700231	0.900181	4.511846	5.719298	7.083919	2.906104	8.469447	4.675614	10.332861	7.462175	4.614404	5.89144	5.488541	3.820588	6.272156	5.75275	7.310251	3.236941	7.953812	7.89907	6.328866	4.789474	7.005292	7.915679	7.153549	5.917131	6.857267	5.82856	8.680111	6.195953	7.106571	6.444748	8.584408	8.379235	9.422535	6.301562	6.166384
885	BORCS8-MEF2B	1.826417	0	0.759408	2.447888	2.039832	0.31986	0	0	2.654638	1.435118	0.960995	4.30139	0	3.394762	0	0.952384	0.974073	0.890464	2.57695	2.42756	2.265957	2.369667	2.390887	0	0.716783	0.340865	1.99481	0	0	1.34638	0.668698	0	0.433146	5.05163	0.734621	0.906377	0	5.093518	0	6.769365	0	1.156837	0.630585	1.507746	3.849875	0	1.362401	0
886	RFXANK	53.493174	122.07091	61.132032	65.346517	78.682401	105.125743	91.431669	35.969623	87.571429	67.888931	70.745397	64.589031	70.245434	85.525151	42.860251	82.565428	94.257211	68.234979	41.606602	95.764724	99.209206	170.454246	63.262513	97.373493	67.787964	114.938276	50.57418	121.495764	90.039637	86.713903	50.722731	56.802054	89.044202	110.569656	86.73188	117.589317	70.635299	165.507765	54.86017	170.992035	66.50731	65.62523	98.940523	35.501934	49.631877	190.090248	100.513207	87.754628
887	TMEM161A	16.550195	14.03334	23.249046	6.751196	23.45378	12.756126	18.341322	28.248743	31.07246	32.731955	14.693968	32.418856	0.859536	13.568516	16.990204	27.150124	1.496667	14.304328	17.48128	21.550439	17.532909	18.645027	9.881237	32.624861	13.195652	9.886254	10.373114	16.621426	11.669749	27.083174	10.211623	23.457027	15.883807	24.614761	18.052963	35.370836	14.432475	14.393961	11.923433	33.068435	18.04831	23.076075	11.910902	19.213449	9.769722	23.180407	14.288855	23.410575
888	LPAR2	68.954676	44.070635	45.933467	53.175576	41.601852	72.211654	28.074713	39.480986	58.625833	52.214579	43.53434	48.959649	12.327291	38.307747	31.143217	35.053796	15.84607	69.145017	50.847498	36.551357	38.498483	25.709851	40.69743	50.281944	24.124645	28.981997	49.449006	35.892964	39.59407	23.248446	31.06099	25.844818	47.039906	34.202161	48.189715	28.94346	36.924737	41.204721	36.244127	54.317302	67.441807	50.545833	42.291748	28.721369	38.668899	19.576858	76.100523	23.997405
889	CTSA	12.886465	10.632904	11.553432	24.444364	25.406792	31.848196	23.423676	26.528575	29.706833	28.260526	21.740759	18.464592	3.585869	22.978809	14.197315	19.977684	52.285651	16.498755	12.939196	29.58195	8.967599	39.411081	8.540207	38.284605	5.505941	18.818255	12.922189	37.88304	13.90173	19.481177	9.172414	11.120697	18.359327	26.240631	8.988942	37.069972	30.733521	27.155005	19.928156	24.973914	27.618052	29.23663	29.323487	29.051872	17.57168	82.34872	10.108338	41.838674
890	SUGP2	55.339541	46.4225	35.932918	75.103557	50.004167	40.975369	65.646311	39.65497	41.612965	40.735817	49.397184	42.686861	64.567794	58.084645	37.474451	44.295418	56.53616	57.220767	40.285842	46.832753	45.313124	40.972534	50.709006	49.713314	46.619107	58.028279	58.638747	54.399853	63.633557	41.922187	54.024741	38.062686	44.64219	42.181748	50.143119	43.807433	54.598868	39.584097	61.652145	50.868334	44.563209	57.170596	49.751732	55.330677	54.161274	38.977298	66.561323	24.146198
891	SLC12A2	5.493827	3.410212	2.737808	4.617887	3.178844	3.125673	4.841376	4.392235	2.35603	3.805425	3.736006	5.891573	2.949744	1.977035	2.510864	3.119408	5.813553	3.405654	2.967765	6.239146	3.106244	3.678456	2.531341	5.309833	2.555685	5.295914	3.753095	2.447538	2.293815	3.982414	3.309026	3.743929	2.292625	6.179885	3.507954	4.202874	4.730216	3.197669	2.115863	3.523641	2.30456	5.351501	3.101477	2.365786	2.871074	5.878808	2.424505	3.452441
892	SNX24	1.039568	2.319874	4.782083	5.933617	3.931469	2.232342	7.017214	2.660487	3.006591	1.889591	5.34159	7.543877	0.102273	1.835861	4.237638	4.149027	9.142169	3.399662	4.819262	3.609031	2.203229	5.324977	4.933867	4.104232	2.712006	2.687867	3.205363	3.16381	6.066241	3.566614	2.125071	1.322382	1.325901	2.923309	3.808444	9.257762	4.963491	2.720745	4.128384	5.004683	1.982148	7.628858	2.161099	2.225068	6.541777	11.782924	3.781268	7.060282
893	EYA2	6.774185	1.306409	3.529339	0.523684	4.883015	2.671357	16.733196	1.337158	3.43032	4.277565	6.12027	1.942131	0	1.02025	2.789436	1.415271	0.301164	1.717673	0.300328	0.143479	0.474065	0.705981	0.132045	2.672521	0.838487	46.823229	1.576135	3.247827	3.311094	0.526604	0.115734	0.400452	0.374067	1.867193	0.037088	3.213153	2.348608	0.69675	1.073885	1.2586	0.492714	3.784672	1.352298	2.364611	8.23715	16.031684	2.813666	6.451348
894	CNN2	90.280891	108.732944	106.709536	102.170112	73.357205	129.724155	78.558671	107.570893	80.093391	108.665312	51.34375	93.38208	26.900597	115.325151	84.675978	113.168471	55.244931	97.431928	67.61029	70.390548	104.409091	85.134337	67.82318	94.756141	82.183735	135.601022	82.389044	163.820287	51.458852	116.937792	84.341183	175.757032	109.923257	72.463108	71.167356	76.082375	61.756745	98.353286	93.245792	38.781252	96.394863	74.737068	83.655903	120.709754	95.357382	10.14813	65.534152	25.139945
895	ABCA7	4.301262	9.19846	1.856034	10.358723	3.734769	8.807401	12.245322	5.258108	10.402356	8.007428	7.584408	6.581703	1.212666	2.985391	11.977428	13.391827	23.143809	9.897943	6.826497	0.321773	18.673494	9.060559	10.940186	16.731784	13.823367	4.624369	15.852108	5.003038	16.012448	9.702128	7.359142	13.403017	12.031864	26.82041	11.366936	9.310308	19.061904	6.487147	12.059032	17.866538	6.605624	1.749968	15.75583	4.798894	15.476201	3.444143	5.294117	6.394125
896	SNCAIP	8.31894	10.361041	10.089146	19.000719	14.404843	15.488287	4.696856	8.378167	10.17055	8.126538	13.99145	14.06286	10.917129	6.400633	15.038286	9.804104	16.04647	11.419701	11.950391	27.574923	9.677984	14.497404	8.685587	15.950425	5.8045	13.475089	5.805203	11.599883	6.798728	10.288073	5.044647	7.68311	11.807298	10.159212	5.006218	11.95423	11.783191	19.360883	7.957259	8.328667	10.067726	7.718906	14.950963	14.770607	11.896216	34.022727	10.542533	12.609497
897	DDX20	7.736014	5.031875	15.28324	8.732192	11.364355	6.629699	13.896736	16.513987	10.817199	15.087366	28.472299	14.260725	10.154373	10.151265	11.486968	9.426668	31.317821	4.649301	1.908926	14.006239	9.265221	7.42482	14.607749	2.872409	10.170869	2.802792	3.774317	4.195618	5.394184	4.644827	15.088956	10.767105	11.123931	10.704067	12.671021	7.621381	17.023374	7.505877	7.422679	4.898577	5.950952	15.144042	13.443085	8.540088	11.573172	6.282618	20.150328	5.806622
898	BTBD1	5.939864	6.112312	7.768997	7.391459	13.987603	5.09034	9.338501	10.791988	8.998538	8.706904	7.962811	10.206791	10.472218	4.636698	4.226234	9.805678	7.009761	6.438004	6.18245	6.758129	5.465861	4.574273	5.695828	9.237188	5.326938	6.845826	6.795826	6.672497	3.893247	6.654475	4.65812	8.624989	5.760859	7.470101	4.578768	7.911027	6.180113	7.196993	7.150653	6.940338	6.075442	7.256093	5.89259	6.329573	5.241563	9.239085	6.214512	5.524397
899	FAR2	2.887069	4.050758	4.575476	8.474394	13.535708	5.669604	7.751374	8.807677	8.677628	7.763931	3.129573	3.159288	0.941669	4.492458	1.9822	9.939003	4.931857	3.478179	8.625445	5.655865	0.80004	5.946561	3.085777	2.290434	1.574502	6.668284	1.278565	1.988698	1.547985	6.010443	4.00226	1.078187	1.916483	8.810038	1.743134	2.947903	3.387123	2.914123	6.599789	4.629217	6.695964	9.705391	2.97848	3.010668	1.276856	7.3366	2.847011	2.568723
900	BCAS1	0.598143	0.455983	0.77086	0.719751	0.589253	0.320406	1.658958	0.769133	1.524138	1.71498	0.82618	1.430057	1.193248	0.537543	1.221235	0.536019	1.49679	0.367573	1.121401	1.881409	0.73346	0.600851	0.520539	1.052623	0.54911	0.743541	0.691696	0.446461	1.005027	0.385026	0.361149	1.544819	0.472126	0.384965	0.49204	0.826291	0.64746	0.529251	1.124977	0.561876	0.414468	1.010952	0.459696	0.452696	1.059665	1.093169	0.253342	0.693519
901	POU1F1	0	0	0	0	0	0	0	0	0	0	0.053572	0	0	0	0	0	0	0	0	0	0	0	0	0	0	0	0	0	0	0.118877	0	0	0	0	0	0	0	0	0	0	0	0	0	0	0	0	0	0
902	CHI3L2	1.080576	0.981677	0.776969	0.182401	0.740729	1.26831	0.719925	0.859795	0.931167	0.420773	1.036738	0.957324	1.759314	0.2283	0.715165	1.104248	0.8253	0.695786	1.23173	0.484857	0.754908	0.37842	0.615824	0.568783	0.704185	0.602184	0.442234	0.592742	0.83177	0.430322	0.753265	0.999243	0.897832	0.652604	0.333819	2.894905	0.471899	0.89046	0.552543	1.590616	0.324867	1.52524	0.507513	0.595033	0.47939	0.757904	0.606373	0.922648
903	SBNO2	3.182722	3.346849	1.462135	2.281643	1.277488	1.934059	0.368698	3.873622	3.806267	1.204699	1.259833	1.397267	1.181172	3.830519	2.049338	2.261522	0.779552	1.677985	3.302793	2.206926	5.298053	2.703958	2.213937	0.8512	0.752014	1.352935	1.008498	2.884896	1.188743	2.146734	0.294667	5.133516	2.404598	1.127113	5.016369	4.086643	0.634785	1.98767	0.572867	2.152482	2.644113	3.054371	1.432595	1.101558	1.234979	3.361889	0.40652	2.162484
904	PMS1	19.325965	9.963083	18.928478	17.307859	34.044824	16.591992	61.687352	32.442065	35.34124	8.660668	33.38063	37.898099	13.366954	10.962016	33.601218	39.881385	12.47966	14.549247	22.302491	50.569451	38.243751	42.642775	42.101763	38.41109	28.813626	9.85428	25.716184	15.052738	20.303011	15.934876	23.912613	7.645646	14.0947	33.168374	19.89908	32.580751	39.195028	37.420315	22.103177	44.231011	19.937514	22.179204	19.204121	9.060109	17.677498	32.880257	13.113447	22.835876
905	HMG20B	54.913747	51.161984	41.983367	48.392598	57.38264	51.578369	48.801581	57.12077	34.591179	29.946962	55.124767	91.417764	19.589774	41.908458	33.929534	56.120241	18.446817	74.932566	65.892009	73.641134	45.707381	100.669938	54.871373	63.744725	34.48294	72.115635	41.890408	55.79637	21.026899	43.130198	44.163584	54.277243	57.070516	66.763228	70.052454	73.95442	42.841247	51.608982	43.114657	63.976402	46.693434	78.227008	68.720247	84.706994	43.617711	108.305117	82.525569	94.219482
906	CALCRL	6.583184	5.051176	5.430857	5.318962	7.44373	5.501178	12.263852	8.88987	8.750816	4.641458	4.968068	5.298111	17.283064	3.402862	7.390187	6.879814	8.568088	5.396728	5.973369	7.835465	4.219915	9.507208	6.282206	4.176426	6.552815	2.805674	4.574169	5.09607	6.627604	4.406378	3.286427	4.269093	2.751986	4.410697	5.126119	5.850919	5.831538	4.358722	5.010472	5.972236	3.390876	5.246827	4.502099	3.507718	5.495473	6.163389	5.154498	3.796263
907	TAF11	18.823617	16.272664	16.56625	21.59666	17.421206	18.523865	17.133533	15.798313	18.844664	18.788844	21.112635	14.587735	12.062595	20.019136	18.504337	15.567374	15.766728	17.329903	14.72454	12.942847	14.541684	15.902695	17.840641	20.786962	22.063497	21.125289	28.488146	17.703438	25.495317	15.829825	24.120745	14.347151	15.444752	16.859449	16.303382	19.271997	17.49407	21.509511	17.26637	22.210561	13.208043	21.906928	16.195233	11.954001	18.758008	9.210981	18.314773	17.874739
908	ANKS1A	2.822705	4.791052	8.276904	4.483629	10.320276	4.288206	8.752025	12.309203	11.9074	7.0159	5.47753	2.051805	1.376728	3.523335	11.532467	5.787534	9.413193	4.382553	6.275983	3.268295	8.772445	4.756417	4.590394	5.019865	2.211584	3.407204	10.61356	6.816223	2.722396	3.61988	4.136845	2.881271	7.8376	3.694655	2.550348	10.128841	6.675703	8.089783	6.41914	3.453433	3.221642	1.51593	5.464882	3.856256	4.552157	2.276824	1.658243	2.099439
909	AP3D1	10.824721	25.521639	23.903115	24.355165	32.981419	21.060912	33.337581	27.894957	18.089383	27.441412	31.490591	41.931372	11.049488	19.75111	14.297704	26.264011	19.021634	21.186873	24.219118	50.742586	17.204515	28.242916	18.82898	27.640761	20.837765	25.857818	37.985966	28.45112	30.281208	22.263452	23.383067	22.182887	29.45864	32.86466	32.685754	31.354389	47.828477	28.612251	36.592851	31.650961	17.338922	14.700555	23.572977	18.797006	20.924111	40.776355	29.582672	26.138344
910	ZNF76	8.655174	8.907112	12.1343	6.078479	9.383525	8.144437	13.07948	11.639648	9.307674	14.76695	7.318796	10.923839	0.774053	11.106166	9.149718	9.719065	16.859118	7.287205	10.195322	10.463615	8.600976	13.28617	8.152788	19.724576	7.039196	11.978839	44.767109	8.292859	6.455993	8.524229	6.503686	7.149373	10.620921	14.185564	11.462516	12.338086	54.19443	11.567193	9.314102	10.120435	9.677033	12.958996	11.899725	11.098808	8.77853	9.769121	4.546893	10.041608
911	SLC9A3R2	0	0	0.073396	0.101666	0.094391	0.319028	0.2399	0.405431	0	0	0.205255	0.386744	0.205515	0.69211	0.52011	0.050068	0	0	2.822938	1.149395	0	1.076567	1.405836	1.313476	0.218248	0.196887	2.891835	0.759423	1.04484	0.07591	1.245466	0.276767	0.281842	0.250177	0	1.95539	7.193278	0	1.199537	0.114604	0	0	0.2482	0.384146	0.479155	0.847445	0	0
912	NTHL1	18.812446	9.481995	11.004825	7.6478	41.273145	12.733309	14.376448	7.453639	7.274875	32.707539	19.492779	6.5803	58.164639	16.865492	7.478627	13.565758	10.106585	13.569691	10.373221	3.557599	16.098316	24.264994	10.097412	24.131043	44.120381	41.748099	27.408456	25.344289	45.200072	25.829302	14.661999	29.656295	21.919341	26.988306	42.752861	23.102074	3.440914	47.039061	27.153349	42.727899	24.591896	18.640825	20.518224	22.23339	16.238924	65.075759	16.588729	10.822057
913	UHRF1BP1	1.281945	2.199188	1.489446	2.194201	1.622149	1.796517	0.838753	1.784602	1.234721	1.623387	1.688638	2.554727	0.626972	2.0545	1.809558	1.768459	2.012955	2.216122	2.077454	1.151638	1.769776	2.375551	3.390596	1.969669	0.918689	1.176358	1.218378	1.629132	0.772868	2.400509	1.014367	1.36604	1.678639	1.962463	0.989627	2.019238	1.805013	2.626979	0.958542	1.547884	2.914877	1.397192	1.261967	1.916124	2.472703	1.850495	2.690952	1.667118
914	GNAI3	2.851368	2.57161	2.063615	2.992361	2.862621	2.175828	2.752814	2.821324	2.1321	2.602423	2.279654	2.378826	1.925957	2.036826	2.127554	2.548071	2.553838	2.160606	2.992249	2.779429	2.014615	2.379752	2.158776	2.553936	1.940393	2.634711	2.09933	1.849355	2.826775	2.302916	1.994279	1.96877	2.074623	2.213314	2.431223	1.672517	2.530497	1.551684	2.041453	2.255595	2.332326	2.915564	2.150103	2.35266	2.346268	2.716526	2.518679	2.21809
915	IPO5	34.579373	30.317753	15.478021	66.206396	53.798425	32.396455	5.756508	27.50462	16.184382	22.504833	18.889681	26.285531	4.159248	15.885387	4.164806	5.251965	7.825097	12.458296	7.803034	15.790599	53.467269	13.148057	17.848592	52.736833	4.562219	26.024521	11.753924	40.306492	11.472505	48.138322	31.190516	5.758247	22.821833	27.516661	26.393948	14.85092	63.707964	77.029324	12.024632	10.656452	29.479399	8.292769	17.121031	8.886787	40.662892	32.86176	53.299559	60.717272
916	OAT	17.004835	15.140962	10.959059	14.586807	13.346872	10.495734	15.905722	9.631706	11.173863	23.571851	16.166144	19.710217	0.604456	16.122884	14.397592	24.655137	1.377458	25.989013	21.989394	27.132698	16.094918	28.523507	17.220898	23.994327	8.772107	22.161112	13.121873	14.481242	8.884758	13.930478	19.326244	13.426539	19.155758	24.147043	13.689228	28.916709	43.12617	23.883433	17.177597	35.270311	15.826217	24.111199	14.159523	11.422071	18.64148	66.673933	6.950337	38.584079
917	WDR3	8.543617	16.894743	14.518465	22.080601	20.978949	15.727267	17.953674	25.072766	16.233064	14.705009	13.268653	18.555015	5.535822	8.43803	17.722069	14.892784	9.039187	4.336058	6.151171	16.42548	9.875166	11.572387	11.441034	5.938304	8.763228	14.062639	5.211907	19.773742	12.355281	12.275536	18.228678	11.480516	7.452803	10.874259	10.689384	9.613255	9.328273	7.933517	11.244547	6.57546	3.538887	10.340073	16.015406	15.2229	10.816172	17.173323	3.697294	16.247282
918	PKN2	14.033782	9.365202	18.111978	22.007907	23.392182	12.210188	14.009337	21.044033	9.971171	12.067695	9.42047	8.233668	3.88873	8.707126	14.793743	15.741108	21.941263	11.397393	9.496717	7.8743	12.897072	16.3878	7.688095	13.11571	9.018862	8.381211	3.7186	7.226244	4.857131	7.521901	9.796142	8.476941	9.728748	8.421298	13.163081	6.433914	4.17894	8.043837	8.926041	5.499059	10.901061	11.843302	7.991322	7.107609	13.27661	8.030894	7.451206	9.671872
919	WDR18	76.223696	47.786612	39.901063	71.377721	27.136448	93.434236	16.423501	85.522792	40.718198	104.699644	63.085572	66.872031	10.004473	38.659681	17.107272	59.253706	66.074952	88.220052	43.152009	65.536697	17.302859	79.484112	44.450356	50.724586	92.51982	95.122948	64.709117	80.000605	113.321878	63.022722	39.3495	107.954121	56.117451	96.14079	52.906017	82.900682	66.586923	75.434019	44.400859	110.112861	61.924481	78.371275	46.661702	81.33366	30.953987	120.158706	48.898608	89.323187
920	TRAM2	1.025533	0.386642	0.582886	0.50595	0.277602	0.521146	0.592101	0.382968	0.555152	0.205243	0.521402	0.51476	2.093379	0.250696	0.353546	0.643011	0.447273	0.535786	0.467236	1.821651	0.4429	1.79721	0.967887	1.929783	0.174966	0.733088	0.572768	0.873364	0.329769	0.783222	0.313522	0.768325	0.247849	1.160265	0.489033	1.044456	0.389289	0.886435	0.370506	1.103446	0.471589	1.1284	0.41025	0.446411	0.659394	2.303981	0.595755	1.364111
921	NTN1	0.011221	1.108475	0.121654	0.787236	0.062872	1.232348	0.123377	1.452487	0.446517	1.182197	0.268246	0.499208	0.95823	0.576253	0.525602	1.119741	0.857863	0.282745	0.599428	2.273831	0.771664	3.028589	1.205328	2.785563	0.19284	0.426215	1.8713	0.699842	0.485749	0.556421	0.173245	1.199342	0.271582	1.790554	0.173494	1.846293	0.597358	3.011584	0.716624	3.222767	0.346938	2.690116	1.867898	0.398455	0.903537	3.451363	0.315525	3.143287
922	GLP2R	0	0	0	0	0	0	0	0	0	0	0	0	0	0	0	0.055868	0	0	0	0	0	0.029938	0	0	0	0	0	0	0	0	0	0	0	0	0	0	0	0	0	0	0	0	0	0	0	0	0	0
923	MCM10	0.45309	4.928835	0.328805	7.83406	0.086625	1.943833	0.80537	2.080576	0.116314	0.703313	2.961283	6.359299	0.475747	2.43108	0.205954	4.989912	0.466732	3.570783	4.704736	5.240363	2.05658	20.273524	0.668258	11.932346	0.613204	3.767455	0.759951	8.162459	0.244655	2.388368	0.463608	2.618991	0.380654	7.830602	1.669058	2.050869	1.032208	3.743076	0.787657	3.951989	11.065701	1.971516	2.401206	9.673442	1.440571	5.623583	3.482506	9.802159
924	DGKA	40.780477	10.606152	33.738925	45.205264	44.079378	42.991211	20.340235	49.92141	38.532865	55.1716	35.408606	35.421075	311.740376	38.674113	14.870104	47.005125	13.052302	17.829332	44.88472	27.121778	44.117228	26.977473	47.451564	59.249457	31.337812	24.948053	8.181925	13.274134	15.590259	12.653939	36.182134	45.808154	16.433081	11.295468	27.298453	24.289303	37.840738	26.304907	20.277687	30.739199	67.605202	49.457029	15.729059	44.696704	17.277895	37.210157	27.69462	23.548874
925	ERBB3	6.57174	6.94214	8.001299	5.463539	7.063585	10.849189	14.448277	5.807465	4.7901	13.991962	7.04156	9.422378	9.305305	3.370278	1.285036	5.319999	11.933157	2.895111	9.322516	9.601233	4.804617	10.933856	6.408817	1.82017	8.158337	11.800623	8.249735	1.768682	5.124767	5.93624	0.78911	8.380154	2.894875	7.941031	6.159717	9.060139	3.931329	2.996431	19.567744	2.189737	3.292909	30.045873	8.340088	1.854498	10.223996	3.457357	1.414795	9.721481
926	ROPN1	0	0	0.104523	0	0	0.026185	0	0.198887	0	0.197288	0	0	0	0	0.295599	0	0	0.508852	0.234872	0	0	0	0	0	0	0	0	0	0	0.162248	0	0	0.03153	0	0	0	0	0	0.547047	0	0.042648	0.324924	0	0	0	0	0	0.337977
927	ANKRD44	26.22986	57.784305	43.704629	106.785148	27.241404	80.268932	26.372274	41.200123	13.894163	36.615304	32.420207	54.248732	2.635107	15.509744	10.794786	52.742379	110.960153	34.556523	39.959645	45.869377	40.29118	52.553293	37.81209	3.657115	23.926826	62.153418	40.151429	60.527023	10.341045	46.156893	21.235001	16.71045	48.852862	108.038456	42.645897	15.22359	62.894317	31.476021	20.609451	18.816479	46.533585	38.164207	35.532744	3.449942	25.551077	25.049086	33.060008	13.877979
928	KARS	48.00698	42.120185	38.968165	41.761734	46.92674	34.505683	55.695806	30.608421	40.238302	43.451757	44.267996	28.650378	69.556365	28.478985	33.805997	27.379945	16.623672	28.890718	43.768464	38.189658	34.599542	38.721989	48.467271	49.617518	38.351919	43.606041	26.558221	35.865381	51.568994	38.571068	54.844318	33.923589	44.2858	44.580184	44.317634	47.332594	56.54918	43.141397	40.205772	44.749929	52.797731	48.300588	48.697184	47.478555	40.222755	38.061897	43.137958	34.411562
929	ADAT1	15.377379	17.091115	18.426692	19.391821	28.434951	21.662088	14.592253	15.682163	17.000354	10.581752	16.427393	16.185351	15.852813	19.131924	25.703528	14.623553	15.610989	20.275761	21.47464	12.599468	13.390272	18.474827	26.78223	23.863134	28.221773	16.739507	21.458394	12.558894	11.501675	26.903974	19.099384	17.050846	24.867617	27.990914	15.006349	16.694045	23.610212	17.373912	19.545873	21.861432	18.518274	9.862569	13.131556	24.017205	22.601659	23.596856	13.377024	23.881304
930	PDIA5	3.247348	2.329531	4.373406	11.812969	5.464319	2.793407	12.74906	4.680458	2.71047	7.890284	8.313363	3.652902	2.716101	7.287303	1.779358	5.692024	7.135163	4.946042	6.498087	5.190103	4.779057	13.419868	6.958993	6.287241	5.61493	2.670605	0.706931	5.15299	3.986765	1.93172	1.908576	5.80842	4.664306	19.247104	1.856124	6.548673	1.31908	7.661269	13.161654	2.974695	3.113491	12.637401	3.300199	4.694541	1.84579	7.056348	6.237264	7.528801
[truncated: 57,805 more rows]
[truncated: 4 more columns]
