# Supplementary material for: Neurotransmitter signaling regulates distinct phases of multimodal human interneuron migration
Source: EMBO J. 2021 Oct 18;40(23):e108714. doi: 10.15252/embj.2021108714 (PMC8634123; doi:10.15252/embj.2021108714)
Supplement: Supplementary file 15 — Source Data for Figure 5 [file EMBJ-40-e108714-s014.zip › EMBOJ-2021-108714R1_Source_Data_For_Figure_5C.xlsx]

## Sheet: Sheet1
parameter	A	B	p_unc	p_cor	nA	nB	mean-diff	median-diff	U-val
track_length	Control	Bicuculline-Methiodide	3.24172e-06	2.59338e-05	696	1189	-25.1206	-16.1861	466859
	Control	Saclofen	1.70308e-07	1.36247e-06	696	527	-23.571	-22.6016	215381
	Control	TPMPA	0.000386942	0.00309553	696	138	22.3333	16.9278	38849
	Control	Serotonin	2.03874e-06	1.63099e-05	696	180	55.9188	35.3487	48268
track_duration	Control	Bicuculline-Methiodide	3.15803e-07	2.52642e-06	696	1189	0.464045	5	355464
	Control	TPMPA	0.000203579	0.00162864	696	138	14.9347	9.5	38423.5
	Control	AP-5	1.50613e-07	1.2049e-06	696	429	9.76029	9	121500
	Control	CNQX	0.00397715	0.0318172	696	500	1.16303	4	157036
	Control	Strychnine	0.00049116	0.00392928	696	98	12.2321	10.5	26696.5
	Control	Serotonin	8.60388e-08	6.88311e-07	696	180	20.2366	10.5	46443.5
	Control	SR57227	1.23533e-11	9.88265e-11	696	222	16.5819	13	53952.5
track_diameter_stats_mean	Control	Bicuculline-Methiodide	1.62676e-06	1.30141e-05	696	1189	-6.54279	-4.87391	468457
	Control	Saclofen	9.23838e-05	0.00073907	696	527	-4.92211	-5.57398	207311
	Control	AP-5	4.2418e-05	0.000339344	696	429	-3.39583	-6.4211	170962
	Control	CNQX	8.64076e-06	6.91261e-05	696	500	-5.10613	-6.23143	200211
	Control	Serotonin	6.32518e-05	0.000506014	696	180	9.11092	8.12276	50535
track_diameter_stats_max	Control	Bicuculline-Methiodide	3.63793e-07	2.91035e-06	696	1189	-16.5	-12.9642	471787
	Control	Saclofen	4.2477e-06	3.39816e-05	696	527	-13.609	-16.0296	211526
	Control	TPMPA	0.00270373	0.0216298	696	138	15.1668	18.5692	40269
	Control	AP-5	6.78887e-05	0.000543109	696	429	-8.00798	-15.6818	170378
	Control	CNQX	1.69927e-06	1.35941e-05	696	500	-13.2527	-18.9059	202200
	Control	Serotonin	6.82273e-07	5.45819e-06	696	180	28.8936	23.5483	47612
track_diameter_stats_std	Control	Bicuculline-Methiodide	1.55518e-08	1.24415e-07	696	1189	-4.73156	-3.98476	478269
	Control	Saclofen	2.39658e-05	0.000191727	696	527	-3.39951	-3.57959	209235
	Control	AP-5	1.24833e-05	9.98661e-05	696	429	-2.43713	-4.34762	172418
	Control	CNQX	3.76608e-08	3.01286e-07	696	500	-4.00053	-5.80823	206414
	Control	Serotonin	1.34917e-05	0.000107934	696	180	7.03517	4.94573	49471
directional_change_stats_mean	Control	AP-5	0.0018734	0.0149872	696	429	0.0665841	0.0911184	132832
	Control	Serotonin	7.55019e-06	6.04015e-05	696	180	-0.128105	-0.133302	76189
directional_change_stats_std	Control	Saclofen	3.75111e-07	3.00089e-06	696	527	-0.0513344	-0.0477365	214476
directional_change_stats_25_percentile	Control	TPMPA	0.00233124	0.0186499	696	138	-0.0367517	-0.040796	55895
	Control	AP-5	4.08317e-08	3.26654e-07	696	429	0.0619948	0.0682298	120247
	Control	CNQX	1.11832e-06	8.94658e-06	696	500	0.0563669	0.0566368	145309
	Control	Serotonin	7.60356e-09	6.08285e-08	696	180	-0.0674749	-0.0567665	80121
directional_change_stats_median	Control	AP-5	7.05879e-07	5.64703e-06	696	429	0.135003	0.188053	123039
	Control	CNQX	6.84132e-05	0.000547305	696	500	0.0895039	0.121417	150540
	Control	Serotonin	6.84051e-08	5.47241e-07	696	180	-0.176435	-0.162069	78966
directional_change_stats_75_percentile	Control	Saclofen	0.00221493	0.0177195	696	527	-0.121295	-0.178981	202112
	Control	Serotonin	0.00011222	0.00089776	696	180	-0.231189	-0.370463	74328
directional_change_count_greater_20_degree	Control	TPMPA	0.00100521	0.00804167	696	138	-0.0533994	-0.0633642	56527
	Control	AP-5	4.07884e-07	3.26307e-06	696	429	0.0482084	0.0636364	122482
	Control	CNQX	1.33733e-06	1.06987e-05	696	500	0.051079	0.0514724	145520
	Control	Serotonin	3.61653e-08	2.89322e-07	696	180	-0.082456	-0.0866197	79308
directional_change_count_greater_45_degree	Control	AP-5	3.09655e-06	2.47724e-05	696	429	0.0490552	0.0760402	124604
	Control	CNQX	0.000333722	0.00266977	696	500	0.0386949	0.0497738	152864
	Control	Serotonin	1.11995e-06	8.95957e-06	696	180	-0.0706102	-0.0639386	77373.5
directional_change_count_greater_90_degree	Control	Saclofen	0.0014998	0.0119984	696	527	-0.0249556	-0.0326087	202807
	Control	Serotonin	0.000261779	0.00209423	696	180	-0.0416616	-0.05	73683
speed_stats_mean	Control	Bicuculline-Methiodide	1.07131e-16	8.57048e-16	696	1189	-1.13179	-0.791705	508391
	Control	Saclofen	1.0728e-06	8.58238e-06	696	527	-0.705998	-0.816408	213232
	Control	AP-5	4.10212e-13	3.2817e-12	696	429	-1.02119	-1.11645	187679
	Control	CNQX	1.0964e-05	8.77119e-05	696	500	-0.725567	-0.654241	199908
	Control	SR57227	1.8688e-06	1.49504e-05	696	222	-1.02008	-0.631711	93655
speed_stats_std	Control	Bicuculline-Methiodide	9.00464e-46	7.20371e-45	696	1189	-1.15862	-1.18265	575730
	Control	Saclofen	2.15838e-07	1.7267e-06	696	527	-0.534218	-0.657599	215112
	Control	AP-5	1.25356e-23	1.00285e-22	696	429	-1.07743	-1.32334	202326
	Control	CNQX	4.79322e-11	3.83457e-10	696	500	-0.682154	-0.78645	212752
	Control	SR57227	1.95506e-10	1.56405e-09	696	222	-0.880023	-0.989159	99151
speed_stats_min	Control	Bicuculline-Methiodide	0.0041838	0.0334704	696	1189	-0.119213	-0.0330727	446434
	Control	Serotonin	0.00186033	0.0148827	696	180	-0.117499	-0.0542745	72056
	Control	SR57227	9.91434e-05	0.000793147	696	222	-0.112412	-0.0719694	90647
speed_stats_max	Control	Bicuculline-Methiodide	1.97207e-51	1.57766e-50	696	1189	-3.97928	-3.95924	585832
	Control	Saclofen	1.18898e-07	9.51188e-07	696	527	-1.95001	-1.99613	215785
	Control	AP-5	6.09602e-16	4.87682e-15	696	429	-3.02871	-3.66238	192100
	Control	CNQX	4.81407e-06	3.85126e-05	696	500	-1.59883	-2.34321	200942
	Control	SR57227	2.93926e-07	2.35141e-06	696	222	-2.04096	-2.82115	94894
velocity_average	Control	Bicuculline-Methiodide	4.46954e-19	3.57563e-18	696	1189	-1.07825	-0.769183	515554
	Control	Saclofen	1.06273e-05	8.50185e-05	696	527	-0.593751	-0.692527	210334
	Control	AP-5	5.32647e-12	4.26117e-11	696	429	-0.870792	-0.992189	185797
	Control	CNQX	2.76261e-05	0.000221009	696	500	-0.616933	-0.562082	198700
	Control	SR57227	6.19191e-06	4.95352e-05	696	222	-0.879172	-0.605232	92804
gyration_tensor_minor_axis_length	Control	Bicuculline-Methiodide	0.00520271	0.0416217	696	1189	-1.05844	-0.482347	445639
	Control	Saclofen	0.00155304	0.0124243	696	527	-0.903383	-0.684079	202753
	Control	AP-5	0.00515904	0.0412723	696	429	-0.675604	-0.44083	164097
	Control	Serotonin	0.00159793	0.0127835	696	180	1.59968	1.22106	53089
gyration_tensor_major_axis_length	Control	Bicuculline-Methiodide	3.12062e-07	2.4965e-06	696	1189	-5.55067	-3.85737	472118
	Control	Saclofen	5.74048e-05	0.000459238	696	527	-4.09463	-4.01351	208005
	Control	AP-5	2.76106e-05	0.000220885	696	429	-2.83451	-5.06827	171483
	Control	CNQX	7.34267e-07	5.87414e-06	696	500	-4.58561	-5.59253	203177
	Control	Serotonin	3.72446e-05	0.000297957	696	180	7.92191	6.51007	50161
gyration_tensor_axis_ratio	Control	CNQX	0.0048235	0.038588	696	500	0.0257722	0.0159077	157393
	Control	Strychnine	0.000478231	0.00382585	696	98	0.0447585	0.0427954	26679
gyration_tensor_radius	Control	Bicuculline-Methiodide	1.85995e-07	1.48796e-06	696	1189	-569.084	-204.31	473222
	Control	Saclofen	4.37924e-05	0.000350339	696	527	-345.686	-207.646	208392
	Control	AP-5	1.85795e-05	0.000148636	696	429	-29.4792	-244.367	171954
	Control	CNQX	9.59354e-07	7.67483e-06	696	500	-339.096	-268.963	202869
	Control	Serotonin	3.08766e-05	0.000247013	696	180	803.692	420.105	50031
gyration_tensor_coherence	Control	CNQX	0.0048235	0.038588	696	500	-0.0398564	-0.0360263	190607
	Control	Strychnine	0.000478231	0.00382585	696	98	-0.0861692	-0.0922037	41529
partition_dwell_state_count	Control	Bicuculline-Methiodide	1.0783e-07	8.62643e-07	696	1189	0.255747	0	354823
	Control	AP-5	5.22053e-06	4.17643e-05	696	429	0.49158	0	125868
	Control	Serotonin	0.000247555	0.00198044	696	180	0.777011	0	51906.5
	Control	SR57227	8.151e-06	6.5208e-05	696	222	0.474759	1	62377.5
partition_dwell_state_total_duration	Control	Bicuculline-Methiodide	6.63515e-07	5.30812e-06	696	1189	0.653736	4	357660
	Control	TPMPA	0.00218088	0.017447	696	138	12.6015	4	40236.5
	Control	AP-5	1.41038e-05	0.00011283	696	429	6.99864	5	126666
	Control	Serotonin	0.00029799	0.00238392	696	180	10.1484	4	51878.5
	Control	SR57227	1.40212e-06	1.12169e-05	696	222	12.3081	6	60914
partition_dwell_state_relative_duration	Control	Bicuculline-Methiodide	0.000113949	0.00091159	696	1189	0.0504912	0.0773957	370208
	Control	Saclofen	0.00387799	0.0310239	696	527	0.0530425	0.069417	166014
	Control	AP-5	0.000912693	0.00730154	696	429	0.0638224	0.0810837	132008
	Control	SR57227	0.00308546	0.0246837	696	222	0.0684266	0.0520929	67230
partition_dwell_between_state_duration_mean	Control	Bicuculline-Methiodide	1.78338e-05	0.00014267	696	1189	1.26638	0	369557
	Control	AP-5	2.55084e-06	2.04068e-05	696	429	2.6501	0	127074
	Control	Serotonin	0.000186399	0.00149119	696	180	3.97213	0	52728.5
	Control	SR57227	4.0492e-07	3.23936e-06	696	222	4.27235	8	61814.5
partition_dwell_between_state_duration_max	Control	Bicuculline-Methiodide	3.096e-05	0.00024768	696	1189	1.01784	0	370838
	Control	AP-5	2.04957e-06	1.63965e-05	696	429	3.82874	0	126864
	Control	Serotonin	6.88612e-05	0.000550889	696	180	7.0658	0	52083
	Control	SR57227	7.01171e-07	5.60937e-06	696	222	6.0631	8	62136.5
partition_dwell_between_state_length_mean	Control	Bicuculline-Methiodide	2.59616e-05	0.000207693	696	1189	0.492389	0	370423
	Control	AP-5	0.000653185	0.00522548	696	429	0.202309	0	133192
	Control	Serotonin	0.000628826	0.00503061	696	180	9.11555	0	53571.5
	Control	SR57227	1.84153e-05	0.000147323	696	222	3.7519	3.54076	64201.5
partition_dwell_between_state_length_max	Control	Bicuculline-Methiodide	4.23984e-05	0.000339188	696	1189	-0.177976	0	371580
	Control	AP-5	0.00033861	0.00270888	696	429	1.11585	0	132364
	Control	Serotonin	0.000356908	0.00285527	696	180	14.3265	0	53170.5
	Control	SR57227	2.05038e-05	0.00016403	696	222	4.91434	3.54076	64274.5
partition_moving_speed_stats_mean__mean	Control	Bicuculline-Methiodide	3.21805e-26	2.57444e-25	696	1189	-1.35219	-1.24385	534578
	Control	Saclofen	3.66915e-09	2.93532e-08	696	527	-0.886814	-1.06093	219475
	Control	AP-5	2.02098e-21	1.61678e-20	696	429	-1.46978	-1.69465	199598
	Control	CNQX	3.98005e-14	3.18404e-13	696	500	-1.15197	-1.18632	218552
	Control	Strychnine	0.000549275	0.0043942	696	98	-1.04473	-0.873042	41450
	Control	SR57227	2.44673e-08	1.95738e-07	696	222	-1.20569	-0.939373	96441
partition_moving_speed_stats_std__mean	Control	Bicuculline-Methiodide	1.88998e-51	1.51198e-50	696	1189	-1.28518	-1.35698	585864
	Control	Saclofen	7.53568e-08	6.02854e-07	696	527	-0.58114	-0.759141	216291
	Control	AP-5	8.67739e-26	6.94191e-25	696	429	-1.21762	-1.48187	204868
	Control	CNQX	4.62907e-13	3.70326e-12	696	500	-0.762758	-1.1158	216632
	Control	Strychnine	0.000745611	0.00596489	696	98	-0.675303	-0.993851	41273
	Control	SR57227	2.62923e-12	2.10338e-11	696	222	-0.963808	-1.18886	101323
partition_moving_speed_stats_min__mean	Control	Saclofen	0.000655142	0.00524114	696	527	-0.139607	-0.124521	204240
	Control	AP-5	0.0038701	0.0309608	696	429	-0.207687	-0.110717	164582
partition_moving_speed_stats_max__mean	Control	Bicuculline-Methiodide	2.89409e-41	2.31527e-40	696	1189	-3.90774	-3.75854	567215
	Control	Saclofen	9.53344e-08	7.62675e-07	696	527	-1.96542	-2.3496	216031
	Control	AP-5	8.81433e-20	7.05147e-19	696	429	-3.4528	-3.74572	197474
	Control	CNQX	3.02157e-08	2.41726e-07	696	500	-1.91642	-2.78721	206642
	Control	SR57227	5.54669e-08	4.43735e-07	696	222	-2.46518	-2.92527	95945
partition_moving_gyration_tensor_minor_axis_length__mean	Control	Bicuculline-Methiodide	9.11548e-06	7.29239e-05	696	1189	-0.86645	-0.457194	464376
	Control	Saclofen	0.00134465	0.0107572	696	527	-0.5097	-0.486197	203008
	Control	AP-5	0.000106819	0.000854551	696	429	-0.386714	-0.470457	169801
partition_moving_gyration_tensor_major_axis_length__mean	Control	Bicuculline-Methiodide	7.80861e-14	6.24689e-13	696	1189	-6.15044	-5.62233	499004
	Control	Saclofen	0.000109695	0.000877562	696	527	-3.36201	-4.61003	207056
	Control	AP-5	2.6464e-08	2.11712e-07	696	429	-3.66363	-6.00727	178740
	Control	CNQX	2.24912e-07	1.79929e-06	696	500	-3.91059	-5.55462	204505
partition_moving_gyration_tensor_axis_ratio__mean	Control	CNQX	6.22533e-06	4.98027e-05	696	500	0.0282225	0.0211888	147377
	Control	Strychnine	0.000118256	0.000946046	696	98	0.0484702	0.0489561	25920
partition_moving_gyration_tensor_radius__mean	Control	Bicuculline-Methiodide	3.98824e-13	3.19059e-12	696	1189	-459.737	-189.437	496523
	Control	Saclofen	8.94888e-05	0.000715911	696	527	-243.326	-167.714	207358
	Control	AP-5	1.22583e-07	9.80667e-07	696	429	-90.4688	-213.172	177291
	Control	CNQX	3.29907e-07	2.63925e-06	696	500	-209.444	-206.779	204081
partition_moving_gyration_tensor_coherence__mean	Control	CNQX	7.81408e-06	6.25126e-05	696	500	-0.0513381	-0.0448979	200338
	Control	Strychnine	0.000134431	0.00107545	696	98	-0.0849024	-0.120431	42221
partition__directional_change_mean__mean	Control	AP-5	9.35752e-05	0.000748602	696	429	0.126411	0.0749868	128613
	Control	CNQX	2.5739e-09	2.05912e-08	696	500	0.152328	0.123346	138904
	Control	Strychnine	0.00191168	0.0152934	696	98	0.139995	0.136327	27506
	Control	Serotonin	4.84188e-05	0.000387351	696	180	-0.123544	-0.150564	74935
	Control	SR57227	0.000376067	0.00300853	696	222	-0.0857268	-0.140881	89490
confinement_ratio	Control	AP-5	0.00587616	0.0470093	696	429	-0.0465421	-0.0833838	163873
	Control	CNQX	5.71977e-07	4.57582e-06	696	500	-0.0818589	-0.120094	203462
	Control	Strychnine	4.70656e-06	3.76525e-05	696	98	-0.128054	-0.201183	43835
mean_straight_line_speed	Control	Bicuculline-Methiodide	3.08226e-10	2.46581e-09	696	1189	-0.857769	-0.61097	485559
	Control	Saclofen	0.00145645	0.0116516	696	527	-0.451521	-0.564661	202867
	Control	AP-5	6.95718e-11	5.56574e-10	696	429	-0.773538	-0.92182	183812
	Control	CNQX	5.26526e-09	4.21221e-08	696	500	-0.745198	-0.813104	208400
	Control	Strychnine	0.00022075	0.001766	696	98	-0.868266	-0.902955	41957
	Control	SR57227	1.18687e-06	9.49493e-06	696	222	-0.903114	-0.794259	93967
rdp_simplification_ratio_0.5	Control	Bicuculline-Methiodide	4.30916e-05	0.000344733	696	1189	-0.0279321	-0.040258	460418
	Control	Saclofen	5.41716e-05	0.000433373	696	527	-0.0396545	-0.0482237	208087
	Control	TPMPA	1.97285e-05	0.000157828	696	138	-0.0728871	-0.0794737	59057.5
	Control	Serotonin	1.12186e-08	8.97487e-08	696	180	-0.0833755	-0.103501	79921
	Control	SR57227	2.35697e-10	1.88558e-09	696	222	-0.0913548	-0.103283	99051
rdp_simplification_directional_change_mean_0.5	Control	AP-5	0.000205016	0.00164013	696	429	0.105164	0.119572	129640
	Control	CNQX	2.37093e-05	0.000189675	696	500	0.111333	0.138762	149096
	Control	Serotonin	0.00529861	0.0423889	696	180	-0.101785	-0.122339	71077.5
rdp_simplification_directional_change_std_0.5	Control	Saclofen	8.41056e-06	6.72845e-05	696	527	-0.0633355	-0.0537667	210642
rdp_simplification_ratio_3	Control	Bicuculline-Methiodide	7.18329e-10	5.74663e-09	696	1189	-0.0309863	-0.0283224	484042
	Control	AP-5	1.55133e-05	0.000124106	696	429	-0.0260864	-0.0294118	172164
	Control	Serotonin	0.000324179	0.00259343	696	180	-0.032037	-0.0283224	73518
	Control	SR57227	1.47658e-08	1.18126e-07	696	222	-0.0425214	-0.0420073	96739.5
rdp_simplification_directional_change_mean_3	Control	Strychnine	1.8375e-05	0.000147	696	98	0.358814	0.725359	25905
rdp_simplification_directional_change_std_3	Control	Strychnine	6.07238e-05	0.000485791	696	98	0.187706	0.299601	26429
	Control	Serotonin	0.00335406	0.0268325	696	180	0.106454	0.0467616	54648
