# Supplementary material for: Neurotransmitter signaling regulates distinct phases of multimodal human interneuron migration
Source: EMBO J. 2021 Oct 18;40(23):e108714. doi: 10.15252/embj.2021108714 (PMC8634123; doi:10.15252/embj.2021108714)
Supplement: Supplementary file 16 — Source Data for Figures 5 and 6 [file EMBJ-40-e108714-s010.zip › EMBOJ-2021-108714R1_Source_Data_For_Figure5+6.xlsx]

## Sheet: FEATURES_MOV
Group	TrackID	Target	Track_length	Track_duration	Track_diameter_mean	Track_diameter_max	Track_diameter_std	Track_directional_change_mean	Track_directional_change_std	Track_directional_change_25_percentile	Track_directional_change_median	Track_directional_change_75_percentile	Track_directional_change_greater_20_degree	Track_directional_change_greater_45_degree	Track_directional_change_greater_90_degree	Speed_mean	Speed_std	Speed_min	Speed_max	Track_velocity_average	Gyration_tensor_minor_axis_length	Gyration_tensor_major_axis_length	Gyration_tensor_axis_ratio	Gyration_tensor_radius	Gyration_tensor_coherence	Dwell_state_count	Dwell_state_total_duration	Dwell_state_relative_duration	Dwell_between_state_duration_mean	Dwell_between_state_duration_max	Dwell_between_state_length_mean	Dwell_between_state_length_max	Moving_tracklet__Speed_mean__mean	Moving_tracklet__Speed_std__mean	Moving_tracklet__Speed_min__mean	Moving_tracklet__Speed_max__mean	Moving_tracklet__Gyration_tensor_minor_axis_length__mean	Moving_tracklet__Gyration_tensor_major_axis_length__mean	Moving_tracklet__Gyration_tensor_axis_ratio__mean	Moving_tracklet__Gyration_tensor_radius__mean	Moving_tracklet__Gyration_tensor_coherence__mean	Moving_tracklet__Directional_change_mean__mean	Track_confinment_ratio	Track_mean_straight_line_speed	RDP_simplification_ratio_0.5	RDP_simplificaiton_directional_change_mean_0.5	RDP_simplificaiton_directional_change_std_0.5	RDP_simplification_ratio_3	RDP_simplificaiton_directional_change_mean_3
AP-5	1747	Glutamate	201.958	116	46.4189	181.771	40.8633	0.734798	0.782365	0.167383	0.477536	0.945587	0.606061	0.282828	0.141414	1.56597	1.89274	0.113296	9.78206	1.74101	3.73221	43.5698	0.0856603	1912.26	0.709295	3	64	0.556522	22.5	35	25.6383	34.7575	3.21161	2.67017	0.793383	6.83731	0.688791	13.7727	0.0600278	358.691	0.788747	0.212886	0.900044	1.58061	0.29703	0.626974	0.45343	0.0594059	0.791109
AP-5	1748	Glutamate	199.712	142	31.6288	94.1577	31.6973	1.4467	1.02237	0.372011	1.46952	2.36574	0.766423	0.642336	0.459854	1.3982	2.34255	0.0427551	19.9571	1.40642	4.99821	31.2661	0.15986	1002.55	0.524676	5	112	0.794326	33.75	66	27.5839	67.3802	3.82767	3.01552	0.681941	9.06161	1.56297	11.3814	0.160711	156.844	0.534463	0.515358	0.331974	0.470208	0.352518	1.56703	0.88933	0.0791367	1.64657
AP-5	1749	Glutamate	140.261	41	20.0813	81.1235	20.9537	1.34316	1.01491	0.489247	1.04536	2.23906	0.871795	0.564103	0.384615	3.50653	3.83599	0.159477	14.2234	3.42101	5.62655	19.7357	0.285095	421.158	0.309476	2	14	0.35	7	7	1.84645	1.84645	4.88192	4.38671	0.159477	14.2234	2.94329	24.0196	0.122537	585.606	0.611021	1.30387	0.554726	1.94517	0.634146	1.50239	0.972713	0.121951	0
AP-5	1750	Glutamate	162.052	97	19.3236	92.2193	21.6938	1.27146	0.925557	0.535325	0.933848	2.03517	0.813187	0.615385	0.373626	1.74475	3.0762	0.0532635	13.4044	1.67064	8.48954	18.7067	0.453825	422.011	0.141137	6	80	0.833333	15.6	24	10.7902	32.1186	7.8832	2.01801	5.4897	10.1466	2.43848	14.2483	0.163559	250.676	0.517933	0.530042	0.529185	0.893285	0.419355	1.57783	0.904208	0.0752688	0.694639
AP-5	1751	Glutamate	353.392	251	22.9342	84.8427	21.5206	1.60449	0.972467	0.570842	1.64324	2.50243	0.871486	0.714859	0.522088	1.41357	1.78811	0.0458803	13.1368	1.40794	4.6415	21.7489	0.213413	494.557	0.420219	3	180	0.72	64	94	21.618	32.1915	2.85135	1.39672	0.98476	6.55747	1.81517	6.36416	0.32725	64.6715	0.343148	1.29437	0.199218	0.281608	0.450199	1.86984	0.794242	0.131474	1.88096
AP-5	1752	Glutamate	134.218	88	13.2052	49.277	9.00254	1.28533	0.981271	0.39479	1.01529	2.19752	0.77907	0.569767	0.395349	1.54274	1.39812	0.117516	9.80986	1.5252	2.55147	11.0092	0.231759	127.711	0.388995	7	65	0.747126	12	20	8.11507	14.0253	1.82484	0.687143	1.15128	3.25839	0.455414	2.53424	0.13228	7.96995	0.645077	0.842276	0.367142	0.566403	0.511364	1.58782	0.957005	0.0909091	2.47563
AP-5	1753	Glutamate	156.39	135	24.1972	70.594	18.0102	1.20095	0.959223	0.328381	0.935045	1.93089	0.740157	0.551181	0.354331	1.18336	0.677983	0.0860058	3.41438	1.15845	3.89708	20.9702	0.185839	454.936	0.471378	9	103	0.768657	14.125	17	8.16126	15.5764	1.41357	0.553623	0.790543	2.06634	0.558902	2.37481	0.173754	7.97262	0.579915	0.880123	0.451397	0.526821	0.457364	1.66273	0.757229	0.0542636	1.08693
AP-5	1754	Glutamate	121.639	26	37.9956	101.547	27.9734	0.783406	0.981152	0.277695	0.322572	0.589256	0.416667	0.25	0.166667	3.79887	2.53034	1.02717	9.92227	4.67842	3.63838	33.164	0.109709	1113.09	0.643645	0	0	0	0	0	0	0	3.79887	2.53034	1.02717	9.92227	3.63838	33.164	0.109709	1113.09	0.643645	0.783406	0.834821	4.06187	0.642857	1.08639	1.13426	0.357143	0
AP-5	1755	Glutamate	567.705	152	102.455	260.99	74.3293	1.00481	0.968219	0.190126	0.586915	1.71811	0.574324	0.466216	0.290541	3.77169	4.48131	0.119633	22.1293	3.7349	3.04874	89.4521	0.0340824	8010.97	0.872509	6	59	0.390728	23.6	52	70.2165	198.153	4.85477	3.52908	0.359887	12.0126	1.16375	30.1306	0.0958197	1518.84	0.718959	0.956659	0.0623242	0.234316	0.526667	1.18193	1.02964	0.1	1.20876
AP-5	1756	Glutamate	804.483	147	205.355	420.735	131.489	0.679583	0.740551	0.163418	0.422514	0.895592	0.55303	0.265152	0.128788	5.06433	4.5578	0.279294	23.5327	5.47267	70.2678	157.456	0.446269	29730	0.146588	1	22	0.150685	0	0	0	0	5.93745	4.54664	0.343961	23.5327	72.5068	122.435	0.592206	20247.6	0.0655969	0.565547	0.420486	2.31694	0.664179	0.767629	0.676065	0.141791	0.747292
AP-5	1757	Glutamate	206.877	76	62.608	168.494	47.004	0.773378	0.694705	0.241317	0.583526	1.06411	0.647887	0.323944	0.169014	2.7676	2.91367	0.0165529	13.4345	2.72207	5.80395	55.0535	0.105424	3064.57	0.654903	3	29	0.386667	26.5	31	67.4138	83.3241	4.0833	3.24076	0.505482	10.8326	1.85586	17.3152	0.121193	365.309	0.627337	0.486169	0.802402	2.21332	0.589041	0.978386	0.670408	0.164384	1.12189
AP-5	1758	Glutamate	220.138	191	17.6157	93.9136	21.3898	1.47442	0.947347	0.581231	1.44484	2.29946	0.854651	0.69186	0.465116	1.16329	1.57079	0.0711688	13.8478	1.15256	3.5583	19.268	0.184674	383.919	0.473658	3	143	0.752632	61.5	66	8.03381	9.88072	2.33475	1.72827	0.381585	6.38249	0.803816	9.99871	0.212228	154.53	0.555973	0.743966	0.268895	0.311547	0.45977	1.77391	0.71806	0.0402299	1.23063
AP-5	1759	Glutamate	165.749	40	55.5148	161.453	38.9025	0.285646	0.354053	0.0742989	0.172522	0.394846	0.315789	0.0526316	0.0263158	4.24997	2.9047	0.415308	11.7433	4.14372	1.71372	47.9031	0.0357748	2297.65	0.866615	0	0	0	0	0	0	0	4.24997	2.9047	0.415308	11.7433	1.71372	47.9031	0.0357748	2297.65	0.866615	0.285646	0.972863	4.13464	0.5	0.434627	0.429258	0.125	0
AP-5	1760	Glutamate	93.2021	52	30.4746	80.8526	22.2811	0.586327	0.591352	0.182468	0.453659	0.77391	0.581395	0.255814	0.0930233	1.76931	2.26402	0.257093	12.8008	1.79235	3.88215	26.4103	0.146994	712.573	0.553072	3	26	0.509804	18	26	28.5428	50.578	3.26034	3.3149	0.297343	10.4812	1.34084	11.6171	0.092589	159.225	0.707562	0.505645	0.867498	1.58535	0.355556	0.827411	0.706145	0.0666667	0
AP-5	1761	Glutamate	142.943	124	15.4662	50.322	9.82721	1.24915	0.836905	0.62004	1.13394	1.89068	0.843478	0.626087	0.347826	1.1839	0.820511	0.0609016	4.52275	1.15276	5.27638	11.8342	0.445858	167.889	0.146889	6	87	0.707317	18.8	29	7.69357	12.9063	1.68862	0.800027	0.847739	2.8478	0.955194	2.22443	0.442999	7.2231	0.224252	1.49739	0.343596	0.399305	0.555556	1.64859	0.759895	0.0854701	1.7858
AP-5	1762	Glutamate	70.0576	79	12.4524	41.7851	10.627	1.19865	0.933341	0.37009	1.00716	2.09831	0.779221	0.519481	0.311688	0.898175	0.498444	0.146455	2.14611	0.886805	0.908539	11.54	0.0787293	133.998	0.729373	1	67	0.858974	0	0	0	0	1.50788	0.517906	0.573778	2.1361	0.317242	5.39529	0.0587999	29.2098	0.790198	0.526272	0.596439	0.535706	0.367089	1.7356	0.772847	0.0253165	0
AP-5	1763	Glutamate	84.6204	26	23.3701	74.799	16.3749	0.638323	0.517012	0.246037	0.540302	0.864218	0.636364	0.272727	0.0909091	3.10443	3.2566	0.263251	13.383	3.25463	2.51232	20.0209	0.125485	407.149	0.603748	1	6	0.24	0	0	0	0	2.75718	1.9957	0.837679	6.60925	0.906329	8.60291	0.103163	97.0817	0.661001	0.609324	0.883936	2.99196	0.583333	0.786259	0.596599	0.166667	0
AP-5	1764	Glutamate	246.534	57	51.9158	121.86	33.7509	0.738099	0.827097	0.15147	0.477002	0.880231	0.54	0.26	0.18	4.07986	4.09686	0.366879	20.0646	4.32515	11.3371	42.2925	0.268063	1917.19	0.33317	1	9	0.160714	0	0	0	0	4.90494	4.11282	0.59902	14.3526	2.14951	35.2453	0.0608396	1247.4	0.785963	0.62108	0.193054	0.8499	0.634615	1.075	0.898036	0.192308	1.17126
AP-5	1765	Glutamate	179.31	30	56.1181	158.568	54.5592	0.736876	0.671786	0.247078	0.510157	1.10513	0.578947	0.263158	0.210526	4.84539	5.41986	0.293171	16.8449	5.97701	4.28829	55.1778	0.0777177	3062.98	0.732348	1	6	0.206897	0	0	0	0	6.49716	3.04622	1.07184	10.2104	2.00486	24.9691	0.131922	1064.83	0.605606	0.633511	0.817485	5.0546	0.666667	0.632223	0.567343	0.333333	0.677968
AP-5	1768	Glutamate	110.861	31	35.6423	79.359	26.4455	0.495884	0.466337	0.159603	0.334404	0.689553	0.478261	0.217391	0.0434783	3.88668	4.81797	0.305445	21.834	3.57617	3.41131	31.1967	0.109349	984.869	0.644584	1	7	0.233333	0	0	0	0	5.22933	5.42336	0.305445	21.834	2.12128	28.2701	0.0750364	803.696	0.740292	0.44655	0.510438	1.88626	0.6	0.617572	0.496302	0.2	0
AP-5	1769	Glutamate	96.4356	29	19.4354	72.6519	23.351	1.27603	0.907997	0.384395	1.36321	1.90546	0.772727	0.636364	0.363636	3.05711	4.52437	0.191971	17.4146	3.32537	6.10025	20.5983	0.296154	461.501	0.294878	1	15	0.535714	0	0	0	0	7.52554	5.76327	0.664871	17.4146	6.56652	27.0239	0.24299	773.409	0.37091	0.343787	0.743338	2.56015	0.416667	1.44836	0.936755	0.166667	0
AP-5	1771	Glutamate	185.582	61	10.947	43.0516	7.39741	1.43051	1.00271	0.581126	1.41209	2.21519	0.79661	0.644068	0.440678	3.09303	2.54495	0.338662	15.2688	3.04232	6.01189	7.15099	0.840707	87.2794	0.00748901	2	13	0.216667	9	9	4.99987	4.99987	3.3576	2.04846	1.41718	9.74216	3.48904	5.14787	0.497913	57.372	0.235037	2.0866	0.161514	0.499566	0.754098	1.62305	0.877113	0.278689	2.13
AP-5	1772	Glutamate	255.381	48	28.4941	102.845	22.1873	0.937487	1.09097	0.119001	0.378381	1.44918	0.543478	0.304348	0.26087	5.43363	4.15048	0.290259	15.0614	5.32043	9.21966	23.8137	0.387158	652.095	0.195185	2	10	0.212766	12	12	7.63317	7.63317	5.62106	3.22572	1.40641	10.4872	2.54622	17.8153	0.137786	531.966	0.575064	1.18817	0.257457	1.39893	0.645833	1.29688	1.15255	0.166667	2.00549
AP-5	1773	Glutamate	105.843	33	28.389	66.7475	22.3297	1.19139	0.925174	0.291593	0.957228	1.81723	0.695652	0.608696	0.347826	3.2175	2.45236	0.591706	10.1471	3.20738	6.83565	24.6079	0.277782	652.276	0.319464	0	0	0	0	0	0	0	3.2175	2.45236	0.591706	10.1471	6.83565	24.6079	0.277782	652.276	0.319464	1.19139	0.626592	2.07252	0.72	1.12085	0.634654	0.24	1.32143
AP-5	1774	Glutamate	167.744	60	27.7598	76.1353	18.9034	0.928937	0.783035	0.316837	0.67836	1.47503	0.730769	0.442308	0.211538	2.87508	2.64727	0.181417	11.8926	2.79573	6.16601	22.9336	0.268863	563.971	0.332023	3	21	0.355932	21.5	25	42.6304	60.4746	3.51193	2.73752	0.901914	7.82762	0.630354	9.40927	0.069164	123.19	0.762487	0.578977	0.452954	1.2878	0.62963	1.19815	0.737158	0.166667	1.1194
AP-5	1775	Glutamate	215.197	92	36.9928	112.25	26.2527	0.955702	0.790551	0.346928	0.650879	1.3237	0.727273	0.480519	0.207792	2.45761	3.25637	0.0862844	22.5536	2.3391	8.30086	30.9827	0.267919	1028.83	0.333377	5	32	0.351648	14.5	27	17.1716	46.1317	2.5566	2.75717	0.241359	9.4446	0.988668	7.24134	0.166348	68.7394	0.563046	0.913045	0.390125	0.922569	0.582278	1.11149	0.782043	0.151899	1.59675
AP-5	1776	Glutamate	200.394	23	71.9781	186.248	47.7153	0.422946	0.544755	0.195082	0.295275	0.457528	0.4	0.05	0.05	9.04967	5.25828	0.914166	20.5787	8.71277	6.09684	60.7587	0.100345	3728.8	0.668489	0	0	0	0	0	0	0	9.04967	5.25828	0.914166	20.5787	6.09684	60.7587	0.100345	3728.8	0.668489	0.422946	0.895535	8.15725	0.863636	0.458253	0.528254	0.227273	0
AP-5	1777	Glutamate	139.033	20	50.8488	135.517	33.3518	0.247472	0.165865	0.116353	0.215204	0.349132	0.25	0	0	7.64011	3.82409	1.79056	14.4376	6.95166	2.1752	42.9446	0.0506514	1848.97	0.816459	0	0	0	0	0	0	0	7.64011	3.82409	1.79056	14.4376	2.1752	42.9446	0.0506514	1848.97	0.816459	0.247472	0.974707	7.13246	0.666667	0.347569	0.135419	0.222222	0
AP-5	1778	Glutamate	209.892	115	34.1127	85.0412	30.2458	1.26854	1.01177	0.267137	1.03424	2.23624	0.732394	0.591549	0.394366	1.74391	3.09126	0.0686804	20.6652	1.82515	4.27578	31.9524	0.133817	1039.24	0.583624	2	49	0.429825	70	70	65.9139	65.9139	2.77352	2.9946	0.447549	9.86143	1.49501	14.751	0.082649	306.562	0.732185	0.678685	0.0815796	0.150201	0.30137	1.00101	0.954458	0.0821918	1.711
AP-5	1779	Glutamate	85.7524	27	15.9703	56.5677	12.3706	1.30761	0.917918	0.317642	1.34337	1.8178	0.7	0.65	0.4	3.21454	2.71242	0.751205	11.6481	3.17602	3.88897	13.7447	0.282944	204.041	0.312386	1	4	0.153846	0	0	0	0	3.32717	3.10189	0.751205	11.6481	4.04084	12.9187	0.312789	183.222	0.274025	1.14312	0.613266	2.02266	0.772727	1.65668	0.703108	0.318182	1.56117
AP-5	1780	Glutamate	29.7729	14	9.1745	25.0714	5.83613	0.676077	0.512027	0.258192	0.713822	0.946038	0.666667	0.333333	0.0833333	2.29022	1.54044	0.549932	5.38739	2.12664	1.3044	7.57723	0.172147	59.1159	0.498818	0	0	0	0	0	0	0	2.29022	1.54044	0.549932	5.38739	1.3044	7.57723	0.172147	59.1159	0.498818	0.676077	0.842087	1.92857	0.571429	0.914782	0.508443	0.285714	0
AP-5	1781	Glutamate	117.521	61	19.018	73.2248	16.7244	1.25051	0.916362	0.45084	1.05015	1.91477	0.804348	0.586957	0.391304	1.72962	1.84471	0.100031	7.20349	1.92658	2.63507	17.713	0.148765	320.694	0.549081	3	36	0.6	13	16	9.41058	10.1523	3.35283	2.14938	0.764635	7.20349	1.70874	22.8121	0.0749048	523.314	0.740684	0.66864	0.452385	0.886083	0.4375	1.57787	0.959835	0.104167	0
AP-5	1782	Glutamate	113.318	96	7.89755	20.3829	4.58721	1.43595	0.878689	0.690537	1.38054	2.19819	0.871429	0.685714	0.471429	1.47451	0.970079	0.139499	5.18007	1.18039	2.42239	5.98656	0.404639	41.7069	0.179652	5	41	0.431579	17	30	7.45306	14.3504	1.7312	1.16549	0.258598	4.0126	1.37026	2.95673	0.502222	12.1001	0.122362	1.77643	0.127967	0.152642	0.708333	1.7611	0.740062	0.152778	2.22614
AP-5	1783	Glutamate	148.264	34	19.0633	58.9912	13.3634	1.37991	1.08103	0.286269	1.14494	2.48005	0.7	0.6	0.433333	4.45493	4.91519	0.110476	16.6682	4.36072	4.38096	15.8683	0.276083	270.995	0.321825	2	15	0.454545	25	25	10.2955	10.2955	6.97741	4.97665	0.211092	14.6492	1.45146	12.9564	0.112027	169.975	0.637631	0.963851	0.154698	0.695037	0.71875	1.51557	1.03668	0.21875	2.11028
AP-5	1784	Glutamate	169.046	40	18.4599	69.5665	15.895	0.977373	1.00527	0.103943	0.428731	1.88738	0.527778	0.416667	0.305556	4.35831	4.16806	0.399005	18.0506	4.22614	6.16062	16.0859	0.382982	296.71	0.19905	1	5	0.128205	0	0	0	0	5.67081	4.47125	1.44267	15.0427	1.29819	18.4613	0.084228	391.377	0.7209	0.728029	0.246165	1.067	0.552632	1.48604	1.04887	0.236842	2.07601
AP-5	1785	Glutamate	392.256	105	33.2386	168.368	33.9333	1.27707	1.049	0.313319	1.01359	2.33006	0.71134	0.556701	0.381443	3.75495	3.93758	0.166172	20.6568	3.73577	5.77435	33.0876	0.174517	1128.14	0.493967	3	28	0.269231	27.5	35	17.6516	26.7581	4.04572	3.738	0.427245	12.6667	1.48328	18.8967	0.0906478	716.569	0.713578	1.45794	0.323719	1.22097	0.626263	1.47497	0.922257	0.212121	1.89687
AP-5	1786	Glutamate	304.444	104	51.1534	173.8	54.1812	1.20705	1.02355	0.294565	0.861106	2.24806	0.717172	0.515152	0.353535	2.84739	3.47428	0.111234	16.6904	2.92735	16.4816	50.0449	0.329337	2776.14	0.25453	8	62	0.601942	12.7143	41	21.7572	126.734	6.79422	4.98738	0.353147	15.8366	7.6115	26.2994	0.240931	877.66	0.426455	0.492489	0.554401	1.63868	0.49505	1.54691	0.93899	0.148515	1.42531
AP-5	1787	Glutamate	636.894	87	107.367	241.581	67.3016	0.59625	0.670519	0.145322	0.249315	0.808358	0.43662	0.253521	0.140845	7.70057	8.59242	0.0751665	31.3528	7.32062	29.1761	84.7194	0.344385	8028.61	0.237821	2	18	0.209302	26	26	108.616	108.616	8.02088	6.89623	0.940862	21.4801	9.44858	54.6114	0.146395	3517.86	0.609928	0.539651	0.177529	1.31473	0.60274	0.672172	0.740648	0.246575	0.632164
AP-5	1788	Glutamate	81.5611	22	25.312	71.3781	18.0805	0.895924	0.677031	0.456373	0.63013	1.25629	0.85	0.45	0.15	3.88386	3.96826	0.295574	14.4819	3.70732	1.252	21.9598	0.0570131	483.801	0.795885	1	5	0.238095	0	0	0	0	4.75267	4.17016	0.842141	14.4819	1.05514	20.1906	0.0522588	408.775	0.811212	0.948063	0.875149	3.39896	0.636364	1.17579	0.716274	0.136364	0
AP-5	1789	Glutamate	100.014	40	13.563	48.5542	13.0999	1.47571	0.913362	0.612526	1.65774	2.20169	0.764706	0.705882	0.529412	2.30227	1.91695	0.364	8.54389	2.50036	3.62397	12.8315	0.282427	177.781	0.313088	2	13	0.333333	13	13	7.8699	7.8699	2.84583	2.07388	0.502425	7.14992	2.08005	9.77699	0.20438	138.234	0.437028	1.64229	0.456961	1.17186	0.694444	1.5662	0.853549	0.194444	1.65033
AP-5	1790	Glutamate	35.4226	27	8.92886	23.6348	6.07749	1.20183	0.993765	0.204077	0.829036	2.28084	0.72	0.52	0.36	1.36241	0.843246	0.269609	4.13974	1.31195	0.492047	7.62156	0.0645599	58.3302	0.772132	3	19	0.730769	7.5	8	7.27379	10.6526	1.49841	0.845947	0.286	2.44401	0.20729	2.37276	0.0873622	5.67298	0.704447	1.41003	0.657878	0.896299	0.407407	1.49233	0.877043	0.0740741	0
AP-5	1791	Glutamate	178.648	57	31.586	120.879	37.0964	1.06867	0.945071	0.179507	0.901835	1.76104	0.628571	0.514286	0.285714	2.76001	2.78791	0.124	13.7137	3.13418	4.35647	34.175	0.127475	1186.91	0.598882	2	13	0.232143	10	10	8.48034	8.48034	2.97582	2.23931	0.545315	8.5456	2.24302	25.5001	0.10168	972.573	0.666894	0.974057	0.671335	2.14166	0.621622	1.27244	0.85405	0.243243	1.99782
AP-5	1792	Glutamate	159.982	29	51.5278	142.683	47.6128	0.90385	0.933071	0.148992	0.561189	1.61854	0.583333	0.375	0.291667	5.2231	5.27645	0.222428	17.1488	5.51663	3.05729	49.5147	0.0617451	2461.05	0.78091	2	14	0.5	8	8	5.4087	5.4087	10.5711	4.08826	1.99869	17.1488	4.16779	43.9195	0.094896	1946.3	0.683363	0.234397	0.885096	5.05713	0.653846	1.06092	0.84607	0.230769	0.793524
AP-5	1793	Glutamate	42.0859	18	12.803	30.4959	8.0428	0.878186	0.850113	0.33237	0.399301	1.31043	0.625	0.3125	0.25	2.47564	1.97582	0.256628	6.99272	2.3381	3.6329	10.0551	0.361301	114.302	0.220132	0	0	0	0	0	0	0	2.47564	1.97582	0.256628	6.99272	3.6329	10.0551	0.361301	114.302	0.220132	0.878186	0.72461	1.79387	0.666667	0.965376	0.850986	0.166667	0
AP-5	1794	Glutamate	98.2637	44	21.8979	75.4938	19.5715	0.84989	0.755419	0.20866	0.529544	1.31115	0.657895	0.447368	0.131579	2.12459	2.83254	0.242553	11.2899	2.23327	2.18174	20.6524	0.105641	431.281	0.654327	3	27	0.627907	10	10	9.97836	12.6091	4.17713	4.34075	0.649682	10.7143	0.684312	11.7252	0.0693902	187.729	0.759278	0.72169	0.768278	1.75567	0.425	1.01513	0.834582	0.075	0
AP-5	1795	Glutamate	159.915	26	47.26	119.194	31.6024	1.17065	0.832853	0.577615	1.20032	1.44807	0.785714	0.642857	0.142857	6.21371	5.9873	0.623315	16.4022	6.15058	9.36168	39.0957	0.239456	1616.11	0.376519	0	0	0	0	0	0	0	6.21371	5.9873	0.623315	16.4022	9.36168	39.0957	0.239456	1616.11	0.376519	1.17065	0.624956	3.99759	0.9375	1.26002	0.796887	0.3125	0
AP-5	1796	Glutamate	106.443	35	25.2412	61.1979	16.2074	1.31907	1.06579	0.331034	1.31293	2.32613	0.733333	0.566667	0.4	3.29984	2.81965	0.239169	9.80243	3.04123	4.52405	20.7227	0.218313	449.898	0.411668	0	0	0	0	0	0	0	3.29984	2.81965	0.239169	9.80243	4.52405	20.7227	0.218313	449.898	0.411668	1.31907	0.572492	1.79229	0.6875	1.57671	0.932894	0.21875	1.48253
AP-5	1797	Glutamate	165.608	22	52.2499	129.558	32.0101	0.378589	0.356363	0.124326	0.227738	0.44794	0.294118	0.117647	0	8.23077	3.85744	1.42941	13.6726	7.52762	14.1893	40.9391	0.346595	1877.35	0.235446	0	0	0	0	0	0	0	8.23077	3.85744	1.42941	13.6726	14.1893	40.9391	0.346595	1877.35	0.235446	0.378589	0.782319	6.16943	0.789474	0.425039	0.367772	0.263158	0
AP-5	1798	Glutamate	56.9977	40	17.8907	43.2377	12.7678	1.41739	1.01245	0.398104	1.4622	2.34679	0.78125	0.5625	0.5	1.43818	1.04956	0.173277	5.16556	1.42494	0.891199	15.5162	0.0574368	241.546	0.794533	3	18	0.461538	16	26	19.7065	34.4549	1.82841	1.3737	0.323761	5.16556	0.516035	10.1457	0.0508623	103.202	0.815768	1.10915	0.758587	1.10866	0.470588	1.26554	0.854357	0.0588235	0
AP-5	1799	Glutamate	351.547	148	128.186	326.982	91.9682	0.707625	0.74415	0.250377	0.405095	0.86266	0.586777	0.289256	0.157025	2.67006	2.33554	0.0583095	14.6246	2.37532	6.17192	111.386	0.0554103	12444.9	0.801021	4	31	0.210884	35.6667	79	101.69	261.446	2.18693	1.43572	0.446419	6.95077	1.60218	29.1834	0.0761391	1978.43	0.739415	0.819223	0.930123	2.22437	0.439024	0.750529	0.600247	0.0569106	0.244499
AP-5	1800	Glutamate	167.196	94	23.1769	85.6901	17.3045	1.14333	0.919804	0.31419	0.815992	1.8612	0.72973	0.540541	0.324324	1.92246	2.6274	0.0929988	13.8533	1.77868	7.52976	19.016	0.395969	418.307	0.187226	4	51	0.548387	21.6667	40	23.5968	43.3017	2.72454	2.42573	0.535422	6.93616	1.72166	6.22769	0.300581	61.7435	0.330282	0.934381	0.508779	0.914688	0.355263	1.33652	1.09439	0.118421	1.45209
AP-5	1801	Glutamate	95.2711	41	17.526	36.2882	11.0264	1.5401	0.979894	0.770902	1.30425	2.5126	0.864865	0.702703	0.432432	2.26182	2.7296	0.183	15.6244	2.32369	6.882	12.9232	0.532531	214.371	0.0930438	3	21	0.525	16.5	21	14.8387	25.1962	3.20974	2.60243	1.01123	9.16084	2.02283	5.50533	0.309545	49.3119	0.297036	1.59803	0.319108	0.760045	0.666667	1.74561	0.865547	0.179487	1.99303
AP-5	1803	Glutamate	79.997	15	28.6549	74.9706	23.8003	0.773279	0.716716	0.3367	0.417481	1.28658	0.692308	0.384615	0.0769231	5.71407	5.23943	0.336543	13.987	5.33314	1.78101	26.2794	0.0677722	693.779	0.762232	1	8	0.571429	0	0	0	0	11.018	2.70265	6.87701	13.987	2.44885	22.6766	0.10799	520.224	0.648137	0.275833	0.925454	5.28811	0.6	0.547749	0.392072	0.266667	0
AP-5	1804	Glutamate	66.8497	30	12.7652	45.3055	11.8963	1.22245	1.05097	0.427088	0.55708	2.03344	0.809524	0.428571	0.380952	2.01643	2.07702	0.251857	7.43685	2.22832	0.598997	12.3239	0.0486047	152.236	0.823187	2	14	0.482759	13	13	1.40841	1.40841	2.4304	1.32255	0.824305	3.82993	0.301157	5.28651	0.0704559	30.1739	0.768272	1.2057	0.529862	1.22142	0.434783	1.10801	0.996148	0.0869565	0
AP-5	1805	Glutamate	129.031	55	25.5772	53.9008	17.0884	1.4912	1.01105	0.634439	1.52708	2.48001	0.76087	0.695652	0.5	2.36841	2.89013	0.227693	19.3744	2.34602	6.77996	20.6672	0.328054	473.103	0.255999	2	21	0.388889	24	24	42.1602	42.1602	3.43724	3.37369	0.863905	12.5534	2.91233	11.2592	0.262498	153.619	0.341537	1.23329	0.360712	0.861908	0.75	1.80287	0.872058	0.166667	1.53942
AP-5	1806	Glutamate	57.2175	24	16.3788	53.7624	18.2779	0.937922	0.833967	0.172932	0.705831	1.36579	0.6875	0.4375	0.25	2.1627	2.9073	0.01	11.2041	2.38406	0.699349	17.3403	0.0403309	301.174	0.850942	1	10	0.434783	0	0	0	0	3.74588	1.9197	1.56458	6.22643	0.416882	10.0053	0.360161	185.313	0.486598	0.948238	0.939615	2.3375	0.611111	0.857791	0.630907	0.111111	0
AP-5	1807	Glutamate	101.069	23	32.9718	77.1584	20.8074	0.922215	0.880351	0.314144	0.515269	1.225	0.733333	0.333333	0.2	4.30948	1.63773	0.726154	6.74982	4.3943	7.1129	26.6355	0.267046	760.044	0.334633	0	0	0	0	0	0	0	4.30948	1.63773	0.726154	6.74982	7.1129	26.6355	0.267046	760.044	0.334633	0.922215	0.761823	3.49984	0.764706	0.718449	0.516014	0.294118	0
AP-5	1808	Glutamate	99.1703	22	33.8273	79.1189	22.2755	0.553851	0.597296	0.17831	0.328826	0.680134	0.368421	0.263158	0.105263	4.7504	3.3522	1.10081	12.28	4.50774	7.69805	27.5859	0.279058	820.24	0.317702	0	0	0	0	0	0	0	4.7504	3.3522	1.10081	12.28	7.69805	27.5859	0.279058	820.24	0.317702	0.553851	0.797808	3.76756	0.666667	0.780866	0.634354	0.190476	0
AP-5	1809	Glutamate	208.769	40	69.5831	179.085	57.4248	1.13446	1.0643	0.214957	0.594398	2.07536	0.647059	0.441176	0.352941	5.06437	4.95535	0.115836	20.3199	5.21922	3.92827	63.6732	0.0616942	4069.71	0.78107	0	0	0	0	0	0	0	5.06437	4.95535	0.115836	20.3199	3.92827	63.6732	0.0616942	4069.71	0.78107	1.13446	0.857814	4.59192	0.722222	1.06209	0.849144	0.222222	0.959629
AP-5	1810	Glutamate	94.955	21	36.0633	91.3367	28.2302	0.788498	1.03392	0.188719	0.304273	0.537088	0.411765	0.235294	0.235294	4.32477	3.73379	0.44071	11.5783	4.52167	0.919287	32.3714	0.0283981	1048.75	0.892594	1	5	0.25	0	0	0	0	5.94065	3.57752	0.921176	11.5783	0.848021	31.1361	0.027236	970.173	0.896757	0.224959	0.956964	4.54342	0.631579	0.786867	0.965634	0.105263	0
AP-5	1811	Glutamate	164.613	15	67.7481	159.904	51.3757	0.493113	0.650732	0.140169	0.202682	0.442102	0.333333	0.166667	0.0833333	11.3155	10.9636	0.493593	34.0745	10.9742	3.34496	60.0287	0.0557228	3614.63	0.800017	1	5	0.357143	0	0	0	0	17.5488	9.50207	5.45083	34.0745	4.10263	56.2971	0.0728747	3186.19	0.746756	0.165646	0.971396	11.4217	0.785714	0.590075	0.718378	0.285714	0
AP-5	1812	Glutamate	53.7888	29	8.33106	32.0576	9.22377	1.44897	0.986917	0.570432	1.47386	2.27893	0.846154	0.615385	0.5	1.6775	1.82626	0.394738	8.49643	1.85479	1.67702	8.62727	0.194385	77.2422	0.454952	1	25	0.892857	0	0	0	0	3.58785	2.88129	1.09358	6.74176	0.589799	4.67487	0.126164	22.2023	0.602084	0.48227	0.584924	1.12366	0.642857	1.83244	0.853349	0.142857	0
AP-5	1813	Glutamate	84.935	27	31.3869	77.4117	25.3754	0.803052	0.915976	0.156806	0.34978	1.31623	0.52	0.32	0.24	3.26673	3.45729	0.0984784	13.3764	3.14574	1.43785	28.5036	0.0504443	814.525	0.817137	1	11	0.423077	0	0	0	0	5.11691	3.73477	0.609755	13.3764	1.77743	22.1178	0.0803619	492.356	0.724595	0.298291	0.911423	2.97737	0.407407	0.952738	1.10106	0.111111	0
AP-5	1816	Glutamate	788.556	92	217.951	593.253	152.569	0.670083	0.777295	0.140693	0.27384	0.889365	0.464789	0.295775	0.140845	8.00983	5.88314	0.325281	20.5219	8.57126	11.2994	187.783	0.0601727	35390	0.785856	1	7	0.0769231	0	0	0	0	9.2709	6.02406	0.348292	19.0881	5.66449	105.875	0.0495857	14571.8	0.820288	0.655915	0.565537	4.90063	0.726027	0.6091	0.670218	0.178082	0.571994
AP-5	1817	Glutamate	82.0126	117	11.4547	34.607	7.21377	1.46927	0.985642	0.543613	1.52967	2.31956	0.810811	0.684685	0.495495	0.681328	0.802676	0.0331059	4.83223	0.700962	3.91687	8.73399	0.448463	91.6244	0.144989	6	108	0.931034	19.4	24	8.55836	12.2173	0.681328	0.802676	0.0331059	4.83223	3.91687	8.73399	0.448463	91.6244	0.144989	1.46927	0.322807	0.228226	0.212389	1.8488	0.916315	0.0353982	0
AP-5	1818	Glutamate	151.287	43	40.9878	99.2508	26.5838	0.904471	0.815027	0.293908	0.627548	1.31392	0.722222	0.444444	0.222222	3.54245	2.61895	0.200472	11.5927	3.5183	13.2919	31.8854	0.416865	1193.35	0.169387	1	8	0.190476	0	0	0	0	4.18025	2.58184	0.559317	10.026	2.33254	20.2055	0.115932	414.425	0.636089	0.849432	0.656044	2.36311	0.684211	1.02572	0.732179	0.184211	0.881707
AP-5	1819	Glutamate	315.669	175	25.9908	73.6815	17.9531	1.40871	0.948241	0.602679	1.28973	2.24477	0.819672	0.655738	0.409836	2.37055	1.61114	0.134845	7.67127	1.80382	5.79604	21.5713	0.268692	498.917	0.332268	7	42	0.241379	21.5	52	13.5733	23.6531	2.95252	1.43644	1.11652	5.43063	1.98103	4.85699	0.440527	32.7464	0.20584	1.42701	0.230992	0.419063	0.733871	1.70978	0.841755	0.201613	1.94312
AP-5	1820	Glutamate	64.0939	14	25.8618	61.3536	17.3992	0.578592	0.660992	0.0530071	0.185387	1.34904	0.416667	0.333333	0.0833333	4.9303	4.32486	0.616709	13.1802	4.57814	1.00526	22.0176	0.0456574	485.783	0.832971	0	0	0	0	0	0	0	4.9303	4.32486	0.616709	13.1802	1.00526	22.0176	0.0456574	485.783	0.832971	0.578592	0.957244	4.71951	0.642857	0.939768	0.676181	0.142857	0
AP-5	1821	Glutamate	64.2396	41	24.8245	51.4519	19.8379	1.33967	0.837012	0.551954	1.17946	2.11094	0.885714	0.6	0.428571	1.38566	2.20277	0.0396232	10.4357	1.56682	1.18039	22.439	0.0526046	504.9	0.810088	3	30	0.75	14	16	24.7262	34.1972	4.35159	4.50255	0.644584	10.4357	0.443437	7.70575	0.0575462	59.5753	0.794185	0.454289	0.800344	1.28535	0.378378	1.22901	0.913911	0.0810811	0
AP-5	1822	Glutamate	62.5987	16	19.5203	61.2049	13.8201	0.533776	0.63809	0.11211	0.203838	0.609289	0.363636	0.181818	0.0909091	3.82309	2.28637	0.163747	7.74613	3.91242	1.41509	16.8528	0.0839676	286.018	0.71415	0	0	0	0	0	0	0	3.82309	2.28637	0.163747	7.74613	1.41509	16.8528	0.0839676	286.018	0.71415	0.533776	0.977734	4.08032	0.461538	0.296028	0.136574	0.230769	0
AP-5	1823	Glutamate	99.0611	38	20.6587	52.6658	15.7064	0.96926	0.947871	0.320335	0.571019	1.04871	0.678571	0.392857	0.214286	2.03809	2.75451	0.35613	11.4118	2.60687	1.09234	18.3178	0.0596328	336.736	0.787561	2	15	0.405405	14	14	35.2349	35.2349	3.29008	3.89801	0.35613	11.4118	1.35564	18.1469	0.0747037	331.147	0.741283	0.686466	0.156173	0.418126	0.4	1.14737	1.04399	0.133333	0
AP-5	1824	Glutamate	169.619	20	55.3056	160.72	40.406	0.517497	0.523822	0.169064	0.41561	0.510253	0.538462	0.153846	0.0769231	8.92429	5.59715	3.34811	22.1752	8.48097	5.35244	48.1355	0.111195	2345.68	0.639782	0	0	0	0	0	0	0	8.92429	5.59715	3.34811	22.1752	5.35244	48.1355	0.111195	2345.68	0.639782	0.517497	0.947532	8.45894	0.933333	0.555373	0.52763	0.333333	0
AP-5	1825	Glutamate	215.866	73	68.5405	149.339	55.1679	1.19017	0.938873	0.25646	1.03125	1.92683	0.714286	0.571429	0.412698	2.69879	3.41	0.287272	20.1429	2.95707	4.08393	62.0804	0.0657845	3870.65	0.768343	4	32	0.444444	18.3333	38	48.0457	128.093	3.92526	4.2755	0.462388	13.78	1.56651	23.8304	0.0729424	994.926	0.746959	1.65166	0.691814	2.07415	0.584615	1.46278	0.910555	0.184615	1.42635
AP-5	1826	Glutamate	99.2373	27	30.327	79.9231	22.6618	1.15392	0.985397	0.370981	0.636341	2.04381	0.785714	0.428571	0.428571	3.92252	4.48679	0.418001	18.8676	3.67546	1.15494	26.7452	0.043183	716.642	0.841273	0	0	0	0	0	0	0	3.92252	4.48679	0.418001	18.8676	1.15494	26.7452	0.043183	716.642	0.841273	1.15392	0.665151	2.53876	0.8125	1.20951	0.932891	0.125	0
AP-5	1827	Glutamate	51.657	13	22.7454	46.7811	17.2662	0.973572	0.919801	0.269605	0.527026	1.38176	0.636364	0.454545	0.181818	4.30475	4.81325	0.224964	16.8518	3.97362	0.98721	20.1683	0.0489485	407.736	0.822053	1	4	0.333333	0	0	0	0	6.46476	5.26846	1.39249	16.8518	0.921706	17.8646	0.051594	319.994	0.813378	0.702675	0.864181	3.72009	0.692308	0.948557	0.978246	0.153846	0
AP-5	1828	Glutamate	51.3379	20	13.5391	45.7056	12.7038	1.64818	1.1089	0.406037	1.58016	2.81733	0.722222	0.722222	0.5	2.702	3.47656	0.0111803	9.76298	2.5669	0.479851	13.1193	0.0365759	172.347	0.863839	1	11	0.578947	0	0	0	0	3.29067	2.13562	0.375779	5.54909	0.425634	5.76649	0.155914	58.8628	0.570253	1.82038	0.885628	2.39296	0.5	0.910443	0.94522	0.1	0
AP-5	1829	Glutamate	82.3142	21	15.913	49.9536	13.6643	1.12632	1.03102	0.309743	0.877458	2.04138	0.647059	0.529412	0.352941	4.24185	5.24459	0.633676	22.3041	3.91973	1.76385	14.7261	0.119777	219.968	0.617905	1	5	0.25	0	0	0	0	4.65884	3.15745	1.66466	9.39846	0.968495	7.71295	0.126866	60.6239	0.60296	0.591667	0.381108	1.56853	0.684211	1.40223	0.962824	0.157895	0
AP-5	1830	Glutamate	291.623	90	39.7925	193.901	47.9007	1.26034	0.919333	0.412166	1.21092	1.99301	0.781609	0.609195	0.367816	3.2321	3.91131	0.0774145	18.0446	3.24026	2.99425	43.9317	0.0681569	1938.96	0.761054	5	42	0.47191	15	31	10.9275	20.7567	4.84027	3.76826	0.415032	12.6605	2.42835	31.9846	0.0873699	1566.9	0.705795	0.97625	0.620006	2.03155	0.719101	1.49244	0.818582	0.11236	1.35583
AP-5	1831	Glutamate	61.9225	15	18.3265	60.2435	14.9895	0.692769	0.591655	0.241514	0.429901	1.14681	0.666667	0.333333	0.166667	4.01597	3.74286	0.156678	9.71489	4.12817	1.25308	16.6944	0.0750596	280.274	0.740223	1	7	0.5	0	0	0	0	6.60357	2.76909	4.2245	8.7583	0.340984	10.3203	0.0433017	113.463	0.851895	0.19435	0.972886	4.30311	0.642857	0.710425	0.464516	0.214286	0
AP-5	1832	Glutamate	119.214	59	11.6203	62.6475	14.3344	1.47804	0.951181	0.658632	1.45667	2.32317	0.823529	0.705882	0.470588	1.92175	2.7499	0.149282	11.3471	2.02057	1.99679	12.8944	0.154857	170.252	0.535555	2	41	0.706897	21	21	9.28641	9.28641	3.67557	2.50248	0.47807	6.33604	0.887068	9.73274	0.0986108	150.025	0.673699	0.69121	0.525505	1.08013	0.584906	1.65182	0.958825	0.113208	1.45623
AP-5	1833	Glutamate	49.6434	45	5.892	29.4608	6.94098	1.66212	0.997773	0.693764	1.74219	2.60171	0.815789	0.736842	0.605263	1.21748	1.92689	0.0808022	9.68163	1.10319	1.55937	6.24618	0.249652	41.4464	0.360534	1	23	0.522727	0	0	0	0	1.79334	1.56999	0.550604	5.13269	1.14511	4.25878	0.432357	35.4947	0.206308	1.28546	0.575934	0.649803	0.425	1.62771	0.908072	0.125	0
AP-5	1834	Glutamate	55.6379	23	7.99541	24.7604	5.60471	1.56619	1.14105	0.345517	1.51692	2.7189	0.75	0.65	0.45	2.53121	2.88401	0.151208	10.3898	2.41904	2.19011	6.54775	0.334482	47.6697	0.24871	2	11	0.5	11	11	10.8377	10.8377	3.32175	3.45286	0.688227	8.1953	0.280048	5.47612	0.0602419	34.5704	0.789028	0.986039	0.258007	0.652498	0.590909	1.62082	0.907914	0.227273	0
AP-5	1835	Glutamate	182.611	31	37.9445	97.2935	22.3658	0.415353	0.645657	0.0781836	0.141362	0.375825	0.25	0.166667	0.0416667	6.36826	4.58478	0.45504	16.9987	5.89069	10.9677	29.1499	0.376252	970.008	0.205411	0	0	0	0	0	0	0	6.36826	4.58478	0.45504	16.9987	10.9677	29.1499	0.376252	970.008	0.205411	0.415353	0.20496	1.2476	0.538462	0.653203	0.769818	0.192308	0
AP-5	1836	Glutamate	75.4645	19	27.0124	66.0756	19.4216	0.465667	0.408133	0.123865	0.393008	0.56449	0.529412	0.176471	0	4.19247	3.20423	0.988939	13.2676	3.97181	2.82889	23.3545	0.121128	553.435	0.614527	1	5	0.277778	0	0	0	0	3.80273	1.95232	1.50853	7.71053	1.38347	10.671	0.238482	201.695	0.426565	0.867264	0.874141	3.66481	0.684211	0.662803	0.367975	0.315789	0.661378
AP-5	1837	Glutamate	113.248	15	40.8766	99.4958	33.5927	1.53028	0.840157	0.752674	1.30498	2.32991	1	0.727273	0.454545	7.21211	11.3712	0.378403	38.6669	7.5499	6.08042	36.9149	0.164714	1399.68	0.514317	1	7	0.5	0	0	0	0	8.82221	6.31775	1.87836	17.4939	2.76595	29.2349	0.0946113	862.33	0.684148	0.842878	0.870465	7.04134	0.769231	1.22646	0.702165	0.461538	1.03401
AP-5	1838	Glutamate	45.4461	16	14.6606	37.4349	10.3534	1.17098	0.962581	0.263706	0.89174	1.77618	0.636364	0.545455	0.363636	2.68421	2.80739	0.439948	10.3049	2.84038	0.610997	12.6763	0.0481998	161.063	0.824524	1	5	0.333333	0	0	0	0	3.71277	3.36376	0.439948	10.3049	0.578682	11.0815	0.0522203	123.136	0.811337	0.923225	0.718996	2.17837	0.692308	1.66249	0.883976	0.153846	0
AP-5	1839	Glutamate	474.48	135	130.287	313.019	94.458	1.03257	0.963075	0.233152	0.603534	1.72056	0.642276	0.455285	0.292683	3.42416	3.76597	0.196367	21.8254	3.51467	28.1492	110.255	0.25531	12948.5	0.351923	8	57	0.425373	17.5714	39	57.4132	184.8	4.55926	3.20881	0.747069	12.084	2.23028	27.4164	0.0866357	1204.02	0.711139	0.458052	0.635539	2.25038	0.584	1.12145	0.893741	0.128	1.11475
AP-5	1840	Glutamate	188.293	24	71.1901	183.532	46.4804	0.237685	0.127106	0.135696	0.239322	0.354475	0.266667	0	0	8.87021	4.34779	0.941455	17.4121	7.84556	4.19108	59.9722	0.0698836	3614.23	0.755791	0	0	0	0	0	0	0	8.87021	4.34779	0.941455	17.4121	4.19108	59.9722	0.0698836	3614.23	0.755791	0.237685	0.974713	7.97965	0.764706	0.282673	0.0991565	0.411765	0.348901
AP-5	1841	Glutamate	141.924	18	52.9046	119.561	33.9522	0.526771	0.703056	0.0786549	0.180509	0.684813	0.3125	0.25	0.0625	8.34847	5.19051	0.41938	17.4604	7.88466	6.42164	43.9839	0.146	1975.82	0.555325	0	0	0	0	0	0	0	8.34847	5.19051	0.41938	17.4604	6.42164	43.9839	0.146	1975.82	0.555325	0.526771	0.831441	6.94126	0.611111	0.5898	0.49472	0.333333	0.826921
AP-5	1842	Glutamate	159.066	97	23.2942	76.6562	18.5908	1.19473	0.901279	0.352418	1.22416	1.75502	0.753086	0.592593	0.308642	1.48276	2.41759	0.0575847	16.5214	1.63986	6.74257	19.9664	0.337697	444.118	0.245131	5	63	0.65625	19.75	25	28.7241	45.4023	2.46955	1.60037	0.950115	4.85046	0.35346	6.97961	0.118551	86.4652	0.680187	0.547577	0.27294	0.452246	0.409639	1.49275	0.824565	0.0722892	1.75371
AP-5	1843	Glutamate	120.138	47	30.1794	79.216	23.8208	1.03012	0.884154	0.208005	0.766785	1.71747	0.666667	0.487179	0.333333	2.2579	2.18065	0.160001	8.2254	2.55614	9.28673	25.5513	0.363454	739.113	0.217961	3	25	0.543478	18.5	21	45.9949	67.475	2.68651	2.05865	0.335271	5.27804	0.60182	6.59802	0.105907	47.7241	0.666162	0.623852	0.657736	1.71781	0.463415	1.02521	0.714067	0.146341	1.34572
AP-5	1844	Glutamate	192.831	55	32.5703	118.431	29.4635	1.14124	0.932596	0.349302	0.796389	1.91354	0.755556	0.511111	0.311111	3.84017	3.70269	0.124619	18.0948	3.50601	5.85364	30.4991	0.191928	964.463	0.459622	2	10	0.185185	22	22	2.12732	2.12732	4.88835	3.77835	1.0061	12.53	2.15888	15.9683	0.201437	363.716	0.480971	0.875032	0.580167	2.07174	0.829787	1.34271	0.909795	0.276596	1.27299
AP-5	1845	Glutamate	115.437	66	17.9326	78.9286	17.6756	1.56641	1.03317	0.580681	1.54335	2.64586	0.816667	0.7	0.5	1.74636	2.97022	0.164806	19.145	1.74904	1.22782	17.7622	0.0691256	317.002	0.758097	4	46	0.707692	13	17	6.22773	8.67372	2.76746	2.79496	0.467566	9.89508	0.393034	8.26867	0.0522502	128.562	0.811401	0.496605	0.607036	1.07807	0.435484	1.69007	0.996124	0.0483871	0
AP-5	1846	Glutamate	56.386	24	10.679	47.4304	12.8854	1.14226	1.04213	0.347551	0.727818	1.9208	0.736842	0.473684	0.315789	2.35523	2.90162	0.334253	8.3213	2.34942	0.657962	11.8154	0.0556866	140.038	0.800133	2	18	0.782609	8	8	3.04881	3.04881	7.98425	0.312543	7.704	8.3213	0.838926	13.5402	0.0619582	184.04	0.780242	0.223257	0.841173	2.06219	0.47619	1.56739	0.954594	0.0952381	0
AP-5	1848	Glutamate	74.2899	37	16.7994	58.8593	12.243	1.15683	1.01748	0.296184	0.734857	1.84597	0.727273	0.454545	0.333333	1.85797	1.54583	0.213002	7.23892	2.00783	1.45287	14.6268	0.0993293	216.056	0.671238	3	19	0.527778	13.5	14	19.1708	21.9185	2.75646	2.0938	0.703865	5.16558	0.393685	6.26923	0.0629704	43.0078	0.780651	0.67599	0.792292	1.63498	0.371429	1.41887	0.762619	0.142857	0
AP-5	1849	Glutamate	113.044	17	35.4885	108.185	26.7125	0.914018	0.982832	0.227206	0.460562	1.24225	0.571429	0.357143	0.214286	6.65983	5.59055	0.718641	14.8231	6.64966	1.32242	31.3807	0.0421413	986.496	0.844792	0	0	0	0	0	0	0	6.65983	5.59055	0.718641	14.8231	1.32242	31.3807	0.0421413	986.496	0.844792	0.914018	0.957014	6.76155	0.5	0.394134	0.273808	0.25	0
AP-5	1850	Glutamate	136.361	18	53.5101	133.104	36.9143	0.925756	1.16163	0.0787238	0.160162	2.30503	0.333333	0.333333	0.333333	7.90297	5.97295	0.159862	17.4056	7.57562	1.38846	45.9464	0.0302192	2113	0.886111	0	0	0	0	0	0	0	7.90297	5.97295	0.159862	17.4056	1.38846	45.9464	0.0302192	2113	0.886111	0.925756	0.974314	7.81521	0.714286	0.74572	1.0474	0.142857	0
AP-5	1851	Glutamate	197.678	25	92.3011	193.643	66.1976	0.396068	0.482662	0.0914161	0.237697	0.375627	0.357143	0.142857	0.0714286	8.363	7.95168	0.564094	24.6827	7.90712	1.87558	80.295	0.0233586	6450.81	0.910782	0	0	0	0	0	0	0	8.363	7.95168	0.564094	24.6827	1.87558	80.295	0.0233586	6450.81	0.910782	0.396068	0.979588	8.06846	0.6875	0.26169	0.178917	0.25	0
AP-5	1852	Glutamate	407.859	112	51.4362	148.455	33.7092	0.866238	0.855933	0.230678	0.527738	1.1967	0.657407	0.361111	0.203704	3.57547	3.45937	0.296953	15.8225	3.6416	14.2673	41.0785	0.347318	1891	0.234673	3	42	0.378378	33.5	44	42.3595	53.2602	4.23101	3.52204	0.594501	10.9573	2.34868	20.6315	0.119168	628.245	0.620952	0.454806	0.323025	1.18692	0.636364	1.06561	0.812291	0.163636	1.21845
AP-5	1853	Glutamate	268.042	21	87.9429	217.2	55.4751	0.420492	0.399101	0.111209	0.266208	0.594419	0.411765	0.176471	0	14.5633	7.50259	0.25417	26.3305	12.7639	21.1062	70.429	0.29968	5405.72	0.290349	0	0	0	0	0	0	0	14.5633	7.50259	0.25417	26.3305	21.1062	70.429	0.29968	5405.72	0.290349	0.420492	0.81032	10.86	0.842105	0.323823	0.255035	0.315789	0.6584
AP-5	1854	Glutamate	124.956	71	35.6108	99.7247	24.6568	0.60074	0.666106	0.110109	0.360534	0.853755	0.5	0.3	0.0833333	1.66077	1.32172	0.0707248	5.20091	1.75995	8.35813	29.465	0.283663	938.044	0.31141	3	30	0.428571	23.5	26	36.4624	54.5168	2.17136	1.02947	0.531162	3.86042	0.794045	9.17969	0.112516	112.844	0.651141	0.273426	0.795374	1.41981	0.419355	0.731119	0.57567	0.0806452	0
AP-5	1855	Glutamate	480.888	42	133.319	315.685	91.2672	0.588611	0.883971	0.0877681	0.193341	0.450944	0.424242	0.181818	0.151515	12.0457	7.78053	1.1562	28.7944	11.4497	16.3756	113.065	0.144833	13051.9	0.557978	0	0	0	0	0	0	0	12.0457	7.78053	1.1562	28.7944	16.3756	113.065	0.144833	13051.9	0.557978	0.588611	0.465208	5.45641	0.771429	0.718949	0.938693	0.314286	0.685756
AP-5	1856	Glutamate	325.892	67	73.6404	189.225	55.0488	0.644385	0.671308	0.205727	0.387149	0.751601	0.5	0.214286	0.142857	4.23964	3.87776	0.441426	17.5916	4.86406	16.2799	62.9413	0.258651	4226.64	0.346924	1	14	0.212121	0	0	0	0	5.63541	3.57622	0.987184	13.9203	2.38725	53.1314	0.0446725	2948	0.836276	0.364211	0.274223	1.35405	0.636364	0.642329	0.516671	0.159091	0.767796
AP-5	1857	Glutamate	72.6866	28	21.1708	69.8223	18.4291	1.12752	0.847682	0.373267	0.906088	1.87602	0.714286	0.571429	0.357143	1.81281	2.44436	0.0675426	7.06117	2.59595	1.00209	19.822	0.0505543	393.917	0.816776	2	13	0.481481	14	14	24.5499	24.5499	2.61668	0.395829	2.33679	2.89658	0.017971	9.39164	0.0019135	88.2033	0.992375	0.00719816	0.955569	2.57248	0.4375	0.909194	0.670452	0.125	0
AP-5	1858	Glutamate	367.115	142	27.0421	100.958	24.9132	1.50966	1.06693	0.511872	1.38545	2.62532	0.795082	0.663934	0.47541	2.2816	2.1831	0.0660095	10.9306	2.58532	13.9415	21.9456	0.635275	675.972	0.0497449	6	55	0.390071	21	36	19.3512	43.2916	3.31494	2.71009	0.557465	7.53697	3.28807	12.903	0.22483	354.258	0.4915	1.07517	0.250421	0.65201	0.524194	1.69235	1.01896	0.120968	1.58594
AP-5	1859	Glutamate	169.229	71	35.1819	119.873	39.3573	1.22834	0.971403	0.325819	1.07417	2.07836	0.735294	0.558824	0.323529	2.44641	3.41096	0.0919348	21.0017	2.38351	1.72655	37.2881	0.046303	1393.38	0.830818	6	49	0.7	11.6	23	25.4782	109.77	5.56216	3.34315	0.871212	11.3198	1.37368	27.5194	0.0499168	759.204	0.818867	0.505996	0.642174	1.55249	0.642857	1.46627	0.934705	0.0857143	1.17122
AP-5	1861	Glutamate	134.384	48	39.7591	104.662	30.0983	0.8473	0.726905	0.292985	0.531593	1.26878	0.688889	0.355556	0.222222	2.84239	2.37785	0.332321	9.78138	2.79966	3.7537	35.0608	0.107063	1243.35	0.650575	1	15	0.319149	0	0	0	0	3.22037	1.86366	1.1234	6.8688	1.94738	16.4379	0.112111	396.633	0.63786	0.525008	0.778833	2.22686	0.680851	1.04212	0.75077	0.148936	0.870009
AP-5	1862	Glutamate	63.409	22	10.2325	29.664	6.79128	1.2293	0.859013	0.60874	1.10546	1.82526	0.789474	0.684211	0.315789	2.75285	2.10311	0.724735	8.3519	2.88223	1.83633	8.48765	0.216353	75.4124	0.41507	2	12	0.571429	12	12	15.4409	15.4409	5.36922	0.679957	4.72382	6.07499	0.75421	8.04292	0.206682	86.271	0.576188	0.530857	0.200607	0.605727	0.857143	1.40678	0.803842	0.238095	0
AP-5	1863	Glutamate	38.0759	16	16.3473	34.7675	11.8188	0.859392	0.816872	0.324758	0.674276	0.864572	0.692308	0.307692	0.153846	2.21124	2.10864	0.20225	7.11857	2.37974	1.58948	14.1751	0.112132	203.46	0.63736	1	5	0.333333	0	0	0	0	3.16828	2.29996	0.351746	7.11857	1.18302	10.7903	0.109638	117.829	0.64383	0.372082	0.910096	2.31018	0.333333	0	0	0.2	0
AP-5	1864	Glutamate	276.398	68	41.5591	125.171	29.9204	1.08262	0.948867	0.303745	0.748353	1.68848	0.719298	0.473684	0.263158	4.42143	4.26332	0.2014	18.1049	4.06467	12.6385	33.9332	0.372452	1311.19	0.209074	1	14	0.208955	0	0	0	0	5.6146	4.03269	1.83358	14.9616	9.0947	23.7943	0.363562	902.228	0.219578	0.659466	0.432434	1.78394	0.745763	1.126	0.818709	0.220339	1.08795
AP-5	1866	Glutamate	75.258	17	21.9254	62.8214	15.6246	1.6093	1.28426	0.348006	1.44523	2.98174	0.714286	0.571429	0.428571	4.59639	3.09308	0.775283	11.684	4.42694	1.49838	18.9784	0.0789518	362.425	0.72872	0	0	0	0	0	0	0	4.59639	3.09308	0.775283	11.684	1.49838	18.9784	0.0789518	362.425	0.72872	1.6093	0.834747	3.92634	0.625	0.606967	0.492296	0.1875	0
AP-5	1867	Glutamate	188.234	24	64.2685	162.051	53.1385	0.71329	0.713749	0.169041	0.396073	1.07642	0.5	0.333333	0.166667	7.23196	6.19918	0.068593	20.5188	7.84308	5.83381	58.6774	0.0994219	3477.07	0.670987	1	5	0.217391	0	0	0	0	8.90198	6.33542	1.23561	20.5188	1.69298	59.2874	0.0285555	3517.86	0.892032	0.242178	0.78458	6.42106	0.75	0.766064	0.719326	0.25	0
AP-5	1868	Glutamate	70.6824	28	23.5058	60.4843	16.4678	1.17032	0.840456	0.3833	1.06728	1.9403	0.769231	0.538462	0.423077	2.61787	2.58749	0.285895	11.5692	2.52437	2.12375	20.1828	0.105226	411.854	0.655428	1	5	0.185185	0	0	0	0	2.50528	2.22136	0.300027	7.93179	0.829826	9.32707	0.0855739	117.554	0.709729	1.13102	0.853821	2.23519	0.607143	1.28254	0.751447	0.142857	0
AP-5	1869	Glutamate	60.405	16	13.9923	34.091	9.43314	0.669918	0.798412	0.139351	0.247432	0.857629	0.461538	0.307692	0.153846	3.75856	2.80755	0.671364	9.43831	3.77531	1.04204	11.8869	0.0876635	142.384	0.703592	1	5	0.333333	0	0	0	0	4.74549	2.78054	2.43341	8.67358	0.373483	7.97072	0.0468133	63.7073	0.829143	0.253417	0.189315	0.762369	0.666667	0.922095	0.770039	0.266667	0
AP-5	1870	Glutamate	590.662	65	91.1409	237.585	66.9782	0.75186	0.835862	0.136039	0.346533	1.16256	0.5	0.306452	0.177419	9.24458	8.48234	0.132107	37.0011	9.0871	10.0934	79.3379	0.12722	6396.38	0.599504	1	7	0.109375	0	0	0	0	9.48919	7.71359	0.40971	28.9217	6.0252	52.803	0.0881463	3462.75	0.719056	0.679682	0.0639527	0.590225	0.734375	0.84278	0.83884	0.25	0.891286
AP-5	1871	Glutamate	75.41	48	14.9873	43.1147	9.70305	0.946239	0.756445	0.312283	0.699568	1.40295	0.722222	0.472222	0.222222	1.41519	1.47039	0.13534	4.9985	1.57104	5.34449	11.4377	0.467269	159.385	0.131824	3	26	0.553191	9	11	8.60078	11.1775	1.72499	1.27647	0.237291	3.23786	0.281025	7.44654	0.0376347	55.6942	0.860208	0.877569	0.309418	0.496451	0.368421	0.851123	0.546679	0.131579	0
AP-5	1872	Glutamate	185	124	21.7551	62.697	16.8909	1.50395	1.01692	0.538219	1.48942	2.37172	0.793388	0.68595	0.487603	1.50321	1.96927	0.0696419	18.8022	1.49194	5.34065	18.7289	0.285155	379.294	0.309394	9	105	0.853659	13.75	24	9.26862	22.6519	2.09848	1.06151	0.870065	3.04161	0.25083	2.16133	0.300675	9.45842	0.428018	1.69063	0.31922	0.480128	0.487805	2.03623	0.866472	0.0650407	1.71606
AP-5	1873	Glutamate	47.5082	23	9.82986	32.9101	6.8412	1.3297	0.925388	0.612273	1.24088	2.04898	0.75	0.7	0.4	2.11496	1.41925	0.160328	6.50902	2.06558	1.2645	8.37348	0.151013	71.7141	0.544054	1	9	0.409091	0	0	0	0	2.60431	1.7313	0.789309	6.50902	1.01014	5.98557	0.168762	36.8474	0.505822	1.40885	0.692725	1.49591	0.636364	1.4042	0.580707	0.0909091	0
AP-5	1874	Glutamate	144.982	121	23.4869	87.2174	18.1333	1.34671	0.951121	0.406216	1.24786	2.2354	0.786517	0.674157	0.393258	1.28751	1.73603	0.0158114	13.9521	1.1982	6.64598	19.9012	0.333949	440.227	0.249309	4	92	0.766667	26	45	13.9441	21.3634	2.624	2.84306	0.597914	9.4289	0.759464	8.7756	0.144468	119.436	0.585827	1.21372	0.575014	0.694721	0.373626	1.67577	0.894669	0.0659341	1.24437
AP-5	1875	Glutamate	41.9895	15	18.223	37.9808	13.3037	1.00411	0.659688	0.451307	0.939191	1.49148	0.833333	0.583333	0.25	2.7901	2.81588	0.274089	8.40169	2.7993	1.02814	15.9209	0.0645782	254.532	0.772076	1	5	0.357143	0	0	0	0	4.22168	3.16014	0.274089	8.40169	1.006	11.7418	0.0856772	138.881	0.709247	0.9475	0.904531	2.71292	0.571429	0.707864	0.262328	0.142857	0
AP-5	1876	Glutamate	113.927	34	31.8908	85.6915	21.4263	0.982251	0.769809	0.331673	0.778028	1.45115	0.730769	0.5	0.192308	3.20271	2.15847	0.201556	8.34857	3.35078	8.3851	25.8407	0.324492	738.053	0.260114	0	0	0	0	0	0	0	3.20271	2.15847	0.201556	8.34857	8.3851	25.8407	0.324492	738.053	0.260114	0.982251	0.752164	2.59671	0.714286	1.09274	0.821529	0.214286	1.03967
AP-5	1877	Glutamate	227.284	71	16.6749	101.308	20.9597	1.18849	0.993986	0.286656	0.865407	2.10404	0.727273	0.515152	0.348485	3.00142	3.82421	0.2636	18.797	3.20118	6.62274	17.7432	0.373256	358.68	0.208295	4	39	0.557143	11.6667	16	6.1934	9.97312	3.95011	3.09199	0.539688	10.0557	3.14009	13.8226	0.285102	408.803	0.366353	1.51522	0.337298	1.09518	0.647059	1.59968	1.01978	0.117647	1.96641
AP-5	1878	Glutamate	126.336	32	25.6031	82.8741	20.5441	1.26966	1.03623	0.270074	1.3257	2.28577	0.724138	0.551724	0.344828	4.05967	3.81735	0.184619	15.2446	3.94798	2.0762	23.1188	0.0898057	538.789	0.697542	1	7	0.225806	0	0	0	0	4.56008	3.78179	0.894498	12.1332	1.31425	13.952	0.0917056	254.023	0.692331	1.12482	0.485251	1.97756	0.83871	1.43597	0.967996	0.258065	1.19532
AP-5	1879	Glutamate	72.9203	40	20.8005	48.595	15.6	1.34447	1.02317	0.493443	1.23936	2.3102	0.794118	0.558824	0.411765	1.86974	2.13247	0.207885	10.3403	1.82301	3.14618	18.1139	0.173689	338.011	0.495656	3	20	0.512821	15.5	23	24.5945	43.3734	2.13357	1.83777	0.326735	6.90661	1.70356	11.6018	0.146836	137.504	0.553429	0.890433	0.657923	1.23015	0.666667	1.73821	0.868005	0.111111	0
AP-5	1880	Glutamate	125.599	29	50.3052	119.939	38.0602	0.480303	0.667728	0.0726999	0.280516	0.385858	0.375	0.125	0.125	3.99718	2.67205	0.398779	8.50135	4.33099	3.52385	44.4655	0.079249	1989.59	0.727849	0	0	0	0	0	0	0	3.99718	2.67205	0.398779	8.50135	3.52385	44.4655	0.079249	1989.59	0.727849	0.480303	0.954942	4.28355	0.444444	0.286131	0.176512	0.166667	0
AP-5	1881	Glutamate	94.0158	28	28.1206	88.0517	25.9227	1.24119	1.11794	0.235627	0.771185	2.57969	0.625	0.5	0.375	2.38058	2.43309	0.172026	8.07251	3.35771	1.65277	26.9934	0.0612288	731.376	0.782531	1	10	0.37037	0	0	0	0	3.5201	2.89378	0.812045	6.74703	0.567532	14.1274	0.0463449	288.201	0.831241	0.608271	0.931308	3.24288	0.555556	1.15421	0.980562	0.166667	0
AP-5	1882	Glutamate	42.8808	13	17.2798	39.201	13.258	0.795088	0.639402	0.120103	0.836326	1.19299	0.636364	0.545455	0.181818	3.5734	4.22564	0.235321	14.3723	3.29852	0.894579	15.3748	0.0581849	237.184	0.792151	0	0	0	0	0	0	0	3.5734	4.22564	0.235321	14.3723	0.894579	15.3748	0.0581849	237.184	0.792151	0.795088	0.905413	3.23541	0.769231	0.828385	0.555093	0.153846	0
AP-5	1883	Glutamate	133.834	55	22.2663	49.3212	14.9005	1.29071	1.02441	0.387302	0.945925	2.2325	0.773585	0.584906	0.377358	2.4784	2.515	0.184272	11.586	2.43334	8.90272	16.7227	0.532375	358.906	0.093125	3	36	0.666667	19	21	33.3797	47.9245	4.32683	2.7615	1.63686	7.41897	0.811064	8.1599	0.123684	99.6763	0.61423	0.973777	0.249755	0.618993	0.654545	1.57736	0.924998	0.127273	1.21803
AP-5	1884	Glutamate	105.297	27	28.7733	75.7044	20.6678	0.995065	1.08388	0.136732	0.450705	1.59526	0.521739	0.391304	0.26087	4.0929	5.1429	0.0219317	19.3171	3.8999	0.902544	25.0343	0.0360523	627.533	0.865653	2	10	0.384615	20	20	53.2867	53.2867	5.04182	4.13269	1.0007	13.812	0.702819	17.2665	0.0407041	298.627	0.849671	0.270652	0.718958	2.91171	0.36	1.26656	1.24933	0.08	0
AP-5	1885	Glutamate	217.497	99	43.1983	122.275	35.2948	1.38145	1.00056	0.431557	1.19345	2.28744	0.775	0.6	0.4375	1.99682	2.34378	0.0762758	13.5548	2.19694	3.64977	39.2758	0.0929267	1555.91	0.688815	5	36	0.367347	21.25	32	30.1151	68.5267	2.5873	2.40499	0.487466	7.1298	1.182	11.0526	0.119442	174.437	0.636136	1.68164	0.528233	1.17234	0.609756	1.55945	0.932207	0.109756	2.01994
AP-5	1886	Glutamate	59.9809	16	16.7603	33.9244	9.94734	1.54851	0.980046	0.701392	1.60734	2.17811	0.833333	0.666667	0.5	4.05576	5.70565	0.3372	17.3072	3.74881	5.39827	12.6802	0.425724	189.929	0.162245	0	0	0	0	0	0	0	4.05576	5.70565	0.3372	17.3072	5.39827	12.6802	0.425724	189.929	0.162245	1.54851	0.555486	2.22124	0.714286	1.78458	1.02811	0.357143	0
AP-5	1887	Glutamate	202.238	22	75.4781	195.89	50.8936	0.27185	0.204456	0.159834	0.188554	0.349944	0.266667	0	0	10.2428	6.83671	1.21577	26.9449	9.19266	4.47153	64.2149	0.0696338	4143.55	0.75655	0	0	0	0	0	0	0	10.2428	6.83671	1.21577	26.9449	4.47153	64.2149	0.0696338	4143.55	0.75655	0.27185	0.96861	9.3281	0.882353	0.292227	0.201199	0.294118	0
AP-5	1888	Glutamate	34.0101	15	13.5824	31.9617	10.7686	0.905853	1.07196	0.126655	0.382359	1.2763	0.545455	0.363636	0.181818	2.35895	2.13279	0.279435	6.96902	2.26734	0.597162	12.2419	0.04878	150.221	0.822608	1	5	0.357143	0	0	0	0	3.64377	2.11245	0.989445	6.96902	0.316157	11.0253	0.0286755	121.658	0.891604	0.150686	0.939771	2.28298	0.384615	0	0	0.153846	0
AP-5	1889	Glutamate	93.7451	94	19.8812	50.2112	15.3579	1.23078	0.947805	0.403516	1.03237	2.10606	0.761364	0.590909	0.329545	1.03184	1.11673	0.021	5.20584	0.997288	1.64957	17.6873	0.0932629	315.563	0.687881	4	75	0.806452	20	23	14.173	28.5139	1.90521	1.03882	0.722319	3.26399	0.360306	4.29681	0.107595	22.8857	0.661417	0.599465	0.535614	0.539906	0.411111	1.61167	0.848467	0.0777778	1.6642
AP-5	1890	Glutamate	148.477	19	57.3655	135.468	37.438	0.411076	0.384101	0.140654	0.354463	0.503918	0.5	0.125	0	8.52444	4.65224	2.18697	15.9894	7.81458	5.83665	48.0847	0.121383	2346.2	0.613891	0	0	0	0	0	0	0	8.52444	4.65224	2.18697	15.9894	5.83665	48.0847	0.121383	2346.2	0.613891	0.411076	0.912385	7.52601	0.833333	0.492169	0.378435	0.333333	0.395155
AP-5	1891	Glutamate	165.995	81	39.277	110.213	31.9447	1.16804	1.07144	0.288374	0.610867	2.3462	0.666667	0.449275	0.347826	2.07004	2.30854	0.111517	11.8649	2.04933	7.59888	34.9833	0.217214	1281.57	0.413572	5	42	0.525	17.75	26	28.2058	79.3003	2.83037	1.89524	0.803172	6.41982	1.07788	12.7673	0.0903014	257.431	0.696723	1.09794	0.61893	1.28424	0.549296	1.69057	1.01789	0.084507	0.620085
AP-5	1892	Glutamate	50.6658	58	8.54345	18.5279	5.36107	1.4379	0.971337	0.601851	1.39511	2.41777	0.830189	0.622642	0.415094	0.893726	1.53176	0.042638	11.3501	0.873548	3.71898	6.08564	0.611107	50.8658	0.0582654	5	51	0.894737	12.75	21	6.87204	12.077	1.09063	1.22192	0.302828	2.91148	0.259007	1.38458	0.187065	1.98415	0.468989	2.36443	0.359724	0.319749	0.4	1.76967	0.765483	0.0545455	0
AP-5	1893	Glutamate	171.09	91	19.1846	73.3761	16.2257	1.59487	0.971399	0.820776	1.51599	2.58018	0.84375	0.75	0.484375	1.77294	1.86038	0.237539	11.0203	1.8801	4.05551	17.2978	0.234453	315.66	0.384587	4	37	0.411111	19.6667	24	5.28689	6.5024	1.76996	1.55324	0.496418	4.48221	0.513431	6.02321	0.149776	66.9979	0.580267	1.67405	0.428875	0.81529	0.621212	1.79093	0.863321	0.121212	2.0349
AP-5	1894	Glutamate	119.461	89	21.7758	62.7339	17.2657	1.49892	0.922879	0.721567	1.64468	2.28287	0.850575	0.712644	0.517241	1.35751	1.69779	0.109202	9.69393	1.34226	1.6928	19.5775	0.0864668	386.144	0.706994	4	80	0.909091	26.3333	33	19.0875	32.1495	3.32064	2.08088	1.60429	5.43724	0.045235	4.46502	0.00705035	31.0087	0.972325	0.0246881	0.482027	0.654357	0.494382	1.79461	0.792271	0.101124	1.46888
AP-5	1896	Glutamate	58.3795	29	7.12713	22.8935	5.50696	1.10178	1.0363	0.21373	0.778527	2.20333	0.666667	0.481481	0.296296	2.08498	2.09394	0.111629	8.91893	2.01309	2.13897	5.99884	0.356564	40.5613	0.224973	2	20	0.714286	13	13	6.20852	6.20852	3.69191	0.570837	3.28826	4.09555	0.33218	2.36937	0.174561	7.01062	0.65863	1.8719	0.348571	0.726764	0.551724	1.55081	0.861115	0.241379	2.34091
AP-5	1897	Glutamate	55.5829	19	19.1174	48.9255	13.5104	1.18685	1.06248	0.144959	0.954015	2.09957	0.692308	0.538462	0.307692	3.62845	4.05323	0.125539	11.6647	2.92542	1.0984	16.5165	0.0665027	274.003	0.76613	0	0	0	0	0	0	0	3.62845	4.05323	0.125539	11.6647	1.0984	16.5165	0.0665027	274.003	0.76613	1.18685	0.880226	2.71808	0.466667	1.35825	1.21251	0.133333	0
AP-5	1898	Glutamate	62.188	15	19.2935	56.6471	16.3955	0.756379	0.389637	0.381765	0.874148	0.962521	0.769231	0.615385	0	4.442	5.24909	0.194487	15.3364	4.14587	2.80365	17.6823	0.158557	320.525	0.527491	1	5	0.357143	0	0	0	0	7.06631	5.66679	0.330006	15.3364	2.58892	18.0631	0.143326	332.978	0.561423	0.602462	0.910901	4.04622	0.666667	0.694592	0.266847	0.2	0
AP-5	1899	Glutamate	95.4707	64	10.3465	52.8473	11.53	1.38546	0.960731	0.565283	1.2025	2.44088	0.819672	0.622951	0.442623	1.43934	2.134	0.155232	13.4852	1.49173	2.594	10.6427	0.243736	119.995	0.369735	3	53	0.84127	16.5	20	9.98402	10.892	3.16009	2.61441	1.0581	7.57819	0.390618	8.21273	0.101189	116.881	0.686696	0.522999	0.386303	0.585406	0.428571	1.45335	0.7982	0.047619	0
AP-5	1900	Glutamate	73.2479	63	16.1414	43.3093	12.1089	1.44933	1.01888	0.478867	1.43524	2.37647	0.762712	0.610169	0.491525	1.14013	1.0602	0.0957131	4.45387	1.16267	1.36813	14.2026	0.0963292	203.586	0.67942	3	54	0.870968	21	22	17.8741	20.2905	2.42737	0.438352	1.94985	2.76222	0.356875	2.93048	0.218476	13.0019	0.473633	0.660172	0.558717	0.660079	0.459016	1.63019	0.757057	0.0655738	0
AP-5	1901	Glutamate	49.4576	31	11.6883	35.3022	8.98979	0.914176	0.777778	0.302939	0.684482	1.35079	0.653846	0.423077	0.192308	1.57815	0.964318	0.319401	5.06666	1.59541	2.00291	10.2325	0.195739	108.717	0.452399	2	19	0.633333	10	10	8.05612	8.05612	2.04035	0.306904	1.47033	2.29204	1.3144	7.79971	0.16852	62.5631	0.506328	0.301108	0.697957	1.15064	0.571429	1.19979	0.846292	0.107143	0
AP-5	1902	Glutamate	49.5993	45	16.252	37.3991	12.2537	1.25888	1.01979	0.225642	1.20886	2.26317	0.689655	0.586207	0.344828	1.01396	0.963889	0.0686003	4.49171	1.10221	2.07263	14.2424	0.145526	207.14	0.5564	2	14	0.318182	26	26	32.182	32.182	1.08685	0.78117	0.420723	2.1991	0.320017	2.62971	0.19117	11.3284	0.536382	1.18369	0.738718	0.832726	0.419355	1.18086	0.907204	0.0967742	0
AP-5	1903	Glutamate	131.1	37	37.4596	96.8	26.5221	0.916582	0.904798	0.0949838	0.498755	1.70799	0.541667	0.458333	0.291667	3.80725	3.85765	0.099985	10.5351	3.54325	6.19022	31.8591	0.1943	1053.32	0.455114	1	8	0.222222	0	0	0	0	5.22296	4.33799	0.238686	10.426	4.57628	15.3848	0.351733	280.152	0.454373	0.680524	0.626327	2.28088	0.461538	0.703587	0.488492	0.153846	0
AP-5	1904	Glutamate	100.989	72	9.83492	56.6236	10.1753	1.57873	1.007	0.60228	1.73534	2.53885	0.814286	0.7	0.528571	1.42238	2.4479	0.0356931	14.0462	1.40263	3.35893	9.42597	0.356348	100.131	0.225195	4	65	0.915493	15.3333	19	9.12939	13.9952	9.23211	3.69441	6.09536	14.0462	1.12969	14.2331	0.0793707	203.856	0.727492	0.191907	0.489583	0.696375	0.388889	1.58373	0.901049	0.0555556	0
AP-5	1905	Glutamate	24.6446	26	6.24849	15.5382	4.832	1.48117	0.917953	0.692228	1.39962	2.16864	0.833333	0.708333	0.458333	0.985785	0.936029	0.115802	4.34785	0.94787	0.494463	5.5634	0.0888779	31.1959	0.700156	2	20	0.8	15	15	12.0666	12.0666	1.00389	1.33449	0.115802	2.98389	0.277554	1.25892	0.22047	1.66192	0.407955	1.93893	0.577215	0.569009	0.538462	1.8392	0.664605	0.0769231	0
AP-5	1906	Glutamate	205.834	34	67.5773	181.296	44.9892	0.605623	0.582599	0.175385	0.366163	0.879212	0.518519	0.296296	0.111111	6.46704	3.87013	0.620823	16.0252	6.05393	7.79448	56.8736	0.137049	3295.36	0.575988	0	0	0	0	0	0	0	6.46704	3.87013	0.620823	16.0252	7.79448	56.8736	0.137049	3295.36	0.575988	0.605623	0.88079	5.49382	0.793103	0.72466	0.589064	0.310345	0.905681
AP-5	1907	Glutamate	292.331	67	76.0919	217.69	59.6361	0.861079	0.965269	0.188275	0.360046	1.22784	0.517241	0.344828	0.224138	4.283	3.91213	0.0292746	17.1501	4.36314	12.3439	67.2373	0.183587	4673.22	0.475795	1	13	0.19697	0	0	0	0	5.17403	5.97011	0.270607	16.1154	6.83938	36.299	0.115668	2220.53	0.670685	1.14971	0.671345	2.97356	0.6	0.955481	1.04317	0.116667	0.92897
AP-5	1908	Glutamate	584.559	48	108.16	278.976	77.7557	0.538546	0.712226	0.113626	0.264116	0.550248	0.428571	0.171429	0.114286	11.9398	7.03321	0.595195	25.5187	12.1783	31.1603	88.8896	0.350551	8872.32	0.231243	0	0	0	0	0	0	0	11.9398	7.03321	0.595195	25.5187	31.1603	88.8896	0.350551	8872.32	0.231243	0.538546	0.0985651	1.2259	0.783784	0.643413	0.768251	0.378378	0.673901
AP-5	1909	Glutamate	267.44	42	58.1302	126.223	32.7241	0.767325	0.854004	0.123001	0.322572	1.19181	0.454545	0.363636	0.212121	6.93509	5.44863	0.375215	19.4194	6.36763	22.8288	41.2776	0.553054	2225	0.0828205	0	0	0	0	0	0	0	6.93509	5.44863	0.375215	19.4194	22.8288	41.2776	0.553054	2225	0.0828205	0.767325	0.279388	1.82243	0.714286	0.937716	0.884709	0.314286	1.15617
AP-5	1910	Glutamate	84.7765	25	33.3288	75.2036	23.7234	1.0544	0.927632	0.179233	0.889904	1.826	0.625	0.5	0.3125	2.95282	2.77998	0.313019	9.72251	3.39106	1.49294	28.889	0.0516786	836.806	0.813102	1	5	0.208333	0	0	0	0	3.96167	2.98702	1.3288	9.72251	1.44345	23.1191	0.0624354	536.577	0.778749	1.05511	0.887081	3.13348	0.666667	1.26223	0.873877	0.166667	0
AP-5	1911	Glutamate	382.603	67	98.7094	231.256	75.0456	0.854876	0.984554	0.223584	0.363735	1.37846	0.5	0.315789	0.236842	6.30101	5.88011	0.0514296	23.5754	5.71049	4.67369	87.5548	0.0533801	7687.69	0.807571	0	0	0	0	0	0	0	6.30101	5.88011	0.0514296	23.5754	4.67369	87.5548	0.0533801	7687.69	0.807571	0.854876	0.324587	1.88163	0.75	0.953781	1.01183	0.275	1.11689
AP-5	1912	Glutamate	110.701	67	20.3447	53.6404	13.4758	1.16203	0.884907	0.40902	0.999631	1.75237	0.759259	0.592593	0.277778	1.8647	2.8074	0.0590339	15.2052	1.65226	3.86663	16.8167	0.229928	297.753	0.392016	4	40	0.606061	18.3333	26	26.6659	38.7416	3.97824	4.55539	0.794451	12.6505	0.552643	8.61387	0.0631661	75.1183	0.777212	0.724169	0.214968	0.360564	0.5	1.21987	0.906732	0.125	1.77448
AP-5	1913	Glutamate	44.356	19	15.4697	38.5471	10.24	0.976761	0.90688	0.28919	0.814362	1.03343	0.6875	0.5625	0.1875	2.38101	1.43027	0.42757	5.37153	2.33453	1.56455	13.0245	0.120124	172.084	0.617037	0	0	0	0	0	0	0	2.38101	1.43027	0.42757	5.37153	1.56455	13.0245	0.120124	172.084	0.617037	0.976761	0.858575	2.11572	0.666667	0.891925	0.48361	0.166667	0
AP-5	1914	Glutamate	132.859	16	57.0979	130.808	38.8876	0.195234	0.123395	0.136374	0.19574	0.254698	0.0833333	0	0	8.17629	4.74738	1.28532	18.3119	8.30371	1.84838	48.8138	0.0378658	2386.21	0.859387	0	0	0	0	0	0	0	8.17629	4.74738	1.28532	18.3119	1.84838	48.8138	0.0378658	2386.21	0.859387	0.195234	0.984558	8.72051	0.642857	0.272026	0.087932	0.357143	0
AP-5	1915	Glutamate	73.7552	45	25.6181	60.5789	18.4406	1.26982	0.926451	0.409906	1.01925	2.21292	0.809524	0.571429	0.380952	1.65166	1.99904	0.113283	6.78658	1.639	2.42623	22.1875	0.109351	498.172	0.644577	4	29	0.659091	12.6667	22	20.5822	45.31	2.56205	2.34138	0.461247	6.78658	0.687392	11.1318	0.0617506	124.389	0.780893	0.539559	0.81311	1.36298	0.409091	1.36344	0.796683	0.0909091	0
AP-5	1916	Glutamate	195.535	43	56.192	173.118	39.3297	0.665895	0.762366	0.149409	0.370528	0.83429	0.555556	0.305556	0.138889	4.44632	3.65264	0.324871	12.3971	4.54732	5.86947	48.1428	0.121918	2352.18	0.612559	1	5	0.119048	0	0	0	0	4.58284	3.50979	0.725129	12.3432	1.93857	24.0557	0.0718417	620.609	0.756953	0.549802	0.885355	4.12186	0.657895	0.845851	0.769255	0.184211	0.57876
AP-5	1917	Glutamate	47.6173	13	11.7475	28.6068	7.57861	0.663674	0.775098	0.197828	0.330348	0.874097	0.454545	0.363636	0.0909091	3.96811	3.5243	0.742388	12.5895	3.66287	1.24649	9.80641	0.12711	97.7195	0.599772	0	0	0	0	0	0	0	3.96811	3.5243	0.742388	12.5895	1.24649	9.80641	0.12711	97.7195	0.599772	0.663674	0.249587	0.990388	0.769231	0.75961	0.75032	0.230769	0
AP-5	1918	Glutamate	107.678	35	35.377	78.6702	25.2611	0.938545	0.743062	0.389205	0.694335	1.27006	0.740741	0.407407	0.222222	3.08541	2.3198	0.067082	9.13493	3.0765	2.71632	30.6178	0.088717	944.827	0.70061	0	0	0	0	0	0	0	3.08541	2.3198	0.067082	9.13493	2.71632	30.6178	0.088717	944.827	0.70061	0.938545	0.640732	2.02919	0.758621	0.878121	0.554679	0.241379	1.18143
AP-5	1919	Glutamate	247.022	32	109.976	235.867	76.0547	0.435855	0.485969	0.174221	0.267915	0.450754	0.333333	0.133333	0.133333	7.04846	5.49482	0.219201	16.6874	7.71944	11.0154	93.9053	0.117303	8939.55	0.624139	0	0	0	0	0	0	0	7.04846	5.49482	0.219201	16.6874	11.0154	93.9053	0.117303	8939.55	0.624139	0.435855	0.954841	7.6086	0.647059	0.275609	0.16263	0.294118	0
AP-5	1920	Glutamate	101.967	23	30.3506	66.0455	22.3824	0.576497	0.519595	0.218475	0.38263	0.739934	0.611111	0.222222	0.0555556	3.65598	3.18161	0.675625	12.5721	4.43336	2.02074	26.5891	0.0759988	711.065	0.737431	1	5	0.227273	0	0	0	0	3.97104	3.06202	1.30699	8.71327	1.38209	11.6514	0.118956	211.469	0.619968	0.608941	0.355363	1.64706	0.65	0.860972	0.613464	0.15	0
AP-5	1921	Glutamate	145.629	34	44.513	124.854	36.9182	1.14676	1.04746	0.332386	0.793268	2.18037	0.72	0.52	0.28	4.45329	3.9384	0.18868	12.3089	4.2832	4.20416	40.6756	0.103358	1672.18	0.660397	2	13	0.393939	8	8	8.40991	8.40991	6.64537	3.84068	0.538697	12.3089	5.23364	39.4645	0.132616	1584.84	0.586485	0.735232	0.855514	3.77538	0.740741	1.15498	0.914661	0.185185	0
AP-5	1922	Glutamate	90.4562	35	21.1422	77.0865	20.9174	1.26867	0.968596	0.379751	0.999527	2.28078	0.766667	0.5	0.4	2.41024	3.25869	0.146997	13.6645	2.58446	0.930173	21.0095	0.0442739	442.265	0.837603	2	19	0.558824	12	12	18.3001	18.3001	4.83108	4.20243	0.617357	13.6645	0.956016	22.676	0.0421598	515.116	0.844729	0.655266	0.838614	2.23111	0.46875	1.21635	0.753887	0.125	0
AP-5	1923	Glutamate	302.261	24	105.034	268.717	68.6415	0.334024	0.281326	0.131985	0.23648	0.522878	0.352941	0.117647	0	13.2265	6.59344	0.818413	22.1091	12.5942	20.2558	86.3806	0.234494	7871.91	0.38452	0	0	0	0	0	0	0	13.2265	6.59344	0.818413	22.1091	20.2558	86.3806	0.234494	7871.91	0.38452	0.334024	0.889025	11.6834	0.894737	0.307687	0.21594	0.473684	0.47389
AP-5	1924	Glutamate	231.165	33	78.1659	196.758	52.6375	0.840223	0.852433	0.21548	0.472939	1.21094	0.583333	0.375	0.166667	7.32257	7.47582	0.0537587	30.7034	7.005	15.6071	64.7822	0.240917	4440.31	0.374191	0	0	0	0	0	0	0	7.32257	7.47582	0.0537587	30.7034	15.6071	64.7822	0.240917	4440.31	0.374191	0.840223	0.851156	6.14867	0.769231	0.751289	0.806068	0.269231	0.488803
AP-5	1925	Glutamate	82.5077	20	15.9683	40.164	11.6574	0.560001	0.679755	0.132606	0.333527	0.572151	0.444444	0.166667	0.111111	4.34251	4.32681	0.185691	18.991	4.12538	1.75958	13.8688	0.126873	195.441	0.600351	1	5	0.263158	0	0	0	0	5.47018	4.49825	1.22651	18.991	1.4141	13.7154	0.103103	190.111	0.661078	0.437398	0.0421225	0.182918	0.5	0.670062	0.733806	0.25	0
AP-5	1926	Glutamate	107.965	17	33.652	98.7698	23.1725	0.355956	0.258749	0.176195	0.272181	0.492427	0.333333	0.0833333	0	6.54613	5.40152	1.67162	19.47	6.35091	5.00153	28.4552	0.175769	834.712	0.491422	0	0	0	0	0	0	0	6.54613	5.40152	1.67162	19.47	5.00153	28.4552	0.175769	834.712	0.491422	0.355956	0.914828	6.17311	0.642857	0.502122	0.276317	0.357143	0
AP-5	1928	Glutamate	287.93	43	90.0356	260.965	61.172	0.585028	0.708324	0.11197	0.295762	0.756132	0.424242	0.242424	0.121212	7.20971	4.97384	0.242547	19.1692	6.69605	12.0645	76.0175	0.158707	5924.21	0.527165	0	0	0	0	0	0	0	7.20971	4.97384	0.242547	19.1692	12.0645	76.0175	0.158707	5924.21	0.527165	0.585028	0.906349	6.21345	0.657143	0.395317	0.335468	0.228571	0.675559
AP-5	1929	Glutamate	154.629	15	57.0395	148.864	36.7655	0.601589	1.02018	0.0636827	0.130508	0.361324	0.307692	0.153846	0.153846	11.0449	3.74479	0.629325	15.3373	10.3086	4.71666	47.7531	0.0987719	2302.6	0.672751	0	0	0	0	0	0	0	11.0449	3.74479	0.629325	15.3373	4.71666	47.7531	0.0987719	2302.6	0.672751	0.601589	0.962718	10.6332	0.733333	0.230092	0.16238	0.266667	0
AP-5	1931	Glutamate	188.4	15	76.1922	185.654	48.3743	0.209386	0.189605	0.0622831	0.116384	0.296217	0.181818	0	0	13.8551	3.71642	8.74383	18.5251	12.56	2.86902	63.7529	0.0450022	4072.66	0.835161	0	0	0	0	0	0	0	13.8551	3.71642	8.74383	18.5251	2.86902	63.7529	0.0450022	4072.66	0.835161	0.209386	0.985422	13.261	0.769231	0.268959	0.192892	0.538462	0.344249
AP-5	1932	Glutamate	157.138	39	23.1828	102.871	23.4355	1.12908	1.00882	0.211925	0.843882	2.18906	0.606061	0.515152	0.333333	3.96546	3.73015	0.220184	15.2659	4.02918	2.59049	23.1651	0.111828	543.33	0.638145	2	11	0.289474	13	13	15.358	15.358	4.6035	2.64456	1.44731	8.59206	1.01606	12.9255	0.188328	305.907	0.542602	0.851275	0.550137	2.27493	0.828571	1.18223	1.00588	0.2	1.65725
AP-5	1933	Glutamate	89.121	36	23.2844	67.3361	21.1242	1.21304	0.739554	0.623501	1.08049	1.88793	0.84	0.64	0.28	2.57771	3.00066	0.261773	12.3408	2.47558	1.75348	22.1613	0.0791238	494.197	0.728216	1	17	0.485714	0	0	0	0	4.18228	3.59233	1.16521	12.3408	1.85628	23.1587	0.0801547	539.77	0.7252	0.982744	0.755558	1.92389	0.777778	1.4123	0.805751	0.148148	0
AP-5	1934	Glutamate	176.116	23	69.6271	174.974	46.8954	0.135921	0.0915137	0.0623955	0.123188	0.19409	0.0769231	0	0	7.93996	4.12977	2.65984	16.4609	7.65723	2.10555	59.3222	0.0354935	3523.56	0.867592	0	0	0	0	0	0	0	7.93996	4.12977	2.65984	16.4609	2.10555	59.3222	0.0354935	3523.56	0.867592	0.135921	0.993512	7.95334	0.733333	0.160564	0.0612621	0.2	0
AP-5	1935	Glutamate	89.9582	35	25.9272	69.1912	19.4862	1.00889	0.892605	0.361014	0.683476	1.13694	0.785714	0.464286	0.214286	2.56769	2.68252	0.184353	10.0753	2.57023	6.855	21.8855	0.313221	525.966	0.2735	2	16	0.470588	9	9	5.86328	5.86328	4.19668	3.04206	0.184353	10.0753	4.44689	17.6025	0.252628	329.623	0.355983	0.592897	0.769149	2.03504	0.533333	1.05063	0.840528	0.166667	0
AP-5	1936	Glutamate	139.162	35	17.1619	57.6114	12.0915	0.848385	0.883623	0.176558	0.339647	1.45733	0.48	0.36	0.2	3.31108	3.15288	0.122376	12.3995	3.97606	2.072	14.6995	0.140957	220.368	0.56688	0	0	0	0	0	0	0	3.31108	3.15288	0.122376	12.3995	2.072	14.6995	0.140957	220.368	0.56688	0.848385	0.306066	1.25273	0.444444	1.33515	1.18479	0.185185	0
AP-5	1937	Glutamate	76.1106	25	12.0187	28.6067	6.53548	0.952687	0.961958	0.301102	0.552729	0.961383	0.727273	0.363636	0.227273	3.1343	2.187	0.462108	9.81408	3.04442	3.86897	8.86636	0.436365	93.5812	0.153981	0	0	0	0	0	0	0	3.1343	2.187	0.462108	9.81408	3.86897	8.86636	0.436365	93.5812	0.153981	0.952687	0.164447	0.521506	0.666667	1.09481	0.847937	0.291667	1.83466
AP-5	1939	Glutamate	75.1264	34	20.5659	45.8931	15.4608	1.11729	0.891689	0.524324	0.814432	1.97124	0.827586	0.551724	0.310345	1.87762	2.12588	0.0822982	7.79407	2.2096	1.16868	18.1557	0.0643696	330.996	0.772723	2	20	0.606061	22	22	43.9603	43.9603	2.58892	2.69071	0.257391	7.50491	0.800279	11.8676	0.0674339	141.481	0.763268	1.18272	0.38015	0.865432	0.451613	1.68959	0.959253	0.129032	0
AP-5	1940	Glutamate	139.691	21	25.4699	65.8977	17.1387	1.11608	0.942646	0.18656	1.04196	1.83431	0.666667	0.533333	0.333333	5.57793	8.40765	0.257379	29.3202	6.65195	8.48351	19.9814	0.42457	471.226	0.163161	1	6	0.3	0	0	0	0	7.01223	10.6409	0.257379	29.3202	3.4964	12.3985	0.282002	165.948	0.313667	1.37322	0.471739	3.29488	0.647059	1.37776	0.937874	0.352941	1.51531
AP-5	1941	Glutamate	41.579	32	12.5423	32.1355	10.3773	1.26702	0.926987	0.554699	1.16716	1.88435	0.793103	0.62069	0.37931	1.37611	2.41023	0.103856	13.0687	1.29934	1.08539	11.4595	0.0947155	132.498	0.683861	3	26	0.83871	12	15	14.2975	22.9466	2.5344	2.23728	0.667025	5.01409	0.372647	3.28673	0.113379	10.9415	0.634147	0.743732	0.768962	1.03138	0.483871	1.53343	0.882038	0.0967742	0
AP-5	1942	Glutamate	72.7127	14	28.2237	71.2397	18.5763	0.543541	0.454047	0.177956	0.434263	0.722973	0.636364	0.272727	0	5.76301	4.83658	0.201249	15.7508	5.19377	0.926654	23.874	0.0388143	570.828	0.856128	0	0	0	0	0	0	0	5.76301	4.83658	0.201249	15.7508	0.926654	23.874	0.0388143	570.828	0.856128	0.543541	0.979741	5.47997	0.692308	0.4408	0.249552	0.153846	0
AP-5	1943	Glutamate	134.567	30	48.3893	112.337	34.7669	0.709513	0.766404	0.188521	0.41595	0.90923	0.571429	0.321429	0.107143	4.64024	3.85098	0.266987	12.9139	4.48557	6.32997	41.6541	0.151965	1775.13	0.541936	1	7	0.241379	0	0	0	0	5.99621	3.68401	0.266987	12.9139	7.31736	38.2845	0.191131	1519.25	0.461145	0.414031	0.830759	3.85492	0.633333	0.627764	0.622918	0.2	0.612941
AP-5	1944	Glutamate	82.9762	24	26.4383	74.0906	21.9658	1.01422	0.507009	0.577892	0.820309	1.38215	1	0.5	0.25	2.72547	2.54724	0.195454	7.1904	3.45734	2.12278	24.2123	0.0876737	590.739	0.703563	0	0	0	0	0	0	0	2.72547	2.54724	0.195454	7.1904	2.12278	24.2123	0.0876737	590.739	0.703563	1.01422	0.848799	3.06218	0.714286	0.998935	0.73179	0.285714	0
AP-5	1945	Glutamate	161.104	29	56.7132	151.992	38.2416	0.490491	0.493596	0.110977	0.223633	0.921867	0.37037	0.296296	0.037037	5.75371	3.97308	0.427679	14.2894	5.55531	1.98233	48.3267	0.0410192	2339.4	0.848599	0	0	0	0	0	0	0	5.75371	3.97308	0.427679	14.2894	1.98233	48.3267	0.0410192	2339.4	0.848599	0.490491	0.942711	5.42409	0.655172	0.641567	0.430764	0.241379	0.68215
AP-5	1946	Glutamate	65.9645	28	15.3514	51.9142	14.5409	0.895171	0.581653	0.462418	0.702162	1.25523	0.846154	0.423077	0.153846	2.44313	2.4441	0.43624	8.87376	2.35588	0.798236	14.9303	0.0534641	223.551	0.807299	1	11	0.407407	0	0	0	0	2.53208	1.81886	0.67629	5.33313	0.587117	8.49008	0.0918298	120.076	0.696068	0.597061	0.787002	1.92275	0.678571	1.14143	0.70627	0.0714286	0
AP-5	1947	Glutamate	53.3595	26	10.5942	25.7631	7.70357	1.026	0.785732	0.503064	0.877512	1.25185	0.761905	0.571429	0.190476	1.96034	1.46431	0.226738	5.84921	2.05229	1.0803	9.19911	0.117435	85.7906	0.623804	2	14	0.56	14	14	20.4808	20.4808	1.37454	1.08935	0.320234	3.35512	0.264939	2.09515	0.16755	7.01481	0.519956	1.21048	0.282184	0.602289	0.695652	1.47555	0.922119	0.130435	0
AP-5	1948	Glutamate	34.9419	23	8.52553	30.6251	8.63488	1.19246	1.09414	0.242045	0.873953	1.91823	0.571429	0.5	0.357143	1.32505	1.60108	0.412098	6.69608	1.51921	1.1445	8.50371	0.134588	73.6229	0.581794	1	10	0.454545	0	0	0	0	2.96771	2.62933	0.519516	6.69608	1.09248	9.44007	0.115728	90.3085	0.628138	1.95398	0.876458	1.39205	0.3125	0	0	0.125	0
AP-5	1950	Glutamate	80.7692	23	8.43398	23.0866	4.92192	1.63171	1.08509	0.541808	1.67233	2.68849	0.8	0.7	0.55	3.67615	2.99527	0.131229	10.7449	3.5117	2.00707	6.60684	0.303787	47.6786	0.285149	0	0	0	0	0	0	0	3.67615	2.99527	0.131229	10.7449	2.00707	6.60684	0.303787	47.6786	0.285149	1.63171	0.214507	0.787527	0.727273	1.87511	1.02016	0.409091	2.5776
AP-5	1951	Glutamate	47.479	16	20.3959	41.5677	14.1992	0.610669	0.516727	0.246087	0.492342	0.851439	0.636364	0.272727	0.0909091	3.83641	3.69629	0.480683	13.1525	2.96744	2.08397	17.4488	0.119433	308.804	0.618769	0	0	0	0	0	0	0	3.83641	3.69629	0.480683	13.1525	2.08397	17.4488	0.119433	308.804	0.618769	0.610669	0.875496	2.77118	0.615385	0.927981	0.509734	0.230769	0
AP-5	1953	Glutamate	90.298	14	18.4518	45.7504	12.5975	0.784425	0.406251	0.543038	0.690867	1.10664	0.916667	0.333333	0.0833333	6.946	5.64785	1.78212	19.6724	6.44986	4.90026	15.019	0.326271	249.583	0.258052	0	0	0	0	0	0	0	6.946	5.64785	1.78212	19.6724	4.90026	15.019	0.326271	249.583	0.258052	0.784425	0.262971	1.8266	1	0.784425	0.406251	0.428571	1.13942
AP-5	1955	Glutamate	91.5837	18	35.6067	80.1706	25.307	0.690014	0.660541	0.271586	0.469781	0.991043	0.625	0.3125	0.125	5.38728	4.50652	0.872523	14.4066	5.08799	3.70006	30.6668	0.120654	954.14	0.615711	0	0	0	0	0	0	0	5.38728	4.50652	0.872523	14.4066	3.70006	30.6668	0.120654	954.14	0.615711	0.690014	0.873672	4.70671	0.666667	0.965718	0.689911	0.333333	0.766489
AP-5	1956	Glutamate	99.0955	18	44.5161	91.8024	32.0504	0.573587	0.531984	0.176252	0.386617	0.926508	0.583333	0.333333	0.0833333	5.53537	6.09482	0.365207	21.7038	5.50531	4.4914	38.5264	0.11658	1504.46	0.625973	1	5	0.294118	0	0	0	0	8.95551	6.44704	2.81173	21.7038	3.95601	27.7012	0.14281	783.004	0.562608	0.46507	0.919217	5.35825	0.571429	0.654322	0.531769	0.214286	0
AP-5	1957	Glutamate	39.5413	18	14.907	38.3865	10.8203	0.493288	0.701451	0.164629	0.219524	0.292048	0.1875	0.1875	0.0625	2.32596	2.26347	0.239604	7.50613	2.19674	0.391038	13.0191	0.0300358	169.649	0.886761	1	6	0.352941	0	0	0	0	2.10698	1.38044	0.704092	3.7436	0.262589	3.9377	0.0781804	23.9253	0.732387	0.832454	0.95837	2.22913	0.333333	0.256775	0.019458	0.111111	0
AP-5	1959	Glutamate	115.615	13	29.2486	88.1038	22.2754	0.803106	0.80733	0.18342	0.507823	1.29661	0.545455	0.363636	0.0909091	9.63462	7.9503	0.856241	24.496	8.8935	8.65547	24.5137	0.353087	675.838	0.228581	0	0	0	0	0	0	0	9.63462	7.9503	0.856241	24.496	8.65547	24.5137	0.353087	675.838	0.228581	0.803106	0.762041	7.34198	0.846154	0.941837	0.785057	0.384615	0
AP-5	1960	Glutamate	748.802	253	223.676	537.8	163.721	0.805804	0.811601	0.196764	0.501349	1.21641	0.601594	0.330677	0.179283	2.97144	3.83339	0.0186815	18.048	2.95969	34.7195	192.905	0.179983	38417.6	0.482942	8	155	0.615079	31.7143	61	84.2522	299.632	4.67657	3.12055	0.92488	10.772	2.91481	25.8139	0.156612	1542.83	0.642389	0.480562	0.718214	2.13413	0.383399	0.802773	0.76875	0.0909091	0.606473
AP-5	1961	Glutamate	225.275	253	35.8023	91.8574	31.8465	1.41279	0.991156	0.508624	1.27449	2.2824	0.800797	0.649402	0.426295	0.89395	1.43809	0.0189737	12.1087	0.890416	4.85327	33.5328	0.144732	1148	0.558209	7	235	0.93254	25.6667	90	14.742	34.5558	2.39805	2.41481	0.431855	5.21728	0.37756	3.02032	0.149193	10.9643	0.560878	0.940774	0.300349	0.268497	0.288538	1.89592	0.801117	0.0316206	0.92461
AP-5	1962	Glutamate	216.451	55	59.3224	209.827	51.7754	0.273166	0.213461	0.0848081	0.240644	0.393081	0.365385	0.0384615	0	3.97189	4.62593	0.400676	20.825	3.93548	4.18814	55.5192	0.0754359	3099.92	0.739103	3	20	0.37037	7.5	8	8.09521	9.19292	4.99748	4.05073	0.948126	15.1067	2.18584	29.3436	0.0718879	1368.01	0.749793	0.215732	0.969399	3.88569	0.37037	0.287406	0.141903	0.0925926	0
AP-5	1963	Glutamate	127.372	14	39.0981	98.8802	25.6474	0.414874	0.320855	0.150249	0.409551	0.598945	0.545455	0.181818	0	9.76444	7.89538	0.387495	25.855	9.09798	10.3893	31.3893	0.330983	1093.22	0.252656	0	0	0	0	0	0	0	9.76444	7.89538	0.387495	25.855	10.3893	31.3893	0.330983	1093.22	0.252656	0.414874	0.688626	6.74704	0.769231	0.451369	0.270632	0.461538	0.640304
AP-5	1964	Glutamate	71.0445	16	21.911	63.0308	17.7297	0.331322	0.328452	0.102183	0.188451	0.47322	0.307692	0.0769231	0	4.24348	3.42062	1.0027	11.6357	4.44028	3.24925	19.6637	0.165241	397.219	0.513204	0	0	0	0	0	0	0	4.24348	3.42062	1.0027	11.6357	3.24925	19.6637	0.165241	397.219	0.513204	0.331322	0.887202	4.20205	0.466667	0.58783	0.280278	0.333333	0
AP-5	1965	Glutamate	150.372	226	13.546	41.0416	10.9513	1.55272	0.969346	0.631304	1.60646	2.4172	0.873303	0.696833	0.511312	0.672932	0.598809	0.0214709	4.58524	0.665363	5.44989	11.0459	0.493388	151.712	0.115082	5	221	0.982222	51.25	87	13.3041	26.3766	3.59716	0.993336	2.59865	4.58524	0.751558	4.33797	0.173251	19.3828	0.496553	0.337149	0.270607	0.180852	0.349776	1.91591	0.730406	0.0313901	1.45648
AP-5	1966	Glutamate	29.2803	63	7.25874	19.8688	4.96075	1.22671	0.916782	0.488133	1.06289	1.73676	0.816667	0.55	0.316667	0.472806	0.225438	0.0749466	1.00094	0.464767	0.62874	6.18497	0.101656	38.6492	0.664956	2	62	1	0	0	0	0	0.472806	0.225438	0.0749466	1.00094	0.62874	6.18497	0.101656	38.6492	0.664956	1.22671	0.678572	0.320465	0.241935	1.16222	0.486617	0.0322581	0
AP-5	1967	Glutamate	21.0214	23	6.97158	20.0114	4.73564	0.384164	0.332386	0.0769914	0.355256	0.576721	0.52381	0.190476	0	0.955518	0.368452	0.42562	1.72972	0.913974	0.403849	5.94571	0.0679227	35.5146	0.761771	1	20	0.909091	0	0	0	0	1.56195	0.237268	1.39417	1.72972	0.0342398	1.56381	0.0218951	2.44668	0.916132	0.0769914	0.951951	0.909607	0.173913	0	0	0.0869565	0
AP-5	1968	Glutamate	18.0402	22	6.07705	17.4598	3.96331	0.402124	0.218109	0.209036	0.438604	0.517264	0.5625	0	0	0.882579	0.317047	0.14384	1.53775	0.82001	0.31811	5.12035	0.0621267	26.3192	0.779715	1	11	0.52381	0	0	0	0	0.700259	0.330904	0.14384	1.00703	0.296396	2.23569	0.132575	5.08617	0.586585	0.41338	0.967827	0.83142	0.222222	0	0	0.111111	0
AP-5	1969	Glutamate	186.75	31	51.3197	162.029	50.6088	0.518081	0.497692	0.185686	0.311088	0.684784	0.44	0.24	0.04	6.313	7.23324	0.784272	22.6456	6.02421	3.45288	50.8484	0.0679055	2597.48	0.761823	1	5	0.166667	0	0	0	0	7.79088	7.67065	0.784272	22.6456	3.50924	55.9314	0.0627419	3140.63	0.777791	0.570818	0.778127	4.84385	0.740741	0.578574	0.516236	0.222222	0.96477
AP-5	1970	Glutamate	84.6965	62	23.738	63.6314	18.8746	0.762223	0.636206	0.287608	0.582663	1.08946	0.701754	0.333333	0.105263	1.4174	0.976845	0.243343	5.19347	1.36607	1.62972	21.3826	0.0762173	459.87	0.736783	2	30	0.491803	16	16	0.678278	0.678278	2.0197	0.998742	0.728255	5.19347	1.78295	16.8618	0.105739	287.5	0.654068	0.503288	0.711792	0.988299	0.474576	1.09349	0.63753	0.0847458	0
AP-5	1971	Glutamate	75.5161	50	14.4343	33.2748	9.96434	1.32175	1.0032	0.359571	1.14614	2.1964	0.75	0.583333	0.375	1.54115	1.43099	0.1317	5.70726	1.51032	2.66647	12.1123	0.220146	153.819	0.408511	4	37	0.755102	12.6667	15	11.5338	19.6464	2.56335	1.23596	1.63036	3.94776	0.233231	2.82092	0.158935	9.76402	0.632117	0.720966	0.424018	0.653473	0.58	1.75601	0.905331	0.12	1.74217
AP-5	1972	Glutamate	123.214	29	41.0063	109.074	29.8074	0.549362	0.573235	0.118112	0.369973	0.769719	0.555556	0.259259	0.0740741	4.40049	3.49768	0.468053	12.794	4.24875	3.34947	35.6901	0.0938489	1285	0.686257	1	6	0.214286	0	0	0	0	5.00892	3.35342	0.828629	12.794	2.41605	32.961	0.0733002	1092.27	0.745479	0.440667	0.860083	3.78479	0.517241	0.83515	0.711852	0.206897	0.790547
AP-5	1973	Glutamate	114.95	80	25.1793	75.3468	17.8653	0.879611	0.811495	0.247075	0.561599	1.43589	0.644737	0.394737	0.223684	1.43371	1.75466	0.145086	10.8664	1.43688	3.37769	21.5679	0.156607	476.583	0.531726	4	60	0.759494	19	23	20.8972	34.7541	2.80751	2.78797	0.610226	7.58873	0.369307	5.05982	0.0754232	32.3554	0.739488	0.667044	0.655474	0.953757	0.435897	1.28754	0.798575	0.0897436	1.26458
AP-5	1974	Glutamate	117.131	88	11.1562	30.6452	7.8299	1.31165	1.01456	0.357471	1.10492	2.24133	0.755814	0.581395	0.383721	1.34634	1.59716	0.0170294	9.83912	1.33104	2.16973	9.39021	0.231064	92.8837	0.39014	5	72	0.827586	15.75	21	8.89982	15.9119	1.72033	2.1004	0.411857	5.67877	0.431886	2.919	0.142288	12.9675	0.564095	1.49109	0.0559296	0.0753001	0.420455	1.68981	0.871537	0.102273	1.98962
AP-5	1975	Glutamate	56.0823	54	10.7551	26.7085	7.4476	1.30732	0.882748	0.633531	0.962821	2.05406	0.884615	0.596154	0.365385	1.05816	0.572949	0.0863713	2.59991	1.03856	2.34562	8.94805	0.262137	85.5695	0.341773	3	48	0.90566	15.5	22	10.3826	12.4301	1.44392	0.799374	0.676223	2.23247	0.331318	2.21992	0.149247	5.03782	0.547999	0.511617	0.458801	0.485483	0.481481	1.47364	0.759927	0.0925926	0
AP-5	1976	Glutamate	386.071	146	80.6003	326.826	86.7699	0.99252	0.998613	0.184665	0.569106	1.74928	0.602941	0.397059	0.279412	2.62304	3.24675	0.0829759	12.1514	2.64432	5.52961	83.5592	0.066176	7012.71	0.767136	5	84	0.57931	18.25	25	9.30622	22.4096	4.99899	3.532	0.995053	11.9772	4.48209	47.0531	0.0707737	3049.39	0.762858	0.409241	0.846544	2.25397	0.311594	0.976138	0.917049	0.0652174	1.0514
AP-5	1978	Glutamate	77.2074	31	20.1589	51.2399	17.4443	0.812563	0.79091	0.19879	0.637679	1.10691	0.631579	0.315789	0.210526	2.38827	2.36823	0.0564297	8.84639	2.49056	2.53549	18.6792	0.135739	355.342	0.579073	1	11	0.366667	0	0	0	0	4.32413	2.7783	0.0564297	8.84639	1.6575	17.8211	0.093008	320.338	0.688589	1.05495	0.504581	1.29858	0.571429	1.05262	0.829799	0.190476	0
AP-5	1979	Glutamate	22.2981	41	6.78553	19.9143	4.62905	0.542793	0.492261	0.136494	0.444911	0.669464	0.594595	0.189189	0.0540541	0.568325	0.241738	0.122874	1.02835	0.543855	0.713431	5.76427	0.123768	33.7358	0.607974	1	32	0.8	0	0	0	0	0.454813	0.199028	0.151822	0.676249	0.077299	0.991403	0.0779693	0.988854	0.731607	0.247211	0.893096	0.497858	0.205128	0.858025	0.472494	0.0512821	0
AP-5	1980	Glutamate	59.362	165	9.55448	33.1756	6.7958	1.54559	0.909021	0.756919	1.44494	2.38618	0.892857	0.742857	0.471429	0.378184	0.189143	0.0412311	0.857728	0.35977	0.585754	8.26997	0.0708291	68.7355	0.752924	7	131	0.79878	23.6667	34	4.67164	10.5686	0.337063	0.224067	0.091609	0.724121	0.143479	1.02807	0.128939	1.13022	0.607242	1.25932	0.557946	0.201956	0.133803	1.12481	0.544069	0.0140845	0
AP-5	1981	Glutamate	241.339	168	17.4587	58.8758	10.2075	1.35961	1.01111	0.414762	1.14203	2.26165	0.765823	0.613924	0.398734	1.40408	1.39639	0.0283019	8.27913	1.43654	7.05231	12.4405	0.566885	204.5	0.0764067	8	128	0.766467	20.1429	32	14.665	25.9577	1.9874	1.13166	0.843506	4.00487	0.612598	4.27714	0.207681	31.3494	0.468453	1.16845	0.243954	0.35255	0.4875	1.83466	0.853215	0.0875	1.83543
AP-5	1982	Glutamate	84.4046	64	13.1122	41.7489	10.2001	1.09775	0.766596	0.379834	1.01925	1.60622	0.774194	0.596774	0.274194	1.33976	0.757176	0.323761	3.36096	1.31882	2.64372	11.4454	0.230987	137.986	0.390266	3	48	0.761905	17	21	11.7088	14.9687	1.94984	0.967021	0.737865	3.2293	0.813135	4.17478	0.214296	18.7364	0.458324	0.451925	0.494628	0.66268	0.515625	1.54592	0.818772	0.109375	1.48835
AP-5	1983	Glutamate	398.739	189	37.1509	119.623	24.3082	1.20715	0.915744	0.43674	0.989724	1.93046	0.781421	0.568306	0.322404	2.12102	1.48342	0.186818	8.49047	2.10973	7.87245	30.3902	0.259045	985.541	0.346338	5	72	0.382979	35	68	20.8734	36.1698	2.35444	1.25067	0.779251	5.14645	2.49586	5.13915	0.487689	44.8242	0.152759	1.45253	0.298775	0.633688	0.664865	1.51833	0.823076	0.210811	1.83627
AP-5	1984	Glutamate	159.878	253	22.9909	67.7778	15.0264	1.40775	0.956735	0.524849	1.3082	2.19324	0.806452	0.653226	0.451613	0.633425	0.510087	0.0240416	5.74746	0.631928	5.93657	18.4918	0.321038	377.189	0.264156	5	249	0.988095	42.5	74	12.2222	14.8925	0.633425	0.510087	0.0240416	5.74746	5.93657	18.4918	0.321038	377.189	0.264156	1.40775	0.410361	0.260348	0.28	1.7651	0.820154	0.032	0.895189
AP-5	1985	Glutamate	169.682	178	31.0202	85.902	21.1493	1.21117	0.938015	0.316611	0.981813	2.06787	0.725714	0.548571	0.337143	0.940095	1.02944	0.0681175	9.61491	0.953268	5.34275	26.0044	0.205456	704.772	0.434444	7	152	0.858757	25.1667	43	14.5017	23.3363	1.71839	1.4771	0.415071	3.76617	1.04246	3.34539	0.251725	14.5623	0.43331	0.754664	0.498645	0.478028	0.299435	1.65502	0.821924	0.0508475	1.45386
AP-5	1986	Glutamate	70.4392	53	13.8177	59.014	10.4245	0.85093	0.680311	0.266503	0.55234	1.27969	0.704545	0.431818	0.204545	1.18564	1.13745	0.174244	7.67443	1.32904	1.79457	12.107	0.148226	149.8	0.550293	3	38	0.730769	19	20	14.9121	19.5652	1.502	0.0721218	1.42357	1.56547	0.0819927	1.93994	0.0422655	3.7701	0.844371	0.144433	0.8378	1.13488	0.391304	1.14458	0.615191	0.0869565	0
AP-5	1987	Glutamate	52.2701	20	13.0127	35.6793	9.62357	0.669128	0.533945	0.208172	0.494906	1.00083	0.666667	0.466667	0.133333	2.63968	2.03154	0.953625	9.41076	2.6135	3.43029	10.9181	0.314184	130.972	0.272334	0	0	0	0	0	0	0	2.63968	2.03154	0.953625	9.41076	3.43029	10.9181	0.314184	130.972	0.272334	0.669128	0.536283	1.47534	0.588235	1.11169	0.467497	0.176471	0
AP-5	1988	Glutamate	70.7357	88	12.1631	29.9546	7.86539	1.17048	0.873061	0.459693	1.02308	1.88249	0.829268	0.573171	0.304878	0.795474	0.658127	0.0275862	3.79895	0.803815	3.07085	9.77101	0.314282	104.903	0.272216	4	76	0.873563	20	23	8.16474	12.8318	1.03398	1.07983	0.247695	3.16684	0.319257	2.88264	0.110751	8.41156	0.640933	1.32498	0.357771	0.290888	0.321429	1.54094	0.788872	0.0714286	1.58649
AP-5	1989	Glutamate	85.8459	27	16.8893	45.9948	10.5485	0.943224	0.856423	0.337154	0.530643	1.25856	0.692308	0.384615	0.153846	4.22253	5.88038	0.804549	19.2955	3.17948	3.30015	13.6883	0.241093	198.26	0.373911	0	0	0	0	0	0	0	4.22253	5.88038	0.804549	19.2955	3.30015	13.6883	0.241093	198.26	0.373911	0.943224	0.535783	1.76903	0.8	1.1634	0.829307	0.266667	0
AP-5	1990	Glutamate	189.267	253	20.5741	55.507	15.3284	1.45795	0.972701	0.59333	1.34622	2.43685	0.831325	0.662651	0.441767	0.748903	0.891534	0.006	6.73703	0.74809	2.35487	17.9884	0.130911	329.127	0.590571	7	232	0.920635	35.3333	71	13.6578	29.8546	2.29848	1.71177	0.601434	6.07103	0.681544	6.77162	0.100367	46.4729	0.668556	0.669859	0.237783	0.178589	0.314741	1.79003	0.842118	0.0358566	1.58622
AP-5	1991	Glutamate	276.105	124	83.1485	218.319	62.9261	1.16304	0.959506	0.310085	0.848206	1.95052	0.716981	0.54717	0.311321	2.07193	2.86887	0.0145602	17.4272	2.22666	14.0929	72.3745	0.194722	5436.68	0.454317	6	70	0.569106	20.6	35	45.8853	119.873	3.16995	2.4286	0.905894	8.7691	1.04732	15.2307	0.0913831	299.76	0.715128	0.737656	0.767165	1.7221	0.490741	1.18937	0.84508	0.0648148	0.672278
AP-5	1992	Glutamate	47.1963	57	9.39222	24.3343	6.49464	1.44893	0.984823	0.3973	1.41687	2.48784	0.77551	0.673469	0.44898	0.892173	0.555346	0.0339706	2.47966	0.828005	1.46587	7.9403	0.184612	65.1971	0.47378	4	50	0.892857	13.3333	19	5.79928	11.5288	0.892173	0.555346	0.0339706	2.47966	1.46587	7.9403	0.184612	65.1971	0.47378	1.44893	0.508746	0.428766	0.509804	1.78077	0.737185	0.0588235	0
AP-5	1993	Glutamate	116.335	76	22.1453	80.4338	26.5446	1.14544	0.94663	0.267106	0.956403	1.6889	0.728571	0.557143	0.271429	1.56049	2.25845	0.0920217	10.1849	1.53072	0.632135	24.436	0.025869	597.516	0.901677	1	50	0.666667	0	0	0	0	3.3394	2.87262	0.377938	9.64955	0.775709	24.0949	0.0321939	581.167	0.879132	0.275331	0.665743	1.03265	0.361111	1.73571	1.01252	0.0277778	0
AP-5	1994	Glutamate	106.625	46	42.1054	101.686	32.2299	0.527103	0.713713	0.113061	0.204387	0.829758	0.321429	0.285714	0.107143	1.79541	2.04987	0.123329	9.04964	2.31794	1.93539	37.4442	0.0516873	1405.82	0.813074	3	21	0.466667	17.5	26	47.7739	69.3294	2.15923	1.4534	0.546735	4.13034	0.421256	7.48426	0.111165	87.0911	0.667171	0.313417	0.948406	2.2472	0.266667	0.445106	0.373404	0.133333	0
AP-5	1995	Glutamate	122.892	101	28.1866	86.9027	25.1137	1.07008	0.821122	0.430063	0.886099	1.62499	0.791209	0.538462	0.263736	1.14323	1.618	0.0376431	10.0151	1.21675	3.03095	26.5217	0.114282	712.59	0.631832	3	77	0.77	29.5	49	31.2409	53.9355	3.0992	2.63645	0.267826	7.87311	0.483002	9.05003	0.0545678	82.7491	0.804953	0.750776	0.63705	0.782883	0.333333	1.26089	0.885377	0.0645161	1.07906
AP-5	1998	Glutamate	55.0244	61	7.27502	17.8641	4.73295	1.59188	0.891011	0.697228	1.52993	2.26202	0.877551	0.734694	0.469388	0.977434	0.553064	0.166715	2.68654	0.90204	1.86427	5.84703	0.318841	37.6633	0.266755	3	33	0.55	21.5	28	7.19274	8.35175	0.965424	0.225336	0.723032	1.34656	0.426543	1.23388	0.289401	2.22937	0.390157	2.06236	0.283684	0.260159	0.509804	1.55159	0.678999	0.0980392	0
AP-5	1999	Glutamate	194.189	91	17.4142	73.4408	16.5561	1.43613	0.908833	0.775728	1.26775	2.27882	0.848837	0.744186	0.372093	2.03442	1.95617	0.249834	15.0776	2.13394	6.22346	15.8097	0.393647	288.679	0.189297	7	64	0.711111	11.5	15	6.8866	11.1354	2.98467	2.42325	1.06037	6.55787	0.662202	7.07893	0.176612	125.918	0.539853	1.77029	0.361276	0.779509	0.727273	1.7053	0.847501	0.136364	1.88429
AP-5	2000	Glutamate	63.2005	21	8.64518	25.5991	6.50249	1.39389	0.915085	0.68804	1.01237	2.43466	0.875	0.625	0.375	3.37058	4.0547	0.231657	17.8337	3.00955	2.92519	7.06781	0.413875	58.5107	0.171853	0	0	0	0	0	0	0	3.37058	4.0547	0.231657	17.8337	2.92519	7.06781	0.413875	58.5107	0.171853	1.39389	0.332484	1.05066	0.666667	1.74856	0.750469	0.444444	2.10064
AP-5	2001	Glutamate	99.7016	47	25.0809	59.205	19.2223	1.322	1.05533	0.411042	0.987987	2.43676	0.777778	0.555556	0.355556	2.16743	3.24155	0.31191	19.7926	2.12131	5.35233	21.6939	0.24672	499.273	0.365069	3	34	0.73913	18	22	28.6547	48.4867	2.33215	1.64489	0.837007	4.65149	0.465331	4.46782	0.111554	35.0963	0.639221	2.03284	0.580535	1.25827	0.574468	1.61619	0.894951	0.106383	0
AP-5	2002	Glutamate	140.543	79	28.4208	83.2198	20.3371	1.17287	0.933427	0.386597	0.881618	2.00945	0.785714	0.557143	0.3	1.69166	1.57351	0.155795	8.75462	1.77903	1.90663	24.6381	0.0773855	610.671	0.733328	6	50	0.641026	13	18	16.642	43.2216	2.01634	1.42056	0.613946	4.77951	0.487582	7.06452	0.121696	82.5238	0.633588	1.05112	0.45824	0.825672	0.555556	1.40626	0.991568	0.0972222	1.3588
AP-5	2003	Glutamate	381.647	138	41.4305	205.881	37.7045	1.12255	0.96814	0.250184	0.846085	1.94827	0.698276	0.517241	0.327586	2.87129	3.60327	0.117886	21.9087	2.76556	8.2842	38.7354	0.213866	1569.06	0.419422	5	46	0.335766	16.5	38	19.7599	39.7807	4.0692	2.94673	1.40609	10.4684	2.35363	18.0307	0.169333	639.202	0.544615	0.965478	0.538987	1.50148	0.576271	1.4075	0.928878	0.127119	1.34188
AP-5	2004	Glutamate	57.6425	55	13.4822	37.0345	10.0078	1.15551	0.794828	0.455887	0.967121	1.69377	0.8125	0.583333	0.333333	1.09518	0.768587	0.249329	4.35034	1.04804	0.787384	11.8467	0.0664646	140.963	0.766247	4	37	0.685185	9	11	7.41393	10.038	1.37361	1.01591	0.414335	2.75435	0.70808	1.72307	0.420151	3.66946	0.168824	1.38568	0.595417	0.63558	0.5	1.68188	0.692155	0.08	0
AP-5	2005	Glutamate	60.176	50	10.5683	31.4058	7.81454	1.24139	0.92658	0.472683	0.948161	1.95055	0.782609	0.586957	0.369565	1.23125	1.24343	0.198595	6.72098	1.20352	2.35921	8.98955	0.262439	86.3779	0.34133	2	39	0.795918	19	19	11.8233	11.8233	3.11724	3.12286	0.828493	6.43609	0.330655	4.43592	0.0815732	20.2267	0.734326	1.10747	0.40018	0.491454	0.458333	1.57946	0.667947	0.104167	0
AP-5	2006	Glutamate	45.5075	54	9.36509	24.6028	6.86716	1.39541	1.03959	0.466336	1.16656	2.21972	0.769231	0.666667	0.384615	0.937961	0.443378	0.102956	2.28224	0.842731	0.870532	8.16539	0.106612	67.4315	0.651762	4	28	0.528302	11	14	5.18272	7.96665	0.731412	0.372193	0.331095	1.09791	0.344799	1.71277	0.2196	3.35401	0.532092	0.619325	0.47764	0.410117	0.560976	1.7157	0.799459	0.0487805	0
AP-5	2007	Glutamate	152.133	31	22.008	75.1028	18.3377	0.636433	0.571191	0.221348	0.467432	0.844912	0.607143	0.321429	0.0357143	4.95659	6.65678	0.0906697	21.2928	4.90752	8.34889	18.4556	0.452378	410.312	0.142168	2	20	0.666667	10	10	13.0867	13.0867	10.8149	7.02876	1.98461	21.2928	5.23236	23.5574	0.222111	582.327	0.405147	0.406849	0.403015	2.04373	0.533333	0.919851	0.578214	0.266667	1.14065
AP-5	2008	Glutamate	62.0734	61	9.50298	43.0938	7.4719	0.990569	0.897306	0.374543	0.595856	1.49439	0.767857	0.392857	0.25	0.935277	0.724549	0.124808	3.22533	1.0176	0.964047	8.49344	0.113505	73.068	0.633824	2	48	0.8	24	24	15.8743	15.8743	1.46734	0.626782	0.655471	2.59654	0.394254	4.24371	0.0929032	18.1645	0.688881	0.942383	0.694239	0.71823	0.362069	1.50827	0.894618	0.0344828	0
AP-5	2009	Glutamate	55.5479	64	11.7835	38.2283	8.6764	1.15019	0.817386	0.540574	0.894414	1.53292	0.852459	0.622951	0.245902	0.840858	0.589365	0.13438	3.41477	0.867937	1.27925	10.2679	0.124588	107.066	0.605952	5	63	1	14.5	24	9.01826	13.7493	0.840858	0.589365	0.13438	3.41477	1.27925	10.2679	0.124588	107.066	0.605952	1.15019	0.684638	0.603654	0.365079	1.41741	0.764726	0.0634921	0
AP-5	2010	Glutamate	58.9655	63	6.42797	17.9878	4.67765	1.42152	0.926928	0.597421	1.5216	2.09471	0.85	0.683333	0.466667	0.963758	2.13167	0.0261725	17.0384	0.935961	1.58252	5.394	0.293386	31.5996	0.298475	1	60	0.967742	0	0	0	0	0.963758	2.13167	0.0261725	17.0384	1.58252	5.394	0.293386	31.5996	0.298475	1.42152	0.158754	0.150984	0.322581	1.65757	0.551115	0.0483871	0
AP-5	2011	Glutamate	180.272	143	10.9399	34.3649	7.69941	1.6339	0.945431	0.836294	1.64233	2.449	0.885246	0.778689	0.532787	1.31825	1.86675	0.0483322	19.3165	1.26065	4.73953	8.18649	0.578945	89.4817	0.071112	8	92	0.647887	15.8571	34	8.9406	25.5434	1.25971	0.848832	0.347449	2.56063	0.847552	2.17304	0.439594	10.4115	0.22215	1.68445	0.112295	0.142562	0.548387	1.75889	0.788904	0.0967742	1.88812
AP-5	2012	Glutamate	68.6355	58	11.1426	31.702	7.51907	0.961416	0.776702	0.274181	0.881641	1.61872	0.705882	0.529412	0.323529	1.47324	2.87097	0.173462	14.8255	1.18337	3.09079	8.98854	0.343859	90.3468	0.238389	2	27	0.473684	24	24	14.5702	14.5702	2.88135	3.27947	0.556402	7.93616	1.39204	6.09071	0.154874	50.1439	0.629183	0.56538	0.252108	0.303571	0.472222	1.25639	0.727887	0.138889	0
AP-5	2013	Glutamate	71.2106	53	9.95019	45.9937	8.48661	1.19103	0.900894	0.349274	1.02896	1.93892	0.755102	0.632653	0.326531	1.38138	2.28104	0.22272	16.7715	1.3436	1.44279	9.13416	0.157955	85.5145	0.528794	1	43	0.826923	0	0	0	0	3.16372	3.90286	0.948766	8.94457	0.290797	4.65778	0.294443	38.5	0.483234	1.27718	0.642414	0.879744	0.45098	1.73583	0.850792	0.0588235	0
AP-5	2015	Glutamate	69.6426	96	7.50762	22.0319	5.50057	1.38299	1.0037	0.387563	1.15972	2.30964	0.759036	0.626506	0.421687	0.74624	0.446354	0.086977	2.34809	0.725444	1.17231	6.4758	0.181029	43.3103	0.480857	4	82	0.863158	26	35	5.78752	9.47817	0.430595	0.265253	0.125575	0.607211	0.21094	0.638057	0.330597	0.451612	0.253094	2.08127	0.28584	0.209544	0.411765	1.80514	0.689585	0.0588235	0
AP-5	2016	Glutamate	96.3863	101	24.7741	65.3428	19.5836	1.14532	0.847295	0.44187	1.04165	1.73323	0.767677	0.59596	0.292929	0.963863	1.18497	0.0374433	7.18748	0.95432	3.92509	21.9825	0.178555	498.636	0.485799	6	87	0.87	14.4	30	13.2885	23.2114	2.13965	1.35077	0.853133	4.05788	0.90123	3.08758	0.256691	12.1454	0.372804	0.580359	0.675908	0.651482	0.237624	1.33245	0.547016	0.0594059	0.853387
AP-5	2017	Glutamate	109.479	85	12.0494	57.9951	9.22388	1.22605	0.864917	0.45367	0.966895	1.98044	0.819277	0.650602	0.337349	1.30332	2.28135	0.202388	20.9179	1.28799	4.17167	9.88591	0.421981	115.134	0.165233	3	74	0.880952	34.5	35	14.0394	15.3655	1.92908	0.619923	1.07853	2.80351	0.502234	5.23656	0.095909	27.6738	0.680574	0.556726	0.529737	0.690417	0.588235	1.657	0.726779	0.0823529	1.17094
AP-5	2018	Glutamate	31.0333	23	7.90896	20.6531	5.16315	1.00402	0.736824	0.551598	0.939815	1.3629	0.823529	0.529412	0.235294	1.49404	0.827729	0.508438	2.87823	1.34927	0.923728	6.6145	0.139652	44.6049	0.569907	0	0	0	0	0	0	0	1.49404	0.827729	0.508438	2.87823	0.923728	6.6145	0.139652	44.6049	0.569907	1.00402	0.665515	0.938779	0.684211	1.31974	0.715457	0.105263	0
AP-5	2019	Glutamate	131.829	25	28.6105	76.0248	18.7275	1.07983	1.04292	0.221198	0.750854	2.27128	0.608696	0.478261	0.304348	5.49287	4.79111	0.719118	16.0432	5.27316	7.2772	23.0582	0.315601	584.64	0.270627	0	0	0	0	0	0	0	5.49287	4.79111	0.719118	16.0432	7.2772	23.0582	0.315601	584.64	0.270627	1.07983	0.482725	2.65155	0.76	1.3336	1.03598	0.28	1.73436
AP-5	2020	Glutamate	118.343	20	38.3649	116.154	26.2349	0.18304	0.163619	0.065218	0.11668	0.280484	0.153846	0	0	6.33905	2.61127	1.50253	10.0035	5.91713	2.37733	32.7783	0.0725276	1080.07	0.747799	0	0	0	0	0	0	0	6.33905	2.61127	1.50253	10.0035	2.37733	32.7783	0.0725276	1080.07	0.747799	0.18304	0.981504	6.11336	0.466667	0.308325	0.123312	0.333333	0
AP-5	2021	Glutamate	171.22	36	60.6603	159.99	44.3723	0.855742	1.08578	0.122279	0.267989	0.978924	0.4375	0.25	0.25	4.87266	3.97549	0.269704	12.9282	4.75611	2.35522	53.0918	0.0443613	2824.28	0.837309	1	8	0.228571	0	0	0	0	4.73853	3.57121	0.330852	9.76835	1.55796	25.3255	0.0563415	977.975	0.798356	1.14782	0.934413	4.57114	0.529412	0.891664	0.973538	0.117647	0
AP-5	2022	Glutamate	31.1679	21	6.19868	18.6755	4.31644	1.11908	1.02052	0.208099	1.00852	1.40309	0.666667	0.555556	0.222222	1.41638	1.29658	0.309742	4.72215	1.48419	0.65778	5.30047	0.124098	28.5276	0.607158	2	16	0.8	8	8	5.69706	5.69706	3.17646	2.28605	0.550463	4.72215	0.251889	4.18533	0.0601839	17.5804	0.785821	1.63783	0.599191	0.933776	0.5	1.66183	0.764443	0.1	0
AP-5	2023	Glutamate	62.0798	16	25.9375	57.9474	17.9626	0.934037	0.922758	0.146363	0.840125	1.24958	0.583333	0.5	0.166667	4.01212	3.19557	0.325523	9.61198	3.87999	1.68171	22.2458	0.0755968	497.703	0.738625	1	6	0.4	0	0	0	0	5.4097	2.99015	1.16098	9.61198	1.40257	17.9522	0.0781278	324.25	0.731141	0.319847	0.932397	3.85887	0.714286	1.26211	0.915425	0.214286	0
AP-5	2024	Glutamate	36.9232	30	10.7174	30.9036	9.33824	1.51282	1.01844	0.514235	1.25306	2.49652	0.933333	0.6	0.466667	0.84496	1.07613	0.0692892	3.67037	1.23077	0.798755	10.0197	0.0797184	101.032	0.726475	1	8	0.275862	0	0	0	0	1.11016	1.30686	0.0692892	3.67037	0.701827	10.3895	0.0675516	108.434	0.762907	1.47638	0.833742	1.06153	0.411765	1.46854	1.02591	0.117647	0
AP-5	2026	Glutamate	105.815	61	16.2371	57.1829	15.4438	1.508	0.970694	0.716977	1.39222	2.32498	0.87037	0.722222	0.481481	1.74022	2.80834	0.140175	19.1112	1.73467	2.33013	15.6732	0.14867	251.077	0.549295	5	47	0.783333	12.75	18	13.5264	40.0668	4.45044	6.47457	0.322621	19.1112	1.44889	9.76297	0.148407	97.4148	0.549886	1.04177	0.540406	0.953048	0.589286	1.65027	0.786683	0.125	1.37364
AP-5	2027	Glutamate	359.44	59	85.1445	192.653	65.7583	0.831303	0.800717	0.22893	0.567724	1.20797	0.571429	0.428571	0.190476	5.93854	4.93416	0.412689	17.6371	6.09221	13.9509	74.7813	0.186557	5786.87	0.469978	2	11	0.189655	25	25	151.889	151.889	8.52551	5.62196	2.33356	16.4085	5.61888	32.1253	0.139495	1547.59	0.583007	0.517372	0.33337	2.06598	0.818182	1.0068	0.81869	0.25	0.966662
AP-5	2028	Glutamate	394.021	28	133.025	356.672	87.108	0.348371	0.614204	0.042073	0.140366	0.29884	0.2	0.08	0.08	14.6695	6.39436	0.604615	24.7656	14.0722	20.9778	110.461	0.189911	12641.7	0.463485	0	0	0	0	0	0	0	14.6695	6.39436	0.604615	24.7656	20.9778	110.461	0.189911	12641.7	0.463485	0.348371	0.90521	13.2101	0.703704	0.231669	0.145405	0.296296	0.358955
AP-5	2029	Glutamate	67.2048	20	26.3281	57.1492	16.4687	1.17875	0.870657	0.441499	0.977048	1.88237	0.727273	0.545455	0.454545	4.45177	4.9276	0.0731287	15.4966	3.36024	4.9332	21.3976	0.230549	482.194	0.390989	0	0	0	0	0	0	0	4.45177	4.9276	0.0731287	15.4966	4.9332	21.3976	0.230549	482.194	0.390989	1.17875	0.850374	3.00785	0.692308	0.974717	0.81869	0.307692	0
AP-5	2030	Glutamate	48.9878	20	15.6494	39.292	9.60963	0.43228	0.231061	0.241253	0.463586	0.532204	0.5625	0.0625	0	2.75128	1.77009	0.583721	6.50111	2.44939	3.74166	12.4348	0.300901	168.625	0.288794	0	0	0	0	0	0	0	2.75128	1.77009	0.583721	6.50111	3.74166	12.4348	0.300901	168.625	0.288794	0.43228	0.802077	2.068	0.611111	0.527369	0.256203	0.166667	0
AP-5	2031	Glutamate	305.235	231	21.0129	101.928	17.2061	1.3197	0.970132	0.405788	1.14635	2.16566	0.783784	0.599099	0.423423	1.27722	1.72008	0.0531507	16.3818	1.32136	10.1288	16.3158	0.620795	368.797	0.0547383	12	192	0.834783	18.8182	36	11.9287	26.2631	1.89959	1.86191	0.59184	5.95454	0.405284	7.31054	0.156838	99.4501	0.589613	0.758484	0.333933	0.443164	0.477679	1.65119	0.787091	0.0669643	1.55357
AP-5	2032	Glutamate	61.5773	34	7.45744	19.2742	4.2815	1.37379	1.01672	0.371331	1.30705	2.33688	0.761905	0.666667	0.380952	2.19855	1.64682	0.512624	6.36327	1.8111	2.5425	5.5234	0.460315	36.9723	0.13658	0	0	0	0	0	0	0	2.19855	1.64682	0.512624	6.36327	2.5425	5.5234	0.460315	36.9723	0.13658	1.37379	0.213889	0.399112	0.695652	1.95395	0.725097	0.304348	2.01079
AP-5	2033	Glutamate	35.6045	21	10.5115	32.7343	7.30189	0.668343	0.429477	0.25982	0.628528	0.880093	0.625	0.4375	0	1.60425	0.846433	0.480416	3.6148	1.69545	0.709611	9.02225	0.0786512	81.9045	0.729602	1	6	0.3	0	0	0	0	1.76016	0.730402	0.938629	2.72204	0.444083	3.81855	0.117224	14.895	0.62486	0.470941	0.919387	1.63672	0.444444	0.826009	0.166786	0.111111	0
AP-5	2034	Glutamate	30.5992	22	6.38527	23.1785	6.23355	1.18098	0.874196	0.328584	1.21173	1.44465	0.714286	0.642857	0.214286	1.34391	1.48779	0.105721	5.74761	1.39087	1.50572	6.12758	0.245729	39.8144	0.366613	1	14	0.666667	0	0	0	0	0.815286	0.350574	0.443218	1.13944	0.36098	0.831926	0.433909	0.822407	0.155858	0.784068	0.720475	1.04981	0.5625	1.17871	0.537279	0.1875	0
AP-5	2035	Glutamate	34.6571	20	12.1094	29.7774	9.81967	1.21174	1.09536	0.411558	0.663832	2.05699	0.75	0.416667	0.333333	2.23416	4.73454	0.294009	17.9316	1.73286	1.05394	10.9737	0.0960428	121.532	0.680206	1	7	0.368421	0	0	0	0	0.615281	0.371139	0.294009	0.974377	0.11613	3.22547	0.0360041	10.4172	0.86582	1.09301	0.8592	1.56723	0.5	1.24209	0.975109	0.214286	0
AP-5	2036	Glutamate	153.222	55	48.2086	138.985	35.8945	1.12922	0.998247	0.275537	0.584425	1.89327	0.658537	0.487805	0.341463	2.42306	2.8907	0.156157	11.9554	2.78586	2.31157	42.437	0.0544706	1806.24	0.804046	3	29	0.537037	12	17	32.5657	55.8336	3.63797	3.69946	0.52141	11.4998	2.06132	11.3609	0.181736	133.61	0.479599	1.0193	0.907085	2.5738	0.418605	1.08181	0.825456	0.162791	0.442232
AP-5	2038	Glutamate	205.88	41	77.1589	198.327	53.4568	0.640421	0.816523	0.124334	0.267571	0.782086	0.433333	0.266667	0.133333	4.94456	4.16395	0.579759	16.1858	5.02146	2.8523	66.3131	0.0430127	4405.56	0.841847	0	0	0	0	0	0	0	4.94456	4.16395	0.579759	16.1858	2.8523	66.3131	0.0430127	4405.56	0.841847	0.640421	0.963316	4.95818	0.65625	0.683645	0.704119	0.1875	0.38141
AP-5	2039	Glutamate	137.301	84	38.3039	91.6332	28.1146	0.929523	0.748674	0.332834	0.805529	1.27894	0.719512	0.512195	0.158537	1.65422	1.98058	0.0537122	10.8511	1.63453	7.23466	32.8096	0.220504	1128.81	0.407895	6	61	0.73494	13.4	19	20.0297	43.4753	3.42492	2.79048	0.532436	8.6582	1.36623	8.81809	0.151773	81.3727	0.544407	0.367773	0.637436	1.05446	0.440476	1.31281	0.86778	0.0952381	1.00555
AP-5	2040	Glutamate	104.857	72	12.7535	59.5908	10.5698	1.03638	0.751448	0.3557	0.962518	1.47997	0.742424	0.560606	0.212121	1.53475	4.05369	0.133279	21.4442	1.45634	7.00091	9.39008	0.745565	137.186	0.0212463	3	61	0.859155	23	29	10.2454	13.5298	10.2278	1.69167	8.29797	11.3409	0.763583	13.1148	0.238769	326.242	0.492687	1.21685	0.482586	0.712709	0.25	1.11953	0.580444	0.0735294	0
AP-5	2041	Glutamate	333.988	219	41.2349	93.5041	31.1257	1.41046	0.921985	0.600965	1.27762	2.22585	0.852535	0.686636	0.43318	1.53206	1.40353	0.0776209	9.14462	1.52506	7.2743	35.8001	0.203192	1334.56	0.438568	11	156	0.715596	17	52	13.6681	63.0406	2.20806	1.21702	0.755002	4.54053	1.54714	5.17096	0.326407	63.6846	0.323475	1.04519	0.251318	0.385034	0.570776	1.69144	0.79145	0.127854	1.84655
AP-5	2042	Glutamate	52.8265	63	8.45941	25.1967	5.582	1.4662	0.920361	0.610859	1.47911	2.30403	0.836735	0.714286	0.469388	0.916414	0.598807	0.018868	2.75158	0.838515	1.20733	7.06417	0.170908	51.3602	0.501371	5	44	0.709677	11.5	16	4.68616	6.01823	1.37459	1.04598	0.018868	2.75158	0.773465	1.91699	0.40348	4.27308	0.18065	0.535432	0.476972	0.406399	0.54902	1.65098	0.757197	0.0980392	0
AP-5	2043	Glutamate	61.2859	26	21.6519	57.739	14.7336	0.674844	0.632016	0.216504	0.49553	0.835798	0.545455	0.272727	0.181818	2.47119	2.60047	0.385144	12.1444	2.35715	0.587921	18.5094	0.0317635	342.942	0.880649	0	0	0	0	0	0	0	2.47119	2.60047	0.385144	12.1444	0.587921	18.5094	0.0317635	342.942	0.880649	0.674844	0.940987	2.30677	0.541667	0.817052	0.647851	0.0833333	0
AP-5	2044	Glutamate	72.2869	27	9.42783	27.4322	7.65314	1.13591	0.908201	0.328689	0.97448	1.7927	0.666667	0.571429	0.333333	2.61586	3.70766	0.0786448	14.0385	2.67729	2.88185	8.0884	0.356294	73.7273	0.225251	1	13	0.5	0	0	0	0	3.43796	4.35464	0.52601	10.1136	1.82688	8.25767	0.187495	77.3754	0.558787	0.406524	0.100997	0.280797	0.608696	1.62508	0.94734	0.217391	0
AP-5	2046	Glutamate	52.8711	61	8.97054	21.6174	6.4009	1.27376	0.972691	0.363789	1.09154	2.08305	0.759259	0.574074	0.37037	0.869864	0.725306	0.0743034	3.42218	0.86674	2.58207	7.35214	0.3512	60.721	0.230559	7	55	0.916667	9.33333	13	5.06084	11.63	1.64892	0.639492	1.00822	2.43813	0.534083	1.6412	0.325423	2.97877	0.259033	2.03259	0.355369	0.313146	0.446429	1.53354	0.757389	0.0714286	0
AP-5	2047	Glutamate	36.21	24	10.1848	25.204	6.01154	0.788647	0.689285	0.273856	0.521802	1.07186	0.684211	0.315789	0.157895	1.59238	1.03137	0.073	4.25411	1.50875	3.77294	7.46321	0.505538	69.9346	0.107865	1	7	0.304348	0	0	0	0	1.89214	1.22312	0.799569	3.81456	0.650937	4.02776	0.160226	16.7003	0.530925	0.41204	0.69605	1.09582	0.619048	0.911705	0.573052	0.142857	0
AP-5	2048	Glutamate	227.831	115	34.3525	158.297	37.7898	1.03782	0.999275	0.168981	0.592391	1.71032	0.603604	0.459459	0.279279	1.93024	2.46726	0.0100499	15.4997	1.98114	3.84919	35.9064	0.107201	1304.08	0.650212	5	76	0.666667	15	22	7.36516	13.6433	3.28616	2.89859	0.336011	10.1509	1.52468	21.2909	0.138419	779.766	0.600788	0.453592	0.694802	1.38857	0.318584	1.08563	0.861608	0.0619469	1.40089
AP-5	2049	Glutamate	157.748	44	48.416	113.231	38.3046	0.824598	0.914497	0.101883	0.350969	1.47017	0.5	0.394737	0.236842	3.60732	4.2394	0.382539	15.4776	3.58518	4.3756	43.4342	0.100741	1905.68	0.66742	2	18	0.418605	34	34	93.4416	93.4416	6.04956	4.9869	0.520885	15.4776	2.5221	40.3832	0.0624542	1637.17	0.77869	0.476006	0.56017	2.05501	0.525	1.29076	0.991524	0.175	1.50549
AP-5	2051	Glutamate	146.967	27	40.8183	133.975	30.2389	0.516014	0.806874	0.0646721	0.170322	0.501411	0.416667	0.166667	0.0833333	5.6016	4.44545	0.720695	14.9793	5.44323	6.38813	35.3476	0.180723	1290.26	0.481465	1	6	0.230769	0	0	0	0	7.21935	3.31199	3.09026	12.0197	0.889535	22.8511	0.047234	564.788	0.833345	0.228189	0.911599	5.15289	0.615385	0.711951	0.953319	0.153846	0
AP-5	2053	Glutamate	35.4495	24	10.4866	31.5534	12.4719	1.55098	1.02536	0.62393	1.43017	2.50118	0.818182	0.727273	0.454545	2.08688	4.99924	0.135059	17.5964	1.47706	0.697374	11.5009	0.0606363	132.758	0.784395	1	8	0.347826	0	0	0	0	4.56116	7.45412	0.258542	17.5964	0.942981	14.3985	0.0654914	208.207	0.769248	1.20085	0.863494	1.33089	0.538462	1.40773	0.943486	0.153846	0
AP-5	2054	Glutamate	155.313	15	51.8072	135.054	31.6576	0.241951	0.237987	0.0992085	0.13504	0.278461	0.166667	0.0833333	0	11.2796	5.12827	4.33132	19.9953	10.3542	12.7818	40.9844	0.311871	1843.1	0.275142	0	0	0	0	0	0	0	11.2796	5.12827	4.33132	19.9953	12.7818	40.9844	0.311871	1843.1	0.275142	0.241951	0.869562	9.64671	0.785714	0.293856	0.25175	0.357143	0
AP-5	2055	Glutamate	146.026	94	20.6324	53.4137	14.9943	1.48107	1.11907	0.292199	1.30736	2.56716	0.740741	0.617284	0.469136	1.43445	1.66298	0.0846463	7.15971	1.55347	2.51706	17.8585	0.140944	325.263	0.56691	4	66	0.709677	19	22	22.3455	26.088	2.99405	1.64792	1.56912	5.09983	0.145856	5.86046	0.0217794	42.5867	0.91697	0.502585	0.365782	0.574341	0.313253	1.73161	1.02081	0.060241	0
AP-5	2056	Glutamate	171.027	36	37.9917	91.5261	29.4932	0.909826	0.882652	0.262832	0.460516	1.31144	0.714286	0.392857	0.214286	4.69371	4.37107	0.17059	14.9923	4.75075	9.60766	32.6237	0.2945	1156.61	0.297023	2	12	0.342857	6	6	10.0475	10.0475	6.20257	2.5724	3.08543	10.4846	4.63478	21.9593	0.150854	631.97	0.613554	0.389221	0.411759	2.01205	0.633333	0.983089	0.973505	0.233333	1.48917
AP-5	2057	Glutamate	79.675	66	10.0242	33.8961	7.07881	1.23269	0.896651	0.467303	1.0921	1.88504	0.819672	0.606557	0.327869	1.20238	1.08785	0.146103	5.6798	1.2072	3.18439	8.07197	0.3945	75.297	0.188535	5	51	0.784615	10.25	15	4.58762	6.54308	2.01996	1.82144	0.234077	5.6798	1.01814	10.3502	0.0983689	108.163	0.673847	0.576939	0.248288	0.304343	0.412698	1.7403	0.857684	0.047619	0
AP-5	2058	Glutamate	145.787	38	32.2538	84.4462	22.0628	1.156	0.856116	0.390517	0.941252	1.8096	0.757576	0.606061	0.333333	3.70958	4.76189	0.204137	22.897	3.83649	6.74675	26.7959	0.251783	763.539	0.35727	2	11	0.297297	24	24	58.6338	58.6338	3.50305	3.31592	0.810142	12.5481	4.51731	8.69502	0.438187	165.136	0.166561	1.31219	0.573676	2.26039	0.714286	1.33113	0.774949	0.228571	1.39011
AP-5	2059	Glutamate	115.204	77	9.52019	27.7228	6.06298	1.56293	0.866604	0.895823	1.62623	2.29831	0.890411	0.794521	0.506849	1.53685	1.44448	0.156416	11.431	1.49615	3.03507	7.38141	0.411178	63.6969	0.174103	5	60	0.789474	13.75	23	6.56745	12.6582	2.77702	2.68869	0.705788	5.81495	0.458549	4.52768	0.118653	23.4818	0.640773	1.5157	0.171454	0.259897	0.64	1.8708	0.71176	0.12	1.5896
AP-5	2060	Glutamate	66.3747	19	12.6023	59.357	19.8494	1.43976	1.04803	0.246006	1.71279	2.18317	0.6875	0.625	0.5	3.89005	7.9849	0.104216	27.1474	3.49341	0.936997	16.5991	0.0564487	276.408	0.79769	1	12	0.666667	0	0	0	0	11.1114	4.00083	8.28242	13.9404	0.289059	11.1144	0.28681	238.963	0.507837	1.12292	0.860669	3.17371	0.388889	1.24928	1.08574	0.111111	0
AP-5	2062	Glutamate	42.4457	68	5.95306	15.3579	5.51258	1.60588	1.02344	0.64765	1.77943	2.49193	0.854839	0.677419	0.516129	0.660793	1.11916	0.074686	8.59499	0.624202	1.11621	5.62742	0.198352	32.9138	0.447505	2	62	0.925373	31	31	12.8071	12.8071	0.660793	1.11916	0.074686	8.59499	1.11621	5.62742	0.198352	32.9138	0.447505	1.60588	0.325103	0.205959	0.21875	1.73399	0.844691	0.046875	0
AP-5	2063	Glutamate	329.228	52	59.5524	158.012	39.2515	1.22304	0.981578	0.329193	1.1272	2.08047	0.695652	0.521739	0.369565	6.29969	6.05896	0.20413	21.4187	6.33131	26.8537	42.6903	0.629036	2543.58	0.0518562	2	12	0.235294	25	25	93.647	93.647	8.37081	6.31023	1.01252	19.4247	2.61275	27.0558	0.10439	776.007	0.674192	1.10875	0.479946	3.09827	0.895833	1.28698	0.960322	0.25	1.30336
AP-5	2064	Glutamate	222.372	80	15.4595	51.2727	11.3212	1.48237	0.916605	0.774969	1.58261	2.20255	0.835821	0.746269	0.507463	2.89026	1.72983	0.201993	9.54644	2.77965	3.27523	13.1475	0.249115	183.583	0.361362	3	16	0.202532	30.5	44	23.1314	29.7858	3.36486	1.78223	0.935519	6.96196	2.63326	7.83893	0.342335	69.0022	0.260878	1.33959	0.110072	0.309834	0.811594	1.65577	0.809023	0.26087	1.86816
AP-5	2065	Glutamate	215.355	87	19.1298	47.6838	13.1635	1.63702	0.862472	1.01187	1.62241	2.39548	0.902778	0.819444	0.527778	2.71997	2.45212	0.070214	11.2092	2.47534	3.58898	16.0229	0.223991	269.613	0.401954	2	24	0.27907	12	12	3.76285	3.76285	2.01338	1.52361	0.147022	6.0486	1.934	7.48248	0.255506	106.027	0.351661	1.71016	0.204444	0.511953	0.783784	1.83859	0.788206	0.27027	1.94151
AP-5	2066	Glutamate	58.5171	29	18.9919	52.4757	13.2708	0.545405	0.53079	0.207143	0.410414	0.573735	0.590909	0.181818	0.0909091	2.23813	1.52432	0.344058	6.52586	2.01783	2.50911	16.1897	0.154982	268.404	0.535281	1	7	0.25	0	0	0	0	2.79389	1.23461	1.46065	4.89719	0.568689	7.75385	0.0721775	75.9909	0.748883	0.357464	0.896759	1.87413	0.541667	0.742727	0.648558	0.125	0
AP-5	2068	Glutamate	49.4612	26	17.0627	44.5772	13.9797	0.707164	0.648185	0.248698	0.502893	0.885759	0.6	0.3	0.1	1.57976	1.79853	0.0585235	6.62034	1.90235	1.41231	15.5335	0.09092	243.284	0.694414	1	6	0.24	0	0	0	0	1.79616	1.96362	0.1991	6.62034	0.682622	15.0847	0.0452527	228.013	0.834323	0.576725	0.862249	1.70591	0.409091	0.950274	0.825727	0.136364	0
AP-5	2069	Glutamate	261.524	70	18.348	47.3317	10.4355	1.45098	0.828484	0.864372	1.3941	2.11104	0.878788	0.772727	0.393939	3.85898	2.19565	0.700541	9.42952	3.73606	5.86857	13.7235	0.427629	222.774	0.16074	0	0	0	0	0	0	0	3.85898	2.19565	0.700541	9.42952	5.86857	13.7235	0.427629	222.774	0.16074	1.45098	0.0821962	0.311541	0.852941	1.67495	0.691103	0.426471	1.93603
AP-5	2071	Glutamate	179.727	57	48.5602	141.954	36.7823	0.966014	0.924454	0.203401	0.501161	1.56187	0.693878	0.408163	0.244898	2.77388	2.92646	0.105759	12.8977	3.15311	1.68159	43.0429	0.0390678	1855.52	0.855259	4	25	0.446429	16.3333	23	42.6918	71.4127	4.31197	3.28308	1.47734	7.86038	0.449791	10.0862	0.138771	138.583	0.713701	0.617952	0.789829	2.53489	0.568627	1.23739	0.951	0.137255	1.52575
AP-5	2072	Glutamate	42.6876	17	14.574	37.1215	10.4432	1.44719	0.994014	0.626007	1.26704	2.41704	0.818182	0.636364	0.363636	2.42772	2.06287	0.263532	5.99203	2.51104	1.014	12.6374	0.0802384	160.732	0.724956	0	0	0	0	0	0	0	2.42772	2.06287	0.263532	5.99203	1.014	12.6374	0.0802384	160.732	0.724956	1.44719	0.846397	2.25817	0.615385	1.15132	0.719703	0.230769	0
AP-5	2073	Glutamate	123.36	49	19.316	69.9773	17.2791	1.19262	0.988449	0.244426	0.962226	2.07533	0.7	0.55	0.35	2.67857	2.99904	0.308058	11.2109	2.51755	4.64347	17.7278	0.261931	335.838	0.342077	2	30	0.625	19	19	18.823	18.823	5.51972	3.53147	1.75017	10.7723	0.726442	13.1514	0.0624712	179.639	0.787797	0.446277	0.486192	1.24951	0.5	2.00014	1.079	0.142857	1.01322
AP-5	2074	Glutamate	34.3868	16	10.3506	30.1518	8.80788	0.717518	0.431241	0.494682	0.753942	0.927667	0.769231	0.461538	0	1.98361	1.69296	0.559465	6.61622	2.14918	1.71384	9.45622	0.181239	92.3573	0.480439	1	8	0.533333	0	0	0	0	2.95445	2.28322	0.880696	6.61622	1.01435	9.8843	0.102623	98.7284	0.662364	0.328834	0.875913	2.00799	0.4	0.852336	0.432894	0.2	0
AP-5	2075	Glutamate	84.6022	40	20.2991	54.1756	14.7034	1.40104	1.00939	0.451815	1.2316	2.22417	0.758621	0.655172	0.413793	1.98245	1.89221	0.282676	8.05207	2.11506	1.59434	17.6516	0.0903222	314.123	0.69609	3	21	0.538462	14	18	22.434	30.3601	2.35872	1.9448	0.869701	4.58341	0.299348	4.58529	0.108433	28.6678	0.688573	0.974522	0.631755	1.37046	0.677419	1.66908	0.96569	0.129032	0
AP-5	2076	Glutamate	35.8723	19	7.03117	18.5698	4.11544	1.30642	0.835078	0.565167	1.40459	1.7857	0.823529	0.705882	0.352941	1.9929	1.04276	0.114948	3.73609	1.88801	1.94154	5.42379	0.357966	33.1871	0.223531	1	5	0.277778	0	0	0	0	2.24812	1.36203	1.0383	3.50425	0.597823	3.36287	0.171636	12.5853	0.501784	1.08062	0.430947	0.858837	0.736842	1.73237	0.753691	0.210526	0
AP-5	2077	Glutamate	333.568	176	79.0431	228.589	61.3294	1.26369	0.930434	0.43625	1.05546	2.046	0.80814	0.587209	0.383721	1.90905	2.10588	0.0833847	12.7477	1.89527	5.61211	70.5199	0.079582	5004.55	0.726874	9	105	0.6	18.75	37	27.2533	83.5369	3.03842	2.78179	0.585238	8.67577	0.996379	10.8885	0.0848117	178.781	0.723709	0.791647	0.684432	1.3046	0.517241	1.51217	0.816887	0.0747126	1.06006
AP-5	2078	Glutamate	65.5881	28	6.12464	25.4246	4.73393	1.40435	1.17531	0.156458	1.58865	2.45522	0.65	0.55	0.5	2.45125	2.49364	0.350801	10.6136	2.34243	1.40029	5.29149	0.26463	29.9607	0.338131	2	14	0.518519	6	6	3.4602	3.4602	4.74405	2.94375	2.73848	8.79091	0.276931	6.27833	0.0551141	41.7266	0.815726	0.777658	0.250125	0.6076	0.545455	2.22626	0.69586	0.181818	0
AP-5	2079	Glutamate	232.347	70	81.796	206.34	61.6385	0.870996	0.921338	0.141324	0.521617	1.29057	0.548387	0.419355	0.177419	3.31969	3.44657	0.140186	15.4412	3.31925	6.4892	72.1307	0.0899644	5244.95	0.697095	2	20	0.289855	12	12	19.4364	19.4364	3.53581	1.43185	2.00808	7.31061	2.40478	22.027	0.140024	1224.76	0.600465	0.586555	0.887611	2.9889	0.421875	1.05385	1.03077	0.109375	0.446944
AP-5	2080	Glutamate	169.936	122	43.26	155.084	32.1318	1.04178	0.964577	0.231615	0.674849	1.65804	0.644231	0.461538	0.259615	1.34292	2.02985	0.0697943	11.139	1.39292	2.11458	38.0456	0.0555801	1451.94	0.800475	6	90	0.743802	19	22	21.1895	34.5663	2.40312	2.00087	0.598314	5.28965	0.241271	6.45568	0.0404073	61.6464	0.857101	0.344527	0.912601	1.28168	0.169811	0.49383	0.387205	0.0283019	0
AP-5	2082	Glutamate	50.4737	18	9.52895	20.713	5.11492	0.787875	0.511219	0.484358	0.60181	0.841913	0.8	0.333333	0.2	2.92904	1.82166	0.451908	6.53553	2.8041	3.29258	6.90222	0.477032	58.4816	0.125363	0	0	0	0	0	0	0	2.92904	1.82166	0.451908	6.53553	3.29258	6.90222	0.477032	58.4816	0.125363	0.787875	0.255677	0.759117	0.764706	0.920588	0.681148	0.235294	0
AP-5	2083	Glutamate	173.963	54	67.3444	167.335	47.1576	0.355891	0.343467	0.134427	0.251092	0.461863	0.363636	0.0909091	0.0227273	3.36604	3.46032	0.157918	12.3658	3.22153	2.61444	58.0751	0.0450182	3379.55	0.835108	2	10	0.188679	32	32	110.14	110.14	3.76515	3.45617	0.39786	11.9566	1.79885	24.316	0.0843856	621.346	0.726525	0.271042	0.961904	3.15727	0.369565	0.285882	0.166774	0.108696	0
AP-5	2084	Glutamate	54.9933	48	11.8529	46.2279	12.06	0.998885	0.792873	0.267963	0.891738	1.49963	0.651163	0.511628	0.232558	1.20553	2.3268	0.213928	14.2827	1.14569	2.25094	11.7431	0.191682	142.967	0.46009	1	41	0.87234	0	0	0	0	3.2815	2.35317	0.497164	5.90925	0.354478	6.30856	0.05619	39.9236	0.798518	0.757347	0.831945	0.973434	0.266667	0.970974	0.467094	0.0666667	0
AP-5	2085	Glutamate	108.26	40	18.2394	44.8196	13.8428	1.05516	1.05695	0.219303	0.485982	1.86237	0.657895	0.394737	0.263158	2.77589	3.53429	0.25314	16.9234	2.70649	1.7223	16.0991	0.106981	262.148	0.65079	4	23	0.589744	11.3333	12	24.1233	37.0567	5.50814	4.90268	0.992832	12.1572	0.688684	8.15779	0.0814781	77.4692	0.726779	1.11941	0.0842438	0.233851	0.55	1.20748	1.02998	0.125	0
AP-5	2086	Glutamate	232.324	20	86.0112	212.507	59.1997	0.497942	0.743596	0.121538	0.194518	0.326698	0.235294	0.176471	0.0588235	11.214	8.52591	0.477331	30.472	11.6162	8.32922	73.3614	0.113537	5451.27	0.633742	0	0	0	0	0	0	0	11.214	8.52591	0.477331	30.472	8.32922	73.3614	0.113537	5451.27	0.633742	0.497942	0.872675	10.6707	0.789474	0.436268	0.752101	0.210526	0
AP-5	2087	Glutamate	33.8428	15	6.51629	25.5849	6.29678	1.1391	0.796918	0.671698	0.923662	1.50519	0.818182	0.636364	0.272727	1.74521	1.7159	0.436115	6.45014	2.25619	1.20658	6.29285	0.191738	41.0557	0.459985	1	8	0.571429	0	0	0	0	1.85999	1.37843	0.987945	3.44914	0.330922	2.32948	0.142058	5.53598	0.564338	0.462782	0.755991	1.82749	0.692308	1.06053	0.664001	0.153846	0
AP-5	2088	Glutamate	128.815	130	21.7772	99.7015	16.5674	1.16317	1.02586	0.265792	0.673337	1.99514	0.68	0.456	0.344	0.90741	1.46549	0.0364005	14.3636	0.990881	1.48317	19.2915	0.076882	374.362	0.734815	4	124	0.96124	34	54	19.6133	27.9094	0.90741	1.46549	0.0364005	14.3636	1.48317	19.2915	0.076882	374.362	0.734815	1.16317	0.771396	0.770287	0.228346	1.31271	0.880613	0.0314961	0
AP-5	2089	Glutamate	34.5578	15	7.82022	30.3194	11.1386	1.09921	0.878335	0.444779	0.845718	1.55895	0.833333	0.5	0.25	1.80757	3.39384	0.0438634	11.0593	2.30385	1.01022	9.57033	0.105557	92.6117	0.65455	1	13	0.928571	0	0	0	0	1.80757	3.39384	0.0438634	11.0593	1.01022	9.57033	0.105557	92.6117	0.65455	1.09921	0.877353	2.16567	0.428571	1.21952	0.343158	0.285714	0
AP-5	2090	Glutamate	111.663	29	36.6111	85.9707	29.4185	0.961086	0.970371	0.117656	0.526458	1.63575	0.583333	0.416667	0.25	4.11709	4.30081	0.0870775	17.1288	3.85046	1.43805	33.179	0.0433421	1102.91	0.840737	0	0	0	0	0	0	0	4.11709	4.30081	0.0870775	17.1288	1.43805	33.179	0.0433421	1102.91	0.840737	0.961086	0.74069	2.95385	0.653846	1.23799	1.01384	0.192308	0
AP-5	2091	Glutamate	57.6225	36	8.82187	19.2556	5.37359	1.51893	0.990294	0.560484	1.35334	2.50615	0.90625	0.625	0.46875	1.63183	1.01263	0.062482	4.24343	1.60063	3.15313	6.58849	0.478582	53.3504	0.12436	3	19	0.542857	15	16	9.19976	15.3462	1.85454	1.18555	0.560694	3.82558	1.2955	2.09396	0.679941	6.73005	0.0540978	1.39111	0.228696	0.376515	0.735294	1.7325	0.881457	0.147059	0
AP-5	2092	Glutamate	317.666	76	32.2883	83.9712	21.6925	1.6144	0.952868	0.651528	1.81737	2.42362	0.857143	0.685714	0.542857	4.25017	2.26219	0.365584	11.2895	4.17982	4.81026	27.0816	0.177621	756.55	0.487677	1	5	0.0666667	0	0	0	0	4.96563	1.66931	2.55228	8.7758	3.07882	15.9502	0.223209	386.886	0.409431	1.27296	0.186366	0.789363	0.888889	1.79386	0.859898	0.486111	2.09823
AP-5	2093	Glutamate	137.229	42	36.7379	95.1141	27.49	0.97025	0.838092	0.330218	0.745029	1.34479	0.694444	0.472222	0.194444	3.68535	4.24358	0.0776024	17.6887	3.26736	3.3798	32.2686	0.104739	1052.69	0.656718	0	0	0	0	0	0	0	3.68535	4.24358	0.0776024	17.6887	3.3798	32.2686	0.104739	1052.69	0.656718	0.97025	0.634356	2.12322	0.657895	1.19285	0.787758	0.157895	1.51382
AP-5	2094	Glutamate	98.0858	29	36.6311	83.8119	24.5495	0.606039	0.405803	0.374074	0.46828	0.763863	0.75	0.25	0	3.96795	4.60561	0.356976	14.4392	3.38227	6.65063	30.4636	0.218314	972.259	0.411666	0	0	0	0	0	0	0	3.96795	4.60561	0.356976	14.4392	6.65063	30.4636	0.218314	972.259	0.411666	0.606039	0.854475	2.99328	0.636364	0.683442	0.414519	0.227273	0
AP-5	2095	Glutamate	319.09	123	31.0025	143.855	23.4407	1.13706	1.01845	0.209733	0.716255	2.16108	0.666667	0.481481	0.333333	2.5166	3.18449	0.0183576	14.0697	2.59422	5.50892	26.9251	0.204601	755.31	0.435996	7	67	0.54918	13.6667	33	8.88644	17.2551	4.18609	3.24297	0.572095	9.36059	2.0992	13.3279	0.135068	234.925	0.616834	1.049	0.292437	0.764865	0.490909	1.39414	1.00524	0.1	1.51631
AP-5	2096	Glutamate	129.759	18	53.8378	128.59	36.3643	0.211282	0.212992	0.0651951	0.152959	0.227088	0.181818	0	0	6.83152	4.11597	0.7863	11.9124	7.20883	2.26373	45.8837	0.0493364	2110.44	0.820775	0	0	0	0	0	0	0	6.83152	4.11597	0.7863	11.9124	2.26373	45.8837	0.0493364	2110.44	0.820775	0.211282	0.990987	7.56409	0.461538	0.202843	0.0849944	0.230769	0
AP-5	2097	Glutamate	227.053	64	68.0271	186.875	63.5069	1.03283	0.936936	0.353257	0.629407	1.6577	0.741379	0.448276	0.258621	3.44663	3.85901	0.0827345	16.6818	3.54771	2.91405	65.7412	0.0443261	4330.4	0.837427	1	28	0.444444	0	0	0	0	3.94326	3.13122	0.231949	9.98212	1.30586	31.4721	0.0382338	1869.47	0.858203	1.29104	0.787989	2.83993	0.65	1.16396	0.983176	0.15	1.30687
AP-5	2098	Glutamate	71.721	43	11.1928	46.4489	9.23174	1.27715	0.856319	0.557213	1.22425	2.06195	0.853659	0.658537	0.317073	1.70764	2.37978	0.223647	13.6636	1.66793	1.18088	10.191	0.115874	105.252	0.627766	2	37	0.880952	19	19	15.296	15.296	3.13904	3.91786	0.422995	7.63026	0.213213	4.36247	0.0488745	19.0766	0.822297	0.489576	0.647633	1.10593	0.488372	1.51617	0.914281	0.0697674	0
AP-5	2099	Glutamate	22.1617	18	6.49007	20.6495	4.54282	0.724965	0.651144	0.286207	0.524379	0.747518	0.6875	0.25	0.125	1.30363	1.12274	0.247881	4.49463	1.23121	0.404231	5.5871	0.0723508	31.3791	0.748331	1	14	0.823529	0	0	0	0	1.12493	1.24034	0.247881	2.00199	0.03076	1.23088	0.0249903	1.516	0.904854	0.267472	0.931768	1.21468	0.277778	0	0	0.111111	0
AP-5	2100	Glutamate	150.091	33	35.5622	91.861	23.6804	1.15173	1.06796	0.235829	0.524839	2.00112	0.703704	0.481481	0.37037	4.40259	3.9046	0.190129	14.8246	4.54823	6.57273	29.4875	0.222899	912.715	0.403808	0	0	0	0	0	0	0	4.40259	3.9046	0.190129	14.8246	6.57273	29.4875	0.222899	912.715	0.403808	1.15173	0.334547	1.56915	0.689655	0.893948	0.828225	0.206897	1.00838
AP-5	2101	Glutamate	33.3603	18	8.75388	20.6812	7.08507	1.59547	0.975034	0.720306	1.44563	2.49467	0.933333	0.733333	0.4	1.62032	2.02665	0.334951	7.4352	1.85335	0.755199	7.92742	0.0952641	63.4144	0.682348	2	15	0.882353	9	9	12.717	12.717	1.62032	2.02665	0.334951	7.4352	0.755199	7.92742	0.0952641	63.4144	0.682348	1.59547	0.589714	1.15724	0.529412	1.91823	0.887481	0.117647	0
AP-5	2102	Glutamate	120.755	88	26.3017	80.4948	23.9394	1.46876	1.01976	0.471355	1.46827	2.59884	0.851351	0.635135	0.445946	1.17398	1.7036	0.0831865	10.5983	1.37222	3.19853	24.9441	0.128228	632.438	0.597052	4	59	0.678161	20.6667	22	16.0288	39.1054	2.83425	2.44605	1.02354	6.50331	0.423809	6.28693	0.0863069	65.3397	0.721701	0.865702	0.627279	0.870656	0.381579	1.74767	0.980001	0.0526316	0
AP-5	2103	Glutamate	78.2956	36	16.158	65.0182	14.2058	1.10559	0.849776	0.34934	0.996209	1.56007	0.75	0.571429	0.25	1.91654	1.83508	0.196543	8.0184	2.17488	3.01409	14.9116	0.20213	231.442	0.440516	3	20	0.571429	8.5	9	7.83851	10.5986	2.69224	1.13527	1.5879	4.23773	0.42367	7.79392	0.281822	117.243	0.467211	0.860406	0.830419	1.85766	0.5	1.56293	0.955317	0.133333	0
AP-5	2104	Glutamate	75.7582	43	12.9054	48.2741	10.3124	1.29023	0.992454	0.459129	0.927776	2.16441	0.794872	0.564103	0.384615	1.69615	1.46799	0.233041	5.38737	1.76182	1.489	11.5858	0.12852	136.447	0.596344	2	24	0.571429	14	14	14.0723	14.0723	3.30938	0.991524	2.18483	4.78839	1.23233	6.62394	0.226093	51.5528	0.435021	0.821492	0.520381	0.938645	0.463415	1.46558	0.857869	0.146341	1.04521
AP-5	2105	Glutamate	67.1488	25	19.5622	57.8245	14.5409	0.919272	0.816858	0.269264	0.734987	1.29701	0.684211	0.421053	0.263158	2.7125	2.64105	0.067897	7.742	2.68595	1.46776	17.1728	0.08547	297.06	0.70984	2	11	0.458333	11	11	21.2526	21.2526	5.61221	2.10582	2.61935	7.742	1.72657	13.5988	0.126965	187.908	0.600127	0.276148	0.853486	2.38794	0.52381	1.28266	0.907647	0.142857	0
AP-5	2106	Glutamate	92.9169	151	19.4324	58.5747	15.9441	1.48122	0.897779	0.759166	1.45804	2.31352	0.861111	0.736111	0.458333	0.608088	1.15172	0.0386394	10.136	0.615344	2.22641	17.634	0.126256	315.916	0.601858	6	139	0.926667	22.6	49	10.8318	15.8239	0.855078	1.05591	0.0643506	2.62818	0.286539	2.92888	0.0978321	8.66045	0.675309	0.825221	0.630055	0.390285	0.184932	1.3493	0.761358	0.0205479	0
AP-5	2107	Glutamate	174.773	39	30.3911	118.681	26.4397	1.03055	0.968738	0.214578	0.522281	1.9814	0.657143	0.428571	0.285714	4.50082	4.55223	0.2806	18.5206	4.48136	1.80964	28.4265	0.0636604	811.339	0.774927	3	13	0.342105	7.5	11	1.71844	2.61963	5.70309	4.14509	0.83615	13.4549	1.19007	13.1588	0.236813	242.669	0.542605	0.920829	0.568034	2.61255	0.72973	1.34944	1.05194	0.243243	1.59206
AP-5	2108	Glutamate	63.9946	129	7.91185	31.5202	6.94004	1.30651	0.982127	0.447185	1.18614	2.23013	0.801587	0.587302	0.388889	0.498791	0.561554	0.0133417	3.63174	0.496083	2.28558	7.08215	0.322724	55.3808	0.262177	3	121	0.945312	33.5	56	8.59808	9.83757	1.20411	1.09741	0.42812	1.9801	0.104796	1.44929	0.0802824	2.46716	0.726947	0.567533	0.483996	0.241978	0.234375	1.81553	0.740794	0.03125	0
AP-5	2109	Glutamate	274.668	112	30.9478	114.4	24.2251	1.06195	0.89384	0.352608	0.825992	1.54183	0.752381	0.52381	0.247619	2.41238	3.23836	0.00824621	18.0392	2.45239	11.2301	25.4204	0.441774	772.311	0.149908	6	54	0.486486	11.4	13	7.44733	13.4878	3.12008	2.33859	1.14074	8.64791	2.47561	11.0612	0.162622	260.511	0.568142	1.31161	0.259116	0.641178	0.607477	1.32243	0.873006	0.11215	1.28497
AP-5	2110	Glutamate	121.57	61	21.4478	59.6641	14.5468	1.35237	0.943474	0.48512	1.25384	2.27982	0.807018	0.649123	0.403509	2.05673	3.04226	0.22602	23.4769	1.99294	4.16578	17.8453	0.233438	335.809	0.386242	3	26	0.433333	15	19	13.3613	19.3806	2.0767	1.05895	0.927176	3.15166	0.935355	4.29557	0.367449	30.6564	0.325285	1.43737	0.384769	0.779603	0.542373	1.63066	0.757964	0.135593	1.13811
AP-5	2111	Glutamate	84.8802	81	14.5615	45.1022	13.8175	1.76951	0.96435	0.944059	1.97023	2.65894	0.84058	0.768116	0.623188	0.950574	1.51661	0.0575847	9.69347	1.0479	1.53061	14.1116	0.108465	201.481	0.646895	5	59	0.7375	17.5	23	11.543	17.2219	1.42132	1.25133	0.43515	3.71038	0.171185	3.20381	0.168535	18.757	0.571068	2.20363	0.427615	0.4537	0.28169	1.71518	0.956519	0.056338	0
AP-5	2112	Glutamate	181.9	28	70.8132	174.516	53.2524	0.462909	0.384608	0.165925	0.263002	0.759142	0.478261	0.26087	0	6.30208	5.55651	0.117004	19.533	6.49643	3.17729	62.5705	0.0507793	3925.16	0.81604	1	9	0.333333	0	0	0	0	9.54843	5.07954	0.850085	19.533	3.98463	43.7735	0.0910284	1931.99	0.69411	0.266234	0.959404	6.46355	0.64	0.434904	0.352808	0.16	0
AP-5	2113	Glutamate	171.324	21	64.9351	166.923	43.7578	0.316515	0.256755	0.121012	0.208883	0.432516	0.3125	0.0625	0	8.39557	3.68216	1.03138	13.5534	8.15827	3.67402	55.2464	0.0665025	3065.66	0.76613	0	0	0	0	0	0	0	8.39557	3.68216	1.03138	13.5534	3.67402	55.2464	0.0665025	3065.66	0.76613	0.316515	0.974316	8.34617	0.888889	0.294204	0.236897	0.277778	0
AP-5	2114	Glutamate	90.0952	139	6.81868	23.3662	7.04921	1.71677	1.02967	0.750191	1.97359	2.673	0.87218	0.736842	0.541353	0.628805	0.378408	0.0134536	1.84345	0.648167	0.607747	6.90822	0.0879744	48.0929	0.702711	2	131	0.949275	70	70	16.9624	16.9624	0.640441	0.487175	0.285182	1.08249	0.127339	0.60873	0.208124	0.39013	0.430095	1.8425	0.176687	0.115352	0.325926	2.19968	0.770622	0.0148148	0
AP-5	2115	Glutamate	92.6541	34	14.3664	41.5392	10.1785	1.04981	0.97491	0.180271	0.758728	1.56102	0.678571	0.464286	0.25	2.81067	2.62449	0.267471	11.12	2.72512	4.91301	11.4394	0.429481	154.998	0.159288	1	5	0.151515	0	0	0	0	4.07663	3.03108	0.763852	8.67192	1.38412	11.4235	0.13219	134.937	0.636612	0.531073	0.13282	0.372918	0.733333	1.19629	0.885877	0.166667	0
AP-5	2116	Glutamate	167.396	135	17.0555	48.1842	11.142	1.42714	0.968649	0.522821	1.35786	2.27461	0.833333	0.65873	0.428571	1.2364	1.34081	0.079404	10.2826	1.23997	4.62643	13.6423	0.339123	207.517	0.243556	9	104	0.776119	15.125	39	9.5047	26.6843	2.26011	1.98696	0.950129	5.99625	0.556295	5.13457	0.139944	31.9506	0.590111	1.27968	0.0920962	0.115049	0.539062	1.78723	0.779792	0.0703125	1.87183
AP-5	2117	Glutamate	69.3793	103	9.97515	28.7012	7.70616	1.40537	1.07114	0.379106	1.25442	2.28789	0.773196	0.597938	0.43299	0.667257	0.6144	0.0710211	2.81969	0.673585	1.05969	8.84993	0.11974	79.4442	0.618	4	89	0.872549	29	40	9.37846	18.0586	1.31858	0.683363	0.807966	1.97245	0.101708	1.98476	0.0619656	4.69009	0.78541	0.829306	0.209233	0.142318	0.191919	1.93105	0.979185	0.030303	0
AP-5	2118	Glutamate	152.476	33	29.8717	83.0448	20.206	1.13944	0.95444	0.311701	0.846312	2.01144	0.733333	0.6	0.3	4.79903	5.46198	0.078721	17.8412	4.62047	2.60293	25.3678	0.102608	650.301	0.662404	1	5	0.15625	0	0	0	0	4.83093	5.13053	0.402786	15.3342	1.30392	16.5729	0.0791746	295.621	0.728087	1.0613	0.186129	0.88688	0.625	1.06617	0.8431	0.1875	1.06779
AP-5	2119	Glutamate	423.296	40	143.822	401.247	103.966	0.499177	0.621442	0.0708663	0.29135	0.629283	0.405405	0.189189	0.0540541	10.4352	8.92275	0.507174	32.7207	10.5824	12.4818	124.864	0.0999629	15746.9	0.669522	0	0	0	0	0	0	0	10.4352	8.92275	0.507174	32.7207	12.4818	124.864	0.0999629	15746.9	0.669522	0.499177	0.947911	10.2884	0.692308	0.60822	0.679209	0.230769	0.552044
AP-5	2120	Glutamate	106.925	16	20.4354	56.7772	15.0737	1.18452	1.25236	0.060047	0.222953	2.76804	0.461538	0.461538	0.384615	7.2857	4.08142	2.23811	15.1594	6.68282	3.28915	17.652	0.186333	322.41	0.470413	0	0	0	0	0	0	0	7.2857	4.08142	2.23811	15.1594	3.28915	17.652	0.186333	322.41	0.470413	1.18452	0.506846	3.61297	0.666667	1.88654	1.12525	0.266667	0
AP-5	2121	Glutamate	49.1067	72	6.59552	23.1631	6.48263	1.64867	0.980853	0.684025	1.7655	2.5074	0.814286	0.728571	0.514286	0.691643	0.938867	0.0604152	7.1058	0.682037	2.12375	6.18485	0.343379	42.7627	0.238909	3	65	0.915493	21	30	12.0627	18.2788	1.57164	0.826044	0.881504	2.60714	0.178774	3.15846	0.0566016	10.0078	0.797201	0.364048	0.383776	0.265436	0.236111	2.19654	0.573871	0.0555556	0
AP-5	2122	Glutamate	132.29	38	41.5929	117.567	29.7644	0.979706	1.04269	0.154851	0.498649	1.7615	0.566667	0.366667	0.266667	3.40741	3.46944	0.166595	16.3072	3.48132	1.8298	36.1192	0.0506601	1307.95	0.81643	2	12	0.324324	17	17	63.7258	63.7258	4.29915	3.82075	0.568874	12.2041	1.44388	19.238	0.0741371	372.931	0.749498	0.776118	0.888705	3.17748	0.59375	1.19503	1.00771	0.15625	0
AP-5	2123	Glutamate	597.035	126	98.678	322.546	77.8368	0.838645	0.880123	0.172177	0.44219	1.10567	0.588785	0.383178	0.186916	4.54925	4.80296	0.203214	21.2186	4.73838	21.6754	86.1866	0.251494	7897.96	0.357711	6	37	0.296	9.2	12	28.839	77.0717	7.15628	4.75263	2.11386	17.2048	3.20777	40.0028	0.068202	2268.91	0.773057	0.330373	0.335592	1.60288	0.605505	0.929249	0.888438	0.0733945	1.64589
AP-5	2124	Glutamate	119.798	59	8.03161	39.112	6.25874	1.63979	1.01623	0.770428	1.56857	2.58022	0.843137	0.745098	0.490196	1.89982	1.70725	0.0383275	8.29451	2.03047	4.65932	5.48908	0.848834	51.8392	0.00668521	4	37	0.637931	10	12	5.23136	9.36562	3.22074	2.62252	1.15394	6.22581	1.31364	6.59702	0.366657	80.8568	0.411371	1.3282	0.326483	0.674346	0.622642	1.97388	0.898372	0.207547	2.02878
AP-5	2126	Glutamate	116.067	60	21.3614	100.857	25.5296	1.2876	1.02291	0.303746	1.1474	2.25006	0.678571	0.535714	0.428571	1.86975	2.77975	0.0691158	12.8387	1.93445	1.13989	23.5103	0.0484845	554.035	0.823584	1	42	0.711864	0	0	0	0	5.06161	3.74146	0.960264	12.8387	1.53857	24.0637	0.0639375	581.428	0.774065	0.408664	0.868952	1.70944	0.465517	1.31623	0.995081	0.0689655	0
AP-5	2127	Glutamate	549.138	47	150.484	377.943	92.4385	0.332646	0.290464	0.114451	0.220738	0.550429	0.341463	0.097561	0	11.7474	5.91333	1.4596	25.306	11.6838	57.1475	111.037	0.514669	15595.1	0.102669	0	0	0	0	0	0	0	11.7474	5.91333	1.4596	25.306	57.1475	111.037	0.514669	15595.1	0.102669	0.332646	0.688247	8.21615	0.813953	0.395915	0.279506	0.325581	0.384123
AP-5	2128	Glutamate	483.722	121	82.5314	206.703	51.2974	0.582061	0.56637	0.186612	0.375174	0.920348	0.538462	0.282051	0.0598291	3.90051	3.88897	0.232777	25.2869	3.99771	23.1939	64.6798	0.358597	4721.43	0.222885	1	5	0.0416667	0	0	0	0	3.76054	3.46235	0.402467	18.2559	12.46	41.2404	0.220784	2379.93	0.502508	0.526054	0.166999	0.673177	0.521008	0.67917	0.487167	0.0756303	1.00994
AP-5	2129	Glutamate	88.1691	67	15.5128	49.6737	16.382	1.14721	0.93019	0.349962	0.878032	1.81401	0.746032	0.555556	0.269841	1.29716	1.71088	0.054231	9.86736	1.31596	4.29699	15.3637	0.279684	254.508	0.31684	2	48	0.727273	25	25	11.8102	11.8102	3.00011	2.91909	0.158902	9.86736	1.21964	16.0102	0.076179	257.814	0.736897	0.761987	0.535007	0.714713	0.415385	1.50602	0.890166	0.0615385	0
AP-5	2130	Glutamate	422.424	107	57.7708	211.44	46.5331	1.10253	0.966514	0.24233	0.752955	1.90734	0.65	0.4875	0.3	3.71884	4.05788	0.049366	21.782	3.94789	5.30611	52.1847	0.101679	2751.4	0.664894	4	32	0.301887	9.33333	10	7.74784	11.9679	3.85551	2.1192	1.53948	9.92095	2.06249	27.594	0.0574669	1612.43	0.796093	0.650402	0.158575	0.631941	0.695122	1.24268	0.993611	0.158537	1.00279
AP-5	2131	Glutamate	61.2401	21	15.3992	44.9542	15.1797	1.00201	0.799634	0.268711	0.789093	1.79884	0.666667	0.5	0.333333	2.23429	1.97448	0.42912	6.25836	2.91619	0.917386	15.2623	0.0601081	233.779	0.78606	1	11	0.55	0	0	0	0	4.73021	1.4391	3.40082	6.25836	0.607535	16.5198	0.0367762	273.272	0.863146	0.157469	0.508484	1.55698	0.571429	1.33824	1.04211	0.214286	0
AP-5	2133	Glutamate	93.7973	27	33.001	87.0533	27.4392	0.887191	0.823811	0.30153	0.632884	1.06408	0.692308	0.384615	0.153846	3.21193	1.92366	0.144676	6.62981	3.47397	4.1761	30.0591	0.13893	920.988	0.571589	0	0	0	0	0	0	0	3.21193	1.92366	0.144676	6.62981	4.1761	30.0591	0.13893	920.988	0.571589	0.887191	0.928101	3.34821	0.8	0.627767	0.363031	0.2	0
AP-5	2134	Glutamate	63.873	69	12.8667	35.1611	9.37662	1.4883	0.895775	0.682942	1.60034	2.155	0.888889	0.711111	0.511111	1.07986	0.956745	0.0456423	5.3264	0.925695	1.33559	11.1782	0.119481	126.736	0.618648	3	26	0.382353	20.5	26	11.4425	18.8315	0.960979	0.659645	0.394954	2.05205	0.685991	2.18248	0.510969	10.4191	0.181092	1.69216	0.550484	0.517074	0.702128	1.8495	0.728333	0.106383	0
AP-5	2135	Glutamate	25.6784	20	5.49996	23.5178	5.8152	1.03575	0.67871	0.426521	0.959732	1.35542	0.769231	0.615385	0.153846	1.71177	3.96876	0.0900944	15.3647	1.28392	0.453799	5.64155	0.0804387	32.0331	0.724371	1	12	0.631579	0	0	0	0	0.181085	0.000427091	0.180783	0.181387	0.0943035	0.362272	0.260311	0.140134	0.344463	2.67356	0.9033	1.2208	0.333333	0	0	0.133333	0
AP-5	2136	Glutamate	156.682	29	52.2401	152.556	40.0144	0.61922	0.686066	0.140297	0.258589	0.978709	0.454545	0.318182	0.136364	5.16553	3.73504	0.572451	12.6977	5.40282	1.27023	46.5132	0.027309	2165.09	0.896494	0	0	0	0	0	0	0	5.16553	3.73504	0.572451	12.6977	1.27023	46.5132	0.027309	2165.09	0.896494	0.61922	0.973669	5.44844	0.75	0.684336	0.732949	0.125	0
AP-5	2137	Glutamate	132.352	20	51.1089	127.492	32.7391	0.1348	0.127759	0.0382537	0.122384	0.172332	0.0714286	0	0	7.46804	3.50638	2.84507	13.1541	6.61758	4.75499	42.6541	0.111478	1841.98	0.63905	0	0	0	0	0	0	0	7.46804	3.50638	2.84507	13.1541	4.75499	42.6541	0.111478	1841.98	0.63905	0.1348	0.963286	6.71012	0.5625	0.227381	0.12898	0.25	0
AP-5	2138	Glutamate	92.5625	40	23.7729	63.3304	15.5829	0.867568	0.80981	0.315074	0.454351	1.04425	0.72973	0.378378	0.216216	2.40173	2.11204	0.2461	10.7763	2.31406	6.43376	19.0419	0.337874	403.988	0.244935	1	5	0.128205	0	0	0	0	2.69301	2.18293	0.447033	8.84136	1.90384	12.508	0.156664	161.506	0.542118	0.757361	0.680788	1.61578	0.564103	0.911433	0.69975	0.153846	1.20847
AP-5	2139	Glutamate	113.083	24	27.0993	70.3559	21.1476	0.652428	0.82971	0.205916	0.315457	0.683564	0.421053	0.210526	0.105263	4.93701	5.10621	0.197717	18.5568	4.71179	5.13071	23.7586	0.215952	590.797	0.41577	0	0	0	0	0	0	0	4.93701	5.10621	0.197717	18.5568	5.13071	23.7586	0.215952	590.797	0.41577	0.652428	0.37146	1.82634	0.52381	0.6072	0.890816	0.238095	0
AP-5	2140	Glutamate	106.446	20	34.5831	100.305	25.5441	0.452431	0.617415	0.127607	0.271821	0.568179	0.357143	0.0714286	0.0714286	5.32422	3.68246	0.893391	13.3401	5.32231	2.33337	30.3117	0.076979	924.247	0.734529	0	0	0	0	0	0	0	5.32422	3.68246	0.893391	13.3401	2.33337	30.3117	0.076979	924.247	0.734529	0.452431	0.940784	5.27068	0.75	0.606011	0.652014	0.3125	0
AP-5	2141	Glutamate	113.121	20	17.9916	46.0353	10.9514	1.12372	1.1994	0.112773	0.363828	2.11868	0.5	0.388889	0.388889	5.95371	5.22309	0.054231	15.6632	5.65603	5.49082	13.8443	0.396611	221.815	0.186657	0	0	0	0	0	0	0	5.95371	5.22309	0.054231	15.6632	5.49082	13.8443	0.396611	221.815	0.186657	1.12372	0.168967	1.00598	0.6	1.48541	1.22767	0.25	0
AP-5	2142	Glutamate	126.11	47	14.0162	37.5954	7.96578	1.6448	0.946764	0.859007	1.83527	2.4627	0.833333	0.777778	0.555556	2.99928	2.34873	0.217816	9.06469	2.6832	4.44361	10.498	0.423281	129.954	0.16419	1	6	0.130435	0	0	0	0	2.56251	2.19384	0.437555	6.49807	2.71925	5.77369	0.383271	55.0912	0.246398	1.15664	0.27199	0.745669	0.868421	1.8455	0.838909	0.289474	1.78115
AP-5	2143	Glutamate	59.1442	61	15.9331	41.2808	10.8682	1.01689	0.965809	0.295341	0.607903	1.74457	0.666667	0.388889	0.277778	1.01655	0.507789	0.123309	2.30258	0.969577	1.35954	13.5699	0.100188	185.991	0.668914	5	50	0.833333	12.5	15	9.92926	13.3444	1.4744	0.492395	1.00818	1.98934	0.457986	1.69247	0.270602	3.07422	0.329542	0.71839	0.679316	0.669627	0.375	1.00727	0.596456	0.0714286	0
AP-5	2145	Glutamate	98.1382	15	20.8701	48.8349	13.0709	0.793943	0.774443	0.187149	0.657551	1.05753	0.636364	0.363636	0.181818	7.13954	4.65792	0.148758	16.0676	6.54255	2.74622	17.1948	0.159712	303.203	0.524995	0	0	0	0	0	0	0	7.13954	4.65792	0.148758	16.0676	2.74622	17.1948	0.159712	303.203	0.524995	0.793943	0.0841981	0.590218	0.769231	0.804772	0.569921	0.307692	0
AP-5	2146	Glutamate	40.6892	36	6.83854	20.1346	4.54458	1.45607	0.880159	0.651567	1.36108	2.24704	0.88	0.68	0.44	1.28114	1.17082	0.260601	5.12023	1.13026	1.14665	5.69163	0.201463	33.7095	0.441743	2	14	0.4	19	19	13.6035	13.6035	0.883301	0.333025	0.416628	1.28382	0.718512	1.57496	0.485081	4.10523	0.12294	2.06841	0.330626	0.384369	0.62963	1.7344	0.719067	0.148148	0
AP-5	2147	Glutamate	56.8551	42	8.49903	50.0334	11.5094	1.2629	0.935526	0.511	1.02582	2.25076	0.827586	0.551724	0.310345	1.25045	3.12389	0.101278	16.0819	1.35369	0.965557	10.0706	0.0958783	102.35	0.680658	3	27	0.658537	12	16	4.47011	5.76675	0.311893	0.257309	0.129949	0.493838	0.00826202	0.428163	0.0204432	0.184146	0.92399	3.06686	0.880015	1.22033	0.258065	0.95834	0.58752	0.0967742	0
AP-5	2148	Glutamate	108.234	54	14.5617	35.7972	9.69695	1.58619	1.01401	0.64211	1.53884	2.48011	0.791667	0.708333	0.5	2.13554	1.25051	0.477639	6.93423	2.00434	3.29574	11.9237	0.276402	153.036	0.321381	3	21	0.396226	18	26	14.2199	22.3392	2.35669	1.13062	1.14707	4.14302	0.930295	4.18359	0.189785	24.559	0.513078	1.93311	0.317645	0.648681	0.76	1.86516	0.829477	0.18	1.94266
AP-5	2149	Glutamate	188.746	20	64.2579	187.075	54.1296	0.200465	0.180989	0.0468524	0.109558	0.330893	0.25	0	0	8.96115	6.82823	0.129877	22.1857	9.43731	1.65915	59.3868	0.027938	3529.55	0.89424	0	0	0	0	0	0	0	8.96115	6.82823	0.129877	22.1857	1.65915	59.3868	0.027938	3529.55	0.89424	0.200465	0.991145	9.84604	0.5	0.267751	0.140998	0.166667	0
AP-5	2150	Glutamate	140.528	96	11.2019	40.7849	7.64311	1.32227	0.86163	0.471208	1.26673	1.95875	0.829787	0.670213	0.382979	1.47924	0.929525	0.149345	5.0353	1.46383	2.91188	9.13621	0.318719	91.9493	0.2669	7	78	0.821053	13.8333	22	8.19297	15.8723	2.5787	1.23407	1.45512	4.30039	0.786807	3.69144	0.215256	14.572	0.424188	0.870401	0.255388	0.377779	0.635417	1.69996	0.708051	0.114583	1.81216
AP-5	2151	Glutamate	98.2427	23	31.94	84.7044	21.9719	0.802054	0.84848	0.154243	0.384722	1.42827	0.5	0.357143	0.285714	4.86138	3.29937	0.926888	9.63818	4.27142	1.61407	27.3653	0.0589822	751.466	0.78962	0	0	0	0	0	0	0	4.86138	3.29937	0.926888	9.63818	1.61407	27.3653	0.0589822	751.466	0.78962	0.802054	0.856786	3.82605	0.75	1.08576	0.877997	0.3125	0
AP-5	2152	Glutamate	50.3533	65	7.7893	21.7636	5.90287	1.37029	0.898911	0.601443	1.11071	2.12893	0.906977	0.697674	0.325581	0.714815	0.833458	0.0791632	4.18253	0.774666	2.02397	6.60773	0.306304	47.7585	0.282001	2	32	0.5	21	21	12.9363	12.9363	0.80114	0.555737	0.218985	1.62609	0.697118	1.37859	0.464174	3.95932	0.20512	1.02721	0.359236	0.282636	0.4	1.44455	0.597395	0.0888889	0
AP-5	2153	Glutamate	81.2917	22	23.4958	63.9998	15.5822	0.671923	0.678651	0.22086	0.41743	0.788939	0.631579	0.263158	0.105263	4.00589	2.75633	0.829297	14.0914	3.69508	2.92799	19.7195	0.148482	397.43	0.549717	0	0	0	0	0	0	0	4.00589	2.75633	0.829297	14.0914	2.92799	19.7195	0.148482	397.43	0.549717	0.671923	0.706072	2.73323	0.761905	0.865432	0.71113	0.238095	0
AP-5	2154	Glutamate	200.873	91	77.075	177.588	55.9754	0.993266	0.990385	0.183757	0.569838	1.65861	0.586207	0.425287	0.264368	2.27261	3.16524	0.0636553	19.8655	2.2074	5.69625	67.1152	0.0848727	4536.9	0.71155	4	39	0.433333	22.6667	41	59.0647	112.931	2.58341	1.74467	0.882557	6.06472	0.454821	10.013	0.190266	216.103	0.628119	0.860109	0.882575	1.96984	0.41573	1.09936	0.943863	0.0561798	0
AP-5	2155	Glutamate	112.915	91	13.9268	31.6886	11.6295	1.65359	1.09382	0.582656	1.77613	2.73834	0.823529	0.694118	0.517647	1.24262	2.48191	0.0354683	21.8712	1.24082	3.11705	12.4453	0.250461	164.6	0.359293	3	78	0.866667	26.5	27	15.7968	26.124	2.4751	2.33263	0.572857	7.08721	0.21148	6.90857	0.0306112	47.773	0.884721	1.73586	0.25202	0.316186	0.344828	1.9865	0.93545	0.0574713	0
AP-5	2156	Glutamate	131.053	90	19.8664	55.0035	12.4644	1.17962	0.992444	0.261807	0.779073	1.92787	0.675325	0.493506	0.363636	1.1851	1.58391	0.0384708	6.88272	1.45615	6.94319	15.0602	0.461031	275.016	0.136085	6	76	0.853933	13	19	15.2717	29.4367	3.44953	0.875619	2.80663	4.24543	0.169303	4.55661	0.0385234	22.4849	0.857281	0.143454	0.288156	0.424313	0.291139	1.06987	0.753291	0.0886076	1.27051
AP-5	2157	Glutamate	127.387	16	41.302	122.573	33.8437	0.600481	0.639831	0.122064	0.297087	1.05829	0.384615	0.307692	0.0769231	8.58781	8.57979	1.16248	29.1123	7.96169	1.70589	37.7189	0.0452264	1425.62	0.834411	0	0	0	0	0	0	0	8.58781	8.57979	1.16248	29.1123	1.70589	37.7189	0.0452264	1425.62	0.834411	0.600481	0.962211	8.17154	0.733333	0.810541	0.64744	0.333333	0
AP-5	2158	Glutamate	96.9291	34	24.8228	73.5125	23.3185	0.987943	0.771244	0.274717	0.821228	1.37564	0.733333	0.566667	0.233333	2.81281	3.20368	0.289033	11.9565	2.85086	2.13764	23.9874	0.0891154	579.963	0.699486	2	18	0.545455	9	9	7.35926	7.35926	5.30006	3.81138	1.32492	9.74294	1.46778	13.6697	0.221843	265.89	0.512377	0.97938	0.639623	1.87873	0.4375	0.847933	0.578213	0.1875	0.917297
AP-5	2159	Glutamate	143.766	13	50.3764	137.874	32.4144	0.234575	0.257768	0.0681191	0.155137	0.302812	0.272727	0.0909091	0	11.9805	5.36653	1.21967	21.6045	11.059	4.80974	42.0845	0.114288	1794.24	0.631816	0	0	0	0	0	0	0	11.9805	5.36653	1.21967	21.6045	4.80974	42.0845	0.114288	1794.24	0.631816	0.234575	0.959016	11.4895	0.692308	0.312064	0.283395	0.307692	0
AP-5	2160	Glutamate	70.1437	84	6.96216	21.0208	4.89443	1.37288	0.861754	0.630892	1.18404	2.00665	0.917808	0.671233	0.369863	0.861021	0.463806	0.0360555	2.40353	0.835044	1.90963	5.70674	0.334626	36.2135	0.248549	4	61	0.73494	15.6667	23	5.21487	9.88492	0.767825	0.405882	0.192869	1.09701	0.434671	1.38755	0.260748	2.44582	0.443741	0.859566	0.261877	0.221314	0.493333	1.80615	0.696729	0.0533333	0
AP-5	2161	Glutamate	94.6676	28	32.1207	75.6638	25.2814	0.734015	0.674692	0.258105	0.499443	0.914556	0.615385	0.307692	0.153846	3.48932	3.58691	0.209117	10.9671	3.38098	3.23574	28.7224	0.112656	835.445	0.636009	0	0	0	0	0	0	0	3.48932	3.58691	0.209117	10.9671	3.23574	28.7224	0.112656	835.445	0.636009	0.734015	0.799258	2.80236	0.666667	0.997573	0.72629	0.333333	0
AP-5	2162	Glutamate	221.836	47	74.329	199.636	50.8085	0.66784	0.807694	0.150002	0.340319	0.652255	0.466667	0.233333	0.166667	5.00508	2.9729	0.268365	10.772	4.71991	10.3149	62.8232	0.164189	4053.15	0.515429	0	0	0	0	0	0	0	5.00508	2.9729	0.268365	10.772	10.3149	62.8232	0.164189	4053.15	0.515429	0.66784	0.899927	4.33991	0.75	0.681277	0.796416	0.15625	0
AP-5	2163	Glutamate	41.508	17	12.8077	36.7198	11.7317	1.46105	0.963015	0.555761	1.68749	2.18356	0.727273	0.727273	0.545455	3.2356	4.00165	0.321946	11.926	2.44165	0.538181	12.2697	0.0438625	150.836	0.838985	1	8	0.5	0	0	0	0	5.14505	4.37356	0.497735	11.926	0.629152	13.6373	0.0461347	186.372	0.831379	0.75715	0.844597	2.19109	0.615385	1.68928	0.942023	0.153846	0
AP-5	2164	Glutamate	134.91	59	24.9961	59.2457	18.153	1.0515	0.956073	0.26006	0.738158	1.91317	0.673913	0.434783	0.282609	2.57127	3.34897	0.150054	14.894	2.28661	10.9737	18.8877	0.580995	477.167	0.0702387	3	26	0.448276	8	8	2.10168	2.17828	4.01405	3.83029	0.33537	14.894	14.3309	17.3055	0.828112	504.857	0.00884071	0.798869	0.327953	0.762828	0.479167	1.0553	0.839139	0.166667	1.36222
AP-5	2165	Glutamate	95.328	23	19.4667	64.5257	15.6875	1.09619	0.858659	0.284133	0.887479	1.63006	0.705882	0.529412	0.294118	3.88929	3.18027	0.638884	11.1904	4.14469	5.35705	16.8472	0.317979	312.525	0.26778	1	6	0.272727	0	0	0	0	4.55426	3.13213	0.773266	11.1904	4.26492	17.3218	0.246217	318.235	0.365852	0.904756	0.676881	2.93298	0.894737	1.1648	0.837767	0.315789	1.43602
AP-5	2166	Glutamate	74.814	22	31.43	69.403	21.3983	0.775673	0.528672	0.389483	0.656085	1.07972	0.714286	0.428571	0.142857	3.44279	3.19864	0.484489	10.7101	3.40064	2.19208	26.7966	0.0818044	722.865	0.720399	0	0	0	0	0	0	0	3.44279	3.19864	0.484489	10.7101	2.19208	26.7966	0.0818044	722.865	0.720399	0.775673	0.927674	3.3049	0.75	0.831468	0.548111	0.1875	0
AP-5	2167	Glutamate	90.4119	34	35.4122	83.6576	26.6183	1.28567	1.0037	0.435221	1.05668	2.09233	0.75	0.541667	0.416667	2.47568	2.86972	0.178084	10.3248	2.65917	1.32171	31.2975	0.0422307	981.279	0.844489	2	15	0.454545	21	21	61.6462	61.6462	2.86073	1.60528	1.66539	5.421	0.460836	8.15692	0.164406	127.973	0.566628	0.762034	0.925294	2.53508	0.423077	1.02865	0.766178	0.153846	0
AP-5	2168	Glutamate	70.1862	33	14.2756	39.7283	11.3643	1.20339	0.963268	0.419792	0.808348	1.85422	0.758621	0.517241	0.344828	1.90404	2.43385	0.227548	12.3932	2.12686	6.86241	10.926	0.628083	166.47	0.0521843	2	17	0.53125	11	11	13.8106	13.8106	2.42957	2.81287	0.602055	7.7224	0.792005	7.92543	0.264445	101.835	0.466133	0.907863	0.566041	1.24151	0.516129	1.58578	0.834153	0.129032	0
AP-5	2169	Glutamate	248.112	55	54.4752	158.979	37.8753	1.00332	0.970034	0.160114	0.669231	1.79593	0.612245	0.44898	0.306122	4.51234	4.397	0.340066	16.7543	4.51113	6.16084	46.509	0.132465	2201.04	0.586845	2	12	0.222222	33	33	114.651	114.651	6.08384	4.92766	0.880028	13.7529	1.50553	23.8394	0.0544443	664.25	0.807097	0.64673	0.412464	1.89513	0.647059	1.00515	0.908054	0.156863	0.697676
AP-5	2171	Glutamate	73.5572	67	21.2515	48.4036	16.2145	1.56464	0.900507	0.763889	1.68565	2.20557	0.892308	0.738462	0.538462	1.1145	1.70229	0.0496488	9.44594	1.09787	1.32326	18.8552	0.0701803	357.269	0.75489	4	63	0.954545	14.6667	20	15.0462	18.3092	1.1145	1.70229	0.0496488	9.44594	1.32326	18.8552	0.0701803	357.269	0.75489	1.56464	0.632148	0.70453	0.343284	1.64141	0.713969	0.0447761	0
AP-5	2172	Glutamate	36.06	36	7.2888	19.8153	5.04307	1.2413	0.962508	0.434871	0.977839	1.94911	0.757576	0.606061	0.333333	1.02325	0.556931	0.353023	2.75416	1.00167	0.780961	6.2185	0.125587	39.2796	0.603498	2	35	1	17	17	8.63881	8.63881	1.02325	0.556931	0.353023	2.75416	0.780961	6.2185	0.125587	39.2796	0.603498	1.2413	0.499062	0.514176	0.428571	1.6677	0.771087	0.0571429	0
AP-5	2173	Glutamate	168.73	30	43.0096	108.507	30.1336	0.773102	0.924431	0.165777	0.392098	0.770918	0.52	0.24	0.2	6.23554	4.83913	0.134154	14.3541	5.62432	7.74782	36.3167	0.213341	1378.93	0.420347	0	0	0	0	0	0	0	6.23554	4.83913	0.134154	14.3541	7.74782	36.3167	0.213341	1378.93	0.420347	0.773102	0.446061	2.5953	0.62963	0.661509	0.682651	0.259259	1.09059
AP-5	2176	Glutamate	113.965	20	40.8034	102.211	29.2995	0.626203	0.705104	0.183331	0.276361	0.609596	0.4	0.2	0.133333	5.84102	5.1444	1.06832	22.7607	5.69825	3.28213	35.3683	0.0927987	1261.69	0.689171	0	0	0	0	0	0	0	5.84102	5.1444	1.06832	22.7607	3.28213	35.3683	0.0927987	1261.69	0.689171	0.626203	0.89686	5.37951	0.823529	0.738616	0.738548	0.352941	0.61206
AP-5	2177	Glutamate	28.2463	20	9.72308	25.3462	9.13081	0.927535	0.614	0.482266	0.883632	1.13207	0.764706	0.588235	0.176471	1.13508	1.71029	0.311482	7.81491	1.41231	0.472827	9.41973	0.0501953	88.9549	0.817953	1	13	0.684211	0	0	0	0	1.10744	0.477909	0.697311	1.79665	0.265268	1.69995	0.156044	2.96021	0.532955	0.463149	0.897328	1.33401	0.368421	1.05318	0.662868	0.105263	0
AP-5	2178	Glutamate	121.374	46	31.8827	116.197	26.0548	0.748907	0.755158	0.267424	0.553193	0.838842	0.583333	0.277778	0.138889	2.65589	4.56514	0.141676	20.6153	2.63857	1.04235	29.0963	0.0358242	847.679	0.866444	2	29	0.644444	19	19	54.0267	54.0267	5.71018	7.36595	0.728941	15.6927	0.384425	11.73	0.0302158	140.722	0.891912	0.366907	0.957343	2.58216	0.315789	0.694738	0.630475	0.105263	0
AP-5	2180	Glutamate	109.769	20	45.7591	107.852	30.6294	0.575985	0.946203	0.0554144	0.185956	0.422147	0.333333	0.166667	0.111111	5.77729	4.60943	0.039	12.1032	5.48843	0.953508	38.9246	0.0244963	1516.03	0.906645	0	0	0	0	0	0	0	5.77729	4.60943	0.039	12.1032	0.953508	38.9246	0.0244963	1516.03	0.906645	0.575985	0.982538	5.67641	0.5	0.441354	0.28597	0.1	0
AP-5	2181	Glutamate	128.102	24	55.5067	118.224	40.2738	0.659025	0.750483	0.209663	0.448785	0.751442	0.583333	0.25	0.0833333	3.83684	3.68226	0.20694	12.7351	5.33758	0.870553	48.4843	0.0179554	2351.49	0.93069	0	0	0	0	0	0	0	3.83684	3.68226	0.20694	12.7351	0.870553	48.4843	0.0179554	2351.49	0.93069	0.659025	0.856185	4.76865	0.571429	1.09333	0.895156	0.142857	0
AP-5	2182	Glutamate	118.91	57	23.8938	67.0159	16.5726	1.43151	1.0557	0.461842	1.25354	2.47907	0.795918	0.591837	0.44898	2.0945	2.13495	0.100245	10.1734	2.08615	2.80588	20.3693	0.13775	422.782	0.574344	4	34	0.607143	12	15	15.5177	20.6337	3.37198	3.05439	0.802274	7.7563	0.602885	4.37594	0.142542	19.8782	0.569602	1.90329	0.562806	1.19506	0.607843	1.92857	0.895758	0.0980392	0
AP-5	2183	Glutamate	54.5262	17	17.9902	45.0547	12.5767	1.46602	1.12603	0.494522	1.14715	2.7045	0.75	0.583333	0.416667	3.50627	3.75105	0.382488	13.2477	3.20742	1.02422	15.4875	0.0661324	240.91	0.76727	0	0	0	0	0	0	0	3.50627	3.75105	0.382488	13.2477	1.02422	15.4875	0.0661324	240.91	0.76727	1.46602	0.826295	2.81592	0.785714	1.23761	0.990732	0.142857	0
AP-5	2184	Glutamate	108.189	55	28.3894	71.2649	21.2192	1.23932	0.867626	0.352507	1.15287	1.85765	0.769231	0.615385	0.365385	1.97482	2.461	0.123976	13.9824	1.96707	2.15411	24.9693	0.0862702	628.106	0.707554	2	33	0.611111	25	25	46.1747	46.1747	2.34028	2.01957	0.634226	6.29799	0.63303	4.99181	0.28009	47.3433	0.40846	1.03365	0.599601	1.2013	0.537037	1.65523	0.77735	0.12963	1.73269
AP-5	2185	Glutamate	34.8844	55	8.98027	26.8153	6.78235	0.935899	0.858461	0.271116	0.57139	1.26001	0.692308	0.461538	0.192308	0.641088	0.532447	0.0887694	3.04258	0.634262	0.497104	7.94202	0.0625917	63.3227	0.77826	2	49	0.907407	25	25	13.8976	13.8976	1.17714	0.601103	0.53749	1.93846	0.553003	1.26462	0.437287	1.90508	0.15328	0.956372	0.713627	0.461008	0.240741	1.22203	0.861921	0.037037	0
AP-5	2186	Glutamate	93.5916	16	34.408	90.1922	22.7186	0.414555	0.330431	0.201463	0.295494	0.546146	0.428571	0.142857	0	6.23944	3.18531	1.63788	12.5716	5.84947	1.38291	29.1224	0.0474864	850.024	0.826886	0	0	0	0	0	0	0	6.23944	3.18531	1.63788	12.5716	1.38291	29.1224	0.0474864	850.024	0.826886	0.414555	0.963679	6.01282	0.75	0.510792	0.25393	0.25	0
AP-5	2187	Glutamate	60.1633	20	19.7883	54.8443	16.0154	1.00539	0.819557	0.260888	1.0453	1.52659	0.666667	0.6	0.2	3.44064	4.39452	0.111826	14.263	3.00816	1.13134	17.9654	0.0629735	324.035	0.777068	1	6	0.315789	0	0	0	0	5.14472	5.12629	1.81669	14.263	1.09492	16.973	0.0645096	289.282	0.772288	0.642786	0.911591	2.88654	0.470588	0.867411	0.38624	0.176471	0
AP-5	2188	Glutamate	118.853	46	16.7931	45.3381	11.5963	1.01287	0.957552	0.226795	0.758912	1.23546	0.675	0.45	0.225	2.71836	2.68318	0.269765	11.4131	2.58376	2.43436	14.2238	0.171148	208.241	0.500877	2	12	0.266667	6	6	4.00547	4.00547	3.11542	2.87371	0.281584	9.96977	1.26259	10.3774	0.120203	110.423	0.617879	0.773323	0.0823086	0.217392	0.547619	1.23827	1.05383	0.142857	2.2365
AP-5	2189	Glutamate	200.98	30	46.3515	144.039	34.6205	0.425593	0.531811	0.108217	0.164798	0.452859	0.291667	0.208333	0.125	6.97765	5.08524	0.506893	18.2896	6.69933	3.63038	40.7473	0.089095	1673.52	0.699543	0	0	0	0	0	0	0	6.97765	5.08524	0.506893	18.2896	3.63038	40.7473	0.089095	1673.52	0.699543	0.425593	0.468101	3.2441	0.653846	0.603461	0.581103	0.192308	0
AP-5	2190	Glutamate	61.3996	53	16.671	34.8912	11.1926	1.0419	0.925055	0.206733	0.752173	1.87045	0.673469	0.469388	0.306122	0.999178	1.15795	0.0201246	6.29463	1.15848	4.74158	13.3834	0.354288	201.598	0.22733	4	50	0.961538	12.3333	14	13.2673	15.55	0.999178	1.15795	0.0201246	6.29463	4.74158	13.3834	0.354288	201.598	0.22733	1.0419	0.568265	0.670985	0.411765	1.56744	0.947271	0.0784314	0
AP-5	2191	Glutamate	75.0888	40	14.2924	45.2178	12.9044	1.19192	1.1107	0.185346	0.861311	2.22491	0.571429	0.542857	0.371429	1.74696	1.91722	0.296326	8.3483	1.87722	4.07765	12.9912	0.313878	185.399	0.272705	3	22	0.564103	8.5	9	6.04672	9.14065	1.90943	1.54243	0.5198	4.30654	0.295881	8.04326	0.155608	116.444	0.609111	1.34041	0.460113	0.88588	0.459459	1.85271	0.903618	0.0810811	0
AP-5	2192	Glutamate	62.3525	52	16.1762	44.9117	14.9094	1.06244	0.786451	0.433564	0.923313	1.46683	0.791667	0.583333	0.208333	1.2536	3.01577	0.101242	21.1179	1.19909	1.64402	15.4685	0.106282	241.978	0.652635	3	47	0.921569	19.5	21	21.4427	34.2819	2.66089	1.55415	1.56194	3.75985	0.10505	2.72832	0.0385036	7.45475	0.857194	0.169878	0.602697	0.736856	0.38	1.39471	0.7499	0.06	0
AP-5	2193	Glutamate	38.0177	39	11.9427	34.6498	8.15528	0.558212	0.704203	0.147242	0.344359	0.540539	0.5	0.1875	0.09375	0.960197	0.732276	0.236163	3.34044	0.974812	0.852446	10.1903	0.0836527	104.569	0.715056	2	26	0.684211	18	18	15.602	15.602	0.652623	0.368255	0.342142	1.05894	0.141737	1.44761	0.144993	3.01167	0.580208	0.79599	0.907184	0.907607	0.205882	0.441885	0.115235	0.0588235	0
AP-5	2194	Glutamate	282.457	51	62.0379	175.658	41.0405	0.544787	0.736342	0.0762259	0.275804	0.68143	0.377778	0.222222	0.111111	5.71728	4.94894	0.26679	19.1645	5.53838	20.2271	48.5528	0.4166	2766.51	0.169605	0	0	0	0	0	0	0	5.71728	4.94894	0.26679	19.1645	20.2271	48.5528	0.4166	2766.51	0.169605	0.544787	0.437442	2.47117	0.617021	0.746128	0.810301	0.106383	0
AP-5	2195	Glutamate	73.7954	48	22.9651	67.4782	18.8505	1.23421	0.88456	0.338353	1.23141	2.01238	0.75	0.65	0.375	1.57433	2.28351	0.0981275	8.04492	1.5374	0.811521	20.9931	0.0386566	441.369	0.856669	3	31	0.659574	16	20	18.0273	33.0443	3.39401	3.35929	0.230985	8.02635	0.520347	7.17565	0.0732304	52.1799	0.746054	0.538256	0.91027	1.42923	0.190476	0.447756	0.265433	0.047619	0
AP-5	2196	Glutamate	118.112	18	25.8229	70.3522	18.6558	0.396014	0.70868	0.0990135	0.206478	0.31879	0.25	0.0625	0.0625	6.94776	7.08717	0.591894	24.3501	6.56177	5.95691	21.7243	0.274204	507.432	0.324452	0	0	0	0	0	0	0	6.94776	7.08717	0.591894	24.3501	5.95691	21.7243	0.274204	507.432	0.324452	0.396014	0.286653	1.9916	0.444444	0.718431	0.983671	0.277778	0
AP-5	2197	Glutamate	38.455	35	4.44611	29.813	8.34137	1.52123	1.03986	0.456167	1.69547	2.35192	0.772727	0.681818	0.545455	0.744606	1.38419	0.0617396	5.95273	1.09872	0.398663	6.6719	0.0597525	44.6732	0.787182	1	16	0.470588	0	0	0	0	2.04046	2.37126	0.255454	5.95273	0.554425	11.9269	0.0464851	142.559	0.830212	1.48769	0.719974	0.814313	0.291667	2.24673	0.335112	0.0833333	0
AP-5	2198	Glutamate	79.9628	42	14.7462	45.0577	14.8238	1.28972	1.08556	0.411896	0.717186	2.43948	0.756757	0.486486	0.351351	2.01094	2.24154	0.108904	13.5322	1.90388	2.01192	14.6475	0.137356	218.598	0.575269	2	23	0.560976	18	18	3.98484	3.98484	2.38289	1.78498	0.910562	7.35731	0.622624	8.96602	0.0502742	122.673	0.822254	1.7093	0.53049	1.03462	0.512821	1.72174	0.99628	0.102564	0
AP-5	2199	Glutamate	66.104	42	10.4497	26.3689	6.36815	1.03541	0.938771	0.214383	0.751484	1.61259	0.657895	0.5	0.263158	1.62937	1.08918	0.147031	4.32871	1.57391	2.46636	8.29409	0.297363	74.8749	0.293318	2	20	0.487805	30	30	19.9358	19.9358	2.08632	1.26688	0.437676	4.32871	1.80389	5.96296	0.302516	38.8109	0.28675	0.698493	0.3989	0.643143	0.575	1.36685	0.878135	0.15	2.39485
AP-5	2200	Glutamate	66.5303	42	24.6331	57.3201	18.0402	0.785078	0.74254	0.186712	0.585126	1.1333	0.675	0.375	0.1	1.62269	2.74839	0.0950789	13.296	1.58405	1.6111	21.5296	0.0748321	466.118	0.740901	4	36	0.878049	10.6667	12	19.1689	24.0933	2.3392	1.46632	1.3208	4.01982	0.260482	3.24056	0.0803816	10.5691	0.724538	0.307766	0.843699	1.36906	0.333333	0.959505	0.582205	0.0714286	0
AP-5	2201	Glutamate	55.3806	37	10.1491	35.7769	10.9761	1.23034	0.988696	0.387963	0.815517	1.81843	0.8	0.514286	0.257143	1.53835	1.46672	0.117287	6.282	1.49677	0.505683	10.5586	0.0478932	111.739	0.825538	1	23	0.638889	0	0	0	0	2.80562	1.73408	0.31518	6.282	0.644827	11.9171	0.0541093	142.434	0.805213	0.869366	0.560763	0.86265	0.459459	1.6361	0.852937	0.0540541	0
AP-5	2202	Glutamate	97.3381	26	29.2778	72.8288	20.0387	0.713346	0.66658	0.223889	0.335435	1.11163	0.428571	0.357143	0.142857	4.21855	4.09502	0.24907	13.5882	3.74377	1.06418	25.0647	0.0424573	629.37	0.843723	0	0	0	0	0	0	0	4.21855	4.09502	0.24907	13.5882	1.06418	25.0647	0.0424573	629.37	0.843723	0.713346	0.52503	2.04422	0.75	0.823196	0.852949	0.25	0
AP-5	2203	Glutamate	144.216	36	39.5882	97.8628	29.929	1.39917	1.04895	0.451179	1.05209	2.36258	0.78125	0.59375	0.46875	4.06223	4.31571	0.127883	15.6497	4.00599	2.09842	35.0297	0.0599041	1231.49	0.786704	1	5	0.142857	0	0	0	0	3.67769	3.76727	0.592188	12.2027	1.53534	16.1059	0.101015	387.678	0.667028	1.50128	0.603851	2.48814	0.617647	1.57222	0.94795	0.323529	1.38289
AP-5	2204	Glutamate	83.6488	31	21.6967	55.8061	20.0421	1.44027	1.09983	0.289777	1.58759	2.54439	0.73913	0.565217	0.521739	2.56494	2.78238	0.226108	11.0548	2.69835	1.44355	20.8358	0.069282	436.216	0.757621	1	5	0.166667	0	0	0	0	2.45791	2.43754	0.269859	7.12885	0.952305	11.2693	0.263146	221.339	0.465947	1.42746	0.631778	1.76158	0.64	1.90127	0.952388	0.24	2.15293
AP-5	2205	Glutamate	42.5055	30	16.2678	40.3616	11.1484	0.39272	0.316108	0.154834	0.340692	0.508579	0.5	0.107143	0	1.46571	1.2688	0.195359	4.58947	1.41685	0.767089	13.9239	0.0550914	194.464	0.802046	4	20	0.689655	8.33333	12	12.86	21.3688	2.53705	1.24819	1.29407	4.45616	0.353782	5.45622	0.0648401	29.8955	0.771264	0.28875	0.949561	1.39178	0.333333	0.683454	0.342207	0.0666667	0
AP-5	2206	Glutamate	100.594	29	8.57002	27.8421	6.99446	1.86323	1.18183	0.501643	2.48745	2.83537	0.814815	0.62963	0.62963	3.59264	3.34047	0.253739	10.6922	3.46875	3.1639	7.15357	0.442282	61.1839	0.14953	2	13	0.464286	7	7	5.91032	5.91032	4.33528	3.42308	0.859288	8.9727	1.18282	6.59466	0.203006	55.9744	0.446551	1.59762	0.19038	0.683966	0.758621	2.14219	0.987115	0.206897	2.46736
AP-5	2207	Glutamate	63.6957	22	20.2176	58.4492	13.6237	0.51898	0.713123	0.164996	0.257241	0.408478	0.315789	0.157895	0.105263	2.96355	2.03007	0.934654	8.29915	2.89526	2.54048	17.0506	0.148996	297.178	0.548562	1	5	0.238095	0	0	0	0	3.73383	1.9985	1.8537	7.44369	0.996868	8.13861	0.124269	67.4406	0.614391	0.5657	0.917632	2.7833	0.571429	0.849345	0.861405	0.190476	0
AP-5	2209	Glutamate	135.058	29	47.1284	111.691	30.582	0.84532	0.918173	0.285644	0.513173	0.870164	0.555556	0.259259	0.185185	4.82352	3.48232	0.416483	12.2374	4.65719	9.73569	38.5148	0.252778	1578.17	0.355755	0	0	0	0	0	0	0	4.82352	3.48232	0.416483	12.2374	9.73569	38.5148	0.252778	1578.17	0.355755	0.84532	0.82641	3.9862	0.655172	0.496611	0.50027	0.172414	0
AP-5	2210	Glutamate	26.972	17	9.76929	22.7764	7.70289	1.55267	1.11318	0.406639	1.62202	2.69869	0.75	0.666667	0.5	1.36684	1.29589	0.274612	4.61764	1.58659	0.35542	8.78979	0.0404355	77.3868	0.850586	1	5	0.3125	0	0	0	0	1.09731	1.05087	0.274612	3.06766	0.256636	7.65923	0.0335067	58.7297	0.874523	1.47393	0.836174	1.40958	0.5	1.6468	0.693312	0.142857	0
AP-5	2211	Glutamate	110.833	27	32.4433	93.1518	22.8587	1.34952	1.00866	0.35304	1.26494	2.13488	0.73913	0.565217	0.478261	3.98518	3.71235	0.196987	13.9	4.10493	4.143	27.7557	0.149267	787.545	0.547956	1	5	0.192308	0	0	0	0	5.58784	3.88609	2.27496	11.8849	1.07398	15.4668	0.0645033	308.36	0.772828	0.706474	0.84047	3.58276	0.72	1.04397	0.806252	0.16	0
AP-5	2212	Glutamate	33.0516	19	5.77666	23.0847	4.82245	1.09394	0.960988	0.158067	0.754425	1.78152	0.588235	0.470588	0.352941	1.8362	1.67248	0.210983	6.16575	1.73956	0.727458	5.27103	0.138011	28.3129	0.573734	2	12	0.666667	6	6	3.4493	3.4493	3.10402	2.46716	0.836347	4.93718	0.201135	3.94419	0.0516605	18.7644	0.813175	0.691223	0.698443	1.28248	0.473684	1.5935	1.12527	0.105263	0
AP-5	2214	Glutamate	32.7195	20	11.7938	28.797	9.18651	0.951585	0.805055	0.337094	0.695042	1.3907	0.722222	0.444444	0.222222	1.72208	2.43288	0.20018	10.5861	1.63598	1.00559	10.5229	0.0955614	111.743	0.68153	2	17	0.894737	10	10	21.504	21.504	1.72208	2.43288	0.20018	10.5861	1.00559	10.5229	0.0955614	111.743	0.68153	0.951585	0.880116	1.51563	0.4	1.22665	0.86648	0.1	0
Bicuculine-Methiodide	2629	GABA	64.6218	47	15.9447	49.7091	13.7805	1.31354	0.944578	0.593174	0.924723	2.02769	0.8	0.6	0.35	1.37773	1.71644	0.0196987	10.037	1.37493	0.982717	14.8695	0.0660894	222.068	0.767403	4	39	0.847826	10.3333	13	12.9546	24.8252	1.37773	1.71644	0.0196987	10.037	0.982717	14.8695	0.0660894	222.068	0.767403	1.31354	0.769231	1.08063	0.452381	1.48542	0.938769	0.0952381	0
Bicuculine-Methiodide	2630	GABA	50.4875	32	15.1087	40.7396	9.93951	0.654384	0.646645	0.194745	0.357448	0.883489	0.518519	0.296296	0.0740741	1.77295	0.897617	0.281659	4.61911	1.57773	2.21491	12.5948	0.17586	163.534	0.491237	1	5	0.16129	0	0	0	0	1.96743	0.869004	0.567723	3.44622	0.933064	6.30717	0.15374	41.1183	0.552269	0.701348	0.806924	1.31418	0.482759	1.00705	0.783342	0.137931	0
Bicuculine-Methiodide	2631	GABA	68.5074	38	10.9752	37.6802	9.20431	1.32749	1.02975	0.43279	1.0408	2.27499	0.805556	0.583333	0.333333	1.85155	1.56922	0.153942	6.11031	1.80283	2.28432	9.86759	0.231497	102.587	0.389425	4	24	0.648649	8	10	8.16641	12.3417	2.21818	1.71404	0.488905	4.01094	0.515972	3.75072	0.143023	22.9894	0.562333	1.62502	0.476107	0.881536	0.473684	1.73468	0.757798	0.131579	0
Bicuculine-Methiodide	2632	GABA	66.943	22	20.9169	49.8688	15.2968	1.25965	0.970599	0.348946	1.00758	1.80094	0.75	0.55	0.4	3.18776	2.77355	0.140911	9.27498	3.04286	3.54063	17.9783	0.196939	335.754	0.450145	0	0	0	0	0	0	0	3.18776	2.77355	0.140911	9.27498	3.54063	17.9783	0.196939	335.754	0.450145	1.25965	0.728389	2.32193	0.636364	1.38285	1.03877	0.181818	0
Bicuculine-Methiodide	2633	GABA	111.249	65	11.0904	37.5884	8.82567	1.43584	0.999117	0.543306	1.25593	2.47911	0.806452	0.66129	0.435484	1.68166	1.27665	0.0629682	6.86808	1.71152	4.09095	9.14923	0.447136	100.444	0.145955	5	44	0.6875	8.75	13	4.26556	6.27242	2.12005	0.978852	1.10827	3.87131	0.701332	4.09978	0.314032	23.6378	0.388677	1.3442	0.260762	0.453274	0.546875	1.73149	0.917108	0.078125	0
Bicuculine-Methiodide	2634	GABA	176.064	132	38.2343	109.353	27.8825	1.28229	0.9595	0.448765	0.980199	2.11328	0.826772	0.566929	0.362205	1.31142	2.03468	0.0235372	12.8968	1.33382	9.43426	32.1036	0.293869	1119.65	0.297845	9	112	0.854962	14.875	21	15.7489	35.7554	3.98661	3.44501	1.8446	10.0744	0.461304	8.05947	0.0579813	65.3698	0.793942	0.626173	0.621095	0.834753	0.395349	1.58925	0.921861	0.0620155	0.763205
Bicuculine-Methiodide	2635	GABA	99.1997	65	13.6407	79.0446	16.5838	1.30828	1.00097	0.32072	0.940743	2.23546	0.730159	0.587302	0.428571	1.55	3.02833	0.0812712	13.316	1.52615	3.40332	14.7974	0.229994	230.546	0.391906	2	54	0.84375	32	32	11.4128	11.4128	5.90498	1.2216	4.07691	7.2048	0.573538	10.6467	0.0674771	210.349	0.764432	0.362614	0.796823	1.23507	0.323077	1.4624	0.786551	0.0461538	0
Bicuculine-Methiodide	2636	GABA	62.4059	44	11.8394	30.4902	9.15245	1.56477	0.99746	0.696514	1.76174	2.44877	0.825	0.725	0.55	1.35584	2.09629	0.0247588	10.717	1.41832	0.756316	10.5545	0.071658	111.97	0.750419	3	38	0.883721	13.5	19	11.3615	20.9552	1.35584	2.09629	0.0247588	10.717	0.756316	10.5545	0.071658	111.97	0.750419	1.56477	0.179506	0.260517	0.357143	1.48858	0.942802	0.047619	0
Bicuculine-Methiodide	2637	GABA	163.94	88	26.1345	79.8989	18.3159	1.43046	1.14167	0.321381	1.17893	2.69597	0.734177	0.594937	0.392405	1.857	2.16886	0.0972471	8.9303	1.86296	3.7986	22.2444	0.170767	509.241	0.501664	6	58	0.666667	14.2	19	12.3822	29.2239	2.28189	1.61416	0.514773	4.23758	0.578112	4.17891	0.142962	18.4909	0.624714	1.02638	0.441941	0.832779	0.493827	1.5452	0.967333	0.0864198	1.81265
Bicuculine-Methiodide	2638	GABA	146.967	44	36.325	123.183	41.6219	1.03289	0.919907	0.241053	0.533866	1.81073	0.666667	0.435897	0.307692	3.43685	4.6994	0.0907579	17.1417	3.34016	4.00626	38.8574	0.103102	1525.94	0.661082	1	24	0.55814	0	0	0	0	8.18398	4.74249	0.960052	17.1417	5.26662	44.0946	0.119439	1972.07	0.618754	0.387777	0.822939	2.81267	0.560976	1.23928	0.968288	0.146341	0.75934
Bicuculine-Methiodide	2639	GABA	91.866	26	25.3668	55.7157	17.6554	0.70567	0.70829	0.206343	0.416984	1.02961	0.608696	0.304348	0.173913	3.80638	3.94835	0.101637	12.4391	3.53331	2.65719	21.6918	0.122498	477.593	0.611119	0	0	0	0	0	0	0	3.80638	3.94835	0.101637	12.4391	2.65719	21.6918	0.122498	477.593	0.611119	0.70567	0.335281	1.23204	0.52	0.82221	0.710903	0.24	1.11852
Bicuculine-Methiodide	2640	GABA	159.604	64	40.6563	91.4314	25.245	0.938576	0.858922	0.293905	0.516663	1.69892	0.622951	0.377049	0.278689	2.47143	2.36712	0.24851	9.36104	2.49381	13.9959	30.8097	0.454268	1145.12	0.140821	4	27	0.428571	18	23	40.7814	52.6333	3.81665	1.93246	1.65867	7.6281	1.05523	10.1125	0.111293	115.31	0.646439	0.668438	0.56584	1.43349	0.571429	1.16885	0.916449	0.126984	1.16514
Bicuculine-Methiodide	2641	GABA	62.1398	30	17.1517	48.5249	15.1498	0.734805	0.821074	0.160061	0.48304	0.68233	0.535714	0.214286	0.178571	2.14275	2.68235	0.378229	9.71379	2.07133	1.32239	16.1276	0.0819952	261.848	0.719845	2	20	0.689655	11	11	9.80171	9.80171	4.08996	3.70201	0.402604	9.71379	0.313027	10.6281	0.0294527	113.055	0.888834	0.247187	0.724794	1.55305	0.366667	1.53729	1.02727	0.1	0
Bicuculine-Methiodide	2642	GABA	225.495	69	46.3495	107.837	31.4222	0.685715	0.853721	0.136993	0.282164	0.748395	0.430769	0.246154	0.184615	3.40912	3.60298	0.0885494	15.1259	3.26805	10.4923	38.1802	0.274811	1567.82	0.323602	3	22	0.323529	25.5	36	45.1658	45.1826	4.65447	4.21712	0.59731	11.9411	4.10797	13.2295	0.277286	221.154	0.580367	0.430113	0.466994	1.5486	0.41791	1.07126	1.01057	0.104478	1.24239
Bicuculine-Methiodide	2643	GABA	183.783	89	16.8799	93.1888	15.3495	1.33526	1.07465	0.365689	1.16192	2.45027	0.752941	0.552941	0.4	2.07506	3.03844	0.0714003	18.0061	2.06498	2.51775	15.9352	0.157999	260.269	0.528699	6	67	0.761364	13.6	17	12.8038	22.5926	4.41927	3.13007	1.39043	8.69817	0.508561	9.4676	0.0708432	158.425	0.757945	0.492668	0.454679	0.949574	0.494253	1.79195	1.06613	0.091954	1.87534
Bicuculine-Methiodide	2644	GABA	51.8944	27	14.1246	32.9969	10.7943	0.940043	0.937498	0.210633	0.567566	1.50181	0.636364	0.363636	0.272727	1.87331	2.11094	0.0621289	7.07645	1.92201	1.27698	12.5052	0.102116	158.01	0.663721	2	15	0.576923	17	17	31.6405	31.6405	1.95874	1.79927	0.186046	4.64581	0.339651	3.75357	0.0904874	14.2047	0.695626	0.418955	0.346275	0.691143	0.333333	1.04008	1.01794	0.0833333	0
Bicuculine-Methiodide	2645	GABA	43.9945	25	9.78216	36.9676	11.4181	1.04565	0.951403	0.346705	0.687295	1.25593	0.73913	0.434783	0.217391	1.8331	3.30247	0.123762	13.3253	1.75978	0.621265	10.6135	0.0585354	113.032	0.791038	1	18	0.75	0	0	0	0	4.65042	3.2351	0.76301	7.22039	0.148959	8.09546	0.0184003	65.5587	0.929034	0.336953	0.767575	1.40705	0.36	1.49682	0.976285	0.08	0
Bicuculine-Methiodide	2646	GABA	42.8684	36	7.40993	26.2634	8.0801	1.08753	0.94047	0.314607	0.712047	1.95652	0.676471	0.470588	0.294118	1.22481	2.0112	0.128705	11.1891	1.19079	2.13075	7.45369	0.285865	60.0976	0.30844	1	29	0.828571	0	0	0	0	4.1644	4.03182	0.876142	11.1891	0.888075	7.53855	0.117804	57.6184	0.622871	0.174111	0.570268	0.69847	0.333333	1.24517	0.950893	0.111111	0
Bicuculine-Methiodide	2647	GABA	103.722	160	10.2629	31.2505	7.91962	1.40901	1.00095	0.520995	1.22131	2.50201	0.828025	0.66242	0.382166	0.646324	0.574162	0.0484665	3.6193	0.648264	3.38509	8.51849	0.397382	84.0234	0.185975	5	150	0.943396	29.25	45	9.19343	13.756	1.47762	0.874378	0.593014	2.35236	0.108038	2.13164	0.0504734	4.55832	0.820224	0.374777	0.158873	0.10364	0.220126	1.70872	0.924543	0.0314465	0
Bicuculine-Methiodide	2648	GABA	83.7858	55	8.0538	44.1829	7.10677	1.21432	1.05776	0.278216	0.923863	2.05978	0.660377	0.509434	0.396226	1.55159	2.41863	0.0751798	11.9843	1.52338	1.15188	7.5072	0.153437	57.6849	0.53868	4	47	0.87037	15	18	9.78267	17.9587	2.19332	1.52555	1.11459	3.27205	0.168411	2.25572	0.0746593	5.11664	0.741416	0.369163	0.527332	0.818202	0.309091	1.5445	1.12278	0.0545455	0
Bicuculine-Methiodide	2649	GABA	113.502	46	37.1508	108.042	30.6625	0.561931	0.60773	0.140867	0.250476	0.666413	0.414634	0.243902	0.146341	2.64741	2.61726	0.132925	8.74488	2.46744	1.43366	34.0313	0.0421276	1160.18	0.844838	1	18	0.4	0	0	0	0	2.7883	1.33567	0.839585	5.01206	1.00062	14.7692	0.114307	386.215	0.645715	0.577781	0.951896	2.40094	0.395349	0.849594	0.866586	0.0697674	0
Bicuculine-Methiodide	2650	GABA	89.7517	33	24.621	69.8973	20.8693	0.918603	0.892948	0.197734	0.633373	1.50842	0.62069	0.448276	0.241379	2.48367	3.67563	0.119101	13.5962	2.71975	1.11736	22.795	0.0490177	520.859	0.821825	2	24	0.75	18	18	49.5893	49.5893	7.67605	0.115252	7.55663	7.78662	0.119827	16.9663	0.00706265	287.87	0.972144	0.0322728	0.746948	2.09499	0.322581	1.23396	0.999652	0.16129	0
Bicuculine-Methiodide	2651	GABA	330.189	199	66.7876	217.132	60.5271	0.965906	0.991505	0.188122	0.513787	1.79762	0.588832	0.406091	0.269036	1.66762	2.31899	0.0341321	12.0729	1.65924	8.30948	63.1903	0.131499	4062.06	0.589158	6	142	0.717172	29.8	37	28.1026	62.8768	4.53377	1.80584	2.79402	7.95393	2.67881	13.7186	0.114511	356.939	0.683334	0.231456	0.657551	1.09655	0.21608	0.896386	0.914247	0.0452261	1.28706
Bicuculine-Methiodide	2652	GABA	141.66	157	15.1623	66.8064	11.6891	1.09015	0.854102	0.403567	0.886087	1.6393	0.771242	0.54902	0.261438	0.898619	2.11884	0.0231948	17.4262	0.902296	7.10104	11.5256	0.616108	183.265	0.0564257	1	143	0.916667	0	0	0	0	7.57985	4.73174	2.13846	17.4262	4.61076	25.9364	0.177772	693.958	0.487374	0.459556	0.310103	0.281598	0.167742	1.13273	0.695417	0.0451613	1.29794
Bicuculine-Methiodide	2653	GABA	154.533	129	40.1567	100.417	31.1604	0.993035	0.904086	0.268613	0.631726	1.52706	0.637795	0.448819	0.244094	1.20729	1.76581	0.0623939	13.4644	1.19793	8.98502	34.7999	0.258191	1291.76	0.347609	5	108	0.84375	23	31	25.1743	63.2496	1.91724	1.50732	0.345089	5.27664	0.370201	8.28579	0.234725	132.755	0.508685	1.05312	0.64827	0.782648	0.24031	1.16567	0.822502	0.0465116	1.07766
Bicuculine-Methiodide	2654	GABA	66.5936	22	15.0322	40.9556	10.843	1.25771	1.11497	0.224413	1.01644	2.25412	0.6	0.55	0.35	3.17112	3.01225	0.50698	10.6837	3.02698	1.92642	12.9637	0.148601	171.769	0.54945	2	10	0.47619	9	9	23.3864	23.3864	4.70673	3.49524	1.86152	9.12287	0.517678	6.00665	0.0861696	36.4516	0.707842	1.08051	0.446747	1.41669	0.590909	1.35026	0.990843	0.181818	0
Bicuculine-Methiodide	2655	GABA	75.1386	25	19.8867	59.9934	14.9904	0.70786	0.746384	0.159963	0.441703	0.879826	0.652174	0.26087	0.173913	3.13078	2.79196	0.1525	12.5661	3.00555	2.19107	17.4727	0.125399	310.097	0.603957	1	5	0.208333	0	0	0	0	4.33967	2.15583	2.27021	9.54884	1.07317	11.7181	0.080208	163.036	0.729213	0.398457	0.798436	2.49972	0.52	0.984668	0.716248	0.24	1.42733
Bicuculine-Methiodide	2656	GABA	56.4764	35	9.61723	26.6303	6.56553	1.15223	0.875722	0.405315	1.02646	1.59259	0.8	0.533333	0.266667	1.54072	1.61207	0.206755	7.26624	1.61361	2.33836	7.89498	0.296184	67.7986	0.29484	2	21	0.617647	11	11	7.13848	7.13848	2.32184	1.90121	0.467618	5.08512	0.464516	5.9036	0.0847015	37.2589	0.715233	0.999662	0.218593	0.363099	0.5625	1.29571	0.797143	0.09375	0
Bicuculine-Methiodide	2657	GABA	388.616	116	43.9904	168.85	36.2539	1.2041	0.914621	0.41723	1.06897	1.90682	0.790909	0.572727	0.318182	3.2636	2.68817	0.280416	16.0555	3.35014	17.9862	36.0728	0.498608	1624.75	0.111938	7	37	0.321739	11.3333	20	10.7266	18.8827	3.46059	2.15275	1.36135	7.50239	2.31099	12.3979	0.194669	486.665	0.520647	1.01753	0.431599	1.45849	0.741071	1.31395	0.831055	0.160714	1.69825
Bicuculine-Methiodide	2658	GABA	54.4339	25	12.2199	38.432	8.90706	1.0475	0.891958	0.220939	0.946059	1.72106	0.608696	0.521739	0.304348	2.26808	2.06183	0.431654	8.18024	2.17736	2.30207	10.4418	0.220467	114.33	0.40796	1	6	0.25	0	0	0	0	2.16506	1.52832	0.718542	5.05894	0.933102	5.61225	0.255439	50.5967	0.391462	1.46126	0.64728	1.46808	0.64	1.55629	0.865762	0.2	0
Bicuculine-Methiodide	2659	GABA	70.7148	33	17.2162	49.7692	11.8267	0.969116	0.774978	0.328804	0.628556	1.51778	0.709677	0.483871	0.258065	2.20984	1.97747	0.344581	10.3648	2.14287	2.30797	14.5879	0.158211	218.135	0.52824	2	11	0.34375	8	8	13.2213	13.2213	2.24533	1.74686	0.759731	6.32274	0.927986	6.05042	0.148026	57.8465	0.550968	0.929635	0.703801	1.55529	0.666667	1.32989	0.674425	0.151515	0
Bicuculine-Methiodide	2660	GABA	129.291	57	25.5453	69.6771	16.7603	0.949663	0.8347	0.238524	0.680806	1.51861	0.672727	0.4	0.254545	2.30876	1.80483	0.162604	8.11704	2.26826	7.68472	20.1911	0.380599	466.735	0.201283	5	26	0.464286	9	17	14.5327	27.9523	2.21684	1.48456	0.44819	4.65198	0.659431	6.69077	0.0766607	62.2158	0.743909	0.470701	0.367892	0.849375	0.54386	1.14351	0.788082	0.105263	0.823901
Bicuculine-Methiodide	2661	GABA	55.7518	21	13.2629	43.6979	13.7446	1.41892	1.04588	0.310009	1.83384	2.34951	0.666667	0.555556	0.555556	2.6876	2.78482	0.246435	9.43446	2.65485	1.38061	13.4352	0.102761	182.409	0.661994	1	15	0.75	0	0	0	0	6.56145	2.17913	3.88791	9.43446	1.48218	11.7213	0.126452	139.585	0.601378	0.251306	0.740838	2.06516	0.65	1.3697	0.83663	0.15	0
Bicuculine-Methiodide	2662	GABA	147.972	37	27.9049	111.366	29.3753	0.784289	0.804732	0.240076	0.398782	1.11076	0.592593	0.37037	0.148148	5.13037	5.83602	0.0214709	17.1311	3.99923	3.27878	28.4613	0.115202	820.794	0.62948	1	8	0.222222	0	0	0	0	7.17925	6.10203	0.0214709	17.1311	3.14258	32.1714	0.0976827	1044.87	0.675717	0.844288	0.686345	2.8211	0.586207	0.955297	0.859923	0.172414	0
Bicuculine-Methiodide	2663	GABA	47.3614	25	11.7344	27.1896	7.9872	1.13567	0.983359	0.257188	0.917946	1.94814	0.681818	0.5	0.409091	1.86528	1.55846	0.200122	5.95659	1.89446	1.53597	9.91899	0.154851	100.746	0.535568	1	5	0.208333	0	0	0	0	2.04227	1.7325	0.24611	5.95659	1.15875	8.1913	0.141462	68.4401	0.565714	1.18859	0.36359	0.717506	0.458333	1.5161	0.848488	0.208333	0
Bicuculine-Methiodide	2664	GABA	47.545	13	19.7079	45.2245	13.0457	0.718603	0.843922	0.144192	0.296134	1.02425	0.454545	0.272727	0.272727	3.96209	3.2499	0.486026	10.7123	3.65731	1.20761	16.6684	0.0724486	279.295	0.748037	0	0	0	0	0	0	0	3.96209	3.2499	0.486026	10.7123	1.20761	16.6684	0.0724486	279.295	0.748037	0.718603	0.945521	3.74624	0.538462	0.629872	0.25487	0.230769	0
Bicuculine-Methiodide	2665	GABA	205.198	23	79.4664	202.344	54.0496	0.233428	0.238923	0.113899	0.150227	0.34311	0.190476	0.047619	0	9.32718	4.96839	0.844711	18.9617	8.92165	2.05652	67.9257	0.0302761	4618.13	0.885909	0	0	0	0	0	0	0	9.32718	4.96839	0.844711	18.9617	2.05652	67.9257	0.0302761	4618.13	0.885909	0.233428	0.98609	9.19743	0.695652	0.251774	0.214551	0.173913	0
Bicuculine-Methiodide	2666	GABA	56.2681	60	11.4384	43.175	8.63101	0.971957	0.785132	0.34084	0.676732	1.75224	0.724138	0.431034	0.310345	0.953696	1.25981	0.072111	7.96754	0.937801	2.12705	9.90662	0.21471	102.665	0.417941	3	54	0.915254	17	26	11.9202	16.6263	0.953696	1.25981	0.072111	7.96754	2.12705	9.90662	0.21471	102.665	0.417941	0.971957	0.76731	0.73178	0.266667	0.905833	0.518362	0.0666667	0
Bicuculine-Methiodide	2667	GABA	68.5723	31	21.1522	59.7831	14.7307	0.775587	0.863978	0.104745	0.388823	1.2735	0.551724	0.37931	0.172414	2.28574	1.73887	0.227846	6.81012	2.21201	1.61286	18.155	0.0888385	332.204	0.700267	1	9	0.3	0	0	0	0	3.03028	1.68931	1.10506	6.07475	0.802557	8.07779	0.0904907	67.8972	0.712128	0.367002	0.871825	1.99277	0.516129	1.11539	0.749974	0.0967742	0
Bicuculine-Methiodide	2668	GABA	240.131	93	42.7545	116.19	30.6073	0.83249	0.875605	0.180877	0.434133	1.18808	0.579545	0.363636	0.181818	2.55127	3.30565	0.0440454	16.109	2.58206	8.96609	36.0831	0.248485	1382.38	0.362334	4	52	0.565217	13.3333	18	20.8599	44.6508	4.29186	3.24019	0.868629	10.3428	3.41174	15.0172	0.165383	330.703	0.561791	0.400655	0.183496	0.478946	0.333333	1.07114	0.968958	0.0777778	1.30553
Bicuculine-Methiodide	2669	GABA	163.406	80	28.1719	79.9141	20.6683	0.74229	0.837937	0.145819	0.436972	1.03201	0.545455	0.285714	0.155844	2.03614	2.82761	0.0739256	12.2365	2.04258	2.02394	24.6236	0.0821952	610.417	0.719266	5	56	0.708861	14.25	19	26.7491	47.2625	4.03519	3.94732	0.543491	10.5985	0.325009	8.20254	0.0414081	70.7808	0.848916	0.186867	0.242253	0.501083	0.202532	0.917752	0.946994	0.0759494	2.24118
Bicuculine-Methiodide	2670	GABA	90.6162	86	18.4306	49.4615	13.0012	1.42644	1.001	0.471182	1.37487	2.41635	0.780488	0.621951	0.439024	0.976187	1.19061	0.0284605	7.6154	1.05368	2.56499	15.7411	0.162949	254.36	0.518063	4	75	0.882353	20.6667	22	14.4687	15.5193	1.20295	0.548066	0.570197	1.52908	0.192892	1.35402	0.142459	1.87057	0.563415	1.36023	0.467563	0.498457	0.27381	1.5196	0.84327	0.047619	0
Bicuculine-Methiodide	2671	GABA	117.952	40	21.6847	68.4383	17.5454	0.85522	1.01901	0.169079	0.332164	1.30467	0.473684	0.315789	0.210526	3.0244	2.51611	0.103446	13.2024	2.94879	6.15739	18.7382	0.328601	389.034	0.255371	1	5	0.128205	0	0	0	0	3.38516	2.16036	0.651196	9.24159	2.25642	13.2367	0.149181	227.928	0.555622	0.842885	0.580224	1.75483	0.575	1.26426	1.07939	0.175	1.96381
Bicuculine-Methiodide	2673	GABA	74.9277	29	12.1489	61.0447	12.0473	1.16899	1.04792	0.247418	0.796748	2.07455	0.703704	0.518519	0.333333	2.67599	3.10709	0.337854	11.3447	2.58371	1.60946	11.9907	0.134225	146.367	0.582654	1	19	0.678571	0	0	0	0	6.10845	3.90831	1.49732	10.2184	0.896348	10.4018	0.0962537	114.434	0.690458	0.309029	0.814714	2.18017	0.551724	1.36288	0.900782	0.137931	0
Bicuculine-Methiodide	2674	GABA	162.677	195	18.0006	57.9568	14.1238	1.17578	1.00275	0.256371	0.90861	2.05946	0.68306	0.535519	0.344262	0.838634	1.05068	0.0181108	8.40948	0.834242	8.42133	13.8142	0.609615	261.75	0.0588224	7	161	0.829897	29	38	14.3963	35.4576	2.14504	1.04448	1.10703	3.69463	0.203186	3.63108	0.0622181	15.79	0.784634	0.368975	0.235874	0.197791	0.237838	1.65399	0.914919	0.0486486	2.05777
Bicuculine-Methiodide	2675	GABA	41.2468	27	8.58766	29.2061	8.87215	0.929521	0.770465	0.279144	0.818196	1.22792	0.68	0.52	0.16	1.58641	2.06175	0.289748	10.4967	1.52766	1.2662	8.63876	0.146571	76.2315	0.554029	1	21	0.807692	0	0	0	0	4.01809	4.35115	1.14026	10.4967	0.429774	6.21242	0.0691797	38.7789	0.757932	0.395662	0.708082	1.12331	0.518519	1.32905	0.832801	0.111111	0
Bicuculine-Methiodide	2676	GABA	161.085	59	29.0463	104.063	26.3396	0.912594	1.08478	0.176117	0.35409	1.49713	0.5	0.303571	0.25	2.76486	2.79128	0.0898109	10.8327	2.73025	1.19254	27.7003	0.0430516	768.731	0.841716	3	28	0.482759	13.5	14	29.1018	34.253	5.6	2.56999	2.8506	9.40619	0.999668	15.0297	0.0742579	316.003	0.74558	0.411876	0.436866	1.21332	0.396552	1.11386	1.13149	0.0862069	0
Bicuculine-Methiodide	2677	GABA	96.2195	38	19.7614	62.1058	14.0749	0.922786	0.850855	0.266436	0.568944	1.39996	0.638889	0.444444	0.194444	2.60053	2.9749	0.200744	15.2676	2.53209	6.87537	15.7174	0.437437	294.308	0.153167	3	17	0.459459	10.5	15	16.3132	28.2597	3.57634	2.597	0.581132	8.02444	0.609392	7.68177	0.0799749	83.4245	0.72642	0.746832	0.645459	1.67853	0.5	1.25211	0.908532	0.131579	0
Bicuculine-Methiodide	2678	GABA	59.5039	28	8.12864	38.8225	8.49802	0.918232	0.80018	0.160644	0.61397	1.63131	0.64	0.44	0.28	2.16079	3.62	0.142506	14.5751	2.12514	2.80312	7.82867	0.358059	69.1456	0.223436	2	23	0.851852	12	12	8.8561	8.8561	10.4166	5.10499	4.71919	14.5751	0.815302	12.8611	0.0633927	166.073	0.77576	0.105876	0.530231	1.16855	0.481481	1.51518	0.835198	0.185185	0
Bicuculine-Methiodide	2679	GABA	173.781	78	51.7849	130.358	38.1984	0.71069	0.70917	0.198832	0.408253	1.0907	0.578947	0.328947	0.157895	2.2569	1.89897	0.132231	9.1816	2.22797	3.60034	45.359	0.0793744	2070.4	0.727481	3	24	0.311688	25.5	31	53.0545	82.3637	2.30607	1.3717	0.618174	5.04689	0.946253	9.59568	0.124877	161.784	0.630659	0.712384	0.697824	1.57492	0.435897	1.21014	0.851263	0.102564	0.830286
Bicuculine-Methiodide	2680	GABA	128.174	22	37.4666	99.4664	26.3075	0.57706	0.490643	0.226875	0.439438	0.654177	0.631579	0.210526	0.0526316	6.30527	4.55795	0.188215	15.7706	5.82609	6.96255	31.6139	0.220237	1047.92	0.408354	0	0	0	0	0	0	0	6.30527	4.55795	0.188215	15.7706	6.96255	31.6139	0.220237	1047.92	0.408354	0.57706	0.656004	4.00394	0.809524	0.547003	0.323822	0.333333	0.813516
Bicuculine-Methiodide	2681	GABA	140.213	43	20.1537	66.6695	20.8326	1.15334	1.0078	0.280947	0.873392	1.89264	0.682927	0.512195	0.317073	3.3384	4.01935	0.344308	17.7045	3.26076	1.83658	20.4135	0.0899686	420.086	0.697084	4	27	0.642857	7.33333	8	5.88301	8.05424	5.94908	3.10977	2.30284	10.8859	0.859826	11.6366	0.0551756	194.49	0.806934	0.301006	0.325761	1.08752	0.534884	1.68135	0.971326	0.162791	2.57895
Bicuculine-Methiodide	2682	GABA	86.4268	25	27.993	75.0482	20.5535	0.769159	0.833848	0.132462	0.368129	1.20916	0.5	0.357143	0.214286	3.86546	3.66702	0.223271	11.5275	3.45707	2.51995	24.427	0.103162	603.029	0.66092	0	0	0	0	0	0	0	3.86546	3.66702	0.223271	11.5275	2.51995	24.427	0.103162	603.029	0.66092	0.769159	0.868343	3.12701	0.8125	0.693919	0.588074	0.1875	0
Bicuculine-Methiodide	2683	GABA	58.7437	20	9.99748	32.5981	7.3599	0.782238	0.897519	0.196453	0.436893	0.674639	0.611111	0.222222	0.222222	3.09177	2.14143	0.425075	8.19686	2.93719	1.07049	8.7128	0.122864	77.0588	0.610211	0	0	0	0	0	0	0	3.09177	2.14143	0.425075	8.19686	1.07049	8.7128	0.122864	77.0588	0.610211	0.782238	0.55492	1.71569	0.65	1.16095	0.965275	0.1	0
Bicuculine-Methiodide	2684	GABA	146.762	23	36.1687	83.0816	22.9857	0.515162	0.619556	0.12262	0.321279	0.673271	0.5	0.2	0.05	6.82184	4.61461	1.26866	16.1579	6.38097	9.90882	28.6369	0.346016	918.257	0.236067	0	0	0	0	0	0	0	6.82184	4.61461	1.26866	16.1579	9.90882	28.6369	0.346016	918.257	0.236067	0.515162	0.416217	2.77659	0.727273	0.702535	0.696324	0.318182	0.991726
Bicuculine-Methiodide	2685	GABA	57.1712	21	14.0331	33.3374	11.9545	1.37317	1.07265	0.261857	1.48411	2.36474	0.631579	0.578947	0.473684	2.85856	2.56612	0.364232	9.45533	2.72244	2.05268	12.8727	0.15946	169.92	0.52554	1	11	0.55	0	0	0	0	5.53435	1.76159	3.50762	9.45533	3.1435	10.0075	0.314115	110.031	0.272418	0.840843	0.577584	1.65106	0.52381	1.6897	1.02903	0.238095	0
Bicuculine-Methiodide	2686	GABA	190.058	41	49.0479	142.416	42.6469	0.543203	0.696194	0.094032	0.175755	0.717414	0.351351	0.243243	0.135135	4.70925	4.22851	0.0884816	14.7602	4.63556	4.95118	45.6915	0.108361	2112.23	0.647166	2	14	0.35	12	12	26.706	26.706	6.31894	2.25442	3.18681	9.50724	1.01032	20.8871	0.0340442	688.264	0.875523	0.150737	0.578166	2.74713	0.384615	0.816971	1.02486	0.102564	0
Bicuculine-Methiodide	2687	GABA	39.7672	53	5.93731	29.4227	5.98805	1.45367	0.924571	0.607348	1.47725	2.17934	0.823529	0.705882	0.490196	0.764753	1.66957	0.031	11.3842	0.750324	0.516006	5.94037	0.0868643	35.5542	0.705862	3	51	0.980769	23	23	11.8789	14.0315	0.764753	1.66957	0.031	11.3842	0.516006	5.94037	0.0868643	35.5542	0.705862	1.45367	0.739875	0.565822	0.188679	1.43285	0.494745	0.0377358	0
Bicuculine-Methiodide	2688	GABA	117.32	29	14.4836	48.6113	11.9881	1.18429	1.11577	0.242603	0.51719	2.46473	0.708333	0.416667	0.333333	4.38767	4.46919	0.126289	13.1423	4.0455	2.79892	12.9966	0.215358	176.745	0.416806	2	11	0.392857	5	5	9.00203	9.00203	4.99795	4.08733	0.73333	12.4525	1.02508	14.2478	0.0719466	204.052	0.749548	1.14636	0.181456	0.760298	0.653846	1.41039	1.14767	0.115385	0
Bicuculine-Methiodide	2689	GABA	89.8922	24	24.0109	87.3035	20.2146	0.293302	0.430284	0.0710286	0.1407	0.228026	0.227273	0.0909091	0.0454545	3.90836	4.28481	1.16629	15.3575	3.74551	1.41894	22.1487	0.0640643	492.578	0.773671	0	0	0	0	0	0	0	3.90836	4.28481	1.16629	15.3575	1.41894	22.1487	0.0640643	492.578	0.773671	0.293302	0.971202	3.79581	0.416667	0.582151	0.599206	0.125	0
Bicuculine-Methiodide	2690	GABA	94.3054	26	23.1042	90.1763	19.9899	0.467008	0.510386	0.0420473	0.288343	0.815559	0.4	0.25	0	3.57888	2.9286	0.244095	10.2773	3.62713	2.24883	21.4859	0.104666	466.701	0.656915	1	5	0.2	0	0	0	0	4.34914	2.84178	0.589185	8.59918	0.779731	14.6448	0.0694141	263.688	0.764045	0.316944	0.956216	3.60705	0.318182	0.554241	0.171752	0.136364	0
Bicuculine-Methiodide	2691	GABA	40.1223	27	9.51286	30.4823	10.3148	0.734754	0.706046	0.179839	0.417619	1.20365	0.578947	0.315789	0.157895	1.03494	1.22353	0.134	5.21001	1.48601	2.40365	9.62641	0.249693	98.4452	0.360472	1	19	0.730769	0	0	0	0	2.94865	2.18908	0.839836	5.21001	0.298901	10.2016	0.0292994	104.163	0.88938	1.08145	0.755635	1.16607	0.285714	1.1238	0.81993	0.142857	0
Bicuculine-Methiodide	2692	GABA	35.4642	24	8.00217	26.6233	7.79889	1.2308	0.917194	0.351473	1.15153	1.62874	0.761905	0.619048	0.285714	1.59874	1.94226	0.291937	7.18617	1.47767	0.79611	7.86097	0.101274	62.4287	0.665985	2	15	0.652174	8	8	1.93379	1.93379	3.13615	2.47061	0.754022	7.18617	0.56483	8.18847	0.0689787	67.3701	0.758545	0.514994	0.742361	1.14466	0.434783	1.37395	0.778112	0.0869565	0
Bicuculine-Methiodide	2693	GABA	159.352	92	47.6839	99.2983	35.0611	1.22491	0.949745	0.403136	0.965451	1.94311	0.797619	0.559524	0.309524	1.59356	2.42766	0.153587	13.5554	1.73209	11.7211	40.1763	0.291742	1751.52	0.30063	5	72	0.791209	16.5	21	29.4379	54.103	3.56146	2.38777	1.30302	6.9711	0.514832	6.59295	0.0999795	56.4569	0.684333	0.684506	0.619845	1.08542	0.383721	1.21312	0.946047	0.0697674	0.981103
Bicuculine-Methiodide	2694	GABA	188.301	35	50.6545	169.386	47.5619	0.708383	0.760128	0.175432	0.41267	0.891704	0.575758	0.30303	0.181818	5.53827	5.67653	0.0854459	17.3916	5.38003	7.87365	48.4975	0.162352	2414	0.519336	2	15	0.441176	9	9	8.40957	8.40957	9.13334	5.42502	0.613583	17.3916	5.54109	51.044	0.108555	2636.2	0.646658	0.460703	0.899547	4.98193	0.6	0.799483	0.739958	0.171429	0.403981
Bicuculine-Methiodide	2695	GABA	208.043	54	21.0884	86.4119	20.2969	0.881759	1.04321	0.18318	0.288017	1.35774	0.470588	0.313725	0.254902	3.8731	3.80482	0.130863	15.4375	3.85264	7.33007	19.3549	0.378719	428.342	0.20306	1	6	0.113208	0	0	0	0	3.67654	3.068	0.413538	11.0396	3.65285	14.8259	0.191204	329.258	0.489095	0.906496	0.333749	1.31007	0.490566	1.13214	1.15237	0.150943	2.12502
Bicuculine-Methiodide	2696	GABA	172.642	29	50.1739	160.673	38.5862	0.511857	0.536217	0.212901	0.322551	0.582643	0.444444	0.185185	0.0740741	6.16578	4.71487	0.0429535	14.4246	5.95317	5.61769	44.4027	0.126517	2003.16	0.60122	1	6	0.214286	0	0	0	0	8.13812	4.29005	2.44231	14.386	2.13208	28.1961	0.0874849	933.738	0.708673	0.323629	0.930672	5.73832	0.62069	0.370181	0.209484	0.172414	0
Bicuculine-Methiodide	2697	GABA	58.7644	21	9.60388	22.0988	5.89069	1.05884	0.749616	0.533376	0.918066	1.33748	0.842105	0.578947	0.210526	2.93822	2.99033	0.129016	10.7098	2.79831	3.05054	7.35945	0.414506	63.4673	0.171331	1	7	0.35	0	0	0	0	3.76883	3.67546	0.129016	10.7098	2.32609	7.60614	0.305817	63.264	0.282607	0.639778	0.232897	0.684303	0.761905	1.17929	0.718567	0.190476	0
Bicuculine-Methiodide	2698	GABA	202.507	27	42.0753	111.06	30.0701	0.60513	1.01936	0.0688459	0.155472	0.348502	0.238095	0.190476	0.142857	8.29339	5.23631	0.607817	16.9871	7.50027	5.01749	36.2228	0.138517	1337.27	0.572551	0	0	0	0	0	0	0	8.29339	5.23631	0.607817	16.9871	5.01749	36.2228	0.138517	1337.27	0.572551	0.60513	0.220664	1.71869	0.695652	0.867192	1.17205	0.26087	1.09723
Bicuculine-Methiodide	2699	GABA	128.079	30	25.7106	63.0681	18.4553	1.09643	0.807009	0.474887	0.973816	1.48459	0.833333	0.583333	0.25	4.98808	4.23896	0.58603	16.2795	4.26932	5.70081	21.6407	0.263431	500.818	0.339879	0	0	0	0	0	0	0	4.98808	4.23896	0.58603	16.2795	5.70081	21.6407	0.263431	500.818	0.339879	1.09643	0.492011	2.17298	0.807692	1.29969	0.799741	0.346154	2.07624
Bicuculine-Methiodide	2701	GABA	102.866	64	20.0724	61.1227	14.4414	1.33649	1.05599	0.47386	1.01354	2.22602	0.774194	0.580645	0.370968	1.6328	1.67309	0.0913947	9.44798	1.60729	2.21235	17.3446	0.127553	305.729	0.598694	6	53	0.84127	10.8	19	11.0706	25.3632	3.443	1.48161	1.91189	4.69442	0.225182	4.43773	0.0559202	20.862	0.802344	0.27269	0.594196	0.970202	0.421875	1.45641	0.841043	0.0625	0
Bicuculine-Methiodide	2702	GABA	291.715	120	62.1789	177.845	42.7947	0.877606	0.888099	0.238451	0.469738	1.31945	0.603448	0.318966	0.224138	2.36503	2.80875	0.0317805	12.7665	2.43096	8.33007	52.7201	0.158006	2848.8	0.528685	7	63	0.529412	16.6667	24	31.281	46.0701	3.73817	3.06173	0.513785	8.75159	1.1424	10.0856	0.103327	119.827	0.685358	0.465121	0.472244	1.15765	0.415254	1.11061	0.898511	0.0677966	1.31028
Bicuculine-Methiodide	2704	GABA	41.3631	23	7.94278	16.6314	4.53163	1.61113	0.926299	0.925324	1.70176	2.36754	0.8	0.733333	0.6	2.06892	1.91743	0.161307	7.12681	1.79839	2.20009	6.08041	0.361833	41.8118	0.219594	1	6	0.272727	0	0	0	0	2.65457	1.1238	1.86992	3.9525	0.599782	4.02296	0.148116	16.6961	0.589487	1.17725	0.134671	0.253201	0.647059	1.92909	0.817413	0.176471	0
Bicuculine-Methiodide	2705	GABA	181.939	50	28.6479	86.0549	22.3415	1.17661	1.03537	0.362863	0.719932	1.97201	0.75	0.458333	0.333333	3.71303	3.47622	0.121165	14.8247	3.63877	13.3053	21.9748	0.605482	659.923	0.0603841	4	25	0.510204	9	10	8.5824	21.0714	4.67517	2.71398	1.26228	8.39132	2.57733	7.94108	0.341818	106.641	0.422729	1.04906	0.459404	1.70578	0.68	1.36795	1.00943	0.18	1.98364
Bicuculine-Methiodide	2706	GABA	76.4483	23	19.5908	44.9797	11.2056	1.00067	0.933635	0.393436	0.493516	1.60594	0.842105	0.368421	0.263158	3.58793	2.97589	0.280444	11.4021	3.32384	7.22209	14.2311	0.507488	254.682	0.10674	0	0	0	0	0	0	0	3.58793	2.97589	0.280444	11.4021	7.22209	14.2311	0.507488	254.682	0.10674	1.00067	0.496267	1.72449	0.619048	1.13076	0.981198	0.238095	0
Bicuculine-Methiodide	2707	GABA	115.883	71	14.0405	49.5392	10.7834	1.20569	0.848585	0.470767	1.09531	1.79085	0.826087	0.594203	0.318841	1.65547	2.36497	0.0687314	15.557	1.63216	6.2442	10.8498	0.575512	156.708	0.0725916	4	58	0.828571	18	20	11.2978	17.9621	4.14312	3.39726	1.64694	9.27364	0.536181	9.29218	0.111629	144.173	0.660424	0.564477	0.326975	0.541299	0.507042	1.30188	0.811153	0.084507	1.5093
Bicuculine-Methiodide	2708	GABA	58.2756	21	15.4637	38.6077	10.2128	0.928672	0.798785	0.306548	0.571152	1.2372	0.684211	0.473684	0.210526	2.91378	3.40656	0.48605	12.2762	2.77503	1.61247	13.0044	0.123994	171.715	0.607416	1	5	0.25	0	0	0	0	2.82254	2.7155	0.554641	7.49757	1.08504	4.60474	0.223326	23.0475	0.454951	0.968396	0.443431	1.29206	0.52381	1.38829	0.765546	0.238095	0
Bicuculine-Methiodide	2709	GABA	181.223	38	50.7122	124.892	41.3991	0.832347	0.79261	0.366368	0.466552	1.14402	0.764706	0.352941	0.147059	5.15068	5.28115	0.139442	17.5061	4.76902	5.67762	45.941	0.123585	2142.81	0.608426	1	12	0.324324	0	0	0	0	6.69702	5.11943	0.439571	14.4487	2.85833	27.58	0.163463	978.393	0.570271	0.745477	0.553273	2.70988	0.666667	0.677115	0.617156	0.194444	1.06089
Bicuculine-Methiodide	2710	GABA	171.438	40	33.438	110.066	27.5057	0.80515	0.824449	0.165284	0.475351	1.22946	0.605263	0.315789	0.236842	4.39584	3.4272	0.125419	12.0474	4.28595	6.08414	30.0052	0.202769	937.331	0.439343	1	5	0.128205	0	0	0	0	5.1256	3.06464	0.340338	9.60015	3.51132	22.2815	0.146332	587.786	0.558163	0.657475	0.387383	1.70287	0.575	0.795617	0.624783	0.125	0
Bicuculine-Methiodide	2711	GABA	246.941	53	73.5006	233.584	52.056	0.453127	0.48808	0.129061	0.288233	0.566137	0.428571	0.183673	0.0408163	4.7001	4.45495	0.428263	19.5422	4.65926	6.01979	63.4023	0.0949459	4056.09	0.683225	1	7	0.134615	0	0	0	0	6.08864	4.60564	0.529527	15.6791	3.25483	36.6802	0.084695	1374.19	0.720083	0.418074	0.943543	4.48075	0.568627	0.505184	0.509885	0.176471	0.377074
Bicuculine-Methiodide	2712	GABA	86.1282	52	18.0062	45.066	13.7208	0.714999	0.845371	0.157093	0.352493	0.894335	0.52	0.28	0.16	1.68879	2.65415	0.0782304	13.8752	1.65631	1.56989	15.9304	0.0985473	256.241	0.673362	5	44	0.862745	10.25	14	18.3855	33.1637	5.64336	1.75464	4.40264	6.88407	0.147631	5.71864	0.0287897	33.2371	0.895283	0.134466	0.475479	0.802983	0.25	0.924006	0.872106	0.115385	2.16492
Bicuculine-Methiodide	2713	GABA	130.301	45	41.4259	121.97	28.465	0.539827	0.596858	0.128024	0.381985	0.639909	0.511628	0.232558	0.0697674	2.96138	2.03869	0.286693	7.66461	2.89557	3.27518	35.39	0.0925452	1263.18	0.689876	1	5	0.113636	0	0	0	0	3.12955	2.07319	0.286693	7.66461	2.96137	30.5528	0.0969264	942.242	0.677784	0.506995	0.936069	2.77206	0.488889	0.807392	0.587533	0.0888889	0
Bicuculine-Methiodide	2714	GABA	60.7638	32	16.7641	46.9432	13.5397	1.5175	1.0861	0.411151	1.85952	2.53068	0.769231	0.576923	0.538462	2.05773	3.51844	0.0890295	14.4671	1.89887	1.33498	15.1788	0.0879501	232.178	0.70278	2	20	0.645161	15	15	25.1934	25.1934	2.15688	1.85205	0.984661	4.0393	0.092717	3.76636	0.0253781	14.2162	0.907417	2.30904	0.749625	1.46936	0.464286	1.15745	0.955765	0.107143	0
Bicuculine-Methiodide	2715	GABA	238.195	144	35.7373	193.749	33.9415	1.08435	0.944744	0.300776	0.624258	1.79578	0.719424	0.438849	0.323741	1.61406	2.3796	0.04272	10.9886	1.65413	1.70484	34.8093	0.0489766	1214.59	0.82196	3	103	0.72028	27	30	13.5609	14.1302	4.08994	2.93776	0.554797	9.61291	1.20003	23.5535	0.0829368	699.526	0.739395	0.265882	0.813406	1.35489	0.326241	1.2291	1.02654	0.0283688	0
Bicuculine-Methiodide	2716	GABA	92.7219	57	5.38139	26.6923	5.53249	1.20399	1.05445	0.312802	0.81259	2.33315	0.72	0.52	0.3	1.77452	2.30705	0.0102956	13.1698	1.6267	0.923658	5.37873	0.171724	29.7839	0.499688	2	33	0.589286	25	25	3.29303	3.29303	2.94499	2.68427	0.17705	8.19885	0.384129	5.26891	0.0825985	34.6161	0.720276	1.28099	0.0691592	0.11451	0.519231	1.68165	1.0741	0.0576923	0
Bicuculine-Methiodide	2717	GABA	101.476	33	17.6142	84.931	16.4716	0.591502	0.729524	0.183212	0.274042	0.53374	0.392857	0.214286	0.107143	3.16901	3.55674	0.115039	11.0977	3.07502	1.69003	16.9685	0.099598	290.787	0.67051	1	11	0.34375	0	0	0	0	4.72407	3.78063	0.958289	10.8564	0.999378	14.2753	0.0685641	205.869	0.762462	0.391921	0.836958	2.65409	0.4	0.929076	0.843726	0.166667	0
Bicuculine-Methiodide	2718	GABA	325.081	100	115.432	282.097	87.752	0.809918	0.884297	0.141976	0.447435	1.08418	0.555556	0.333333	0.188889	2.94999	3.29558	0.17066	13.0318	3.25081	5.88363	102.361	0.057479	10512.5	0.794399	4	42	0.424242	26.6667	53	79.975	220.775	3.31169	2.0738	0.909414	7.08755	0.964327	25.9214	0.119091	1457.28	0.664275	0.886897	0.844019	2.77146	0.445652	1.10975	0.962276	0.0978261	0.879781
Bicuculine-Methiodide	2719	GABA	96.1726	28	27.822	79.2257	21.0173	0.421775	0.463037	0.169344	0.25069	0.43068	0.346154	0.153846	0.0384615	3.56195	3.60856	0.134134	11.4784	3.43473	2.5116	24.5272	0.1024	607.894	0.662959	2	12	0.444444	6	6	6.92073	6.92073	5.43906	3.90272	0.889927	10.0571	0.716506	11.2402	0.0646706	135.242	0.771867	0.360021	0.687974	2.45053	0.428571	0.581971	0.810014	0.142857	0
Bicuculine-Methiodide	2720	GABA	72.5926	36	14.6816	59.3776	14.0212	0.741554	0.684622	0.22643	0.539695	0.991344	0.625	0.28125	0.125	2.14832	2.54535	0.287155	10.1689	2.01646	1.88594	14.2308	0.132526	206.071	0.586702	3	23	0.657143	11.5	12	7.99559	10.8003	4.01748	1.83323	1.57402	6.19291	0.493099	7.70859	0.156982	97.8506	0.58749	0.455488	0.817956	1.6965	0.382353	1.12663	0.692473	0.117647	0
Bicuculine-Methiodide	2721	GABA	104.532	28	37.035	87.5147	26.0443	0.699811	0.64298	0.227804	0.475975	0.939633	0.625	0.333333	0.125	3.85265	3.09616	0.50632	10.362	3.73329	2.46172	31.92	0.0771214	1024.95	0.734108	1	7	0.259259	0	0	0	0	4.45532	3.11906	0.50632	10.362	2.43881	24.5334	0.0994076	607.836	0.671026	0.660818	0.763776	2.95701	0.576923	0.750264	0.605325	0.153846	0
Bicuculine-Methiodide	2722	GABA	113.496	53	37.9881	99.4826	27.1096	0.929137	1.03189	0.160451	0.467365	1.36977	0.541667	0.354167	0.25	2.16097	2.14452	0.0402616	9.44662	2.14143	4.39745	32.7059	0.134455	1089.01	0.582111	1	13	0.25	0	0	0	0	2.61519	1.86515	0.0733894	8.90829	3.02191	27.7657	0.108836	780.064	0.645923	0.584334	0.876529	1.91313	0.34	0.606934	0.528683	0.14	0.807979
Bicuculine-Methiodide	2723	GABA	80.1555	100	18.8142	56.476	14.3481	1.2617	0.982052	0.358713	0.932572	2.22791	0.771739	0.543478	0.369565	0.776112	1.09867	0.0308058	7.37504	0.801555	0.972024	16.7026	0.0581961	279.921	0.792116	4	86	0.868687	18	22	12.1474	19.6846	0.729496	0.380415	0.233131	1.06427	0.0546653	1.28081	0.0426804	1.64345	0.842969	0.112577	0.704581	0.570465	0.202128	1.51415	1.01987	0.0531915	0
Bicuculine-Methiodide	2724	GABA	198.625	48	34.2636	112.036	28.7165	1.06596	0.918026	0.189762	0.761576	1.84419	0.651163	0.488372	0.395349	4.20137	4.36116	0.295114	16.0643	4.13802	13.7552	28.4624	0.483277	999.315	0.121359	1	7	0.148936	0	0	0	0	4.7759	3.86639	1.05087	12.0535	4.3619	25.4025	0.143657	739.737	0.595678	0.81149	0.564055	2.38374	0.6	1.108	0.828701	0.2	1.50526
Bicuculine-Methiodide	2725	GABA	74.1553	23	16.038	58.4259	15.8547	1.31277	0.944069	0.398144	1.09058	2.13381	0.761905	0.619048	0.428571	3.3707	4.15654	0.208087	14.0677	3.22414	1.86366	15.8373	0.117675	254.293	0.623198	2	17	0.772727	10	10	13.7503	13.7503	10.4703	3.23042	7.81753	14.0677	0.850468	13.9164	0.0611125	194.39	0.782896	0.277055	0.762909	2.57153	0.782609	1.45526	0.94825	0.130435	0
Bicuculine-Methiodide	2726	GABA	106.22	67	24.5629	69.25	19.7612	1.09267	0.904872	0.2687	0.979882	1.5235	0.725806	0.564516	0.225806	1.66704	2.23188	0.088459	10.1062	1.58538	1.91709	22.2092	0.0863198	496.922	0.707413	4	50	0.757576	17.3333	23	24.6889	45.1233	3.57001	1.65063	1.52088	5.33541	0.2783	7.02712	0.0341113	76.7993	0.872783	0.15146	0.632541	1.01801	0.25	0.869043	0.630543	0.078125	0
Bicuculine-Methiodide	2727	GABA	139.184	112	25.4339	91.2795	19.3293	1.02398	0.943395	0.237036	0.626428	1.73575	0.644231	0.423077	0.259615	1.11477	1.33464	0.022561	7.77574	1.24272	4.26053	22.1833	0.19206	510.253	0.45937	2	82	0.738739	50	50	36.0155	36.0155	2.49794	1.99356	0.571629	6.06212	0.818232	9.07171	0.100662	89.0045	0.677114	0.488503	0.655817	0.822337	0.207547	1.43303	0.974816	0.0754717	1.80695
Bicuculine-Methiodide	2728	GABA	122.705	16	44.2562	107.859	29.877	0.934062	0.969217	0.172991	0.429059	1.70673	0.5	0.357143	0.285714	8.18031	5.41974	0.408354	15.8611	7.66904	7.57069	36.9906	0.204665	1425.62	0.435881	1	4	0.266667	0	0	0	0	10.7377	3.39458	6.01147	15.8611	4.31148	32.6991	0.131853	1087.82	0.58831	0.400634	0.873502	7.14551	0.6875	0.406948	0.382824	0.25	0
Bicuculine-Methiodide	2729	GABA	105.296	26	34.6474	99.2459	23.5325	0.462735	0.371945	0.192396	0.348802	0.545655	0.478261	0.130435	0	4.12957	2.21043	0.876385	10.3939	4.04985	2.18251	29.5355	0.0738942	877.111	0.743701	0	0	0	0	0	0	0	4.12957	2.21043	0.876385	10.3939	2.18251	29.5355	0.0738942	877.111	0.743701	0.462735	0.942542	3.96983	0.68	0.611492	0.38512	0.2	0
Bicuculine-Methiodide	2730	GABA	92.398	13	36.4633	91.0358	25.6729	0.250333	0.14229	0.148311	0.214985	0.308361	0.181818	0	0	7.69984	5.1701	0.654847	15.1688	7.10754	1.53825	31.4955	0.0488402	994.333	0.82241	0	0	0	0	0	0	0	7.69984	5.1701	0.654847	15.1688	1.53825	31.4955	0.0488402	994.333	0.82241	0.250333	0.985257	7.58632	0.615385	0.25561	0.133196	0.230769	0
Bicuculine-Methiodide	2731	GABA	110.821	38	22.0797	73.0277	20.2316	1.22484	1.10657	0.184406	0.686642	2.38313	0.583333	0.472222	0.388889	2.99516	3.71075	0.175391	15.8321	2.91634	2.42553	21.0365	0.115301	448.416	0.629226	3	23	0.621622	10.5	11	17.3076	19.0736	5.76044	4.01003	2.15097	11.1894	0.322646	12.6824	0.0229045	218.212	0.91257	0.682334	0.499133	1.49498	0.526316	1.53143	0.971695	0.0789474	0
Bicuculine-Methiodide	2732	GABA	176.026	71	37.9848	100.184	30.7038	1.33034	1.01162	0.398259	1.08253	2.30668	0.764706	0.558824	0.455882	2.52792	2.79678	0.194587	11.4558	2.47924	4.6906	34.2167	0.137085	1192.78	0.575903	5	41	0.585714	14.25	23	24.1399	72.346	3.37797	2.33565	0.578574	6.69794	0.971721	7.51336	0.189068	120.446	0.483053	2.02269	0.528243	1.32835	0.528571	1.3911	0.844133	0.128571	1.35497
Bicuculine-Methiodide	2733	GABA	130.255	40	33.9083	120.524	28.4125	0.886575	0.964099	0.117278	0.435389	1.49201	0.552632	0.394737	0.236842	3.33987	4.10286	0.0572451	13.584	3.25638	0.588764	31.2758	0.0188249	978.52	0.927457	2	25	0.641026	18	18	53.0822	53.0822	7.88677	3.69449	3.12571	12.2802	0.506361	16.189	0.0311974	263.122	0.882662	0.365342	0.890469	2.97405	0.275	0.639537	0.867362	0.05	0
Bicuculine-Methiodide	2734	GABA	131.55	24	25.6942	64.7636	15.3233	1.1004	0.882884	0.328228	0.872175	1.78671	0.681818	0.545455	0.363636	5.71955	3.20327	0.677148	13.2981	5.48124	5.84	20.332	0.287231	447.497	0.306608	0	0	0	0	0	0	0	5.71955	3.20327	0.677148	13.2981	5.84	20.332	0.287231	447.497	0.306608	1.1004	0.200379	1.14608	0.916667	0.941413	0.696329	0.375	1.16835
Bicuculine-Methiodide	2735	GABA	185.605	43	61.8941	164.982	47.1215	0.516051	0.585914	0.123045	0.294628	0.620669	0.461538	0.153846	0.128205	4.38566	4.14041	0.361168	13.4914	4.31639	2.82748	54.9332	0.0514712	3025.66	0.813779	2	15	0.357143	8	8	8.06826	8.06826	6.62704	3.97591	0.980597	13.4914	2.17325	45.7029	0.0475517	2093.48	0.82667	0.294742	0.852052	3.76536	0.585366	0.722819	0.579669	0.195122	0.641491
Bicuculine-Methiodide	2736	GABA	106.163	32	21.3719	72.007	17.1361	0.773401	0.806595	0.178148	0.406553	1.17045	0.555556	0.259259	0.259259	3.36119	3.2517	0.255002	10.5858	3.31758	2.35598	19.2263	0.122539	375.201	0.611015	2	18	0.580645	11	11	23.7564	23.7564	5.32466	1.7891	2.94746	6.97424	0.790499	6.85074	0.204049	71.625	0.582909	0.849539	0.53929	1.84685	0.413793	1.58314	1.00257	0.172414	0
Bicuculine-Methiodide	2737	GABA	153.452	42	37.0263	91.7387	23.9351	0.672132	0.745727	0.1603	0.324263	1.09196	0.444444	0.305556	0.138889	3.479	2.881	0.443211	13.4262	3.65363	6.6706	30.4536	0.219042	971.917	0.41041	1	5	0.121951	0	0	0	0	3.6489	2.87356	0.627606	10.7905	3.86732	13.6108	0.265881	209.622	0.416755	0.728491	0.374061	1.40001	0.631579	0.768105	0.687344	0.184211	0.902815
Bicuculine-Methiodide	2738	GABA	116.696	108	28.6302	69.4544	23.1324	1.36421	1.0066	0.284868	1.37335	2.20645	0.72381	0.609524	0.438095	1.05593	1.68174	0.0540093	12.641	1.08052	1.76943	25.9667	0.0681422	677.399	0.761099	4	87	0.813084	23	31	21.4598	30.5127	1.80052	1.36271	0.632853	3.39561	0.129572	2.8574	0.0500419	10.0707	0.825279	0.459644	0.554611	0.60487	0.280374	1.72566	1.008	0.0280374	0
Bicuculine-Methiodide	2739	GABA	72.8062	25	13.7419	33.829	9.07306	0.829699	1.04277	0.154519	0.278437	1.08833	0.4	0.25	0.25	3.27104	2.63303	0.164879	8.81437	2.91225	2.42319	11.3889	0.212767	135.58	0.421359	1	7	0.291667	0	0	0	0	3.94527	2.76036	1.00068	7.85424	1.53734	8.08928	0.188946	67.9744	0.469823	0.639778	0.211944	0.64295	0.545455	1.08096	1.10361	0.272727	2.16637
Bicuculine-Methiodide	2740	GABA	89.8279	24	28.0168	73.4658	21.3313	0.890851	0.908096	0.0913512	0.553862	1.30016	0.65	0.4	0.25	3.80248	3.88657	0.0857555	12.2175	3.74283	5.30088	24.3286	0.217886	619.982	0.412407	1	10	0.434783	0	0	0	0	6.08655	4.10553	1.20059	12.2175	4.26872	20.8254	0.204976	451.921	0.435315	0.312052	0.81785	3.19417	0.590909	0.95039	0.721545	0.227273	0
Bicuculine-Methiodide	2741	GABA	105.469	22	36.3852	100.577	25.8529	0.370967	0.386185	0.133721	0.269169	0.497944	0.421053	0.105263	0.0526316	5.12181	3.90472	0.796247	13.4383	4.79406	2.76067	31.4405	0.0878062	996.128	0.703187	0	0	0	0	0	0	0	5.12181	3.90472	0.796247	13.4383	2.76067	31.4405	0.0878062	996.128	0.703187	0.370967	0.953613	4.78938	0.619048	0.557824	0.404216	0.238095	0
Bicuculine-Methiodide	2742	GABA	62.9029	21	20.9306	57.3016	14.4359	0.432641	0.318454	0.219629	0.31807	0.694917	0.470588	0.117647	0	3.25771	2.2221	0.653362	8.13848	2.99538	1.5684	17.9104	0.0875695	323.242	0.703859	0	0	0	0	0	0	0	3.25771	2.2221	0.653362	8.13848	1.5684	17.9104	0.0875695	323.242	0.703859	0.432641	0.910953	2.86508	0.736842	0.543301	0.255286	0.210526	0
Bicuculine-Methiodide	2743	GABA	129.433	41	33.986	105.162	30.6582	1.26378	1.08511	0.187256	0.716892	2.31439	0.714286	0.485714	0.428571	3.09227	3.98085	0.217276	17.5926	3.1569	2.26054	32.2858	0.0700165	1047.49	0.755387	2	19	0.475	12	12	24.4676	24.4676	5.10777	5.56662	0.52121	13.3997	1.82149	19.192	0.0826708	567.658	0.719479	1.23942	0.804581	2.60348	0.324324	1.46758	0.976576	0.0810811	0
Bicuculine-Methiodide	2744	GABA	52.4004	33	17.7091	46.615	13.1213	1.03306	1.03941	0.180441	0.462691	1.98785	0.566667	0.466667	0.333333	1.49909	1.71363	0.0143178	6.46268	1.58789	1.00388	15.5526	0.0645478	242.89	0.77217	3	27	0.84375	9.5	11	15.3606	22.6882	1.70061	1.07314	0.799181	2.88767	0.0615045	2.23913	0.027468	5.01749	0.895924	0.129701	0.889592	1.45672	0.28125	1.15291	1.10634	0.09375	0
Bicuculine-Methiodide	2745	GABA	189.787	42	56.9699	144.793	40.9704	0.75974	0.872029	0.231624	0.406094	0.784418	0.512821	0.25641	0.179487	4.66804	3.81709	0.200664	14.2054	4.51873	8.33291	48.9146	0.170356	2462.07	0.502512	0	0	0	0	0	0	0	4.66804	3.81709	0.200664	14.2054	8.33291	48.9146	0.170356	2462.07	0.502512	0.75974	0.7443	3.44532	0.634146	0.888477	0.801738	0.292683	1.29092
Bicuculine-Methiodide	2746	GABA	76.4858	64	15.5604	53.4961	15.1437	1.14581	1.05779	0.284874	0.685027	2.01376	0.693548	0.451613	0.322581	1.21406	1.49666	0.088459	6.42425	1.19509	0.913553	15.3262	0.0596071	235.728	0.787642	1	46	0.730159	0	0	0	0	2.36338	1.84852	0.237548	5.51856	0.444266	8.68028	0.051181	75.5447	0.814726	0.269798	0.697914	0.847309	0.28125	1.66055	0.986649	0.0625	0
Bicuculine-Methiodide	2747	GABA	92.412	39	16.0949	55.0468	12.931	0.842999	0.89844	0.143446	0.412358	1.40929	0.5	0.361111	0.25	2.34519	2.20445	0.172418	10.9863	2.36954	2.99257	14.2889	0.209433	213.128	0.42728	2	18	0.473684	13	13	11.016	11.016	3.01478	1.88798	1.16373	6.0799	0.237266	7.36807	0.039573	93.9152	0.859713	0.151384	0.350848	0.853226	0.421053	1.05462	0.931906	0.0789474	0
Bicuculine-Methiodide	2748	GABA	153.678	43	25.7532	83.6385	21.9705	0.992528	0.907342	0.269617	0.671067	1.43332	0.710526	0.421053	0.236842	3.69731	3.36818	0.248823	16.9261	3.57392	5.68507	23.2518	0.2445	572.966	0.368535	1	12	0.285714	0	0	0	0	4.22591	2.50661	1.2567	10.669	3.42418	16.5328	0.186938	422.585	0.472351	0.862071	0.527758	1.93107	0.575	1.17518	0.735299	0.225	1.27553
Bicuculine-Methiodide	2749	GABA	109.357	23	39.7266	99.4511	26.8781	0.661747	0.798551	0.152787	0.349158	0.660461	0.5	0.15	0.15	4.94602	3.07697	0.499219	10.2853	4.75464	2.5096	33.8233	0.0741972	1150.32	0.742795	0	0	0	0	0	0	0	4.94602	3.07697	0.499219	10.2853	2.5096	33.8233	0.0741972	1150.32	0.742795	0.661747	0.906248	4.50474	0.681818	0.849682	0.954404	0.181818	0
Bicuculine-Methiodide	2750	GABA	126.177	25	30.7976	93.4081	22.9013	0.786406	0.798774	0.223316	0.494435	0.872448	0.652174	0.304348	0.217391	5.25738	4.32562	0.163441	14.0702	5.04708	7.69963	26.023	0.295878	736.48	0.295235	1	8	0.333333	0	0	0	0	7.32161	3.70332	2.56298	12.6695	4.4205	17.0692	0.221573	340.069	0.489269	0.326769	0.73566	3.86764	0.6	0.452044	0.16637	0.28	0.439489
Bicuculine-Methiodide	2751	GABA	90.4108	14	34.7408	77.3584	22.138	0.469538	0.546537	0.167859	0.225915	0.48295	0.363636	0.181818	0.0909091	7.1233	3.72832	2.30366	13.4477	6.45792	3.80121	28.8801	0.131621	848.508	0.588867	0	0	0	0	0	0	0	7.1233	3.72832	2.30366	13.4477	3.80121	28.8801	0.131621	848.508	0.588867	0.469538	0.787453	5.47648	0.846154	0.518488	0.584362	0.307692	0
Bicuculine-Methiodide	2752	GABA	231.633	42	58.3813	149.83	40.2048	0.414889	0.721722	0.0485516	0.167081	0.313069	0.236842	0.131579	0.0789474	5.81766	5.29064	0.326572	17.7479	5.51508	4.11654	49.9545	0.0824057	2512.4	0.718656	1	5	0.121951	0	0	0	0	6.3792	5.47893	0.595296	17.26	2.29594	27.4655	0.0875556	873.628	0.704469	0.367921	0.389128	2.19841	0.4	0.869168	1.1605	0.125	0
Bicuculine-Methiodide	2753	GABA	156.591	54	34.1677	119.108	27.0829	1.1353	1.06991	0.170302	0.588585	2.12683	0.625	0.4375	0.375	3.02973	2.61906	0.278539	9.3668	2.89983	2.47838	30.7297	0.0806509	950.457	0.723753	1	14	0.264151	0	0	0	0	3.66251	2.68269	0.659278	9.14192	1.55483	18.3433	0.114535	409.708	0.651928	0.902378	0.760633	2.24732	0.64	1.36526	1.06479	0.12	0.489713
Bicuculine-Methiodide	2754	GABA	89.334	26	24.8809	74.5982	16.971	0.970406	0.874417	0.299312	0.613546	1.4871	0.73913	0.391304	0.26087	3.40529	2.11279	0.629747	8.21555	3.43592	2.40606	21.16	0.113708	453.536	0.633303	1	5	0.2	0	0	0	0	3.45693	1.96587	1.29695	6.55127	1.30188	9.7914	0.147008	115.352	0.557626	0.580685	0.835048	2.98393	0.76	1.23184	0.854026	0.24	0.46819
Bicuculine-Methiodide	2755	GABA	79.7773	71	14.0781	48.9078	10.8183	1.11539	0.925599	0.352003	0.871379	1.69137	0.75	0.544118	0.264706	1.14503	1.27447	0.0870919	7.06933	1.12362	2.10203	12.3773	0.16983	157.615	0.503603	3	55	0.785714	17.5	22	13.1445	14.8987	1.97349	1.54432	0.270801	5.91446	0.603465	6.87398	0.0877897	47.6158	0.703234	0.989689	0.613055	0.698684	0.442857	1.57283	0.853746	0.0571429	0
Bicuculine-Methiodide	2756	GABA	169.619	25	41.6042	116.546	31.626	0.809587	0.789305	0.361015	0.544997	0.730788	0.727273	0.227273	0.181818	7.17391	4.70115	0.404534	16.7383	6.78476	4.07899	36.7276	0.11106	1365.56	0.640131	0	0	0	0	0	0	0	7.17391	4.70115	0.404534	16.7383	4.07899	36.7276	0.11106	1365.56	0.640131	0.809587	0.439706	3.10761	0.791667	0.947263	0.833676	0.25	0.973206
Bicuculine-Methiodide	2757	GABA	54.152	22	13.6905	38.3561	9.85655	1.61882	0.961764	0.69366	1.97792	2.42492	0.85	0.7	0.55	2.57867	2.02315	0.273629	7.39882	2.46146	0.912438	11.8936	0.0767166	142.291	0.735304	1	8	0.380952	0	0	0	0	3.20489	1.93889	1.16537	5.82649	0.970489	5.25095	0.26629	38.7705	0.385133	1.8688	0.708304	1.82648	0.863636	1.72656	0.876573	0.0909091	0
Bicuculine-Methiodide	2758	GABA	153.12	22	67.4815	141.433	48.2641	0.769376	0.868191	0.129335	0.242292	1.10006	0.411765	0.352941	0.235294	8.19506	7.27034	0.307104	24.0786	6.96002	1.83115	58.6364	0.0312289	3441.59	0.882536	0	0	0	0	0	0	0	8.19506	7.27034	0.307104	24.0786	1.83115	58.6364	0.0312289	3441.59	0.882536	0.769376	0.915972	6.67877	0.789474	0.728178	0.805561	0.210526	0
Bicuculine-Methiodide	2759	GABA	100.173	25	33.8242	91.212	28.607	0.819648	0.775402	0.420807	0.504354	0.972455	0.782609	0.304348	0.217391	4.17388	4.87774	0.0702353	15.0315	4.00692	1.55826	31.2856	0.0498076	981.22	0.819226	1	10	0.416667	0	0	0	0	4.54994	3.29351	1.22091	9.00113	1.19436	13.1031	0.180335	314.266	0.519245	1.03439	0.900836	3.75998	0.56	0.903769	0.709359	0.16	0
Bicuculine-Methiodide	2760	GABA	170.236	68	38.7125	85.2197	24.7909	0.683567	0.762035	0.131757	0.381877	0.967135	0.546875	0.328125	0.125	2.50735	2.49047	0.031241	11.8698	2.50348	16.6278	27.931	0.595319	1056.62	0.0643472	1	20	0.298507	0	0	0	0	3.23846	2.73063	0.239783	11.5558	1.31549	20.1584	0.0675729	410.486	0.769053	0.376212	0.475432	1.208	0.439394	0.786394	0.600533	0.0606061	0
Bicuculine-Methiodide	2761	GABA	184.177	58	25.6967	66.1671	15.6632	1.32371	1.0943	0.243819	1.34782	2.29063	0.7	0.56	0.42	3.25767	3.47585	0.345353	12.7814	3.17546	9.01267	19.2769	0.467537	452.828	0.131644	3	22	0.385965	9.5	12	18.3915	24.2994	2.92102	2.11361	0.684915	6.4683	3.50507	5.51317	0.491017	86.7263	0.26613	1.17193	0.151739	0.490294	0.596154	1.42915	0.953208	0.211538	1.65894
Bicuculine-Methiodide	2762	GABA	124.21	19	33.942	95.0596	29.104	0.729518	0.801889	0.321553	0.400841	0.64916	0.647059	0.176471	0.117647	6.90054	5.48162	0.791056	17.4659	6.53736	3.70959	31.3973	0.11815	999.55	0.621998	0	0	0	0	0	0	0	6.90054	5.48162	0.791056	17.4659	3.70959	31.3973	0.11815	999.55	0.621998	0.729518	0.739064	5.09994	0.842105	0.823983	0.951994	0.315789	1.18807
Bicuculine-Methiodide	2763	GABA	210.257	114	30.8598	131.955	25.2475	0.8329	0.892363	0.199129	0.430561	1.11976	0.572727	0.354545	0.2	1.80251	2.75248	0.0414849	14.4634	1.84436	2.60276	28.0733	0.092713	794.883	0.689409	4	84	0.743363	19	31	17.8016	24.9601	4.68442	3.08434	1.22369	9.97184	1.34896	22.5458	0.0507213	816.735	0.817114	0.266724	0.315891	0.587773	0.232143	0.720532	0.780007	0.0446429	0
Bicuculine-Methiodide	2764	GABA	132.589	74	26.2265	74.0084	19.9183	1.45407	1.01189	0.447117	1.54021	2.41304	0.774648	0.676056	0.464789	1.83176	2.50069	0.0756637	12.7324	1.79175	1.77903	23.2189	0.0766196	542.284	0.735591	4	49	0.671233	19.3333	24	24.2766	41.2442	2.71401	2.01428	1.00422	4.80355	0.3877	3.91043	0.224025	23.1322	0.516745	1.39179	0.475889	0.864353	0.575342	1.7386	0.900984	0.0547945	0
Bicuculine-Methiodide	2765	GABA	131.377	35	37.6197	111.845	36.6529	0.932053	0.919423	0.172213	0.511141	1.70732	0.606061	0.393939	0.30303	3.86402	4.64105	0.107648	17.316	3.75362	1.59622	37.1051	0.0430189	1379.34	0.841826	1	19	0.558824	0	0	0	0	7.74776	4.91408	0.694778	17.316	1.2522	35.871	0.0349083	1288.3	0.869628	0.363088	0.782667	3.02424	0.542857	1.06035	0.911163	0.114286	0
Bicuculine-Methiodide	2766	GABA	213.913	39	61.6046	194.768	44.8661	0.859216	0.983064	0.182626	0.43819	0.970814	0.555556	0.305556	0.222222	5.64551	4.56215	0.19079	16.3014	5.48494	4.59862	53.6926	0.0856472	2904.05	0.709333	0	0	0	0	0	0	0	5.64551	4.56215	0.19079	16.3014	4.59862	53.6926	0.0856472	2904.05	0.709333	0.859216	0.9105	5.12547	0.684211	0.771638	0.844706	0.236842	0.468393
Bicuculine-Methiodide	2767	GABA	70.7461	17	22.7418	69.7739	15.4212	0.426537	0.340239	0.193676	0.305654	0.530765	0.5	0.166667	0	4.48599	4.39203	0.285161	14.4862	4.16154	0.931189	19.4071	0.0479819	377.502	0.825245	0	0	0	0	0	0	0	4.48599	4.39203	0.285161	14.4862	0.931189	19.4071	0.0479819	377.502	0.825245	0.426537	0.986257	4.36087	0.428571	0.275576	0.0532198	0.214286	0
Bicuculine-Methiodide	2768	GABA	103.175	22	26.5163	83.2677	18.8613	0.858204	0.681167	0.401204	0.722856	1.13528	0.777778	0.444444	0.111111	4.75692	3.75762	0.370203	12.7867	4.68976	5.73146	22.2841	0.257199	529.431	0.349089	1	6	0.285714	0	0	0	0	6.14833	3.35204	3.23716	12.6466	2.24003	13.2756	0.207419	201.497	0.476551	0.538237	0.807056	3.96513	0.7	0.939111	0.453395	0.3	0.926148
Bicuculine-Methiodide	2769	GABA	91.9562	21	34.8306	89.3977	23.2181	0.265385	0.214595	0.118517	0.193973	0.379813	0.307692	0	0	5.21054	4.7534	0.33169	15.1087	4.37887	2.90925	29.4561	0.0987654	876.127	0.672769	0	0	0	0	0	0	0	5.21054	4.7534	0.33169	15.1087	2.90925	29.4561	0.0987654	876.127	0.672769	0.265385	0.972177	4.46989	0.533333	0.221436	0.0971857	0.266667	0
Bicuculine-Methiodide	2770	GABA	105.872	26	46.4613	95.0251	34.3666	0.867776	1.05426	0.125322	0.329083	1.40091	0.473684	0.315789	0.210526	5.03718	5.50152	0.35931	17.3331	4.07201	1.76541	40.8257	0.0432426	1669.86	0.841072	1	7	0.28	0	0	0	0	6.86981	5.84174	0.643445	17.3331	1.97477	29.5324	0.0668678	876.065	0.765006	0.785593	0.883216	3.74033	0.619048	0.783545	0.806397	0.190476	0
Bicuculine-Methiodide	2771	GABA	71.0532	26	27.295	63.5609	20.5882	0.727681	0.671686	0.161093	0.557356	1.16847	0.625	0.416667	0.0833333	2.84213	3.15075	0.169402	12.0762	2.73281	1.13609	24.1486	0.047046	584.445	0.828347	2	13	0.52	13	13	46.3421	46.3421	4.0168	1.88196	2.13995	6.02775	0.286206	6.12176	0.0991632	73.0187	0.690137	0.976691	0.884824	2.51478	0.461538	0.940892	0.753839	0.0769231	0
Bicuculine-Methiodide	2772	GABA	40.1734	28	6.90408	23.2596	5.66974	1.66239	1.01895	0.653122	1.6995	2.71577	0.869565	0.695652	0.565217	1.38421	1.40784	0.112272	5.44168	1.43476	1.59307	6.11296	0.260605	39.9061	0.344028	2	18	0.666667	11	11	11.1486	11.1486	2.16173	0.517842	1.79556	2.5279	0.438374	3.73796	0.125681	26.1988	0.603655	1.69857	0.559325	0.832221	0.4	1.34035	0.876945	0.16	0
Bicuculine-Methiodide	2773	GABA	60.0502	24	13.4834	35.3852	9.25792	0.816921	0.914057	0.105833	0.411969	1.18744	0.526316	0.368421	0.210526	2.74115	2.95579	0.574702	13.3324	2.50209	1.09236	11.5136	0.0948755	133.755	0.683419	0	0	0	0	0	0	0	2.74115	2.95579	0.574702	13.3324	1.09236	11.5136	0.0948755	133.755	0.683419	0.816921	0.260911	0.681206	0.47619	1.67304	0.888487	0.238095	0
Bicuculine-Methiodide	2774	GABA	107.316	31	22.3107	52.3776	14.4125	0.380204	0.381037	0.116174	0.220291	0.570519	0.428571	0.107143	0.0357143	3.49354	2.86029	0.230567	9.75078	3.46179	4.43094	18.2513	0.242774	352.743	0.371251	1	9	0.3	0	0	0	0	4.77757	2.43572	1.32688	9.24804	1.34052	14.2156	0.101627	206.969	0.687758	0.223267	0.173868	0.621959	0.533333	0.582829	0.524485	0.133333	0
Bicuculine-Methiodide	2775	GABA	55.9237	25	12.6407	37.8237	8.56209	1.25961	0.859486	0.517309	1.1578	1.87693	0.888889	0.666667	0.277778	2.52167	2.03801	0.610057	7.40785	2.23695	1.85249	10.6356	0.174179	116.548	0.494657	1	7	0.291667	0	0	0	0	2.41106	1.24013	1.45565	4.72301	0.804904	5.218	0.18759	31.0262	0.50386	1.09868	0.590843	1.37676	0.8	1.45986	0.85277	0.3	1.59335
Bicuculine-Methiodide	2776	GABA	88.4655	28	34.0178	85.2579	23.6437	0.703466	1.00707	0.123811	0.224434	0.559771	0.346154	0.192308	0.192308	3.2765	3.15508	0.175727	10.3008	3.15948	1.93664	29.2295	0.0662562	858.117	0.766889	2	11	0.407407	20	20	72.1187	72.1187	4.66771	3.36567	0.590817	10.3008	1.42131	18.1082	0.0784897	329.927	0.730077	0.214634	0.963742	3.1577	0.285714	0.229372	0.0789672	0.107143	0
Bicuculine-Methiodide	2777	GABA	54.9528	39	15.4895	43.0593	12.7042	1.07621	0.999739	0.195242	0.665566	1.77568	0.588235	0.470588	0.352941	1.38932	1.67518	0.0901388	6.87799	1.40905	1.65635	14.0683	0.117736	200.661	0.623043	2	26	0.684211	23	23	32.4906	32.4906	2.76536	2.31299	0.305668	6.87799	0.678546	7.07861	0.0958587	50.5671	0.680712	0.176709	0.783569	1.13314	0.361111	1.37818	0.952672	0.0833333	0
Bicuculine-Methiodide	2778	GABA	144.687	38	51.2482	137.415	35.2615	0.453656	0.632638	0.15337	0.24324	0.404355	0.314286	0.142857	0.0857143	3.91957	3.27743	0.0912688	14.7366	3.80754	3.78209	43.8243	0.0863012	1934.88	0.707466	1	6	0.162162	0	0	0	0	5.42702	2.57284	2.68306	11.5034	2.05413	20.2291	0.126511	553.233	0.609776	0.379297	0.949742	3.71392	0.540541	0.334341	0.14376	0.135135	0
Bicuculine-Methiodide	2780	GABA	89.9758	42	22.5775	63.0741	17.2779	0.843987	0.753258	0.216175	0.711494	1.06764	0.65	0.475	0.15	2.19453	2.2905	0.174828	8.94019	2.14228	1.46107	20.0499	0.0728714	404.135	0.746766	2	24	0.585366	14	14	14.4296	14.4296	3.99089	3.05989	0.327355	8.94019	1.95345	12.5525	0.155622	161.382	0.533878	1.05226	0.566618	1.24346	0.452381	1.21531	0.848944	0.0952381	0
Bicuculine-Methiodide	2781	GABA	125.041	52	45.0346	105.638	33.2134	1.18885	1.08144	0.178827	0.686871	2.01311	0.659574	0.468085	0.361702	2.4842	3.14277	0.166868	12.9381	2.40463	2.25691	39.5035	0.0571318	1565.62	0.795507	3	30	0.588235	20.5	28	49.7157	83.6649	4.97776	4.24903	0.454614	12.9381	0.994308	23.6784	0.0419922	561.655	0.845297	0.814693	0.841896	2.06414	0.367347	1.31055	1.0213	0.0816327	0
Bicuculine-Methiodide	2782	GABA	36.3761	14	13.902	32.6506	8.92385	0.467966	0.615376	0.126864	0.283014	0.445018	0.416667	0.0833333	0.0833333	2.79816	1.77085	1.31127	6.7637	2.59829	1.45331	11.5905	0.125388	136.451	0.603984	0	0	0	0	0	0	0	2.79816	1.77085	1.31127	6.7637	1.45331	11.5905	0.125388	136.451	0.603984	0.467966	0.861253	2.40993	0.571429	0.740771	0.773272	0.214286	0
Bicuculine-Methiodide	2783	GABA	88.6305	26	18.7824	58.682	13.4896	1.15026	1.01748	0.261979	0.852616	1.90285	0.666667	0.541667	0.291667	3.54522	3.15719	0.328897	12.583	3.40886	5.99218	15.214	0.393858	267.373	0.189108	1	7	0.28	0	0	0	0	4.17712	3.40666	0.328897	12.583	3.00458	15.5809	0.192838	251.792	0.457887	0.937761	0.662098	2.34728	0.653846	1.15866	0.816451	0.153846	0
Bicuculine-Methiodide	2784	GABA	271.365	96	45.2347	126.063	43.1807	1.04853	0.943437	0.235177	0.671521	1.64677	0.648352	0.472527	0.252747	2.93769	3.64736	0.0616604	20.6692	2.82671	9.71848	43.1384	0.225286	1955.37	0.399768	5	40	0.421053	22.25	33	32.7628	107.075	4.0066	3.40321	0.284765	12.2771	2.24431	17.1118	0.249918	449.634	0.458501	0.865382	0.4271	1.22	0.505376	1.19903	0.849614	0.139785	1.50953
Bicuculine-Methiodide	2785	GABA	228.769	55	39.17	126.465	28.698	0.895815	0.955815	0.20861	0.524445	1.16655	0.557692	0.346154	0.211538	4.21483	4.02738	0.214965	16.8394	4.15943	10.2853	32.7589	0.313969	1178.93	0.272594	2	19	0.351852	11	11	8.75092	8.75092	6.91426	4.01065	1.13064	14.2966	6.69809	20.1626	0.461478	522.211	0.437328	0.559006	0.552808	2.34195	0.518519	0.969237	0.924763	0.148148	1.78213
Bicuculine-Methiodide	2786	GABA	94.8042	29	29.5848	79.0678	22.5831	0.764838	0.834441	0.293758	0.375339	0.960056	0.5	0.35	0.15	3.97788	3.42967	0.571342	11.6975	3.26911	4.17825	25.984	0.160801	692.627	0.522655	1	9	0.321429	0	0	0	0	4.86822	2.50704	2.21351	8.41938	1.14211	13.7938	0.116	253.067	0.644113	0.361133	0.834011	2.82385	0.772727	0.964704	0.927651	0.272727	0.966684
Bicuculine-Methiodide	2787	GABA	53.4467	28	17.5351	48.1809	12.0868	0.882156	0.72273	0.381411	0.724469	1.20763	0.791667	0.375	0.166667	2.07256	2.1549	0.1686	7.96215	1.90881	1.91822	14.9367	0.128423	226.785	0.596578	1	7	0.259259	0	0	0	0	2.44411	2.56593	0.566159	7.48601	0.603958	6.54049	0.0917145	44.0151	0.692297	0.735233	0.901476	1.78448	0.423077	0.620927	0.363368	0.115385	0
Bicuculine-Methiodide	2788	GABA	141.722	39	18.4767	71.6559	19.3635	0.910059	0.819721	0.206179	0.705752	1.46963	0.621622	0.432432	0.216216	3.72952	5.33002	0.234156	19.6338	3.63389	5.55288	18.0924	0.306918	358.168	0.281237	1	26	0.684211	0	0	0	0	11.4616	6.37897	5.17764	17.2014	0.474376	20.8787	0.0197434	470.79	0.924875	0.353325	0.227038	0.846743	0.564103	1.18299	0.819633	0.128205	0
Bicuculine-Methiodide	2789	GABA	109.837	21	42.4656	106.911	29.383	0.409386	0.711444	0.0843438	0.183762	0.219438	0.117647	0.117647	0.117647	5.60908	3.92621	0.616397	13.6188	5.23032	2.05392	36.4572	0.0563379	1333.35	0.798045	0	0	0	0	0	0	0	5.60908	3.92621	0.616397	13.6188	2.05392	36.4572	0.0563379	1333.35	0.798045	0.409386	0.973367	5.34557	0.526316	0.207029	0.0768997	0.210526	0
Bicuculine-Methiodide	2790	GABA	95.3064	26	19.9038	70.8025	16.5769	0.917249	0.850527	0.214725	0.735845	1.30798	0.608696	0.478261	0.217391	3.73255	2.60352	0.195352	8.96524	3.66563	2.48456	18.1468	0.136915	335.478	0.576303	1	7	0.28	0	0	0	0	4.77398	2.27198	1.93263	7.90687	2.4447	12.1898	0.275303	190.786	0.384628	0.623345	0.727328	2.77276	0.64	1.14999	0.720453	0.32	1.44121
Bicuculine-Methiodide	2791	GABA	208.273	45	46.7086	139.814	31.5694	0.541399	0.68577	0.100587	0.331974	0.629365	0.472222	0.138889	0.111111	5.16364	4.45711	0.544256	15.7765	4.62828	19.1266	34.9762	0.546846	1589.16	0.0858217	1	6	0.136364	0	0	0	0	6.1307	4.14166	0.593286	13.7337	4.8619	30.0412	0.159785	931.296	0.541226	0.275682	0.671302	3.17759	0.631579	0.693652	0.706648	0.289474	1.12601
Bicuculine-Methiodide	2792	GABA	91.4133	22	31.2354	84.2456	21.9935	0.780264	0.777702	0.267851	0.520819	1.01743	0.65	0.35	0.1	4.35302	3.73818	0.376439	11.719	4.15515	1.59265	26.9656	0.0590621	729.682	0.789367	1	6	0.285714	0	0	0	0	5.23653	3.72601	1.48685	11.0348	1.10763	12.5614	0.0877411	162.494	0.70342	0.483334	0.92159	4.0117	0.590909	0.984195	0.837793	0.181818	0
Bicuculine-Methiodide	2793	GABA	83.8617	28	22.3239	74.2086	19.3163	0.917018	0.860015	0.176655	0.501676	1.61841	0.538462	0.461538	0.307692	3.10599	3.13492	0.681554	11.8287	2.99506	1.01489	20.8497	0.0486765	435.739	0.82295	2	16	0.592593	8	8	8.75385	8.75385	5.29183	3.81098	0.751266	11.8287	0.804764	19.3394	0.0416126	374.66	0.846583	0.16888	0.884892	2.74846	0.607143	1.31398	0.862732	0.0714286	0
Bicuculine-Methiodide	2794	GABA	82.2928	23	12.4357	62.3061	13.2864	1.13792	0.936571	0.341325	0.808342	2.20785	0.714286	0.571429	0.285714	3.74058	4.48265	0.352673	15.4449	3.57795	1.88469	12.7293	0.14806	165.587	0.550667	1	13	0.590909	0	0	0	0	7.12808	5.06495	2.85208	12.2824	0.521736	11.7781	0.0389431	168.376	0.856602	0.541635	0.757127	2.8321	0.608696	1.28236	0.734503	0.26087	1.69082
Bicuculine-Methiodide	2795	GABA	130.475	27	24.5965	80.8958	18.515	1.13611	0.939576	0.289427	0.951438	1.9731	0.6	0.56	0.36	5.01828	4.46766	0.336174	19.0072	4.83242	8.02788	20.2348	0.396736	473.896	0.186547	0	0	0	0	0	0	0	5.01828	4.46766	0.336174	19.0072	8.02788	20.2348	0.396736	473.896	0.186547	1.13611	0.60553	3.03872	0.851852	1.16098	0.954004	0.222222	1.83462
Bicuculine-Methiodide	2796	GABA	102.236	13	41.9239	100.131	28.0778	0.34499	0.296099	0.162119	0.226259	0.427228	0.272727	0.0909091	0	8.51969	4.74105	2.06	17.5184	7.86433	1.16515	35.66	0.0326739	1272.99	0.877444	0	0	0	0	0	0	0	8.51969	4.74105	2.06	17.5184	1.16515	35.66	0.0326739	1272.99	0.877444	0.34499	0.979405	8.34422	0.846154	0.399468	0.302802	0.153846	0
Bicuculine-Methiodide	2797	GABA	93.7004	53	20.9538	60.9785	14.4294	0.6617	0.757764	0.163301	0.438218	0.743446	0.54902	0.235294	0.137255	1.80193	1.97864	0.316968	11.2164	1.76793	1.82602	17.8969	0.10203	323.634	0.663953	2	34	0.653846	23	23	28.9948	28.9948	2.99583	2.12591	0.843408	7.45073	1.20547	5.71609	0.165177	39.8801	0.573109	0.307745	0.384896	0.693556	0.283019	0.635815	0.691175	0.0754717	0
Bicuculine-Methiodide	2798	GABA	36.2959	32	7.65055	15.7696	4.38038	0.593703	0.598633	0.125801	0.316976	0.90354	0.5	0.3	0.0666667	1.17084	0.927102	0.120104	4.51039	1.13425	3.32459	5.27318	0.630471	38.8593	0.0513653	1	17	0.548387	0	0	0	0	1.54485	1.07545	0.462625	3.27218	0.237418	3.44367	0.070606	11.9527	0.761685	0.426881	0.280422	0.328329	0.3125	1.0998	0.678166	0.09375	0
Bicuculine-Methiodide	2799	GABA	68.5735	55	8.80482	43.2268	8.46451	1.14295	0.971165	0.336023	0.868957	1.98524	0.730769	0.519231	0.326923	1.23697	1.43779	0.20042	7.97306	1.24679	1.60592	8.48572	0.18925	74.5864	0.464759	3	41	0.759259	12	17	6.60385	7.6879	2.79539	2.54921	0.838896	5.97681	0.246595	5.37201	0.0459565	28.9273	0.83204	0.223145	0.630372	0.800497	0.240741	1.6893	0.834664	0.0925926	0
Bicuculine-Methiodide	2800	GABA	118.025	59	16.069	82.1736	19.6741	1.47928	1.03572	0.517979	1.59053	2.44096	0.796296	0.574074	0.5	2.06768	3.39542	0.0554437	15.2095	2.00043	2.39189	17.8022	0.134359	322.64	0.582337	4	43	0.741379	11	15	5.58156	8.98207	7.94761	4.49496	1.86218	15.2095	2.41825	25.955	0.0931709	679.511	0.688137	0.268717	0.601098	1.22318	0.410714	1.57176	1.06234	0.0892857	0
Bicuculine-Methiodide	2801	GABA	77.3207	25	22.9834	51.7661	15.8896	1.11838	0.890128	0.431552	0.891634	1.70159	0.761905	0.571429	0.333333	3.2036	2.19522	0.187699	10.7611	3.09283	3.5695	19.4324	0.183688	390.359	0.475596	0	0	0	0	0	0	0	3.2036	2.19522	0.187699	10.7611	3.5695	19.4324	0.183688	390.359	0.475596	1.11838	0.669498	2.15692	0.782609	1.2454	0.748586	0.217391	0
Bicuculine-Methiodide	2802	GABA	124.893	109	20.8624	66.1977	16.4509	1.29209	0.908758	0.460354	1.18658	2.03376	0.79798	0.646465	0.363636	1.18729	2.05491	0.0666108	11.2496	1.1458	8.28062	16.8632	0.491047	352.935	0.116512	8	93	0.861111	14.7143	32	13.1641	28.4718	1.18729	2.05491	0.0666108	11.2496	8.28062	16.8632	0.491047	352.935	0.116512	1.29209	0.529217	0.611993	0.405941	1.69452	0.788607	0.029703	0
Bicuculine-Methiodide	2803	GABA	40.6415	15	14.7483	37.0767	11.1722	0.737905	0.657446	0.15849	0.501575	1.18564	0.583333	0.333333	0.166667	3.11333	3.05533	0.168262	10.2358	2.70944	0.708638	13.0638	0.0542446	171.164	0.804776	0	0	0	0	0	0	0	3.11333	3.05533	0.168262	10.2358	0.708638	13.0638	0.0542446	171.164	0.804776	0.737905	0.912287	2.64834	0.714286	0.816627	0.637762	0.142857	0
Bicuculine-Methiodide	2804	GABA	44.0209	16	11.2097	39.8151	9.8773	1.02846	0.780161	0.299828	0.734934	1.82997	0.615385	0.461538	0.307692	2.53432	2.38388	0.308026	8.54049	2.75131	1.29724	10.4846	0.123729	111.609	0.60807	1	5	0.333333	0	0	0	0	3.80487	2.68692	0.834288	8.54049	1.2887	10.5033	0.122695	111.981	0.61063	0.842319	0.900904	2.64391	0.666667	1.1839	0.500302	0.2	0
Bicuculine-Methiodide	2805	GABA	127.743	35	22.549	71.7748	15.6616	1.12332	1.20788	0.186159	0.394208	2.52883	0.535714	0.428571	0.321429	4.12326	3.6818	0.186968	12.4743	3.64979	5.64157	18.5753	0.303713	376.87	0.285242	0	0	0	0	0	0	0	4.12326	3.6818	0.186968	12.4743	5.64157	18.5753	0.303713	376.87	0.285242	1.12332	0.275024	1.0333	0.6	0.878828	0.988755	0.133333	0
Bicuculine-Methiodide	2806	GABA	82.3047	37	11.9049	42.457	9.18967	0.742892	0.695868	0.282946	0.460557	1.07112	0.628571	0.371429	0.114286	2.28624	2.74619	0.0588218	10.17	2.22445	4.95669	9.40848	0.526833	113.088	0.0960388	4	25	0.694444	7.66667	10	7.38656	8.57898	3.97724	3.36249	0.867183	8.33364	0.401751	7.03364	0.0811438	65.3401	0.732564	0.850222	0.50964	1.16516	0.432432	1.15345	0.911232	0.135135	0
Bicuculine-Methiodide	2807	GABA	231.303	51	43.5129	119.872	32.1707	0.484569	0.651697	0.085378	0.189263	0.545651	0.425532	0.170213	0.0851064	4.81196	4.79256	0.164764	19.1637	4.53536	2.33883	38.1928	0.0612373	1464.16	0.782504	1	13	0.26	0	0	0	0	6.1739	4.96529	0.164764	19.1637	1.54649	42.5793	0.0363202	1815.38	0.864724	0.313617	0.0732728	0.338965	0.408163	0.587692	0.687954	0.122449	1.78232
Bicuculine-Methiodide	2808	GABA	107.057	86	15.6723	50.0046	10.3842	1.30856	1.02229	0.374663	0.975056	2.31787	0.75	0.559524	0.404762	1.25949	2.17008	0.0582495	12.1442	1.24485	5.61756	12.0486	0.466241	176.726	0.132519	5	75	0.882353	17.25	20	12.8752	16.7517	3.20625	3.42442	0.686572	6.36613	0.140874	3.93425	0.0777176	20.4602	0.765159	0.724959	0.466397	0.587423	0.290698	1.96535	0.717082	0.0697674	1.73506
Bicuculine-Methiodide	2809	GABA	127.658	109	24.6953	69.3489	19.0652	1.15498	0.967462	0.276349	0.844105	1.99997	0.698113	0.518868	0.349057	1.1797	2.02461	0.0296142	13.6401	1.17117	1.74315	21.9916	0.0792645	486.669	0.727803	7	96	0.888889	15.5	21	12.3522	28.0235	3.07358	1.86845	1.57773	5.07703	0.183515	3.29652	0.0570564	10.9806	0.797415	1.70946	0.495585	0.585791	0.222222	1.39749	1.07311	0.0833333	1.80886
Bicuculine-Methiodide	2810	GABA	102.399	28	27.5559	74.158	25.6635	0.982017	0.956699	0.135376	0.523662	1.97737	0.608696	0.391304	0.304348	3.69091	4.10274	0.0674166	15.8785	3.6571	1.26061	26.5966	0.0473973	708.969	0.827181	1	14	0.518519	0	0	0	0	6.26954	4.15268	1.58175	11.5952	0.369251	12.5408	0.0269457	212.289	0.897926	0.170258	0.519971	1.97201	0.6	1.20144	0.921885	0.16	0
Bicuculine-Methiodide	2811	GABA	164.534	66	14.6672	84.3339	14.6074	1.23234	0.946667	0.349725	1.1612	1.94141	0.75	0.53125	0.390625	2.5313	2.57736	0.206197	13.157	2.49294	4.41159	13.9567	0.316091	214.252	0.270038	3	39	0.6	22	31	8.02895	9.17773	5.13501	2.6404	2.52453	8.97854	1.2891	9.62779	0.182325	125.176	0.550922	0.602682	0.512561	1.29744	0.666667	1.58078	0.951449	0.136364	1.60786
Bicuculine-Methiodide	2812	GABA	76.1926	42	23.3164	65.3268	23.4318	0.966767	0.90649	0.218662	0.57795	1.29257	0.676471	0.382353	0.205882	1.76537	3.07397	0.0445533	14.2186	1.81411	2.24259	23.2664	0.0963874	546.353	0.679261	1	19	0.463415	0	0	0	0	3.50997	4.02515	0.0466905	14.2186	3.19873	23.3471	0.137008	555.318	0.576086	0.31171	0.854387	1.58775	0.305556	0.632821	0.51312	0.111111	0
Bicuculine-Methiodide	2813	GABA	284.285	79	71.0077	210.102	59.4668	0.995981	0.840517	0.26283	0.769615	1.45143	0.702703	0.486486	0.22973	3.53232	3.48779	0.220737	13.4986	3.59854	13.8521	64.0103	0.216404	4289.2	0.414982	3	40	0.512821	13.5	17	13.1908	13.3329	6.04177	3.25795	1.44578	13.4986	11.7337	55.6379	0.210893	3233.25	0.424678	0.566438	0.739053	2.69361	0.657895	1.15105	0.797848	0.171053	0.634914
Bicuculine-Methiodide	2814	GABA	153.288	20	53.8012	136.851	35.6287	0.423116	0.635932	0.0578715	0.218602	0.564612	0.333333	0.0555556	0.0555556	8.06777	4.16619	1.5994	16.3507	7.66438	2.15188	45.578	0.0472132	2081.99	0.827792	0	0	0	0	0	0	0	8.06777	4.16619	1.5994	16.3507	2.15188	45.578	0.0472132	2081.99	0.827792	0.423116	0.853621	6.88682	0.7	0.565655	0.722786	0.25	0
Bicuculine-Methiodide	2815	GABA	123.087	52	31.3556	97.591	21.9251	0.891846	0.882086	0.206489	0.491247	1.44951	0.630435	0.369565	0.195652	2.44655	1.98123	0.0586941	7.8045	2.36705	2.96223	26.8918	0.110154	731.944	0.642486	3	23	0.45098	11.5	12	21.7379	24.1252	3.81742	2.30836	1.80993	6.33619	0.765435	6.4644	0.0942219	48.702	0.709245	0.393936	0.755045	1.82228	0.479167	1.01053	0.889337	0.125	0.512637
Bicuculine-Methiodide	2816	GABA	43.9293	38	6.82134	18.9026	6.5765	1.07218	0.988232	0.218515	0.536484	1.8348	0.65625	0.46875	0.3125	0.952376	1.18857	0.153395	5.79757	1.15603	1.37993	6.55639	0.210471	44.8905	0.425429	2	31	0.837838	18	18	17.5455	17.5455	2.25416	0.867737	1.64057	2.86774	0.0844002	2.2768	0.0370697	5.19094	0.862132	0.141966	0.141635	0.16816	0.264706	1.90103	0.802675	0.117647	0
Bicuculine-Methiodide	2817	GABA	116.222	55	23.274	90.2028	20.4993	1.01608	1.05331	0.193957	0.474214	1.75189	0.557692	0.423077	0.269231	2.1752	2.84264	0.142369	12.8136	2.11313	1.30788	21.8916	0.0597434	480.951	0.787211	3	31	0.574074	15.5	16	20.845	39.1398	3.35942	2.94864	0.422666	7.61017	0.245734	8.36764	0.0329434	100.017	0.8771	0.856656	0.776125	1.67042	0.333333	1.18273	1.00699	0.0555556	0
Bicuculine-Methiodide	2818	GABA	63.2911	23	8.02422	25.5575	5.58881	1.58722	1.16111	0.385895	1.39403	2.95422	0.75	0.7	0.45	2.92443	2.59408	0.10469	9.03833	2.75178	0.511968	6.8956	0.0742455	47.8114	0.742651	1	6	0.272727	0	0	0	0	4.0522	3.51129	1.13214	8.60882	0.657201	5.04151	0.136265	26.2823	0.58749	1.89311	0.0116511	0.0335185	0.5	1.61094	1.03156	0.136364	0
Bicuculine-Methiodide	2819	GABA	194.785	95	18.1789	76.8709	22.1414	1.56659	0.992172	0.707369	1.5219	2.5511	0.842697	0.719101	0.494382	2.03247	2.75274	0.0861626	17.006	2.05037	2.8728	20.0526	0.143263	410.358	0.561568	5	63	0.670213	16.25	21	6.01827	8.03559	3.26814	3.27528	0.368118	11.7387	1.17731	15.4585	0.102893	381.255	0.667889	0.921885	0.302143	0.626096	0.571429	1.72852	0.900644	0.0769231	1.37409
Bicuculine-Methiodide	2820	GABA	82.5644	19	28.3356	79.2896	19.0132	0.446302	0.380037	0.164129	0.403835	0.549763	0.529412	0.117647	0	4.58691	3.44903	0.674914	14.3673	4.34549	1.09721	24.104	0.0455198	582.205	0.83343	0	0	0	0	0	0	0	4.58691	3.44903	0.674914	14.3673	1.09721	24.104	0.0455198	582.205	0.83343	0.446302	0.960336	4.40498	0.631579	0.535053	0.408098	0.157895	0
Bicuculine-Methiodide	2821	GABA	97.9547	28	28.197	79.3884	20.2051	1.03484	0.965253	0.34608	0.817248	1.77047	0.72	0.52	0.32	3.53377	3.39288	0.310784	12.3018	3.49838	2.04629	24.4432	0.083716	601.659	0.714874	2	11	0.407407	12	12	43.0492	43.0492	5.60753	3.68058	1.49787	9.81378	1.72551	8.3028	0.23659	78.0187	0.553766	0.721289	0.787475	2.85692	0.666667	1.10431	0.82752	0.185185	0
Bicuculine-Methiodide	2823	GABA	130.026	43	35.6771	106.686	31.8469	0.789388	0.818845	0.172205	0.377422	1.04765	0.536585	0.365854	0.219512	3.09585	3.48438	0.100807	14.8982	3.02386	2.23709	33.7422	0.0662996	1143.54	0.766755	1	21	0.5	0	0	0	0	5.38363	3.8356	0.715793	14.8982	2.44048	31.6482	0.0771129	1007.57	0.734133	0.250675	0.757142	2.344	0.418605	0.795476	0.764452	0.139535	1.18622
Bicuculine-Methiodide	2824	GABA	233.437	36	66.3743	151.005	45.6462	0.758266	0.750168	0.309847	0.450333	0.836488	0.709677	0.290323	0.16129	7.2556	5.88526	0.0947629	17.8645	6.48435	20.0001	53.3344	0.374994	3244.56	0.206618	1	9	0.257143	0	0	0	0	9.0917	5.34703	0.191262	17.8645	21.0338	52.7301	0.398896	3222.89	0.184641	0.590101	0.646879	4.31444	0.757576	0.805548	0.699798	0.30303	0.800693
Bicuculine-Methiodide	2825	GABA	76.1071	23	14.3519	54.6237	12.0203	1.2181	0.976517	0.363689	0.914807	1.8309	0.736842	0.526316	0.315789	3.36753	2.3576	0.227404	7.11454	3.30901	2.31294	13.0339	0.177456	175.233	0.488011	1	8	0.363636	0	0	0	0	5.23082	1.955	2.93857	7.05545	0.731335	12.1604	0.0536863	152.351	0.817504	0.401717	0.717721	2.48289	0.714286	0.857053	0.597793	0.190476	0
Bicuculine-Methiodide	2826	GABA	249.721	60	37.936	111.231	29.9505	0.979867	1.04468	0.175236	0.361545	1.71264	0.5	0.407407	0.259259	4.45465	5.03997	0.111221	20.827	4.16202	13.1419	31.5496	0.416546	1168.09	0.169649	3	20	0.338983	12	16	13.2949	22.4495	6.0837	5.16685	0.781111	15.658	1.01051	26.5609	0.0519357	866.168	0.819794	0.644666	0.152349	0.644828	0.482143	0.982731	0.941115	0.125	2.39082
Bicuculine-Methiodide	2827	GABA	104.782	34	26.7925	77.1185	22.3474	0.999734	1.02864	0.0968229	0.373244	1.85994	0.571429	0.428571	0.357143	3.11072	3.39464	0.289358	14.3775	3.08183	3.632	24.4014	0.148844	608.622	0.548905	2	16	0.484848	9	9	10.7321	10.7321	3.94776	2.54016	1.84049	8.42301	1.26797	12.0382	0.0817164	188.984	0.731645	1.18453	0.735989	2.33693	0.466667	1.2136	0.832809	0.2	1.29181
Bicuculine-Methiodide	2828	GABA	160.23	34	43.9138	127.552	30.3754	0.591426	0.938095	0.062351	0.109655	0.420129	0.387097	0.193548	0.16129	4.84974	3.50852	0.436986	13.1451	4.71266	5.95393	37.284	0.159692	1425.54	0.52504	1	7	0.212121	0	0	0	0	5.90037	3.42962	0.968599	12.051	4.2197	20.513	0.201242	452.936	0.556712	0.248402	0.796052	3.8652	0.515152	0.769369	0.934586	0.151515	0
Bicuculine-Methiodide	2829	GABA	99.5579	30	11.7958	45.4175	12.9795	1.35574	1.09831	0.208336	1.21512	2.39081	0.678571	0.571429	0.428571	3.43303	4.10488	0.33643	14.9676	3.3186	1.25469	12.3382	0.101692	153.805	0.664861	1	17	0.586207	0	0	0	0	6.98328	5.06657	2.27177	14.5903	0.540658	14.1835	0.0377253	208.71	0.8599	0.684576	0.117639	0.403858	0.533333	1.9951	0.951605	0.2	0.833768
Bicuculine-Methiodide	2830	GABA	168.334	40	36.6219	85.0258	23.9586	0.616347	0.736024	0.102845	0.25621	0.859533	0.447368	0.315789	0.105263	4.31625	4.20643	0.181135	15.8729	4.20835	17.2297	25.7046	0.670295	957.591	0.0389641	2	11	0.282051	7	7	14.096	14.096	5.49271	4.43135	0.605737	13.0835	1.55424	23.5727	0.0800362	595.923	0.7424	0.325629	0.432465	1.86663	0.425	0.681158	0.685597	0.125	0
Bicuculine-Methiodide	2831	GABA	138.377	40	45.021	116.477	35.6277	0.945205	0.951476	0.226927	0.526941	1.23357	0.621622	0.432432	0.216216	3.48429	3.48401	0.333122	16.874	3.45942	2.53033	40.5181	0.0624494	1648.12	0.778705	1	7	0.179487	0	0	0	0	2.96571	2.53207	0.426221	10.1418	1.43358	20.3732	0.0768334	741.225	0.735267	1.28574	0.839232	2.9777	0.666667	1.03282	0.865142	0.205128	0.952744
Bicuculine-Methiodide	2832	GABA	128.322	18	37.5118	106.903	29.1733	0.634014	0.754254	0.08373	0.40658	0.766735	0.5	0.1875	0.125	7.54835	6.20849	0.560986	19.443	7.129	3.61908	33.4068	0.108334	1129.11	0.647237	0	0	0	0	0	0	0	7.54835	6.20849	0.560986	19.443	3.61908	33.4068	0.108334	1129.11	0.647237	0.634014	0.774612	5.84705	0.722222	0.82109	0.877897	0.277778	0
Bicuculine-Methiodide	2833	GABA	87.8558	48	24.5566	72.4483	23.4605	1.24577	0.955304	0.34525	0.977866	2.22889	0.73913	0.608696	0.369565	1.86927	2.7989	0.132853	12.4365	1.83033	1.31826	23.9786	0.0549766	576.71	0.802416	2	37	0.787234	27	27	52.3389	52.3389	6.14909	3.867	1.59898	12.4365	1.37319	16.9093	0.081209	287.811	0.722128	0.166423	0.824626	1.54145	0.395833	1.27913	1.01465	0.0833333	0
Bicuculine-Methiodide	2834	GABA	69.7597	36	15.7741	54.5158	17.7181	1.08023	1.00217	0.188099	0.580354	1.80973	0.695652	0.478261	0.304348	2.54871	3.73687	0.113886	11.45	1.93777	2.19359	16.6302	0.131904	281.377	0.588189	1	16	0.457143	0	0	0	0	4.12499	1.81844	0.720079	6.15761	1.09351	9.83081	0.30916	187.738	0.381803	1.50472	0.775836	1.54635	0.44	1.30596	0.846764	0.2	0
Bicuculine-Methiodide	2835	GABA	138.616	59	30.6003	74.5588	26.0446	1.25717	0.981483	0.398372	1.08013	2.18768	0.78	0.56	0.34	2.36815	2.6772	0.121491	10.4788	2.34943	3.18779	28.2345	0.112904	807.35	0.635369	2	21	0.362069	35	35	67.1853	67.1853	3.5239	3.01089	0.67012	8.92116	0.968796	12.2223	0.0883713	228.267	0.703108	1.01505	0.435669	1.04122	0.538462	1.39029	0.983011	0.173077	1.671
Bicuculine-Methiodide	2836	GABA	74.9777	39	14.1073	47.5578	14.1393	1.31924	0.92169	0.498159	1.06598	1.98702	0.828571	0.714286	0.4	1.85536	1.63966	0.279	6.69856	1.92251	0.945466	14.0916	0.0670943	199.467	0.764311	2	21	0.552632	12	12	1.04176	1.04176	2.41867	1.33329	1.00902	4.43259	0.591285	7.91598	0.0477667	100.403	0.833918	0.396669	0.634293	1.25152	0.648649	1.46738	0.915939	0.0810811	0
Bicuculine-Methiodide	2837	GABA	151.139	39	36.6599	99.1354	31.1832	1.20395	1.00141	0.335368	0.757787	1.95181	0.742857	0.485714	0.314286	4.17419	4.10319	0.0282843	14.0987	3.87536	3.28407	33.8731	0.0969522	1158.17	0.677713	1	5	0.131579	0	0	0	0	5.36432	6.01912	0.312919	12.9531	1.73064	21.2514	0.081248	668.726	0.722015	1.51403	0.620314	2.4672	0.702703	1.17633	0.992929	0.216216	1.2689
Bicuculine-Methiodide	2838	GABA	39.2451	33	9.94118	24.4189	9.29265	1.40363	1.00779	0.590668	1.14527	2.32349	0.83871	0.645161	0.387097	1.22641	1.93021	0.0313847	9.22176	1.18925	0.762869	9.59209	0.0795311	92.5902	0.727023	2	29	0.90625	18	18	20.2443	20.2443	6.73335	3.51914	4.24495	9.22176	1.3364	6.40929	0.20851	42.865	0.428933	0.860195	0.565374	0.693381	0.484848	1.82653	0.963448	0.0909091	0
Bicuculine-Methiodide	2839	GABA	83.0926	22	17.7085	73.5848	16.4134	0.553014	0.703157	0.128848	0.307609	0.644075	0.4	0.25	0.1	3.95679	4.58606	0.064195	14.5431	3.77694	4.48799	16.4728	0.272448	291.496	0.326925	1	10	0.47619	0	0	0	0	6.83818	4.86597	1.50611	12.408	1.43564	13.8168	0.105013	213.532	0.65605	0.388028	0.885576	3.50404	0.454545	0.986515	0.841155	0.181818	0
Bicuculine-Methiodide	2840	GABA	153.885	74	17.4116	47.2464	11.7958	1.4971	1.14136	0.318671	1.09766	2.64255	0.71831	0.605634	0.464789	2.06097	1.64383	0.185151	6.90439	2.07953	3.86017	14.3614	0.268787	221.152	0.332132	5	41	0.561644	13.25	20	9.92588	18.4643	3.07669	2.23059	0.577859	5.90408	0.61827	4.55676	0.140201	21.9262	0.622534	1.46439	0.259761	0.54758	0.506849	1.76861	0.970073	0.0410959	0
Bicuculine-Methiodide	2841	GABA	182.771	52	56.4796	155.774	40.1596	0.695591	0.688165	0.258383	0.46513	0.850657	0.666667	0.291667	0.125	3.56314	2.85897	0.465843	11.0491	3.51483	5.35604	48.7102	0.109957	2401.37	0.642997	2	10	0.196078	22	22	76.5182	76.5182	3.75014	2.37789	0.809897	8.15275	1.75688	16.4674	0.145316	354.298	0.578018	0.592339	0.852291	3.05439	0.64	0.899983	0.706953	0.16	0.520535
Bicuculine-Methiodide	2842	GABA	132.03	53	25.8069	63.6639	17.0484	0.879366	0.852685	0.232008	0.598483	1.2009	0.627907	0.372093	0.186047	2.53549	3.11665	0.0475079	12.5362	2.49114	3.77731	21.5419	0.175347	478.323	0.492278	3	22	0.423077	19.5	28	23.6351	24.8057	4.28739	3.06206	1.16894	9.29998	0.644429	11.0036	0.0515808	137.137	0.816059	0.351051	0.0915662	0.232491	0.444444	0.964304	0.849384	0.0888889	0
Bicuculine-Methiodide	2843	GABA	131.575	34	45.5904	126.341	35.2774	0.652087	0.629922	0.185064	0.346708	1.108	0.5	0.3125	0.125	3.98713	4.29928	0.212941	14.3516	3.86986	1.0031	40.749	0.0246164	1661.49	0.906209	2	12	0.363636	8	8	19.7965	19.7965	4.35818	3.40543	0.516716	9.25719	0.708676	16.878	0.0500582	484.648	0.819001	0.803941	0.960218	3.82851	0.411765	0.769854	0.567938	0.0588235	0
Bicuculine-Methiodide	2844	GABA	203.463	47	48.8659	118.807	29.4048	0.453629	0.712315	0.110262	0.176009	0.380614	0.27027	0.162162	0.0810811	4.8886	4.73523	0.043566	16.5547	4.329	20.0284	35.0018	0.57221	1626.26	0.0740357	0	0	0	0	0	0	0	4.8886	4.73523	0.043566	16.5547	20.0284	35.0018	0.57221	1626.26	0.0740357	0.453629	0.582809	2.57783	0.435897	0.495658	0.771753	0.153846	1.24435
Bicuculine-Methiodide	2845	GABA	68.4197	37	12.4527	54.038	14.0625	1.25493	1.03463	0.345954	0.96252	2.02031	0.75	0.5625	0.375	1.73991	2.06492	0.207849	10.3159	1.84918	1.13645	13.2333	0.085878	176.412	0.708674	1	21	0.583333	0	0	0	0	3.753	2.80783	0.472055	10.3159	1.32537	15.1921	0.0872403	232.557	0.704793	0.577703	0.764829	1.45359	0.5	1.38197	0.717314	0.0882353	0
Bicuculine-Methiodide	2846	GABA	71.6138	17	17.0002	48.5832	12.4203	0.664444	0.690153	0.224677	0.371538	0.912303	0.533333	0.333333	0.0666667	4.47586	3.45386	0.779272	10.4802	4.21258	6.56687	13.3609	0.4915	221.636	0.116234	1	7	0.4375	0	0	0	0	7.433	1.54695	5.09097	8.6848	1.95767	10.3129	0.210869	115.245	0.458332	0.325206	0.678406	3.03645	0.647059	0.942822	0.704319	0.235294	0
Bicuculine-Methiodide	2847	GABA	53.7351	33	8.45157	31.7443	6.56162	1.0249	0.830578	0.268654	0.969129	1.51191	0.709677	0.516129	0.225806	1.67922	2.11469	0.245931	12.5186	1.62834	2.42862	7.16545	0.338935	57.2419	0.243764	3	23	0.71875	9.5	12	4.50158	5.79913	2.12247	2.55375	0.51599	6.86893	0.429194	3.51243	0.191922	20.8034	0.486069	1.58396	0.527418	0.885653	0.515152	1.62093	0.791781	0.121212	0
Bicuculine-Methiodide	2848	GABA	61.478	28	16.9529	39.851	12.2039	1.32501	1.13234	0.266085	0.840863	2.58163	0.7	0.5	0.4	2.66159	3.27972	0.260754	12.6486	2.19564	0.83728	14.7468	0.0567772	218.168	0.796639	1	10	0.37037	0	0	0	0	3.63024	3.67185	0.260754	12.6486	0.368001	13.0695	0.0281573	170.947	0.893455	0.949494	0.596487	1.35818	0.454545	1.46371	1.28211	0.136364	0
Bicuculine-Methiodide	2849	GABA	140.369	21	48.8272	123.421	39.7646	0.641693	0.73657	0.152618	0.216184	0.861774	0.444444	0.277778	0.166667	7.24318	5.80501	0.244693	15.9091	6.68425	3.62512	44.3793	0.081685	1982.66	0.720745	1	5	0.25	0	0	0	0	7.07733	2.34826	3.31483	9.56058	1.98085	23.3689	0.260599	952.638	0.466475	0.89213	0.864577	6.068	0.85	0.724682	0.764296	0.25	0
Bicuculine-Methiodide	2850	GABA	188.241	44	45.9912	176.914	36.6196	0.657395	0.763513	0.142218	0.302994	1.01077	0.414634	0.292683	0.170732	4.27547	4.94351	0.167693	18.0782	4.2782	3.97801	41.3796	0.0961345	1728.1	0.679955	1	7	0.162791	0	0	0	0	4.99042	5.48672	0.4105	16.6127	1.44842	25.7596	0.0495807	780.104	0.821632	0.710225	0.939827	4.11428	0.395349	0.847383	0.789747	0.139535	0.54769
Bicuculine-Methiodide	2851	GABA	140.5	51	32.7428	81.3323	24.8984	1.2582	0.870953	0.520476	1.0472	1.96786	0.886364	0.590909	0.318182	3.03361	3.53878	0.133174	13.7282	2.7549	7.85819	28.0046	0.280603	846.01	0.315579	3	24	0.48	16	22	36.9532	71.7545	3.77362	2.61113	0.719943	9.11721	1.66239	13.258	0.166834	259.082	0.524854	1.20305	0.578879	1.62665	0.565217	1.33076	0.72593	0.173913	1.14281
Bicuculine-Methiodide	2852	GABA	211.053	72	35.8725	111.983	27.734	1.18042	1.00224	0.313135	0.855439	2.18676	0.705882	0.529412	0.338235	2.9512	3.89411	0.138924	16.6808	2.93129	12.8172	29.3892	0.43612	1028.01	0.154167	4	45	0.633803	14	18	21.5876	51.2158	5.81783	4.4861	1.32598	12.0385	0.845057	13.2177	0.0629829	231.206	0.780948	1.12732	0.525796	1.56297	0.542857	1.29376	0.93616	0.0857143	1.71232
Bicuculine-Methiodide	2853	GABA	104.748	35	31.3553	82.0499	25.0428	0.970502	0.89935	0.302482	0.669125	1.30386	0.62069	0.37931	0.241379	2.96145	3.77059	0.280644	15.3653	2.99279	1.80564	28.3176	0.063764	805.147	0.774605	2	16	0.470588	9	9	8.97016	8.97016	2.86296	2.47928	0.646327	8.07123	0.93887	11.5257	0.370694	257.594	0.396162	1.20651	0.649222	2.00013	0.516129	0.917515	0.738483	0.16129	0
Bicuculine-Methiodide	2854	GABA	143.766	35	21.2244	78.4341	18.8485	0.803784	0.996408	0.124118	0.262204	1.05355	0.424242	0.30303	0.242424	4.22841	4.96629	0.0612944	17.0323	4.1076	5.25078	19.3727	0.271041	402.87	0.328918	1	13	0.382353	0	0	0	0	8.96275	1.84232	6.44926	11.4903	1.22283	19.6477	0.061117	394.625	0.783306	0.297068	0.272042	1.1503	0.628571	0.946193	0.942659	0.2	1.53714
Bicuculine-Methiodide	2855	GABA	82.6216	41	17.6267	52.7718	12.536	1.14073	0.974075	0.301216	0.822154	2.01455	0.684211	0.526316	0.315789	2.06936	1.28921	0.201792	5.63941	2.01516	2.42999	15.1004	0.160923	233.926	0.522393	3	20	0.5	8	8	11.1075	12.9936	2.3035	0.813731	1.08827	3.56204	0.847655	6.03697	0.152259	49.9906	0.542981	0.704832	0.510385	1.05422	0.625	1.42905	0.926556	0.175	1.21481
Bicuculine-Methiodide	2856	GABA	100.476	30	18.8464	44.1085	11.796	0.867578	0.943955	0.215189	0.402018	1.53782	0.518519	0.296296	0.222222	3.29452	3.25062	0.421716	11.688	3.3492	7.72354	13.6936	0.564028	247.166	0.0777013	2	12	0.413793	14	14	36.1541	36.1541	5.10907	3.83529	1.28041	11.4154	2.70887	10.9014	0.222462	133.972	0.508625	0.557388	0.438996	1.52098	0.586207	1.00834	0.854999	0.172414	0
Bicuculine-Methiodide	2857	GABA	61.9937	21	16.5629	53.8567	11.9507	0.562022	0.84802	0.142158	0.246338	0.479382	0.315789	0.105263	0.105263	3.09969	3.08509	0.065123	9.66963	2.95208	4.66897	13.6666	0.341633	208.575	0.240806	1	9	0.45	0	0	0	0	6.31942	1.40027	4.55409	7.9761	0.754521	9.2965	0.0811909	86.999	0.722394	0.66229	0.868745	2.69284	0.428571	0.470139	0.311008	0.142857	0
Bicuculine-Methiodide	2858	GABA	107.51	27	21.3314	71.2383	17.0317	1.04624	0.981044	0.160796	0.777189	1.8008	0.6	0.48	0.36	4.13501	4.18477	0.0544059	14.4565	3.98186	9.2786	16.9252	0.548213	372.554	0.0851541	1	10	0.384615	0	0	0	0	6.35346	4.55032	0.579942	12.3914	2.06045	15.5208	0.14397	250.314	0.592583	0.78717	0.662619	2.73994	0.777778	1.24467	0.938445	0.148148	0
Bicuculine-Methiodide	2859	GABA	142.767	76	27.0763	107.623	21.3488	1.0823	0.940861	0.354916	0.684503	1.89842	0.756757	0.418919	0.324324	1.90356	3.13119	0.0362215	16.0568	1.87852	2.90609	24.2075	0.120049	594.449	0.617223	5	63	0.84	14.5	20	16.0963	31.4883	5.25575	3.83978	2.19719	8.88564	0.978715	5.56451	0.162154	36.9011	0.653045	0.881408	0.699433	1.33142	0.328947	1.3575	0.944999	0.0789474	1.01386
Bicuculine-Methiodide	2860	GABA	94.3961	23	17.8075	53.5444	14.3263	1.19807	0.917096	0.35796	0.814698	1.95499	0.722222	0.5	0.388889	4.1782	3.92671	0.217954	12.5264	4.10418	3.1434	15.8522	0.198294	261.174	0.447614	1	5	0.227273	0	0	0	0	5.43652	3.9976	1.21778	10.7897	2.57782	13.1898	0.17844	194.704	0.502071	1.04473	0.273291	1.17262	0.55	1.14434	1.00137	0.2	0
Bicuculine-Methiodide	2861	GABA	83.9433	24	31.303	79.0978	23.5656	0.582892	0.88419	0.0684428	0.227761	0.415254	0.318182	0.181818	0.181818	3.64971	3.74628	0.157099	12.2348	3.49764	1.16893	27.6811	0.0422285	767.609	0.844497	1	5	0.217391	0	0	0	0	3.05767	2.41452	0.58567	7.21016	0.766592	12.4608	0.0542646	271.846	0.805157	0.366773	0.942276	3.43903	0.291667	0.331859	0.0848525	0.125	0
Bicuculine-Methiodide	2862	GABA	363.497	63	140.083	345.716	107.037	0.670241	0.752834	0.176042	0.376777	0.815477	0.526316	0.280702	0.0877193	5.89618	5.49201	0.168238	20.7437	5.7698	3.92308	124.598	0.0314859	15540.1	0.881628	2	15	0.241935	20	20	53.8501	53.8501	6.4357	4.40075	0.576471	15.693	1.85178	50.8109	0.0497296	4063.57	0.821465	0.685149	0.946038	5.54649	0.59322	0.596207	0.522641	0.186441	0.355211
Bicuculine-Methiodide	2863	GABA	50.182	48	9.34291	38.1996	8.02601	1.29236	1.04238	0.301332	0.945922	2.36006	0.652174	0.521739	0.434783	1.0677	1.23208	0.0763217	5.45556	1.04546	0.70231	8.68102	0.0809018	75.8534	0.723022	2	40	0.851064	21	21	10.586	10.586	3.07583	1.24235	1.74832	5.20418	0.173167	6.55477	0.0264185	42.995	0.899696	0.20713	0.76122	0.812757	0.291667	1.62889	0.973296	0.0416667	0
Bicuculine-Methiodide	2864	GABA	249.256	99	39.0462	110.62	31.1086	1.53256	1.14117	0.409959	1.23794	2.73384	0.764045	0.606742	0.449438	2.51933	2.87905	0.096566	12.4535	2.51774	13.1639	32.7549	0.401889	1246.17	0.182027	7	58	0.591837	14.3333	28	23.5063	83.1987	4.99293	3.21491	0.778496	10.1987	2.00916	15.3856	0.1916	350.937	0.503591	1.28746	0.411594	1.04686	0.527473	1.64781	1.05675	0.131868	1.77886
Bicuculine-Methiodide	2865	GABA	111.126	142	25.0672	81.2119	18.9323	1.1633	0.998212	0.311219	0.746056	1.96065	0.728571	0.485714	0.328571	0.788127	0.947302	0.0559017	5.49157	0.782577	1.00565	22.1898	0.0453202	493.4	0.834098	4	126	0.893617	34.6667	53	19.8637	26.9498	2.16353	1.6803	0.83333	4.75687	0.146066	3.35304	0.0439037	11.2732	0.840228	0.266527	0.730809	0.575971	0.232394	1.31299	0.943053	0.0211268	0
Bicuculine-Methiodide	2866	GABA	211.994	88	45.9456	141.007	33.5838	0.981042	0.908591	0.23996	0.599141	1.50106	0.709302	0.430233	0.232558	2.43671	2.82516	0.130679	13.3924	2.40902	17.6395	36.1702	0.487679	1619.44	0.118595	7	55	0.632184	12	16	24.0044	53.3144	3.51506	2.12242	1.79198	6.85702	0.682416	7.62115	0.071994	96.4861	0.756342	0.589174	0.665147	1.62077	0.488636	1.20724	0.956632	0.102273	0.856758
Bicuculine-Methiodide	2867	GABA	80.092	29	16.8327	51.731	11.6801	0.902886	0.874425	0.205979	0.732788	1.24008	0.615385	0.423077	0.230769	2.76112	1.8501	0.171677	8.85023	2.76179	0.98538	14.4538	0.0681746	209.883	0.761	1	5	0.178571	0	0	0	0	3.03664	1.46499	1.09073	6.30366	0.747053	8.10766	0.0982743	82.8738	0.674889	0.600144	0.645894	1.84753	0.607143	1.28029	0.860566	0.0714286	0
Bicuculine-Methiodide	2868	GABA	200.343	141	16.2158	50.5636	11.1401	1.47877	0.949122	0.537921	1.42465	2.26894	0.848921	0.669065	0.47482	1.43102	1.72101	0.091444	12.2083	1.42087	5.64979	12.7125	0.444429	193.527	0.14794	7	120	0.857143	20.8333	52	10.7415	32.6839	4.30016	3.31249	0.993195	9.26966	1.22816	11.9412	0.0957655	158.571	0.683658	0.466267	0.0911894	0.130494	0.496454	1.73055	0.83719	0.070922	1.79894
Bicuculine-Methiodide	2869	GABA	134.349	85	15.3173	45.7602	8.5184	1.05845	0.946001	0.254412	0.756089	1.88807	0.64	0.48	0.293333	1.48783	1.4215	0.0211896	6.5377	1.58057	6.8725	10.3131	0.666384	153.591	0.0400814	3	46	0.547619	28	41	11.5303	14.6989	2.37877	1.60044	0.520459	5.7225	1.662	6.6154	0.257167	47.4182	0.353975	0.968194	0.184216	0.294634	0.441558	1.40997	0.885888	0.116883	2.05345
Bicuculine-Methiodide	2870	GABA	54.221	23	16.0547	40.9118	10.7759	0.635149	0.664972	0.16347	0.348056	0.854719	0.473684	0.263158	0.105263	2.32296	1.88219	0.458847	8.41644	2.35744	4.10148	13.0428	0.314463	186.937	0.271997	1	8	0.363636	0	0	0	0	2.80939	1.96677	0.978347	5.95015	0.846395	6.40837	0.1138	44.1297	0.669948	0.290314	0.754537	1.85963	0.380952	1.01154	0.646289	0.285714	0.900609
Bicuculine-Methiodide	2871	GABA	77.0582	57	15.4834	44.6012	11.1696	1.25478	0.903316	0.476236	1.10081	1.92675	0.8	0.636364	0.309091	1.37604	1.02033	0.118431	4.99254	1.3519	0.696808	13.4819	0.0516846	182.248	0.813082	4	40	0.714286	15.3333	19	14.2817	17.1206	1.92209	1.24956	0.94126	3.64331	0.362721	3.06342	0.164952	11.1319	0.562738	1.10205	0.556572	0.765865	0.491228	1.67177	0.979017	0.0350877	0
Bicuculine-Methiodide	2872	GABA	67.8519	24	18.7488	45.1658	13.8816	0.699846	0.726546	0.158008	0.333136	0.85734	0.5	0.35	0.2	3.06109	3.82019	0.266092	13.6765	2.82716	6.548	15.1404	0.432485	272.108	0.156955	1	10	0.434783	0	0	0	0	3.96431	3.51558	0.975689	9.0954	0.525193	7.80865	0.0705348	65.371	0.754749	0.406542	0.606082	1.78799	0.5	0.540894	0.31767	0.136364	0
Bicuculine-Methiodide	2873	GABA	72.3422	35	20.5811	59.0659	15.2291	1.11201	0.930678	0.379353	0.838855	1.72259	0.757576	0.575758	0.30303	2.12771	2.80575	0.133825	11.8422	2.06692	1.69601	18.0243	0.0940957	327.753	0.685573	2	15	0.441176	8	8	5.63417	5.63417	2.12266	2.01389	0.476777	6.96167	0.630467	6.92147	0.161665	68.0917	0.570424	0.882084	0.814994	1.73407	0.514286	1.5168	0.844202	0.0857143	0
Bicuculine-Methiodide	2874	GABA	46.3063	14	15.8665	38.1562	9.97712	0.853295	0.680825	0.322931	0.655283	1.20052	0.666667	0.5	0.166667	3.56202	2.8153	0.568595	9.33109	3.30759	2.84037	12.9451	0.219416	175.645	0.409765	0	0	0	0	0	0	0	3.56202	2.8153	0.568595	9.33109	2.84037	12.9451	0.219416	175.645	0.409765	0.853295	0.823997	2.93509	0.714286	1.17298	0.914495	0.214286	0
Bicuculine-Methiodide	2875	GABA	89.6494	18	18.7593	55.7007	13.0676	0.670545	0.675791	0.221121	0.307691	0.786424	0.466667	0.266667	0.2	5.34726	3.80664	0.557603	14.6315	4.98052	2.73126	15.9335	0.171416	261.337	0.500323	0	0	0	0	0	0	0	5.34726	3.80664	0.557603	14.6315	2.73126	15.9335	0.171416	261.337	0.500323	0.670545	0.300888	1.58673	0.705882	0.788122	0.769021	0.411765	0.813667
Bicuculine-Methiodide	2876	GABA	182.781	34	44.2228	143.133	39.2506	0.975202	0.993387	0.149586	0.459417	1.65817	0.62963	0.407407	0.259259	5.9293	4.82153	0.270496	17.0602	5.37592	3.71312	41.6455	0.0891602	1748.13	0.699359	0	0	0	0	0	0	0	5.9293	4.82153	0.270496	17.0602	3.71312	41.6455	0.0891602	1748.13	0.699359	0.975202	0.725353	4.01761	0.724138	1.08531	0.927623	0.344828	1.26738
Bicuculine-Methiodide	2877	GABA	97.8401	30	25.3413	75.8813	17.5075	1.13726	1.00608	0.336044	0.80453	2.08652	0.7	0.5	0.3	3.92953	3.15903	0.589211	11.6878	3.26134	3.05015	21.5649	0.14144	474.348	0.565763	0	0	0	0	0	0	0	3.92953	3.15903	0.589211	11.6878	3.05015	21.5649	0.14144	474.348	0.565763	1.13726	0.775565	2.6166	0.727273	1.27088	0.978744	0.272727	1.59945
Bicuculine-Methiodide	2878	GABA	115.601	32	37.0966	95.8113	26.6589	0.740156	0.751402	0.22898	0.439724	0.945421	0.541667	0.291667	0.166667	3.62888	2.62545	0.168908	10.8818	3.61253	1.83202	32.2501	0.0568066	1043.43	0.796545	1	7	0.225806	0	0	0	0	4.54244	2.57282	1.05928	10.8818	1.29507	26.7678	0.0483817	718.191	0.823923	0.39914	0.748989	2.79303	0.730769	0.852139	0.835707	0.230769	0.773314
Bicuculine-Methiodide	2879	GABA	196.626	130	51.2431	156.555	39.7868	1.08569	0.92245	0.276784	0.829781	1.88282	0.697479	0.512605	0.302521	1.38161	1.60542	0.043909	8.49468	1.51251	4.11152	45.6894	0.0899886	2104.42	0.697027	6	91	0.705426	21	28	27.961	63.5145	2.21882	1.38775	0.805362	4.88423	0.335629	10.1129	0.0349629	146.925	0.870372	0.576462	0.79621	1.21361	0.363636	1.26246	0.964533	0.0578512	0.706349
Bicuculine-Methiodide	2880	GABA	48.3429	22	11.1341	34.4161	8.80556	1.04272	1.05475	0.137313	0.679934	2.00347	0.611111	0.444444	0.277778	2.32184	2.43955	0.0387506	9.95175	2.19741	2.99511	9.58031	0.312632	100.753	0.274216	1	6	0.285714	0	0	0	0	2.39762	1.99721	0.426126	6.09471	0.94737	5.85005	0.139395	47.5399	0.576963	1.12289	0.700216	1.61193	0.55	1.21496	1.00667	0.2	0
Bicuculine-Methiodide	2881	GABA	207.612	34	46.7398	117.336	30.2493	0.646286	0.673287	0.112942	0.395536	1.10641	0.551724	0.275862	0.103448	6.29477	4.67436	0.679982	20.634	6.10622	8.486	38.4422	0.220747	1549.81	0.407479	0	0	0	0	0	0	0	6.29477	4.67436	0.679982	20.634	8.486	38.4422	0.220747	1549.81	0.407479	0.646286	0.29505	1.85624	0.677419	0.855819	0.649151	0.258065	1.04141
Bicuculine-Methiodide	2882	GABA	111.739	22	39.5956	110.673	27.9219	0.180891	0.131187	0.0557163	0.186346	0.259621	0.176471	0	0	5.85479	4.17304	0.459031	16.0869	5.07904	0.962192	34.2461	0.0280964	1173.72	0.893673	0	0	0	0	0	0	0	5.85479	4.17304	0.459031	16.0869	0.962192	34.2461	0.0280964	1173.72	0.893673	0.180891	0.990462	5.27015	0.421053	0.203142	0.0759299	0.105263	0
Bicuculine-Methiodide	2883	GABA	109.894	24	36.0349	91.8178	24.3356	0.814794	0.95631	0.172309	0.345022	0.971242	0.428571	0.333333	0.190476	4.7555	3.16682	1.36619	12.897	4.57893	2.34704	30.6571	0.0765577	945.366	0.735775	0	0	0	0	0	0	0	4.7555	3.16682	1.36619	12.897	2.34704	30.6571	0.0765577	945.366	0.735775	0.814794	0.835437	3.99172	0.73913	1.05184	1.00512	0.26087	1.51085
Bicuculine-Methiodide	2884	GABA	107.971	39	28.0598	92.7071	28.1484	0.760759	0.854741	0.173834	0.408088	0.839679	0.533333	0.3	0.233333	2.58043	3.54393	0.0544518	14.7891	2.7685	3.09398	27.9333	0.110763	789.841	0.640902	3	23	0.605263	9.5	13	7.29345	7.35207	4.11904	3.03572	1.71688	8.61984	0.81486	12.955	0.0438951	306.943	0.841775	1.29752	0.783712	2.2268	0.34375	0.729033	0.90991	0.15625	0
Bicuculine-Methiodide	2885	GABA	130.013	49	24.3341	69.7549	16.8102	0.503999	0.659524	0.166522	0.328127	0.479016	0.425532	0.12766	0.0638298	2.7086	2.68643	0.141792	12.8005	2.65332	3.76613	20.5714	0.183076	437.366	0.476802	2	19	0.395833	12	12	20.9978	20.9978	4.03911	2.73213	1.39626	8.36912	0.953581	11.1749	0.0830617	151.685	0.7203	0.343723	0.208004	0.563399	0.428571	0.571371	0.564559	0.102041	0
Bicuculine-Methiodide	2886	GABA	73.9162	22	21.7327	60.4416	14.6746	1.14716	0.953395	0.312842	0.905226	1.95595	0.7	0.55	0.4	3.51982	2.64455	0.197294	8.86381	3.35983	4.16828	18.068	0.230699	343.829	0.390741	0	0	0	0	0	0	0	3.51982	2.64455	0.197294	8.86381	4.16828	18.068	0.230699	343.829	0.390741	1.14716	0.817705	2.87817	0.818182	1.194	0.847536	0.181818	0
Bicuculine-Methiodide	2887	GABA	232.188	36	80.0431	182.925	54.7624	0.826485	0.753056	0.177333	0.593024	1.44357	0.612903	0.387097	0.16129	7.08627	5.89857	0.431074	18.3911	6.44968	13.0566	67.3233	0.193938	4702.9	0.455799	1	7	0.2	0	0	0	0	8.89864	5.52718	0.431074	18.3911	8.23893	59.9928	0.137332	3667.02	0.575325	0.676983	0.735261	4.87768	0.69697	0.896917	0.69688	0.181818	0.96535
Bicuculine-Methiodide	2888	GABA	122.436	51	32.8495	92.6411	31.7265	1.27121	1.03258	0.317576	1.09489	2.06604	0.734694	0.530612	0.367347	2.44871	2.96968	0.134112	10.5559	2.4007	1.25006	32.2687	0.038739	1042.83	0.856386	4	34	0.68	13.3333	21	30.1766	78.4534	3.63792	2.07216	1.06973	6.38654	0.409566	13.4834	0.0719872	321.664	0.762643	0.53547	0.741938	1.81679	0.45098	1.67864	0.924313	0.137255	1.59796
Bicuculine-Methiodide	2889	GABA	74.6378	27	19.1685	64.7382	17.1373	0.941628	0.962973	0.23786	0.49229	1.31004	0.652174	0.391304	0.217391	3.01605	3.41941	0.279	12.9017	2.76436	2.0983	18.0598	0.116186	330.559	0.626972	1	13	0.5	0	0	0	0	4.99235	4.34206	1.13767	10.4151	1.39298	10.9765	0.0991108	161.082	0.684878	0.54961	0.834744	2.39629	0.44	0.618306	0.432449	0.16	0
Bicuculine-Methiodide	2890	GABA	140.296	63	28.4259	102.789	25.1034	0.802247	0.786031	0.19643	0.499989	1.15903	0.633333	0.35	0.166667	2.21753	2.89282	0.143851	11.692	2.22692	6.85761	25.9245	0.264523	719.106	0.338287	3	37	0.596774	13.5	16	15.0355	19.0218	3.88015	3.12653	0.96142	8.90525	0.984402	16.0305	0.0447593	402.254	0.839236	0.359406	0.732659	1.65789	0.370968	1.16062	1.05675	0.112903	1.22894
Bicuculine-Methiodide	2891	GABA	59.8663	22	9.05265	24.1586	5.79469	1.2248	1.05621	0.294493	0.811148	2.27855	0.666667	0.5	0.388889	2.76311	1.88577	0.0818841	5.97672	2.7212	1.24352	7.49787	0.165849	57.7644	0.511922	1	5	0.238095	0	0	0	0	2.85978	2.22544	0.133188	5.05863	0.340974	6.42687	0.0479746	42.8799	0.83019	1.33575	0.133404	0.380305	0.65	1.51787	0.995997	0.15	0
Bicuculine-Methiodide	2892	GABA	182.739	41	53.6383	130.35	36.6084	1.08521	0.976286	0.378813	0.61987	2.12946	0.785714	0.464286	0.285714	4.89949	4.06645	0.314759	12.8083	4.45705	6.13939	45.5075	0.13491	2108.62	0.581033	2	10	0.25	14	14	62.362	62.362	7.22155	3.53792	3.08703	12.2078	5.05586	20.2964	0.242963	452.403	0.469252	0.492002	0.705476	3.22295	0.766667	1.12504	0.900676	0.333333	1.47585
Bicuculine-Methiodide	2893	GABA	168.823	47	22.453	68.6845	14.7866	1.28324	1.02471	0.36624	0.991655	2.22156	0.761905	0.571429	0.404762	3.70358	4.10805	0.447001	17.8492	3.59198	5.93702	18.0594	0.32875	361.39	0.255201	2	14	0.304348	29	29	39.1521	39.1521	5.90136	4.55005	0.610096	16.1408	2.5993	16.7024	0.176774	296.687	0.54434	1.08326	0.115313	0.423209	0.659091	1.61504	0.878555	0.159091	1.5387
Bicuculine-Methiodide	2894	GABA	83.7642	25	23.2159	74.9216	17.0482	1.03925	1.12769	0.106561	0.508291	1.92003	0.590909	0.363636	0.318182	3.49012	3.50174	0.109073	12.0499	3.35057	1.14128	20.3349	0.056124	414.811	0.79873	2	10	0.416667	12	12	31.5025	31.5025	4.72707	2.26288	2.32506	7.43434	0.725366	6.80708	0.103286	64.611	0.668707	0.385888	0.894435	3.12173	0.541667	1.18298	0.967825	0.166667	0
Bicuculine-Methiodide	2895	GABA	86.4125	36	14.8963	41.2603	11.1594	1.12519	1.06827	0.243517	0.705592	1.75914	0.612903	0.483871	0.258065	2.43776	1.84275	0.245153	7.80035	2.40035	1.5022	13.0751	0.11489	173.215	0.630275	1	7	0.2	0	0	0	0	2.66007	1.85584	0.284799	6.08046	0.958794	8.15892	0.128609	82.1661	0.598721	1.14264	0.241435	0.596085	0.575758	1.27715	0.891599	0.212121	2.39009
Bicuculine-Methiodide	2896	GABA	130.913	16	41.1282	88.3462	22.2967	0.359261	0.353859	0.0742616	0.235119	0.553486	0.307692	0.153846	0	8.91816	4.74149	2.08847	17.7984	8.18204	15.7959	29.0659	0.543452	1094.34	0.0874959	0	0	0	0	0	0	0	8.91816	4.74149	2.08847	17.7984	15.7959	29.0659	0.543452	1094.34	0.0874959	0.359261	0.674848	5.88975	0.733333	0.489371	0.33891	0.333333	0
Bicuculine-Methiodide	2897	GABA	96.512	28	24.2926	64.9779	18.5429	0.883014	0.850367	0.136693	0.577006	1.29313	0.65	0.4	0.25	3.46433	2.18549	0.339673	8.10241	3.44686	4.33316	21.1709	0.204675	466.984	0.435863	0	0	0	0	0	0	0	3.46433	2.18549	0.339673	8.10241	4.33316	21.1709	0.204675	466.984	0.435863	0.883014	0.665345	2.37829	0.727273	1.17219	0.926086	0.181818	0
Bicuculine-Methiodide	2898	GABA	119.626	35	40.006	100.779	32.356	0.542764	0.724042	0.123411	0.24383	0.491935	0.30303	0.212121	0.121212	3.51841	3.6315	0.0760263	15.1853	3.41789	1.60618	36.3472	0.0441901	1323.7	0.837884	1	10	0.294118	0	0	0	0	3.84825	3.02478	0.512557	10.0378	1.14412	18.6534	0.0726378	573.785	0.748625	0.33303	0.710056	2.49827	0.342857	0.491145	0.833031	0.0857143	0
Bicuculine-Methiodide	2899	GABA	113.627	32	36.4534	92.5268	27.4923	1.06888	0.961475	0.414837	0.727996	1.59813	0.785714	0.428571	0.285714	3.5334	2.39969	0.40651	8.57065	3.55085	1.5494	32.2481	0.0480463	1042.34	0.825032	0	0	0	0	0	0	0	3.5334	2.39969	0.40651	8.57065	1.5494	32.2481	0.0480463	1042.34	0.825032	1.06888	0.813423	2.98151	0.733333	1.05416	0.918677	0.2	1.17706
Bicuculine-Methiodide	2900	GABA	149.415	23	60.6383	133.375	41.2984	0.194547	0.202441	0.0527367	0.132174	0.292057	0.222222	0.0555556	0	7.4232	5.8664	0.403031	20.1519	6.49629	7.26659	51.3661	0.141467	2691.28	0.565702	0	0	0	0	0	0	0	7.4232	5.8664	0.403031	20.1519	7.26659	51.3661	0.141467	2691.28	0.565702	0.194547	0.89265	6.0625	0.55	0.328362	0.223977	0.2	0
Bicuculine-Methiodide	2901	GABA	244.435	34	77.4189	240.267	54.5183	0.193229	0.310456	0.0228162	0.0692107	0.224326	0.1	0.0666667	0	7.59013	4.59269	0.311328	14.8481	7.18925	2.79444	66.8966	0.0417724	4482.97	0.846041	1	6	0.181818	0	0	0	0	9.04036	3.90298	2.89425	14.6832	2.25886	37.4244	0.0646224	1454.36	0.775105	0.105637	0.982949	7.28081	0.53125	0.334374	0.359148	0.21875	0.243024
Bicuculine-Methiodide	2902	GABA	116.244	27	41.3875	101.743	27.7621	0.736925	0.860359	0.1616	0.403192	0.843036	0.6	0.28	0.16	4.47092	2.90904	0.0492443	10.1693	4.30533	6.22519	34.6854	0.179476	1241.83	0.483954	1	5	0.192308	0	0	0	0	5.27236	2.40941	0.83264	10.1693	5.92864	28.1926	0.210291	829.97	0.42575	0.552131	0.873188	3.90395	0.666667	0.883349	0.984636	0.185185	0
Bicuculine-Methiodide	2903	GABA	188.441	67	22.6353	72.1984	16.313	0.907068	0.835092	0.225515	0.5486	1.57206	0.6	0.461538	0.261538	2.85517	3.45918	0.0960469	17.9879	2.81256	3.5681	19.4037	0.183887	389.236	0.475204	3	27	0.409091	25	36	18.6966	29.5305	4.37215	2.07725	2.52078	7.88731	0.931592	8.03597	0.084284	102.828	0.73613	0.472049	0.0901607	0.257424	0.507463	1.19239	0.939952	0.134328	1.71392
Bicuculine-Methiodide	2904	GABA	85.7053	26	18.4843	46.871	13.0699	1.12343	0.686499	0.605001	0.982475	1.51197	0.875	0.625	0.25	4.34369	3.41902	0.127955	10.9524	3.29636	3.85625	15.5362	0.24821	256.245	0.362759	0	0	0	0	0	0	0	4.34369	3.41902	0.127955	10.9524	3.85625	15.5362	0.24821	256.245	0.362759	1.12343	0.297605	1.02025	0.888889	1.12035	0.684924	0.444444	1.55929
Bicuculine-Methiodide	2905	GABA	57.779	17	14.0244	42.9636	11.8746	1.66162	0.941923	1.20155	1.62238	2.54626	0.8	0.8	0.533333	3.61119	3.58714	0.352589	11.7894	3.39876	2.47023	12.7571	0.193636	168.844	0.456371	1	6	0.375	0	0	0	0	4.85239	3.88332	0.352589	11.7894	1.72629	12.9965	0.132827	171.889	0.585981	1.53173	0.743586	2.68523	0.823529	1.72619	0.849409	0.235294	0
Bicuculine-Methiodide	2906	GABA	161.324	27	48.5571	147.881	37.5643	0.399746	0.332465	0.154547	0.262117	0.49208	0.44	0.16	0	6.20478	4.91173	0.779206	19.5353	5.97497	5.81082	43.0194	0.135074	1884.44	0.580643	1	5	0.192308	0	0	0	0	6.01134	2.9204	2.13853	11.9206	3.32878	22.7288	0.135707	859.583	0.579972	0.335607	0.91667	5.68774	0.555556	0.517768	0.28532	0.259259	0.750611
Bicuculine-Methiodide	2907	GABA	154.167	36	29.2589	103.659	25.4281	1.36926	1.0946	0.356895	1.10422	2.27121	0.757576	0.545455	0.454545	4.38582	4.85014	0.31878	15.8377	4.28241	9.50798	25.7086	0.369837	751.334	0.211626	2	17	0.485714	9	9	3.09694	3.09694	8.88909	3.92114	4.34836	14.1535	4.2269	19.2447	0.227664	431.109	0.39756	0.728307	0.672383	2.96169	0.6	1.23973	0.938647	0.228571	0.505865
Bicuculine-Methiodide	2908	GABA	129.096	39	47.021	117.374	33.233	0.287201	0.264735	0.0956642	0.185465	0.3759	0.297297	0.108108	0	3.39727	3.11434	0.294364	12.8303	3.31016	6.34448	40.2175	0.157754	1657.7	0.529231	1	7	0.184211	0	0	0	0	3.35598	2.46524	0.819872	9.28875	1.24573	16.5245	0.0580827	366.634	0.798059	0.181504	0.909196	3.08878	0.384615	0.296189	0.161387	0.128205	0
Bicuculine-Methiodide	2909	GABA	192.116	24	63.297	180.715	44.1542	0.636922	0.756896	0.137215	0.282848	0.798572	0.428571	0.285714	0.142857	8.36798	4.53644	0.942105	16.0138	8.00482	4.24558	54.4061	0.078035	2978.05	0.731414	0	0	0	0	0	0	0	8.36798	4.53644	0.942105	16.0138	4.24558	54.4061	0.078035	2978.05	0.731414	0.636922	0.940658	7.85718	0.869565	0.730892	0.777666	0.347826	0.570625
Bicuculine-Methiodide	2910	GABA	50.6312	25	8.99308	34.0919	7.36576	0.744009	0.748937	0.175247	0.560022	1.14468	0.565217	0.347826	0.0869565	2.10963	2.11721	0.128787	8.56751	2.02525	1.73798	8.03395	0.21633	67.565	0.415111	2	13	0.541667	13	13	5.62289	5.62289	4.48247	2.10648	2.81251	6.97537	0.162622	5.14091	0.0451541	29.4685	0.845251	0.513054	0.432513	0.912445	0.44	0.919345	0.760648	0.16	0
Bicuculine-Methiodide	2911	GABA	126.762	33	33.4215	88.4714	27.7482	1.06359	0.877091	0.406777	0.600948	1.60797	0.785714	0.464286	0.285714	4.29102	3.97462	0.273724	14.2649	3.84128	4.68928	30.3561	0.154476	943.481	0.536392	0	0	0	0	0	0	0	4.29102	3.97462	0.273724	14.2649	4.68928	30.3561	0.154476	943.481	0.536392	1.06359	0.669196	2.6509	0.666667	1.0365	0.768667	0.266667	1.12733
Bicuculine-Methiodide	2912	GABA	73.5069	16	26.3508	69.4651	20.1535	0.573972	0.932565	0.0806981	0.204975	0.364458	0.285714	0.142857	0.142857	4.90046	3.96035	0.345627	13.3802	4.59418	1.05629	23.434	0.0450752	550.266	0.834917	1	5	0.333333	0	0	0	0	7.2508	3.35032	3.03162	13.3802	0.71829	21.7467	0.0330298	473.436	0.876194	0.159005	0.945015	4.63101	0.5625	0.941774	1.15146	0.1875	0
Bicuculine-Methiodide	2913	GABA	34.8744	21	9.42547	25.1209	6.33775	1.3117	0.745423	0.552538	1.43633	1.88277	0.888889	0.722222	0.333333	1.748	1.10253	0.212514	4.57782	1.66068	0.873629	7.98373	0.109426	64.5032	0.644382	1	7	0.35	0	0	0	0	2.05152	1.27381	0.212514	4.57782	0.880835	6.19093	0.142278	39.1035	0.563831	1.22565	0.718111	1.25218	0.8	1.43522	0.698314	0.1	0
Bicuculine-Methiodide	2914	GABA	61.9715	20	19.6617	50.5258	16.197	1.17939	1.04757	0.178351	0.705628	1.99467	0.666667	0.444444	0.388889	3.26166	3.5285	0.134715	12.2003	3.09857	1.45241	17.9542	0.0808956	324.462	0.72304	1	8	0.421053	0	0	0	0	4.62064	4.45637	0.134715	12.2003	1.08553	17.3264	0.0626519	301.382	0.778072	1.04258	0.788913	2.57316	0.65	1.11865	0.924027	0.25	0
Bicuculine-Methiodide	2915	GABA	105.009	22	34.7898	84.6628	26.6292	1.01599	1.0646	0.138612	0.325207	1.8365	0.470588	0.411765	0.352941	5.41379	4.34614	0.586476	14.088	4.77312	3.06958	30.827	0.0995745	959.725	0.670573	1	7	0.333333	0	0	0	0	7.3426	4.0724	1.18493	14.088	3.03848	31.2531	0.0972215	985.992	0.676977	0.285151	0.803569	4.01817	0.842105	1.21945	1.06589	0.315789	1.46438
Bicuculine-Methiodide	2916	GABA	64.2209	21	11.4195	34.3517	7.79527	0.907009	0.874739	0.2933	0.667485	1.27975	0.647059	0.294118	0.235294	3.19866	2.57735	0.363918	9.7392	3.05814	2.9009	9.33648	0.310706	95.5851	0.276565	0	0	0	0	0	0	0	3.19866	2.57735	0.363918	9.7392	2.9009	9.33648	0.310706	95.5851	0.276565	0.907009	0.21507	0.6906	0.684211	1.14711	0.960974	0.210526	0
Bicuculine-Methiodide	2917	GABA	111.803	52	16.1945	96.1727	18.2749	1.12461	1.0548	0.147644	0.754965	2.22112	0.64	0.5	0.32	2.19222	3.66937	0.193768	15.9638	2.15006	1.63566	17.1884	0.0951602	298.118	0.682634	1	35	0.686275	0	0	0	0	4.87289	5.61989	0.795311	14.8419	0.867193	13.2081	0.0487488	225.834	0.829152	0.510219	0.860196	1.88574	0.307692	1.34625	0.806965	0.0769231	0
Bicuculine-Methiodide	2918	GABA	37.6207	36	10.7348	30.3252	9.49312	1.17877	0.964591	0.464339	0.900116	1.8057	0.757576	0.515152	0.30303	1.08075	2.16448	0.0264008	12.8818	1.04502	0.91545	10.0916	0.0907143	102.678	0.69499	1	24	0.685714	0	0	0	0	2.1912	3.62839	0.312258	12.8818	1.21929	7.07331	0.172378	51.5184	0.498343	0.742103	0.782845	0.841463	0.257143	1.20037	0.713	0.0857143	0
Bicuculine-Methiodide	2919	GABA	104.525	71	18.5775	75.0748	16.9939	1.18237	0.911492	0.269879	0.882384	2.01382	0.720588	0.588235	0.352941	1.47294	2.07864	0.0243516	10.404	1.47218	3.67566	17.4198	0.211005	316.96	0.42448	3	52	0.742857	26.5	27	17.7372	19.2067	2.37278	1.52723	0.724458	4.14694	0.362476	4.87562	0.109827	41.9904	0.659233	0.521612	0.718247	1.0725	0.357143	1.51937	0.917752	0.0714286	0
Bicuculine-Methiodide	2920	GABA	113.379	34	39.9055	101.634	29.2703	0.867953	0.836278	0.194593	0.491768	1.1714	0.689655	0.413793	0.206897	3.49067	4.03439	0.0850882	14.0057	3.33467	2.03522	34.9351	0.0582571	1224.6	0.791922	1	11	0.333333	0	0	0	0	5.00303	4.3733	0.419011	14.0057	2.54384	27.7004	0.0918341	773.781	0.691858	0.529162	0.851125	2.92423	0.612903	0.824341	0.735608	0.16129	0
Bicuculine-Methiodide	2922	GABA	81.9501	104	16.9439	37.2986	12.1267	1.36754	0.883032	0.651472	1.21297	2.08644	0.84	0.65	0.4	0.801387	1.27627	0.0585235	8.53319	0.787982	3.08311	14.4073	0.213997	217.076	0.419193	3	94	0.912621	36.5	45	18.6051	26.3022	1.65775	1.90443	0.148034	4.44171	0.185496	2.63079	0.0705097	6.95549	0.753891	0.36805	0.443391	0.352776	0.313725	1.74346	0.744338	0.0490196	0
Bicuculine-Methiodide	2923	GABA	136.488	14	54.0382	123.884	33.8746	0.418361	0.337607	0.183009	0.320593	0.59997	0.5	0.25	0	10.4991	5.17894	1.5947	17.9746	9.74913	7.52045	44.4663	0.169127	2033.81	0.505063	0	0	0	0	0	0	0	10.4991	5.17894	1.5947	17.9746	7.52045	44.4663	0.169127	2033.81	0.505063	0.418361	0.907656	9.52954	0.857143	0.495937	0.317209	0.357143	0
Bicuculine-Methiodide	2924	GABA	158.299	28	47.5956	152.522	39.0765	0.905677	0.980971	0.120856	0.407378	1.70448	0.5	0.384615	0.269231	5.86293	5.93281	0.0519711	20.3757	5.65354	1.11545	43.5306	0.0256245	1896.16	0.90256	2	11	0.407407	5	5	9.87469	9.87469	8.0417	6.23311	0.223607	20.3757	0.947483	38.7587	0.0244457	1503.13	0.906828	0.638387	0.963503	5.64895	0.642857	0.841321	0.938228	0.107143	0
Bicuculine-Methiodide	2925	GABA	159.498	39	50.9507	111.096	32.9938	0.485307	0.61147	0.119384	0.210294	0.465674	0.333333	0.222222	0.0833333	4.24598	4.60262	0.0836301	14.8923	4.08969	12.518	41.0558	0.304902	1842.28	0.28375	2	12	0.315789	11	11	47.6251	47.6251	7.26934	4.08503	2.98364	13.9245	4.34058	20.0128	0.187564	453.831	0.523018	0.402443	0.696538	2.92359	0.368421	0.748829	0.766528	0.210526	0.945795
Bicuculine-Methiodide	2926	GABA	100.824	58	23.3176	73.8632	19.6014	1.15304	0.926815	0.411889	0.943658	1.64107	0.781818	0.527273	0.272727	1.78525	1.48863	0.117137	6.62574	1.73835	1.49995	21.4875	0.0698059	463.962	0.756027	2	35	0.614035	21	21	21.0016	21.0016	3.69982	1.9871	1.04112	6.18452	1.21063	9.89604	0.117085	118.914	0.625375	0.599299	0.732593	1.29585	0.54386	1.47097	0.7942	0.105263	0.817525
Bicuculine-Methiodide	2927	GABA	241.376	84	73.2889	202.847	52.0581	0.712795	0.690111	0.223425	0.470632	0.945957	0.582278	0.316456	0.126582	2.93434	3.42387	0.185151	16.827	2.87353	8.43579	63.0039	0.133893	4040.65	0.583443	4	30	0.361446	20	39	49.4823	103.157	3.63397	3.60399	0.595651	9.84138	1.52092	12.7545	0.0920289	260.84	0.7058	0.58917	0.840376	2.44394	0.506173	1.0762	0.810252	0.0987654	0.532467
Bicuculine-Methiodide	2928	GABA	200.85	26	58.9117	144.543	37.6972	0.436085	0.335977	0.204035	0.362564	0.547519	0.5	0.166667	0	8.03401	3.99897	1.51093	15.8642	7.72501	13.763	47.5017	0.289738	2445.83	0.303274	0	0	0	0	0	0	0	8.03401	3.99897	1.51093	15.8642	13.763	47.5017	0.289738	2445.83	0.303274	0.436085	0.713549	5.73266	0.730769	0.541561	0.303613	0.307692	0.660165
Bicuculine-Methiodide	2929	GABA	69.6118	29	15.2995	44.7167	12.5678	0.826519	0.862755	0.181259	0.445777	1.10374	0.555556	0.37037	0.148148	2.48613	2.87615	0.129541	10.7295	2.40041	1.51817	13.9179	0.10908	196.013	0.645284	2	18	0.642857	16	16	28.933	28.933	3.66212	2.08743	1.97596	5.38075	0.21953	5.67301	0.0288609	38.9018	0.894249	1.64341	0.542326	1.3483	0.448276	1.2043	1.16064	0.172414	0
Bicuculine-Methiodide	2930	GABA	33.3203	33	8.33153	22.5799	6.16871	1.27757	0.927699	0.495094	1.08757	1.92613	0.806452	0.645161	0.387097	1.04126	1.52806	0.0848116	6.7731	1.00971	0.670594	7.29959	0.0918674	53.7337	0.691765	3	32	1	11	14	9.35349	9.95906	1.04126	1.52806	0.0848116	6.7731	0.670594	7.29959	0.0918674	53.7337	0.691765	1.27757	0.627464	0.653354	0.363636	1.68696	0.775861	0.0606061	0
Bicuculine-Methiodide	2931	GABA	87.8549	86	14.6246	49.2278	13.423	1.16006	0.928064	0.292989	0.858268	1.95471	0.707317	0.54878	0.280488	1.04942	1.86697	0.00806226	11.6598	1.02157	3.6649	13.5498	0.270477	197.027	0.329719	2	65	0.764706	35	35	8.72307	8.72307	3.02186	3.28218	0.329848	11.6598	1.82249	13.5865	0.13414	187.915	0.582857	1.0454	0.399349	0.412762	0.238095	1.16016	0.795992	0.0714286	1.10455
Bicuculine-Methiodide	2932	GABA	56.7722	26	9.03664	38.7461	7.80364	1.40101	0.980361	0.579612	1.05987	2.31447	0.909091	0.545455	0.454545	2.26529	1.99819	0.110672	8.39617	2.18355	1.24359	8.35059	0.148922	71.2788	0.548728	2	10	0.4	5	5	3.21288	3.21288	3.18005	1.51799	1.49731	5.03051	0.638828	6.11497	0.115839	43.1761	0.632239	0.954155	0.682483	1.54984	0.583333	1.63929	0.883589	0.125	0
Bicuculine-Methiodide	2933	GABA	46.3631	28	9.75349	29.7745	7.60734	1.13784	0.937577	0.332396	0.883164	1.70211	0.708333	0.583333	0.291667	1.79756	1.51856	0.0843104	7.02905	1.65583	0.972989	8.6922	0.111938	76.501	0.63786	1	8	0.296296	0	0	0	0	1.78624	1.38501	0.377209	4.74172	0.767361	4.23559	0.250406	27.7014	0.38692	1.14012	0.531072	0.911933	0.538462	1.44125	0.855525	0.0769231	0
Bicuculine-Methiodide	2934	GABA	64.5079	40	13.8067	40.0405	9.91143	1.10436	0.89858	0.40927	0.847297	1.8156	0.777778	0.527778	0.333333	1.66744	1.95228	0.136781	8.80395	1.6127	1.4342	11.932	0.120197	144.43	0.616853	4	23	0.589744	9.66667	13	13.9332	17.2369	1.0817	0.599576	0.408939	1.6876	0.176089	1.59331	0.0807174	3.18473	0.747116	0.900185	0.505145	0.835535	0.368421	1.2308	0.909214	0.131579	0
Bicuculine-Methiodide	2935	GABA	56.9813	28	11.2199	43.8	9.1524	1.55502	1.02681	0.654017	1.48188	2.59649	0.846154	0.730769	0.423077	2.11042	3.4369	0.146779	14.0313	2.03505	1.97767	10.0457	0.196868	104.827	0.450279	3	23	0.851852	8	10	8.99758	12.6265	2.11042	3.4369	0.146779	14.0313	1.97767	10.0457	0.196868	104.827	0.450279	1.55502	0.768673	1.62222	0.392857	1.83621	0.66916	0.107143	0
Bicuculine-Methiodide	2936	GABA	166.519	13	64.37	164.442	40.5808	0.121711	0.126933	0.0158099	0.0786064	0.181269	0.0909091	0	0	13.8766	4.19138	8.10351	20.0839	12.8092	2.42192	53.7521	0.0450573	2895.15	0.834977	0	0	0	0	0	0	0	13.8766	4.19138	8.10351	20.0839	2.42192	53.7521	0.0450573	2895.15	0.834977	0.121711	0.987526	13.7035	0.538462	0.221373	0.125779	0.384615	0
Bicuculine-Methiodide	2937	GABA	71.4665	34	24.4688	54.8668	18.4585	1.00009	0.770492	0.242484	0.86385	1.26754	0.695652	0.608696	0.173913	2.1444	3.08651	0.0335261	11.1456	2.10196	2.01262	21.5794	0.0932657	469.72	0.687873	2	13	0.393939	14	14	41.6637	41.6637	2.93383	2.81429	0.501141	7.18741	0.644495	9.65034	0.0668798	102.538	0.76497	1.07116	0.717474	1.5538	0.6	1.17216	0.736109	0.2	0
Bicuculine-Methiodide	2938	GABA	117.114	43	23.0658	53.385	14.0283	0.847152	0.830782	0.182595	0.441068	1.28409	0.536585	0.390244	0.195122	2.78844	3.07496	0.209468	13.674	2.72359	12.6271	14.3167	0.881989	364.411	0.00393196	2	19	0.452381	14	14	41.172	41.172	5.1405	3.20454	1.57798	11.7555	1.40568	11.6926	0.12115	139.394	0.615276	0.423361	0.455836	1.27107	0.465116	1.15811	0.780527	0.162791	1.14316
Bicuculine-Methiodide	2939	GABA	167.438	53	24.4782	101.636	23.1301	1.44847	1.07178	0.429919	1.09915	2.61779	0.82	0.62	0.44	3.14702	4.08232	0.31085	18.2981	3.15921	6.15749	23.0038	0.267672	567.091	0.333731	4	33	0.634615	9.66667	15	7.28565	15.4652	5.59611	3.20862	2.2254	11.3673	1.56443	16.2548	0.0575821	413.261	0.811163	0.408764	0.53397	1.71936	0.576923	1.57213	1.04085	0.153846	1.04143
Bicuculine-Methiodide	2940	GABA	94.2533	28	16.6035	42.992	9.45243	1.12806	0.912377	0.293855	0.853845	1.77829	0.666667	0.52381	0.285714	3.83892	3.57813	0.0996157	12.3332	3.36619	4.89837	12.5904	0.389056	182.512	0.193448	0	0	0	0	0	0	0	3.83892	3.57813	0.0996157	12.3332	4.89837	12.5904	0.389056	182.512	0.193448	1.12806	0.137239	0.479081	0.782609	1.19364	0.82535	0.173913	0
Bicuculine-Methiodide	2941	GABA	61.9046	34	12.0947	36.8429	9.80204	1.31407	1.13664	0.262838	1.28405	2.34395	0.592593	0.518519	0.444444	2.02694	1.80166	0.30812	6.75457	1.82072	1.1817	10.9446	0.107971	121.18	0.648188	1	12	0.363636	0	0	0	0	2.82414	2.01942	0.30812	6.75457	0.778588	10.0335	0.0775991	101.277	0.732698	1.22732	0.478123	0.89691	0.586207	2.01965	0.934856	0.137931	0
Bicuculine-Methiodide	2942	GABA	123.842	30	29.1228	85.2686	23.8655	0.739662	0.943326	0.100515	0.322432	0.774094	0.423077	0.269231	0.192308	4.45433	3.79436	0.141989	12.4562	4.12807	1.60825	26.5756	0.0605161	708.848	0.784773	0	0	0	0	0	0	0	4.45433	3.79436	0.141989	12.4562	1.60825	26.5756	0.0605161	708.848	0.784773	0.739662	0.475513	2.03064	0.571429	0.963931	1.0389	0.25	1.31119
Bicuculine-Methiodide	2943	GABA	137.452	41	35.6267	115.518	29.0905	0.872896	0.830045	0.26738	0.501765	1.25377	0.657143	0.371429	0.228571	3.53725	3.47128	0.265876	12.445	3.35248	2.7612	32.4058	0.085207	1057.76	0.710592	2	12	0.3	19	19	23.3257	23.3257	4.13886	2.93018	0.692747	8.48305	1.02347	19.4436	0.052831	468.183	0.809353	0.578291	0.840428	2.88796	0.675676	1.14735	0.945121	0.189189	1.14795
Bicuculine-Methiodide	2944	GABA	56.9335	27	10.9617	35.7629	10.1194	1.01995	0.853879	0.278764	0.616547	1.67397	0.666667	0.458333	0.333333	2.1888	1.83162	0.188043	7.835	2.10865	1.89126	10.378	0.182237	111.281	0.478461	2	14	0.538462	9	9	4.44347	4.44347	3.9681	2.29477	1.525	7.835	0.891385	11.8408	0.0752807	140.999	0.739565	0.451283	0.479429	1.04983	0.615385	1.34133	0.788758	0.153846	0
Bicuculine-Methiodide	2945	GABA	145.051	26	52.0687	101.866	35.7138	0.931199	0.943004	0.183874	0.572333	1.51889	0.6	0.4	0.25	6.57505	5.89606	0.270013	18.9177	5.57889	8.72209	43.7863	0.199197	1993.31	0.445934	0	0	0	0	0	0	0	6.57505	5.89606	0.270013	18.9177	8.72209	43.7863	0.199197	1993.31	0.445934	0.931199	0.682085	3.95749	0.636364	0.940573	0.842016	0.318182	0.820256
Bicuculine-Methiodide	2946	GABA	149.341	39	44.8863	122.508	29.9414	0.522478	0.667946	0.172826	0.267097	0.535158	0.428571	0.142857	0.0857143	4.02515	2.19577	0.884014	8.56176	3.82926	7.23774	37.46	0.193212	1455.64	0.457175	0	0	0	0	0	0	0	4.02515	2.19577	0.884014	8.56176	7.23774	37.46	0.193212	1455.64	0.457175	0.522478	0.820326	3.2239	0.594595	0.770959	0.783977	0.189189	1.47858
Bicuculine-Methiodide	2947	GABA	58.4193	14	16.3245	49.9895	11.4198	0.766409	0.863934	0.211328	0.380125	0.854151	0.583333	0.25	0.166667	4.49379	3.64139	0.689035	13.0507	4.17281	2.05101	13.9372	0.147161	198.451	0.552694	1	5	0.384615	0	0	0	0	5.71013	4.33762	2.23321	13.0507	0.734589	10.6381	0.0690524	113.71	0.75832	0.257874	0.855701	3.84534	0.642857	1.15553	0.941223	0.214286	0
Bicuculine-Methiodide	2948	GABA	109.522	20	40.1862	105.73	26.8326	0.513741	0.345995	0.225003	0.497634	0.754834	0.6	0.266667	0	6.72722	5.07562	0.628921	16.7675	5.47612	1.49083	34.1356	0.0436737	1167.46	0.83962	0	0	0	0	0	0	0	6.72722	5.07562	0.628921	16.7675	1.49083	34.1356	0.0436737	1167.46	0.83962	0.513741	0.965376	5.56475	0.882353	0.580114	0.33373	0.117647	0
Bicuculine-Methiodide	2949	GABA	342.595	100	70.6757	158.508	52.5485	1.1221	1.07489	0.225367	0.583467	2.07183	0.67033	0.417582	0.340659	3.25547	3.69383	0.0810062	14.1751	3.42595	8.80463	61.6497	0.142817	3878.2	0.562592	3	43	0.434343	28	44	75.0197	128.508	4.0807	3.26713	0.303285	10.1043	1.56753	30.9397	0.0892432	1437.19	0.719348	0.608011	0.230154	0.796462	0.526882	1.19778	1.03906	0.0860215	1.635
Bicuculine-Methiodide	2950	GABA	132.206	100	8.41796	57.893	13.3147	1.65395	0.884907	0.943118	1.76527	2.37659	0.938776	0.77551	0.55102	1.33541	2.31368	0.0912195	11.5823	1.32206	2.92576	10.7477	0.272223	124.072	0.327243	2	91	0.919192	45	45	3.22817	3.22817	7.65194	3.64098	2.23027	11.5823	5.76599	17.3446	0.332438	334.081	0.251009	0.362046	0.419798	0.560603	0.43	1.79166	0.819107	0.05	0
Bicuculine-Methiodide	2951	GABA	299.753	76	56.3044	181.713	42.7311	0.926037	0.883601	0.225571	0.55735	1.40865	0.652174	0.405797	0.217391	4.05361	4.15206	0.158433	18.4782	3.94411	12.5486	48.3797	0.259378	2498.07	0.345844	4	28	0.373333	12.6667	14	30.3142	35.4321	4.48351	3.16832	1.30021	9.74044	1.06319	14.6318	0.126379	404.076	0.633908	0.95545	0.396881	1.58622	0.690141	1.08303	0.800176	0.15493	0.753284
Bicuculine-Methiodide	2952	GABA	168.584	25	56.3607	163.462	38.2182	0.347103	0.324749	0.105252	0.243253	0.346429	0.272727	0.181818	0	6.98576	2.87678	0.197909	12.9223	6.74337	2.99671	48.0583	0.0623557	2318.58	0.778998	0	0	0	0	0	0	0	6.98576	2.87678	0.197909	12.9223	2.99671	48.0583	0.0623557	2318.58	0.778998	0.347103	0.969616	6.81091	0.708333	0.360862	0.240397	0.208333	0
Bicuculine-Methiodide	2953	GABA	69.9055	40	8.4897	34.81	7.74083	1.18206	0.923986	0.453258	0.954026	1.58204	0.763158	0.605263	0.263158	1.79245	2.12184	0.0844391	8.84015	1.74764	3.16377	7.48253	0.422821	65.9977	0.164558	2	25	0.641026	14	14	5.84695	5.84695	3.52102	2.5135	0.658029	6.24011	0.687535	7.60105	0.0833301	65.0974	0.718419	0.600764	0.320973	0.575327	0.425	1.60823	1.04302	0.1	0
Bicuculine-Methiodide	2954	GABA	67.5228	31	20.6834	57.5433	18.3477	0.676844	0.767655	0.179097	0.28884	0.9764	0.448276	0.310345	0.172414	2.25076	3.01128	0.115434	14.53	2.17816	1.43785	19.4975	0.0737452	382.22	0.744147	2	19	0.633333	9	9	8.55105	8.55105	4.73152	4.5636	0.423455	14.53	0.607894	15.1811	0.0400429	230.835	0.851925	0.925233	0.809806	1.82268	0.451613	0.999337	0.925381	0.129032	0
Bicuculine-Methiodide	2955	GABA	69.912	24	23.0024	58.1403	16.8984	0.72194	0.847159	0.17107	0.269536	1.00049	0.454545	0.318182	0.136364	3.03965	2.60597	0.116069	9.21068	2.913	2.14751	20.0679	0.107012	407.333	0.650708	0	0	0	0	0	0	0	3.03965	2.60597	0.116069	9.21068	2.14751	20.0679	0.107012	407.333	0.650708	0.72194	0.789741	2.40054	0.583333	0.8595	0.742294	0.208333	0
Bicuculine-Methiodide	2956	GABA	60.3779	21	22.5658	49.3087	15.8926	0.897577	1.03356	0.272052	0.36964	0.847705	0.571429	0.357143	0.214286	3.37444	4.04061	0.111803	15.2133	2.87514	2.59827	19.3428	0.134327	380.896	0.582413	1	5	0.25	0	0	0	0	5.15513	4.39106	1.73244	15.2133	2.43518	15.0969	0.161303	233.848	0.521577	0.616716	0.715073	2.15873	0.4375	0.90066	0.94057	0.25	0
Bicuculine-Methiodide	2957	GABA	24.0101	23	6.3217	15.5237	4.342	1.02003	0.968493	0.27056	0.626742	1.55359	0.6	0.4	0.25	1.03933	0.625649	0.160751	2.41165	1.04392	0.778477	5.36678	0.145055	29.4084	0.557473	2	19	0.863636	13	13	11.4147	11.4147	0.505396	0.293022	0.298198	0.712593	0.024595	0.517291	0.0475458	0.268195	0.826689	0.208925	0.646548	0.705623	0.363636	1.36776	0.851079	0.0909091	0
Bicuculine-Methiodide	2958	GABA	120.077	50	26.8483	74.3097	18.646	0.890169	1.00455	0.122317	0.481873	1.21906	0.547619	0.380952	0.190476	2.54124	2.63631	0.171963	9.37725	2.40154	5.87303	22.3553	0.262713	534.252	0.340929	3	24	0.489796	11.5	15	14.0352	14.4574	4.04372	3.55967	1.3483	8.86226	0.635445	10.7201	0.0835624	136.51	0.73325	0.644472	0.611332	1.4981	0.386364	0.996624	0.780067	0.113636	0
Bicuculine-Methiodide	2959	GABA	70.0587	34	25.6386	67.2978	18.3304	0.712076	0.731613	0.177165	0.364808	1.13363	0.533333	0.366667	0.1	2.06626	2.80809	0.196451	10.589	2.06055	0.662402	22.2763	0.0297357	496.671	0.887827	3	24	0.727273	11	12	27.1183	27.9037	6.18005	1.76114	4.93474	7.42536	0.213546	6.2675	0.0380404	47.0112	0.859331	0.197272	0.960593	2.03933	0.28125	0.339709	0.152552	0.0625	0
Bicuculine-Methiodide	2960	GABA	92.0185	94	13.4313	35.5113	11.4224	1.56372	0.896369	0.673074	1.63657	2.26176	0.898876	0.730337	0.539326	0.97454	1.61132	0.03	7.95344	0.97892	0.912944	12.4339	0.0734237	155.436	0.745109	4	81	0.870968	21.6667	29	9.78738	23.6012	2.83943	3.2069	0.319754	7.02086	0.208693	4.40213	0.0533378	20.8935	0.810643	1.36821	0.382533	0.378496	0.274725	1.67593	0.937995	0.032967	0
Bicuculine-Methiodide	2961	GABA	149.808	70	24.0502	62.6654	15.473	1.32338	0.945874	0.478818	1.22098	2.04014	0.791045	0.61194	0.38806	2.14621	2.83638	0.066242	14.5847	2.14011	7.88831	18.6196	0.423657	408.913	0.163889	4	50	0.724638	14.3333	16	16.2679	33.1342	4.4322	2.4129	0.897892	8.20362	1.82674	14.2209	0.128454	205.572	0.596503	0.918094	0.182722	0.396713	0.463768	1.43633	0.91787	0.130435	1.58406
Bicuculine-Methiodide	2962	GABA	122.461	72	18.4118	39.3715	10.9083	1.10902	0.960513	0.276204	0.693795	1.66045	0.685714	0.485714	0.3	1.7248	1.9918	0.079511	9.4769	1.70084	7.307	13.2514	0.551414	228.992	0.0836059	5	42	0.591549	12.75	15	17.0369	37.1832	2.56552	1.9277	0.492744	5.59449	0.500864	5.59653	0.0985829	44.9474	0.676166	0.864858	0.293725	0.506616	0.361111	1.43719	0.989106	0.0833333	1.47153
Bicuculine-Methiodide	2963	GABA	94.0897	32	27.6683	83.3071	26.4843	0.861597	0.894362	0.183832	0.45709	1.51256	0.6	0.333333	0.266667	3.03515	3.48186	0.210618	14.3882	2.9403	1.20987	27.0557	0.0447177	733.476	0.836114	1	18	0.580645	0	0	0	0	5.77228	3.85106	1.33711	14.3882	1.33653	25.8704	0.0516625	671.062	0.813155	0.229716	0.861285	2.61413	0.53125	1.02822	0.852054	0.125	0
Bicuculine-Methiodide	2964	GABA	131.636	23	41.3484	118.574	29.1422	0.617549	0.797716	0.126883	0.236971	0.545275	0.4	0.2	0.2	6.10149	5.12639	0.221111	18.3264	5.72329	4.1971	35.5228	0.118152	1279.48	0.621993	0	0	0	0	0	0	0	6.10149	5.12639	0.221111	18.3264	4.1971	35.5228	0.118152	1279.48	0.621993	0.617549	0.867143	5.1885	0.636364	0.514532	0.578456	0.272727	0.992471
Bicuculine-Methiodide	2965	GABA	62.699	36	14.9726	49.1241	11.0719	0.989794	0.853634	0.267113	0.671788	1.57669	0.642857	0.428571	0.25	1.75609	1.74313	0.177564	5.38459	1.74164	1.76654	13.0485	0.135383	173.383	0.579913	2	14	0.4	16	16	21.0488	21.0488	2.04937	1.38285	0.4321	3.79686	0.444665	6.11562	0.110573	52.775	0.659059	0.6486	0.754802	1.35215	0.5	1.43442	0.921387	0.133333	0
Bicuculine-Methiodide	2966	GABA	102.157	43	33.3597	92.0972	24.4039	0.723816	0.742378	0.145923	0.51754	1.13665	0.513514	0.378378	0.135135	2.56679	2.7772	0.216689	13.2876	2.37574	1.38817	29.1939	0.0475501	854.213	0.826675	2	14	0.333333	22	22	39.625	39.625	3.73061	3.25003	0.815004	10.7867	0.841047	13.6395	0.0691198	191.226	0.772749	0.493888	0.901528	2.19279	0.538462	0.945304	0.719365	0.102564	0
Bicuculine-Methiodide	2967	GABA	134.446	42	41.6384	110.603	30.378	0.683154	0.76413	0.152988	0.421772	0.802627	0.527778	0.25	0.111111	3.23753	3.17703	0.285112	11.2875	3.20109	6.92644	35.7815	0.193576	1328.29	0.456485	2	18	0.439024	10	10	13.8371	13.8371	4.85062	3.52991	0.476288	11.2875	4.38239	27.4507	0.159646	772.746	0.525138	0.33977	0.82266	2.69764	0.578947	0.978401	0.876518	0.184211	0.479621
Bicuculine-Methiodide	2968	GABA	96.0632	18	21.4995	53.3748	11.4316	0.577621	0.767032	0.209509	0.327541	0.516992	0.416667	0.166667	0.0833333	6.94219	4.55281	0.844927	16.0795	5.33685	8.25955	15.1074	0.54672	296.455	0.0858834	0	0	0	0	0	0	0	6.94219	4.55281	0.844927	16.0795	8.25955	15.1074	0.54672	296.455	0.0858834	0.577621	0.330739	1.86893	0.857143	0.680567	0.79732	0.214286	0
Bicuculine-Methiodide	2969	GABA	90.1897	21	30.4095	86.956	21.0286	0.560648	0.831916	0.134688	0.243253	0.547579	0.368421	0.157895	0.105263	4.50948	3.43443	0.296589	15.3926	4.29475	1.39288	26.1061	0.0533547	683.469	0.807654	0	0	0	0	0	0	0	4.50948	3.43443	0.296589	15.3926	1.39288	26.1061	0.0533547	683.469	0.807654	0.560648	0.964146	4.3478	0.619048	0.398253	0.184118	0.142857	0
Bicuculine-Methiodide	2971	GABA	76.9476	23	21.2564	64.7079	14.7205	0.914641	0.760107	0.306141	0.561121	1.33092	0.619048	0.428571	0.190476	3.49762	3.05775	0.334127	11.0836	3.34555	2.87336	18.0557	0.159139	334.264	0.526232	1	6	0.272727	0	0	0	0	3.52062	2.27421	1.20997	7.52653	0.896154	8.94356	0.112134	104.951	0.639694	0.572165	0.840934	2.94127	0.73913	1.0335	0.621941	0.130435	0
Bicuculine-Methiodide	2972	GABA	148.78	18	57.2944	143.054	37.453	0.326832	0.227561	0.0783146	0.299737	0.527968	0.428571	0	0	9.55264	5.08127	2.28706	20.0454	8.26556	2.34178	48.3446	0.0484393	2342.69	0.823733	0	0	0	0	0	0	0	9.55264	5.08127	2.28706	20.0454	2.34178	48.3446	0.0484393	2342.69	0.823733	0.326832	0.96151	8.41492	0.75	0.421676	0.192983	0.375	0.423811
Bicuculine-Methiodide	2973	GABA	70.1951	28	23.1554	66.2247	15.9495	0.584	0.868709	0.0967025	0.237193	0.456167	0.346154	0.153846	0.153846	2.59982	2.50284	0.204071	7.34903	2.50697	1.20691	19.845	0.0608167	395.279	0.783827	2	12	0.444444	12	12	28.4478	28.4478	2.69136	2.46605	0.691944	6.33625	0.343145	4.66883	0.0766653	22.1171	0.746117	0.240939	0.943438	2.45277	0.321429	1.05143	0.892789	0.0714286	0
Bicuculine-Methiodide	2974	GABA	103.307	65	27.0693	56.1541	20.3891	1.27165	0.895586	0.442791	1.08184	1.98935	0.810345	0.586207	0.396552	1.4701	2.00955	0.128631	12.9495	1.58934	4.4369	23.5487	0.188413	574.23	0.466374	4	48	0.75	15.3333	18	20.9633	41.2475	2.30157	2.53967	0.446587	5.62406	1.33065	3.85639	0.192666	29.7107	0.573605	0.721851	0.52565	0.848492	0.5	1.58982	0.909818	0.116667	1.20589
Bicuculine-Methiodide	2975	GABA	117.342	26	27.7839	77.5421	24.8226	0.963633	0.942997	0.255023	0.612566	1.26833	0.608696	0.391304	0.217391	4.56851	4.31264	0.199945	15.3028	4.51314	6.2718	25.5875	0.245112	694.054	0.367576	2	10	0.4	8	8	10.0583	10.0583	5.5886	3.59712	1.30713	10.0928	1.56362	16.3752	0.0964386	440.776	0.679128	0.620739	0.652226	3.06133	0.68	1.07293	0.932509	0.24	1.20955
Bicuculine-Methiodide	2976	GABA	95.5828	52	14.1777	53.0057	9.43627	0.712211	0.824579	0.112311	0.388415	0.856856	0.555556	0.266667	0.155556	1.62834	1.32781	0.0660379	5.24495	1.83813	4.21344	11.2815	0.373484	145.024	0.208074	2	21	0.411765	25	25	16.0921	16.0921	2.2925	1.97415	0.530742	4.72232	0.294098	7.0118	0.0418015	49.6909	0.845968	0.680758	0.327979	0.614688	0.276596	1.40065	1.04247	0.148936	1.76289
Bicuculine-Methiodide	2977	GABA	102.426	32	23.6586	48.687	14.5588	1.16461	1.0316	0.345556	0.623055	2.24351	0.724138	0.482759	0.310345	3.24699	3.11257	0.530763	14.3177	3.20081	8.54722	17.6858	0.483281	385.843	0.121356	1	10	0.322581	0	0	0	0	3.93832	3.51121	0.530763	14.3177	9.1135	14.4295	0.631588	291.266	0.0509854	0.87366	0.457455	1.51146	0.612903	1.37404	1.0166	0.193548	1.09696
Bicuculine-Methiodide	2978	GABA	110.325	44	37.4206	93.1035	28.7219	0.664157	0.773597	0.163774	0.347209	0.807586	0.5	0.263158	0.131579	2.55551	2.77141	0.0991262	11.8678	2.50738	3.60073	33.1611	0.108583	1112.63	0.646585	1	14	0.325581	0	0	0	0	3.58947	2.8977	0.142004	11.8678	3.80965	28.5999	0.133205	832.468	0.585081	0.51626	0.820808	2.10594	0.475	0.806862	0.751326	0.1	0
Bicuculine-Methiodide	2979	GABA	95.3182	45	27.7748	81.2676	19.3256	1.33161	1.09425	0.252357	1.03791	2.55666	0.707317	0.609756	0.414634	2.03471	2.28965	0.0683081	9.79639	2.11818	1.22171	23.8949	0.0511284	572.458	0.814898	2	14	0.318182	21	21	33.4983	33.4983	2.0272	1.93583	0.116229	5.71919	0.721202	8.39871	0.0809518	75.601	0.725044	1.38205	0.852592	1.84699	0.395349	1.00565	0.793561	0.0465116	0
Bicuculine-Methiodide	2980	GABA	87.857	25	25.3029	60.4758	17.6359	0.532686	0.479292	0.176588	0.428298	0.66151	0.608696	0.217391	0.0434783	3.66071	3.44395	0.415145	13.0035	3.51428	2.8173	21.6262	0.130272	475.631	0.592107	0	0	0	0	0	0	0	3.66071	3.44395	0.415145	13.0035	2.8173	21.6262	0.130272	475.631	0.592107	0.532686	0.479605	1.75569	0.64	0.723676	0.516765	0.24	1.15573
Bicuculine-Methiodide	2981	GABA	92.297	57	28.9702	85.2009	20.862	0.750181	0.871877	0.138284	0.283314	1.14288	0.481481	0.333333	0.185185	1.60928	1.99097	0.0417732	9.07036	1.61925	0.741594	25.2329	0.02939	637.249	0.889057	4	37	0.660714	15.6667	22	23.2435	40.2818	2.49014	1.8012	0.732902	4.82631	0.249744	5.00454	0.0507107	31.1156	0.818784	0.936825	0.923117	1.52145	0.214286	0.671311	0.552102	0.0357143	0
Bicuculine-Methiodide	2982	GABA	110.03	41	18.0422	72.937	19.6873	1.43312	1.14288	0.284866	1.17729	2.72579	0.722222	0.583333	0.472222	2.77421	3.43901	0.0717008	13.5028	2.68366	3.86352	18.4832	0.209028	356.557	0.428005	2	20	0.5	10	10	1.476	1.476	4.35486	2.81653	0.999428	9.20896	1.09133	14.1486	0.0918397	282.068	0.694736	0.634749	0.654521	1.80042	0.526316	1.30329	1.01491	0.184211	1.68428
Bicuculine-Methiodide	2983	GABA	82.1332	84	11.9213	28.2872	8.75785	1.66004	0.936316	0.80187	1.85922	2.43521	0.914634	0.756098	0.560976	0.989557	2.08698	0.0676831	13.5755	0.977776	0.989794	10.4129	0.0950544	109.409	0.682926	5	80	0.963855	18.25	21	6.73122	11.1285	0.989557	2.08698	0.0676831	13.5755	0.989794	10.4129	0.0950544	109.409	0.682926	1.66004	0.32306	0.319686	0.309524	2.28726	0.701627	0.0595238	0
Bicuculine-Methiodide	2984	GABA	100.574	49	15.1555	54.5306	11.0259	0.763998	0.889938	0.120992	0.373321	0.935978	0.510638	0.340426	0.170213	2.0953	2.18393	0.114826	9.25271	2.05254	4.38278	12.5068	0.350431	175.629	0.231369	2	25	0.520833	14	14	13.572	13.572	3.03955	2.05245	0.552967	6.52922	0.581349	10.634	0.0817226	142.666	0.736582	0.236412	0.347872	0.728897	0.326531	1.42426	0.921955	0.0816327	0
Bicuculine-Methiodide	2985	GABA	60.7939	32	14.5117	45.048	11.2849	1.31101	0.879492	0.607023	1.36127	1.96456	0.8	0.666667	0.4	1.96109	2.74219	0.0265707	10.9828	1.89981	1.29762	12.9339	0.100327	168.97	0.668538	4	26	0.83871	7.66667	9	11.4112	22.4429	7.05689	3.41287	4.64362	9.47015	0.207522	7.18307	0.0288904	51.6396	0.890837	0.117694	0.725459	1.42269	0.5	1.72381	0.877045	0.125	0
Bicuculine-Methiodide	2986	GABA	112.865	25	39.227	102.84	30.6015	0.527644	0.61564	0.146533	0.268403	0.47691	0.4	0.2	0.1	4.81067	4.52169	0.381211	13.8691	4.51461	2.51586	35.0896	0.0716983	1237.61	0.750297	1	7	0.291667	0	0	0	0	6.61902	4.47653	0.562442	13.8691	1.86704	34.7692	0.0536981	1212.38	0.806542	0.387169	0.911174	4.28499	0.636364	0.764699	0.726454	0.272727	0.961644
Bicuculine-Methiodide	2987	GABA	123.74	22	43.0095	117.581	31.6817	0.711529	0.896899	0.203365	0.281528	0.843617	0.4	0.25	0.15	5.89238	4.50958	0.156984	17.9118	5.62454	3.01502	37.6521	0.0800757	1426.77	0.725431	0	0	0	0	0	0	0	5.89238	4.50958	0.156984	17.9118	3.01502	37.6521	0.0800757	1426.77	0.725431	0.711529	0.950231	5.59912	0.681818	0.415017	0.264177	0.181818	0
Bicuculine-Methiodide	2988	GABA	46.0759	21	14.4496	31.8052	10.145	1.42588	1.16212	0.262991	1.34203	2.62758	0.647059	0.529412	0.470588	2.22877	2.1863	0.0341321	7.28992	2.19409	0.97484	12.4461	0.0783247	155.856	0.730561	2	12	0.6	11	11	29.0255	29.0255	3.33863	2.99604	0.39579	7.28992	0.286083	5.5094	0.0519264	30.4354	0.812294	0.265481	0.543075	1.25113	0.578947	1.34502	1.01266	0.105263	0
Bicuculine-Methiodide	2989	GABA	61.6645	26	16.0761	43.8015	15.0121	1.45086	0.95393	0.464713	1.21876	2.51709	0.9	0.6	0.4	2.49608	2.95461	0.437008	11.3112	2.37171	1.64282	15.4662	0.10622	241.903	0.652798	2	14	0.56	8	8	1.80753	1.80753	4.93912	4.1525	0.594916	11.3112	0.649527	11.6032	0.0559781	135.057	0.799198	1.09434	0.701922	1.73135	0.727273	1.75039	0.993724	0.136364	0
Bicuculine-Methiodide	2990	GABA	71.6466	33	10.2457	26.7738	6.78653	1.33705	0.876834	0.612259	1.27304	2.09811	0.806452	0.612903	0.354839	2.23896	1.40804	0.241603	6.01276	2.17111	2.0204	8.45187	0.239047	75.5162	0.377172	1	12	0.375	0	0	0	0	2.53566	1.43805	0.810688	4.82512	0.899792	5.737	0.145632	36.1793	0.56413	1.20206	0.110944	0.248399	0.757576	1.4936	0.805631	0.212121	2.1911
Bicuculine-Methiodide	2991	GABA	61.6485	22	13.9945	44.1945	11.5475	1.01163	0.85384	0.276275	0.78658	1.48173	0.666667	0.5	0.277778	2.77529	2.55737	0.644748	9.82316	2.80221	1.80197	12.7023	0.141861	164.596	0.564792	1	5	0.238095	0	0	0	0	2.9928	2.77824	0.7702	8.3616	0.744028	8.46479	0.119153	88.2356	0.640577	0.619901	0.550855	1.61712	0.75	1.26202	0.836718	0.2	0
Bicuculine-Methiodide	2992	GABA	65.4262	22	10.3371	36.686	9.22612	1.29172	0.929959	0.553967	1.09017	1.72162	0.8	0.65	0.35	3.11554	3.70393	0.413824	15.1427	2.97392	3.80865	9.02678	0.421928	95.9886	0.165276	2	10	0.47619	6	6	8.09517	8.09517	4.59846	5.05018	0.413824	15.1427	0.848535	12.5818	0.0674416	159.021	0.763245	0.748519	0.382205	1.19077	0.772727	1.44808	0.952035	0.136364	0
Bicuculine-Methiodide	2993	GABA	131.431	81	14.059	36.9103	9.29531	1.26429	0.89693	0.507304	1.08816	1.97174	0.810127	0.658228	0.329114	1.64289	1.14581	0.141744	7.0644	1.62261	3.45883	11.4046	0.303282	142.029	0.285783	5	50	0.625	14.5	21	8.78799	15.7613	2.38226	1.69777	0.934318	5.12636	0.547413	4.19536	0.138492	19.5078	0.589829	0.78935	0.194668	0.319818	0.654321	1.69974	0.831721	0.123457	2.27926
Bicuculine-Methiodide	2994	GABA	104.941	55	14.0343	48.0343	10.2814	1.49702	1.00309	0.406679	1.64258	2.29476	0.788462	0.634615	0.519231	1.96666	1.90456	0.31187	10.0727	1.90801	2.60095	12.0238	0.216318	151.336	0.415132	4	32	0.592593	13.6667	23	8.59742	13.3426	3.2671	2.5668	1.24476	8.83803	1.23617	8.05817	0.150586	68.0155	0.546515	0.845967	0.457728	0.889524	0.555556	1.7068	0.836822	0.0925926	0
Bicuculine-Methiodide	2995	GABA	140.525	33	35.4831	113.736	32.8138	1.01692	0.832562	0.3216	0.661285	1.57057	0.733333	0.5	0.266667	4.44658	4.73325	0.318277	15.8783	4.25833	3.31006	34.0138	0.0973151	1167.9	0.676721	1	15	0.46875	0	0	0	0	5.44335	2.56724	1.68795	9.27955	1.59865	18.4891	0.0726272	573.408	0.74918	0.360242	0.761562	3.34432	0.71875	0.924622	0.806774	0.15625	0
Bicuculine-Methiodide	2996	GABA	213.211	79	53.0963	162.824	43.6963	1.15485	0.930191	0.352449	0.943507	1.89535	0.75	0.541667	0.305556	2.70159	2.91665	0.12532	12.0409	2.69888	5.31517	48.3326	0.109971	2364.29	0.642962	4	44	0.564103	12.3333	15	14.3861	26.4335	4.03463	3.44249	0.676018	10.684	1.87799	19.1256	0.0835561	545.154	0.717847	1.17928	0.740858	2.02512	0.581081	1.16565	0.864661	0.148649	1.08909
Bicuculine-Methiodide	2997	GABA	106.599	62	19.7535	94.5945	22.9128	1.04957	1.04014	0.164127	0.465409	1.96152	0.566038	0.433962	0.320755	1.79462	2.96006	0.0180278	13.1828	1.71934	1.69671	21.3242	0.0795677	457.599	0.726916	3	32	0.52459	9.5	12	1.83068	2.69404	3.22911	3.44704	0.333177	10.912	0.773715	17.0542	0.0478746	391.29	0.825719	0.296005	0.887384	1.55073	0.309091	0.936602	0.843795	0.0909091	0
Bicuculine-Methiodide	2998	GABA	236.564	39	60.3611	177.669	40.8952	0.352968	0.334103	0.108933	0.232752	0.42921	0.405405	0.135135	0	6.22537	4.30606	0.937683	16.1108	6.06575	20.6405	47.2431	0.436901	2657.94	0.153573	0	0	0	0	0	0	0	6.22537	4.30606	0.937683	16.1108	20.6405	47.2431	0.436901	2657.94	0.153573	0.352968	0.751038	4.67549	0.641026	0.496734	0.347682	0.25641	0.594798
Bicuculine-Methiodide	2999	GABA	105.545	22	36.4812	102.218	25.8051	0.284847	0.269666	0.0594706	0.168731	0.480822	0.285714	0	0	5.31185	3.74977	0.596398	12.7354	4.79751	1.74524	31.5491	0.0553182	998.39	0.801317	0	0	0	0	0	0	0	5.31185	3.74977	0.596398	12.7354	1.74524	31.5491	0.0553182	998.39	0.801317	0.284847	0.968471	4.8675	0.625	0.390952	0.239181	0.3125	0
Bicuculine-Methiodide	3000	GABA	132.445	70	26.2198	70.7223	19.1622	1.41268	0.945807	0.45339	1.46817	2.15848	0.8125	0.640625	0.453125	1.95407	2.54561	0.061131	12.7954	1.89208	1.67308	22.9027	0.0730517	527.335	0.746225	4	42	0.608696	18	29	18.8258	38.8512	2.82765	2.6971	0.635871	7.71599	0.544115	4.81902	0.101363	29.1094	0.670435	1.24422	0.532047	1.02126	0.515152	1.73262	1.02026	0.121212	2.538
Bicuculine-Methiodide	3001	GABA	105.575	22	29.8882	88.934	25.8295	0.934839	0.912041	0.124827	0.668691	1.57587	0.631579	0.473684	0.263158	5.06252	5.09418	0.509608	15.2931	4.79887	1.90767	27.8675	0.0684549	780.236	0.760143	1	7	0.333333	0	0	0	0	6.43244	2.54375	2.94385	9.38853	1.13161	14.038	0.333401	342.271	0.456088	0.98083	0.771358	3.87791	0.666667	1.30498	0.867243	0.142857	0
Bicuculine-Methiodide	3002	GABA	176.232	33	53.774	165.264	38.1838	0.477369	0.497297	0.154664	0.312131	0.587496	0.419355	0.16129	0.0322581	5.50726	3.03782	0.355736	11.6062	5.34037	4.54586	46.4129	0.0979439	2174.82	0.675005	1	5	0.15625	0	0	0	0	6.27958	2.46956	2.11831	10.0274	1.42646	26.6179	0.0538259	773.297	0.806133	0.32332	0.937762	5.1645	0.727273	0.596895	0.523014	0.212121	0.371613
Bicuculine-Methiodide	3003	GABA	76.1565	22	20.8665	70.2594	23.4095	0.860776	0.817891	0.197428	0.532242	1.15102	0.631579	0.421053	0.157895	3.79959	5.30842	0.162361	15.4388	3.46166	1.20768	22.1416	0.0545437	491.708	0.803811	1	11	0.52381	0	0	0	0	8.51694	5.74188	0.587231	15.4388	1.72616	25.9976	0.0663969	678.854	0.766455	0.208667	0.871336	3.1599	0.380952	0.734309	1.0157	0.142857	0
Bicuculine-Methiodide	3004	GABA	113.62	21	21.8466	54.921	15.9009	0.88948	0.915136	0.184391	0.341773	1.56565	0.473684	0.368421	0.263158	5.681	4.35847	0.449806	17.8586	5.41048	1.38784	19.056	0.0728298	365.056	0.746891	1	7	0.35	0	0	0	0	9.70361	3.01351	5.9783	13.115	1.34015	17.8807	0.0754049	321.795	0.742629	0.389491	0.0709196	0.402894	0.666667	1.03563	0.896394	0.238095	0
Bicuculine-Methiodide	3005	GABA	275.641	76	70.2448	171.691	51.529	0.895916	0.918929	0.161921	0.46602	1.3822	0.608696	0.391304	0.231884	3.80294	4.19669	0.0480208	18.8837	3.62685	2.17371	61.5634	0.0353085	3794.78	0.868235	3	21	0.28	24.5	42	84.8079	169.051	4.96755	4.32447	0.244504	15.6939	1.54117	39.4672	0.0392086	1764.22	0.854778	0.630783	0.307928	1.1317	0.394366	0.667615	0.624746	0.084507	1.12417
Bicuculine-Methiodide	3006	GABA	80.0794	36	19.8691	53.6939	13.5994	1.24052	1.0569	0.191356	0.864701	2.28289	0.666667	0.5	0.366667	2.15323	2.17612	0.165593	9.15125	2.22443	4.06568	16.5328	0.245916	289.863	0.366321	2	14	0.4	7	7	2.97571	2.97571	1.84572	0.967219	0.592866	3.41147	0.658543	6.44382	0.120051	66.9528	0.619772	0.894576	0.670508	1.53411	0.53125	1.65871	0.913341	0.15625	0
Bicuculine-Methiodide	3007	GABA	63.6637	30	14.4809	37.9956	9.53177	1.40363	1.00268	0.54865	1.27141	2.26718	0.857143	0.571429	0.392857	2.1953	2.27342	0.0357771	11.7299	2.12212	4.38079	11.4492	0.382629	150.275	0.19938	2	16	0.551724	15	15	19.6168	19.6168	2.71818	2.63465	0.87381	5.79703	0.459319	4.27056	0.133306	24.2594	0.606385	1.15573	0.559831	1.229	0.566667	1.33603	0.71816	0.1	0
Bicuculine-Methiodide	3008	GABA	50.5434	32	8.29974	38.5037	8.62678	1.27307	1.02564	0.417128	0.983713	1.87917	0.793103	0.551724	0.37931	1.66559	2.25943	0.0842021	10.8367	1.57948	0.800442	8.42691	0.0949864	71.6535	0.683113	1	22	0.709677	0	0	0	0	3.44801	2.02503	0.57561	6.26856	0.326607	7.96098	0.041026	63.4839	0.848576	0.359617	0.761795	1.24205	0.483871	1.43236	0.974652	0.0645161	0
Bicuculine-Methiodide	3009	GABA	117.376	42	14.7284	85.3286	21.6289	1.21324	1.07932	0.210624	0.644225	2.13396	0.65	0.475	0.425	2.86283	5.17204	0.0890505	18.4923	2.79467	2.66578	18.3101	0.14559	342.368	0.556255	3	32	0.780488	11.5	15	9.8569	10.2712	7.71219	2.20076	4.77191	9.87631	0.488279	14.0895	0.0989526	379.918	0.69608	1.53967	0.700649	2.00584	0.380952	1.64324	1.06974	0.119048	0
Bicuculine-Methiodide	3010	GABA	134.704	32	45.8349	116.811	30.5794	0.536832	0.414119	0.231506	0.465868	0.74257	0.555556	0.222222	0.037037	4.60664	4.0561	0.237697	16.061	4.20951	4.77688	38.6672	0.123538	1517.97	0.608541	0	0	0	0	0	0	0	4.60664	4.0561	0.237697	16.061	4.77688	38.6672	0.123538	1517.97	0.608541	0.536832	0.867165	3.76809	0.689655	0.636161	0.434879	0.206897	1.03475
Bicuculine-Methiodide	3011	GABA	75.4881	15	29.7668	72.329	19.5581	0.402876	0.342862	0.165159	0.227696	0.563744	0.461538	0.230769	0	5.39201	3.52093	1.42089	13.1779	5.03254	1.98026	25.1072	0.0788723	634.292	0.728953	0	0	0	0	0	0	0	5.39201	3.52093	1.42089	13.1779	1.98026	25.1072	0.0788723	634.292	0.728953	0.402876	0.958151	5.16636	0.533333	0.509871	0.366166	0.2	0
Bicuculine-Methiodide	3012	GABA	249.811	70	57.0214	165.024	38.5923	0.886216	0.880812	0.237869	0.551404	1.1876	0.636364	0.318182	0.212121	3.5519	3.18288	0.0308058	15.0723	3.56872	13.9859	46.6347	0.299904	2370.4	0.290063	2	19	0.275362	23	23	55.5427	55.5427	4.51398	3.10259	0.535601	11.0364	4.41109	19.4424	0.201915	445.053	0.473609	0.639324	0.660598	2.39166	0.647059	1.06803	0.891047	0.176471	1.27087
Bicuculine-Methiodide	3013	GABA	116.293	30	26.6352	88.6416	21.3743	0.515529	0.634938	0.182332	0.326018	0.524496	0.409091	0.136364	0.0909091	4.47195	3.36423	0.326221	11.4882	3.87644	2.49117	24.0196	0.103714	583.147	0.659447	0	0	0	0	0	0	0	4.47195	3.36423	0.326221	11.4882	2.49117	24.0196	0.103714	583.147	0.659447	0.515529	0.580683	2.3286	0.583333	0.645395	0.789787	0.25	1.26333
Bicuculine-Methiodide	3014	GABA	56.2212	32	14.4965	42.8738	10.7155	0.810977	0.835738	0.262092	0.436662	1.07302	0.666667	0.285714	0.142857	2.14931	1.84861	0.13336	6.86643	1.75691	1.99238	12.5903	0.158247	162.485	0.528161	1	7	0.225806	0	0	0	0	2.78703	1.74072	0.706774	5.49502	1.68399	6.89303	0.272932	57.5396	0.340695	0.756012	0.702716	1.27444	0.608696	0.921823	0.809405	0.26087	1.48349
Bicuculine-Methiodide	3015	GABA	65.9715	34	20.0435	48.8228	16.0296	1.23262	1.02516	0.368306	0.851585	2.15563	0.78125	0.53125	0.34375	1.99914	2.82116	0.174668	13.8635	1.94034	0.675284	18.1353	0.0372358	329.346	0.861559	3	25	0.757576	9	13	17.1197	32.8413	6.25411	4.56294	3.13397	10.8933	0.247376	6.83617	0.033119	58.0548	0.876152	1.10722	0.728105	1.45558	0.558824	1.54324	1.07836	0.0882353	0
Bicuculine-Methiodide	3016	GABA	109.762	36	17.5107	52.204	13.8265	0.918184	0.836188	0.297892	0.667337	1.43665	0.676471	0.411765	0.176471	3.13605	3.62398	0.283214	13.6076	3.04894	1.66279	15.6887	0.105987	248.899	0.653413	4	22	0.628571	5.66667	6	4.98385	7.79888	5.14522	3.87846	1.59778	11.5315	1.04842	11.5069	0.0902604	134.588	0.696764	0.493394	0.089061	0.2793	0.583333	1.30537	0.858463	0.166667	1.22485
Bicuculine-Methiodide	3017	GABA	104.059	62	15.052	44.9886	10.1636	1.39118	1.0778	0.294945	1.37502	2.4381	0.684211	0.578947	0.45614	1.62573	1.64793	0.0632456	7.17239	1.67837	3.85681	12.2498	0.314848	164.931	0.271533	4	43	0.704918	15	19	13.6463	19.2367	2.73868	1.90298	0.607248	5.59306	0.429713	6.7149	0.0633625	47.0255	0.775917	0.818144	0.193001	0.329236	0.372881	1.57043	1.08132	0.0677966	0
Bicuculine-Methiodide	3018	GABA	64.081	60	13.2776	42.1628	9.83523	1.45453	0.98798	0.534963	1.24865	2.45197	0.810345	0.655172	0.465517	1.08612	1.66122	0.085276	9.65821	1.06802	2.68748	11.3706	0.236353	136.513	0.381505	3	53	0.898305	18	22	13.0643	14.9314	1.6964	0.650686	1.03583	2.26976	1.00718	1.88596	0.534042	4.57128	0.0922609	0.793805	0.630147	0.684414	0.283333	1.51182	1.01422	0.05	0
Bicuculine-Methiodide	3020	GABA	116.584	32	35.3584	92.3359	27.3532	1.12107	0.998029	0.369786	0.677211	1.65003	0.766667	0.5	0.3	3.76076	3.20431	0.242501	10.281	3.64323	2.10841	31.5398	0.0668491	999.205	0.765064	1	6	0.193548	0	0	0	0	3.61147	3.10458	0.435858	8.56911	0.988631	17.4649	0.0739899	464.555	0.74679	1.10853	0.792015	2.97858	0.78125	1.37438	0.963231	0.15625	0
Bicuculine-Methiodide	3021	GABA	103.679	37	18.09	67.3472	15.6889	1.33902	0.995961	0.497534	1.05338	2.29825	0.8	0.6	0.366667	2.91365	3.6678	0.0765506	12.1697	2.80214	6.19087	15.7597	0.39283	286.693	0.190031	1	18	0.5	0	0	0	0	5.34204	3.08826	1.24911	9.08918	1.81665	11.8581	0.158922	172.999	0.527359	1.27363	0.646149	1.8609	0.5625	1.49571	0.899589	0.1875	1.45747
Bicuculine-Methiodide	3022	GABA	103.239	35	36.5459	79.6842	30.5154	1.03141	0.978828	0.272361	0.563297	1.81036	0.625	0.375	0.28125	2.92153	3.26422	0.0855862	12.3501	2.94968	0.906524	33.6537	0.0269368	1133.39	0.897831	2	19	0.558824	22	22	74.1492	74.1492	4.23222	1.8875	1.4077	7.3312	0.599538	13.4192	0.0485245	306.46	0.823588	0.432715	0.668621	2.03023	0.617647	1.44685	1.01858	0.0588235	0
Bicuculine-Methiodide	3023	GABA	84.1574	55	15.9751	59.6446	13.421	1.41666	0.936872	0.575695	1.19426	2.16205	0.865385	0.692308	0.403846	1.57886	2.37015	0.0565862	11.31	1.53014	1.22819	14.7022	0.0835377	217.663	0.715387	3	47	0.87037	21.5	23	22.6654	26.7215	3.04233	2.17643	1.50336	4.5813	0.254367	3.12867	0.0813019	9.8533	0.721858	0.411818	0.652418	1.01677	0.5	1.48132	0.879828	0.0740741	0
Bicuculine-Methiodide	3024	GABA	204.149	66	40.4876	105.254	35.5209	1.15953	0.9494	0.330247	0.898696	2.07079	0.75	0.53125	0.328125	3.14076	3.96619	0.132221	17.1549	3.09317	3.68134	37.907	0.0971152	1450.49	0.677267	3	41	0.630769	18	19	53.8108	101.3	6.91926	4.22218	0.765077	13.8702	1.13523	24.5075	0.0471461	712.87	0.828039	0.689861	0.226811	0.712358	0.469697	1.14589	0.826363	0.151515	1.68753
Bicuculine-Methiodide	3025	GABA	57.2823	32	14.1383	36.9944	10.7767	1.52336	0.883471	0.873529	1.42339	2.2307	0.925926	0.777778	0.444444	1.67071	2.26308	0.0720694	8.82684	1.79007	1.47219	12.4839	0.117927	158.015	0.622562	3	22	0.709677	13	14	18.1052	21.8795	2.71415	1.50593	1.6493	3.779	0.397882	3.62775	0.109506	13.3239	0.645064	0.653558	0.635201	1.17373	0.482759	1.25388	0.816765	0.103448	0
Bicuculine-Methiodide	3026	GABA	146.347	57	25.8841	103.1	25.2564	0.829269	0.86488	0.200946	0.502348	1.18167	0.574074	0.351852	0.203704	2.63239	3.40462	0.0554617	13.9311	2.56749	7.45608	24.461	0.304815	653.934	0.283859	3	30	0.535714	9.5	10	6.33636	6.46746	4.98554	4.21183	0.170012	13.9311	1.81822	34.168	0.0532141	1170.76	0.808109	0.392445	0.592468	1.54832	0.410714	0.920784	0.838576	0.0714286	0
Bicuculine-Methiodide	3027	GABA	90.0446	65	18.7288	50.5381	14.6823	1.12684	0.916296	0.444341	0.770889	1.73071	0.754098	0.491803	0.327869	1.40246	1.50239	0.075	7.43799	1.3853	1.83148	16.7276	0.109488	283.169	0.64422	3	40	0.625	18.5	20	9.39228	16.2182	2.24116	1.63073	0.211026	6.79115	2.76698	7.74774	0.357134	67.6837	0.224386	0.760923	0.334098	0.470058	0.349206	1.04746	0.7304	0.0952381	1.52364
Bicuculine-Methiodide	3028	GABA	52.9277	25	7.63224	23.5821	5.4833	1.34414	1.05657	0.314505	1.11714	2.27149	0.73913	0.608696	0.391304	2.20532	2.79816	0.182453	9.70272	2.11711	0.959342	6.5756	0.145894	44.1589	0.555564	2	17	0.708333	10	10	11.0908	11.0908	5.1783	4.86735	0.740671	9.70272	0.586348	8.01595	0.0731477	64.5992	0.745937	1.74318	0.0819601	0.180748	0.6	1.28954	0.75261	0.12	0
Bicuculine-Methiodide	3030	GABA	119.88	41	37.0974	91.3402	26.6715	0.994252	0.933112	0.267364	0.530041	1.69182	0.611111	0.444444	0.277778	3.19395	3.12722	0.188725	10.7642	2.92389	2.55328	32.2067	0.0792778	1043.79	0.727764	3	16	0.4	10.5	16	31.9986	58.1617	4.35033	3.11559	0.776858	10.3172	0.919942	14.3741	0.0787845	230.171	0.740569	0.423107	0.726718	2.17797	0.447368	1.02225	0.982197	0.184211	1.38631
Bicuculine-Methiodide	3031	GABA	259.592	34	84.2298	254.39	58.2431	0.232396	0.173224	0.102196	0.194128	0.356155	0.266667	0	0	8.19083	4.18566	1.64016	20.6614	7.63505	3.94762	72.304	0.0545975	5243.46	0.803637	0	0	0	0	0	0	0	8.19083	4.18566	1.64016	20.6614	3.94762	72.304	0.0545975	5243.46	0.803637	0.232396	0.979961	7.70878	0.6875	0.297625	0.159162	0.1875	0.27642
Bicuculine-Methiodide	3032	GABA	75.6574	35	17.743	62.8209	19.0445	1.39139	1.07962	0.259213	1.25789	2.41218	0.677419	0.580645	0.451613	2.32425	3.27242	0.285675	12.9853	2.16164	1.03719	18.376	0.0564427	338.752	0.797709	2	24	0.705882	13	13	1.36533	1.36533	4.96559	3.72927	0.766832	12.9853	1.45166	17.2583	0.0841139	299.956	0.713729	0.290634	0.822476	1.83019	0.484848	1.68077	1.08404	0.0909091	0
Bicuculine-Methiodide	3033	GABA	152.264	42	40.181	99.8634	25.8216	0.688363	0.726508	0.277676	0.383734	0.774726	0.566667	0.266667	0.1	3.93056	2.63935	0.331874	11.0297	3.62534	10.5102	32.0962	0.32746	1140.63	0.25668	0	0	0	0	0	0	0	3.93056	2.63935	0.331874	11.0297	10.5102	32.0962	0.32746	1140.63	0.25668	0.688363	0.655855	2.43569	0.6875	0.798133	0.780263	0.1875	0.943766
Bicuculine-Methiodide	3034	GABA	55.3453	22	15.1763	44.0855	13.4528	1.35114	1.1655	0.199505	1.17994	2.67182	0.611111	0.555556	0.444444	2.55404	2.81533	0.090934	10.6491	2.5157	1.67983	14.2417	0.117951	205.648	0.6225	2	16	0.761905	9	9	6.82641	6.82641	5.91402	3.17926	2.54386	10.6491	0.583342	12.0433	0.048437	145.381	0.82374	0.170386	0.734067	1.93463	0.5	1.0806	0.939391	0.1	0
Bicuculine-Methiodide	3035	GABA	153.851	47	52.552	126.738	39.1089	1.09949	0.957863	0.312901	0.815668	1.7402	0.666667	0.511111	0.266667	3.34459	3.33591	0.311949	13.3302	3.27342	3.68866	46.1736	0.0798868	2145.61	0.725982	2	18	0.391304	31	31	103.481	103.481	3.84235	2.78628	0.638822	9.20826	1.74205	17.0703	0.101298	424.943	0.665927	0.654218	0.823774	2.75518	0.574468	1.14301	0.917489	0.106383	0
Bicuculine-Methiodide	3036	GABA	114.901	19	37.8579	108.692	30.3685	0.769187	0.878362	0.173152	0.444555	0.966341	0.533333	0.266667	0.133333	6.7126	5.84416	0.0700928	17.519	6.04743	1.57245	34.2821	0.0458679	1177.74	0.832268	1	5	0.277778	0	0	0	0	7.23874	2.46419	4.17732	10.6344	1.34537	18.4574	0.0700594	473.349	0.75538	0.636974	0.945959	6.03843	0.764706	0.994384	0.894068	0.235294	0
Bicuculine-Methiodide	3037	GABA	71.0876	22	21.8408	64.6966	16.8479	1.00017	0.894812	0.349155	0.510263	1.40051	0.736842	0.473684	0.210526	3.38516	3.08033	0.21068	9.91095	3.23125	1.51688	19.4457	0.078006	380.437	0.731499	1	7	0.333333	0	0	0	0	4.50368	3.21741	0.497941	9.91095	1.06698	17.4254	0.0612312	304.785	0.782523	0.763114	0.910097	3.08079	0.666667	1.1703	0.895282	0.142857	0
Bicuculine-Methiodide	3038	GABA	106.232	19	34.5873	100.465	22.8864	0.38517	0.303235	0.0763562	0.461245	0.670928	0.533333	0.133333	0	6.04467	3.98434	0.963502	15.9192	5.59116	2.67349	29.2042	0.0915445	860.034	0.692667	0	0	0	0	0	0	0	6.04467	3.98434	0.963502	15.9192	2.67349	29.2042	0.0915445	860.034	0.692667	0.38517	0.945711	5.58138	0.588235	0.529519	0.209395	0.294118	0
Bicuculine-Methiodide	3039	GABA	62.1901	29	19.4552	51.5955	13.7588	1.20923	0.847373	0.392106	1.22813	2.02419	0.772727	0.590909	0.318182	1.91397	1.90493	0.087818	7.30737	2.14449	2.13629	16.7135	0.127819	283.905	0.598047	1	6	0.214286	0	0	0	0	1.82997	1.92203	0.200506	5.44495	0.8217	9.11091	0.0873819	101.22	0.704597	1.3012	0.829642	1.8427	0.625	1.31333	0.784382	0.166667	0
Bicuculine-Methiodide	3040	GABA	90.9898	47	24.9074	58.3104	17.1791	1.10482	0.940952	0.210777	0.925278	1.69706	0.666667	0.547619	0.285714	2.03824	2.34424	0.128655	9.30571	1.93595	4.85638	20.8366	0.23307	457.749	0.386845	3	25	0.543478	12.5	14	23.0762	25.7508	2.90129	1.57414	1.35138	4.70188	0.389852	4.65442	0.0904777	28.475	0.72176	1.24473	0.634578	1.25522	0.431818	1.1434	0.809998	0.136364	1.00665
Bicuculine-Methiodide	3041	GABA	60.4589	33	16.5985	51.7342	11.6407	0.907556	0.847388	0.285797	0.755057	1.24107	0.677419	0.451613	0.16129	1.88934	2.56367	0.0776466	12.6884	1.83209	1.92491	14.2057	0.135502	205.509	0.579632	3	25	0.78125	10.5	13	16.325	18.485	0.760338	0.179095	0.626817	0.963862	0.222565	0.870613	0.255641	0.807503	0.351426	0.885266	0.855691	1.61669	0.393939	1.07751	0.870195	0.151515	0
Bicuculine-Methiodide	3042	GABA	76.8699	47	12.5222	38.8519	8.05007	1.45183	1.08581	0.446074	1.30913	2.49568	0.75	0.613636	0.431818	1.64363	2.08144	0.0241868	8.91892	1.63553	4.7698	9.38369	0.508308	110.805	0.106269	3	32	0.695652	10.5	11	9.65571	9.71219	2.31752	1.6133	0.554979	4.31339	0.178057	5.06627	0.0428678	27.575	0.847765	1.05084	0.394435	0.659134	0.391304	1.74342	1.01125	0.108696	0
Bicuculine-Methiodide	3043	GABA	51.7238	41	10.1627	43.0486	8.61825	0.952558	0.812868	0.203446	0.845937	1.55287	0.657895	0.526316	0.236842	1.3122	1.64196	0.0645368	7.07926	1.26156	1.30642	9.33117	0.140006	88.7774	0.569085	2	27	0.675	14	14	7.68878	7.68878	3.43859	1.7619	1.86343	6.03976	0.212883	4.66636	0.0740036	26.7364	0.764221	0.594848	0.832279	1.07621	0.325	1.3875	0.681907	0.075	0
Bicuculine-Methiodide	3044	GABA	117.649	61	17.6517	53.2204	15.0864	1.29612	1.0171	0.439431	1.01084	2.28701	0.8	0.563636	0.381818	1.91251	2.58141	0.0590762	12.1301	1.92867	3.85899	15.9593	0.241802	269.59	0.372787	3	42	0.7	12	18	13.3064	13.8334	2.57669	1.73586	0.976334	6.69005	1.86308	4.89217	0.279514	47.7743	0.354181	1.85928	0.306524	0.601037	0.491228	1.78741	1.08128	0.122807	1.39889
Bicuculine-Methiodide	3045	GABA	74.2964	25	20.7131	60.4041	13.8556	0.734287	0.748857	0.160816	0.474479	1.01739	0.590909	0.318182	0.227273	3.08506	2.94282	0.240067	10.3904	2.97185	4.25146	17.1006	0.248615	310.505	0.362133	1	5	0.208333	0	0	0	0	5.64842	2.74941	3.32356	9.38166	2.69133	8.99992	0.286151	91.4295	0.371996	0.704928	0.813015	2.51684	0.5	0.855906	0.578139	0.125	0
Bicuculine-Methiodide	3046	GABA	126.525	42	27.8203	89.557	20.8145	0.922818	0.801423	0.240889	0.653254	1.1673	0.666667	0.461538	0.230769	2.99587	2.48115	0.254558	13.715	3.0125	4.60103	24.1338	0.190647	603.608	0.462072	1	5	0.121951	0	0	0	0	2.72083	1.59414	0.833083	8.09446	2.02052	12.7573	0.289792	285.085	0.364526	0.857166	0.693645	2.14057	0.682927	1.09488	0.803169	0.195122	1.34402
Bicuculine-Methiodide	3047	GABA	104.338	25	37.9358	95.6816	25.8722	0.587133	0.823058	0.0724051	0.191417	0.55378	0.4	0.2	0.15	4.8237	3.78494	0.252715	13.1546	4.17352	1.53479	32.4329	0.047322	1054.25	0.827431	0	0	0	0	0	0	0	4.8237	3.78494	0.252715	13.1546	1.53479	32.4329	0.047322	1054.25	0.827431	0.587133	0.862535	3.74979	0.454545	0.688074	0.823667	0.0909091	0
Bicuculine-Methiodide	3048	GABA	262.154	41	81.5766	202.52	56.613	0.478914	0.653872	0.110714	0.228277	0.404237	0.351351	0.189189	0.108108	6.67887	4.41221	0.391717	15.683	6.394	9.24877	69.6014	0.132882	4929.89	0.585851	0	0	0	0	0	0	0	6.67887	4.41221	0.391717	15.683	9.24877	69.6014	0.132882	4929.89	0.585851	0.478914	0.765067	5.01413	0.589744	0.663841	0.771899	0.179487	0.914411
Bicuculine-Methiodide	3049	GABA	77.6292	25	27.761	74.8923	19.1098	0.391096	0.60894	0.123732	0.242482	0.40174	0.304348	0.130435	0.0434783	3.23455	2.72287	0.385686	10.1573	3.10517	0.898369	23.8143	0.0377239	567.928	0.859876	1	5	0.208333	0	0	0	0	3.66972	2.13402	1.48453	7.67451	0.712384	11.4045	0.0707034	163.066	0.754902	0.326009	0.955282	3.08991	0.36	0.335593	0.145738	0.08	0
Bicuculine-Methiodide	3050	GABA	155.59	46	21.7446	82.6633	21.8424	1.14371	1.1522	0.0991745	0.593497	2.18699	0.575	0.475	0.275	3.44842	4.40726	0.189283	15.221	3.38238	9.66277	19.5343	0.494657	474.958	0.114312	2	26	0.577778	19	19	7.99442	7.99442	6.48096	3.36374	2.04474	10.0156	0.561235	13.1166	0.0385252	225.244	0.860363	0.148306	0.531291	1.83696	0.52381	1.46147	1.11712	0.119048	0
Bicuculine-Methiodide	3051	GABA	108.091	25	40.0657	92.7537	27.4005	0.550251	0.35204	0.353343	0.502618	0.794014	0.75	0.3	0	5.05635	3.8873	0.386916	14.3091	4.32363	4.172	34.0678	0.122462	1178.02	0.611208	0	0	0	0	0	0	0	5.05635	3.8873	0.386916	14.3091	4.172	34.0678	0.122462	1178.02	0.611208	0.550251	0.856696	3.85837	0.681818	0.700658	0.385634	0.318182	0.800953
Bicuculine-Methiodide	3052	GABA	92.3536	42	8.16185	33.8621	5.42565	1.36777	1.00354	0.343059	1.4157	2.31861	0.717949	0.615385	0.461538	2.13318	2.59985	0.105304	13.5101	2.1989	3.56759	5.9413	0.600473	48.0268	0.0623154	1	21	0.512195	0	0	0	0	3.04855	3.14677	0.405643	13.5101	1.76471	7.49986	0.235298	59.3621	0.383213	0.957841	0.366657	0.825906	0.560976	1.54907	0.971787	0.097561	0
Bicuculine-Methiodide	3053	GABA	159.843	43	38.0456	102.769	32.5027	0.772829	0.945324	0.12939	0.331412	0.83771	0.461538	0.282051	0.179487	3.86314	3.9279	0.0963016	16.1616	3.71727	7.57279	34.563	0.219101	1251.95	0.410308	2	18	0.428571	17	17	7.44667	7.44667	5.42425	3.73557	0.738329	12.3554	2.5605	18.2713	0.118816	447.429	0.627386	0.44196	0.640186	2.43641	0.390244	0.76545	0.96504	0.146341	1.17472
Bicuculine-Methiodide	3054	GABA	125.387	50	17.7894	53.36	13.8187	1.35006	1.00326	0.348259	1.29276	2.10637	0.75	0.613636	0.409091	2.67244	2.97517	0.124579	10.332	2.50774	4.85683	15.1697	0.320166	253.709	0.265185	3	29	0.591837	14	14	15.7831	28.8297	4.43948	3.21726	0.682161	8.57715	2.74266	10.5807	0.224981	146.09	0.418344	1.07482	0.244129	0.624706	0.565217	1.46538	0.933444	0.108696	0
Bicuculine-Methiodide	3055	GABA	106.706	55	36.6486	85.2185	28.2605	1.08248	0.802425	0.413264	0.85222	1.73059	0.784314	0.568627	0.27451	2.02789	3.37307	0.0383275	19.1302	1.94011	2.35942	32.6393	0.0722879	1070.89	0.74852	2	30	0.555556	37	37	71.8035	71.8035	2.58926	3.05304	0.420713	10.9987	0.520852	12.7159	0.0376667	278.379	0.860175	0.610374	0.785986	1.55314	0.509434	1.30621	0.754532	0.0943396	0
Bicuculine-Methiodide	3056	GABA	170.792	55	40.0839	148.392	46.8434	0.854788	0.979338	0.115139	0.309105	1.24968	0.480769	0.365385	0.230769	3.12925	4.34915	0.0610737	16.5319	3.10531	1.09707	43.5811	0.0251732	1900.51	0.904192	1	38	0.703704	0	0	0	0	8.71902	4.02363	2.28794	16.5319	1.02031	48.0223	0.0212466	2307.19	0.918513	0.089681	0.795009	2.51447	0.314815	0.928957	0.99254	0.0555556	0
Bicuculine-Methiodide	3057	GABA	83.3676	41	12.4594	37.7294	10.37	1.32735	1.02526	0.390867	1.1775	2.14308	0.741935	0.548387	0.419355	1.92303	1.71494	0.347968	6.31549	2.03335	3.72482	10.8403	0.343609	131.386	0.23866	1	17	0.425	0	0	0	0	3.71567	1.06134	2.57666	5.54329	1.04549	10.2154	0.105311	109.972	0.656235	0.571921	0.153728	0.320398	0.606061	1.391	0.85337	0.121212	0
Bicuculine-Methiodide	3058	GABA	100.446	21	35.1465	97.9641	25.2265	0.249784	0.192152	0.109158	0.167682	0.340826	0.210526	0	0	5.02228	3.02345	0.271155	12.8774	4.78313	1.90466	30.5319	0.0623826	935.826	0.778914	0	0	0	0	0	0	0	5.02228	3.02345	0.271155	12.8774	1.90466	30.5319	0.0623826	935.826	0.778914	0.249784	0.975294	4.8982	0.428571	0.327668	0.175846	0.190476	0
Bicuculine-Methiodide	3059	GABA	113.014	53	29.3657	72.3127	20.6822	1.11247	0.872412	0.316088	0.905332	1.92536	0.729167	0.520833	0.291667	2.14283	2.66859	0.129314	12.4609	2.13235	4.7382	24.9519	0.189894	645.047	0.46352	2	26	0.5	24	24	46.4586	46.4586	3.22641	2.96103	0.320396	8.7755	0.914013	9.44485	0.0968989	90.1285	0.677943	0.934163	0.544063	1.18244	0.48	1.38807	0.856425	0.06	0
Bicuculine-Methiodide	3060	GABA	144.851	24	43.1388	118.956	33.2607	0.777871	0.815568	0.237102	0.405457	1.1044	0.636364	0.272727	0.136364	6.29785	4.8196	0.303422	15.0658	6.03544	3.75957	38.3338	0.0980746	1483.61	0.674649	0	0	0	0	0	0	0	6.29785	4.8196	0.303422	15.0658	3.75957	38.3338	0.0980746	1483.61	0.674649	0.777871	0.736198	4.63646	0.708333	0.75104	0.790137	0.25	1.18422
Bicuculine-Methiodide	3061	GABA	70.3622	26	15.3241	52.1496	14.1725	1.23236	1.0312	0.364754	0.685649	2.33514	0.761905	0.47619	0.380952	2.56706	2.90015	0.0483735	11.94	2.70624	1.8681	14.6408	0.127596	217.843	0.598589	2	16	0.64	8	8	8.80848	8.80848	5.83414	3.57867	1.29514	11.94	2.09871	14.4206	0.145535	212.358	0.55638	0.355405	0.618125	1.7397	0.521739	1.20535	0.922084	0.217391	0
Bicuculine-Methiodide	3062	GABA	48.1255	41	9.87809	30.5645	7.14903	1.25958	0.951345	0.261224	1.28694	1.85406	0.702703	0.648649	0.459459	1.11369	0.807624	0.10469	3.09333	1.17379	0.867054	8.57851	0.101073	74.3427	0.666526	4	33	0.825	9.66667	12	6.29977	11.4657	2.77824	0.445609	2.46314	3.09333	0.0708939	2.78144	0.0254881	7.74146	0.903052	0.0897713	0.589703	0.709494	0.461538	1.55659	0.764117	0.0512821	0
Bicuculine-Methiodide	3063	GABA	101.128	22	42.4274	98.5549	30.1715	0.399754	0.606465	0.130321	0.188913	0.340424	0.277778	0.111111	0.111111	4.67089	3.70266	0.0683593	12.8637	4.59671	2.37626	36.7363	0.0646843	1355.2	0.771747	1	7	0.333333	0	0	0	0	6.23376	2.95603	2.68533	12.8637	2.97274	29.4586	0.100912	876.646	0.666958	0.183203	0.974559	4.69309	0.45	0.216929	0.0886346	0.2	0
Bicuculine-Methiodide	3064	GABA	71.6294	50	5.93502	35.029	5.31842	1.35388	0.943917	0.602642	1.19296	1.9292	0.8	0.622222	0.377778	1.49698	3.08623	0.100578	13.5505	1.43259	2.48538	5.05746	0.491428	31.755	0.116279	2	39	0.795918	19	19	9.43714	9.43714	6.48641	0.607233	6.02379	7.15703	1.46956	8.20929	0.184274	121.649	0.474579	1.53778	0.327639	0.47895	0.297872	1.56377	0.958853	0.106383	0
Bicuculine-Methiodide	3065	GABA	48.4792	28	6.03812	26.5656	5.6218	1.04684	1.00266	0.198697	0.746621	1.81627	0.68	0.44	0.28	1.80783	1.77165	0.197203	8.03416	1.7314	1.54406	5.62562	0.274468	34.0317	0.324082	2	17	0.62963	13	13	1.37044	1.37044	3.33274	2.09493	1.23847	5.45496	0.739105	3.95517	0.231535	22.3253	0.405331	0.781337	0.54798	0.983911	0.407407	1.23427	0.73563	0.185185	0
Bicuculine-Methiodide	3066	GABA	62.7431	28	19.9099	53.4672	13.6753	1.03422	0.836752	0.366909	0.624173	1.79281	0.782609	0.434783	0.304348	2.33888	2.65356	0.0223607	11.7738	2.24082	0.997724	17.0503	0.0585164	291.709	0.791098	1	5	0.185185	0	0	0	0	2.08065	1.38044	0.756559	4.83304	0.727429	6.72165	0.187872	66.042	0.519847	1.20518	0.85216	1.98027	0.64	1.36123	0.886003	0.12	0
Bicuculine-Methiodide	3067	GABA	232.433	48	34.1884	99.7618	21.665	0.892735	1.02117	0.145912	0.302942	1.54758	0.465116	0.325581	0.255814	5.02124	3.92559	0.164344	15.4706	4.84236	14.1829	24.8587	0.570542	819.11	0.0747728	1	7	0.148936	0	0	0	0	5.70832	3.92378	0.274877	13.3379	1.51036	25.772	0.0572214	680.045	0.795812	0.761606	0.429206	2.12259	0.622222	1.27822	1.12538	0.111111	0
Bicuculine-Methiodide	3068	GABA	152.284	23	38.918	91.8768	23.3707	0.278288	0.418303	0.0244569	0.180364	0.318948	0.238095	0.047619	0.047619	6.92201	4.34754	1.16984	14.8582	6.62105	18.0575	26.5392	0.680407	1030.4	0.0361714	0	0	0	0	0	0	0	6.92201	4.34754	1.16984	14.8582	18.0575	26.5392	0.680407	1030.4	0.0361714	0.278288	0.603325	4.17622	0.478261	0.499368	0.53431	0.173913	0
Bicuculine-Methiodide	3069	GABA	129.61	45	45.0483	108.515	35.7829	1.09172	0.96929	0.366643	0.707144	1.75673	0.74359	0.435897	0.307692	2.77076	3.18138	0.110345	13.1277	2.88022	3.91585	40.4913	0.0967085	1654.88	0.67838	2	19	0.431818	11	11	10.2261	10.2261	4.5191	3.60344	0.433503	13.1277	3.604	30.8045	0.116996	961.907	0.624917	0.789503	0.837247	2.46626	0.560976	1.10157	0.76397	0.146341	0.506027
Bicuculine-Methiodide	3070	GABA	107.421	27	46.5281	103.595	34.2055	0.712911	0.782806	0.145198	0.334116	1.01313	0.5	0.333333	0.166667	4.26244	4.67279	0.129808	16.3966	3.97856	1.37179	40.8113	0.0336131	1667.44	0.87415	1	5	0.192308	0	0	0	0	3.68365	3.32547	0.511677	9.68989	0.555121	17.9776	0.0269823	578.771	0.897804	0.326866	0.964379	3.98441	0.346154	0.364592	0.120071	0.115385	0
Bicuculine-Methiodide	3071	GABA	131.6	44	36.8438	103.152	26.5768	1.12091	0.954417	0.473597	0.781262	1.67325	0.837838	0.486486	0.27027	2.96539	2.99024	0.326741	12.1246	2.99092	5.88805	31.5789	0.186455	1031.89	0.470176	2	17	0.395349	24	24	63.5853	63.5853	4.48895	3.50071	0.535911	11.2963	2.14711	14.6497	0.146366	219.321	0.555357	0.768164	0.753745	2.30682	0.666667	1.2726	0.927524	0.153846	0.748072
Bicuculine-Methiodide	3072	GABA	120.354	38	22.1013	105.477	21.3903	1.12137	1.07677	0.197231	0.517054	2.16443	0.555556	0.416667	0.416667	3.25282	3.68562	0.125543	13.2044	3.16722	2.65913	21.5855	0.12319	473.005	0.609402	1	22	0.594595	0	0	0	0	7.15419	3.81027	2.22268	12.1783	1.26632	16.5603	0.0743906	282.869	0.743216	0.216366	0.876391	2.85074	0.447368	1.25117	1.1955	0.157895	0.385656
Bicuculine-Methiodide	3073	GABA	79.2704	35	15.318	40.682	10.2313	0.900666	0.842746	0.239073	0.601933	1.54413	0.5625	0.4375	0.25	2.39298	1.67628	0.299093	6.19346	2.26487	5.25478	11.9184	0.440896	169.661	0.150563	1	5	0.147059	0	0	0	0	2.06249	1.42805	0.68678	4.50271	3.3905	6.88458	0.446596	95.0636	0.151354	0.743984	0.45818	1.06824	0.588235	1.17915	0.730847	0.176471	1.32188
Bicuculine-Methiodide	3074	GABA	63.8123	27	23.283	58.8046	16.0302	0.837272	0.923737	0.215342	0.412999	0.877667	0.55	0.4	0.2	2.19927	1.64376	0.326657	7.58812	2.36342	1.39362	19.9396	0.069892	399.532	0.755765	0	0	0	0	0	0	0	2.19927	1.64376	0.326657	7.58812	1.39362	19.9396	0.069892	399.532	0.755765	0.837272	0.919994	2.25796	0.409091	0.973047	0.819637	0.136364	0
Bicuculine-Methiodide	3075	GABA	73.9032	42	9.18146	29.3514	6.00262	1.25174	1.04026	0.344866	0.942409	2.10389	0.75	0.525	0.375	1.80252	1.04587	0.345066	4.7198	1.7596	1.66317	7.57623	0.219525	60.1654	0.409578	3	21	0.512195	13	15	8.03471	11.9645	1.80717	1.01593	0.73619	3.18601	0.525397	2.1398	0.267318	5.13414	0.358435	1.32791	0.395219	0.71239	0.571429	1.73345	0.932271	0.142857	1.82192
Bicuculine-Methiodide	3076	GABA	55.3647	25	11.6533	25.7035	6.74148	0.834139	0.620038	0.291342	0.687545	1.0322	0.666667	0.47619	0.190476	2.28016	2.6395	0.364446	12.8983	2.21459	4.52934	8.37306	0.540942	90.623	0.088749	1	5	0.208333	0	0	0	0	2.79144	2.68616	0.478257	8.19576	1.18858	8.36876	0.131943	78.4325	0.593009	0.899579	0.248684	0.573679	0.521739	0.782536	0.495544	0.173913	0
Bicuculine-Methiodide	3077	GABA	101.07	42	27.5373	64.8377	21.3284	1.23536	0.873511	0.454772	1.2201	1.84652	0.777778	0.638889	0.333333	2.27501	2.875	0.225036	14.78	2.40644	4.52856	24.2094	0.187058	606.603	0.469002	2	22	0.536585	27	27	51.1909	51.1909	2.65851	2.03889	0.85292	6.00006	1.37208	9.65577	0.198441	160.47	0.463485	1.35018	0.627236	1.54622	0.578947	1.52222	0.749071	0.184211	1.19599
Bicuculine-Methiodide	3078	GABA	147.824	42	42.9679	112.241	35.2001	0.914199	0.750346	0.267723	0.644543	1.55059	0.710526	0.473684	0.236842	3.67945	3.4365	0.582156	12.1473	3.51961	3.70323	39.1015	0.094708	1542.64	0.683882	3	17	0.414634	8	10	10.1645	10.6543	3.3902	2.28746	0.925093	6.20404	1.20304	9.92723	0.171749	220.095	0.571946	0.717431	0.720863	2.59904	0.675	1.27148	0.697746	0.225	1.16148
Bicuculine-Methiodide	3079	GABA	163.335	23	61.2546	130.186	45.0222	0.500644	0.720557	0.121919	0.18928	0.457665	0.444444	0.166667	0.111111	8.11814	7.18621	0.242528	20.5269	7.10154	4.70387	53.5485	0.0878432	2889.56	0.703083	0	0	0	0	0	0	0	8.11814	7.18621	0.242528	20.5269	4.70387	53.5485	0.0878432	2889.56	0.703083	0.500644	0.784777	5.82644	0.75	0.661143	0.840377	0.4	1.32342
Bicuculine-Methiodide	3080	GABA	56.5902	42	11.4936	27.8637	9.59219	1.61135	1.01307	0.726826	1.55858	2.59501	0.85	0.7	0.5	1.38025	1.68969	0.182148	10.7986	1.34739	1.04486	10.534	0.0991897	112.056	0.671617	2	37	0.902439	23	23	22.5695	22.5695	4.65624	5.49125	0.222081	10.7986	0.256416	6.45958	0.0396955	41.7919	0.853111	1.60063	0.492377	0.679603	0.52381	2.05965	0.854939	0.0952381	0
Bicuculine-Methiodide	3081	GABA	91.3721	35	16.9427	57.4502	11.7341	1.09874	1.05973	0.174402	0.441501	1.99497	0.612903	0.451613	0.354839	2.80254	2.65471	0.269007	10.7373	2.61063	2.15026	14.4135	0.149184	212.372	0.54814	1	9	0.264706	0	0	0	0	2.82331	2.79034	0.364895	7.15819	0.744768	7.55352	0.120602	73.0866	0.624387	0.925753	0.628749	1.68971	0.515152	1.27301	0.925006	0.121212	0
Bicuculine-Methiodide	3082	GABA	189.002	41	56.5444	156.151	38.9995	0.595821	0.634503	0.142813	0.424986	0.854328	0.555556	0.277778	0.0833333	4.74422	2.86979	0.553766	10.4815	4.6098	2.73993	48.4934	0.0565011	2359.12	0.797522	0	0	0	0	0	0	0	4.74422	2.86979	0.553766	10.4815	2.73993	48.4934	0.0565011	2359.12	0.797522	0.595821	0.711144	3.36019	0.684211	0.756234	0.688921	0.184211	0.900825
Bicuculine-Methiodide	3083	GABA	68.1481	40	21.8199	53.4753	20.6171	1.4436	1.00124	0.546803	1.49388	2.32463	0.837838	0.621622	0.486486	1.78484	2.39954	0.223081	10.6953	1.7037	0.706994	21.2152	0.0333248	450.586	0.87516	2	27	0.692308	25	25	49.9845	49.9845	4.78853	2.80354	1.69868	10.6953	0.988707	15.0565	0.0656664	227.677	0.768708	0.422155	0.768737	1.34328	0.435897	1.33021	0.913241	0.0512821	0
Bicuculine-Methiodide	3084	GABA	109.19	35	39.4538	94.2331	27.4202	1.02676	1.10202	0.176094	0.403715	2.06185	0.5	0.392857	0.285714	3.55171	3.1547	0.35449	9.8341	3.1197	2.91454	33.8488	0.0861045	1154.24	0.708027	0	0	0	0	0	0	0	3.55171	3.1547	0.35449	9.8341	2.91454	33.8488	0.0861045	1154.24	0.708027	1.02676	0.846663	2.71902	0.566667	0.951833	0.963503	0.133333	0
Bicuculine-Methiodide	3085	GABA	161.2	29	56.469	135.523	41.5218	0.84689	1.02379	0.15014	0.321119	1.06369	0.5	0.25	0.25	6.20412	5.07094	0.234957	17.3647	5.55863	6.82556	49.0898	0.139042	2456.4	0.571326	1	7	0.25	0	0	0	0	8.54434	4.47343	1.06888	17.3647	5.88818	44.3497	0.132767	2001.57	0.586125	0.560805	0.78417	4.51459	0.615385	1.04561	1.00116	0.192308	0
Bicuculine-Methiodide	3086	GABA	25.7861	22	8.99193	22.488	6.99132	0.957458	1.08313	0.22442	0.283326	1.47622	0.411765	0.352941	0.235294	1.29226	1.61152	0.0820975	6.00135	1.1721	0.937862	7.99919	0.117245	64.8667	0.624287	1	9	0.428571	0	0	0	0	2.08783	1.99393	0.328197	6.00135	0.307883	7.09738	0.0433799	50.4676	0.840609	0.873991	0.862838	1.05949	0.263158	0	0	0.157895	0
Bicuculine-Methiodide	3087	GABA	141.769	38	32.2333	92.5324	22.3302	0.861926	0.823455	0.318697	0.528111	1.05602	0.653846	0.307692	0.192308	4.31359	2.55332	0.241646	9.03015	3.73076	5.56638	27.1629	0.204925	768.81	0.435407	0	0	0	0	0	0	0	4.31359	2.55332	0.241646	9.03015	5.56638	27.1629	0.204925	768.81	0.435407	0.861926	0.652699	2.50088	0.821429	0.947772	0.809401	0.285714	1.09223
Bicuculine-Methiodide	3088	GABA	134.534	38	44.0028	91.5455	29.9099	0.919981	0.86141	0.219199	0.585793	1.27965	0.689655	0.413793	0.206897	3.65774	3.79045	0.23178	14.2591	3.54037	9.11522	36.5012	0.249724	1415.42	0.360424	0	0	0	0	0	0	0	3.65774	3.79045	0.23178	14.2591	9.11522	36.5012	0.249724	1415.42	0.360424	0.919981	0.649942	2.36322	0.645161	1.06953	0.866897	0.193548	0.804104
Bicuculine-Methiodide	3089	GABA	93.9677	37	19.2235	77.0394	22.623	0.958063	0.858749	0.202153	0.768766	1.67294	0.625	0.5	0.28125	2.81059	3.7714	0.206742	12.6657	2.53967	3.1055	20.7612	0.149582	440.67	0.547249	1	18	0.5	0	0	0	0	4.97351	4.24998	0.345081	12.6657	2.91016	25.3811	0.114659	652.669	0.630867	0.660507	0.780881	2.03827	0.441176	1.3249	0.930286	0.147059	0
Bicuculine-Methiodide	3090	GABA	207.99	36	86.8839	191.831	63.93	0.752469	0.863241	0.199905	0.293825	0.950497	0.444444	0.296296	0.222222	6.62853	5.75489	0.556763	19.4506	5.77749	2.26751	76.2416	0.0297411	5817.93	0.887808	1	5	0.142857	0	0	0	0	8.19423	5.52886	0.788569	19.4506	1.90967	71.6176	0.0266648	5132.72	0.898809	0.512715	0.910917	5.41318	0.758621	0.927901	0.910219	0.206897	1.30156
Bicuculine-Methiodide	3091	GABA	109.75	36	37.6629	101.721	26.1762	0.707026	0.638096	0.185874	0.46908	1.11573	0.558824	0.352941	0.147059	3.13572	3.16343	0.289111	12.9046	3.04861	1.47374	32.3986	0.0454877	1051.84	0.833538	2	11	0.314286	14	14	50.0868	50.0868	4.06693	3.4657	0.539001	11.2812	1.01921	12.9039	0.0745398	171.907	0.746424	0.629416	0.923569	2.89605	0.472222	0.904993	0.614691	0.0833333	0
Bicuculine-Methiodide	3092	GABA	106.214	25	22.1593	54.4003	14.3826	0.991627	0.692405	0.473276	0.625253	1.55649	0.842105	0.421053	0.263158	4.86723	4.15983	0.174026	12.2307	4.24857	3.7942	18.2907	0.207439	348.946	0.430859	0	0	0	0	0	0	0	4.86723	4.15983	0.174026	12.2307	3.7942	18.2907	0.207439	348.946	0.430859	0.991627	0.185325	0.820173	0.761905	1.10652	0.662034	0.380952	1.40138
Bicuculine-Methiodide	3093	GABA	81.4885	31	12.5678	44.6663	9.87228	1.11985	0.941938	0.368059	0.903357	2.01699	0.76	0.52	0.28	2.79363	2.31957	0.43701	10.4311	2.62866	2.39932	11.0431	0.217269	127.706	0.413477	2	10	0.333333	8	8	7.80209	7.80209	3.21426	2.13808	1.13384	6.11334	0.897967	6.575	0.114971	58.6123	0.637875	0.523267	0.284767	0.773508	0.62963	1.44315	0.987371	0.222222	1.2718
Bicuculine-Methiodide	3094	GABA	45.105	14	12.5442	33.1234	7.68395	1.1231	0.699947	0.528496	0.863652	1.70534	1	0.5	0.333333	3.46962	2.57186	0.275327	8.46283	3.22179	2.97853	9.96633	0.29886	108.199	0.291397	0	0	0	0	0	0	0	3.46962	2.57186	0.275327	8.46283	2.97853	9.96633	0.29886	108.199	0.291397	1.1231	0.734361	2.54795	0.857143	0.870934	0.523487	0.285714	0
Bicuculine-Methiodide	3095	GABA	114.622	34	37.3103	93.9206	30.2826	1.07364	0.95007	0.197835	0.838927	1.90141	0.6875	0.53125	0.3125	3.47338	3.8289	0.13537	15.52	3.37122	1.8665	33.9273	0.0550147	1154.54	0.802293	1	13	0.393939	0	0	0	0	5.04732	4.23327	0.564395	15.52	2.04526	31.1514	0.0656555	974.594	0.768742	0.802768	0.79975	2.77784	0.588235	1.29515	0.814134	0.205882	0.920533
Bicuculine-Methiodide	3096	GABA	216.162	34	74.4921	200.021	62.5041	0.642222	0.663385	0.148969	0.335483	1.09792	0.482759	0.344828	0.103448	6.43572	5.42172	0.0919239	16.8951	6.3577	5.17313	68.5649	0.0754487	4727.91	0.739065	2	11	0.333333	5	5	1.99601	1.99601	9.45605	4.55321	0.40136	16.8951	6.14827	67.3727	0.0912576	4576.88	0.693469	0.307277	0.907799	5.94641	0.580645	0.66499	0.576265	0.290323	0.80459
Bicuculine-Methiodide	3097	GABA	99.1517	32	23.6894	86.9093	17.4007	0.845542	0.823302	0.251304	0.489115	1.27716	0.62069	0.344828	0.241379	3.16446	2.83042	0.310459	11.64	3.09849	3.42308	20.5005	0.166975	431.987	0.509556	1	6	0.193548	0	0	0	0	3.73864	2.68372	0.898874	9.18939	0.769422	12.9989	0.0537549	185.214	0.8084	0.543617	0.876529	2.80353	0.612903	0.895065	0.80239	0.129032	0
Bicuculine-Methiodide	3098	GABA	81.4049	33	12.2562	43.2554	12.343	1.22746	1.02585	0.244767	0.779391	2.01684	0.7	0.5	0.433333	2.42964	2.64622	0.117029	12.7712	2.46681	2.33063	12.0768	0.192984	151.282	0.45761	1	22	0.6875	0	0	0	0	5.35809	3.33646	2.46649	12.7712	2.20541	12.7299	0.173247	166.915	0.496562	0.5361	0.411302	1.04631	0.625	1.71776	1.00204	0.1875	1.52557
Bicuculine-Methiodide	3099	GABA	103.062	22	35.7216	89.3936	28.1551	0.897429	1.04337	0.0933025	0.325605	1.10147	0.5	0.388889	0.222222	5.21099	4.18229	0.391051	13.9169	4.68463	1.70058	32.1166	0.0529503	1034.37	0.808965	0	0	0	0	0	0	0	5.21099	4.18229	0.391051	13.9169	1.70058	32.1166	0.0529503	1034.37	0.808965	0.897429	0.828699	4.06701	0.6	1.39348	1.05596	0.25	0
Bicuculine-Methiodide	3100	GABA	139.373	21	40.1603	98.657	24.9587	0.69841	0.841069	0.154673	0.283511	0.561061	0.444444	0.222222	0.222222	7.24871	4.26814	0.804976	14.5071	6.63681	10.6674	31.6876	0.336643	1117.89	0.2463	0	0	0	0	0	0	0	7.24871	4.26814	0.804976	14.5071	10.6674	31.6876	0.336643	1117.89	0.2463	0.69841	0.707863	4.93285	0.75	0.918498	0.891778	0.25	0
Bicuculine-Methiodide	3101	GABA	68.904	33	14.3161	41.8158	11.5175	1.02412	0.82471	0.565682	0.785058	1.09376	0.782609	0.478261	0.173913	2.46841	3.81729	0.0865755	15.4134	2.088	5.26645	11.8771	0.443412	168.801	0.148692	2	14	0.4375	14	14	14.509	14.509	4.0691	3.60664	0.682927	9.04077	0.966515	10.7173	0.111267	176.717	0.643775	0.674889	0.456406	0.982757	0.52	1.27294	1.10495	0.2	0
Bicuculine-Methiodide	3102	GABA	105.832	32	38.7126	90.9686	30.8418	1.08574	0.870118	0.528882	0.84599	1.31067	0.846154	0.538462	0.230769	3.13135	4.05278	0.345093	15.2885	3.30724	1.45892	34.9687	0.0417208	1224.94	0.846216	1	12	0.387097	0	0	0	0	3.91538	3.89287	0.648399	12.4721	1.88554	29.2015	0.0645701	856.284	0.772101	0.726009	0.837447	2.85898	0.714286	1.25624	0.760186	0.107143	0
Bicuculine-Methiodide	3103	GABA	85.0827	31	28.3803	71.6331	19.8634	1.02986	0.816784	0.30524	0.87411	1.54874	0.724138	0.517241	0.241379	2.83609	2.83735	0.158902	10.6291	2.7446	1.6045	24.4422	0.0656446	599.997	0.768775	1	9	0.3	0	0	0	0	3.25163	2.62223	0.784873	10.6291	1.68886	19.6811	0.0858111	390.198	0.708865	0.833826	0.830988	2.35676	0.645161	1.21171	0.721858	0.129032	0
Bicuculine-Methiodide	3104	GABA	55.1155	27	20.2257	51.7067	19.5153	0.789858	0.811951	0.198159	0.494062	0.880748	0.6	0.28	0.2	2.11983	3.40502	0.0966075	11.3234	2.04131	0.63889	19.8634	0.0321642	394.962	0.879237	1	15	0.576923	0	0	0	0	4.33448	4.32538	0.347333	11.3234	0.625984	18.8788	0.033158	356.802	0.875745	0.479609	0.938151	1.98872	0.407407	0.873714	0.668004	0.0740741	0
Bicuculine-Methiodide	3105	GABA	82.9169	31	23.3346	67.4609	15.3172	0.597627	0.759016	0.17322	0.320838	0.752595	0.482759	0.241379	0.0689655	2.7639	2.164	0.484604	9.21602	2.67474	3.53335	19.4185	0.181958	389.561	0.479012	0	0	0	0	0	0	0	2.7639	2.164	0.484604	9.21602	3.53335	19.4185	0.181958	389.561	0.479012	0.597627	0.813596	2.2487	0.322581	0.571062	0.342328	0.129032	0
Bicuculine-Methiodide	3106	GABA	107.101	31	28.3572	70.471	19.9733	1.12293	1.12964	0.185575	0.454915	2.53963	0.655172	0.37931	0.344828	3.57005	2.99498	0.52489	9.95365	3.45489	2.42617	24.4059	0.0994094	601.533	0.671021	1	8	0.266667	0	0	0	0	4.00478	3.21216	0.619173	9.95365	1.63787	18.3127	0.0894392	338.036	0.698573	1.02054	0.516355	1.84341	0.580645	1.25463	1.05764	0.16129	0
Bicuculine-Methiodide	3107	GABA	80.1453	30	14.4186	49.1662	13.9558	0.881632	1.0923	0.0906718	0.181419	1.92438	0.346154	0.346154	0.269231	2.82398	3.92578	0.122287	12.4829	2.67151	1.47205	14.1125	0.104308	201.329	0.657865	1	13	0.448276	0	0	0	0	4.29592	5.11835	0.42023	12.2599	0.290844	12.5932	0.0197743	175.417	0.924708	1.05005	0.281799	0.778787	0.285714	0.70588	1.0858	0.107143	0
Bicuculine-Methiodide	3108	GABA	124.806	30	37.3979	119.839	29.3179	0.298131	0.26611	0.0950029	0.227143	0.418993	0.357143	0.0714286	0	4.30367	3.65793	0.113842	11.966	4.16021	2.24112	33.5269	0.0668456	1129.07	0.765075	1	5	0.172414	0	0	0	0	5.10924	2.70418	1.59474	10.588	1.85542	18.0479	0.101598	410.032	0.665143	0.279597	0.960202	4.13239	0.533333	0.403752	0.282975	0.133333	0
Bicuculine-Methiodide	3109	GABA	105.23	29	28.097	92.7368	26.6124	0.634886	0.703175	0.141929	0.388623	0.859639	0.52	0.32	0.08	3.5431	3.54026	0.342812	13.0635	3.62861	3.0212	27.1975	0.111084	748.829	0.64007	1	15	0.535714	0	0	0	0	6.73639	3.35826	1.26209	13.0635	2.99489	27.3151	0.109642	755.086	0.643818	0.248012	0.881279	3.31203	0.444444	0.849039	0.76547	0.185185	0
Bicuculine-Methiodide	3110	GABA	45.7207	28	9.18163	22.2291	5.71022	1.1979	0.906808	0.466947	0.994196	1.7741	0.84	0.6	0.28	1.71371	1.45649	0.193003	6.23148	1.63288	2.76256	7.12901	0.38751	58.4545	0.194861	2	16	0.592593	10	10	10.2068	10.2068	2.2466	1.39636	0.860021	4.69703	1.09671	4.59025	0.238922	22.2732	0.377373	0.928231	0.326534	0.552939	0.62963	1.55403	0.870061	0.111111	0
Bicuculine-Methiodide	3111	GABA	76.2238	27	18.3415	37.0668	10.3444	0.919968	1.01125	0.286694	0.453009	0.937579	0.619048	0.285714	0.238095	3.07246	3.02653	0.432218	10.8734	2.8231	7.12006	13.0772	0.544462	221.709	0.086995	0	0	0	0	0	0	0	3.07246	3.02653	0.432218	10.8734	7.12006	13.0772	0.544462	221.709	0.086995	0.919968	0.464995	1.36322	0.608696	1.33622	1.10235	0.130435	0
Bicuculine-Methiodide	3112	GABA	28.6031	27	9.27501	23.1273	6.32459	1.22241	1.09638	0.335148	0.618784	2.32073	0.73913	0.478261	0.347826	1.09329	1.05978	0.0442832	4.70572	1.05937	0.704592	7.90675	0.0891128	63.0131	0.699493	3	17	0.653846	8.5	9	7.8829	8.56269	0.363001	0.212171	0.19895	0.602608	0.139883	0.248153	0.563698	0.081147	0.0778518	2.0529	0.802374	0.882707	0.36	1.77504	1.00387	0.08	0
Bicuculine-Methiodide	3113	GABA	51.9208	21	11.3074	42.7191	9.44798	0.638153	0.621573	0.153106	0.420906	1.02361	0.533333	0.333333	0.133333	2.5653	2.59903	0.180602	10.3639	2.47242	4.21821	9.5272	0.442755	108.561	0.149179	1	10	0.5	0	0	0	0	5.67834	3.15375	3.19944	7.85638	0.453546	8.60152	0.0688823	81.1582	0.775501	0.149527	0.822774	2.13595	0.411765	0.981229	0.661399	0.176471	0
Bicuculine-Methiodide	3114	GABA	63.0023	26	17.5568	55.293	19.4498	1.01387	0.898434	0.233976	0.551202	2.01628	0.666667	0.47619	0.285714	2.36499	3.52978	0.13354	12.8493	2.42316	1.59042	18.4591	0.086159	343.267	0.707872	1	16	0.64	0	0	0	0	5.54871	4.33961	0.66857	12.8493	0.648956	21.0707	0.0307989	444.397	0.884056	0.366867	0.866564	2.18382	0.434783	1.41545	0.86803	0.130435	0
Bicuculine-Methiodide	3115	GABA	50.6679	26	8.79791	22.0598	6.02326	1.22408	0.950608	0.587531	0.853541	1.90178	0.833333	0.5	0.291667	2.02671	1.79357	0.078924	6.79422	1.94876	1.15456	7.4504	0.154967	56.8415	0.535314	1	9	0.36	0	0	0	0	2.33932	1.51779	0.445889	4.71083	0.766982	3.78926	0.247543	16.2189	0.439368	1.28388	0.200796	0.406956	0.576923	1.43362	0.841448	0.0769231	0
Bicuculine-Methiodide	3116	GABA	74.4675	26	20.4929	60.8516	16.9272	1.07224	0.973654	0.25761	0.722698	1.75875	0.708333	0.5	0.291667	2.9787	2.3741	0.312757	8.36771	2.86413	1.83425	18.7051	0.0980616	353.244	0.674684	1	8	0.32	0	0	0	0	3.25577	2.13444	0.572422	6.95213	0.885047	9.70689	0.173333	147.244	0.544231	1.35432	0.811921	2.41847	0.423077	1.22338	0.838967	0.115385	0
Bicuculine-Methiodide	3117	GABA	59.1989	26	15.9081	54.166	13.6333	0.9746	0.817493	0.282065	0.762268	1.43778	0.727273	0.454545	0.227273	2.28829	2.88223	0.0972677	8.9478	2.27688	1.13807	14.7706	0.0770493	219.467	0.734321	1	14	0.56	0	0	0	0	4.26079	3.00285	0.761008	8.60441	0.664038	10.4205	0.063724	109.028	0.774729	0.762458	0.914983	2.16664	0.375	0.878437	0.698514	0.125	0
Bicuculine-Methiodide	3118	GABA	68.8769	26	20.2995	55.808	19.5567	1.3959	0.936721	0.565763	1.42758	2.05115	0.818182	0.681818	0.454545	2.58407	2.70966	0.126115	9.16474	2.64911	1.37557	19.884	0.0691794	397.268	0.757933	1	13	0.52	0	0	0	0	4.59681	3.07844	0.489949	9.16474	0.809354	20.609	0.0392719	425.385	0.85456	0.945863	0.785303	2.16357	0.583333	1.17777	0.811169	0.166667	0
Bicuculine-Methiodide	3119	GABA	65.6994	23	11.4355	48.5711	9.79409	1.25209	1.052	0.302032	0.95818	2.50229	0.7	0.5	0.4	2.79346	2.36868	0.338497	7.82891	2.8565	1.07605	10.592	0.101591	113.348	0.665131	1	5	0.227273	0	0	0	0	3.51261	2.46938	0.900576	7.43278	0.814705	8.60465	0.0936443	75.3945	0.687466	1.21895	0.718745	2.14641	0.454545	1.37723	0.901798	0.0909091	0
Bicuculine-Methiodide	3120	GABA	70.5553	25	13.1887	47.7168	13.6397	1.33034	1.07446	0.251204	1.35265	2.26814	0.681818	0.545455	0.454545	2.90755	3.13134	0.276698	11.6745	2.82221	2.37202	13.2048	0.179633	179.992	0.48364	1	15	0.625	0	0	0	0	5.40353	3.76428	1.0254	11.6745	1.09244	16.7056	0.0653939	280.27	0.76955	0.243089	0.640756	1.8837	0.666667	1.38083	0.926251	0.125	0
Bicuculine-Methiodide	3121	GABA	76.7772	25	23.0081	63.0319	15.2157	0.513621	0.42163	0.261901	0.415328	0.571323	0.6	0.2	0.05	3.48146	2.48012	0.752352	10.5313	3.07109	4.02982	19.0842	0.21116	380.445	0.424203	0	0	0	0	0	0	0	3.48146	2.48012	0.752352	10.5313	4.02982	19.0842	0.21116	380.445	0.424203	0.513621	0.819689	2.62223	0.681818	0.612518	0.31252	0.272727	0.670958
Bicuculine-Methiodide	3122	GABA	118.425	24	39.5754	109.523	27.4446	0.164222	0.103857	0.0960364	0.162128	0.269125	0	0	0	5.07393	2.67057	1.77624	12.0441	4.93436	5.12601	33.6665	0.152259	1159.71	0.541286	0	0	0	0	0	0	0	5.07393	2.67057	1.77624	12.0441	5.12601	33.6665	0.152259	1159.71	0.541286	0.164222	0.92483	4.76185	0.347826	0.240969	0.0656155	0.217391	0
Bicuculine-Methiodide	3123	GABA	39.3734	18	11.2868	31.4993	7.77348	0.932915	0.842629	0.315017	0.722273	1.24031	0.75	0.5	0.125	2.31608	2.47505	0.178899	9.6664	2.18741	1.09322	9.62882	0.113536	93.9093	0.633744	1	6	0.352941	0	0	0	0	2.17679	2.22518	0.570728	5.12433	0.249088	4.1313	0.0559582	19.2536	0.800214	0.676253	0.800016	1.8529	0.444444	1.41615	0.849025	0.222222	0
Bicuculine-Methiodide	3125	GABA	56.8652	16	18.3739	50.9597	12.2078	0.435034	0.310591	0.139855	0.436219	0.578378	0.571429	0.142857	0	3.79101	2.65972	0.802348	9.69429	3.55407	2.99244	15.3089	0.195471	243.316	0.452903	0	0	0	0	0	0	0	3.79101	2.65972	0.802348	9.69429	2.99244	15.3089	0.195471	243.316	0.452903	0.435034	0.896149	3.39731	0.5625	0.591606	0.219557	0.25	0
Bicuculine-Methiodide	3126	GABA	90.2257	24	30.3743	85.359	21.2082	0.461964	0.656211	0.188268	0.28297	0.392984	0.35	0.1	0.1	3.73423	2.8693	0.303911	10.191	3.7594	2.55496	26.0704	0.0980022	686.195	0.674846	1	5	0.217391	0	0	0	0	3.91019	2.65836	0.303911	8.48279	2.54608	19.9993	0.127309	406.453	0.599288	0.598649	0.946061	3.71126	0.545455	0.32514	0.109992	0.181818	0
Bicuculine-Methiodide	3127	GABA	62.9778	23	10.846	40.6159	9.50144	0.791656	0.653591	0.424908	0.536738	1.15894	0.85	0.3	0.15	2.74593	3.10734	0.245051	14.0327	2.73817	4.07942	9.34426	0.43657	103.957	0.153825	1	11	0.5	0	0	0	0	4.28244	3.2242	0.999744	9.31434	0.501868	8.64402	0.0656534	102.409	0.769692	0.343994	0.521915	1.49405	0.590909	1.02153	0.692373	0.181818	0
Bicuculine-Methiodide	3128	GABA	106.819	23	31.3598	86.8985	23.6795	0.628959	0.803767	0.0844649	0.363018	0.61372	0.5	0.2	0.15	4.98036	3.88601	0.1853	12.4653	4.64428	4.4216	27.4322	0.161183	772.078	0.521836	1	7	0.318182	0	0	0	0	5.63951	3.16024	2.16319	9.37124	1.34446	14.6104	0.085172	322.428	0.711214	0.322692	0.813515	3.94993	0.590909	0.947592	0.795057	0.227273	0
Bicuculine-Methiodide	3129	GABA	41.3145	23	11.8133	29.2829	11.0226	1.60983	0.94457	0.701003	1.69522	2.38931	0.894737	0.736842	0.578947	1.99607	3.12653	0.0622013	13.4174	1.79628	1.09215	11.3725	0.0960348	130.526	0.680228	1	13	0.590909	0	0	0	0	4.0679	4.71599	0.637824	13.4174	0.829454	9.57454	0.0866312	92.3598	0.706526	1.84984	0.670083	1.25837	0.52381	2.14158	0.888074	0.142857	0
Bicuculine-Methiodide	3130	GABA	88.7781	22	31.573	76.1411	22.7717	1.01138	0.820951	0.260761	0.972804	1.68494	0.625	0.625	0.3125	4.4386	3.8136	0.214441	13.7531	4.03537	1.42616	27.4894	0.0518803	757.702	0.812444	0	0	0	0	0	0	0	4.4386	3.8136	0.214441	13.7531	1.42616	27.4894	0.0518803	757.702	0.812444	1.01138	0.857657	3.62577	0.611111	1.24485	0.892643	0.388889	1.55506
Bicuculine-Methiodide	3131	GABA	106.303	21	37.0916	100.927	25.0822	0.684469	0.683943	0.249434	0.496402	0.667437	0.611111	0.222222	0.111111	5.28086	3.74358	0.267868	12.065	5.06205	2.42513	31.5685	0.0768213	1002.45	0.734995	0	0	0	0	0	0	0	5.28086	3.74358	0.267868	12.065	2.42513	31.5685	0.0768213	1002.45	0.734995	0.684469	0.932492	4.95633	0.8	0.500079	0.451695	0.2	0
Bicuculine-Methiodide	3132	GABA	44.6564	21	10.8012	38.5382	9.21063	1.09277	0.896786	0.356037	0.807256	1.65621	0.714286	0.5	0.285714	2.19272	3.15996	0.1664	11.1033	2.1265	1.49688	9.92523	0.150816	100.751	0.544493	0	0	0	0	0	0	0	2.19272	3.15996	0.1664	11.1033	1.49688	9.92523	0.150816	100.751	0.544493	1.09277	0.862994	1.92691	0.5625	1.49315	1.03669	0.1875	0
Bicuculine-Methiodide	3134	GABA	42.1138	21	7.25871	32.03	10.0259	1.34533	0.909505	0.789544	1.07057	1.8982	0.842105	0.736842	0.315789	2.10569	3.85943	0.109809	15.0303	2.00542	0.553663	8.73483	0.0633856	76.6037	0.775783	1	18	0.9	0	0	0	0	8.23539	9.60952	1.44044	15.0303	0.234176	9.09535	0.0257468	82.7802	0.902118	0.347759	0.760558	1.6015	0.52381	1.74628	0.76922	0.0952381	0
Bicuculine-Methiodide	3135	GABA	94.1243	20	28.1381	89.078	19.6058	0.42898	0.571125	0.119864	0.275722	0.474422	0.352941	0.176471	0.0588235	4.84666	4.36432	0.40651	14.3814	4.70622	3.00673	24.063	0.124952	588.069	0.605056	0	0	0	0	0	0	0	4.84666	4.36432	0.40651	14.3814	3.00673	24.063	0.124952	588.069	0.605056	0.42898	0.946387	4.68832	0.526316	0.516657	0.286339	0.210526	0
Bicuculine-Methiodide	3136	GABA	83.8038	14	32.5038	81.4453	20.4156	0.195241	0.218825	0.0290126	0.116901	0.28987	0.272727	0	0	6.76877	2.42432	2.57849	12.3806	5.98598	1.6634	27.0902	0.0614023	736.646	0.781986	0	0	0	0	0	0	0	6.76877	2.42432	2.57849	12.3806	1.6634	27.0902	0.0614023	736.646	0.781986	0.195241	0.971858	6.26503	0.615385	0.328573	0.257863	0.307692	0
Bicuculine-Methiodide	3137	GABA	114.877	66	42.4724	96.4354	32.0689	1.06879	0.945039	0.234956	0.838417	1.68674	0.66129	0.516129	0.274194	1.67704	2.34931	0.0347131	9.70524	1.74056	4.66823	37.3412	0.125015	1416.16	0.6049	3	42	0.646154	23.5	26	47.0114	51.3883	2.97091	2.56324	0.509494	7.85826	0.939617	9.11859	0.108008	97.5103	0.648859	0.575253	0.828287	1.46386	0.28125	0.900822	0.646896	0.0625	0
Bicuculine-Methiodide	3138	GABA	91.1684	28	29.4047	83.6161	25.1216	0.787202	0.835642	0.198698	0.356132	1.42497	0.545455	0.318182	0.272727	3.23376	3.72254	0.197649	16.6579	3.25601	2.43692	27.2383	0.0894666	747.866	0.698496	1	7	0.259259	0	0	0	0	3.29666	2.86806	0.329418	9.77648	1.16192	14.633	0.0705918	352.525	0.75436	0.354912	0.917161	3.09689	0.458333	1.22036	0.999	0.166667	0
Bicuculine-Methiodide	3139	GABA	61.1319	14	23.8415	51.7105	15.1948	0.318365	0.241809	0.101895	0.264572	0.489704	0.5	0	0	4.70245	2.53069	0.832657	9.21743	4.36656	4.40681	19.4995	0.225997	399.649	0.398572	0	0	0	0	0	0	0	4.70245	2.53069	0.832657	9.21743	4.40681	19.4995	0.225997	399.649	0.398572	0.318365	0.844562	3.97151	0.571429	0.51786	0.161632	0.285714	0
Bicuculine-Methiodide	3140	GABA	80.067	21	24.9655	58.655	19.9696	0.845634	0.837745	0.198703	0.416448	1.73624	0.555556	0.333333	0.277778	4.12269	3.65943	0.136682	14.0782	3.81272	3.28273	22.3664	0.146771	511.031	0.553577	0	0	0	0	0	0	0	4.12269	3.65943	0.136682	14.0782	3.28273	22.3664	0.146771	511.031	0.553577	0.845634	0.714524	2.86049	0.65	1.06137	0.800915	0.25	0
Bicuculine-Methiodide	3141	GABA	75.8984	32	22.2559	57.2117	16.0333	0.871033	0.782104	0.274204	0.596348	1.14575	0.703704	0.407407	0.222222	2.56886	3.67123	0.0439318	15.5144	2.37183	5.35661	18.6414	0.28735	376.196	0.30645	1	12	0.387097	0	0	0	0	2.80094	3.21396	0.815467	10.63	1.16335	8.34874	0.127847	84.6038	0.601243	0.541965	0.753793	1.84554	0.62069	1.05289	0.723972	0.206897	0.689107
Bicuculine-Methiodide	3142	GABA	107.692	18	42.9496	104.399	29.62	0.188819	0.130946	0.0745703	0.181997	0.268728	0.125	0	0	6.3348	4.14931	0.886799	13.5475	5.98287	2.99528	36.77	0.0814599	1361.01	0.721399	0	0	0	0	0	0	0	6.3348	4.14931	0.886799	13.5475	2.99528	36.77	0.0814599	1361.01	0.721399	0.188819	0.969424	6.14111	0.555556	0.294126	0.0937548	0.222222	0
Bicuculine-Methiodide	3143	GABA	65.3627	44	11.145	30.9757	7.54999	1.08114	1.00803	0.249692	0.689008	1.71482	0.619048	0.452381	0.285714	1.52006	2.53251	0.10102	16.3489	1.48552	2.5226	9.17844	0.27484	90.6072	0.323561	5	35	0.813953	8.25	11	11.1126	20.5554	0.713048	0.721815	0.10102	1.50905	0.254329	0.78169	0.325358	0.675723	0.259108	1.32958	0.205285	0.312047	0.227273	1.80466	1.17767	0.0909091	0
Bicuculine-Methiodide	3144	GABA	108.156	58	35.9603	91.5708	26.6671	1.01056	0.929783	0.191727	0.64548	1.76772	0.654545	0.454545	0.290909	1.92875	1.91976	0.11	7.6688	1.86476	3.93228	31.4114	0.125186	1002.14	0.60448	4	35	0.614035	13.6667	16	27.3111	47.48	3.0659	1.51851	1.29753	4.70623	0.294652	5.42196	0.0540629	41.1532	0.813819	0.291091	0.846655	1.60651	0.403509	1.07303	0.840065	0.0701754	0
Bicuculine-Methiodide	3145	GABA	47.5535	43	9.68443	27.6055	6.91251	1.25046	0.817093	0.528645	1.17209	1.92482	0.853659	0.634146	0.365854	1.13223	0.7105	0.273659	3.47278	1.1059	1.6862	8.24271	0.204569	70.7855	0.436055	4	35	0.833333	12.3333	14	9.39683	12.5059	1.37868	0.722817	0.421369	2.39493	0.813737	1.88703	0.431226	4.22306	0.157929	0.801695	0.566507	0.641415	0.488372	1.57874	0.757015	0.0930233	0
Bicuculine-Methiodide	3146	GABA	277.303	82	83.7514	194.525	58.542	0.684622	0.723006	0.14708	0.393351	0.990288	0.519481	0.298701	0.142857	3.39267	2.85281	0.130384	10.3217	3.38174	11.7032	71.3006	0.164139	5220.73	0.515535	1	11	0.135802	0	0	0	0	3.85066	2.8511	0.185854	10.3217	9.88135	63.9601	0.154492	4188.53	0.536355	0.621021	0.560407	1.91855	0.518987	0.815692	0.621824	0.151899	0.956402
Bicuculine-Methiodide	3147	GABA	88.185	27	31.3057	66.6655	20.0223	0.460657	0.484644	0.174464	0.310391	0.473868	0.4	0.16	0.08	3.39173	2.00351	0.703233	7.0158	3.26611	7.42043	25.2073	0.294376	690.47	0.297184	1	5	0.192308	0	0	0	0	3.95996	1.91676	1.02775	7.0158	6.4053	21.5208	0.297633	504.172	0.292971	0.246359	0.755974	2.56406	0.62963	0.606269	0.477207	0.185185	0
Bicuculine-Methiodide	3148	GABA	202.343	87	64.7972	154.116	52.1408	1.26591	1.12468	0.162777	1.02149	2.43487	0.619048	0.535714	0.440476	2.37862	3.20371	0.072111	11.8043	2.32578	9.16224	58.0924	0.157718	3458.67	0.529308	4	46	0.534884	24.6667	45	52.7406	139.177	3.39344	3.02437	0.721941	7.05031	1.85919	15.7579	0.139153	592.299	0.585674	1.38645	0.74351	1.74934	0.383721	1.3141	1.09452	0.116279	0.973373
Bicuculine-Methiodide	3149	GABA	89.1592	21	34.6426	72.6437	22.7242	0.726536	0.813831	0.155168	0.303499	0.925424	0.4375	0.25	0.1875	5.01161	3.40972	0.298918	9.62201	4.24568	4.94061	28.8763	0.171096	858.248	0.500984	0	0	0	0	0	0	0	5.01161	3.40972	0.298918	9.62201	4.94061	28.8763	0.171096	858.248	0.500984	0.726536	0.80386	3.58358	0.666667	0.703801	0.634125	0.333333	0.863121
Bicuculine-Methiodide	3150	GABA	113.297	38	28.8884	93.8851	20.4204	1.1077	0.90925	0.325787	0.916404	1.90803	0.735294	0.5	0.323529	3.1616	2.98154	0.358578	10.5731	2.9815	2.82326	24.8555	0.113587	625.766	0.633613	3	21	0.567568	11	11	22.43	31.087	4.66289	2.83134	1.5837	7.39339	0.716151	7.39378	0.10187	70.0286	0.673526	0.487533	0.828663	2.53743	0.694444	1.41104	0.837939	0.166667	0.568752
Bicuculine-Methiodide	3151	GABA	104.242	80	34.0595	73.6961	26.6655	1.01134	0.947251	0.213423	0.634378	1.60483	0.657534	0.424658	0.273973	1.3171	1.88104	0.008	8.95324	1.30302	4.5857	30.241	0.151638	935.549	0.542662	4	59	0.746835	18.6667	34	24.3546	53.7403	3.75864	2.64432	0.794882	8.95324	2.44945	16.839	0.145463	289.551	0.556544	0.231724	0.652901	0.861514	0.32	1.36053	0.958101	0.08	0.92856
Bicuculine-Methiodide	3152	GABA	33.1151	28	7.87344	18.3304	5.63443	1.24973	0.988771	0.407975	1.10614	2.11113	0.761905	0.571429	0.333333	1.28932	1.03625	0.23105	4.63357	1.18268	1.30556	6.72045	0.194266	46.8689	0.455177	2	12	0.444444	6	6	1.53059	1.53059	1.26438	0.801118	0.23105	2.87408	1.32728	4.77709	0.277843	24.5823	0.319381	0.783928	0.526724	0.646018	0.521739	1.47126	0.951968	0.217391	0
Bicuculine-Methiodide	3153	GABA	67.5581	40	12.2369	25.0111	7.18491	0.986307	0.870859	0.335323	0.606296	1.40823	0.736842	0.421053	0.236842	1.73226	1.441	0.187459	6.45283	1.68895	6.5551	7.59689	0.862866	100.682	0.00541909	2	23	0.589744	16	16	17.4242	17.4242	2.292	1.34081	1.01572	4.48727	0.776444	6.0933	0.120411	52.1571	0.616935	0.682524	0.333569	0.577827	0.475	1.43393	0.958752	0.125	0
Bicuculine-Methiodide	3154	GABA	151.93	104	15.3268	61.1651	11.1396	1.07875	0.943417	0.353476	0.662706	1.6225	0.762887	0.453608	0.257732	1.39729	1.65296	0.149335	8.83005	1.46086	4.92078	12.4614	0.394881	179.501	0.188195	3	77	0.747573	29	39	16.7321	18.3898	3.03688	1.51653	1.16841	5.422	0.898239	9.76516	0.0793999	168.034	0.729346	0.391311	0.160918	0.237361	0.373737	1.45996	0.987593	0.0707071	1.42487
Bicuculine-Methiodide	3155	GABA	61.0913	42	11.2888	31.955	7.80973	1.09742	0.991977	0.37776	0.580566	1.61686	0.769231	0.461538	0.282051	1.49137	1.91344	0.0984124	11.0467	1.45455	2.1486	9.46561	0.22699	94.2142	0.396906	2	29	0.707317	20	20	16.7776	16.7776	2.7307	2.59786	0.577157	6.85872	0.637442	4.50273	0.13704	26.3811	0.576342	0.88454	0.494192	0.736362	0.414634	1.76025	0.899061	0.0731707	0
Bicuculine-Methiodide	3156	GABA	50.2469	28	11.6752	31.0555	9.36789	1.15494	0.921714	0.357672	0.876623	2.00266	0.730769	0.5	0.346154	1.861	1.60313	0.386674	7.16091	1.79453	1.86868	10.4184	0.179364	112.034	0.484179	1	11	0.407407	0	0	0	0	2.0179	1.20368	0.799994	4.49093	0.410877	5.49114	0.220891	51.2744	0.510028	1.83341	0.499795	0.930116	0.607143	1.49952	0.846392	0.142857	0
Bicuculine-Methiodide	3157	GABA	54.7443	35	12.8599	30.5512	11.3772	1.34255	0.994794	0.478843	1.0601	2.28147	0.84375	0.5625	0.40625	1.49814	2.03411	0.0600083	9.33858	1.56412	0.706798	12.1206	0.0583137	147.409	0.791742	2	29	0.852941	17	17	29.6244	29.6244	3.31115	2.02652	1.50881	5.50479	0.422741	4.56025	0.0927012	20.9746	0.689442	0.333152	0.28225	0.454458	0.352941	1.83692	0.878623	0.0588235	0
Bicuculine-Methiodide	3158	GABA	172.088	106	40.7149	143.951	40.4769	1.1943	0.953529	0.310274	0.913655	1.86213	0.707071	0.535354	0.353535	1.50502	2.02583	0.0771751	10.6119	1.62347	1.32642	40.5744	0.0326911	1648.04	0.877384	3	74	0.704762	28.5	45	38.1604	43.6525	3.63563	2.84641	0.517733	8.8511	0.579007	10.426	0.05524	126.117	0.801633	0.52175	0.836498	1.37096	0.346535	1.17027	0.813691	0.039604	0
Bicuculine-Methiodide	3159	GABA	116.05	74	14.3599	52.9705	12.4436	1.63449	1.00169	0.730376	1.82104	2.59838	0.830769	0.738462	0.569231	1.57782	1.60984	0.0362353	6.76234	1.56824	0.888485	13.4065	0.0662725	180.525	0.766838	4	38	0.520548	20	25	9.35872	15.2688	2.01673	1.23341	0.762272	4.18518	0.379762	3.65308	0.123218	16.3104	0.623021	1.1697	0.424236	0.674419	0.477612	1.75442	0.905801	0.0298507	0
Bicuculine-Methiodide	3160	GABA	233.228	188	63.896	159.62	45.9003	1.10921	0.929128	0.375187	0.811282	1.6249	0.770492	0.513661	0.262295	1.24719	1.14693	0.0223607	7.92241	1.24058	3.17736	55.5398	0.0572086	3094.77	0.795261	12	147	0.786096	14.3636	27	14.6774	23.9915	2.57602	1.17323	1.53311	3.99314	0.779047	3.511	0.282164	15.1718	0.406366	0.827332	0.678411	0.846121	0.4	1.37794	0.767539	0.0648649	1.15691
Bicuculine-Methiodide	3161	GABA	133.057	41	45.5785	113.726	34.4756	0.873605	0.926068	0.127126	0.397647	1.41458	0.513514	0.405405	0.216216	3.31686	3.60658	0.184166	13.1245	3.24529	7.349	39.7363	0.184944	1632.98	0.473129	3	23	0.575	17.5	23	58.6395	90.3201	7.9535	4.28715	3.64269	11.7087	1.70676	17.639	0.0869433	381.1	0.708135	0.218748	0.836527	2.78265	0.461538	1.07203	0.861681	0.128205	0
Bicuculine-Methiodide	3162	GABA	138.729	102	33.4684	92.5817	24.2439	1.20557	0.897774	0.443855	0.899353	2.01982	0.845361	0.536082	0.329897	1.36559	2.24159	0.0644127	14.0644	1.36009	5.80479	28.6401	0.202681	853.95	0.439505	5	80	0.792079	18.5	26	20.5305	38.9706	2.51465	2.01005	0.241786	5.92444	0.923468	6.33661	0.164303	46.6468	0.52504	0.685681	0.663142	0.91086	0.363636	1.52116	0.924811	0.0707071	0.517255
Bicuculine-Methiodide	3163	GABA	225.254	141	31.7695	105.609	25.8082	1.34273	1.01112	0.393542	1.00827	2.28346	0.823529	0.595588	0.411765	1.58715	1.96887	0.0973088	9.99393	1.59755	12.2805	26.2082	0.468575	837.682	0.130946	6	111	0.792857	23.8	43	16.7445	27.7994	3.60565	1.45966	2.03699	5.30702	1.21902	8.38491	0.109316	151.119	0.668587	0.717753	0.421472	0.678132	0.442029	1.56886	0.914882	0.0797101	0.659218
Bicuculine-Methiodide	3164	GABA	43.2744	35	10.4886	37.3975	10.6724	1.05686	0.873202	0.336361	0.856599	1.65783	0.75	0.5	0.321429	1.03059	1.11583	0.0765768	4.90586	1.23641	0.652717	10.5607	0.061806	111.955	0.780719	1	24	0.705882	0	0	0	0	2.33824	1.01807	0.646667	3.19974	0.452178	4.02622	0.112308	16.4149	0.636904	0.840262	0.864193	1.09993	0.266667	1.05642	0.465296	0.0666667	0
Bicuculine-Methiodide	3165	GABA	141.374	116	26.1899	82.1928	18.8467	1.16507	0.90282	0.439392	0.938459	1.7325	0.785047	0.551402	0.271028	1.18245	1.32983	0.0371214	7.71046	1.21874	3.36784	22.5657	0.149246	520.554	0.548002	7	99	0.86087	16.1667	28	12.0665	22.1546	3.44349	2.83009	1.31344	5.97672	0.410064	3.81937	0.205009	17.4378	0.596899	0.576435	0.560929	0.689574	0.422018	1.46523	0.776964	0.0642202	1.53073
Bicuculine-Methiodide	3166	GABA	159.804	81	45.4449	110.683	33.9113	0.930085	0.92434	0.1972	0.447165	1.64155	0.567164	0.402985	0.268657	1.90586	2.10524	0.0518652	10.9314	1.97289	5.65256	39.6946	0.142401	1607.61	0.563548	5	34	0.425	18.5	47	29.0524	92.8488	2.49646	1.73718	0.684684	6.97149	1.11157	15.2996	0.0608676	383.108	0.785023	0.510657	0.684802	1.36793	0.347826	1.30562	0.943599	0.115942	2.03542
Bicuculine-Methiodide	3167	GABA	73.3056	60	14.904	33.764	12.3911	1.2955	1.10628	0.290746	0.945888	2.47414	0.696429	0.571429	0.375	1.15717	2.32534	0.085703	13.8158	1.22176	1.38081	13.6355	0.101266	187.834	0.666007	2	48	0.813559	27	27	32.5775	32.5775	2.67592	3.45182	0.513819	8.56397	0.869515	6.20004	0.140243	39.1966	0.568533	0.477755	0.094454	0.117356	0.206897	1.01104	0.912583	0.0689655	0
Bicuculine-Methiodide	3168	GABA	185.818	98	35.8825	148.391	42.8367	1.27793	1.00925	0.342866	1.01816	2.18577	0.75	0.586957	0.391304	1.8262	3.10291	0.0461736	13.8658	1.8961	3.96718	39.3132	0.100912	1561.27	0.666959	3	74	0.762887	25.5	36	28.5773	50.4124	6.93804	4.22147	1.26761	13.6769	2.18965	20.894	0.109417	455.72	0.64765	0.216378	0.79394	1.52091	0.308511	1.09085	0.921395	0.0957447	0.79467
Bicuculine-Methiodide	3169	GABA	49.3981	18	11.5712	44.4096	10.8678	0.882368	0.856779	0.267089	0.579947	1.29434	0.625	0.375	0.25	2.90577	3.80942	0.0832406	13.1879	2.74434	0.383899	11.2185	0.0342203	126.001	0.872027	1	11	0.647059	0	0	0	0	5.88864	5.86473	0.671923	13.1879	0.134402	11.6415	0.0115451	135.542	0.954868	0.210335	0.899015	2.61233	0.277778	0	0	0.111111	0
Bicuculine-Methiodide	3170	GABA	149.924	34	29.6221	79.8379	18.3429	0.358253	0.311658	0.129989	0.262884	0.426714	0.451613	0.0645161	0.0322581	4.5254	2.49435	0.313847	10.4053	4.40954	7.37693	23.5063	0.313828	606.966	0.272766	0	0	0	0	0	0	0	4.5254	2.49435	0.313847	10.4053	7.37693	23.5063	0.313828	606.966	0.272766	0.358253	0.24722	1.12316	0.484848	0.506143	0.688286	0.212121	0.926789
Bicuculine-Methiodide	3171	GABA	226.45	44	65.5663	173.01	41.2542	0.352083	0.339785	0.0823826	0.297482	0.445647	0.394737	0.0789474	0.0263158	5.33237	3.70437	0.886058	14.784	5.14658	19.9553	51.0119	0.391189	3000.42	0.19151	0	0	0	0	0	0	0	5.33237	3.70437	0.886058	14.784	19.9553	51.0119	0.391189	3000.42	0.19151	0.352083	0.76401	4.02348	0.6	0.487375	0.280467	0.225	0.595535
Bicuculine-Methiodide	3172	GABA	193.409	36	42.8018	117.639	30.1033	0.391112	0.450018	0.0732396	0.142739	0.632475	0.34375	0.1875	0.03125	5.52174	3.83708	0.381131	14.2431	5.37247	7.08916	36.3159	0.195208	1369.1	0.453399	1	7	0.2	0	0	0	0	6.27391	3.42091	1.75072	12.9545	4.6638	26.2885	0.193754	779.64	0.466027	0.299211	0.364714	2.0154	0.470588	0.567379	0.494987	0.205882	1.01983
Bicuculine-Methiodide	3173	GABA	59.7303	17	18.92	56.4828	12.9765	0.47952	0.342638	0.1644	0.432313	0.614452	0.642857	0.214286	0	3.88352	3.24708	0.383541	11.9405	3.51355	1.66971	16.1366	0.103473	263.179	0.66009	0	0	0	0	0	0	0	3.88352	3.24708	0.383541	11.9405	1.66971	16.1366	0.103473	263.179	0.66009	0.47952	0.94563	3.53018	0.625	0.555217	0.234365	0.1875	0
Bicuculine-Methiodide	3174	GABA	156.61	74	14.344	47.7377	9.35125	1.19637	1.03687	0.240055	0.899073	2.17958	0.661972	0.521127	0.352113	2.08125	2.3039	0.147054	13.7647	2.11635	3.4795	11.597	0.300033	146.598	0.289898	4	43	0.589041	13.3333	17	19.7118	27.8893	3.21463	2.28787	0.655646	6.46672	0.745222	6.11929	0.152412	40.4161	0.607905	1.17755	0.207621	0.445418	0.520548	1.54173	0.919445	0.150685	2.15945
Bicuculine-Methiodide	3175	GABA	234.567	65	66.3744	205.15	58.797	0.704339	0.697375	0.191716	0.4246	0.937641	0.634921	0.301587	0.126984	3.66511	4.40805	0.103484	22.5116	3.60872	8.60072	62.1076	0.138481	3931.32	0.572635	2	31	0.484375	26	26	36.1355	36.1355	5.2703	3.35514	1.06942	14.3251	5.47441	32.0176	0.126356	1626.9	0.619075	0.353088	0.874593	3.20548	0.476923	0.838487	0.818478	0.107692	0.487958
Bicuculine-Methiodide	3176	GABA	79.2348	55	6.92681	18.7081	4.2086	1.23115	0.9722	0.286897	1.00183	2.18182	0.730769	0.576923	0.346154	1.46286	1.19058	0.109886	4.87396	1.44063	1.87677	5.41519	0.346576	32.8465	0.235466	5	43	0.796296	10	11	5.51726	10.6517	2.30762	1.86211	1.01725	4.4366	0.224681	2.52266	0.081098	6.57081	0.740388	2.3785	0.0864289	0.126818	0.481481	1.67587	0.860017	0.148148	2.42416
Bicuculine-Methiodide	3177	GABA	215.29	156	20.6591	58.1148	14.2208	1.20114	0.964774	0.351208	0.928224	1.90872	0.748299	0.544218	0.346939	1.29954	1.28427	0.00860233	6.74752	1.38006	7.1094	16.2472	0.437577	314.515	0.153061	8	113	0.729032	16	24	7.85175	12.1802	1.95185	1.1402	0.721465	3.50686	0.695689	6.29896	0.119333	74.3318	0.638545	0.634891	0.191125	0.265467	0.422819	1.64815	0.952165	0.033557	0
Bicuculine-Methiodide	3178	GABA	99.6875	43	28.5558	77.5414	20.2584	1.05375	0.902716	0.316947	0.546472	1.72852	0.707317	0.439024	0.292683	2.37351	2.75192	0.178511	13.4232	2.31831	3.21777	24.5472	0.131085	612.919	0.590152	4	23	0.547619	8.66667	12	16.0662	35.0175	3.79043	3.32278	0.692726	8.7508	1.12645	7.91296	0.13736	64.8916	0.584178	0.90126	0.777844	1.84622	0.511628	1.47373	0.886213	0.162791	1.25275
Bicuculine-Methiodide	3179	GABA	159.057	150	12.2557	36.7028	8.51457	1.29988	0.975009	0.382421	1.12379	2.03889	0.755102	0.62585	0.387755	1.05943	0.995109	0.087023	7.46611	1.06038	1.92829	10.3746	0.185867	111.35	0.471324	10	140	0.939597	15.8889	37	9.74984	19.9158	2.2311	1.06236	1.4799	2.98231	0.154739	2.23656	0.0783429	5.12427	0.761401	0.449908	0.21348	0.227889	0.416107	1.78292	0.840258	0.0536913	2.13576
Bicuculine-Methiodide	3180	GABA	94.9278	80	9.71607	32.8207	7.28052	1.12137	0.928762	0.353804	0.891267	1.68544	0.75	0.513158	0.276316	1.21838	0.997895	0.0806536	4.25226	1.1866	1.67198	8.42072	0.198555	73.704	0.447128	3	54	0.683544	17	25	9.37889	9.62031	1.93863	1.06917	0.278038	3.89771	0.797295	11.0299	0.0722849	122.294	0.748529	0.486593	0.133696	0.160652	0.410256	1.50106	0.813214	0.0512821	0
Bicuculine-Methiodide	3181	GABA	207.728	61	33.1605	117.088	32.9085	1.09385	1.0588	0.248847	0.48495	1.79607	0.627119	0.423729	0.305085	3.46213	2.68284	0.174642	11.7494	3.40538	5.73265	32.5336	0.176207	1091.3	0.490533	2	18	0.3	9	9	6.2269	6.2269	4.50626	2.60771	0.819752	11.7494	6.07545	34.0335	0.178514	1195.19	0.485883	1.07729	0.563658	1.95146	0.655738	1.4302	1.16727	0.131148	1.02712
Bicuculine-Methiodide	3182	GABA	124.798	101	14.0312	41.702	11.1232	1.16649	0.923165	0.33989	0.949657	1.86645	0.734694	0.530612	0.295918	1.25499	1.56068	0.0463249	10.4367	1.23562	2.31093	12.4483	0.185642	160.3	0.471763	5	83	0.83	20.75	26	11.9894	24.1871	2.59979	1.29618	1.44498	4.07068	0.497965	2.62704	0.254767	9.8452	0.417142	0.905844	0.294288	0.367264	0.34	1.38206	0.812808	0.08	2.45503
Bicuculine-Methiodide	3183	GABA	43.709	37	16.8324	37.2308	12.9577	1.04896	0.928259	0.284776	0.747983	1.68773	0.735294	0.470588	0.264706	1.24699	2.39472	0.0485077	13.8618	1.18132	1.58781	14.9363	0.106305	225.615	0.652573	2	26	0.722222	22	22	32.5792	32.5792	2.06835	1.43452	0.243313	4.11852	0.451498	5.40271	0.0835689	29.3931	0.715297	0.702956	0.847905	1.02947	0.25	0.672787	0.487597	0.0833333	0
Bicuculine-Methiodide	3184	GABA	203.637	194	22.718	81.0385	22.4024	1.28366	0.980371	0.340695	1.03155	2.20997	0.743455	0.586387	0.387435	1.03241	1.45105	0.0873212	8.42704	1.04968	1.45525	22.5138	0.064638	508.989	0.77189	6	169	0.875648	23.8	70	15.6474	25.9111	3.72284	2.3695	1.29111	7.23721	0.471534	8.68335	0.0507234	99.6413	0.817297	0.51959	0.143311	0.15121	0.331606	1.6402	0.868701	0.0362694	1.16312
Bicuculine-Methiodide	3185	GABA	220.504	97	55.4158	155.006	42.2848	0.864419	0.845519	0.243619	0.511493	1.30669	0.631579	0.389474	0.189474	2.29691	2.47778	0.254568	12.7322	2.27323	8.5568	48.5411	0.176279	2429.46	0.490387	4	38	0.395833	9	12	10.7267	13.0914	1.86917	1.29844	0.482507	5.28089	2.23572	14.095	0.154085	472.655	0.538402	0.759445	0.678045	1.55741	0.340206	0.94682	0.61199	0.0721649	0.781767
Bicuculine-Methiodide	3186	GABA	277.343	119	84.565	196.754	70.0125	0.880579	0.868939	0.200599	0.504794	1.37522	0.588785	0.383178	0.224299	2.27012	2.95478	0.0210238	14.4977	2.33061	12.0553	76.6887	0.157197	6026.49	0.530441	5	68	0.576271	23	38	49.7508	159.842	2.80573	1.38389	0.726166	5.15419	1.59912	14.2786	0.135757	621.203	0.591405	0.712698	0.709424	1.6674	0.440367	1.26276	0.92804	0.110092	1.06645
Bicuculine-Methiodide	3187	GABA	126.937	138	16.9258	48.9209	12.3696	1.42614	1.01126	0.433865	1.23465	2.42628	0.816176	0.632353	0.448529	0.926549	1.23353	0.0514782	11.9271	0.919835	4.88722	13.995	0.349211	219.746	0.232659	5	125	0.912409	25.5	46	10.4443	22.3799	3.03735	2.87723	1.23684	8.38322	0.35356	5.3492	0.0836498	33.3024	0.725848	1.73599	0.32542	0.301518	0.326087	1.71934	0.875732	0.0362319	0
Bicuculine-Methiodide	3188	GABA	92.8365	66	21.9583	74.0342	20.1086	0.856603	0.83442	0.238122	0.61015	1.01775	0.666667	0.37037	0.166667	1.40177	1.27615	0.0800062	5.13574	1.40661	3.62141	20.74	0.17461	443.261	0.493777	2	32	0.492308	16	16	5.00617	5.00617	2.39624	1.39822	0.256129	5.13574	1.6219	20.8165	0.0779143	435.955	0.731769	0.58224	0.797469	1.13899	0.392857	1.00584	0.708128	0.0714286	0
Bicuculine-Methiodide	3189	GABA	67.6144	61	11.0632	35.4525	7.68133	1.25477	1.00527	0.403555	0.802149	2.25164	0.755556	0.511111	0.4	1.18164	1.05001	0.166481	4.309	1.10843	1.82844	9.34638	0.19563	90.6981	0.452603	3	22	0.366667	16	25	7.20193	13.5791	1.40493	1.14095	0.350541	3.40294	0.850826	3.33242	0.254222	12.7896	0.437811	1.158	0.308546	0.347703	0.361702	1.72795	1.02885	0.0851064	0
Bicuculine-Methiodide	3190	GABA	104.014	69	13.4632	52.5295	14.2027	1.02864	0.900818	0.272839	0.70946	1.81057	0.712121	0.484848	0.287879	1.54511	1.62957	0.157442	10.5169	1.50745	2.91414	13.5276	0.215423	191.487	0.416693	5	55	0.808824	10.75	16	7.70974	11.2777	3.88946	3.11589	0.491811	10.5169	0.816106	12.8206	0.063656	165.033	0.774941	0.293716	0.482653	0.738274	0.5	1.5215	0.827086	0.102941	1.98819
Bicuculine-Methiodide	3191	GABA	81.4264	66	19.8529	58.7533	14.207	1.27777	0.995303	0.422411	1.08345	1.99376	0.765625	0.59375	0.359375	1.25271	0.964642	0.176233	5.22632	1.23373	1.54503	17.193	0.0898635	297.988	0.697379	2	47	0.723077	37	37	35.4839	35.4839	1.52434	0.956609	0.459155	3.21206	0.343329	3.80475	0.143939	24.2452	0.578979	2.041	0.703203	0.880912	0.424242	1.47614	0.704456	0.0606061	0
Bicuculine-Methiodide	3192	GABA	71.1072	59	9.0591	28.7132	5.34923	1.4289	0.922289	0.511932	1.42493	2.21451	0.849057	0.660377	0.471698	1.09376	1.30926	0.086885	8.2359	1.20521	3.43343	6.59942	0.520263	55.3408	0.0995795	4	50	0.862069	13.6667	15	9.73405	10.8232	1.91151	1.84012	0.77922	4.03473	0.686452	6.56236	0.104604	43.5357	0.657077	2.27426	0.199815	0.24497	0.363636	1.69615	0.692196	0.0727273	0
Bicuculine-Methiodide	3193	GABA	91.399	68	18.2213	41.2113	14.089	1.47689	0.968024	0.605164	1.39075	2.38168	0.863636	0.651515	0.439394	1.36416	1.96518	0.043	13.3746	1.3441	2.23697	16.1324	0.138663	265.258	0.572209	4	62	0.925373	16	18	12.7762	31.7275	3.18559	3.5208	0.696011	5.67517	0.10442	3.48343	0.0299763	12.1452	0.886973	0.324672	0.36251	0.494523	0.544118	1.76583	0.854004	0.0882353	1.46908
Bicuculine-Methiodide	3194	GABA	81.3578	34	29.8066	68.4407	21.8716	0.743016	0.804997	0.183132	0.451746	0.985128	0.535714	0.321429	0.142857	2.53722	2.03164	0.315729	6.49913	2.39288	1.21415	26.1137	0.0464947	683.4	0.83018	2	11	0.333333	17	17	53.7443	53.7443	2.92704	0.93612	1.36635	4.13643	0.730422	10.1742	0.0940407	146.961	0.692104	0.753102	0.808917	1.99429	0.566667	1.16902	0.891692	0.133333	0
Bicuculine-Methiodide	3195	GABA	96.9317	32	28.7668	83.9777	20.6402	0.626531	0.563919	0.202762	0.643605	0.786366	0.608696	0.26087	0.0869565	3.32766	3.43783	0.349013	15.6168	3.02911	2.19383	24.9392	0.0879671	626.774	0.702732	0	0	0	0	0	0	0	3.32766	3.43783	0.349013	15.6168	2.19383	24.9392	0.0879671	626.774	0.702732	0.626531	0.80734	2.52441	0.64	0.900697	0.646893	0.16	0
Bicuculine-Methiodide	3196	GABA	170.41	68	29.3575	74.4608	20.1	0.716674	0.768267	0.191863	0.41036	0.839283	0.546875	0.3125	0.109375	2.58867	2.95897	0.244387	17.2507	2.50603	5.5465	24.5392	0.226026	632.938	0.398524	3	24	0.358209	16.5	24	29.9066	54.785	3.15479	2.67026	0.804809	9.83839	1.23928	14.1344	0.195197	282.469	0.555484	0.770438	0.12946	0.329272	0.439394	1.04641	0.997415	0.0909091	1.59945
Bicuculine-Methiodide	3197	GABA	89.0052	34	13.2784	46.5403	9.59635	1.32315	1.12405	0.276647	0.889275	2.49964	0.6875	0.5	0.40625	2.69713	2.76618	0.173113	12.2136	2.6178	1.32074	11.509	0.114757	134.202	0.630617	3	16	0.484848	8.5	10	18.9005	25.7459	2.59277	2.17145	0.211101	5.76981	0.522448	6.3628	0.0676894	51.7348	0.767121	0.970291	0.511307	1.37906	0.470588	1.43791	1.14119	0.147059	0
Bicuculine-Methiodide	3198	GABA	241.513	74	28.9442	100.394	20.7522	1.13222	0.934468	0.268538	0.801999	2.11957	0.727273	0.5	0.318182	3.33514	2.76983	0.303422	12.886	3.26369	13.6284	21.1773	0.64354	634.21	0.0470394	4	24	0.328767	10.3333	16	19.9604	46.3968	4.1566	2.82431	1.3692	10.139	1.7781	14.3815	0.196713	350.648	0.518682	0.8382	0.338289	1.11919	0.735294	1.32953	0.911739	0.161765	1.72432
Bicuculine-Methiodide	3199	GABA	46.642	38	14.2006	32.8947	10.0162	0.969705	0.856308	0.252246	0.664416	1.9897	0.722222	0.388889	0.277778	1.26059	1.19635	0.232355	5.42618	1.22742	2.91282	11.9376	0.244005	150.99	0.369313	3	32	0.864865	13.5	15	16.0856	22.0657	3.58804	1.30977	2.63057	5.42618	0.661526	5.7698	0.114653	33.7282	0.630881	0.468201	0.690474	0.870408	0.368421	0.841874	0.437297	0.105263	0
Bicuculine-Methiodide	3200	GABA	146.404	133	22.0306	66.0613	16.6628	1.43747	1.01435	0.501572	1.36624	2.36638	0.78626	0.641221	0.450382	1.10912	1.62763	0.0452217	12.4461	1.10078	2.4954	19.3719	0.128815	381.498	0.595628	5	115	0.871212	29	42	16.5968	26.8618	3.20869	1.56959	1.43068	5.59224	0.551802	5.77412	0.10004	35.9492	0.67082	0.652809	0.273474	0.303316	0.330827	1.66922	0.890595	0.0451128	1.4058
Bicuculine-Methiodide	3201	GABA	75.0803	49	16.6035	49.5318	12.5102	0.901366	0.864279	0.232518	0.569613	1.39845	0.617021	0.404255	0.234043	1.56417	1.23346	0.192666	6.69316	1.53225	1.61813	14.6107	0.11075	216.091	0.640938	2	22	0.458333	17	17	13.1864	13.1864	1.66805	1.09853	0.779395	4.0126	0.441954	4.10462	0.118266	28.5024	0.675874	0.626074	0.539349	0.843635	0.408163	1.53532	0.875479	0.0816327	0
Bicuculine-Methiodide	3202	GABA	184.127	46	53.8318	148.69	46.0695	0.600909	0.815193	0.12134	0.279898	0.50819	0.431818	0.181818	0.136364	4.09171	4.08028	0.245459	16.6046	4.00276	4.26665	49.9192	0.0854711	2510.13	0.709836	2	12	0.266667	8	8	11.9803	11.9803	4.56039	3.06026	0.591148	11.0544	2.65626	23.2224	0.294726	879.965	0.433478	0.333128	0.787102	3.22059	0.521739	0.761095	0.895437	0.130435	1.26002
Bicuculine-Methiodide	3203	GABA	207.534	144	53.362	149.657	38.3829	0.930277	0.933337	0.188234	0.486451	1.46597	0.577465	0.408451	0.232394	1.45129	1.38339	0.0269072	8.3106	1.44121	8.516	45.693	0.186374	2160.38	0.470334	7	91	0.636364	20	35	22.1133	43.436	2.36949	1.28252	0.966131	4.96512	0.760192	7.41908	0.100494	59.8445	0.669129	0.467967	0.721123	1.04656	0.326389	1.09298	0.803506	0.0486111	0.552277
Bicuculine-Methiodide	3204	GABA	92.2928	56	24.9692	79.2782	17.5969	0.586888	0.61458	0.156919	0.372401	0.795801	0.509804	0.254902	0.0784314	1.67437	1.10985	0.216391	4.7093	1.64809	2.86616	21.4089	0.133877	466.555	0.583481	3	30	0.545455	10.5	15	12.8326	17.8059	2.00702	0.880108	1.08976	3.31741	0.531819	5.31136	0.105684	44.4728	0.654819	0.423269	0.835084	1.40131	0.339623	0.756344	0.670239	0.0943396	0
Bicuculine-Methiodide	3205	GABA	155.49	54	23.7263	69.5018	16.1681	1.17243	0.99634	0.272367	0.866311	1.87308	0.692308	0.538462	0.326923	2.93377	3.07742	0.2339	13.4027	2.87945	3.54678	19.9898	0.177429	412.171	0.488064	3	22	0.415094	22	24	49.4903	59.2156	3.81351	2.68473	0.916807	8.78808	1.40717	9.6882	0.143033	123.485	0.601391	0.579044	0.248295	0.728443	0.574074	1.26287	0.970955	0.185185	1.45253
Bicuculine-Methiodide	3206	GABA	72.0089	38	12.3895	30.3994	7.93249	0.858791	0.973806	0.180045	0.434626	1.14796	0.527778	0.277778	0.25	1.94619	1.79934	0.123693	10.0191	1.89497	3.78539	9.68929	0.390678	108.212	0.191973	2	20	0.540541	10	10	6.24465	6.24465	2.64344	1.67322	1.02666	5.52573	0.414431	4.55506	0.0933233	22.5243	0.688094	0.611175	0.28153	0.547911	0.421053	1.69701	0.964844	0.0789474	0
Bicuculine-Methiodide	3207	GABA	81.1357	29	20.5495	58.9255	17.0955	0.83419	0.85464	0.250272	0.467611	1.09347	0.592593	0.333333	0.185185	2.8977	2.20041	0.553249	11.2372	2.79778	2.63957	18.7164	0.14103	357.269	0.566711	1	5	0.178571	0	0	0	0	2.67757	1.44764	1.15285	6.82518	1.6468	10.6932	0.250654	194.084	0.399882	1.07239	0.726259	2.10448	0.655172	0.941237	0.68698	0.137931	0
Bicuculine-Methiodide	3208	GABA	159.875	100	18.3566	75.6027	17.7155	1.35363	1.05574	0.412077	1.18485	2.49732	0.789474	0.552632	0.394737	1.59184	1.44095	0.134164	6.4546	1.59875	4.42087	17.4888	0.252783	325.401	0.355747	5	50	0.505051	16	26	8.60629	12.491	2.31992	1.83988	0.4078	6.03554	2.60045	13.379	0.152378	263.402	0.559291	0.753611	0.356568	0.575821	0.576923	1.65749	0.968808	0.0641026	0
Bicuculine-Methiodide	3209	GABA	57.6265	54	13.4611	40.5321	10.8472	1.23029	0.903824	0.556056	0.96801	2.0295	0.8	0.622222	0.377778	0.913815	0.848657	0.128515	3.24202	1.06716	3.29581	11.7715	0.279981	149.431	0.316432	2	39	0.735849	20	20	12.3698	12.3698	1.89136	1.09565	0.404323	3.24202	1.23331	9.52764	0.129445	92.297	0.594104	0.493226	0.703358	0.764756	0.340426	1.39893	0.925898	0.0638298	0
Bicuculine-Methiodide	3210	GABA	90.4958	29	26.1078	72.9357	17.2469	0.651097	0.96994	0.147102	0.281372	0.402284	0.407407	0.185185	0.148148	3.23199	2.47445	0.44623	8.13354	3.12054	5.74057	21.3678	0.268656	489.536	0.33232	2	10	0.357143	9	9	21.0429	21.0429	4.15907	2.84027	1.25412	7.79356	0.590496	7.8306	0.0759447	66.6627	0.740327	0.263864	0.805957	2.60485	0.413793	0.958451	1.0245	0.137931	0
Bicuculine-Methiodide	3211	GABA	168.182	78	30.1088	78.6731	21.5831	1.27628	1.09622	0.215908	0.905447	2.53979	0.676056	0.535211	0.380282	2.22755	2.75494	0.0756108	15.3415	2.15618	2.68241	26.0574	0.102942	686.184	0.661508	3	29	0.376623	24.5	28	35.4514	42.9545	2.36585	2.20345	0.422338	7.02764	0.81689	6.41056	0.16546	54.0743	0.54871	1.1129	0.304551	0.665194	0.506849	1.53134	1.03217	0.109589	2.15029
Bicuculine-Methiodide	3212	GABA	119.827	60	19.0045	68.9218	16.3288	1.20404	1.03451	0.251513	0.77675	2.19375	0.714286	0.5	0.375	1.87668	2.08075	0.209955	8.92802	1.99711	5.26003	16.9184	0.310906	313.901	0.276322	4	40	0.677966	14.6667	16	20.5148	33.4929	3.55311	3.10972	0.873558	7.26128	0.389153	7.64637	0.0539089	62.1561	0.807098	0.495737	0.471241	0.957072	0.396552	1.55927	1.05271	0.0689655	0
Bicuculine-Methiodide	3213	GABA	162.413	71	41.8598	107.526	30.0171	1.04352	1.08168	0.185737	0.470197	1.8196	0.592593	0.388889	0.314815	2.63481	2.36906	0.271779	11.233	2.2875	6.36465	35.8626	0.177473	1326.63	0.487975	3	19	0.271429	7	7	5.0158	5.84469	3.21163	2.17339	0.814614	8.03159	4.1451	15.4403	0.213071	339.166	0.454723	1.01224	0.662055	1.53609	0.607143	1.4669	1.05225	0.107143	0.725967
Bicuculine-Methiodide	3214	GABA	149.676	49	36.8744	103.376	34.2249	1.31419	1.11822	0.271107	0.945397	2.51744	0.652174	0.521739	0.434783	3.09835	3.1573	0.438858	14.8668	3.05462	2.52492	35.4846	0.0711555	1265.53	0.751936	2	25	0.520833	12	12	4.0704	4.0704	5.28965	3.80937	1.21434	14.8668	2.63647	32.7407	0.0805258	1078.91	0.724117	0.798686	0.627633	1.95712	0.6875	1.54727	1.12991	0.145833	0.962524
Bicuculine-Methiodide	3215	GABA	135.238	89	18.4229	87.2484	21.3178	1.12834	0.902091	0.285072	0.839486	1.94643	0.709302	0.534884	0.360465	1.54848	2.54533	0.110164	14.9292	1.51953	2.77343	19.729	0.140577	396.925	0.567761	3	72	0.818182	26	32	13.0025	16.7546	4.99523	4.33114	0.131529	14.9292	0.686974	18.123	0.0379063	328.913	0.859248	0.661063	0.632575	0.972139	0.363636	1.54002	0.906084	0.0795455	1.68659
Bicuculine-Methiodide	3216	GABA	51.481	34	12.3543	47.1445	10.3917	0.686284	0.57937	0.271684	0.529934	0.976573	0.642857	0.285714	0.107143	1.31016	1.56635	0.053	7.31819	1.51415	0.915139	11.3785	0.0804271	130.308	0.724405	1	20	0.606061	0	0	0	0	2.28926	1.19585	1.00769	4.08589	0.753965	7.60744	0.0991089	58.4416	0.671836	0.708921	0.915765	1.42862	0.3	1.07024	0.608719	0.1	0
Bicuculine-Methiodide	3217	GABA	169.62	39	42.6038	141.067	29.3616	0.744292	0.646088	0.37479	0.55368	0.977567	0.756757	0.324324	0.108108	4.46369	3.04118	0.680356	13.71	4.34924	4.99964	36.2436	0.137946	1338.59	0.573887	0	0	0	0	0	0	0	4.46369	3.04118	0.680356	13.71	4.99964	36.2436	0.137946	1338.59	0.573887	0.744292	0.831663	3.71229	0.717949	0.961344	0.623291	0.205128	0.852011
Bicuculine-Methiodide	3218	GABA	49.9585	19	11.7273	38.3976	8.77954	0.551072	0.574795	0.16367	0.412114	0.551041	0.529412	0.235294	0.0588235	2.77547	2.27855	0.825651	9.29854	2.6294	3.51626	9.74376	0.360873	107.305	0.220567	0	0	0	0	0	0	0	2.77547	2.27855	0.825651	9.29854	3.51626	9.74376	0.360873	107.305	0.220567	0.551072	0.76859	2.1332	0.473684	0.878625	0.778108	0.157895	0
Bicuculine-Methiodide	3219	GABA	131.76	31	27.9975	66.9261	19.841	0.829911	0.865328	0.161662	0.37326	1.23596	0.5	0.392857	0.178571	4.52394	3.99392	0.104957	13.7591	4.25034	3.77716	23.9687	0.157588	588.763	0.529593	0	0	0	0	0	0	0	4.52394	3.99392	0.104957	13.7591	3.77716	23.9687	0.157588	588.763	0.529593	0.829911	0.507938	2.23087	0.6	1.02474	1.05139	0.233333	2.35084
Bicuculine-Methiodide	3220	GABA	43.4589	16	14.4157	36.3683	9.27428	1.15863	0.667803	0.540886	1.06492	1.47337	1	0.583333	0.166667	3.01923	2.44225	0.512385	9.29868	2.71618	0.810751	12.0936	0.0670397	146.912	0.764478	0	0	0	0	0	0	0	3.01923	2.44225	0.512385	9.29868	0.810751	12.0936	0.0670397	146.912	0.764478	1.15863	0.836843	2.42455	0.928571	1.24283	0.673167	0.142857	0
Bicuculine-Methiodide	3221	GABA	96.1994	23	33.5832	91.0504	23.0393	0.298826	0.231895	0.092356	0.251379	0.418087	0.380952	0.047619	0	4.3727	3.52578	0.621721	11.8457	4.18258	3.11861	28.6286	0.108933	829.322	0.645669	0	0	0	0	0	0	0	4.3727	3.52578	0.621721	11.8457	3.11861	28.6286	0.108933	829.322	0.645669	0.298826	0.946476	4.13866	0.434783	0.348611	0.129429	0.173913	0
Bicuculine-Methiodide	3222	GABA	125.183	34	23.1298	67.6443	15.7592	0.778497	0.713885	0.215781	0.490928	0.946145	0.633333	0.366667	0.166667	3.98656	3.71605	0.0391152	14.6524	3.68185	3.70014	19.4417	0.19032	391.671	0.462701	1	6	0.181818	0	0	0	0	4.71911	3.75785	0.370838	13.4086	2.60955	15.7901	0.166244	275.18	0.511143	0.768736	0.344157	1.30553	0.5625	0.859648	0.617389	0.25	1.36472
Bicuculine-Methiodide	3223	GABA	360.56	89	81.4547	229.187	56.8052	0.919336	0.930098	0.223125	0.532083	1.39914	0.604651	0.372093	0.22093	4.10796	3.78086	0.121421	15.6459	4.05123	22.4288	66.5417	0.337063	4930.85	0.245833	3	30	0.340909	30	43	81.3994	121.437	5.68151	3.44069	1.44327	12.2358	3.89347	30.9241	0.112182	1201.52	0.663528	0.481712	0.567847	2.32662	0.613636	0.964326	0.825091	0.181818	0.720393
Bicuculine-Methiodide	3224	GABA	54.0592	14	23.6508	52.2026	15.3954	0.528995	0.812587	0.0913167	0.308581	0.50547	0.363636	0.0909091	0.0909091	4.05966	3.00921	0.362291	9.05766	3.86137	0.677337	19.9431	0.0339634	398.188	0.872925	0	0	0	0	0	0	0	4.05966	3.00921	0.362291	9.05766	0.677337	19.9431	0.0339634	398.188	0.872925	0.528995	0.947418	3.93974	0.538462	0.421215	0.165304	0.153846	0
Bicuculine-Methiodide	3225	GABA	99.659	34	33.439	86.3693	24.1759	0.481396	0.585863	0.153376	0.281565	0.578921	0.4375	0.15625	0.0625	3.01997	2.73402	0.541956	12.1971	2.93115	2.8962	29.0333	0.0997543	851.321	0.670086	0	0	0	0	0	0	0	3.01997	2.73402	0.541956	12.1971	2.8962	29.0333	0.0997543	851.321	0.670086	0.481396	0.866648	2.61725	0.529412	0.772295	0.70968	0.117647	0
Bicuculine-Methiodide	3226	GABA	139.774	79	20.1306	63.3789	15.7409	1.11653	0.985	0.223135	0.716633	1.90988	0.657895	0.486842	0.355263	1.74188	1.62992	0.093	7.42124	1.7693	3.16093	17.791	0.177671	326.51	0.487577	6	55	0.705128	12.4	17	11.6621	24.6158	2.82902	1.56596	1.53552	4.63025	0.299311	4.30921	0.0652088	22.753	0.775762	0.277007	0.453437	0.81255	0.435897	1.40915	0.853352	0.115385	1.85798
Bicuculine-Methiodide	3227	GABA	157.993	111	22.9738	67.1969	15.0827	1.22595	0.890416	0.344384	1.14668	1.94018	0.736842	0.610526	0.378947	1.38759	1.62376	0.0819283	7.91073	1.42336	10.0124	16.6552	0.601155	377.643	0.0620498	3	61	0.554545	25.5	28	21.2686	25.9765	1.71847	1.38021	0.23122	4.38844	0.985478	7.25277	0.190424	118.187	0.525315	0.995955	0.300817	0.432063	0.371134	1.27848	0.838379	0.113402	1.75244
Bicuculine-Methiodide	3228	GABA	88.7695	31	34.934	83.1184	24.5732	0.649157	0.767112	0.206921	0.356983	0.625157	0.535714	0.178571	0.142857	3.00518	2.34824	0.216843	8.99583	2.86353	1.90859	30.1409	0.0633224	912.114	0.77598	1	6	0.2	0	0	0	0	3.64384	2.31355	0.590617	8.99583	2.10694	26.3632	0.0799197	699.457	0.725886	0.57464	0.93634	2.77061	0.433333	0.42947	0.187161	0.133333	0
Bicuculine-Methiodide	3229	GABA	74.1573	71	9.80323	26.6693	6.06571	1.11461	0.985881	0.334609	0.747725	1.75419	0.734375	0.484375	0.296875	0.983647	0.963727	0.146414	5.63155	1.04447	4.19048	6.99199	0.599325	66.4481	0.062764	5	59	0.842857	15	20	10.2804	15.1621	1.03322	0.706254	0.451542	2.05522	0.239562	2.01191	0.119072	4.10515	0.619675	2.18735	0.190284	0.201585	0.348485	1.59371	1.05361	0.0757576	0
Bicuculine-Methiodide	3230	GABA	190.309	71	35.1311	98.3179	27.6998	0.933972	0.878558	0.196141	0.616717	1.42779	0.606061	0.469697	0.227273	2.666	2.74369	0.212876	9.66514	2.6804	4.37194	31.3309	0.139541	1000.74	0.570165	3	32	0.457143	26.5	37	44.9686	76.7525	4.31814	1.98311	2.15895	7.058	1.02617	16.4891	0.040651	481.231	0.853904	0.275472	0.202574	0.550737	0.411765	1.00715	0.820144	0.117647	1.13944
Bicuculine-Methiodide	3231	GABA	83.3967	59	16.9821	41.6385	12.5373	1.26033	0.84392	0.502571	1.18211	2.03173	0.807692	0.634615	0.384615	1.40594	1.45253	0.116568	6.77669	1.4135	2.99486	14.6225	0.204811	222.788	0.435614	4	39	0.672414	16.3333	26	18.5833	35.7687	2.56893	2.65785	0.414558	6.64565	0.354896	6.33714	0.0596507	50.8608	0.787816	1.21579	0.373971	0.537723	0.518519	1.59436	0.841534	0.0925926	0
Bicuculine-Methiodide	3232	GABA	152.422	40	31.071	99.3962	29.8127	0.88054	0.892359	0.182595	0.460399	1.39562	0.666667	0.363636	0.181818	4.2626	4.30449	0.33181	14.3532	3.81056	3.17318	30.2825	0.104786	927.1	0.656596	1	7	0.179487	0	0	0	0	4.25941	3.33522	0.401995	10.5113	2.46747	20.8412	0.146434	662.282	0.561018	0.777512	0.621751	2.42997	0.571429	0.988603	0.90185	0.228571	1.44357
Bicuculine-Methiodide	3233	GABA	100.142	28	29.5514	82.0376	20.5289	0.97981	0.904869	0.263047	0.504471	1.79234	0.590909	0.454545	0.272727	3.6011	2.11418	0.625051	7.26263	3.57652	2.80974	25.2877	0.111111	647.361	0.64	0	0	0	0	0	0	0	3.6011	2.11418	0.625051	7.26263	2.80974	25.2877	0.111111	647.361	0.64	0.97981	0.809208	3.00134	0.75	1.27281	0.863256	0.25	1.07645
Bicuculine-Methiodide	3234	GABA	151.662	114	19.9515	52.741	15.975	1.40518	0.949205	0.489138	1.37495	2.26965	0.836538	0.653846	0.451923	1.30596	1.51876	0.0726154	9.21027	1.33037	1.67658	17.995	0.093169	326.631	0.688142	7	84	0.743363	15.3333	27	11.2822	20.4146	2.1345	2.12097	0.30884	5.34118	0.49377	5.24758	0.0942321	27.8873	0.685222	1.44019	0.143723	0.192896	0.424528	1.64627	0.83061	0.0754717	2.17674
Bicuculine-Methiodide	3235	GABA	115.11	58	33.176	103.504	25.4347	0.834519	0.893156	0.125789	0.513406	1.31008	0.545455	0.345455	0.2	1.99656	2.67531	0.0222036	12.1074	1.98466	4.24937	29.2528	0.145264	873.784	0.556998	5	38	0.666667	7.25	11	9.85502	12.695	3.73551	3.27142	0.0222036	12.1074	1.89297	21.2329	0.0891524	454.421	0.699382	0.533895	0.899177	1.81587	0.210526	0.335079	0.251295	0.0701754	0
Bicuculine-Methiodide	3236	GABA	198.719	55	65.6588	181.576	46.2884	0.539201	0.614831	0.130925	0.258234	0.669555	0.433962	0.226415	0.0943396	3.67999	2.49892	0.471997	9.34174	3.61308	6.4652	56.4363	0.114558	3226.85	0.631126	2	15	0.277778	10	10	18.5322	18.5322	4.68438	2.22727	1.36997	9.34174	6.57388	44.5571	0.147538	2028.55	0.551843	0.377182	0.913733	3.36253	0.509091	0.688492	0.631815	0.0909091	0
Bicuculine-Methiodide	3237	GABA	145.263	36	51.5612	126.422	34.4156	0.498715	0.659316	0.185543	0.245158	0.466353	0.375	0.125	0.0625	4.19204	2.91287	0.627086	12.3705	4.03507	6.84559	43.297	0.158108	1921.49	0.528464	0	0	0	0	0	0	0	4.19204	2.91287	0.627086	12.3705	6.84559	43.297	0.158108	1921.49	0.528464	0.498715	0.870296	3.61204	0.617647	0.38102	0.30246	0.176471	0.455908
Bicuculine-Methiodide	3238	GABA	137.024	55	30.2929	80.9451	20.2546	1.20503	0.85365	0.433107	1.06588	1.81494	0.777778	0.6	0.377778	2.57261	2.79677	0.184092	12.8355	2.49135	6.71265	24.8776	0.269828	663.953	0.330645	3	15	0.277778	19.5	29	20.466	26.0538	2.68183	2.2938	0.535796	7.3611	1.77746	6.71666	0.248428	62.9553	0.396806	0.945738	0.484288	1.22888	0.531915	1.51323	0.81133	0.148936	2.02732
Bicuculine-Methiodide	3239	GABA	154.84	26	44.7606	142.112	33.3869	0.68046	0.66346	0.236396	0.372563	0.800984	0.526316	0.263158	0.157895	6.77643	5.48022	0.573624	18.2402	5.95539	2.78079	39.3874	0.0706011	1559.1	0.753614	1	6	0.24	0	0	0	0	8.55289	5.66078	3.04678	16.1424	2.47706	23.5203	0.133308	638.318	0.610001	0.375634	0.917799	5.68448	0.857143	0.690492	0.631171	0.333333	0.783164
Bicuculine-Methiodide	3240	GABA	123.001	61	11.5523	28.7869	7.0657	1.04875	1.01331	0.241972	0.629255	2.06045	0.611111	0.425926	0.314815	2.07236	2.0943	0.0796492	8.32976	2.01641	4.19906	8.6057	0.48794	91.6902	0.118433	3	34	0.566667	22	32	14.7449	22.9116	4.61719	2.84044	1.25731	7.64709	0.600944	7.58005	0.0793965	57.9044	0.727493	0.511787	0.168689	0.345814	0.446429	1.20819	0.95199	0.107143	2.62764
Bicuculine-Methiodide	3241	GABA	136.7	41	37.5682	114.962	38.4682	0.856901	0.925532	0.131507	0.233444	1.67284	0.459459	0.378378	0.297297	3.55375	4.58002	0.25807	16.1889	3.33415	2.33453	37.9491	0.0615174	1445.59	0.781625	2	19	0.475	15	15	4.46055	4.46055	4.91656	3.42037	0.893186	9.82246	1.40965	19.5519	0.173269	683.267	0.548098	0.996953	0.819844	2.80182	0.487179	1.16727	1.00896	0.153846	1.16631
Bicuculine-Methiodide	3242	GABA	79.3321	42	11.3307	51.0283	8.24723	1.21427	0.85851	0.431597	1.14438	1.68554	0.805556	0.638889	0.305556	1.99968	2.28239	0.300816	11.2067	1.88886	4.15661	8.99575	0.462064	98.201	0.135372	2	26	0.634146	14	14	8.96607	8.96607	3.88683	3.21322	0.69711	8.62473	0.632666	7.66579	0.0813512	59.6967	0.722619	0.572383	0.643224	1.24459	0.605263	1.14488	0.518412	0.131579	0
Bicuculine-Methiodide	3243	GABA	73.4329	56	10.8675	31.6318	8.52858	1.11485	0.857036	0.402486	0.878103	1.8089	0.76	0.54	0.3	1.15644	1.60365	0.108977	8.21632	1.3113	4.26091	8.79	0.484745	95.4195	0.120432	3	49	0.890909	20	21	17.596	27.5981	2.81943	3.02471	1.24744	8.21632	0.377352	4.9727	0.0758846	24.8702	0.73777	0.334307	0.389957	0.520648	0.403846	1.41324	0.719144	0.0961538	0
Bicuculine-Methiodide	3244	GABA	179.834	79	39.7104	143.016	41.1458	1.233	0.989755	0.350309	1.02254	2.15185	0.75	0.552632	0.355263	2.17658	3.47331	0.0670522	13.5841	2.27638	1.74699	40.3967	0.043246	1634.95	0.84106	3	64	0.820513	32.5	33	70.4678	107.497	8.52808	4.0491	3.17807	12.0448	1.53126	18.7582	0.0744958	406.311	0.743922	0.127403	0.756742	1.74472	0.435897	1.51852	1.03686	0.0769231	0.875876
Bicuculine-Methiodide	3245	GABA	78.8103	28	26.0834	63.1847	19.1155	0.830661	0.946101	0.192014	0.436121	0.814288	0.6	0.266667	0.2	3.90261	4.13761	0.567649	13.7166	2.81465	4.31965	22.4547	0.192371	522.874	0.458775	0	0	0	0	0	0	0	3.90261	4.13761	0.567649	13.7166	4.31965	22.4547	0.192371	522.874	0.458775	0.830661	0.801732	2.34017	0.705882	1.12966	1.007	0.352941	1.28718
Bicuculine-Methiodide	3246	GABA	145.836	24	58.9404	141.222	39.9636	0.330651	0.400307	0.0623462	0.149499	0.413776	0.333333	0.166667	0	7.3441	4.97621	0.605296	18.232	6.07652	2.31176	50.3009	0.0459585	2535.53	0.831966	0	0	0	0	0	0	0	7.3441	4.97621	0.605296	18.232	2.31176	50.3009	0.0459585	2535.53	0.831966	0.330651	0.968357	6.14008	0.65	0.502827	0.431097	0.2	0
Bicuculine-Methiodide	3247	GABA	21.3452	38	6.16237	16.0724	4.0084	1.06868	0.67254	0.573433	0.930218	1.26855	0.807692	0.653846	0.192308	0.603003	0.320289	0.105603	1.65359	0.561716	0.986422	5.10373	0.193275	27.021	0.457057	2	14	0.378378	21	21	8.83877	8.83877	0.585322	0.441983	0.120085	1.37617	0.293435	1.59337	0.198211	2.68354	0.498534	0.883644	0.752974	0.434389	0.25	0.665431	0.182933	0.0714286	0
Bicuculine-Methiodide	3248	GABA	63.2852	33	7.09115	20.2896	4.38061	1.13816	0.920965	0.31792	0.828804	1.95124	0.733333	0.5	0.333333	1.87401	1.49215	0.0551725	5.72022	1.91773	2.75745	5.20899	0.529363	34.7371	0.0947004	2	19	0.59375	16	16	6.78146	6.78146	2.70327	1.52994	1.5038	4.56663	0.569289	3.54692	0.155805	13.1167	0.540515	0.566136	0.176783	0.349617	0.625	1.50036	0.821843	0.15625	0
Bicuculine-Methiodide	3249	GABA	121.691	32	31.7433	58.6514	17.9902	0.889521	0.723587	0.381576	0.792421	1.05992	0.827586	0.517241	0.137931	4.02893	2.72841	0.38613	8.15652	3.80284	12.9706	22.3026	0.581572	665.642	0.0699946	1	5	0.16129	0	0	0	0	4.68981	2.46073	1.06105	8.15652	11.672	21.6248	0.539752	603.87	0.0893476	0.874739	0.463513	1.81952	0.774194	1.09141	0.743155	0.225806	1.00503
Bicuculine-Methiodide	3250	GABA	165.508	78	42.077	132.54	31.2589	1.06935	0.893238	0.328815	0.776276	1.62536	0.714286	0.5	0.257143	2.18719	2.73442	0.0711969	11.6451	2.1219	5.69997	36.6238	0.155635	1373.8	0.533849	5	48	0.623377	17.25	26	32.386	49.1996	3.8867	3.68848	0.526405	8.66809	0.720459	8.63177	0.0784992	85.8051	0.733656	0.744235	0.800808	1.7213	0.416667	1.16288	0.927257	0.0972222	0.899509
Bicuculine-Methiodide	3251	GABA	45.4576	16	17.2224	41.0579	13.1903	1.06814	0.978581	0.288827	0.667747	1.73431	0.727273	0.454545	0.272727	3.56407	4.34501	0.254657	14.4831	2.8411	1.34361	15.2805	0.08793	235.298	0.702837	1	5	0.333333	0	0	0	0	5.92708	5.12389	0.896266	14.4831	1.27222	12.8289	0.0991688	166.199	0.671673	0.930311	0.903211	2.73719	0.615385	0.917361	0.634123	0.230769	0
Bicuculine-Methiodide	3252	GABA	131.756	52	41.4211	99.9362	28.8112	0.964006	0.835754	0.299574	0.73415	1.62965	0.680851	0.468085	0.276596	2.54097	2.72458	0.0390128	12.6951	2.53377	6.02365	35.1655	0.171294	1272.9	0.500575	2	17	0.333333	10	10	12.1409	12.1409	3.31315	3.12321	0.179025	12.6951	5.46175	24.3977	0.223864	625.076	0.40217	0.730103	0.717702	1.85415	0.55102	0.911754	0.754815	0.122449	1.22369
Bicuculine-Methiodide	3253	GABA	235.422	63	78.1595	220.484	55.1744	0.621853	0.702178	0.140575	0.335154	0.942549	0.465517	0.293103	0.103448	3.87051	3.77027	0.116469	17.3479	3.73686	4.68574	67.4878	0.0694309	4576.56	0.757167	1	6	0.0967742	0	0	0	0	4.21946	3.87936	0.317036	17.3479	4.19773	63.0118	0.0666181	3988.11	0.765774	0.509592	0.936549	3.5562	0.5	0.796114	0.769813	0.1	0.383791
Bicuculine-Methiodide	3254	GABA	87.6758	24	25.2676	66.6667	16.3519	1.13173	1.09464	0.316406	0.544546	1.8974	0.590909	0.409091	0.272727	3.81199	2.50327	0.34307	10.0567	3.65316	5.21566	20.6329	0.252784	452.919	0.355746	1	5	0.217391	0	0	0	0	4.4052	2.67927	1.53876	8.39322	1.165	10.7099	0.0745163	151.398	0.764807	0.616124	0.760377	2.89855	0.625	1.15966	1.10833	0.125	0
Bicuculine-Methiodide	3255	GABA	47.1095	27	8.71824	23.2838	6.03034	1.27236	0.960094	0.365334	1.06421	1.77803	0.76	0.6	0.4	1.8119	2.33267	0.231953	9.76898	1.7448	2.25752	7.14772	0.315838	56.1863	0.270342	2	17	0.653846	9	9	9.22689	9.22689	1.58102	0.865859	0.616123	2.94244	0.259437	3.06153	0.118961	13.6482	0.632552	0.693369	0.245717	0.445216	0.444444	1.6081	1.00266	0.111111	0
[truncated: 2,934 more rows]
[truncated: 1 more columns]
